# Supplementary material for: An Experimental and Master Equation Investigation of Kinetics of the CH2OO + RCN Reactions (R = H, CH3, C2H5) and Their Atmospheric Relevance
Source: J Phys Chem A. 2023 Jan 5;127(2):477–88. doi: 10.1021/acs.jpca.2c07073 (PMC9869398; doi:10.1021/acs.jpca.2c07073)
Supplement: Supplementary file 2 — jp2c07073_si_002.zip [file jp2c07073_si_002.zip]

Archive with 222 entries (215 files):
- CCSD(T)/AceIsoCyan1.out
- CCSD(T)/AceIsoCyan2.out
- CCSD(T)/AltRing1.out
- CCSD(T)/AltRing2.out
- CCSD(T)/AltRing3.out
- CCSD(T)/C2H5CN.out
- CCSD(T)/CH2OO.out
- CCSD(T)/CH3CN.out
- CCSD(T)/CO.out
- CCSD(T)/formaldehyde.out
- CCSD(T)/Formamide1.out
- CCSD(T)/Formamide2.out
- CCSD(T)/Formamide3.out
- CCSD(T)/H2.out
- CCSD(T)/H2TS1.out
- CCSD(T)/H2TS2.out
- CCSD(T)/HCN.out
- CCSD(T)/ImCOvdW1.out
- CCSD(T)/ImCOvdW2.out
- CCSD(T)/ImidicAcid1.out
- CCSD(T)/ImidicAcid2.out
- CCSD(T)/Isocyanate1.out
- CCSD(T)/Isocyanate2.out
- CCSD(T)/Isocyanate3.out
- CCSD(T)/PC1.out
- CCSD(T)/PC2.out
- CCSD(T)/PC3.out
- CCSD(T)/RC1.out
- CCSD(T)/RC2.out
- CCSD(T)/RC3.out
- CCSD(T)/Ring1.out
- CCSD(T)/Ring2.out
- CCSD(T)/Ring3.out
- CCSD(T)/TS1-1.out
- CCSD(T)/TS1-2.out
- CCSD(T)/TS1-3.out
- CCSD(T)/TS2-1.out
- CCSD(T)/TS2-2.out
- CCSD(T)/TS2-3.out
- CCSD(T)/TSCO1.out
- CCSD(T)/TSCO2.out
- CCSD(T)/TSD1.out
- CCSD(T)/TSD2.out
- CCSD(T)/TSD3.out
- CCSD(T)/TSH1.out
- CCSD(T)/TSH2.out
- CCSD(T)/TSH3.out
- MESMER/DeltaEDownSensitivity/CriegeeNitrile1E+100.log
- MESMER/DeltaEDownSensitivity/CriegeeNitrile1E+100.xml
- MESMER/DeltaEDownSensitivity/CriegeeNitrile1E+100-out.xml
- MESMER/DeltaEDownSensitivity/CriegeeNitrile1E+50.log
- MESMER/DeltaEDownSensitivity/CriegeeNitrile1E+50.xml
- MESMER/DeltaEDownSensitivity/CriegeeNitrile1E+50-out.xml
- MESMER/DeltaEDownSensitivity/CriegeeNitrile1E-100.log
- MESMER/DeltaEDownSensitivity/CriegeeNitrile1E-100.xml
- MESMER/DeltaEDownSensitivity/CriegeeNitrile1E-100-out.xml
- MESMER/DeltaEDownSensitivity/CriegeeNitrile1E-50.log
- MESMER/DeltaEDownSensitivity/CriegeeNitrile1E-50.xml
- MESMER/DeltaEDownSensitivity/CriegeeNitrile1E-50-out.xml
- MESMER/DeltaEDownSensitivity/CriegeeNitrile2E+100.log
- MESMER/DeltaEDownSensitivity/CriegeeNitrile2E+100.xml
- MESMER/DeltaEDownSensitivity/CriegeeNitrile2E+100-out.xml
- MESMER/DeltaEDownSensitivity/CriegeeNitrile2E+50.log
- MESMER/DeltaEDownSensitivity/CriegeeNitrile2E+50.xml
- MESMER/DeltaEDownSensitivity/CriegeeNitrile2E+50-out.xml
- MESMER/DeltaEDownSensitivity/CriegeeNitrile2E-100.log
- MESMER/DeltaEDownSensitivity/CriegeeNitrile2E-100.xml
- MESMER/DeltaEDownSensitivity/CriegeeNitrile2E-100-out.xml
- MESMER/DeltaEDownSensitivity/CriegeeNitrile2E-50.log
- MESMER/DeltaEDownSensitivity/CriegeeNitrile2E-50.xml
- MESMER/DeltaEDownSensitivity/CriegeeNitrile2E-50-out.xml
- MESMER/DeltaEDownSensitivity/CriegeeNitrile3E+100.log
- MESMER/DeltaEDownSensitivity/CriegeeNitrile3E+100.xml
- MESMER/DeltaEDownSensitivity/CriegeeNitrile3E+100-out.xml
- MESMER/DeltaEDownSensitivity/CriegeeNitrile3E+50.log
- MESMER/DeltaEDownSensitivity/CriegeeNitrile3E+50.xml
- MESMER/DeltaEDownSensitivity/CriegeeNitrile3E+50-out.xml
- MESMER/DeltaEDownSensitivity/CriegeeNitrile3E-100.log
- MESMER/DeltaEDownSensitivity/CriegeeNitrile3E-100.xml
- MESMER/DeltaEDownSensitivity/CriegeeNitrile3E-100-out.xml
- MESMER/DeltaEDownSensitivity/CriegeeNitrile3E-50.log
- MESMER/DeltaEDownSensitivity/CriegeeNitrile3E-50.xml
- MESMER/DeltaEDownSensitivity/CriegeeNitrile3E-50-out.xml
- MESMER/ILT-ExpFit/CriegeeNitrile2ExpFit.log
- MESMER/ILT-ExpFit/CriegeeNitrile2ExpFit.xml
- MESMER/ILT-ExpFit/CriegeeNitrile2ExpFit-out.xml
- MESMER/ILT-ExpFit/CriegeeNitrile3ExpFit.log
- MESMER/ILT-ExpFit/CriegeeNitrile3ExpFit.xml
- MESMER/ILT-ExpFit/CriegeeNitrile3ExpFit-out.xml
- MESMER/ProductDistribution/C2H5CN/CriegeeNitrile3CCSDT.log
- MESMER/ProductDistribution/C2H5CN/CriegeeNitrile3CCSDT.xml
- MESMER/ProductDistribution/C2H5CN/CriegeeNitrile3CCSDT-out.xml
- MESMER/ProductDistribution/C2H5CN/CriegeeNitrile3SFTDDFT.log
- MESMER/ProductDistribution/C2H5CN/CriegeeNitrile3SFTDDFT.xml
- MESMER/ProductDistribution/C2H5CN/CriegeeNitrile3SFTDDFT-out.xml
- MESMER/ProductDistribution/C2H5CN/CriegeeNitrile3XMC.log
- MESMER/ProductDistribution/C2H5CN/CriegeeNitrile3XMC.xml
- MESMER/ProductDistribution/C2H5CN/CriegeeNitrile3XMC240K.log
- MESMER/ProductDistribution/C2H5CN/CriegeeNitrile3XMC240K.xml
- MESMER/ProductDistribution/C2H5CN/CriegeeNitrile3XMC240K-out.xml
- MESMER/ProductDistribution/C2H5CN/CriegeeNitrile3XMC-out.xml
- MESMER/ProductDistribution/CH3CN/CriegeeNitrile2CCSDT.log
- MESMER/ProductDistribution/CH3CN/CriegeeNitrile2CCSDT.xml
- MESMER/ProductDistribution/CH3CN/CriegeeNitrile2CCSDT-out.xml
- MESMER/ProductDistribution/CH3CN/CriegeeNitrile2SF.log
- MESMER/ProductDistribution/CH3CN/CriegeeNitrile2SF.xml
- MESMER/ProductDistribution/CH3CN/CriegeeNitrile2SF-out.xml
- MESMER/ProductDistribution/CH3CN/CriegeeNitrile2XMC.log
- MESMER/ProductDistribution/CH3CN/CriegeeNitrile2XMC.xml
- MESMER/ProductDistribution/CH3CN/CriegeeNitrile2XMC240K.log
- MESMER/ProductDistribution/CH3CN/CriegeeNitrile2XMC240K.xml
- MESMER/ProductDistribution/CH3CN/CriegeeNitrile2XMC240K-out.xml
- MESMER/ProductDistribution/CH3CN/CriegeeNitrile2XMC-out.xml
- MESMER/ProductDistribution/HCN/CriegeeNitrile1CCSDT.log
- MESMER/ProductDistribution/HCN/CriegeeNitrile1CCSDT.xml
- MESMER/ProductDistribution/HCN/CriegeeNitrile1CCSDT-out.xml
- MESMER/ProductDistribution/HCN/CriegeeNitrile1SF.log
- MESMER/ProductDistribution/HCN/CriegeeNitrile1SF.xml
- MESMER/ProductDistribution/HCN/CriegeeNitrile1SF-out.xml
- MESMER/ProductDistribution/HCN/CriegeeNitrile1XMC.log
- MESMER/ProductDistribution/HCN/CriegeeNitrile1XMC.xml
- MESMER/ProductDistribution/HCN/CriegeeNitrile1XMC240K.log
- MESMER/ProductDistribution/HCN/CriegeeNitrile1XMC240K.xml
- MESMER/ProductDistribution/HCN/CriegeeNitrile1XMC240K-out.xml
- MESMER/ProductDistribution/HCN/CriegeeNitrile1XMC-out.xml
- MESMER/RateComparison/CriegeeNitrile1XMCExpCond.log
- MESMER/RateComparison/CriegeeNitrile1XMCExpCond.xml
- MESMER/RateComparison/CriegeeNitrile1XMCExpCond-out.xml
- MESMER/RateComparison/CriegeeNitrile2XMCExpCond.log
- MESMER/RateComparison/CriegeeNitrile2XMCExpCond.xml
- MESMER/RateComparison/CriegeeNitrile2XMCExpCond-out.xml
- MESMER/RateComparison/CriegeeNitrile3XMCExpCond.log
- MESMER/RateComparison/CriegeeNitrile3XMCExpCond.xml
- MESMER/RateComparison/CriegeeNitrile3XMCExpCond-out.xml
- Readme.pdf
- wb97XD/HinderedRotor/
- wb97XD/HinderedRotor/ImidicAcid2-Rotor.log
- wb97XD/HinderedRotor/Ring2-Rotor.log
- wb97XD/HinderedRotor/Ring3-Rotor.log
- wb97XD/HinderedRotor/TS2-Rotor.log
- wb97XD/HinderedRotor/TS3-Rotor.log
- wb97XD/HinderedRotor/TSCO2-Rotor.log
- wb97XD/HinderedRotor/TSCO-Rotor.chk
- wb97XD/HinderedRotor/TSD2-Rotor.log
- wb97XD/HinderedRotor/TSD3-Rotor.log
- wb97XD/HinderedRotor/TSH2-Rotor.log
- wb97XD/HinderedRotor/TSH3-Rotor.log
- wb97XD/IRC/
- wb97XD/IRC/TS1/
- wb97XD/IRC/TS1/TS1-M0001-copt-TS-opt-TS-wb97-opt-TS-Final-IRC-Forward.log
- wb97XD/IRC/TS1/TS1-M0001-copt-TS-opt-TS-wb97-opt-TS-Final-IRC-Reverse.log
- wb97XD/IRC/TS1/TS2-M0001-copt-TS-opt-TS-wb97-opt-TS-Final-IRC-Forward.log
- wb97XD/IRC/TS1/TS2-M0001-copt-TS-opt-TS-wb97-opt-TS-Final-IRC-Reverse.log
- wb97XD/IRC/TS1/TS3-M0001-scan-TS-opt-TS-wb97-opt-TS-Final-IRC-Forward-INCOMPLETE.log
- wb97XD/IRC/TS1/TS3-M0001-scan-TS-opt-TS-wb97-opt-TS-Final-IRC-Reverse-INCOMPLETE.log
- wb97XD/IRC/TS2/
- wb97XD/IRC/TS2/AltAssocTS2-M1-copt-TS-Final-IRC-Forward.log
- wb97XD/IRC/TS2/AltAssocTS2-M1-copt-TS-Final-IRC-Reverse.log
- wb97XD/IRC/TS2/AltAssocTS3-M0001-copt-TS-Final-IRC-Forward-INCOMPLETE.log
- wb97XD/IRC/TS2/AltAssocTS3-M0001-copt-TS-Final-IRC-Reverse-INCOMPLETE.log
- wb97XD/IRC/TSD/
- wb97XD/IRC/TSD/STS1-IRC-Forward.log
- wb97XD/IRC/TSD/STS1-IRC-Reverse.log
- wb97XD/IRC/TSD/STS2-IRC-Forward.log
- wb97XD/IRC/TSD/STS2-IRC-Reverse.log
- wb97XD/IRC/TSD/STS3-IRC-Forward.log
- wb97XD/IRC/TSD/STS3-IRC-Reverse.log
- wb97XD/IRC/TSH/
- wb97XD/IRC/TSH/TSH1-IRC-Forward-INCOMPLETE.log
- wb97XD/IRC/TSH/TSH1-IRC-Reverse.log
- wb97XD/IRC/TSH/TSH2-IRC-Forward-INCOMPLETE.log
- wb97XD/IRC/TSH/TSH2-IRC-Reverse-INCOMPLETE.log
- wb97XD/IRC/TSH/TSH3-IRC-Forward-INCOMPLETE.log
- wb97XD/IRC/TSH/TSH3-IRC-Reverse-INCOMPLETE.log
- wb97XD/Optimization+Freq/
- wb97XD/Optimization+Freq/AceIsoCyan1.log
- wb97XD/Optimization+Freq/AceIsoCyan2.log
- wb97XD/Optimization+Freq/AltRing1.log
- wb97XD/Optimization+Freq/AltRing2.log
- wb97XD/Optimization+Freq/AltRing3.log
- wb97XD/Optimization+Freq/C2H5CN.log
- wb97XD/Optimization+Freq/CH2OO.log
- wb97XD/Optimization+Freq/CH3CN.log
- wb97XD/Optimization+Freq/CO.log
- wb97XD/Optimization+Freq/Formaldehyde.log
- wb97XD/Optimization+Freq/Formamide1.log
- wb97XD/Optimization+Freq/Formamide2.log
- wb97XD/Optimization+Freq/Formamide3.log
- wb97XD/Optimization+Freq/H2.log
- wb97XD/Optimization+Freq/H2TS1.log
- wb97XD/Optimization+Freq/H2TS2.log
- wb97XD/Optimization+Freq/HCN.log
- wb97XD/Optimization+Freq/ImCOvdw1.log
- wb97XD/Optimization+Freq/ImCOvdW2.log
- wb97XD/Optimization+Freq/ImidicAcid1.log
- wb97XD/Optimization+Freq/ImidicAcid2.log
- wb97XD/Optimization+Freq/IsoCyanide1.log
- wb97XD/Optimization+Freq/IsoCyanide2.log
- wb97XD/Optimization+Freq/IsoCyanide3.log
- wb97XD/Optimization+Freq/PC1.log
- wb97XD/Optimization+Freq/PC2.log
- wb97XD/Optimization+Freq/PC3.log
- wb97XD/Optimization+Freq/RC1.log
- wb97XD/Optimization+Freq/RC2.log
- wb97XD/Optimization+Freq/RC3.log
- wb97XD/Optimization+Freq/Ring1.log
- wb97XD/Optimization+Freq/Ring2.log
- wb97XD/Optimization+Freq/Ring3.log
- wb97XD/Optimization+Freq/TS1-1.log
- wb97XD/Optimization+Freq/TS1-2.log
- wb97XD/Optimization+Freq/TS1-3.log
- wb97XD/Optimization+Freq/TS2-1.log
- wb97XD/Optimization+Freq/TS2-2.log
- wb97XD/Optimization+Freq/TS2-3.log
- wb97XD/Optimization+Freq/TSCO1.log
- wb97XD/Optimization+Freq/TSCO2.log
- wb97XD/Optimization+Freq/TSD1.log
- wb97XD/Optimization+Freq/TSD2.log
- wb97XD/Optimization+Freq/TSD3.log
- wb97XD/Optimization+Freq/TSH1.log
- wb97XD/Optimization+Freq/TSH2.log
- wb97XD/Optimization+Freq/TSH3.log
