# Supplementary material for: An Experimental and Master Equation Investigation of Kinetics of the CH2OO + RCN Reactions (R = H, CH3, C2H5) and Their Atmospheric Relevance
Source: J Phys Chem A. 2023 Jan 5;127(2):477–88. doi: 10.1021/acs.jpca.2c07073 (PMC9869398; doi:10.1021/acs.jpca.2c07073)
Supplement: Supplementary file 2 — jp2c07073_si_002.zip [file jp2c07073_si_002.zip › CCSD(T)/AceIsoCyan1.out]

 Working directory              : /run/nvme/job_13021934/data/13021934/molpro.iqLm4UpEnk/
 Global scratch directory       : /run/nvme/job_13021934/data/13021934/molpro.iqLm4UpEnk/
 Wavefunction directory         : /scratch/kurten/scratch_lauri/Cyan/AmideDissoc/CCSDT/AceIso-M0001-b3lyp-wb97L-wb97H-F12/
 Main file repository           : /run/nvme/job_13021934/data/13021934/

 id        : cs

 Nodes       nprocs
 r18c32.bullx    7
 Distribution of processes:   nprocs(total)=    8   nprocs(compute)=    7   nprocs(helper)=    1
 GA implementation: MPI file
 GA implementation (serial work in mppx): MPI file

 Using customized tuning parameters: mindgm=1; mindgv=20; mindgc=4; mindgr=1; noblas=0; minvec=7
 default implementation of scratch files=sf  


 Variables initialized (1009), CPU time= 0.00 sec
 ***,SCI
 memory,2800,m
 geomtyp=xyz
 NOSYM
 geometry={
 6
 AceIso-M0001-b3lyp-wb97L-wb97H.log,Energy: -176968.5707576
 N          0.00000        0.78110        0.00000
 C          1.04531        0.15686        0.00000
 O          2.09230       -0.32256        0.00000
 C         -1.31951        0.30416        0.00000
 H         -2.03801        1.13001        0.00000
 O         -1.63190       -0.84791        0.00000
 }
 BASIS=MINAO
 END
 {rhf;
 wf,charge=0,spin=0}
 BASIS=VDZ-F12
 END
 {rhf;
 wf,charge=0,spin=0}
 rccsd(t)-f12a,gem_beta=0.9
 
 Commands initialized (810), CPU time= 0.00 sec, 661 directives.
 Default parameters read. Elapsed time= 1.14 sec

 Checking input...
 Passed
1


                                         ***  PROGRAM SYSTEM MOLPRO  ***
                                       Copyright, TTI GmbH Stuttgart, 2015
                                    Version 2021.2 linked Aug  3 2021 10:50:23


 **********************************************************************************************************************************
 LABEL *   SCI                                                                           
  64 bit mpp version                                                                     DATE: 30-Aug-22          TIME: 09:12:50  
 **********************************************************************************************************************************

 SHA1:             dade016a989826d9d859d6207854b99675d53db3
 **********************************************************************************************************************************

 Memory per process:      2800 MW
 Total memory per node:  19600 MW

 GA preallocation disabled
 GA check disabled

 Variable memory set to 2800.0 MW

 SETTING GEOMTYP        =    XYZ
 ZSYMEL=NOSYM

 SETTING BASIS          =    MINAO


 Recomputing integrals since basis changed


 Using spherical harmonics

 Library entry N      S MINAO                selected for orbital group  1
 Library entry N      P MINAO                selected for orbital group  1
 Library entry C      S MINAO                selected for orbital group  2
 Library entry C      P MINAO                selected for orbital group  2
 Library entry O      S MINAO                selected for orbital group  3
 Library entry O      P MINAO                selected for orbital group  3
 Library entry H      S MINAO                selected for orbital group  5


 PROGRAM * SEWARD (Integral evaluation for generally contracted gaussian basis sets)     Author: Roland Lindh, 1990

 Geometry written to block  1 of record 700


 Point group  C1  


 ATOMIC COORDINATES

 NR  ATOM    CHARGE       X              Y              Z

   1  N       7.00    0.000000000    1.476065076    0.000000000
   2  C       6.00    1.975349615    0.296422440    0.000000000
   3  O       8.00    3.953873971   -0.609550059    0.000000000
   4  C       6.00   -2.493512519    0.574779098    0.000000000
   5  H       1.00   -3.851280739    2.135409418    0.000000000
   6  O       8.00   -3.083844063   -1.602317678    0.000000000

 Bond lengths in Bohr (Angstrom)

 1-2  2.300774403  1-4  2.651399837  2-3  2.176084739  4-5  2.068598931  4-6  2.255713126
     ( 1.217517381)     ( 1.403060371)     ( 1.151534453)     ( 1.094655413)     ( 1.193671980)

 Bond angles

  1-2-3  173.75831587   1-4-5  111.15117469   1-4-6  125.04376756   2-1-4  129.28261512

  5-4-6  123.80505776

 NUCLEAR CHARGE:                   36
 NUMBER OF PRIMITIVE AOS:         130
 NUMBER OF SYMMETRY AOS:          130
 NUMBER OF CONTRACTIONS:           26   (   26A   )
 NUMBER OF INNER CORE ORBITALS:     0   (    0A   )
 NUMBER OF OUTER CORE ORBITALS:     5   (    5A   )
 NUMBER OF VALENCE ORBITALS:       21   (   21A   )


 NUCLEAR REPULSION ENERGY  144.79932092

 EXTRA SYMMETRY OF AOS IN SYMMETRY 1:   1 1 1 1 2 1 1 1 1 2   1 1 1 1 2 1 1 1 1 2   1 1 1 1 1 2

 Eigenvalues of metric

         1 0.151E+00 0.202E+00 0.216E+00 0.237E+00 0.274E+00 0.522E+00 0.562E+00 0.659E+00


 Contracted 2-electron integrals neglected if value below      1.0D-11
 AO integral compression algorithm  1   Integral accuracy      1.0D-11

     1.835 MB (compressed) written to integral file ( 82.3%)

     Node minimum: 0.262 MB, node maximum: 0.262 MB


 NUMBER OF SORTED TWO-ELECTRON INTEGRALS:       8925.     BUFFER LENGTH:  32768
 NUMBER OF SEGMENTS:   1  SEGMENT LENGTH:       8925      RECORD LENGTH: 524288

 Memory used in sort:       0.57 MW

 SORT1 READ       76828. AND WROTE        5173. INTEGRALS IN      1 RECORDS. CPU TIME:     0.01 SEC, REAL TIME:     0.02 SEC
 SORT2 READ       35647. AND WROTE       61776. INTEGRALS IN      7 RECORDS. CPU TIME:     0.00 SEC, REAL TIME:     0.00 SEC

 Node minimum:        8675.  Node maximum:        8976. integrals

 OPERATOR DM      FOR CENTER  0  COORDINATES:    0.000000    0.000000    0.000000


 **********************************************************************************************************************************
 DATASETS  * FILE   NREC   LENGTH (MB)   RECORD NAMES
              1      18       28.68       500      610      700      900      950      970     1000      129      960     1100   
                                          VAR    BASINP    GEOM    SYMINP    ZMAT    AOBASIS   BASIS     P2S    ABASIS      S 
                                         1400     1410     1200     1210     1080     1600     1650     1700   
                                           T        V       H0       H01     AOSYM     SMH    MOLCAS    OPER   

 PROGRAMS   *        TOTAL       INT
 CPU TIMES  *         0.83      0.71
 REAL TIME  *         4.38 SEC
 DISK USED  *        29.02 MB (local),      231.38 MB (total)
 GA USED    *         0.00 MB       (max)       0.00 MB       (current)
 **********************************************************************************************************************************


 Program * Restricted Hartree-Fock

 Orbital guess generated from atomic densities. Full valence occupancy:   18

 Initial occupancy:  18

 NELEC=   36   SYM=1   MS2= 0   THRE=1.0D-08   THRD=3.2D-06   THRG=3.2D-06  HFMA2=F  DIIS_START=2   DIIS_MAX=10   DIIS_INCORE=F

 Level shifts:    0.00 (CLOSED)    0.00 (OPEN)    0.30 (GAP_MIN)

 ITER           ETOT              DE          GRAD        DDIFF     DIIS  NEXP   TIME(IT)  TIME(TOT)  DIAG
   1     -279.79185709    -279.79185709     0.00D+00     0.39D+00     0     0       0.02      0.05    start
   2     -279.88877335      -0.09691625     0.29D-01     0.73D-01     1     0       0.00      0.05    diag
   3     -279.95794820      -0.06917485     0.22D-01     0.31D-01     2     0       0.00      0.05    diag
   4     -279.96149235      -0.00354415     0.41D-02     0.74D-02     3     0       0.00      0.05    diag
   5     -279.96245797      -0.00096562     0.15D-02     0.47D-02     4     0       0.00      0.05    diag
   6     -279.96259441      -0.00013644     0.49D-03     0.19D-02     5     0       0.00      0.05    diag
   7     -279.96262454      -0.00003013     0.22D-03     0.85D-03     6     0       0.00      0.05    diag
   8     -279.96263441      -0.00000987     0.99D-04     0.63D-03     7     0       0.00      0.05    diag
   9     -279.96263569      -0.00000129     0.34D-04     0.22D-03     8     0       0.00      0.05    diag
  10     -279.96263588      -0.00000018     0.13D-04     0.11D-03     9     0       0.00      0.05    diag/orth
  11     -279.96263588      -0.00000000     0.18D-05     0.74D-05     9     0       0.00      0.05    diag
  12     -279.96263588      -0.00000000     0.21D-06     0.71D-06     9     0       0.00      0.05    diag
  13     -279.96263588      -0.00000000     0.61D-07     0.14D-06     0     0       0.00      0.05    diag

 Final occupancy:  18

 !RHF STATE 1.1 Energy               -279.962635878292
  RHF One-electron energy            -665.043165522232
  RHF Two-electron energy             240.281208724015
  RHF Kinetic energy                  278.696516751474
  RHF Nuclear energy                  144.799320919925
  RHF Virial quotient                  -1.004543003054

 !RHF STATE 1.1 Dipole moment          -0.33213344     0.56321263    -0.00000000
 Dipole moment /Debye                  -0.84419901     1.43154371    -0.00000000

 Orbital energies:

           1.1          2.1          3.1          4.1          5.1          6.1          7.1          8.1          9.1         10.1
    -20.758953   -20.677293   -15.741268   -11.752511   -11.646636    -1.601828    -1.533958    -1.373496    -1.023437    -0.831602

          11.1         12.1         13.1         14.1         15.1         16.1         17.1         18.1         19.1         20.1
     -0.791723    -0.766813    -0.749258    -0.722792    -0.660258    -0.565027    -0.532956    -0.510564     0.036548     0.080340


 HOMO     18.1    -0.510564 =     -13.8932eV
 LUMO     19.1     0.036548 =       0.9945eV
 LUMO-HOMO         0.547112 =      14.8877eV

 Orbitals saved in record  2100.2


 **********************************************************************************************************************************
 DATASETS  * FILE   NREC   LENGTH (MB)   RECORD NAMES
              1      18       28.68       500      610      700      900      950      970     1000      129      960     1100   
                                          VAR    BASINP    GEOM    SYMINP    ZMAT    AOBASIS   BASIS     P2S    ABASIS      S 
                                         1400     1410     1200     1210     1080     1600     1650     1700   
                                           T        V       H0       H01     AOSYM     SMH    MOLCAS    OPER   

              2       4        2.71       700     1000      520     2100   
                                         GEOM     BASIS   MCVARS     RHF  

 PROGRAMS   *        TOTAL   RHF-SCF       INT
 CPU TIMES  *         0.90      0.07      0.71
 REAL TIME  *         5.11 SEC
 DISK USED  *        31.48 MB (local),      248.60 MB (total)
 GA USED    *         0.00 MB       (max)       0.00 MB       (current)
 **********************************************************************************************************************************
 SETTING BASIS          =    VDZ-F12


 Recomputing integrals since basis changed


 Using spherical harmonics

 Library entry N      S cc-pVDZ-F12          selected for orbital group  1
 Library entry N      P cc-pVDZ-F12          selected for orbital group  1
 Library entry N      D cc-pVDZ-F12          selected for orbital group  1
 Library entry C      S cc-pVDZ-F12          selected for orbital group  2
 Library entry C      P cc-pVDZ-F12          selected for orbital group  2
 Library entry C      D cc-pVDZ-F12          selected for orbital group  2
 Library entry O      S cc-pVDZ-F12          selected for orbital group  3
 Library entry O      P cc-pVDZ-F12          selected for orbital group  3
 Library entry O      D cc-pVDZ-F12          selected for orbital group  3
 Library entry H      S cc-pVDZ-F12          selected for orbital group  5
 Library entry H      P cc-pVDZ-F12          selected for orbital group  5


 PROGRAM * SEWARD (Integral evaluation for generally contracted gaussian basis sets)     Author: Roland Lindh, 1990

 Geometry written to block  1 of record 700


 Point group  C1  


 ATOMIC COORDINATES

 NR  ATOM    CHARGE       X              Y              Z

   1  N       7.00    0.000000000    1.476065076    0.000000000
   2  C       6.00    1.975349615    0.296422440    0.000000000
   3  O       8.00    3.953873971   -0.609550059    0.000000000
   4  C       6.00   -2.493512519    0.574779098    0.000000000
   5  H       1.00   -3.851280739    2.135409418    0.000000000
   6  O       8.00   -3.083844063   -1.602317678    0.000000000

 Bond lengths in Bohr (Angstrom)

 1-2  2.300774403  1-4  2.651399837  2-3  2.176084739  4-5  2.068598931  4-6  2.255713126
     ( 1.217517381)     ( 1.403060371)     ( 1.151534453)     ( 1.094655413)     ( 1.193671980)

 Bond angles

  1-2-3  173.75831587   1-4-5  111.15117469   1-4-6  125.04376756   2-1-4  129.28261512

  5-4-6  123.80505776

 NUCLEAR CHARGE:                   36
 NUMBER OF PRIMITIVE AOS:         216
 NUMBER OF SYMMETRY AOS:          206
 NUMBER OF CONTRACTIONS:          159   (  159A   )
 NUMBER OF INNER CORE ORBITALS:     0   (    0A   )
 NUMBER OF OUTER CORE ORBITALS:     5   (    5A   )
 NUMBER OF VALENCE ORBITALS:       21   (   21A   )


 NUCLEAR REPULSION ENERGY  144.79932092

 EXTRA SYMMETRY OF AOS IN SYMMETRY 1:   1 1 1 1 1 1 1 2 1 1   2 1 1 2 1 1 2 1 1 2   1 1 2 1 2 1 1 2 1 2   1 1 1 1 1 1 1 2 1 1
                                        2 1 1 2 1 1 2 1 1 2   1 1 2 1 2 1 1 2 1 2   1 1 1 1 1 1 1 2 1 1   2 1 1 2 1 1 2 1 1 2
                                        1 1 2 1 2 1 1 2 1 2   1 1 1 1 1 1 1 2 1 1   2 1 1 2 1 1 2 1 1 2   1 1 2 1 2 1 1 2 1 2
                                        1 1 1 1 1 2 1 1 2 1   1 1 1 1 1 1 2 1 1 2   1 1 2 1 1 2 1 1 2 1   1 2 1 2 1 1 2 1 2

 Eigenvalues of metric

         1 0.190E-03 0.313E-03 0.591E-03 0.788E-03 0.102E-02 0.180E-02 0.225E-02 0.261E-02


 Contracted 2-electron integrals neglected if value below      1.0D-11
 AO integral compression algorithm  1   Integral accuracy      1.0D-11

     211.288 MB (compressed) written to integral file ( 26.5%)

     Node minimum: 28.574 MB, node maximum: 33.292 MB


 NUMBER OF SORTED TWO-ELECTRON INTEGRALS:   11561571.     BUFFER LENGTH:  32768
 NUMBER OF SEGMENTS:   1  SEGMENT LENGTH:   11561571      RECORD LENGTH: 524288

 Memory used in sort:      12.12 MW

 SORT1 READ    99276620. AND WROTE     5526785. INTEGRALS IN     16 RECORDS. CPU TIME:     0.87 SEC, REAL TIME:     0.92 SEC
 SORT2 READ    39281654. AND WROTE    80905560. INTEGRALS IN    784 RECORDS. CPU TIME:     0.13 SEC, REAL TIME:     0.18 SEC

 Node minimum:    11552486.  Node maximum:    11563389. integrals

 OPERATOR DM      FOR CENTER  0  COORDINATES:    0.000000    0.000000    0.000000


 **********************************************************************************************************************************
 DATASETS  * FILE   NREC   LENGTH (MB)   RECORD NAMES
              1      18       29.56       500      610      700      900      950      970     1001      129      960     1100   
                                          VAR    BASINP    GEOM    SYMINP    ZMAT    AOBASIS   BASIS     P2S    ABASIS      S 
                                         1400     1410     1200     1210     1080     1600     1650     1700   
                                           T        V       H0       H01     AOSYM     SMH    MOLCAS    OPER   

              2       5        2.75       700     1000      520     2100     1001   
                                         GEOM     BASIS   MCVARS     RHF     BASIS   

 PROGRAMS   *        TOTAL       INT   RHF-SCF       INT
 CPU TIMES  *         3.36      2.46      0.07      0.71
 REAL TIME  *         7.95 SEC
 DISK USED  *        32.37 MB (local),      874.11 MB (total)
 GA USED    *         0.00 MB       (max)       0.00 MB       (current)
 **********************************************************************************************************************************


 Program * Restricted Hartree-Fock

 Molecular orbitals read from record     2100.2  Type=RHF/CANONICAL  

 Present basis size:      159
 Previous basis size:      26
 Previous occupation:      18
 Previous closed-shells:   18
 Previous core-orbitals:    5
 Present occupation:       18
 Present closed-shells:    18
 Present core-orbitals:     5
 Wavefunction symmetry:    1   Singlet 

 Orbital overlap <old|new>:  < 1.1| 1.1> = 1.000000   < 2.1| 2.1> = 1.000000   < 3.1| 3.1> = 1.000000   < 4.1| 4.1> = 1.000000
                             < 5.1| 5.1> = 1.000000   < 6.1| 6.1> = 1.000000   < 7.1| 7.1> = 1.000000   < 8.1| 8.1> = 1.000000
                             < 9.1| 9.1> = 1.000000   <10.1|10.1> = 1.000000   <11.1|11.1> = 1.000000   <12.1|12.1> = 1.000000
                             <13.1|13.1> = 1.000000   <14.1|14.1> = 1.000000   <15.1|15.1> = 1.000000   <16.1|16.1> = 1.000000
                             <17.1|17.1> = 1.000000   <18.1|18.1> = 1.000000


 Initial occupancy:  18

 NELEC=   36   SYM=1   MS2= 0   THRE=1.0D-08   THRD=3.2D-06   THRG=3.2D-06  HFMA2=F  DIIS_START=2   DIIS_MAX=10   DIIS_INCORE=F

 Level shifts:    0.00 (CLOSED)    0.00 (OPEN)    0.30 (GAP_MIN)

 ITER           ETOT              DE          GRAD        DDIFF     DIIS  NEXP   TIME(IT)  TIME(TOT)  DIAG
   1     -279.96263588    -279.96263588     0.00D+00     0.65D-01     0     0       0.09      0.11    start
   2     -280.53363205      -0.57099617     0.17D-01     0.23D-01     1     0       0.09      0.20    diag
   3     -280.58006483      -0.04643279     0.45D-02     0.54D-02     2     0       0.08      0.28    diag
   4     -280.58721442      -0.00714958     0.19D-02     0.24D-02     3     0       0.08      0.36    diag
   5     -280.58853372      -0.00131930     0.72D-03     0.80D-03     4     0       0.09      0.45    diag
   6     -280.58878509      -0.00025136     0.23D-03     0.40D-03     5     0       0.08      0.53    diag
   7     -280.58885020      -0.00006511     0.11D-03     0.20D-03     6     0       0.09      0.62    diag
   8     -280.58886794      -0.00001774     0.44D-04     0.14D-03     7     0       0.08      0.70    diag
   9     -280.58886885      -0.00000091     0.96D-05     0.28D-04     8     0       0.09      0.79    diag
  10     -280.58886895      -0.00000010     0.33D-05     0.79D-05     9     0       0.09      0.88    diag/orth
  11     -280.58886897      -0.00000002     0.15D-05     0.31D-05     9     0       0.08      0.96    diag
  12     -280.58886898      -0.00000001     0.85D-06     0.24D-05     9     0       0.08      1.04    diag
  13     -280.58886898      -0.00000000     0.36D-06     0.57D-06     0     0       0.09      1.13    diag

 Final occupancy:  18

 !RHF STATE 1.1 Energy               -280.588868979701
  RHF One-electron energy            -669.584417105789
  RHF Two-electron energy             244.196227206163
  RHF Kinetic energy                  280.183981797476
  RHF Nuclear energy                  144.799320919925
  RHF Virial quotient                  -1.001445076123

 !RHF STATE 1.1 Dipole moment          -0.14306400     0.84907941    -0.00000000
 Dipole moment /Debye                  -0.36363242     2.15814460    -0.00000000

 Orbital energies:

           1.1          2.1          3.1          4.1          5.1          6.1          7.1          8.1          9.1         10.1
    -20.659668   -20.585490   -15.618803   -11.448870   -11.404602    -1.519137    -1.445802    -1.301400    -0.959851    -0.781411

          11.1         12.1         13.1         14.1         15.1         16.1         17.1         18.1         19.1         20.1
     -0.755229    -0.706063    -0.694907    -0.663178    -0.591245    -0.522988    -0.472934    -0.464408     0.049723     0.057417


 HOMO     18.1    -0.464408 =     -12.6372eV
 LUMO     19.1     0.049723 =       1.3530eV
 LUMO-HOMO         0.514132 =      13.9902eV

 Orbitals saved in record  2101.2


 **********************************************************************************************************************************
 DATASETS  * FILE   NREC   LENGTH (MB)   RECORD NAMES
              1      18       29.56       500      610      700      900      950      970     1001      129      960     1100   
                                          VAR    BASINP    GEOM    SYMINP    ZMAT    AOBASIS   BASIS     P2S    ABASIS      S 
                                         1400     1410     1200     1210     1080     1600     1650     1700   
                                           T        V       H0       H01     AOSYM     SMH    MOLCAS    OPER   

              2       6        5.51       700     1000      520     2100     1001     2101   
                                         GEOM     BASIS   MCVARS     RHF     BASIS     RHF  

 PROGRAMS   *        TOTAL   RHF-SCF       INT   RHF-SCF       INT
 CPU TIMES  *         4.50      1.14      2.46      0.07      0.71
 REAL TIME  *         9.32 SEC
 DISK USED  *        36.88 MB (local),      905.67 MB (total)
 GA USED    *         0.00 MB       (max)       0.00 MB       (current)
 **********************************************************************************************************************************


 PROGRAM * CCSD (Restricted open-shell coupled cluster)     Authors: C. Hampel, H.-J. Werner, 1991, M. Deegan, P.J. Knowles, 1992

                   Density fitting integral evaluation by F.R. Manby, 2003,2007, G. Knizia, 2010


 Basis set VDZ-F12/JKFIT generated.      Number of basis functions:   462 
 Basis set CC-PVDZ-F12/OPTRI generated.  Number of basis functions:   352 
 Basis set VDZ-F12/MP2FIT generated.     Number of basis functions:   383 

 Convergence thresholds:  THRVAR = 1.00D-08  THRDEN = 1.00D-06

 CCSD(T)     terms to be evaluated (factor= 1.000)


 Number of core orbitals:           5 (   5 )
 Number of closed-shell orbitals:  13 (  13 )
 Number of external orbitals:     141 ( 141 )

 Memory could be reduced to 73.63 Mwords without degradation in triples

 Number of N-1 electron functions:              26
 Number of N-2 electron functions:             325
 Number of singly external CSFs:              3666
 Number of doubly external CSFs:           4899609
 Total number of CSFs:                     4903275

 Molecular orbitals read from record     2101.2  Type=RHF/CANONICAL  

 Integral transformation finished. Total CPU:   2.16 sec, npass=  1  Memory used:  32.67 MW

 Geminal basis:    OPTFULL  GEM_TYPE=SLATER  BETA=0.9  NGEM=6

 Optimizing Gaussian exponents for each gem_beta

 Geminal optimization for beta= 0.9000
 Weight function:   m=0, omega= 1.3652

 Augmented Hessian optimization of geminal fit. Trust ratio= 0.40000
 Convergence reached after  14 iterations. Final gradient= 9.47D-17, Step= 1.60D-08, Delta= 1.32D-09

 Alpha:                 0.16713     0.72638     2.57315     8.59263    32.33955   179.26007
 Coeff:                 0.29008     0.30523     0.17630     0.10448     0.06448     0.03994


 WFN_F12=FIX,EG    DECOUPLE_EXPL=F   HYBRID=0    NOX=F   SEMIINT_F12=T   CORE_SINGLES=F


 AO(A)-basis ORBITAL           loaded. Number of functions:     159
 RI(R)-basis CC-PVDZ-F12/OPTRI loaded. Number of functions:     352
 DF-basis VDZ-F12/JKFIT        loaded. Number of functions:     462

 Screening thresholds:   THRAO=  1.00D-10  THRMO=  1.00D-09  THRPROD=  1.00D-09
                         THRSW=  1.00D-05  THROV=  1.00D-12  THRAOF12= 1.00D-08

 CPU time for one-electron matrices               0.55 sec

 Construction of ABS:
 Pseudo-inverse stability          2.42E-12
 Smallest eigenvalue of S          4.70E-04  (threshold= 1.00E-08)
 Ratio eigmin/eigmax               7.06E-05  (threshold= 1.00E-09)
 Smallest eigenvalue of S kept     4.70E-04  (threshold= 4.70E-04, 0 functions deleted, 352 kept)

 Construction of CABS:
 Pseudo-inverse stability          6.28E-11
 Smallest eigenvalue of S          2.41E-06  (threshold= 1.00E-08)
 Ratio eigmin/eigmax               2.41E-06  (threshold= 1.00E-09)
 Smallest eigenvalue of S kept     2.41E-06  (threshold= 2.41E-06, 0 functions deleted, 352 kept)

 CPU time for basis constructions                 0.04 sec
 Fock operators(MO) rebuilt from dump record.
 CPU time for Fock operator transformation        0.04 sec

                                      TOTAL          ALPHA          BETA    
  Singles Contributions MO        -0.000000000   -0.000000000   -0.000000000
  Singles Contributions CABS      -0.016711925   -0.008355962   -0.008355962
  Pure DF-RHF relaxation          -0.016711925

 CPU time for RHF CABS relaxation                 0.06 sec
 CPU time for singles (tot)                       0.13 sec

 AO(A)-basis ORBITAL           loaded. Number of functions:     159
 RI(R)-basis CC-PVDZ-F12/OPTRI loaded. Number of functions:     352
 DF-basis VDZ-F12/MP2FIT       loaded. Number of functions:     383

 Screening thresholds:   THRAO=  1.00D-10  THRMO=  1.00D-09  THRPROD=  1.00D-09
                         THRSW=  1.00D-05  THROV=  1.00D-12  THRAOF12= 1.00D-08

 CPU time for transformed integrals               2.08 sec
 CPU time for F12 matrices                        1.79 sec

 Diagonal F12 ansatz with fixed amplitudes:   TS= 0.5000  TT= 0.2500  TN= 0.3750

 ITER.     SQ.NORM      CORR.ENERGY   TOTAL ENERGY  ENERGY CHANGE      VAR         CPU   MICRO    DIIS
   1      1.26030535    -1.05722473  -281.66280564    -1.0739E+00   2.60E-01      0.13  1  1  1   0  0
   2      1.26030516    -1.05722453  -281.66280543     2.0636E-07   9.87E-13      0.43  0  0  0   1  1

 - - Continuing with F12/conv. amplitude coupling turned on.

   3      1.26169561    -1.06174009  -281.66732099    -4.5154E-03   1.77E-04      0.81  1  1  1   1  1
   4      1.26169561    -1.06174009  -281.66732099     7.6239E-11   1.20E-16      1.29  1  1  1   2  2

 CPU time for iterative RMP2-F12                  1.29 sec


 DF-RMP2-F12 doubles corrections:
 - - - - - - - - - - - - - - - - 
  Approx.                             TOTAL           A-B            A-A            B-B    
  RMP2-F12/3C(FIX)                -0.182538411   -0.158965590   -0.011786410   -0.011786410
  RMP2-F12/3*C(FIX)               -0.178022848   -0.155944991   -0.011038929   -0.011038929
  RMP2-F12/3*C(DX)                -0.180522234   -0.158354398   -0.011083918   -0.011083918
  RMP2-F12/3*C(FIX,DX)            -0.200265135   -0.176988779   -0.011638178   -0.011638178

 DF-RMP2-F12 doubles energies:
 - - - - - - - - - - - - - - -
  Approx.                             TOTAL           A-B            A-A            B-B    
  RMP2                            -0.879201679   -0.639273052   -0.119964313   -0.119964313
  RMP2-F12/3C(FIX)                -1.061740090   -0.798238643   -0.131750723   -0.131750723
  RMP2-F12/3*C(FIX)               -1.057224527   -0.795218044   -0.131003242   -0.131003242
  RMP2-F12/3*C(DX)                -1.059723913   -0.797627450   -0.131048232   -0.131048232
  RMP2-F12/3*C(FIX,DX)            -1.079466814   -0.816261832   -0.131602491   -0.131602491


  Reference energy                   -280.588868979700
  CABS relaxation correction to RHF    -0.016711924936
  New reference energy               -280.605580904636

  RMP2-F12 singles (MO) energy         -0.000000000224
  RMP2-F12 pair energy                 -1.061740089634
  RMP2-F12 correlation energy          -1.061740089858

 !RMP2-F12/3C(FIX) energy            -281.667320994494

 Starting RMP2 calculation, locsing= 0

 Wavefunction is spin-projected

 ITER.      SQ.NORM     CORR.ENERGY   TOTAL ENERGY   ENERGY CHANGE        DEN1      VAR(S)    VAR(P)  DIIS     TIME
   1      1.25722260    -0.87580328  -281.46467226    -0.87580328    -0.00308645  0.51D-11  0.13D-02  1  1     8.89
   2      1.26018060    -0.87911377  -281.46798275    -0.00331048    -0.00000385  0.71D-13  0.21D-05  2  2     9.28
   3      1.26026673    -0.87916660  -281.46803558    -0.00005283    -0.00000001  0.74D-15  0.35D-08  3  3     9.70
   4      1.26026797    -0.87916689  -281.46803587    -0.00000029    -0.00000000  0.75D-17  0.60D-11  4  4    10.16

 Norm of t1 vector:      0.00001632      S-energy:    -0.00000000      T1 diagnostic:  0.00000226
 Norm of t2 vector:      0.51016465      P-energy:    -0.87916689
                                         Alpha-Beta:  -0.63988440
                                         Alpha-Alpha: -0.11964125
                                         Beta-Beta:   -0.11964125

 Spin contamination <S**2-Sz**2-Sz>     0.00000000
  Reference energy                   -280.588868979700
  CABS singles correction              -0.016711924936
  New reference energy               -280.605580904636
  RHF-RMP2 correlation energy          -0.879166892346
 !RHF-RMP2 energy                    -281.484747796981

  F12/3C(FIX) correction               -0.182538410673
  RHF-RMP2-F12 correlation energy      -1.061705303019
 !RHF-RMP2-F12 total energy          -281.667286207655
 (NB above energy spin projected)

 Starting RCCSD calculation

 ITER.      SQ.NORM     CORR.ENERGY   TOTAL ENERGY   ENERGY CHANGE        DEN1      VAR(S)    VAR(P)  DIIS     TIME
   1      1.23106337    -0.82742986  -281.41629884    -0.82742986    -0.02676088  0.79D-02  0.39D-02  1  1    15.99
   2      1.25022253    -0.84898278  -281.43785175    -0.02155292    -0.00256652  0.25D-03  0.84D-03  2  2    21.46
   3      1.25970585    -0.85284900  -281.44171798    -0.00386622    -0.00033598  0.19D-03  0.53D-04  3  3    26.97
   4      1.26468826    -0.85490669  -281.44377567    -0.00205769    -0.00004086  0.14D-04  0.94D-05  4  4    32.58
   5      1.26621621    -0.85517550  -281.44404448    -0.00026881    -0.00000603  0.36D-05  0.10D-05  5  5    38.11
   6      1.26673440    -0.85522157  -281.44409055    -0.00004607    -0.00000085  0.45D-06  0.18D-06  6  6    43.77
   7      1.26688112    -0.85524272  -281.44411170    -0.00002115    -0.00000018  0.11D-06  0.35D-07  6  1    49.35
   8      1.26690373    -0.85523984  -281.44410882     0.00000288    -0.00000003  0.20D-07  0.67D-08  6  3    54.93
   9      1.26692276    -0.85524666  -281.44411564    -0.00000683    -0.00000001  0.66D-08  0.19D-08  6  1    60.63
  10      1.26692573    -0.85524613  -281.44411511     0.00000053    -0.00000000  0.85D-09  0.29D-09  6  2    66.24

 Norm of t1 vector:      0.13137920      S-energy:    -0.00000024      T1 diagnostic:  0.01821902
                                                                       D1 diagnostic:  0.05242082
                                                                       D2 diagnostic:  0.16657264 (internal)
 Norm of t2 vector:      0.49966512      P-energy:    -0.85524589
                                         Alpha-Beta:  -0.64889540
                                         Alpha-Alpha: -0.10317525
                                         Beta-Beta:   -0.10317525

 Spin contamination <S**2-Sz**2-Sz>     0.00000000

 Memory could be reduced to 80.08 Mwords without degradation in triples


 RESULTS
 =======

  Reference energy                   -280.588868979700
  CABS relaxation correction to RHF    -0.016711924936
  New reference energy               -280.605580904636

  F12 corrections for ansatz 3C(FIX) added to RCCSD energy. Coupling mode:  7

  RCCSD-F12a singles energy            -0.000000239741
  RCCSD-F12a pair energy               -1.032134446477
  RCCSD-F12a correlation energy        -1.032134686218
  Triples (T) contribution             -0.042406579131
  Total correlation energy             -1.074541265349

  RHF-RCCSD-F12a energy              -281.637715590854
  RHF-RCCSD[T]-F12a energy           -281.683373382668
  RHF-RCCSD-T-F12a energy            -281.679008436348
 !RHF-RCCSD(T)-F12a energy           -281.680122169984

 Program statistics:

 Available memory in ccsd:              2799998500
 Min. memory needed in ccsd:              14006856
 Max. memory used in ccsd:                20143194
 Max. memory used in cckext:              17258286 (10 integral passes)
 Max. memory used in cckint:              32674510 ( 1 integral passes)


 **********************************************************************************************************************************
 DATASETS  * FILE   NREC   LENGTH (MB)   RECORD NAMES
              1      18       29.56       500      610      700      900      950      970     1001      129      960     1100   
                                          VAR    BASINP    GEOM    SYMINP    ZMAT    AOBASIS   BASIS     P2S    ABASIS      S 
                                         1400     1410     1200     1210     1080     1600     1650     1700   
                                           T        V       H0       H01     AOSYM     SMH    MOLCAS    OPER   

              2       7        5.80       700     1000      520     2100     1001     2101     7360   
                                         GEOM     BASIS   MCVARS     RHF     BASIS     RHF    F12ABS    

 PROGRAMS   *        TOTAL  RCCSD(T)   RHF-SCF       INT   RHF-SCF       INT
 CPU TIMES  *       131.91    127.41      1.14      2.46      0.07      0.71
 REAL TIME  *       148.90 SEC
 DISK USED  *       627.31 MB (local),        4.92 GB (total)
 SF USED    *         3.89 GB
 GA USED    *         3.05 MB       (max)       0.00 MB       (current)
 **********************************************************************************************************************************

 RCCSD(T)-F12A/cc-pVDZ-F12 energy=   -281.680122169984

   RCCSD(T)-F12A         RHF-SCF         RHF-SCF
   -281.68012217   -280.58886898   -279.96263588
 **********************************************************************************************************************************
 Molpro calculation terminated
