# Supplementary material for: An Experimental and Master Equation Investigation of Kinetics of the CH2OO + RCN Reactions (R = H, CH3, C2H5) and Their Atmospheric Relevance
Source: J Phys Chem A. 2023 Jan 5;127(2):477–88. doi: 10.1021/acs.jpca.2c07073 (PMC9869398; doi:10.1021/acs.jpca.2c07073)
Supplement: Supplementary file 2 — jp2c07073_si_002.zip [file jp2c07073_si_002.zip › CCSD(T)/AceIsoCyan2.out]

 Working directory              : /run/nvme/job_13174226/data/13174226/molpro.gt4PZJQNtr/
 Global scratch directory       : /run/nvme/job_13174226/data/13174226/molpro.gt4PZJQNtr/
 Wavefunction directory         : /scratch/kurten/scratch_lauri/Cyan/AmideDissoc/CCSDT/AceIso2-wb97L-wb97H-F12/
 Main file repository           : /run/nvme/job_13174226/data/13174226/

 id        : cs

 Nodes       nprocs
 r07c55.bullx    7
 Distribution of processes:   nprocs(total)=    8   nprocs(compute)=    7   nprocs(helper)=    1
 GA implementation: MPI file
 GA implementation (serial work in mppx): MPI file

 Using customized tuning parameters: mindgm=1; mindgv=20; mindgc=4; mindgr=1; noblas=0; minvec=7
 default implementation of scratch files=sf  


 Variables initialized (1009), CPU time= 0.01 sec
 ***,SCI
 memory,2800,m
 geomtyp=xyz
 NOSYM
 geometry={
 9
 AceIso2-wb97L-wb97H.log,Energy: -201647.7488242
 N         -0.31362       -0.59498        0.00033
 C         -1.47300       -0.23271       -0.00010
 O         -2.60422       -0.00599       -0.00043
 C          0.87060        0.18682        0.00072
 C          2.10660       -0.65813       -0.00007
 O          0.85092        1.38390       -0.00018
 H          2.10420       -1.30526       -0.87723
 H          2.10535       -1.30507        0.87724
 H          2.98702       -0.02394       -0.00072
 }
 BASIS=MINAO
 END
 {rhf;
 wf,charge=0,spin=0}
 BASIS=VDZ-F12
 END
 {rhf;
 wf,charge=0,spin=0}
 rccsd(t)-f12a,gem_beta=0.9
 
 Commands initialized (810), CPU time= 0.01 sec, 661 directives.
 Default parameters read. Elapsed time= 2.29 sec

 Checking input...
 Passed
1


                                         ***  PROGRAM SYSTEM MOLPRO  ***
                                       Copyright, TTI GmbH Stuttgart, 2015
                                    Version 2021.2 linked Aug  3 2021 10:50:23


 **********************************************************************************************************************************
 LABEL *   SCI                                                                           
  64 bit mpp version                                                                     DATE: 07-Sep-22          TIME: 16:52:13  
 **********************************************************************************************************************************

 SHA1:             dade016a989826d9d859d6207854b99675d53db3
 **********************************************************************************************************************************

 Memory per process:      2800 MW
 Total memory per node:  19600 MW

 GA preallocation disabled
 GA check disabled

 Variable memory set to 2800.0 MW

 SETTING GEOMTYP        =    XYZ
 ZSYMEL=NOSYM

 SETTING BASIS          =    MINAO


 Recomputing integrals since basis changed


 Using spherical harmonics

 Library entry N      S MINAO                selected for orbital group  1
 Library entry N      P MINAO                selected for orbital group  1
 Library entry C      S MINAO                selected for orbital group  2
 Library entry C      P MINAO                selected for orbital group  2
 Library entry O      S MINAO                selected for orbital group  3
 Library entry O      P MINAO                selected for orbital group  3
 Library entry H      S MINAO                selected for orbital group  6


 PROGRAM * SEWARD (Integral evaluation for generally contracted gaussian basis sets)     Author: Roland Lindh, 1990

 Geometry written to block  1 of record 700


 Point group  C1  


 ATOMIC COORDINATES

 NR  ATOM    CHARGE       X              Y              Z

   1  N       7.00   -0.592655907   -1.124349250    0.000623610
   2  C       6.00   -2.783566582   -0.439758166   -0.000188973
   3  O       8.00   -4.921262568   -0.011319459   -0.000812582
   4  C       6.00    1.645195564    0.353038635    0.001360603
   5  C       6.00    3.980897054   -1.243685454   -0.000132281
   6  O       8.00    1.608005754    2.615191984   -0.000340151
   7  H       1.00    3.976361711   -2.466583921   -1.657724448
   8  H       1.00    3.978534896   -2.466224873    1.657743346
   9  H       1.00    5.644649729   -0.045240043   -0.001360603

 Bond lengths in Bohr (Angstrom)

 1-2  2.295376918  1-4  2.681539616  2-3  2.180207386  4-5  2.829316436  4-6  2.262459668
     ( 1.214661155)     ( 1.419009655)     ( 1.153716064)     ( 1.497209780)     ( 1.197242097)

 5-7  2.059881798  5-8  2.059893153  5-9  2.050450164
     ( 1.090042505)     ( 1.090048514)     ( 1.085051499)

 Bond angles

  1-2-3  173.98071900   1-4-5  112.21078107   1-4-6  122.49016607   2-1-4  129.21556016

  4-5-7  109.49027275   4-5-8  109.48549951   4-5-9  109.87664491   5-4-6  125.29896907

  7-5-8  107.17596817   7-5-9  110.38304095   8-5-9  110.38330738

 NUCLEAR CHARGE:                   44
 NUMBER OF PRIMITIVE AOS:         165
 NUMBER OF SYMMETRY AOS:          165
 NUMBER OF CONTRACTIONS:           33   (   33A   )
 NUMBER OF INNER CORE ORBITALS:     0   (    0A   )
 NUMBER OF OUTER CORE ORBITALS:     6   (    6A   )
 NUMBER OF VALENCE ORBITALS:       27   (   27A   )


 NUCLEAR REPULSION ENERGY  206.34883036

 Eigenvalues of metric

         1 0.149E+00 0.185E+00 0.207E+00 0.217E+00 0.239E+00 0.255E+00 0.268E+00 0.292E+00


 Contracted 2-electron integrals neglected if value below      1.0D-11
 AO integral compression algorithm  1   Integral accuracy      1.0D-11

     1.835 MB (compressed) written to integral file (100.0%)

     Node minimum: 0.262 MB, node maximum: 0.262 MB


 NUMBER OF SORTED TWO-ELECTRON INTEGRALS:      22680.     BUFFER LENGTH:  32768
 NUMBER OF SEGMENTS:   1  SEGMENT LENGTH:      22680      RECORD LENGTH: 524288

 Memory used in sort:       0.58 MW

 SORT1 READ      185493. AND WROTE       21842. INTEGRALS IN      1 RECORDS. CPU TIME:     0.02 SEC, REAL TIME:     0.04 SEC
 SORT2 READ      153160. AND WROTE      157641. INTEGRALS IN      7 RECORDS. CPU TIME:     0.00 SEC, REAL TIME:     0.01 SEC

 Node minimum:       22280.  Node maximum:       22761. integrals

 OPERATOR DM      FOR CENTER  0  COORDINATES:    0.000000    0.000000    0.000000


 **********************************************************************************************************************************
 DATASETS  * FILE   NREC   LENGTH (MB)   RECORD NAMES
              1      18       28.75       500      610      700      900      950      970     1000      129      960     1100   
                                          VAR    BASINP    GEOM    SYMINP    ZMAT    AOBASIS   BASIS     P2S    ABASIS      S 
                                         1400     1410     1200     1210     1080     1600     1650     1700   
                                           T        V       H0       H01     AOSYM     SMH    MOLCAS    OPER   

 PROGRAMS   *        TOTAL       INT
 CPU TIMES  *         1.35      0.96
 REAL TIME  *         6.92 SEC
 DISK USED  *        29.15 MB (local),      232.70 MB (total)
 GA USED    *         0.00 MB       (max)       0.00 MB       (current)
 **********************************************************************************************************************************


 Program * Restricted Hartree-Fock

 Orbital guess generated from atomic densities. Full valence occupancy:   22

 Initial occupancy:  22

 NELEC=   44   SYM=1   MS2= 0   THRE=1.0D-08   THRD=3.2D-06   THRG=3.2D-06  HFMA2=F  DIIS_START=2   DIIS_MAX=10   DIIS_INCORE=F

 Level shifts:    0.00 (CLOSED)    0.00 (OPEN)    0.30 (GAP_MIN)

 ITER           ETOT              DE          GRAD        DDIFF     DIIS  NEXP   TIME(IT)  TIME(TOT)  DIAG
   1     -318.74172347    -318.74172347     0.00D+00     0.33D+00     0     0       0.02      0.14    start
   2     -318.84566168      -0.10393821     0.23D-01     0.59D-01     1     0       0.00      0.14    diag
   3     -318.91534099      -0.06967931     0.17D-01     0.25D-01     2     0       0.01      0.15    diag
   4     -318.91913862      -0.00379764     0.33D-02     0.61D-02     3     0       0.00      0.15    diag
   5     -318.92012412      -0.00098550     0.12D-02     0.38D-02     4     0       0.00      0.15    diag
   6     -318.92023886      -0.00011474     0.37D-03     0.12D-02     5     0       0.00      0.15    diag
   7     -318.92027647      -0.00003761     0.17D-03     0.79D-03     6     0       0.00      0.15    diag
   8     -318.92028603      -0.00000956     0.78D-04     0.46D-03     7     0       0.00      0.15    diag
   9     -318.92028786      -0.00000183     0.32D-04     0.21D-03     8     0       0.01      0.16    diag
  10     -318.92028813      -0.00000028     0.13D-04     0.87D-04     9     0       0.00      0.16    diag/orth
  11     -318.92028815      -0.00000002     0.35D-05     0.27D-04     9     0       0.00      0.16    diag
  12     -318.92028815      -0.00000000     0.48D-06     0.19D-05     9     0       0.00      0.16    diag
  13     -318.92028815      -0.00000000     0.85D-07     0.22D-06     0     0       0.01      0.17    diag

 Final occupancy:  22

 !RHF STATE 1.1 Energy               -318.920288151511
  RHF One-electron energy            -838.953679884442
  RHF Two-electron energy             313.684561371084
  RHF Kinetic energy                  317.304063819488
  RHF Nuclear energy                  206.348830361848
  RHF Virial quotient                  -1.005093613717

 !RHF STATE 1.1 Dipole moment           0.69091488    -0.60030033     0.00035029
 Dipole moment /Debye                   1.75613047    -1.52581125     0.00089034

 Orbital energies:

           1.1          2.1          3.1          4.1          5.1          6.1          7.1          8.1          9.1         10.1
    -20.744531   -20.652501   -15.727325   -11.740880   -11.638272   -11.435772    -1.589891    -1.522636    -1.363192    -1.119075

          11.1         12.1         13.1         14.1         15.1         16.1         17.1         18.1         19.1         20.1
     -0.961832    -0.786313    -0.777360    -0.760179    -0.744103    -0.705441    -0.693382    -0.644182    -0.603258    -0.562512

          21.1         22.1         23.1         24.1
     -0.516956    -0.502683     0.052679     0.088617


 HOMO     22.1    -0.502683 =     -13.6787eV
 LUMO     23.1     0.052679 =       1.4335eV
 LUMO-HOMO         0.555361 =      15.1122eV

 Orbitals saved in record  2100.2


 **********************************************************************************************************************************
 DATASETS  * FILE   NREC   LENGTH (MB)   RECORD NAMES
              1      18       28.75       500      610      700      900      950      970     1000      129      960     1100   
                                          VAR    BASINP    GEOM    SYMINP    ZMAT    AOBASIS   BASIS     P2S    ABASIS      S 
                                         1400     1410     1200     1210     1080     1600     1650     1700   
                                           T        V       H0       H01     AOSYM     SMH    MOLCAS    OPER   

              2       4        2.77       700     1000      520     2100   
                                         GEOM     BASIS   MCVARS     RHF  

 PROGRAMS   *        TOTAL   RHF-SCF       INT
 CPU TIMES  *         1.54      0.19      0.96
 REAL TIME  *         9.07 SEC
 DISK USED  *        31.65 MB (local),      250.18 MB (total)
 GA USED    *         0.00 MB       (max)       0.00 MB       (current)
 **********************************************************************************************************************************
 SETTING BASIS          =    VDZ-F12


 Recomputing integrals since basis changed


 Using spherical harmonics

 Library entry N      S cc-pVDZ-F12          selected for orbital group  1
 Library entry N      P cc-pVDZ-F12          selected for orbital group  1
 Library entry N      D cc-pVDZ-F12          selected for orbital group  1
 Library entry C      S cc-pVDZ-F12          selected for orbital group  2
 Library entry C      P cc-pVDZ-F12          selected for orbital group  2
 Library entry C      D cc-pVDZ-F12          selected for orbital group  2
 Library entry O      S cc-pVDZ-F12          selected for orbital group  3
 Library entry O      P cc-pVDZ-F12          selected for orbital group  3
 Library entry O      D cc-pVDZ-F12          selected for orbital group  3
 Library entry H      S cc-pVDZ-F12          selected for orbital group  6
 Library entry H      P cc-pVDZ-F12          selected for orbital group  6


 PROGRAM * SEWARD (Integral evaluation for generally contracted gaussian basis sets)     Author: Roland Lindh, 1990

 Geometry written to block  1 of record 700


 Point group  C1  


 ATOMIC COORDINATES

 NR  ATOM    CHARGE       X              Y              Z

   1  N       7.00   -0.592655907   -1.124349250    0.000623610
   2  C       6.00   -2.783566582   -0.439758166   -0.000188973
   3  O       8.00   -4.921262568   -0.011319459   -0.000812582
   4  C       6.00    1.645195564    0.353038635    0.001360603
   5  C       6.00    3.980897054   -1.243685454   -0.000132281
   6  O       8.00    1.608005754    2.615191984   -0.000340151
   7  H       1.00    3.976361711   -2.466583921   -1.657724448
   8  H       1.00    3.978534896   -2.466224873    1.657743346
   9  H       1.00    5.644649729   -0.045240043   -0.001360603

 Bond lengths in Bohr (Angstrom)

 1-2  2.295376918  1-4  2.681539616  2-3  2.180207386  4-5  2.829316436  4-6  2.262459668
     ( 1.214661155)     ( 1.419009655)     ( 1.153716064)     ( 1.497209780)     ( 1.197242097)

 5-7  2.059881798  5-8  2.059893153  5-9  2.050450164
     ( 1.090042505)     ( 1.090048514)     ( 1.085051499)

 Bond angles

  1-2-3  173.98071900   1-4-5  112.21078107   1-4-6  122.49016607   2-1-4  129.21556016

  4-5-7  109.49027275   4-5-8  109.48549951   4-5-9  109.87664491   5-4-6  125.29896907

  7-5-8  107.17596817   7-5-9  110.38304095   8-5-9  110.38330738

 NUCLEAR CHARGE:                   44
 NUMBER OF PRIMITIVE AOS:         279
 NUMBER OF SYMMETRY AOS:          267
 NUMBER OF CONTRACTIONS:          207   (  207A   )
 NUMBER OF INNER CORE ORBITALS:     0   (    0A   )
 NUMBER OF OUTER CORE ORBITALS:     6   (    6A   )
 NUMBER OF VALENCE ORBITALS:       27   (   27A   )


 NUCLEAR REPULSION ENERGY  206.34883036


 Eigenvalues of metric

         1 0.753E-04 0.152E-03 0.255E-03 0.577E-03 0.615E-03 0.639E-03 0.820E-03 0.157E-02


 Contracted 2-electron integrals neglected if value below      1.0D-11
 AO integral compression algorithm  1   Integral accuracy      1.0D-11

     838.861 MB (compressed) written to integral file ( 39.1%)

     Node minimum: 105.906 MB, node maximum: 128.451 MB


 NUMBER OF SORTED TWO-ELECTRON INTEGRALS:   33105450.     BUFFER LENGTH:  32768
 NUMBER OF SEGMENTS:   3  SEGMENT LENGTH:   15991171      RECORD LENGTH: 524288

 Memory used in sort:      16.55 MW

 SORT1 READ   268519908. AND WROTE    28377638. INTEGRALS IN     83 RECORDS. CPU TIME:     5.05 SEC, REAL TIME:     5.38 SEC
 SORT2 READ   200950523. AND WROTE   231738156. INTEGRALS IN   3094 RECORDS. CPU TIME:     0.61 SEC, REAL TIME:     0.93 SEC

 Node minimum:    33096225.  Node maximum:    33114678. integrals

 OPERATOR DM      FOR CENTER  0  COORDINATES:    0.000000    0.000000    0.000000


 **********************************************************************************************************************************
 DATASETS  * FILE   NREC   LENGTH (MB)   RECORD NAMES
              1      18       30.24       500      610      700      900      950      970     1001      129      960     1100   
                                          VAR    BASINP    GEOM    SYMINP    ZMAT    AOBASIS   BASIS     P2S    ABASIS      S 
                                         1400     1410     1200     1210     1080     1600     1650     1700   
                                           T        V       H0       H01     AOSYM     SMH    MOLCAS    OPER   

              2       5        2.82       700     1000      520     2100     1001   
                                         GEOM     BASIS   MCVARS     RHF     BASIS   

 PROGRAMS   *        TOTAL       INT   RHF-SCF       INT
 CPU TIMES  *        10.15      8.61      0.19      0.96
 REAL TIME  *        18.94 SEC
 DISK USED  *        33.12 MB (local),        3.22 GB (total)
 GA USED    *         0.00 MB       (max)       0.00 MB       (current)
 **********************************************************************************************************************************


 Program * Restricted Hartree-Fock

 Molecular orbitals read from record     2100.2  Type=RHF/CANONICAL  

 Present basis size:      207
 Previous basis size:      33
 Previous occupation:      22
 Previous closed-shells:   22
 Previous core-orbitals:    6
 Present occupation:       22
 Present closed-shells:    22
 Present core-orbitals:     6
 Wavefunction symmetry:    1   Singlet 

 Orbital overlap <old|new>:  < 1.1| 1.1> = 1.000000   < 2.1| 2.1> = 1.000000   < 3.1| 3.1> = 1.000000   < 4.1| 4.1> = 1.000000
                             < 5.1| 5.1> = 1.000000   < 6.1| 6.1> = 1.000000   < 7.1| 7.1> = 1.000000   < 8.1| 8.1> = 1.000000
                             < 9.1| 9.1> = 1.000000   <10.1|10.1> = 1.000000   <11.1|11.1> = 1.000000   <12.1|12.1> = 1.000000
                             <13.1|13.1> = 1.000000   <14.1|14.1> = 1.000000   <15.1|15.1> = 1.000000   <16.1|16.1> = 1.000000
                             <17.1|17.1> = 1.000000   <18.1|18.1> = 1.000000   <19.1|19.1> = 1.000000   <20.1|20.1> = 1.000000
                             <21.1|21.1> = 1.000000   <22.1|22.1> = 1.000000


 Initial occupancy:  22

 NELEC=   44   SYM=1   MS2= 0   THRE=1.0D-08   THRD=3.2D-06   THRG=3.2D-06  HFMA2=F  DIIS_START=2   DIIS_MAX=10   DIIS_INCORE=F

 Level shifts:    0.00 (CLOSED)    0.00 (OPEN)    0.30 (GAP_MIN)

 ITER           ETOT              DE          GRAD        DDIFF     DIIS  NEXP   TIME(IT)  TIME(TOT)  DIAG
   1     -318.92028815    -318.92028815     0.00D+00     0.54D-01     0     0       0.36      0.40    start
   2     -319.58733667      -0.66704851     0.14D-01     0.21D-01     1     0       0.35      0.75    diag
   3     -319.63888387      -0.05154720     0.37D-02     0.47D-02     2     0       0.36      1.11    diag
   4     -319.64747038      -0.00858651     0.16D-02     0.20D-02     3     0       0.35      1.46    diag
   5     -319.64889741      -0.00142704     0.60D-03     0.66D-03     4     0       0.37      1.83    diag
   6     -319.64915875      -0.00026134     0.19D-03     0.32D-03     5     0       0.34      2.17    diag
   7     -319.64922102      -0.00006227     0.86D-04     0.15D-03     6     0       0.35      2.52    diag
   8     -319.64923807      -0.00001705     0.35D-04     0.10D-03     7     0       0.36      2.88    diag
   9     -319.64923921      -0.00000114     0.88D-05     0.27D-04     8     0       0.35      3.23    diag
  10     -319.64923930      -0.00000010     0.29D-05     0.58D-05     9     0       0.34      3.57    diag/orth
  11     -319.64923933      -0.00000003     0.13D-05     0.33D-05     9     0       0.36      3.93    diag
  12     -319.64923934      -0.00000001     0.64D-06     0.14D-05     9     0       0.34      4.27    diag
  13     -319.64923934      -0.00000000     0.31D-06     0.51D-06     0     0       0.35      4.62    diag

 Final occupancy:  22

 !RHF STATE 1.1 Energy               -319.649239339083
  RHF One-electron energy            -844.432419485787
  RHF Two-electron energy             318.434349784857
  RHF Kinetic energy                  319.210737407942
  RHF Nuclear energy                  206.348830361848
  RHF Virial quotient                  -1.001373706708

 !RHF STATE 1.1 Dipole moment           0.70035969    -0.94134233     0.00049483
 Dipole moment /Debye                   1.78013678    -2.39265356     0.00125774

 Orbital energies:

           1.1          2.1          3.1          4.1          5.1          6.1          7.1          8.1          9.1         10.1
    -20.648893   -20.570943   -15.607941   -11.437855   -11.400739   -11.254717    -1.507801    -1.436815    -1.290207    -1.049354

          11.1         12.1         13.1         14.1         15.1         16.1         17.1         18.1         19.1         20.1
     -0.893006    -0.763955    -0.714904    -0.691764    -0.688238    -0.641433    -0.627948    -0.585568    -0.543610    -0.514041

          21.1         22.1         23.1         24.1
     -0.456835    -0.455296     0.042601     0.056648


 HOMO     22.1    -0.455296 =     -12.3892eV
 LUMO     23.1     0.042601 =       1.1592eV
 LUMO-HOMO         0.497897 =      13.5485eV

 Orbitals saved in record  2101.2


 **********************************************************************************************************************************
 DATASETS  * FILE   NREC   LENGTH (MB)   RECORD NAMES
              1      18       30.24       500      610      700      900      950      970     1001      129      960     1100   
                                          VAR    BASINP    GEOM    SYMINP    ZMAT    AOBASIS   BASIS     P2S    ABASIS      S 
                                         1400     1410     1200     1210     1080     1600     1650     1700   
                                           T        V       H0       H01     AOSYM     SMH    MOLCAS    OPER   

              2       6        5.85       700     1000      520     2100     1001     2101   
                                         GEOM     BASIS   MCVARS     RHF     BASIS     RHF  

 PROGRAMS   *        TOTAL   RHF-SCF       INT   RHF-SCF       INT
 CPU TIMES  *        14.79      4.64      8.61      0.19      0.96
 REAL TIME  *        24.24 SEC
 DISK USED  *        39.10 MB (local),        3.26 GB (total)
 GA USED    *         0.00 MB       (max)       0.00 MB       (current)
 **********************************************************************************************************************************


 PROGRAM * CCSD (Restricted open-shell coupled cluster)     Authors: C. Hampel, H.-J. Werner, 1991, M. Deegan, P.J. Knowles, 1992

                   Density fitting integral evaluation by F.R. Manby, 2003,2007, G. Knizia, 2010


 Basis set VDZ-F12/JKFIT generated.      Number of basis functions:   612 
 Basis set CC-PVDZ-F12/OPTRI generated.  Number of basis functions:   462 
 Basis set VDZ-F12/MP2FIT generated.     Number of basis functions:   501 

 Convergence thresholds:  THRVAR = 1.00D-08  THRDEN = 1.00D-06

 CCSD(T)     terms to be evaluated (factor= 1.000)


 Number of core orbitals:           6 (   6 )
 Number of closed-shell orbitals:  16 (  16 )
 Number of external orbitals:     185 ( 185 )

 Memory could be reduced to 191.15 Mwords without degradation in triples

 Number of N-1 electron functions:              32
 Number of N-2 electron functions:             496
 Number of singly external CSFs:              5920
 Number of doubly external CSFs:          12846400
 Total number of CSFs:                    12852320

 Molecular orbitals read from record     2101.2  Type=RHF/CANONICAL  

 Integral transformation finished. Total CPU:  10.61 sec, npass=  1  Memory used:  86.23 MW

 Geminal basis:    OPTFULL  GEM_TYPE=SLATER  BETA=0.9  NGEM=6

 Optimizing Gaussian exponents for each gem_beta

 Geminal optimization for beta= 0.9000
 Weight function:   m=0, omega= 1.3652

 Augmented Hessian optimization of geminal fit. Trust ratio= 0.40000
 Convergence reached after  14 iterations. Final gradient= 9.47D-17, Step= 1.60D-08, Delta= 1.32D-09

 Alpha:                 0.16713     0.72638     2.57315     8.59263    32.33955   179.26007
 Coeff:                 0.29008     0.30523     0.17630     0.10448     0.06448     0.03994


 WFN_F12=FIX,EG    DECOUPLE_EXPL=F   HYBRID=0    NOX=F   SEMIINT_F12=T   CORE_SINGLES=F


 AO(A)-basis ORBITAL           loaded. Number of functions:     207
 RI(R)-basis CC-PVDZ-F12/OPTRI loaded. Number of functions:     462
 DF-basis VDZ-F12/JKFIT        loaded. Number of functions:     612

 Screening thresholds:   THRAO=  1.00D-10  THRMO=  1.00D-09  THRPROD=  1.00D-09
                         THRSW=  1.00D-05  THROV=  1.00D-12  THRAOF12= 1.00D-08

 CPU time for one-electron matrices               1.46 sec

 Construction of ABS:
 Pseudo-inverse stability          5.25E-12
 Smallest eigenvalue of S          1.52E-04  (threshold= 1.00E-08)
 Ratio eigmin/eigmax               2.11E-05  (threshold= 1.00E-09)
 Smallest eigenvalue of S kept     1.52E-04  (threshold= 1.52E-04, 0 functions deleted, 462 kept)

 Construction of CABS:
 Pseudo-inverse stability          7.71E-11
 Smallest eigenvalue of S          1.41E-06  (threshold= 1.00E-08)
 Ratio eigmin/eigmax               1.41E-06  (threshold= 1.00E-09)
 Smallest eigenvalue of S kept     1.41E-06  (threshold= 1.41E-06, 0 functions deleted, 462 kept)

 CPU time for basis constructions                 0.09 sec
 Fock operators(MO) rebuilt from dump record.
 CPU time for Fock operator transformation        0.13 sec

                                      TOTAL          ALPHA          BETA    
  Singles Contributions MO        -0.000000000   -0.000000000   -0.000000000
  Singles Contributions CABS      -0.018528494   -0.009264247   -0.009264247
  Pure DF-RHF relaxation          -0.018528494

 CPU time for RHF CABS relaxation                 0.14 sec
 CPU time for singles (tot)                       0.33 sec

 AO(A)-basis ORBITAL           loaded. Number of functions:     207
 RI(R)-basis CC-PVDZ-F12/OPTRI loaded. Number of functions:     462
 DF-basis VDZ-F12/MP2FIT       loaded. Number of functions:     501

 Screening thresholds:   THRAO=  1.00D-10  THRMO=  1.00D-09  THRPROD=  1.00D-09
                         THRSW=  1.00D-05  THROV=  1.00D-12  THRAOF12= 1.00D-08

 CPU time for transformed integrals              10.08 sec
 CPU time for F12 matrices                       10.94 sec

 Diagonal F12 ansatz with fixed amplitudes:   TS= 0.5000  TT= 0.2500  TN= 0.3750

 ITER.     SQ.NORM      CORR.ENERGY   TOTAL ENERGY  ENERGY CHANGE      VAR         CPU   MICRO    DIIS
   1      1.31110296    -1.24661822  -320.91438605    -1.2651E+00   3.11E-01      0.62  1  1  1   0  0
   2      1.31110304    -1.24661826  -320.91438609    -3.8938E-08   1.35E-12      2.20  0  0  0   1  1

 - - Continuing with F12/conv. amplitude coupling turned on.

   3      1.31287451    -1.25229680  -320.92006464    -5.6786E-03   2.32E-04      4.21  1  1  1   1  1
   4      1.31287451    -1.25229680  -320.92006464    -3.0305E-12   1.51E-16      6.65  1  1  1   2  2

 CPU time for iterative RMP2-F12                  6.65 sec


 DF-RMP2-F12 doubles corrections:
 - - - - - - - - - - - - - - - - 
  Approx.                             TOTAL           A-B            A-A            B-B    
  RMP2-F12/3C(FIX)                -0.213304255   -0.186315372   -0.013494442   -0.013494442
  RMP2-F12/3*C(FIX)               -0.207625709   -0.182402669   -0.012611520   -0.012611520
  RMP2-F12/3*C(DX)                -0.210214859   -0.184895086   -0.012659886   -0.012659886
  RMP2-F12/3*C(FIX,DX)            -0.231212791   -0.204948215   -0.013132288   -0.013132288

 DF-RMP2-F12 doubles energies:
 - - - - - - - - - - - - - - -
  Approx.                             TOTAL           A-B            A-A            B-B    
  RMP2                            -1.038992548   -0.761288628   -0.138851960   -0.138851960
  RMP2-F12/3C(FIX)                -1.252296804   -0.947604000   -0.152346402   -0.152346402
  RMP2-F12/3*C(FIX)               -1.246618257   -0.943691297   -0.151463480   -0.151463480
  RMP2-F12/3*C(DX)                -1.249207408   -0.946183715   -0.151511846   -0.151511846
  RMP2-F12/3*C(FIX,DX)            -1.270205339   -0.966236844   -0.151984248   -0.151984248


  Reference energy                   -319.649239339082
  CABS relaxation correction to RHF    -0.018528494489
  New reference energy               -319.667767833572

  RMP2-F12 singles (MO) energy         -0.000000000341
  RMP2-F12 pair energy                 -1.252296803571
  RMP2-F12 correlation energy          -1.252296803912

 !RMP2-F12/3C(FIX) energy            -320.920064637483

 Starting RMP2 calculation, locsing= 0

 Wavefunction is spin-projected

 ITER.      SQ.NORM     CORR.ENERGY   TOTAL ENERGY   ENERGY CHANGE        DEN1      VAR(S)    VAR(P)  DIIS     TIME
   1      1.30751892    -1.03504820  -320.68428754    -1.03504820    -0.00368035  0.76D-11  0.15D-02  1  1    43.90
   2      1.31098545    -1.03899556  -320.68823490    -0.00394736    -0.00000412  0.12D-12  0.22D-05  2  2    45.65
   3      1.31107786    -1.03905300  -320.68829234    -0.00005744    -0.00000001  0.16D-14  0.37D-08  3  3    47.41
   4      1.31107915    -1.03905330  -320.68829264    -0.00000029    -0.00000000  0.22D-16  0.56D-11  4  4    49.06

 Norm of t1 vector:      0.00001982      S-energy:    -0.00000000      T1 diagnostic:  0.00000248
 Norm of t2 vector:      0.55774470      P-energy:    -1.03905330
                                         Alpha-Beta:  -0.76206805
                                         Alpha-Alpha: -0.13849262
                                         Beta-Beta:   -0.13849262

 Spin contamination <S**2-Sz**2-Sz>     0.00000000
  Reference energy                   -319.649239339082
  CABS singles correction              -0.018528494489
  New reference energy               -319.667767833572
  RHF-RMP2 correlation energy          -1.039053295952
 !RHF-RMP2 energy                    -320.706821129523

  F12/3C(FIX) correction               -0.213304255343
  RHF-RMP2-F12 correlation energy      -1.252357551294
 !RHF-RMP2-F12 total energy          -320.920125384866
 (NB above energy spin projected)

 Starting RCCSD calculation

 ITER.      SQ.NORM     CORR.ENERGY   TOTAL ENERGY   ENERGY CHANGE        DEN1      VAR(S)    VAR(P)  DIIS     TIME
   1      1.28407100    -0.98914480  -320.63838413    -0.98914480    -0.03139493  0.86D-02  0.49D-02  1  1    79.34
   2      1.30695343    -1.01487704  -320.66411638    -0.02573225    -0.00297514  0.24D-03  0.97D-03  2  2   111.09
   3      1.31762535    -1.01959298  -320.66883232    -0.00471594    -0.00037045  0.21D-03  0.59D-04  3  3   141.77
   4      1.32292780    -1.02189658  -320.67113592    -0.00230360    -0.00004442  0.15D-04  0.10D-04  4  4   174.91
   5      1.32451937    -1.02217966  -320.67141900    -0.00028308    -0.00000682  0.43D-05  0.11D-05  5  5   205.72
   6      1.32506989    -1.02222759  -320.67146693    -0.00004793    -0.00000101  0.56D-06  0.21D-06  6  6   237.41
   7      1.32523663    -1.02225087  -320.67149021    -0.00002328    -0.00000022  0.13D-06  0.41D-07  6  1   270.40
   8      1.32526593    -1.02224866  -320.67148800     0.00000221    -0.00000004  0.25D-07  0.83D-08  6  3   301.54
   9      1.32529053    -1.02225625  -320.67149559    -0.00000759    -0.00000001  0.45D-08  0.13D-08  6  2   333.52
  10      1.32529238    -1.02225629  -320.67149563    -0.00000004    -0.00000000  0.89D-09  0.28D-09  6  4   366.84

 Norm of t1 vector:      0.13610228      S-energy:    -0.00000026      T1 diagnostic:  0.01701278
                                                                       D1 diagnostic:  0.05329793
                                                                       D2 diagnostic:  0.16358663 (internal)
 Norm of t2 vector:      0.55386691      P-energy:    -1.02225602
                                         Alpha-Beta:  -0.78043701
                                         Alpha-Alpha: -0.12090951
                                         Beta-Beta:   -0.12090951

 Spin contamination <S**2-Sz**2-Sz>     0.00000000

 Memory could be reduced to 208.12 Mwords without degradation in triples


 RESULTS
 =======

  Reference energy                   -319.649239339082
  CABS relaxation correction to RHF    -0.018528494489
  New reference energy               -319.667767833572

  F12 corrections for ansatz 3C(FIX) added to RCCSD energy. Coupling mode:  7

  RCCSD-F12a singles energy            -0.000000264471
  RCCSD-F12a pair energy               -1.228834831370
  RCCSD-F12a correlation energy        -1.228835095841
  Triples (T) contribution             -0.049032673731
  Total correlation energy             -1.277867769572

  RHF-RCCSD-F12a energy              -320.896602929413
  RHF-RCCSD[T]-F12a energy           -320.949116360007
  RHF-RCCSD-T-F12a energy            -320.944452490065
 !RHF-RCCSD(T)-F12a energy           -320.945635603144

 Program statistics:

 Available memory in ccsd:              2799997770
 Min. memory needed in ccsd:              36046571
 Max. memory used in ccsd:                52342507
 Max. memory used in cckext:              44095709 (10 integral passes)
 Max. memory used in cckint:              86233146 ( 1 integral passes)


 **********************************************************************************************************************************
 DATASETS  * FILE   NREC   LENGTH (MB)   RECORD NAMES
              1      18       30.24       500      610      700      900      950      970     1001      129      960     1100   
                                          VAR    BASINP    GEOM    SYMINP    ZMAT    AOBASIS   BASIS     P2S    ABASIS      S 
                                         1400     1410     1200     1210     1080     1600     1650     1700   
                                           T        V       H0       H01     AOSYM     SMH    MOLCAS    OPER   

              2       7        6.34       700     1000      520     2100     1001     2101     7360   
                                         GEOM     BASIS   MCVARS     RHF     BASIS     RHF    F12ABS    

 PROGRAMS   *        TOTAL  RCCSD(T)   RHF-SCF       INT   RHF-SCF       INT
 CPU TIMES  *       768.64    753.84      4.64      8.61      0.19      0.96
 REAL TIME  *       825.66 SEC
 DISK USED  *         1.55 GB (local),       13.87 GB (total)
 SF USED    *        10.11 GB
 GA USED    *         3.05 MB       (max)       0.00 MB       (current)
 **********************************************************************************************************************************

 RCCSD(T)-F12A/cc-pVDZ-F12 energy=   -320.945635603144

   RCCSD(T)-F12A         RHF-SCF         RHF-SCF
   -320.94563560   -319.64923934   -318.92028815
 **********************************************************************************************************************************
 Molpro calculation terminated
