# Supplementary material for: An Experimental and Master Equation Investigation of Kinetics of the CH2OO + RCN Reactions (R = H, CH3, C2H5) and Their Atmospheric Relevance
Source: J Phys Chem A. 2023 Jan 5;127(2):477–88. doi: 10.1021/acs.jpca.2c07073 (PMC9869398; doi:10.1021/acs.jpca.2c07073)
Supplement: Supplementary file 2 — jp2c07073_si_002.zip [file jp2c07073_si_002.zip › CCSD(T)/C2H5CN.out]

 Working directory              : /run/nvme/job_10334578/data/10334578/molpro.mYSBuJSFWr/
 Global scratch directory       : /run/nvme/job_10334578/data/10334578/molpro.mYSBuJSFWr/
 Wavefunction directory         : /scratch/kurten/scratch_lauri/Cyan/Products/Final/C2H5CN-M0001-b3lyp-wb97L-wb97H-F12/
 Main file repository           : /run/nvme/job_10334578/data/10334578/

 id        : cs

 Nodes       nprocs
 r05c62.bullx    7
 Distribution of processes:   nprocs(total)=    8   nprocs(compute)=    7   nprocs(helper)=    1
 GA implementation: MPI file
 GA implementation (serial work in mppx): MPI file

 Using customized tuning parameters: mindgm=1; mindgv=20; mindgc=4; mindgr=1; noblas=0; minvec=7
 default implementation of scratch files=sf  


 Variables initialized (1009), CPU time= 0.00 sec
 ***,SCI
 memory,2800,m
 geomtyp=xyz
 NOSYM
 geometry={
 9
 C2H5CN-M0001-b3lyp-wb97L-wb97H.log,Energy: -107975.5493340
 N         -1.35782       -1.41552        0.00000
 C         -0.76943       -0.43114        0.00000
 C          0.00000        0.80999        0.00000
 H         -0.29487        1.38733        0.87665
 H         -0.29487        1.38733       -0.87665
 C          1.50901        0.55952        0.00000
 H          1.80884       -0.00311       -0.88195
 H          1.80884       -0.00311        0.88195
 H          2.03930        1.51006        0.00000
 }
 BASIS=MINAO
 END
 {rhf;
 wf,charge=0,spin=0}
 BASIS=VDZ-F12
 END
 {rhf;
 wf,charge=0,spin=0}
 rccsd(t)-f12a,gem_beta=0.9
 
 
 Commands initialized (810), CPU time= 0.01 sec, 661 directives.
 Default parameters read. Elapsed time= 2.15 sec

 Checking input...
 Passed
1


                                         ***  PROGRAM SYSTEM MOLPRO  ***
                                       Copyright, TTI GmbH Stuttgart, 2015
                                    Version 2021.2 linked Aug  3 2021 10:50:23


 **********************************************************************************************************************************
 LABEL *   SCI                                                                           
  64 bit mpp version                                                                     DATE: 24-Jan-22          TIME: 23:58:08  
 **********************************************************************************************************************************

 SHA1:             dade016a989826d9d859d6207854b99675d53db3
 **********************************************************************************************************************************

 Memory per process:      2800 MW
 Total memory per node:  19600 MW

 GA preallocation disabled
 GA check disabled

 Variable memory set to 2800.0 MW

 SETTING GEOMTYP        =    XYZ
 ZSYMEL=NOSYM

 SETTING BASIS          =    MINAO


 Recomputing integrals since basis changed


 Using spherical harmonics

 Library entry N      S MINAO                selected for orbital group  1
 Library entry N      P MINAO                selected for orbital group  1
 Library entry C      S MINAO                selected for orbital group  2
 Library entry C      P MINAO                selected for orbital group  2
 Library entry H      S MINAO                selected for orbital group  3


 PROGRAM * SEWARD (Integral evaluation for generally contracted gaussian basis sets)     Author: Roland Lindh, 1990

 Geometry written to block  1 of record 700


 Point group  C1  


 ATOMIC COORDINATES

 NR  ATOM    CHARGE       X              Y              Z

   1  N       7.00   -2.565907927   -2.674945124    0.000000000
   2  C       6.00   -1.454011972   -0.814736521    0.000000000
   3  C       6.00    0.000000000    1.530659264    0.000000000
   4  H       1.00   -0.557223542    2.621673744    1.656628407
   5  H       1.00   -0.557223542    2.621673744   -1.656628407
   6  C       6.00    2.851615619    1.057339561    0.000000000
   7  H       1.00    3.418212203   -0.005877048   -1.666643956
   8  H       1.00    3.418212203   -0.005877048    1.666643956
   9  H       1.00    3.853718486    2.853599832    0.000000000

 Bond lengths in Bohr (Angstrom)

 1-2  2.167184500  2-3  2.759534780  3-4  2.060395193  3-5  2.060395193  3-6  2.890630239
     ( 1.146824649)     ( 1.460282918)     ( 1.090314182)     ( 1.090314182)     ( 1.529655648)

 6-7  2.056492967  6-8  2.056492967  6-9  2.056881405
     ( 1.088249212)     ( 1.088249212)     ( 1.088454765)

 Bond angles

  1-2-3  179.07132055   2-3-4  107.91168767   2-3-5  107.91168767   2-3-6  112.37235333

  3-6-7  110.88252709   3-6-8  110.88252709   3-6-9  109.73219492   4-3-5  107.03419029

  4-3-6  110.70150314   5-3-6  110.70150314   7-6-8  108.27596404   7-6-9  108.49770053

  8-6-9  108.49770053

 NUCLEAR CHARGE:                   30
 NUMBER OF PRIMITIVE AOS:         125
 NUMBER OF SYMMETRY AOS:          125
 NUMBER OF CONTRACTIONS:           25   (   25A   )
 NUMBER OF INNER CORE ORBITALS:     0   (    0A   )
 NUMBER OF OUTER CORE ORBITALS:     4   (    4A   )
 NUMBER OF VALENCE ORBITALS:       21   (   21A   )


 NUCLEAR REPULSION ENERGY  103.31022218


 Eigenvalues of metric

         1 0.131E+00 0.178E+00 0.206E+00 0.239E+00 0.242E+00 0.265E+00 0.268E+00 0.297E+00


 Contracted 2-electron integrals neglected if value below      1.0D-11
 AO integral compression algorithm  1   Integral accuracy      1.0D-11

     1.835 MB (compressed) written to integral file (100.0%)

     Node minimum: 0.262 MB, node maximum: 0.262 MB


 NUMBER OF SORTED TWO-ELECTRON INTEGRALS:       7567.     BUFFER LENGTH:  32768
 NUMBER OF SEGMENTS:   1  SEGMENT LENGTH:       7567      RECORD LENGTH: 524288

 Memory used in sort:       0.56 MW

 SORT1 READ       63619. AND WROTE        5674. INTEGRALS IN      1 RECORDS. CPU TIME:     0.00 SEC, REAL TIME:     0.02 SEC
 SORT2 READ       41578. AND WROTE       52975. INTEGRALS IN      7 RECORDS. CPU TIME:     0.00 SEC, REAL TIME:     0.01 SEC

 Node minimum:        7429.  Node maximum:        7708. integrals

 OPERATOR DM      FOR CENTER  0  COORDINATES:    0.000000    0.000000    0.000000


 **********************************************************************************************************************************
 DATASETS  * FILE   NREC   LENGTH (MB)   RECORD NAMES
              1      18       28.72       500      610      700      900      950      970     1000      129      960     1100   
                                          VAR    BASINP    GEOM    SYMINP    ZMAT    AOBASIS   BASIS     P2S    ABASIS      S 
                                         1400     1410     1200     1210     1080     1600     1650     1700   
                                           T        V       H0       H01     AOSYM     SMH    MOLCAS    OPER   

 PROGRAMS   *        TOTAL       INT
 CPU TIMES  *         0.89      0.75
 REAL TIME  *         4.73 SEC
 DISK USED  *        29.12 MB (local),      232.07 MB (total)
 GA USED    *         0.00 MB       (max)       0.00 MB       (current)
 **********************************************************************************************************************************


 Program * Restricted Hartree-Fock

 Orbital guess generated from atomic densities. Full valence occupancy:   15

 Initial occupancy:  15

 NELEC=   30   SYM=1   MS2= 0   THRE=1.0D-08   THRD=3.2D-06   THRG=3.2D-06  HFMA2=F  DIIS_START=2   DIIS_MAX=10   DIIS_INCORE=F

 Level shifts:    0.00 (CLOSED)    0.00 (OPEN)    0.30 (GAP_MIN)

 ITER           ETOT              DE          GRAD        DDIFF     DIIS  NEXP   TIME(IT)  TIME(TOT)  DIAG
   1     -170.51837525    -170.51837525     0.00D+00     0.33D+00     0     0       0.02      0.04    start
   2     -170.54168006      -0.02330481     0.16D-01     0.44D-01     1     0       0.00      0.04    diag
   3     -170.57235268      -0.03067262     0.14D-01     0.20D-01     2     0       0.00      0.04    diag
   4     -170.57283422      -0.00048154     0.11D-02     0.35D-02     3     0       0.00      0.04    diag
   5     -170.57284284      -0.00000862     0.17D-03     0.54D-03     4     0       0.00      0.04    diag
   6     -170.57284345      -0.00000061     0.49D-04     0.14D-03     5     0       0.00      0.04    diag
   7     -170.57284348      -0.00000003     0.12D-04     0.35D-04     6     0       0.00      0.04    diag
   8     -170.57284348      -0.00000000     0.15D-05     0.46D-05     7     0       0.00      0.04    diag
   9     -170.57284348      -0.00000000     0.19D-06     0.52D-06     8     0       0.00      0.04    diag
  10     -170.57284348      -0.00000000     0.18D-07     0.43D-07     0     0       0.00      0.04    diag/orth

 Final occupancy:  15

 !RHF STATE 1.1 Energy               -170.572843480790
  RHF One-electron energy            -430.436616754589
  RHF Two-electron energy             156.553551097138
  RHF Kinetic energy                  168.682370593321
  RHF Nuclear energy                  103.310222176662
  RHF Virial quotient                  -1.011207293808

 !RHF STATE 1.1 Dipole moment           0.73697848     1.11534965     0.00000000
 Dipole moment /Debye                   1.87321246     2.83493604     0.00000000

 Orbital energies:

           1.1          2.1          3.1          4.1          5.1          6.1          7.1          8.1          9.1         10.1
    -15.742063   -11.504366   -11.472234   -11.423804    -1.319282    -1.158733    -0.977909    -0.769703    -0.716000    -0.666993

          11.1         12.1         13.1         14.1         15.1         16.1         17.1
     -0.624210    -0.607006    -0.597294    -0.545577    -0.539583     0.175004     0.182017


 HOMO     15.1    -0.539583 =     -14.6828eV
 LUMO     16.1     0.175004 =       4.7621eV
 LUMO-HOMO         0.714587 =      19.4449eV

 Orbitals saved in record  2100.2


 **********************************************************************************************************************************
 DATASETS  * FILE   NREC   LENGTH (MB)   RECORD NAMES
              1      18       28.72       500      610      700      900      950      970     1000      129      960     1100   
                                          VAR    BASINP    GEOM    SYMINP    ZMAT    AOBASIS   BASIS     P2S    ABASIS      S 
                                         1400     1410     1200     1210     1080     1600     1650     1700   
                                           T        V       H0       H01     AOSYM     SMH    MOLCAS    OPER   

              2       4        2.76       700     1000      520     2100   
                                         GEOM     BASIS   MCVARS     RHF  

 PROGRAMS   *        TOTAL   RHF-SCF       INT
 CPU TIMES  *         0.95      0.06      0.75
 REAL TIME  *         5.24 SEC
 DISK USED  *        31.57 MB (local),      249.25 MB (total)
 GA USED    *         0.00 MB       (max)       0.00 MB       (current)
 **********************************************************************************************************************************
 SETTING BASIS          =    VDZ-F12


 Recomputing integrals since basis changed


 Using spherical harmonics

 Library entry N      S cc-pVDZ-F12          selected for orbital group  1
 Library entry N      P cc-pVDZ-F12          selected for orbital group  1
 Library entry N      D cc-pVDZ-F12          selected for orbital group  1
 Library entry C      S cc-pVDZ-F12          selected for orbital group  2
 Library entry C      P cc-pVDZ-F12          selected for orbital group  2
 Library entry C      D cc-pVDZ-F12          selected for orbital group  2
 Library entry H      S cc-pVDZ-F12          selected for orbital group  3
 Library entry H      P cc-pVDZ-F12          selected for orbital group  3


 PROGRAM * SEWARD (Integral evaluation for generally contracted gaussian basis sets)     Author: Roland Lindh, 1990

 Geometry written to block  1 of record 700


 Point group  C1  


 ATOMIC COORDINATES

 NR  ATOM    CHARGE       X              Y              Z

   1  N       7.00   -2.565907927   -2.674945124    0.000000000
   2  C       6.00   -1.454011972   -0.814736521    0.000000000
   3  C       6.00    0.000000000    1.530659264    0.000000000
   4  H       1.00   -0.557223542    2.621673744    1.656628407
   5  H       1.00   -0.557223542    2.621673744   -1.656628407
   6  C       6.00    2.851615619    1.057339561    0.000000000
   7  H       1.00    3.418212203   -0.005877048   -1.666643956
   8  H       1.00    3.418212203   -0.005877048    1.666643956
   9  H       1.00    3.853718486    2.853599832    0.000000000

 Bond lengths in Bohr (Angstrom)

 1-2  2.167184500  2-3  2.759534780  3-4  2.060395193  3-5  2.060395193  3-6  2.890630239
     ( 1.146824649)     ( 1.460282918)     ( 1.090314182)     ( 1.090314182)     ( 1.529655648)

 6-7  2.056492967  6-8  2.056492967  6-9  2.056881405
     ( 1.088249212)     ( 1.088249212)     ( 1.088454765)

 Bond angles

  1-2-3  179.07132055   2-3-4  107.91168767   2-3-5  107.91168767   2-3-6  112.37235333

  3-6-7  110.88252709   3-6-8  110.88252709   3-6-9  109.73219492   4-3-5  107.03419029

  4-3-6  110.70150314   5-3-6  110.70150314   7-6-8  108.27596404   7-6-9  108.49770053

  8-6-9  108.49770053

 NUCLEAR CHARGE:                   30
 NUMBER OF PRIMITIVE AOS:         219
 NUMBER OF SYMMETRY AOS:          211
 NUMBER OF CONTRACTIONS:          165   (  165A   )
 NUMBER OF INNER CORE ORBITALS:     0   (    0A   )
 NUMBER OF OUTER CORE ORBITALS:     4   (    4A   )
 NUMBER OF VALENCE ORBITALS:       21   (   21A   )


 NUCLEAR REPULSION ENERGY  103.31022218


 Eigenvalues of metric

         1 0.921E-04 0.194E-03 0.340E-03 0.639E-03 0.909E-03 0.140E-02 0.181E-02 0.211E-02


 Contracted 2-electron integrals neglected if value below      1.0D-11
 AO integral compression algorithm  1   Integral accuracy      1.0D-11

     360.972 MB (compressed) written to integral file ( 40.9%)

     Node minimum: 45.089 MB, node maximum: 57.672 MB


 NUMBER OF SORTED TWO-ELECTRON INTEGRALS:   13397622.     BUFFER LENGTH:  32768
 NUMBER OF SEGMENTS:   1  SEGMENT LENGTH:   13397622      RECORD LENGTH: 524288

 Memory used in sort:      13.95 MW

 SORT1 READ   110303870. AND WROTE    10585217. INTEGRALS IN     31 RECORDS. CPU TIME:     1.45 SEC, REAL TIME:     1.56 SEC
 SORT2 READ    74026998. AND WROTE    93783360. INTEGRALS IN   1204 RECORDS. CPU TIME:     0.18 SEC, REAL TIME:     0.28 SEC

 Node minimum:    13391754.  Node maximum:    13403493. integrals

 OPERATOR DM      FOR CENTER  0  COORDINATES:    0.000000    0.000000    0.000000


 **********************************************************************************************************************************
 DATASETS  * FILE   NREC   LENGTH (MB)   RECORD NAMES
              1      18       29.68       500      610      700      900      950      970     1001      129      960     1100   
                                          VAR    BASINP    GEOM    SYMINP    ZMAT    AOBASIS   BASIS     P2S    ABASIS      S 
                                         1400     1410     1200     1210     1080     1600     1650     1700   
                                           T        V       H0       H01     AOSYM     SMH    MOLCAS    OPER   

              2       5        2.79       700     1000      520     2100     1001   
                                         GEOM     BASIS   MCVARS     RHF     BASIS   

 PROGRAMS   *        TOTAL       INT   RHF-SCF       INT
 CPU TIMES  *         4.27      3.31      0.06      0.75
 REAL TIME  *         8.92 SEC
 DISK USED  *        32.53 MB (local),        1.39 GB (total)
 GA USED    *         0.00 MB       (max)       0.00 MB       (current)
 **********************************************************************************************************************************


 Program * Restricted Hartree-Fock

 Molecular orbitals read from record     2100.2  Type=RHF/CANONICAL  

 Present basis size:      165
 Previous basis size:      25
 Previous occupation:      15
 Previous closed-shells:   15
 Previous core-orbitals:    4
 Present occupation:       15
 Present closed-shells:    15
 Present core-orbitals:     4
 Wavefunction symmetry:    1   Singlet 

 Orbital overlap <old|new>:  < 1.1| 1.1> = 1.000000   < 2.1| 2.1> = 1.000000   < 3.1| 3.1> = 1.000000   < 4.1| 4.1> = 1.000000
                             < 5.1| 5.1> = 1.000000   < 6.1| 6.1> = 1.000000   < 7.1| 7.1> = 1.000000   < 8.1| 8.1> = 1.000000
                             < 9.1| 9.1> = 1.000000   <10.1|10.1> = 1.000000   <11.1|11.1> = 1.000000   <12.1|12.1> = 1.000000
                             <13.1|13.1> = 1.000000   <14.1|14.1> = 1.000000   <15.1|15.1> = 1.000000


 Initial occupancy:  15

 NELEC=   30   SYM=1   MS2= 0   THRE=1.0D-08   THRD=3.2D-06   THRG=3.2D-06  HFMA2=F  DIIS_START=2   DIIS_MAX=10   DIIS_INCORE=F

 Level shifts:    0.00 (CLOSED)    0.00 (OPEN)    0.30 (GAP_MIN)

 ITER           ETOT              DE          GRAD        DDIFF     DIIS  NEXP   TIME(IT)  TIME(TOT)  DIAG
   1     -170.57284348    -170.57284348     0.00D+00     0.51D-01     0     0       0.13      0.15    start
   2     -170.98896865      -0.41612517     0.14D-01     0.27D-01     1     0       0.11      0.26    diag
   3     -171.01372848      -0.02475983     0.34D-02     0.51D-02     2     0       0.12      0.38    diag
   4     -171.01694875      -0.00322027     0.12D-02     0.18D-02     3     0       0.12      0.50    diag
   5     -171.01751606      -0.00056731     0.51D-03     0.56D-03     4     0       0.12      0.62    diag
   6     -171.01758873      -0.00007267     0.17D-03     0.27D-03     5     0       0.14      0.76    diag
   7     -171.01759235      -0.00000362     0.29D-04     0.72D-04     6     0       0.11      0.87    diag
   8     -171.01759258      -0.00000023     0.80D-05     0.18D-04     7     0       0.12      0.99    diag
   9     -171.01759260      -0.00000002     0.21D-05     0.43D-05     8     0       0.12      1.11    diag
  10     -171.01759261      -0.00000001     0.76D-06     0.17D-05     9     0       0.12      1.23    diag/orth
  11     -171.01759261      -0.00000000     0.37D-06     0.59D-06     0     0       0.11      1.34    diag

 Final occupancy:  15

 !RHF STATE 1.1 Energy               -171.017592610926
  RHF One-electron energy            -434.415490768400
  RHF Two-electron energy             160.087675980813
  RHF Kinetic energy                  170.798663268333
  RHF Nuclear energy                  103.310222176662
  RHF Virial quotient                  -1.001281797752

 !RHF STATE 1.1 Dipole moment           0.97424633     1.41498175    -0.00000000
 Dipole moment /Debye                   2.47628717     3.59652486    -0.00000000

 Orbital energies:

           1.1          2.1          3.1          4.1          5.1          6.1          7.1          8.1          9.1         10.1
    -15.565999   -11.285898   -11.271564   -11.248488    -1.224132    -1.085581    -0.914185    -0.703931    -0.660340    -0.591481

          11.1         12.1         13.1         14.1         15.1         16.1         17.1
     -0.564051    -0.544156    -0.541628    -0.459517    -0.459117     0.045040     0.053960


 HOMO     15.1    -0.459117 =     -12.4932eV
 LUMO     16.1     0.045040 =       1.2256eV
 LUMO-HOMO         0.504157 =      13.7188eV

 Orbitals saved in record  2101.2


 **********************************************************************************************************************************
 DATASETS  * FILE   NREC   LENGTH (MB)   RECORD NAMES
              1      18       29.68       500      610      700      900      950      970     1001      129      960     1100   
                                          VAR    BASINP    GEOM    SYMINP    ZMAT    AOBASIS   BASIS     P2S    ABASIS      S 
                                         1400     1410     1200     1210     1080     1600     1650     1700   
                                           T        V       H0       H01     AOSYM     SMH    MOLCAS    OPER   

              2       6        5.58       700     1000      520     2100     1001     2101   
                                         GEOM     BASIS   MCVARS     RHF     BASIS     RHF  

 PROGRAMS   *        TOTAL   RHF-SCF       INT   RHF-SCF       INT
 CPU TIMES  *         5.63      1.37      3.31      0.06      0.75
 REAL TIME  *        10.48 SEC
 DISK USED  *        37.20 MB (local),        1.42 GB (total)
 GA USED    *         0.00 MB       (max)       0.00 MB       (current)
 **********************************************************************************************************************************


 PROGRAM * CCSD (Restricted open-shell coupled cluster)     Authors: C. Hampel, H.-J. Werner, 1991, M. Deegan, P.J. Knowles, 1992

                   Density fitting integral evaluation by F.R. Manby, 2003,2007, G. Knizia, 2010


 Basis set VDZ-F12/JKFIT generated.      Number of basis functions:   504 
 Basis set CC-PVDZ-F12/OPTRI generated.  Number of basis functions:   374 
 Basis set VDZ-F12/MP2FIT generated.     Number of basis functions:   403 

 Convergence thresholds:  THRVAR = 1.00D-08  THRDEN = 1.00D-06

 CCSD(T)     terms to be evaluated (factor= 1.000)


 Number of core orbitals:           4 (   4 )
 Number of closed-shell orbitals:  11 (  11 )
 Number of external orbitals:     150 ( 150 )

 Memory could be reduced to 73.79 Mwords without degradation in triples

 Number of N-1 electron functions:              22
 Number of N-2 electron functions:             231
 Number of singly external CSFs:              3300
 Number of doubly external CSFs:           3951750
 Total number of CSFs:                     3955050

 Molecular orbitals read from record     2101.2  Type=RHF/CANONICAL  

 Integral transformation finished. Total CPU:   2.42 sec, npass=  1  Memory used:  30.71 MW

 Geminal basis:    OPTFULL  GEM_TYPE=SLATER  BETA=0.9  NGEM=6

 Optimizing Gaussian exponents for each gem_beta

 Geminal optimization for beta= 0.9000
 Weight function:   m=0, omega= 1.3652

 Augmented Hessian optimization of geminal fit. Trust ratio= 0.40000
 Convergence reached after  14 iterations. Final gradient= 9.47D-17, Step= 1.60D-08, Delta= 1.32D-09

 Alpha:                 0.16713     0.72638     2.57315     8.59263    32.33955   179.26007
 Coeff:                 0.29008     0.30523     0.17630     0.10448     0.06448     0.03994


 WFN_F12=FIX,EG    DECOUPLE_EXPL=F   HYBRID=0    NOX=F   SEMIINT_F12=T   CORE_SINGLES=F


 AO(A)-basis ORBITAL           loaded. Number of functions:     165
 RI(R)-basis CC-PVDZ-F12/OPTRI loaded. Number of functions:     374
 DF-basis VDZ-F12/JKFIT        loaded. Number of functions:     504

 Screening thresholds:   THRAO=  1.00D-10  THRMO=  1.00D-09  THRPROD=  1.00D-09
                         THRSW=  1.00D-05  THROV=  1.00D-12  THRAOF12= 1.00D-08

 CPU time for one-electron matrices               0.78 sec

 Construction of ABS:
 Pseudo-inverse stability          9.59E-12
 Smallest eigenvalue of S          8.26E-05  (threshold= 1.00E-08)
 Ratio eigmin/eigmax               1.18E-05  (threshold= 1.00E-09)
 Smallest eigenvalue of S kept     8.26E-05  (threshold= 8.26E-05, 0 functions deleted, 374 kept)

 Construction of CABS:
 Pseudo-inverse stability          6.95E-11
 Smallest eigenvalue of S          2.34E-06  (threshold= 1.00E-08)
 Ratio eigmin/eigmax               2.34E-06  (threshold= 1.00E-09)
 Smallest eigenvalue of S kept     2.34E-06  (threshold= 2.34E-06, 0 functions deleted, 374 kept)

 CPU time for basis constructions                 0.05 sec
 Fock operators(MO) rebuilt from dump record.
 CPU time for Fock operator transformation        0.05 sec

                                      TOTAL          ALPHA          BETA    
  Singles Contributions MO        -0.000000000   -0.000000000   -0.000000000
  Singles Contributions CABS      -0.008975742   -0.004487871   -0.004487871
  Pure DF-RHF relaxation          -0.008975742

 CPU time for RHF CABS relaxation                 0.07 sec
 CPU time for singles (tot)                       0.17 sec

 AO(A)-basis ORBITAL           loaded. Number of functions:     165
 RI(R)-basis CC-PVDZ-F12/OPTRI loaded. Number of functions:     374
 DF-basis VDZ-F12/MP2FIT       loaded. Number of functions:     403

 Screening thresholds:   THRAO=  1.00D-10  THRMO=  1.00D-09  THRPROD=  1.00D-09
                         THRSW=  1.00D-05  THROV=  1.00D-12  THRAOF12= 1.00D-08

 CPU time for transformed integrals               2.53 sec
 CPU time for F12 matrices                        1.87 sec

 Diagonal F12 ansatz with fixed amplitudes:   TS= 0.5000  TT= 0.2500  TN= 0.3750

 ITER.     SQ.NORM      CORR.ENERGY   TOTAL ENERGY  ENERGY CHANGE      VAR         CPU   MICRO    DIIS
   1      1.21665291    -0.75623920  -171.78280755    -7.6521E-01   2.17E-01      0.11  1  1  1   0  0
   2      1.21665293    -0.75623922  -171.78280757    -2.3891E-08   1.27E-13      0.39  0  0  0   1  1

 - - Continuing with F12/conv. amplitude coupling turned on.

   3      1.21776172    -0.75975516  -171.78632351    -3.5160E-03   1.57E-04      0.73  1  1  1   1  1
   4      1.21776172    -0.75975516  -171.78632351    -6.8083E-12   4.85E-18      1.16  1  1  1   2  2

 CPU time for iterative RMP2-F12                  1.16 sec


 DF-RMP2-F12 doubles corrections:
 - - - - - - - - - - - - - - - - 
  Approx.                             TOTAL           A-B            A-A            B-B    
  RMP2-F12/3C(FIX)                -0.119618609   -0.106587117   -0.006515746   -0.006515746
  RMP2-F12/3*C(FIX)               -0.116102671   -0.103961116   -0.006070778   -0.006070778
  RMP2-F12/3*C(DX)                -0.116592211   -0.104418920   -0.006086646   -0.006086646
  RMP2-F12/3*C(FIX,DX)            -0.122339659   -0.110527012   -0.005906324   -0.005906324

 DF-RMP2-F12 doubles energies:
 - - - - - - - - - - - - - - -
  Approx.                             TOTAL           A-B            A-A            B-B    
  RMP2                            -0.640136549   -0.484586313   -0.077775118   -0.077775118
  RMP2-F12/3C(FIX)                -0.759755159   -0.591173430   -0.084290864   -0.084290864
  RMP2-F12/3*C(FIX)               -0.756239221   -0.588547429   -0.083845896   -0.083845896
  RMP2-F12/3*C(DX)                -0.756728760   -0.589005233   -0.083861764   -0.083861764
  RMP2-F12/3*C(FIX,DX)            -0.762476208   -0.595113325   -0.083681442   -0.083681442


  Reference energy                   -171.017592610926
  CABS relaxation correction to RHF    -0.008975742154
  New reference energy               -171.026568353080

  RMP2-F12 singles (MO) energy         -0.000000000340
  RMP2-F12 pair energy                 -0.759755158649
  RMP2-F12 correlation energy          -0.759755158989

 !RMP2-F12/3C(FIX) energy            -171.786323512069

 Starting RMP2 calculation, locsing= 0

 Wavefunction is spin-projected

 ITER.      SQ.NORM     CORR.ENERGY   TOTAL ENERGY   ENERGY CHANGE        DEN1      VAR(S)    VAR(P)  DIIS     TIME
   1      1.21382641    -0.63734501  -171.65493762    -0.63734501    -0.00274992  0.97D-11  0.12D-02  1  1     9.80
   2      1.21660136    -0.64031393  -171.65790654    -0.00296892    -0.00000286  0.13D-12  0.15D-05  2  2    10.13
   3      1.21666786    -0.64035310  -171.65794572    -0.00003917    -0.00000000  0.15D-14  0.20D-08  3  3    10.49
   4      1.21666862    -0.64035325  -171.65794586    -0.00000015    -0.00000000  0.18D-16  0.21D-11  4  4    10.87

 Norm of t1 vector:      0.00002150      S-energy:    -0.00000000      T1 diagnostic:  0.00000324
 Norm of t2 vector:      0.46547677      P-energy:    -0.64035325
                                         Alpha-Beta:  -0.48521952
                                         Alpha-Alpha: -0.07756686
                                         Beta-Beta:   -0.07756686

 Spin contamination <S**2-Sz**2-Sz>     0.00000000
  Reference energy                   -171.017592610926
  CABS singles correction              -0.008975742154
  New reference energy               -171.026568353080
  RHF-RMP2 correlation energy          -0.640353253123
 !RHF-RMP2 energy                    -171.666921606203

  F12/3C(FIX) correction               -0.119618609436
  RHF-RMP2-F12 correlation energy      -0.759971862559
 !RHF-RMP2-F12 total energy          -171.786540215639
 (NB above energy spin projected)

 Starting RCCSD calculation

 ITER.      SQ.NORM     CORR.ENERGY   TOTAL ENERGY   ENERGY CHANGE        DEN1      VAR(S)    VAR(P)  DIIS     TIME
   1      1.21154747    -0.62952094  -171.64711355    -0.62952094    -0.01966087  0.36D-02  0.40D-02  1  1    15.90
   2      1.22905833    -0.64739892  -171.66499154    -0.01787798    -0.00166501  0.86D-04  0.59D-03  2  2    20.60
   3      1.23607325    -0.65133783  -171.66893044    -0.00393890    -0.00016087  0.25D-04  0.56D-04  3  3    25.26
   4      1.23889986    -0.65258005  -171.67017266    -0.00124222    -0.00001430  0.13D-05  0.60D-05  4  4    30.01
   5      1.23944435    -0.65268084  -171.67027345    -0.00010079    -0.00000149  0.17D-06  0.60D-06  5  5    34.88
