# Supplementary material for: An Experimental and Master Equation Investigation of Kinetics of the CH2OO + RCN Reactions (R = H, CH3, C2H5) and Their Atmospheric Relevance
Source: J Phys Chem A. 2023 Jan 5;127(2):477–88. doi: 10.1021/acs.jpca.2c07073 (PMC9869398; doi:10.1021/acs.jpca.2c07073)
Supplement: Supplementary file 2 — jp2c07073_si_002.zip [file jp2c07073_si_002.zip › CCSD(T)/CH3CN.out]

 Working directory              : /run/nvme/job_10334586/data/10334586/molpro.P2LwT90FAb/
 Global scratch directory       : /run/nvme/job_10334586/data/10334586/molpro.P2LwT90FAb/
 Wavefunction directory         : /scratch/kurten/scratch_lauri/Cyan/Products/Final/CH3CN-M0001-b3lyp-wb97L-wb97H-F12/
 Main file repository           : /run/nvme/job_10334586/data/10334586/

 id        : cs

 Nodes       nprocs
 r06c61.bullx    7
 Distribution of processes:   nprocs(total)=    8   nprocs(compute)=    7   nprocs(helper)=    1
 GA implementation: MPI file
 GA implementation (serial work in mppx): MPI file

 Using customized tuning parameters: mindgm=1; mindgv=20; mindgc=4; mindgr=1; noblas=0; minvec=7
 default implementation of scratch files=sf  


 Variables initialized (1009), CPU time= 0.01 sec
 ***,SCI
 memory,2800,m
 geomtyp=xyz
 NOSYM
 geometry={
 6
 CH3CN-M0001-b3lyp-wb97L-wb97H.log,Energy:  -83304.8208023
 C         -0.28101        0.00027       -0.00007
 N         -1.42719       -0.00012        0.00003
 C          1.17364       -0.00006        0.00002
 H          1.54463       -0.99598        0.23380
 H          1.54496        0.70022        0.74557
 H          1.54497        0.29533       -0.97926
 }
 BASIS=MINAO
 END
 {rhf;
 wf,charge=0,spin=0}
 BASIS=VDZ-F12
 END
 {rhf;
 wf,charge=0,spin=0}
 rccsd(t)-f12a,gem_beta=0.9
 
 
 Commands initialized (810), CPU time= 0.01 sec, 661 directives.
 Default parameters read. Elapsed time= 2.15 sec

 Checking input...
 Passed
1


                                         ***  PROGRAM SYSTEM MOLPRO  ***
                                       Copyright, TTI GmbH Stuttgart, 2015
                                    Version 2021.2 linked Aug  3 2021 10:50:23


 **********************************************************************************************************************************
 LABEL *   SCI                                                                           
  64 bit mpp version                                                                     DATE: 24-Jan-22          TIME: 23:58:08  
 **********************************************************************************************************************************

 SHA1:             dade016a989826d9d859d6207854b99675d53db3
 **********************************************************************************************************************************

 Memory per process:      2800 MW
 Total memory per node:  19600 MW

 GA preallocation disabled
 GA check disabled

 Variable memory set to 2800.0 MW

 SETTING GEOMTYP        =    XYZ
 ZSYMEL=NOSYM

 SETTING BASIS          =    MINAO


 Recomputing integrals since basis changed


 Using spherical harmonics

 Library entry C      S MINAO                selected for orbital group  1
 Library entry C      P MINAO                selected for orbital group  1
 Library entry N      S MINAO                selected for orbital group  2
 Library entry N      P MINAO                selected for orbital group  2
 Library entry H      S MINAO                selected for orbital group  4


 PROGRAM * SEWARD (Integral evaluation for generally contracted gaussian basis sets)     Author: Roland Lindh, 1990

 Geometry written to block  1 of record 700


 Point group  C1  


 ATOMIC COORDINATES

 NR  ATOM    CHARGE       X              Y              Z

   1  C       6.00   -0.531031938    0.000510226   -0.000132281
   2  N       7.00   -2.696998228   -0.000226767    0.000056692
   3  C       6.00    2.217858169   -0.000113384    0.000037795
   4  H       1.00    2.918927664   -1.882129426    0.441817968
   5  H       1.00    2.919551274    1.323224027    1.408923107
   6  H       1.00    2.919570171    0.558092816   -1.850533205

 Bond lengths in Bohr (Angstrom)

 1-2  2.165966423  1-3  2.748890183  3-4  2.056368776  3-5  2.056344557  3-6  2.056357683
     ( 1.146180071)     ( 1.454650040)     ( 1.088183493)     ( 1.088170677)     ( 1.088177623)

 Bond angles

  1-3-4  109.94676267   1-3-5  109.94571174   1-3-6  109.94530661   2-1-3  179.96640199

  4-3-5  108.99270056   4-3-6  108.99201173   5-3-6  108.99240101

 NUCLEAR CHARGE:                   22
 NUMBER OF PRIMITIVE AOS:          90
 NUMBER OF SYMMETRY AOS:           90
 NUMBER OF CONTRACTIONS:           18   (   18A   )
 NUMBER OF INNER CORE ORBITALS:     0   (    0A   )
 NUMBER OF OUTER CORE ORBITALS:     3   (    3A   )
 NUMBER OF VALENCE ORBITALS:       15   (   15A   )


 NUCLEAR REPULSION ENERGY   58.76877556

 Eigenvalues of metric

         1 0.131E+00 0.189E+00 0.251E+00 0.251E+00 0.252E+00 0.583E+00 0.583E+00 0.933E+00


 Contracted 2-electron integrals neglected if value below      1.0D-11
 AO integral compression algorithm  1   Integral accuracy      1.0D-11

     1.835 MB (compressed) written to integral file (100.0%)

     Node minimum: 0.262 MB, node maximum: 0.262 MB


 NUMBER OF SORTED TWO-ELECTRON INTEGRALS:       2100.     BUFFER LENGTH:  32768
 NUMBER OF SEGMENTS:   1  SEGMENT LENGTH:       2100      RECORD LENGTH: 524288

 Memory used in sort:       0.56 MW

 SORT1 READ       18752. AND WROTE        1973. INTEGRALS IN      1 RECORDS. CPU TIME:     0.00 SEC, REAL TIME:     0.01 SEC
 SORT2 READ       13996. AND WROTE       14706. INTEGRALS IN      7 RECORDS. CPU TIME:     0.00 SEC, REAL TIME:     0.01 SEC

 Node minimum:        2028.  Node maximum:        2175. integrals

 OPERATOR DM      FOR CENTER  0  COORDINATES:    0.000000    0.000000    0.000000


 **********************************************************************************************************************************
 DATASETS  * FILE   NREC   LENGTH (MB)   RECORD NAMES
              1      18       28.66       500      610      700      900      950      970     1000      129      960     1100   
                                          VAR    BASINP    GEOM    SYMINP    ZMAT    AOBASIS   BASIS     P2S    ABASIS      S 
                                         1400     1410     1200     1210     1080     1600     1650     1700   
                                           T        V       H0       H01     AOSYM     SMH    MOLCAS    OPER   

 PROGRAMS   *        TOTAL       INT
 CPU TIMES  *         0.77      0.65
 REAL TIME  *         4.72 SEC
 DISK USED  *        29.00 MB (local),      231.06 MB (total)
 GA USED    *         0.00 MB       (max)       0.00 MB       (current)
 **********************************************************************************************************************************


 Program * Restricted Hartree-Fock

 Orbital guess generated from atomic densities. Full valence occupancy:   11

 Initial occupancy:  11

 NELEC=   22   SYM=1   MS2= 0   THRE=1.0D-08   THRD=3.2D-06   THRG=3.2D-06  HFMA2=F  DIIS_START=2   DIIS_MAX=10   DIIS_INCORE=F

 Level shifts:    0.00 (CLOSED)    0.00 (OPEN)    0.30 (GAP_MIN)

 ITER           ETOT              DE          GRAD        DDIFF     DIIS  NEXP   TIME(IT)  TIME(TOT)  DIAG
   1     -131.57410553    -131.57410553     0.00D+00     0.40D+00     0     0       0.02      0.03    start
   2     -131.59659235      -0.02248682     0.23D-01     0.62D-01     1     0       0.00      0.03    diag
   3     -131.62873545      -0.03214310     0.20D-01     0.28D-01     2     0       0.00      0.03    diag
   4     -131.62917614      -0.00044070     0.14D-02     0.48D-02     3     0       0.00      0.03    diag
   5     -131.62918377      -0.00000763     0.22D-03     0.74D-03     4     0       0.00      0.03    diag
   6     -131.62918425      -0.00000048     0.62D-04     0.18D-03     5     0       0.00      0.03    diag
   7     -131.62918428      -0.00000003     0.15D-04     0.45D-04     6     0       0.00      0.03    diag
   8     -131.62918428      -0.00000000     0.21D-05     0.66D-05     7     0       0.01      0.04    diag
   9     -131.62918428      -0.00000000     0.16D-06     0.39D-06     8     0       0.00      0.04    diag
  10     -131.62918428      -0.00000000     0.14D-07     0.28D-07     0     0       0.00      0.04    diag/orth

 Final occupancy:  11

 !RHF STATE 1.1 Energy               -131.629184277455
  RHF One-electron energy            -290.745055524707
  RHF Two-electron energy             100.347095690391
  RHF Kinetic energy                  130.157800187429
  RHF Nuclear energy                   58.768775556861
  RHF Virial quotient                  -1.011304617072

 !RHF STATE 1.1 Dipole moment           1.31314474     0.00001114    -0.00000660
 Dipole moment /Debye                   3.33768100     0.00002830    -0.00001677

 Orbital energies:

           1.1          2.1          3.1          4.1          5.1          6.1          7.1          8.1          9.1         10.1
    -15.747242   -11.516525   -11.472894    -1.323418    -1.111222    -0.768560    -0.689711    -0.689709    -0.609496    -0.548328

          11.1         12.1         13.1
     -0.548327     0.175689     0.175694


 HOMO     11.1    -0.548327 =     -14.9207eV
 LUMO     12.1     0.175689 =       4.7807eV
 LUMO-HOMO         0.724016 =      19.7015eV

 Orbitals saved in record  2100.2


 **********************************************************************************************************************************
 DATASETS  * FILE   NREC   LENGTH (MB)   RECORD NAMES
              1      18       28.66       500      610      700      900      950      970     1000      129      960     1100   
                                          VAR    BASINP    GEOM    SYMINP    ZMAT    AOBASIS   BASIS     P2S    ABASIS      S 
                                         1400     1410     1200     1210     1080     1600     1650     1700   
                                           T        V       H0       H01     AOSYM     SMH    MOLCAS    OPER   

              2       4        2.71       700     1000      520     2100   
                                         GEOM     BASIS   MCVARS     RHF  

 PROGRAMS   *        TOTAL   RHF-SCF       INT
 CPU TIMES  *         0.82      0.04      0.65
 REAL TIME  *         5.24 SEC
 DISK USED  *        31.42 MB (local),      248.06 MB (total)
 GA USED    *         0.00 MB       (max)       0.00 MB       (current)
 **********************************************************************************************************************************
 SETTING BASIS          =    VDZ-F12


 Recomputing integrals since basis changed


 Using spherical harmonics

 Library entry C      S cc-pVDZ-F12          selected for orbital group  1
 Library entry C      P cc-pVDZ-F12          selected for orbital group  1
 Library entry C      D cc-pVDZ-F12          selected for orbital group  1
 Library entry N      S cc-pVDZ-F12          selected for orbital group  2
 Library entry N      P cc-pVDZ-F12          selected for orbital group  2
 Library entry N      D cc-pVDZ-F12          selected for orbital group  2
 Library entry H      S cc-pVDZ-F12          selected for orbital group  4
 Library entry H      P cc-pVDZ-F12          selected for orbital group  4


 PROGRAM * SEWARD (Integral evaluation for generally contracted gaussian basis sets)     Author: Roland Lindh, 1990

 Geometry written to block  1 of record 700


 Point group  C1  


 ATOMIC COORDINATES

 NR  ATOM    CHARGE       X              Y              Z

   1  C       6.00   -0.531031938    0.000510226   -0.000132281
   2  N       7.00   -2.696998228   -0.000226767    0.000056692
   3  C       6.00    2.217858169   -0.000113384    0.000037795
   4  H       1.00    2.918927664   -1.882129426    0.441817968
   5  H       1.00    2.919551274    1.323224027    1.408923107
   6  H       1.00    2.919570171    0.558092816   -1.850533205

 Bond lengths in Bohr (Angstrom)

 1-2  2.165966423  1-3  2.748890183  3-4  2.056368776  3-5  2.056344557  3-6  2.056357683
     ( 1.146180071)     ( 1.454650040)     ( 1.088183493)     ( 1.088170677)     ( 1.088177623)

 Bond angles

  1-3-4  109.94676267   1-3-5  109.94571174   1-3-6  109.94530661   2-1-3  179.96640199

  4-3-5  108.99270056   4-3-6  108.99201173   5-3-6  108.99240101

 NUCLEAR CHARGE:                   22
 NUMBER OF PRIMITIVE AOS:         156
 NUMBER OF SYMMETRY AOS:          150
 NUMBER OF CONTRACTIONS:          117   (  117A   )
 NUMBER OF INNER CORE ORBITALS:     0   (    0A   )
 NUMBER OF OUTER CORE ORBITALS:     3   (    3A   )
 NUMBER OF VALENCE ORBITALS:       15   (   15A   )


 NUCLEAR REPULSION ENERGY   58.76877556


 Eigenvalues of metric

         1 0.127E-03 0.260E-03 0.756E-03 0.178E-02 0.227E-02 0.290E-02 0.306E-02 0.306E-02


 Contracted 2-electron integrals neglected if value below      1.0D-11
 AO integral compression algorithm  1   Integral accuracy      1.0D-11

     111.149 MB (compressed) written to integral file ( 46.7%)

     Node minimum: 15.204 MB, node maximum: 17.564 MB


 NUMBER OF SORTED TWO-ELECTRON INTEGRALS:    3406137.     BUFFER LENGTH:  32768
 NUMBER OF SEGMENTS:   1  SEGMENT LENGTH:    3406137      RECORD LENGTH: 524288

 Memory used in sort:       3.96 MW

 SORT1 READ    29776878. AND WROTE     3212608. INTEGRALS IN     10 RECORDS. CPU TIME:     0.36 SEC, REAL TIME:     0.40 SEC
 SORT2 READ    22430810. AND WROTE    23829156. INTEGRALS IN    434 RECORDS. CPU TIME:     0.05 SEC, REAL TIME:     0.09 SEC

 Node minimum:     3401207.  Node maximum:     3407124. integrals

 OPERATOR DM      FOR CENTER  0  COORDINATES:    0.000000    0.000000    0.000000


 **********************************************************************************************************************************
 DATASETS  * FILE   NREC   LENGTH (MB)   RECORD NAMES
              1      18       29.14       500      610      700      900      950      970     1001      129      960     1100   
                                          VAR    BASINP    GEOM    SYMINP    ZMAT    AOBASIS   BASIS     P2S    ABASIS      S 
                                         1400     1410     1200     1210     1080     1600     1650     1700   
                                           T        V       H0       H01     AOSYM     SMH    MOLCAS    OPER   

              2       5        2.73       700     1000      520     2100     1001   
                                         GEOM     BASIS   MCVARS     RHF     BASIS   

 PROGRAMS   *        TOTAL       INT   RHF-SCF       INT
 CPU TIMES  *         2.37      1.56      0.04      0.65
 REAL TIME  *         6.95 SEC
 DISK USED  *        31.92 MB (local),      590.66 MB (total)
 GA USED    *         0.00 MB       (max)       0.00 MB       (current)
 **********************************************************************************************************************************


 Program * Restricted Hartree-Fock

 Molecular orbitals read from record     2100.2  Type=RHF/CANONICAL  

 Present basis size:      117
 Previous basis size:      18
 Previous occupation:      11
 Previous closed-shells:   11
 Previous core-orbitals:    3
 Present occupation:       11
 Present closed-shells:    11
 Present core-orbitals:     3
 Wavefunction symmetry:    1   Singlet 

 Orbital overlap <old|new>:  < 1.1| 1.1> = 1.000000   < 2.1| 2.1> = 1.000000   < 3.1| 3.1> = 1.000000   < 4.1| 4.1> = 1.000000
                             < 5.1| 5.1> = 1.000000   < 6.1| 6.1> = 1.000000   < 7.1| 7.1> = 1.000000   < 8.1| 8.1> = 1.000000
                             < 9.1| 9.1> = 1.000000   <10.1|10.1> = 1.000000   <11.1|11.1> = 1.000000


 Initial occupancy:  11

 NELEC=   22   SYM=1   MS2= 0   THRE=1.0D-08   THRD=3.2D-06   THRG=3.2D-06  HFMA2=F  DIIS_START=2   DIIS_MAX=10   DIIS_INCORE=F

 Level shifts:    0.00 (CLOSED)    0.00 (OPEN)    0.30 (GAP_MIN)

 ITER           ETOT              DE          GRAD        DDIFF     DIIS  NEXP   TIME(IT)  TIME(TOT)  DIAG
   1     -131.62918428    -131.62918428     0.00D+00     0.63D-01     0     0       0.04      0.05    start
   2     -131.94747689      -0.31829261     0.18D-01     0.32D-01     1     0       0.03      0.08    diag
   3     -131.96756851      -0.02009162     0.43D-02     0.62D-02     2     0       0.03      0.11    diag
   4     -131.96992041      -0.00235191     0.15D-02     0.22D-02     3     0       0.02      0.13    diag
   5     -131.97042834      -0.00050793     0.67D-03     0.72D-03     4     0       0.03      0.16    diag
   6     -131.97048454      -0.00005620     0.20D-03     0.31D-03     5     0       0.03      0.19    diag
   7     -131.97048670      -0.00000217     0.29D-04     0.81D-04     6     0       0.03      0.22    diag
   8     -131.97048678      -0.00000007     0.61D-05     0.16D-04     7     0       0.03      0.25    diag
   9     -131.97048678      -0.00000000     0.14D-05     0.22D-05     8     0       0.02      0.27    diag
  10     -131.97048678      -0.00000000     0.38D-06     0.66D-06     0     0       0.03      0.30    diag/orth

 Final occupancy:  11

 !RHF STATE 1.1 Energy               -131.970486778663
  RHF One-electron energy            -293.774432282814
  RHF Two-electron energy             103.035169947290
  RHF Kinetic energy                  131.790154870922
  RHF Nuclear energy                   58.768775556861
  RHF Virial quotient                  -1.001368326093

 !RHF STATE 1.1 Dipole moment           1.67094681     0.00006738    -0.00001546
 Dipole moment /Debye                   4.24712317     0.00017126    -0.00003929

 Orbital energies:

           1.1          2.1          3.1          4.1          5.1          6.1          7.1          8.1          9.1         10.1
    -15.569000   -11.285475   -11.277180    -1.226826    -1.043575    -0.699646    -0.631899    -0.631896    -0.557214    -0.464672

          11.1         12.1         13.1
     -0.464671     0.040256     0.073010


 HOMO     11.1    -0.464671 =     -12.6443eV
 LUMO     12.1     0.040256 =       1.0954eV
 LUMO-HOMO         0.504927 =      13.7398eV

 Orbitals saved in record  2101.2


 **********************************************************************************************************************************
 DATASETS  * FILE   NREC   LENGTH (MB)   RECORD NAMES
              1      18       29.14       500      610      700      900      950      970     1001      129      960     1100   
                                          VAR    BASINP    GEOM    SYMINP    ZMAT    AOBASIS   BASIS     P2S    ABASIS      S 
                                         1400     1410     1200     1210     1080     1600     1650     1700   
                                           T        V       H0       H01     AOSYM     SMH    MOLCAS    OPER   

              2       6        5.31       700     1000      520     2100     1001     2101   
                                         GEOM     BASIS   MCVARS     RHF     BASIS     RHF  

 PROGRAMS   *        TOTAL   RHF-SCF       INT   RHF-SCF       INT
 CPU TIMES  *         2.69      0.32      1.56      0.04      0.65
 REAL TIME  *         7.32 SEC
 DISK USED  *        35.40 MB (local),      614.99 MB (total)
 GA USED    *         0.00 MB       (max)       0.00 MB       (current)
 **********************************************************************************************************************************


 PROGRAM * CCSD (Restricted open-shell coupled cluster)     Authors: C. Hampel, H.-J. Werner, 1991, M. Deegan, P.J. Knowles, 1992

                   Density fitting integral evaluation by F.R. Manby, 2003,2007, G. Knizia, 2010


 Basis set VDZ-F12/JKFIT generated.      Number of basis functions:   354 
 Basis set CC-PVDZ-F12/OPTRI generated.  Number of basis functions:   264 
 Basis set VDZ-F12/MP2FIT generated.     Number of basis functions:   285 

 Convergence thresholds:  THRVAR = 1.00D-08  THRDEN = 1.00D-06

 CCSD(T)     terms to be evaluated (factor= 1.000)


 Number of core orbitals:           3 (   3 )
 Number of closed-shell orbitals:   8 (   8 )
 Number of external orbitals:     106 ( 106 )

 Memory could be reduced to 21.24 Mwords without degradation in triples

 Number of N-1 electron functions:              16
 Number of N-2 electron functions:             120
 Number of singly external CSFs:              1696
 Number of doubly external CSFs:           1030744
 Total number of CSFs:                     1032440

 Molecular orbitals read from record     2101.2  Type=RHF/CANONICAL  

 Integral transformation finished. Total CPU:   0.44 sec, npass=  1  Memory used:   8.40 MW

 Geminal basis:    OPTFULL  GEM_TYPE=SLATER  BETA=0.9  NGEM=6

 Optimizing Gaussian exponents for each gem_beta

 Geminal optimization for beta= 0.9000
 Weight function:   m=0, omega= 1.3652

 Augmented Hessian optimization of geminal fit. Trust ratio= 0.40000
 Convergence reached after  14 iterations. Final gradient= 9.47D-17, Step= 1.60D-08, Delta= 1.32D-09

 Alpha:                 0.16713     0.72638     2.57315     8.59263    32.33955   179.26007
 Coeff:                 0.29008     0.30523     0.17630     0.10448     0.06448     0.03994


 WFN_F12=FIX,EG    DECOUPLE_EXPL=F   HYBRID=0    NOX=F   SEMIINT_F12=T   CORE_SINGLES=F


 AO(A)-basis ORBITAL           loaded. Number of functions:     117
 RI(R)-basis CC-PVDZ-F12/OPTRI loaded. Number of functions:     264
 DF-basis VDZ-F12/JKFIT        loaded. Number of functions:     354

 Screening thresholds:   THRAO=  1.00D-10  THRMO=  1.00D-09  THRPROD=  1.00D-09
                         THRSW=  1.00D-05  THROV=  1.00D-12  THRAOF12= 1.00D-08

 CPU time for one-electron matrices               0.27 sec

 Construction of ABS:
 Pseudo-inverse stability          6.28E-12
 Smallest eigenvalue of S          1.42E-04  (threshold= 1.00E-08)
 Ratio eigmin/eigmax               2.31E-05  (threshold= 1.00E-09)
 Smallest eigenvalue of S kept     1.42E-04  (threshold= 1.42E-04, 0 functions deleted, 264 kept)

 Construction of CABS:
 Pseudo-inverse stability          7.12E-11
 Smallest eigenvalue of S          2.92E-06  (threshold= 1.00E-08)
 Ratio eigmin/eigmax               2.92E-06  (threshold= 1.00E-09)
 Smallest eigenvalue of S kept     2.92E-06  (threshold= 2.92E-06, 0 functions deleted, 264 kept)

 CPU time for basis constructions                 0.03 sec
 Fock operators(MO) rebuilt from dump record.
 CPU time for Fock operator transformation        0.02 sec

                                      TOTAL          ALPHA          BETA    
  Singles Contributions MO        -0.000000000   -0.000000000   -0.000000000
  Singles Contributions CABS      -0.007201385   -0.003600693   -0.003600693
  Pure DF-RHF relaxation          -0.007201385

 CPU time for RHF CABS relaxation                 0.03 sec
 CPU time for singles (tot)                       0.06 sec

 AO(A)-basis ORBITAL           loaded. Number of functions:     117
 RI(R)-basis CC-PVDZ-F12/OPTRI loaded. Number of functions:     264
 DF-basis VDZ-F12/MP2FIT       loaded. Number of functions:     285

 Screening thresholds:   THRAO=  1.00D-10  THRMO=  1.00D-09  THRPROD=  1.00D-09
                         THRSW=  1.00D-05  THROV=  1.00D-12  THRAOF12= 1.00D-08

 CPU time for transformed integrals               0.71 sec
 CPU time for F12 matrices                        0.36 sec

 Diagonal F12 ansatz with fixed amplitudes:   TS= 0.5000  TT= 0.2500  TN= 0.3750

 ITER.     SQ.NORM      CORR.ENERGY   TOTAL ENERGY  ENERGY CHANGE      VAR         CPU   MICRO    DIIS
   1      1.16467987    -0.56666331  -132.54435147    -5.7386E-01   1.65E-01      0.03  1  1  1   0  0
   2      1.16467980    -0.56666326  -132.54435142     5.1567E-08   2.26E-13      0.09  0  0  0   1  1

 - - Continuing with F12/conv. amplitude coupling turned on.

   3      1.16542062    -0.56903777  -132.54672594    -2.3745E-03   1.04E-04      0.16  1  1  1   1  1
   4      1.16542062    -0.56903777  -132.54672594    -2.4595E-11   2.67E-17      0.26  1  1  1   2  2

 CPU time for iterative RMP2-F12                  0.26 sec


 DF-RMP2-F12 doubles corrections:
 - - - - - - - - - - - - - - - - 
  Approx.                             TOTAL           A-B            A-A            B-B    
  RMP2-F12/3C(FIX)                -0.089170503   -0.079485825   -0.004842339   -0.004842339
  RMP2-F12/3*C(FIX)               -0.086795988   -0.077741869   -0.004527059   -0.004527059
  RMP2-F12/3*C(DX)                -0.087200173   -0.078117781   -0.004541196   -0.004541196
  RMP2-F12/3*C(FIX,DX)            -0.091786239   -0.082885157   -0.004450541   -0.004450541

 DF-RMP2-F12 doubles energies:
 - - - - - - - - - - - - - - -
  Approx.                             TOTAL           A-B            A-A            B-B    
  RMP2                            -0.479867270   -0.361421531   -0.059222870   -0.059222870
  RMP2-F12/3C(FIX)                -0.569037773   -0.440907356   -0.064065209   -0.064065209
  RMP2-F12/3*C(FIX)               -0.566663258   -0.439163400   -0.063749929   -0.063749929
  RMP2-F12/3*C(DX)                -0.567067444   -0.439539312   -0.063764066   -0.063764066
  RMP2-F12/3*C(FIX,DX)            -0.571653509   -0.444306689   -0.063673410   -0.063673410


  Reference energy                   -131.970486778663
  CABS relaxation correction to RHF    -0.007201385128
  New reference energy               -131.977688163791

  RMP2-F12 singles (MO) energy         -0.000000000046
  RMP2-F12 pair energy                 -0.569037773437
  RMP2-F12 correlation energy          -0.569037773484

 !RMP2-F12/3C(FIX) energy            -132.546725937275

 Starting RMP2 calculation, locsing= 0

 Wavefunction is spin-projected

 ITER.      SQ.NORM     CORR.ENERGY   TOTAL ENERGY   ENERGY CHANGE        DEN1      VAR(S)    VAR(P)  DIIS     TIME
   1      1.16239870    -0.47764447  -132.44813125    -0.47764447    -0.00213017  0.89D-12  0.93D-03  1  1     2.38
   2      1.16462323    -0.47994814  -132.45043492    -0.00230367    -0.00000244  0.96D-14  0.13D-05  2  2     2.44
   3      1.16468041    -0.47998131  -132.45046809    -0.00003317    -0.00000000  0.96D-16  0.16D-08  3  3     2.51
   4      1.16468104    -0.47998144  -132.45046821    -0.00000013    -0.00000000  0.11D-17  0.16D-11  4  4     2.58

 Norm of t1 vector:      0.00000718      S-energy:    -0.00000000      T1 diagnostic:  0.00000127
 Norm of t2 vector:      0.40580912      P-energy:    -0.47998143
                                         Alpha-Beta:  -0.36188981
                                         Alpha-Alpha: -0.05904581
                                         Beta-Beta:   -0.05904581

 Spin contamination <S**2-Sz**2-Sz>     0.00000000
  Reference energy                   -131.970486778663
  CABS singles correction              -0.007201385128
  New reference energy               -131.977688163791
  RHF-RMP2 correlation energy          -0.479981435009
 !RHF-RMP2 energy                    -132.457669598800

  F12/3C(FIX) correction               -0.089170503080
  RHF-RMP2-F12 correlation energy      -0.569151938089
 !RHF-RMP2-F12 total energy          -132.546840101880
 (NB above energy spin projected)

 Starting RCCSD calculation

 ITER.      SQ.NORM     CORR.ENERGY   TOTAL ENERGY   ENERGY CHANGE        DEN1      VAR(S)    VAR(P)  DIIS     TIME
   1      1.15764324    -0.46725194  -132.43773872    -0.46725194    -0.01518636  0.30D-02  0.30D-02  1  1     3.45
   2      1.17102052    -0.48076362  -132.45125039    -0.01351168    -0.00136352  0.76D-04  0.50D-03  2  2     4.27
   3      1.17686875    -0.48389309  -132.45437986    -0.00312947    -0.00013678  0.21D-04  0.50D-04  3  3     5.10
   4      1.17935493    -0.48492117  -132.45540795    -0.00102809    -0.00001212  0.97D-06  0.52D-05  4  4     5.94
   5      1.17984735    -0.48501331  -132.45550009    -0.00009214    -0.00000115  0.11D-06  0.46D-06  5  5     6.72
   6      1.17994549    -0.48503074  -132.45551752    -0.00001743    -0.00000010  0.13D-07  0.39D-07  6  6     7.55
   7      1.17995135    -0.48503104  -132.45551782    -0.00000030    -0.00000001  0.80D-09  0.33D-08  6  2     8.36

 Norm of t1 vector:      0.07534929      S-energy:    -0.00000002      T1 diagnostic:  0.01332000
                                                                       D1 diagnostic:  0.03130223
                                                                       D2 diagnostic:  0.16920325 (internal)
 Norm of t2 vector:      0.41746118      P-energy:    -0.48503102
                                         Alpha-Beta:  -0.38234077
                                         Alpha-Alpha: -0.05134513
                                         Beta-Beta:   -0.05134513

 Spin contamination <S**2-Sz**2-Sz>     0.00000000

 Memory could be reduced to 22.58 Mwords without degradation in triples


 RESULTS
 =======

  Reference energy                   -131.970486778663
  CABS relaxation correction to RHF    -0.007201385128
  New reference energy               -131.977688163791

  F12 corrections for ansatz 3C(FIX) added to RCCSD energy. Coupling mode:  7

  RCCSD-F12a singles energy            -0.000000017365
  RCCSD-F12a pair energy               -0.571638538918
  RCCSD-F12a correlation energy        -0.571638556284
  Triples (T) contribution             -0.021985360513
  Total correlation energy             -0.593623916796

  RHF-RCCSD-F12a energy              -132.549326720075
  RHF-RCCSD[T]-F12a energy           -132.572360330825
  RHF-RCCSD-T-F12a energy            -132.570892140658
 !RHF-RCCSD(T)-F12a energy           -132.571312080587

 Program statistics:

 Available memory in ccsd:              2799999397
 Min. memory needed in ccsd:               3156995
 Max. memory used in ccsd:                 4397499
 Max. memory used in cckext:               3605491 ( 7 integral passes)
 Max. memory used in cckint:               8396011 ( 1 integral passes)


 **********************************************************************************************************************************
 DATASETS  * FILE   NREC   LENGTH (MB)   RECORD NAMES
              1      18       29.14       500      610      700      900      950      970     1001      129      960     1100   
                                          VAR    BASINP    GEOM    SYMINP    ZMAT    AOBASIS   BASIS     P2S    ABASIS      S 
                                         1400     1410     1200     1210     1080     1600     1650     1700   
                                           T        V       H0       H01     AOSYM     SMH    MOLCAS    OPER   

              2       7        5.47       700     1000      520     2100     1001     2101     7360   
                                         GEOM     BASIS   MCVARS     RHF     BASIS     RHF    F12ABS    

 PROGRAMS   *        TOTAL  RCCSD(T)   RHF-SCF       INT   RHF-SCF       INT
 CPU TIMES  *        17.49     14.79      0.32      1.56      0.04      0.65
 REAL TIME  *        25.47 SEC
 DISK USED  *       158.26 MB (local),        1.44 GB (total)
 SF USED    *       921.69 MB
 GA USED    *         3.05 MB       (max)       0.00 MB       (current)
 **********************************************************************************************************************************

 RCCSD(T)-F12A/cc-pVDZ-F12 energy=   -132.571312080587

   RCCSD(T)-F12A         RHF-SCF         RHF-SCF
   -132.57131208   -131.97048678   -131.62918428
 **********************************************************************************************************************************
 Molpro calculation terminated
