# Supplementary material for: An Experimental and Master Equation Investigation of Kinetics of the CH2OO + RCN Reactions (R = H, CH3, C2H5) and Their Atmospheric Relevance
Source: J Phys Chem A. 2023 Jan 5;127(2):477–88. doi: 10.1021/acs.jpca.2c07073 (PMC9869398; doi:10.1021/acs.jpca.2c07073)
Supplement: Supplementary file 2 — jp2c07073_si_002.zip [file jp2c07073_si_002.zip › CCSD(T)/CO.out]

 Working directory              : /run/nvme/job_12983788/data/12983788/molpro.DXpfE33PHd/
 Global scratch directory       : /run/nvme/job_12983788/data/12983788/molpro.DXpfE33PHd/
 Wavefunction directory         : /scratch/kurten/scratch_lauri/Cyan/AmideDissoc/CCSDT/CO-F12/
 Main file repository           : /run/nvme/job_12983788/data/12983788/

 id        : cs

 Nodes       nprocs
 r07c49.bullx    7
 Distribution of processes:   nprocs(total)=    8   nprocs(compute)=    7   nprocs(helper)=    1
 GA implementation: MPI file
 GA implementation (serial work in mppx): MPI file

 Using customized tuning parameters: mindgm=1; mindgv=20; mindgc=4; mindgr=1; noblas=0; minvec=7
 default implementation of scratch files=sf  


 Variables initialized (1009), CPU time= 0.01 sec
 ***,SCI
 memory,2800,m
 geomtyp=xyz
 NOSYM
 geometry={
 2
 CO.log,Energy:  -71108.0293467
 C          0.00000        0.00000       -0.64210
 O          0.00000        0.00000        0.48158
 }
 BASIS=MINAO
 END
 {rhf;
 wf,charge=0,spin=0}
 BASIS=VDZ-F12
 END
 {rhf;
 wf,charge=0,spin=0}
 rccsd(t)-f12a,gem_beta=0.9
 
 Commands initialized (810), CPU time= 0.01 sec, 661 directives.
 Default parameters read. Elapsed time= 0.10 sec

 Checking input...
 Passed
1


                                         ***  PROGRAM SYSTEM MOLPRO  ***
                                       Copyright, TTI GmbH Stuttgart, 2015
                                    Version 2021.2 linked Aug  3 2021 10:50:23


 **********************************************************************************************************************************
 LABEL *   SCI                                                                           
  64 bit mpp version                                                                     DATE: 29-Aug-22          TIME: 13:35:02  
 **********************************************************************************************************************************

 SHA1:             dade016a989826d9d859d6207854b99675d53db3
 **********************************************************************************************************************************

 Memory per process:      2800 MW
 Total memory per node:  19600 MW

 GA preallocation disabled
 GA check disabled

 Variable memory set to 2800.0 MW

 SETTING GEOMTYP        =    XYZ
 ZSYMEL=NOSYM

 SETTING BASIS          =    MINAO


 Recomputing integrals since basis changed


 Using spherical harmonics

 Library entry C      S MINAO                selected for orbital group  1
 Library entry C      P MINAO                selected for orbital group  1
 Library entry O      S MINAO                selected for orbital group  2
 Library entry O      P MINAO                selected for orbital group  2


 PROGRAM * SEWARD (Integral evaluation for generally contracted gaussian basis sets)     Author: Roland Lindh, 1990

 Geometry written to block  1 of record 700


 Point group  C1  


 ATOMIC COORDINATES

 NR  ATOM    CHARGE       X              Y              Z

   1  C       6.00    0.000000000    0.000000000   -1.213393145
   2  O       8.00    0.000000000    0.000000000    0.910054307

 Bond lengths in Bohr (Angstrom)

 1-2  2.123447452
     ( 1.123680000)

 NUCLEAR CHARGE:                   14
 NUMBER OF PRIMITIVE AOS:          50
 NUMBER OF SYMMETRY AOS:           50
 NUMBER OF CONTRACTIONS:           10   (   10A   )
 NUMBER OF INNER CORE ORBITALS:     0   (    0A   )
 NUMBER OF OUTER CORE ORBITALS:     2   (    2A   )
 NUMBER OF VALENCE ORBITALS:        8   (    8A   )


 NUCLEAR REPULSION ENERGY   22.60475057

 EXTRA SYMMETRY OF AOS IN SYMMETRY 1:   1 1 2 3 1 1 1 2 3 1

 Eigenvalues of metric

         1 0.194E+00 0.664E+00 0.664E+00 0.844E+00 0.100E+01 0.100E+01 0.116E+01 0.134E+01


 Contracted 2-electron integrals neglected if value below      1.0D-11
 AO integral compression algorithm  1   Integral accuracy      1.0D-11

     1.835 MB (compressed) written to integral file ( 71.0%)

     Node minimum: 0.262 MB, node maximum: 0.262 MB


 NUMBER OF SORTED TWO-ELECTRON INTEGRALS:        196.     BUFFER LENGTH:  32768
 NUMBER OF SEGMENTS:   1  SEGMENT LENGTH:        196      RECORD LENGTH: 524288

 Memory used in sort:       0.56 MW

 SORT1 READ        2389. AND WROTE          61. INTEGRALS IN      1 RECORDS. CPU TIME:     0.00 SEC, REAL TIME:     0.02 SEC
 SORT2 READ         512. AND WROTE        1540. INTEGRALS IN      7 RECORDS. CPU TIME:     0.00 SEC, REAL TIME:     0.00 SEC

 Node minimum:         196.  Node maximum:         244. integrals

 OPERATOR DM      FOR CENTER  0  COORDINATES:    0.000000    0.000000    0.000000


 **********************************************************************************************************************************
 DATASETS  * FILE   NREC   LENGTH (MB)   RECORD NAMES
              1      18       28.57       500      610      700      900      950      970     1000      129      960     1100   
                                          VAR    BASINP    GEOM    SYMINP    ZMAT    AOBASIS   BASIS     P2S    ABASIS      S 
                                         1400     1410     1200     1210     1080     1600     1650     1700   
                                           T        V       H0       H01     AOSYM     SMH    MOLCAS    OPER   

 PROGRAMS   *        TOTAL       INT
 CPU TIMES  *         0.82      0.68
 REAL TIME  *         2.02 SEC
 DISK USED  *        28.84 MB (local),      229.89 MB (total)
 GA USED    *         0.00 MB       (max)       0.00 MB       (current)
 **********************************************************************************************************************************


 Program * Restricted Hartree-Fock

 Orbital guess generated from atomic densities. Full valence occupancy:    7

 Initial occupancy:   7

 NELEC=   14   SYM=1   MS2= 0   THRE=1.0D-08   THRD=3.2D-06   THRG=3.2D-06  HFMA2=F  DIIS_START=2   DIIS_MAX=10   DIIS_INCORE=F

 Level shifts:    0.00 (CLOSED)    0.00 (OPEN)    0.30 (GAP_MIN)

 ITER           ETOT              DE          GRAD        DDIFF     DIIS  NEXP   TIME(IT)  TIME(TOT)  DIAG
   1     -112.54765878    -112.54765878     0.00D+00     0.64D+00     0     0       0.02      0.03    start
   2     -112.55372422      -0.00606544     0.19D-01     0.39D-01     1     0       0.00      0.03    diag
   3     -112.55751616      -0.00379194     0.13D-01     0.16D-01     2     0       0.00      0.03    diag
   4     -112.55757886      -0.00006270     0.12D-02     0.38D-02     3     0       0.00      0.03    diag
   5     -112.55758010      -0.00000125     0.20D-03     0.47D-03     4     0       0.00      0.03    diag
   6     -112.55758021      -0.00000011     0.51D-04     0.17D-03     5     0       0.00      0.03    diag
   7     -112.55758021      -0.00000000     0.12D-05     0.14D-05     6     0       0.00      0.03    diag
   8     -112.55758021      -0.00000000     0.10D-06     0.13D-06     0     0       0.00      0.03    diag

 Final occupancy:   7

 !RHF STATE 1.1 Energy               -112.557580210859
  RHF One-electron energy            -196.662181705643
  RHF Two-electron energy              61.499850922251
  RHF Kinetic energy                  111.994041250953
  RHF Nuclear energy                   22.604750572533
  RHF Virial quotient                  -1.005031865567

 !RHF STATE 1.1 Dipole moment          -0.00000000    -0.00000000    -0.07215755
 Dipole moment /Debye                  -0.00000000    -0.00000000    -0.18340619

 Orbital energies:

           1.1          2.1          3.1          4.1          5.1          6.1          7.1          8.1          9.1
    -20.784509   -11.587793    -1.619974    -0.838111    -0.703297    -0.703297    -0.594260     0.109521     0.109521


 HOMO      7.1    -0.594260 =     -16.1706eV
 LUMO      8.1     0.109521 =       2.9802eV
 LUMO-HOMO         0.703781 =      19.1509eV

 Orbitals saved in record  2100.2


 **********************************************************************************************************************************
 DATASETS  * FILE   NREC   LENGTH (MB)   RECORD NAMES
              1      18       28.57       500      610      700      900      950      970     1000      129      960     1100   
                                          VAR    BASINP    GEOM    SYMINP    ZMAT    AOBASIS   BASIS     P2S    ABASIS      S 
                                         1400     1410     1200     1210     1080     1600     1650     1700   
                                           T        V       H0       H01     AOSYM     SMH    MOLCAS    OPER   

              2       4        2.63       700     1000      520     2100   
                                         GEOM     BASIS   MCVARS     RHF  

 PROGRAMS   *        TOTAL   RHF-SCF       INT
 CPU TIMES  *         0.87      0.06      0.68
 REAL TIME  *         2.08 SEC
 DISK USED  *        31.25 MB (local),      246.75 MB (total)
 GA USED    *         0.00 MB       (max)       0.00 MB       (current)
 **********************************************************************************************************************************
 SETTING BASIS          =    VDZ-F12


 Recomputing integrals since basis changed


 Using spherical harmonics

 Library entry C      S cc-pVDZ-F12          selected for orbital group  1
 Library entry C      P cc-pVDZ-F12          selected for orbital group  1
 Library entry C      D cc-pVDZ-F12          selected for orbital group  1
 Library entry O      S cc-pVDZ-F12          selected for orbital group  2
 Library entry O      P cc-pVDZ-F12          selected for orbital group  2
 Library entry O      D cc-pVDZ-F12          selected for orbital group  2


 PROGRAM * SEWARD (Integral evaluation for generally contracted gaussian basis sets)     Author: Roland Lindh, 1990

 Geometry written to block  1 of record 700


 Point group  C1  


 ATOMIC COORDINATES

 NR  ATOM    CHARGE       X              Y              Z

   1  C       6.00    0.000000000    0.000000000   -1.213393145
   2  O       8.00    0.000000000    0.000000000    0.910054307

 Bond lengths in Bohr (Angstrom)

 1-2  2.123447452
     ( 1.123680000)

 NUCLEAR CHARGE:                   14
 NUMBER OF PRIMITIVE AOS:          82
 NUMBER OF SYMMETRY AOS:           78
 NUMBER OF CONTRACTIONS:           60   (   60A   )
 NUMBER OF INNER CORE ORBITALS:     0   (    0A   )
 NUMBER OF OUTER CORE ORBITALS:     2   (    2A   )
 NUMBER OF VALENCE ORBITALS:        8   (    8A   )


 NUCLEAR REPULSION ENERGY   22.60475057

 EXTRA SYMMETRY OF AOS IN SYMMETRY 1:   1 1 1 1 1 2 3 1 2 3   1 2 3 1 2 3 1 2 3 1   1 4 2 5 3 1 4 2 5 3   1 1 1 1 1 2 3 1 2 3
                                        1 2 3 1 2 3 1 2 3 1   1 4 2 5 3 1 4 2 5 3

 Eigenvalues of metric

         1 0.102E-02 0.248E-02 0.324E-02 0.330E-02 0.330E-02 0.425E-02 0.427E-02 0.427E-02


 Contracted 2-electron integrals neglected if value below      1.0D-11
 AO integral compression algorithm  1   Integral accuracy      1.0D-11

     4.456 MB (compressed) written to integral file ( 23.9%)

     Node minimum: 0.524 MB, node maximum: 0.786 MB


 NUMBER OF SORTED TWO-ELECTRON INTEGRALS:     239337.     BUFFER LENGTH:  32768
 NUMBER OF SEGMENTS:   1  SEGMENT LENGTH:     239337      RECORD LENGTH: 524288

 Memory used in sort:       0.80 MW

 SORT1 READ     2616875. AND WROTE       55703. INTEGRALS IN      1 RECORDS. CPU TIME:     0.02 SEC, REAL TIME:     0.03 SEC
 SORT2 READ      383587. AND WROTE     1675365. INTEGRALS IN     14 RECORDS. CPU TIME:     0.01 SEC, REAL TIME:     0.01 SEC

 Node minimum:      238554.  Node maximum:      240123. integrals

 OPERATOR DM      FOR CENTER  0  COORDINATES:    0.000000    0.000000    0.000000


 **********************************************************************************************************************************
 DATASETS  * FILE   NREC   LENGTH (MB)   RECORD NAMES
              1      18       28.71       500      610      700      900      950      970     1001      129      960     1100   
                                          VAR    BASINP    GEOM    SYMINP    ZMAT    AOBASIS   BASIS     P2S    ABASIS      S 
                                         1400     1410     1200     1210     1080     1600     1650     1700   
                                           T        V       H0       H01     AOSYM     SMH    MOLCAS    OPER   

              2       5        2.64       700     1000      520     2100     1001   
                                         GEOM     BASIS   MCVARS     RHF     BASIS   

 PROGRAMS   *        TOTAL       INT   RHF-SCF       INT
 CPU TIMES  *         1.89      1.02      0.06      0.68
 REAL TIME  *         3.18 SEC
 DISK USED  *        31.40 MB (local),      250.20 MB (total)
 GA USED    *         0.00 MB       (max)       0.00 MB       (current)
 **********************************************************************************************************************************


 Program * Restricted Hartree-Fock

 Molecular orbitals read from record     2100.2  Type=RHF/CANONICAL  

 Present basis size:       60
 Previous basis size:      10
 Previous occupation:       7
 Previous closed-shells:    7
 Previous core-orbitals:    2
 Present occupation:        7
 Present closed-shells:     7
 Present core-orbitals:     2
 Wavefunction symmetry:    1   Singlet 

 Orbital overlap <old|new>:  < 1.1| 1.1> = 1.000000   < 2.1| 2.1> = 1.000000   < 3.1| 3.1> = 1.000000   < 4.1| 4.1> = 1.000000
                             < 5.1| 5.1> = 1.000000   < 6.1| 6.1> = 1.000000   < 7.1| 7.1> = 1.000000


 Initial occupancy:   7

 NELEC=   14   SYM=1   MS2= 0   THRE=1.0D-08   THRD=3.2D-06   THRG=3.2D-06  HFMA2=F  DIIS_START=2   DIIS_MAX=10   DIIS_INCORE=F

 Level shifts:    0.00 (CLOSED)    0.00 (OPEN)    0.30 (GAP_MIN)

 ITER           ETOT              DE          GRAD        DDIFF     DIIS  NEXP   TIME(IT)  TIME(TOT)  DIAG
   1     -112.55758021    -112.55758021     0.00D+00     0.11D+00     0     0       0.01      0.02    start
   2     -112.76650527      -0.20892506     0.27D-01     0.31D-01     1     0       0.00      0.02    diag
   3     -112.77725993      -0.01075466     0.66D-02     0.70D-02     2     0       0.00      0.02    diag
   4     -112.77804943      -0.00078950     0.15D-02     0.26D-02     3     0       0.00      0.02    diag
   5     -112.77819720      -0.00014777     0.73D-03     0.71D-03     4     0       0.01      0.03    diag
   6     -112.77821012      -0.00001292     0.20D-03     0.22D-03     5     0       0.00      0.03    diag
   7     -112.77821104      -0.00000093     0.43D-04     0.81D-04     6     0       0.00      0.03    diag
   8     -112.77821108      -0.00000003     0.72D-05     0.15D-04     7     0       0.01      0.04    diag
   9     -112.77821108      -0.00000000     0.93D-06     0.21D-05     8     0       0.00      0.04    diag
  10     -112.77821108      -0.00000000     0.99D-07     0.17D-06     0     0       0.00      0.04    diag/orth

 Final occupancy:   7

 !RHF STATE 1.1 Energy               -112.778211076011
  RHF One-electron energy            -198.354410328446
  RHF Two-electron energy              62.971448679902
  RHF Kinetic energy                  112.626047196426
  RHF Nuclear energy                   22.604750572533
  RHF Virial quotient                  -1.001351054071

 !RHF STATE 1.1 Dipole moment          -0.00000000    -0.00000000    -0.09320246
 Dipole moment /Debye                  -0.00000000    -0.00000000    -0.23689703

 Orbital energies:

           1.1          2.1          3.1          4.1          5.1          6.1          7.1          8.1          9.1
    -20.669233   -11.361495    -1.528190    -0.806700    -0.642581    -0.642581    -0.554975     0.071899     0.071899


 HOMO      7.1    -0.554975 =     -15.1016eV
 LUMO      8.1     0.071899 =       1.9565eV
 LUMO-HOMO         0.626873 =      17.0581eV

 Orbitals saved in record  2101.2


 **********************************************************************************************************************************
 DATASETS  * FILE   NREC   LENGTH (MB)   RECORD NAMES
              1      18       28.71       500      610      700      900      950      970     1001      129      960     1100   
                                          VAR    BASINP    GEOM    SYMINP    ZMAT    AOBASIS   BASIS     P2S    ABASIS      S 
                                         1400     1410     1200     1210     1080     1600     1650     1700   
                                           T        V       H0       H01     AOSYM     SMH    MOLCAS    OPER   

              2       6        5.07       700     1000      520     2100     1001     2101   
                                         GEOM     BASIS   MCVARS     RHF     BASIS     RHF  

 PROGRAMS   *        TOTAL   RHF-SCF       INT   RHF-SCF       INT
 CPU TIMES  *         1.95      0.05      1.02      0.06      0.68
 REAL TIME  *         3.24 SEC
 DISK USED  *        34.06 MB (local),      268.84 MB (total)
 GA USED    *         0.00 MB       (max)       0.00 MB       (current)
 **********************************************************************************************************************************


 PROGRAM * CCSD (Restricted open-shell coupled cluster)     Authors: C. Hampel, H.-J. Werner, 1991, M. Deegan, P.J. Knowles, 1992

                   Density fitting integral evaluation by F.R. Manby, 2003,2007, G. Knizia, 2010


 Basis set VDZ-F12/JKFIT generated.      Number of basis functions:   172 
 Basis set CC-PVDZ-F12/OPTRI generated.  Number of basis functions:   132 
 Basis set VDZ-F12/MP2FIT generated.     Number of basis functions:   144 

 Convergence thresholds:  THRVAR = 1.00D-08  THRDEN = 1.00D-06

 CCSD(T)     terms to be evaluated (factor= 1.000)


 Number of core orbitals:           2 (   2 )
 Number of closed-shell orbitals:   5 (   5 )
 Number of external orbitals:      53 (  53 )

 Memory could be reduced to 2.18 Mwords without degradation in triples

 Number of N-1 electron functions:              10
 Number of N-2 electron functions:              45
 Number of singly external CSFs:               530
 Number of doubly external CSFs:             97785
 Total number of CSFs:                       98315

 Molecular orbitals read from record     2101.2  Type=RHF/CANONICAL  

 Integral transformation finished. Total CPU:   0.03 sec, npass=  1  Memory used:   0.87 MW

 Geminal basis:    OPTFULL  GEM_TYPE=SLATER  BETA=0.9  NGEM=6

 Optimizing Gaussian exponents for each gem_beta

 Geminal optimization for beta= 0.9000
 Weight function:   m=0, omega= 1.3652

 Augmented Hessian optimization of geminal fit. Trust ratio= 0.40000
 Convergence reached after  14 iterations. Final gradient= 9.47D-17, Step= 1.60D-08, Delta= 1.32D-09

 Alpha:                 0.16713     0.72638     2.57315     8.59263    32.33955   179.26007
 Coeff:                 0.29008     0.30523     0.17630     0.10448     0.06448     0.03994


 WFN_F12=FIX,EG    DECOUPLE_EXPL=F   HYBRID=0    NOX=F   SEMIINT_F12=T   CORE_SINGLES=F


 AO(A)-basis ORBITAL           loaded. Number of functions:      60
 RI(R)-basis CC-PVDZ-F12/OPTRI loaded. Number of functions:     132
 DF-basis VDZ-F12/JKFIT        loaded. Number of functions:     172

 Screening thresholds:   THRAO=  1.00D-10  THRMO=  1.00D-09  THRPROD=  1.00D-09
                         THRSW=  1.00D-05  THROV=  1.00D-12  THRAOF12= 1.00D-08

 CPU time for one-electron matrices               0.08 sec

 Construction of ABS:
 Pseudo-inverse stability          3.53E-13
 Smallest eigenvalue of S          3.31E-03  (threshold= 1.00E-08)
 Ratio eigmin/eigmax               8.13E-04  (threshold= 1.00E-09)
 Smallest eigenvalue of S kept     3.31E-03  (threshold= 3.31E-03, 0 functions deleted, 132 kept)

 Construction of CABS:
 Pseudo-inverse stability          1.44E-11
 Smallest eigenvalue of S          1.17E-05  (threshold= 1.00E-08)
 Ratio eigmin/eigmax               1.17E-05  (threshold= 1.00E-09)
 Smallest eigenvalue of S kept     1.17E-05  (threshold= 1.17E-05, 0 functions deleted, 132 kept)

 CPU time for basis constructions                 0.01 sec
 Fock operators(MO) rebuilt from dump record.
 CPU time for Fock operator transformation        0.01 sec

                                      TOTAL          ALPHA          BETA    
  Singles Contributions MO        -0.000000000   -0.000000000   -0.000000000
  Singles Contributions CABS      -0.006085898   -0.003042949   -0.003042949
  Pure DF-RHF relaxation          -0.006085898

 CPU time for RHF CABS relaxation                 0.01 sec
 CPU time for singles (tot)                       0.02 sec

 AO(A)-basis ORBITAL           loaded. Number of functions:      60
 RI(R)-basis CC-PVDZ-F12/OPTRI loaded. Number of functions:     132
 DF-basis VDZ-F12/MP2FIT       loaded. Number of functions:     144

 Screening thresholds:   THRAO=  1.00D-10  THRMO=  1.00D-09  THRPROD=  1.00D-09
                         THRSW=  1.00D-05  THROV=  1.00D-12  THRAOF12= 1.00D-08

 CPU time for transformed integrals               0.13 sec
 CPU time for F12 matrices                        0.04 sec

 Diagonal F12 ansatz with fixed amplitudes:   TS= 0.5000  TT= 0.2500  TN= 0.3750

 ITER.     SQ.NORM      CORR.ENERGY   TOTAL ENERGY  ENERGY CHANGE      VAR         CPU   MICRO    DIIS
   1      1.09991547    -0.39659391  -113.18089088    -4.0268E-01   9.99E-02      0.00  1  1  1   0  0
   2      1.09991548    -0.39659393  -113.18089090    -1.6119E-08   8.69E-16      0.00  0  0  0   1  1

 - - Continuing with F12/conv. amplitude coupling turned on.

   3      1.10029609    -0.39802635  -113.18232332    -1.4324E-03   5.92E-05      0.01  1  1  1   1  1
   4      1.10029609    -0.39802635  -113.18232332    -1.4514E-12   1.01E-19      0.02  1  1  1   2  2

 CPU time for iterative RMP2-F12                  0.02 sec


 DF-RMP2-F12 doubles corrections:
 - - - - - - - - - - - - - - - - 
  Approx.                             TOTAL           A-B            A-A            B-B    
  RMP2-F12/3C(FIX)                -0.067604002   -0.059236317   -0.004183843   -0.004183843
  RMP2-F12/3*C(FIX)               -0.066171579   -0.058316621   -0.003927479   -0.003927479
  RMP2-F12/3*C(DX)                -0.067233227   -0.059324483   -0.003954372   -0.003954372
  RMP2-F12/3*C(FIX,DX)            -0.075132159   -0.066625523   -0.004253318   -0.004253318

 DF-RMP2-F12 doubles energies:
 - - - - - - - - - - - - - - -
  Approx.                             TOTAL           A-B            A-A            B-B    
  RMP2                            -0.330422346   -0.244031621   -0.043195362   -0.043195362
  RMP2-F12/3C(FIX)                -0.398026348   -0.303267938   -0.047379205   -0.047379205
  RMP2-F12/3*C(FIX)               -0.396593925   -0.302348243   -0.047122841   -0.047122841
  RMP2-F12/3*C(DX)                -0.397655573   -0.303356104   -0.047149734   -0.047149734
  RMP2-F12/3*C(FIX,DX)            -0.405554505   -0.310657144   -0.047448680   -0.047448680


  Reference energy                   -112.778211076011
  CABS relaxation correction to RHF    -0.006085897554
  New reference energy               -112.784296973565

  RMP2-F12 singles (MO) energy         -0.000000000001
  RMP2-F12 pair energy                 -0.398026348065
  RMP2-F12 correlation energy          -0.398026348066

 !RMP2-F12/3C(FIX) energy            -113.182323321631

 Starting RMP2 calculation, locsing= 0

 Wavefunction is spin-projected

 ITER.      SQ.NORM     CORR.ENERGY   TOTAL ENERGY   ENERGY CHANGE        DEN1      VAR(S)    VAR(P)  DIIS     TIME
   1      1.09868179    -0.32907544  -113.10728651    -0.32907544    -0.00121404  0.13D-13  0.50D-03  1  1     0.39
   2      1.09986945    -0.33037981  -113.10859088    -0.00130437    -0.00000134  0.15D-15  0.66D-06  2  2     0.40
   3      1.09990108    -0.33040046  -113.10861153    -0.00002065    -0.00000000  0.15D-17  0.62D-09  3  3     0.40
   4      1.09990141    -0.33040055  -113.10861163    -0.00000009    -0.00000000  0.19D-19  0.69D-12  4  4     0.40

 Norm of t1 vector:      0.00000088      S-energy:    -0.00000000      T1 diagnostic:  0.00000020
 Norm of t2 vector:      0.31607184      P-energy:    -0.33040055
                                         Alpha-Beta:  -0.24426119
                                         Alpha-Alpha: -0.04306968
                                         Beta-Beta:   -0.04306968

 Spin contamination <S**2-Sz**2-Sz>     0.00000000
  Reference energy                   -112.778211076011
  CABS singles correction              -0.006085897554
  New reference energy               -112.784296973565
  RHF-RMP2 correlation energy          -0.330400553030
 !RHF-RMP2 energy                    -113.114697526595

  F12/3C(FIX) correction               -0.067604002203
  RHF-RMP2-F12 correlation energy      -0.398004555232
 !RHF-RMP2-F12 total energy          -113.182301528798
 (NB above energy spin projected)

 Starting RCCSD calculation

 ITER.      SQ.NORM     CORR.ENERGY   TOTAL ENERGY   ENERGY CHANGE        DEN1      VAR(S)    VAR(P)  DIIS     TIME
   1      1.09280300    -0.31349938  -113.09171046    -0.31349938    -0.01150776  0.29D-02  0.21D-02  1  1     0.45
   2      1.10245381    -0.32310666  -113.10131774    -0.00960728    -0.00120513  0.95D-04  0.44D-03  2  2     0.49
   3      1.10773182    -0.32549079  -113.10370187    -0.00238413    -0.00011943  0.48D-04  0.27D-04  3  3     0.52
   4      1.10988440    -0.32641285  -113.10462393    -0.00092206    -0.00001094  0.23D-05  0.27D-05  4  4     0.56
   5      1.11024644    -0.32646119  -113.10467226    -0.00004834    -0.00000113  0.36D-06  0.29D-06  5  5     0.59
   6      1.11035708    -0.32647558  -113.10468665    -0.00001439    -0.00000008  0.19D-07  0.25D-07  6  6     0.63
   7      1.11037026    -0.32647732  -113.10468839    -0.00000174    -0.00000000  0.15D-08  0.15D-08  6  2     0.67
   8      1.11037227    -0.32647726  -113.10468834     0.00000005    -0.00000000  0.14D-09  0.11D-09  6  1     0.71

 Norm of t1 vector:      0.07835058      S-energy:     0.00000004      T1 diagnostic:  0.01751972
                                                                       D1 diagnostic:  0.03646221
                                                                       D2 diagnostic:  0.15715986 (internal)
 Norm of t2 vector:      0.32285207      P-energy:    -0.32647731
                                         Alpha-Beta:  -0.25296663
                                         Alpha-Alpha: -0.03675534
                                         Beta-Beta:   -0.03675534

 Spin contamination <S**2-Sz**2-Sz>     0.00000000

 Memory could be reduced to 2.31 Mwords without degradation in triples


 RESULTS
 =======

  Reference energy                   -112.778211076011
  CABS relaxation correction to RHF    -0.006085897554
  New reference energy               -112.784296973565

  F12 corrections for ansatz 3C(FIX) added to RCCSD energy. Coupling mode:  7

  RCCSD-F12a singles energy             0.000000043286
  RCCSD-F12a pair energy               -0.392121940778
  RCCSD-F12a correlation energy        -0.392121897492
  Triples (T) contribution             -0.014980136218
  Total correlation energy             -0.407102033710

  RHF-RCCSD-F12a energy              -113.176418871057
  RHF-RCCSD[T]-F12a energy           -113.192747131669
  RHF-RCCSD-T-F12a energy            -113.190952267030
 !RHF-RCCSD(T)-F12a energy           -113.191399007275

 Program statistics:

 Available memory in ccsd:              2799999743
 Min. memory needed in ccsd:                357660
 Max. memory used in ccsd:                  466595
 Max. memory used in cckext:                421738 ( 8 integral passes)
 Max. memory used in cckint:                868696 ( 1 integral passes)


 **********************************************************************************************************************************
 DATASETS  * FILE   NREC   LENGTH (MB)   RECORD NAMES
              1      18       28.71       500      610      700      900      950      970     1001      129      960     1100   
                                          VAR    BASINP    GEOM    SYMINP    ZMAT    AOBASIS   BASIS     P2S    ABASIS      S 
                                         1400     1410     1200     1210     1080     1600     1650     1700   
                                           T        V       H0       H01     AOSYM     SMH    MOLCAS    OPER   

              2       7        5.11       700     1000      520     2100     1001     2101     7360   
                                         GEOM     BASIS   MCVARS     RHF     BASIS     RHF    F12ABS    

 PROGRAMS   *        TOTAL  RCCSD(T)   RHF-SCF       INT   RHF-SCF       INT
 CPU TIMES  *         2.86      0.92      0.05      1.02      0.06      0.68
 REAL TIME  *         4.41 SEC
 DISK USED  *        45.48 MB (local),      348.81 MB (total)
 SF USED    *        95.19 MB
 GA USED    *         3.05 MB       (max)       0.00 MB       (current)
 **********************************************************************************************************************************

 RCCSD(T)-F12A/cc-pVDZ-F12 energy=   -113.191399007275

   RCCSD(T)-F12A         RHF-SCF         RHF-SCF
   -113.19139901   -112.77821108   -112.55758021
 **********************************************************************************************************************************
 Molpro calculation terminated
