# Supplementary material for: An Experimental and Master Equation Investigation of Kinetics of the CH2OO + RCN Reactions (R = H, CH3, C2H5) and Their Atmospheric Relevance
Source: J Phys Chem A. 2023 Jan 5;127(2):477–88. doi: 10.1021/acs.jpca.2c07073 (PMC9869398; doi:10.1021/acs.jpca.2c07073)
Supplement: Supplementary file 2 — jp2c07073_si_002.zip [file jp2c07073_si_002.zip › CCSD(T)/formaldehyde.out]

 Working directory              : /run/nvme/job_10334589/data/10334589/molpro.5EnBFCQjzQ/
 Global scratch directory       : /run/nvme/job_10334589/data/10334589/molpro.5EnBFCQjzQ/
 Wavefunction directory         : /scratch/kurten/scratch_lauri/Cyan/Products/Final/formaldehyde-M0001-b3lyp-wb97L-wb97H-F12/
 Main file repository           : /run/nvme/job_10334589/data/10334589/

 id        : cs

 Nodes       nprocs
 r05c56.bullx    7
 Distribution of processes:   nprocs(total)=    8   nprocs(compute)=    7   nprocs(helper)=    1
 GA implementation: MPI file
 GA implementation (serial work in mppx): MPI file

 Using customized tuning parameters: mindgm=1; mindgv=20; mindgc=4; mindgr=1; noblas=0; minvec=7
 default implementation of scratch files=sf  


 Variables initialized (1009), CPU time= 0.01 sec
 ***,SCI
 memory,2800,m
 geomtyp=xyz
 NOSYM
 geometry={
 4
 formaldehyde-M0001-b3lyp-wb97L-wb97H.log,Energy:  -71855.6043138
 C          0.00000        0.00000       -0.52530
 H          0.00000        0.93882       -1.10816
 H          0.00000       -0.93882       -1.10816
 O          0.00000        0.00000        0.67102
 }
 BASIS=MINAO
 END
 {rhf;
 wf,charge=0,spin=0}
 BASIS=VDZ-F12
 END
 {rhf;
 wf,charge=0,spin=0}
 rccsd(t)-f12a,gem_beta=0.9
 
 
 Commands initialized (810), CPU time= 0.01 sec, 661 directives.
 Default parameters read. Elapsed time= 0.14 sec

 Checking input...
 Passed
1


                                         ***  PROGRAM SYSTEM MOLPRO  ***
                                       Copyright, TTI GmbH Stuttgart, 2015
                                    Version 2021.2 linked Aug  3 2021 10:50:23


 **********************************************************************************************************************************
 LABEL *   SCI                                                                           
  64 bit mpp version                                                                     DATE: 25-Jan-22          TIME: 00:01:57  
 **********************************************************************************************************************************

 SHA1:             dade016a989826d9d859d6207854b99675d53db3
 **********************************************************************************************************************************

 Memory per process:      2800 MW
 Total memory per node:  19600 MW

 GA preallocation disabled
 GA check disabled

 Variable memory set to 2800.0 MW

 SETTING GEOMTYP        =    XYZ
 ZSYMEL=NOSYM

 SETTING BASIS          =    MINAO


 Recomputing integrals since basis changed


 Using spherical harmonics

 Library entry C      S MINAO                selected for orbital group  1
 Library entry C      P MINAO                selected for orbital group  1
 Library entry H      S MINAO                selected for orbital group  2
 Library entry O      S MINAO                selected for orbital group  3
 Library entry O      P MINAO                selected for orbital group  3


 PROGRAM * SEWARD (Integral evaluation for generally contracted gaussian basis sets)     Author: Roland Lindh, 1990

 Geometry written to block  1 of record 700


 Point group  C1  


 ATOMIC COORDINATES

 NR  ATOM    CHARGE       X              Y              Z

   1  C       6.00    0.000000000    0.000000000   -0.992673133
   2  H       1.00    0.000000000    1.774112680   -2.094118902
   3  H       1.00    0.000000000   -1.774112680   -2.094118902
   4  O       8.00    0.000000000    0.000000000    1.268044024

 Bond lengths in Bohr (Angstrom)

 1-2  2.088218998  1-3  2.088218998  1-4  2.260717157
     ( 1.105037905)     ( 1.105037905)     ( 1.196320000)

 Bond angles

  2-1-3  116.33240728   2-1-4  121.83379636   3-1-4  121.83379636

 NUCLEAR CHARGE:                   16
 NUMBER OF PRIMITIVE AOS:          60
 NUMBER OF SYMMETRY AOS:           60
 NUMBER OF CONTRACTIONS:           12   (   12A   )
 NUMBER OF INNER CORE ORBITALS:     0   (    0A   )
 NUMBER OF OUTER CORE ORBITALS:     2   (    2A   )
 NUMBER OF VALENCE ORBITALS:       10   (   10A   )


 NUCLEAR REPULSION ENERGY   31.46938915

 EXTRA SYMMETRY OF AOS IN SYMMETRY 1:   1 1 2 1 1 1 1 1 1 2   1 1

 Eigenvalues of metric

         1 0.205E+00 0.240E+00 0.261E+00 0.697E+00 0.873E+00 0.952E+00 0.100E+01 0.103E+01


 Contracted 2-electron integrals neglected if value below      1.0D-11
 AO integral compression algorithm  1   Integral accuracy      1.0D-11

     1.835 MB (compressed) written to integral file (100.0%)

     Node minimum: 0.262 MB, node maximum: 0.262 MB


 NUMBER OF SORTED TWO-ELECTRON INTEGRALS:        462.     BUFFER LENGTH:  32768
 NUMBER OF SEGMENTS:   1  SEGMENT LENGTH:        462      RECORD LENGTH: 524288

 Memory used in sort:       0.56 MW

 SORT1 READ        4407. AND WROTE         206. INTEGRALS IN      1 RECORDS. CPU TIME:     0.00 SEC, REAL TIME:     0.02 SEC
 SORT2 READ        1505. AND WROTE        3081. INTEGRALS IN      7 RECORDS. CPU TIME:     0.00 SEC, REAL TIME:     0.00 SEC

 Node minimum:         407.  Node maximum:         474. integrals

 OPERATOR DM      FOR CENTER  0  COORDINATES:    0.000000    0.000000    0.000000


 **********************************************************************************************************************************
 DATASETS  * FILE   NREC   LENGTH (MB)   RECORD NAMES
              1      18       28.61       500      610      700      900      950      970     1000      129      960     1100   
                                          VAR    BASINP    GEOM    SYMINP    ZMAT    AOBASIS   BASIS     P2S    ABASIS      S 
                                         1400     1410     1200     1210     1080     1600     1650     1700   
                                           T        V       H0       H01     AOSYM     SMH    MOLCAS    OPER   

 PROGRAMS   *        TOTAL       INT
 CPU TIMES  *         0.87      0.74
 REAL TIME  *         2.23 SEC
 DISK USED  *        28.91 MB (local),      230.40 MB (total)
 GA USED    *         0.00 MB       (max)       0.00 MB       (current)
 **********************************************************************************************************************************


 Program * Restricted Hartree-Fock

 Orbital guess generated from atomic densities. Full valence occupancy:    8

 Initial occupancy:   8

 NELEC=   16   SYM=1   MS2= 0   THRE=1.0D-08   THRD=3.2D-06   THRG=3.2D-06  HFMA2=F  DIIS_START=2   DIIS_MAX=10   DIIS_INCORE=F

 Level shifts:    0.00 (CLOSED)    0.00 (OPEN)    0.30 (GAP_MIN)

 ITER           ETOT              DE          GRAD        DDIFF     DIIS  NEXP   TIME(IT)  TIME(TOT)  DIAG
   1     -113.56222619    -113.56222619     0.00D+00     0.54D+00     0     0       0.02      0.03    start
   2     -113.61794167      -0.05571548     0.42D-01     0.10D+00     1     0       0.00      0.03    diag
   3     -113.64413704      -0.02619537     0.28D-01     0.37D-01     2     0       0.00      0.03    diag
   4     -113.64498115      -0.00084411     0.30D-02     0.86D-02     3     0       0.00      0.03    diag
   5     -113.64510727      -0.00012612     0.12D-02     0.41D-02     4     0       0.00      0.03    diag
   6     -113.64511287      -0.00000559     0.24D-03     0.10D-02     5     0       0.00      0.03    diag
   7     -113.64511290      -0.00000004     0.21D-04     0.73D-04     6     0       0.00      0.03    diag
   8     -113.64511290      -0.00000000     0.30D-05     0.87D-05     7     0       0.00      0.03    diag
   9     -113.64511290      -0.00000000     0.35D-06     0.90D-06     8     0       0.00      0.03    diag
  10     -113.64511290      -0.00000000     0.29D-07     0.69D-07     0     0       0.00      0.03    diag/orth

 Final occupancy:   8

 !RHF STATE 1.1 Energy               -113.645112903733
  RHF One-electron energy            -215.867084001029
  RHF Two-electron energy              70.752581943918
  RHF Kinetic energy                  113.066012963564
  RHF Nuclear energy                   31.469389153378
  RHF Virial quotient                  -1.005121786158

 !RHF STATE 1.1 Dipole moment           0.00000000    -0.00000000    -0.76219717
 Dipole moment /Debye                   0.00000000    -0.00000000    -1.93731197

 Orbital energies:

           1.1          2.1          3.1          4.1          5.1          6.1          7.1          8.1          9.1         10.1
    -20.669636   -11.558417    -1.495770    -0.914692    -0.755512    -0.687223    -0.602699    -0.497012     0.094349     0.361977


 HOMO      8.1    -0.497012 =     -13.5244eV
 LUMO      9.1     0.094349 =       2.5674eV
 LUMO-HOMO         0.591361 =      16.0918eV

 Orbitals saved in record  2100.2


 **********************************************************************************************************************************
 DATASETS  * FILE   NREC   LENGTH (MB)   RECORD NAMES
              1      18       28.61       500      610      700      900      950      970     1000      129      960     1100   
                                          VAR    BASINP    GEOM    SYMINP    ZMAT    AOBASIS   BASIS     P2S    ABASIS      S 
                                         1400     1410     1200     1210     1080     1600     1650     1700   
                                           T        V       H0       H01     AOSYM     SMH    MOLCAS    OPER   

              2       4        2.67       700     1000      520     2100   
                                         GEOM     BASIS   MCVARS     RHF  

 PROGRAMS   *        TOTAL   RHF-SCF       INT
 CPU TIMES  *         0.93      0.06      0.74
 REAL TIME  *         2.38 SEC
 DISK USED  *        31.33 MB (local),      247.30 MB (total)
 GA USED    *         0.00 MB       (max)       0.00 MB       (current)
 **********************************************************************************************************************************
 SETTING BASIS          =    VDZ-F12


 Recomputing integrals since basis changed


 Using spherical harmonics

 Library entry C      S cc-pVDZ-F12          selected for orbital group  1
 Library entry C      P cc-pVDZ-F12          selected for orbital group  1
 Library entry C      D cc-pVDZ-F12          selected for orbital group  1
 Library entry H      S cc-pVDZ-F12          selected for orbital group  2
 Library entry H      P cc-pVDZ-F12          selected for orbital group  2
 Library entry O      S cc-pVDZ-F12          selected for orbital group  3
 Library entry O      P cc-pVDZ-F12          selected for orbital group  3
 Library entry O      D cc-pVDZ-F12          selected for orbital group  3


 PROGRAM * SEWARD (Integral evaluation for generally contracted gaussian basis sets)     Author: Roland Lindh, 1990

 Geometry written to block  1 of record 700


 Point group  C1  


 ATOMIC COORDINATES

 NR  ATOM    CHARGE       X              Y              Z

   1  C       6.00    0.000000000    0.000000000   -0.992673133
   2  H       1.00    0.000000000    1.774112680   -2.094118902
   3  H       1.00    0.000000000   -1.774112680   -2.094118902
   4  O       8.00    0.000000000    0.000000000    1.268044024

 Bond lengths in Bohr (Angstrom)

 1-2  2.088218998  1-3  2.088218998  1-4  2.260717157
     ( 1.105037905)     ( 1.105037905)     ( 1.196320000)

 Bond angles

  2-1-3  116.33240728   2-1-4  121.83379636   3-1-4  121.83379636

 NUCLEAR CHARGE:                   16
 NUMBER OF PRIMITIVE AOS:         104
 NUMBER OF SYMMETRY AOS:          100
 NUMBER OF CONTRACTIONS:           78   (   78A   )
 NUMBER OF INNER CORE ORBITALS:     0   (    0A   )
 NUMBER OF OUTER CORE ORBITALS:     2   (    2A   )
 NUMBER OF VALENCE ORBITALS:       10   (   10A   )


 NUCLEAR REPULSION ENERGY   31.46938915

 EXTRA SYMMETRY OF AOS IN SYMMETRY 1:   1 1 1 1 1 2 1 1 2 1   1 2 1 1 2 1 1 2 1 1   1 2 2 1 1 1 2 2 1 1   1 1 1 2 1 1 2 1 1 1
                                        1 1 2 1 1 2 1 1 1 1   1 1 1 2 1 1 2 1 1 2   1 1 2 1 1 2 1 1 1 2   2 1 1 1 2 2 1 1

 Eigenvalues of metric

         1 0.985E-03 0.269E-02 0.291E-02 0.321E-02 0.330E-02 0.333E-02 0.337E-02 0.427E-02


 Contracted 2-electron integrals neglected if value below      1.0D-11
 AO integral compression algorithm  1   Integral accuracy      1.0D-11

     15.466 MB (compressed) written to integral file ( 27.4%)

     Node minimum: 2.097 MB, node maximum: 2.359 MB


 NUMBER OF SORTED TWO-ELECTRON INTEGRALS:     679140.     BUFFER LENGTH:  32768
 NUMBER OF SEGMENTS:   1  SEGMENT LENGTH:     679140      RECORD LENGTH: 524288

 Memory used in sort:       1.24 MW

 SORT1 READ     6673832. AND WROTE      280567. INTEGRALS IN      1 RECORDS. CPU TIME:     0.05 SEC, REAL TIME:     0.06 SEC
 SORT2 READ     1980005. AND WROTE     4747821. INTEGRALS IN     56 RECORDS. CPU TIME:     0.02 SEC, REAL TIME:     0.02 SEC

 Node minimum:      676940.  Node maximum:      679581. integrals

 OPERATOR DM      FOR CENTER  0  COORDINATES:    0.000000    0.000000    0.000000


 **********************************************************************************************************************************
 DATASETS  * FILE   NREC   LENGTH (MB)   RECORD NAMES
              1      18       28.83       500      610      700      900      950      970     1001      129      960     1100   
                                          VAR    BASINP    GEOM    SYMINP    ZMAT    AOBASIS   BASIS     P2S    ABASIS      S 
                                         1400     1410     1200     1210     1080     1600     1650     1700   
                                           T        V       H0       H01     AOSYM     SMH    MOLCAS    OPER   

              2       5        2.68       700     1000      520     2100     1001   
                                         GEOM     BASIS   MCVARS     RHF     BASIS   

 PROGRAMS   *        TOTAL       INT   RHF-SCF       INT
 CPU TIMES  *         2.12      1.19      0.06      0.74
 REAL TIME  *         3.64 SEC
 DISK USED  *        31.56 MB (local),      259.01 MB (total)
 GA USED    *         0.00 MB       (max)       0.00 MB       (current)
 **********************************************************************************************************************************


 Program * Restricted Hartree-Fock

 Molecular orbitals read from record     2100.2  Type=RHF/CANONICAL  

 Present basis size:       78
 Previous basis size:      12
 Previous occupation:       8
 Previous closed-shells:    8
 Previous core-orbitals:    2
 Present occupation:        8
 Present closed-shells:     8
 Present core-orbitals:     2
 Wavefunction symmetry:    1   Singlet 

 Orbital overlap <old|new>:  < 1.1| 1.1> = 1.000000   < 2.1| 2.1> = 1.000000   < 3.1| 3.1> = 1.000000   < 4.1| 4.1> = 1.000000
                             < 5.1| 5.1> = 1.000000   < 6.1| 6.1> = 1.000000   < 7.1| 7.1> = 1.000000   < 8.1| 8.1> = 1.000000


 Initial occupancy:   8

 NELEC=   16   SYM=1   MS2= 0   THRE=1.0D-08   THRD=3.2D-06   THRG=3.2D-06  HFMA2=F  DIIS_START=2   DIIS_MAX=10   DIIS_INCORE=F

 Level shifts:    0.00 (CLOSED)    0.00 (OPEN)    0.30 (GAP_MIN)

 ITER           ETOT              DE          GRAD        DDIFF     DIIS  NEXP   TIME(IT)  TIME(TOT)  DIAG
   1     -113.64511290    -113.64511290     0.00D+00     0.87D-01     0     0       0.01      0.02    start
   2     -113.88490144      -0.23978853     0.22D-01     0.33D-01     1     0       0.01      0.03    diag
   3     -113.90570849      -0.02080705     0.60D-02     0.76D-02     2     0       0.01      0.04    diag
   4     -113.90931337      -0.00360488     0.26D-02     0.32D-02     3     0       0.01      0.05    diag
   5     -113.90998907      -0.00067570     0.89D-03     0.11D-02     4     0       0.00      0.05    diag
   6     -113.91020601      -0.00021695     0.44D-03     0.74D-03     5     0       0.01      0.06    diag
   7     -113.91024334      -0.00003732     0.14D-03     0.40D-03     6     0       0.01      0.07    diag
   8     -113.91024449      -0.00000116     0.26D-04     0.69D-04     7     0       0.00      0.07    diag
   9     -113.91024451      -0.00000002     0.47D-05     0.85D-05     8     0       0.01      0.08    diag
  10     -113.91024452      -0.00000000     0.59D-06     0.12D-05     9     0       0.01      0.09    diag/orth
  11     -113.91024452      -0.00000000     0.13D-06     0.20D-06     0     0       0.01      0.10    diag

 Final occupancy:   8

 !RHF STATE 1.1 Energy               -113.910244515169
  RHF One-electron energy            -217.676791391478
  RHF Two-electron energy              72.297157722931
  RHF Kinetic energy                  113.747452033918
  RHF Nuclear energy                   31.469389153378
  RHF Virial quotient                  -1.001431174750

 !RHF STATE 1.1 Dipole moment           0.00000000    -0.00000000    -1.10820563
 Dipole moment /Debye                   0.00000000    -0.00000000    -2.81677774

 Orbital energies:

           1.1          2.1          3.1          4.1          5.1          6.1          7.1          8.1          9.1         10.1
    -20.578888   -11.342610    -1.414728    -0.868932    -0.696420    -0.656418    -0.541597    -0.441641     0.061372     0.063586


 HOMO      8.1    -0.441641 =     -12.0177eV
 LUMO      9.1     0.061372 =       1.6700eV
 LUMO-HOMO         0.503014 =      13.6877eV

 Orbitals saved in record  2101.2


 **********************************************************************************************************************************
 DATASETS  * FILE   NREC   LENGTH (MB)   RECORD NAMES
              1      18       28.83       500      610      700      900      950      970     1001      129      960     1100   
                                          VAR    BASINP    GEOM    SYMINP    ZMAT    AOBASIS   BASIS     P2S    ABASIS      S 
                                         1400     1410     1200     1210     1080     1600     1650     1700   
                                           T        V       H0       H01     AOSYM     SMH    MOLCAS    OPER   

              2       6        5.15       700     1000      520     2100     1001     2101   
                                         GEOM     BASIS   MCVARS     RHF     BASIS     RHF  

 PROGRAMS   *        TOTAL   RHF-SCF       INT   RHF-SCF       INT
 CPU TIMES  *         2.23      0.11      1.19      0.06      0.74
 REAL TIME  *         3.78 SEC
 DISK USED  *        34.45 MB (local),      279.23 MB (total)
 GA USED    *         0.00 MB       (max)       0.00 MB       (current)
 **********************************************************************************************************************************


 PROGRAM * CCSD (Restricted open-shell coupled cluster)     Authors: C. Hampel, H.-J. Werner, 1991, M. Deegan, P.J. Knowles, 1992

                   Density fitting integral evaluation by F.R. Manby, 2003,2007, G. Knizia, 2010


 Basis set VDZ-F12/JKFIT generated.      Number of basis functions:   236 
 Basis set CC-PVDZ-F12/OPTRI generated.  Number of basis functions:   176 
 Basis set VDZ-F12/MP2FIT generated.     Number of basis functions:   190 

 Convergence thresholds:  THRVAR = 1.00D-08  THRDEN = 1.00D-06

 CCSD(T)     terms to be evaluated (factor= 1.000)


 Number of core orbitals:           2 (   2 )
 Number of closed-shell orbitals:   6 (   6 )
 Number of external orbitals:      70 (  70 )

 Memory could be reduced to 5.33 Mwords without degradation in triples

 Number of N-1 electron functions:              12
 Number of N-2 electron functions:              66
 Number of singly external CSFs:               840
 Number of doubly external CSFs:            248850
 Total number of CSFs:                      249690

 Molecular orbitals read from record     2101.2  Type=RHF/CANONICAL  

 Integral transformation finished. Total CPU:   0.10 sec, npass=  1  Memory used:   2.06 MW

 Geminal basis:    OPTFULL  GEM_TYPE=SLATER  BETA=0.9  NGEM=6

 Optimizing Gaussian exponents for each gem_beta

 Geminal optimization for beta= 0.9000
 Weight function:   m=0, omega= 1.3652

 Augmented Hessian optimization of geminal fit. Trust ratio= 0.40000
 Convergence reached after  14 iterations. Final gradient= 9.47D-17, Step= 1.60D-08, Delta= 1.32D-09

 Alpha:                 0.16713     0.72638     2.57315     8.59263    32.33955   179.26007
 Coeff:                 0.29008     0.30523     0.17630     0.10448     0.06448     0.03994


 WFN_F12=FIX,EG    DECOUPLE_EXPL=F   HYBRID=0    NOX=F   SEMIINT_F12=T   CORE_SINGLES=F


 AO(A)-basis ORBITAL           loaded. Number of functions:      78
 RI(R)-basis CC-PVDZ-F12/OPTRI loaded. Number of functions:     176
 DF-basis VDZ-F12/JKFIT        loaded. Number of functions:     236

 Screening thresholds:   THRAO=  1.00D-10  THRMO=  1.00D-09  THRPROD=  1.00D-09
                         THRSW=  1.00D-05  THROV=  1.00D-12  THRAOF12= 1.00D-08

 CPU time for one-electron matrices               0.13 sec

 Construction of ABS:
 Pseudo-inverse stability          4.96E-13
 Smallest eigenvalue of S          2.35E-03  (threshold= 1.00E-08)
 Ratio eigmin/eigmax               4.51E-04  (threshold= 1.00E-09)
 Smallest eigenvalue of S kept     2.35E-03  (threshold= 2.35E-03, 0 functions deleted, 176 kept)

 Construction of CABS:
 Pseudo-inverse stability          2.09E-11
 Smallest eigenvalue of S          1.13E-05  (threshold= 1.00E-08)
 Ratio eigmin/eigmax               1.13E-05  (threshold= 1.00E-09)
 Smallest eigenvalue of S kept     1.13E-05  (threshold= 1.13E-05, 0 functions deleted, 176 kept)

 CPU time for basis constructions                 0.01 sec
 Fock operators(MO) rebuilt from dump record.
 CPU time for Fock operator transformation        0.02 sec

                                      TOTAL          ALPHA          BETA    
  Singles Contributions MO        -0.000000000   -0.000000000   -0.000000000
  Singles Contributions CABS      -0.006008997   -0.003004499   -0.003004499
  Pure DF-RHF relaxation          -0.006008997

 CPU time for RHF CABS relaxation                 0.01 sec
 CPU time for singles (tot)                       0.03 sec

 AO(A)-basis ORBITAL           loaded. Number of functions:      78
 RI(R)-basis CC-PVDZ-F12/OPTRI loaded. Number of functions:     176
 DF-basis VDZ-F12/MP2FIT       loaded. Number of functions:     190

 Screening thresholds:   THRAO=  1.00D-10  THRMO=  1.00D-09  THRPROD=  1.00D-09
                         THRSW=  1.00D-05  THROV=  1.00D-12  THRAOF12= 1.00D-08

 CPU time for transformed integrals               0.26 sec
 CPU time for F12 matrices                        0.09 sec

 Diagonal F12 ansatz with fixed amplitudes:   TS= 0.5000  TT= 0.2500  TN= 0.3750

 ITER.     SQ.NORM      CORR.ENERGY   TOTAL ENERGY  ENERGY CHANGE      VAR         CPU   MICRO    DIIS
   1      1.10678713    -0.43981490  -114.35606841    -4.4582E-01   1.07E-01      0.01  1  1  1   0  0
   2      1.10678716    -0.43981495  -114.35606846    -4.6771E-08   1.44E-14      0.02  0  0  0   1  1

 - - Continuing with F12/conv. amplitude coupling turned on.

   3      1.10734407    -0.44174024  -114.35799375    -1.9253E-03   7.83E-05      0.04  1  1  1   1  1
   4      1.10734407    -0.44174024  -114.35799375    -2.0754E-11   3.04E-18      0.06  1  1  1   2  2

 CPU time for iterative RMP2-F12                  0.06 sec


 DF-RMP2-F12 doubles corrections:
 - - - - - - - - - - - - - - - - 
  Approx.                             TOTAL           A-B            A-A            B-B    
  RMP2-F12/3C(FIX)                -0.076954726   -0.067683175   -0.004635776   -0.004635776
  RMP2-F12/3*C(FIX)               -0.075029435   -0.066324220   -0.004352608   -0.004352608
  RMP2-F12/3*C(DX)                -0.076090640   -0.067343171   -0.004373735   -0.004373735
  RMP2-F12/3*C(FIX,DX)            -0.084324067   -0.075089812   -0.004617128   -0.004617128

 DF-RMP2-F12 doubles energies:
 - - - - - - - - - - - - - - -
  Approx.                             TOTAL           A-B            A-A            B-B    
  RMP2                            -0.364785515   -0.274411543   -0.045186986   -0.045186986
  RMP2-F12/3C(FIX)                -0.441740241   -0.342094718   -0.049822761   -0.049822761
  RMP2-F12/3*C(FIX)               -0.439814949   -0.340735763   -0.049539593   -0.049539593
  RMP2-F12/3*C(DX)                -0.440876155   -0.341754714   -0.049560720   -0.049560720
  RMP2-F12/3*C(FIX,DX)            -0.449109581   -0.349501355   -0.049804113   -0.049804113


  Reference energy                   -113.910244515169
  CABS relaxation correction to RHF    -0.006008997178
  New reference energy               -113.916253512346

  RMP2-F12 singles (MO) energy         -0.000000000004
  RMP2-F12 pair energy                 -0.441740240784
  RMP2-F12 correlation energy          -0.441740240788

 !RMP2-F12/3C(FIX) energy            -114.357993753134

 Starting RMP2 calculation, locsing= 0

 Wavefunction is spin-projected

 ITER.      SQ.NORM     CORR.ENERGY   TOTAL ENERGY   ENERGY CHANGE        DEN1      VAR(S)    VAR(P)  DIIS     TIME
   1      1.10558364    -0.36352713  -114.27377165    -0.36352713    -0.00125281  0.64D-13  0.50D-03  1  1     0.79
   2      1.10676308    -0.36486909  -114.27511360    -0.00134195    -0.00000152  0.86D-15  0.83D-06  2  2     0.80
   3      1.10679699    -0.36489042  -114.27513494    -0.00002134    -0.00000000  0.96D-17  0.13D-08  3  3     0.81
   4      1.10679753    -0.36489058  -114.27513510    -0.00000016    -0.00000000  0.10D-18  0.15D-11  4  4     0.82

 Norm of t1 vector:      0.00000192      S-energy:    -0.00000000      T1 diagnostic:  0.00000039
 Norm of t2 vector:      0.32679891      P-energy:    -0.36489058
                                         Alpha-Beta:  -0.27471751
                                         Alpha-Alpha: -0.04508654
                                         Beta-Beta:   -0.04508654

 Spin contamination <S**2-Sz**2-Sz>     0.00000000
  Reference energy                   -113.910244515169
  CABS singles correction              -0.006008997178
  New reference energy               -113.916253512346
  RHF-RMP2 correlation energy          -0.364890582935
 !RHF-RMP2 energy                    -114.281144095281

  F12/3C(FIX) correction               -0.076954726243
  RHF-RMP2-F12 correlation energy      -0.441845309178
 !RHF-RMP2-F12 total energy          -114.358098821524
 (NB above energy spin projected)

 Starting RCCSD calculation

 ITER.      SQ.NORM     CORR.ENERGY   TOTAL ENERGY   ENERGY CHANGE        DEN1      VAR(S)    VAR(P)  DIIS     TIME
   1      1.10279722    -0.35398203  -114.26422655    -0.35398203    -0.01119572  0.23D-02  0.20D-02  1  1     0.95
   2      1.11237408    -0.36377136  -114.27401587    -0.00978933    -0.00105710  0.76D-04  0.38D-03  2  2     1.07
   3      1.11709516    -0.36613479  -114.27637931    -0.00236343    -0.00011552  0.42D-04  0.32D-04  3  3     1.18
   4      1.11925796    -0.36698666  -114.27723117    -0.00085187    -0.00001342  0.33D-05  0.40D-05  4  4     1.30
   5      1.11973872    -0.36704181  -114.27728633    -0.00005515    -0.00000195  0.99D-06  0.43D-06  5  5     1.41
   6      1.11993864    -0.36707490  -114.27731941    -0.00003309    -0.00000020  0.10D-06  0.35D-07  6  6     1.53
   7      1.11997349    -0.36707874  -114.27732326    -0.00000384    -0.00000002  0.99D-08  0.40D-08  6  2     1.65
   8      1.11998147    -0.36708005  -114.27732457    -0.00000131    -0.00000000  0.11D-08  0.54D-09  6  1     1.77
   9      1.11998315    -0.36708062  -114.27732513    -0.00000057    -0.00000000  0.12D-09  0.81D-10  6  3     1.88

 Norm of t1 vector:      0.07153060      S-energy:     0.00000005      T1 diagnostic:  0.01460112
                                                                       D1 diagnostic:  0.04192751
                                                                       D2 diagnostic:  0.17486651 (internal)
 Norm of t2 vector:      0.33891964      P-energy:    -0.36708067
                                         Alpha-Beta:  -0.28842459
                                         Alpha-Alpha: -0.03932804
                                         Beta-Beta:   -0.03932804

 Doubles amplitudes (print threshold =  0.500E-01):

         I         J         SYM. A    SYM. B    A         B      T(IJ, AB) [Alpha-Beta]

         5         5         1         1         5         5     -0.06738682

 Spin contamination <S**2-Sz**2-Sz>     0.00000000

 Memory could be reduced to 5.66 Mwords without degradation in triples


 RESULTS
 =======

  Reference energy                   -113.910244515169
  CABS relaxation correction to RHF    -0.006008997178
  New reference energy               -113.916253512346

  F12 corrections for ansatz 3C(FIX) added to RCCSD energy. Coupling mode:  7

  RCCSD-F12a singles energy             0.000000046980
  RCCSD-F12a pair energy               -0.441725102041
  RCCSD-F12a correlation energy        -0.441725055061
  Triples (T) contribution             -0.014515080805
  Total correlation energy             -0.456240135867

  RHF-RCCSD-F12a energy              -114.357978567408
  RHF-RCCSD[T]-F12a energy           -114.373477734672
  RHF-RCCSD-T-F12a energy            -114.372137435094
 !RHF-RCCSD(T)-F12a energy           -114.372493648213

 Program statistics:

 Available memory in ccsd:              2799999644
 Min. memory needed in ccsd:                833808
 Max. memory used in ccsd:                 1121544
 Max. memory used in cckext:                950104 ( 9 integral passes)
 Max. memory used in cckint:               2055745 ( 1 integral passes)


 **********************************************************************************************************************************
 DATASETS  * FILE   NREC   LENGTH (MB)   RECORD NAMES
              1      18       28.83       500      610      700      900      950      970     1001      129      960     1100   
                                          VAR    BASINP    GEOM    SYMINP    ZMAT    AOBASIS   BASIS     P2S    ABASIS      S 
                                         1400     1410     1200     1210     1080     1600     1650     1700   
                                           T        V       H0       H01     AOSYM     SMH    MOLCAS    OPER   

              2       7        5.22       700     1000      520     2100     1001     2101     7360   
                                         GEOM     BASIS   MCVARS     RHF     BASIS     RHF    F12ABS    

 PROGRAMS   *        TOTAL  RCCSD(T)   RHF-SCF       INT   RHF-SCF       INT
 CPU TIMES  *         4.81      2.57      0.11      1.19      0.06      0.74
 REAL TIME  *         7.08 SEC
 DISK USED  *        63.78 MB (local),      484.54 MB (total)
 SF USED    *       232.50 MB
 GA USED    *         3.05 MB       (max)       0.00 MB       (current)
 **********************************************************************************************************************************

 RCCSD(T)-F12A/cc-pVDZ-F12 energy=   -114.372493648213

   RCCSD(T)-F12A         RHF-SCF         RHF-SCF
   -114.37249365   -113.91024452   -113.64511290
 **********************************************************************************************************************************
 Molpro calculation terminated
