# Supplementary material for: An Experimental and Master Equation Investigation of Kinetics of the CH2OO + RCN Reactions (R = H, CH3, C2H5) and Their Atmospheric Relevance
Source: J Phys Chem A. 2023 Jan 5;127(2):477–88. doi: 10.1021/acs.jpca.2c07073 (PMC9869398; doi:10.1021/acs.jpca.2c07073)
Supplement: Supplementary file 2 — jp2c07073_si_002.zip [file jp2c07073_si_002.zip › CCSD(T)/Formamide1.out]

 Working directory              : /run/nvme/job_10489991/data/10489991/molpro.nQoMMjTRSf/
 Global scratch directory       : /run/nvme/job_10489991/data/10489991/molpro.nQoMMjTRSf/
 Wavefunction directory         : /scratch/kurten/scratch_lauri/Cyan/Products2/CCSDT/Altamine1-F12/
 Main file repository           : /run/nvme/job_10489991/data/10489991/

 id        : cs

 Nodes       nprocs
 r05c56.bullx    7
 Distribution of processes:   nprocs(total)=    8   nprocs(compute)=    7   nprocs(helper)=    1
 GA implementation: MPI file
 GA implementation (serial work in mppx): MPI file

 Using customized tuning parameters: mindgm=1; mindgv=20; mindgc=4; mindgr=1; noblas=0; minvec=7
 default implementation of scratch files=sf  


 Variables initialized (1009), CPU time= 0.01 sec
 ***,SCI
 memory,2800,m
 geomtyp=xyz
 NOSYM
 geometry={
 8
 Altamine1.log,Energy: -177737.3432820
 O          1.83730       -0.67804        0.00010
 O         -2.17417       -0.11258        0.00062
 C         -0.99975       -0.35805       -0.00072
 N         -0.03356        0.63733       -0.00068
 C          1.32774        0.40785        0.00031
 H         -0.57389       -1.36758        0.00008
 H         -0.37089        1.58729        0.00009
 H          1.90669        1.34514        0.00132
 }
 BASIS=MINAO
 END
 {rhf;
 wf,charge=0,spin=0}
 BASIS=VDZ-F12
 END
 {rhf;
 wf,charge=0,spin=0}
 rccsd(t)-f12a,gem_beta=0.9
 
 
 Commands initialized (810), CPU time= 0.01 sec, 661 directives.
 Default parameters read. Elapsed time= 1.22 sec

 Checking input...
 Passed
1


                                         ***  PROGRAM SYSTEM MOLPRO  ***
                                       Copyright, TTI GmbH Stuttgart, 2015
                                    Version 2021.2 linked Aug  3 2021 10:50:23


 **********************************************************************************************************************************
 LABEL *   SCI                                                                           
  64 bit mpp version                                                                     DATE: 04-Feb-22          TIME: 17:11:53  
 **********************************************************************************************************************************

 SHA1:             dade016a989826d9d859d6207854b99675d53db3
 **********************************************************************************************************************************

 Memory per process:      2800 MW
 Total memory per node:  19600 MW

 GA preallocation disabled
 GA check disabled

 Variable memory set to 2800.0 MW

 SETTING GEOMTYP        =    XYZ
 ZSYMEL=NOSYM

 SETTING BASIS          =    MINAO


 Recomputing integrals since basis changed


 Using spherical harmonics

 Library entry O      S MINAO                selected for orbital group  1
 Library entry O      P MINAO                selected for orbital group  1
 Library entry C      S MINAO                selected for orbital group  2
 Library entry C      P MINAO                selected for orbital group  2
 Library entry N      S MINAO                selected for orbital group  3
 Library entry N      P MINAO                selected for orbital group  3
 Library entry H      S MINAO                selected for orbital group  5


 PROGRAM * SEWARD (Integral evaluation for generally contracted gaussian basis sets)     Author: Roland Lindh, 1990

 Geometry written to block  1 of record 700


 Point group  C1  


 ATOMIC COORDINATES

 NR  ATOM    CHARGE       X              Y              Z

   1  O       8.00    3.471993809   -1.281309902    0.000188973
   2  O       8.00   -4.108585848   -0.212745367    0.001171630
   3  C       6.00   -1.889253693   -0.676616439   -0.001360603
   4  N       7.00   -0.063419209    1.204379151   -0.001285014
   5  C       6.00    2.509064965    0.770724800    0.000585815
   6  H       1.00   -1.084494926   -2.584351654    0.000151178
   7  H       1.00   -0.700880522    2.999543380    0.000170075
   8  H       1.00    3.603121905    2.541946199    0.002494438

 Bond lengths in Bohr (Angstrom)

 1-5  2.266733009  2-3  2.267293099  3-4  2.621414881  3-6  2.070529548  4-5  2.608780255
     ( 1.199503451)     ( 1.199799839)     ( 1.387193015)     ( 1.095677051)     ( 1.380507059)

 4-7  1.904986523  5-8  2.081871628
     ( 1.008075455)     ( 1.101679022)

 Bond angles

  1-5-4  124.70718902   1-5-8  123.15840825   2-3-4  122.34177267   2-3-6  124.67751472

  3-4-5  124.57881276   3-4-7  116.30263725   4-3-6  112.98058789   4-5-8  112.13440272

  5-4-7  119.11848095

 NUCLEAR CHARGE:                   38
 NUMBER OF PRIMITIVE AOS:         140
 NUMBER OF SYMMETRY AOS:          140
 NUMBER OF CONTRACTIONS:           28   (   28A   )
 NUMBER OF INNER CORE ORBITALS:     0   (    0A   )
 NUMBER OF OUTER CORE ORBITALS:     5   (    5A   )
 NUMBER OF VALENCE ORBITALS:       23   (   23A   )


 NUCLEAR REPULSION ENERGY  161.41783761

 Eigenvalues of metric

         1 0.199E+00 0.201E+00 0.232E+00 0.235E+00 0.254E+00 0.281E+00 0.296E+00 0.571E+00


 Contracted 2-electron integrals neglected if value below      1.0D-11
 AO integral compression algorithm  1   Integral accuracy      1.0D-11

     1.835 MB (compressed) written to integral file (100.0%)

     Node minimum: 0.262 MB, node maximum: 0.262 MB


 NUMBER OF SORTED TWO-ELECTRON INTEGRALS:      11977.     BUFFER LENGTH:  32768
 NUMBER OF SEGMENTS:   1  SEGMENT LENGTH:      11977      RECORD LENGTH: 524288

 Memory used in sort:       0.57 MW

 SORT1 READ       99300. AND WROTE       11721. INTEGRALS IN      1 RECORDS. CPU TIME:     0.01 SEC, REAL TIME:     0.02 SEC
 SORT2 READ       80884. AND WROTE       82621. INTEGRALS IN      7 RECORDS. CPU TIME:     0.00 SEC, REAL TIME:     0.01 SEC

 Node minimum:       11629.  Node maximum:       11977. integrals

 OPERATOR DM      FOR CENTER  0  COORDINATES:    0.000000    0.000000    0.000000


 **********************************************************************************************************************************
 DATASETS  * FILE   NREC   LENGTH (MB)   RECORD NAMES
              1      18       28.72       500      610      700      900      950      970     1000      129      960     1100   
                                          VAR    BASINP    GEOM    SYMINP    ZMAT    AOBASIS   BASIS     P2S    ABASIS      S 
                                         1400     1410     1200     1210     1080     1600     1650     1700   
                                           T        V       H0       H01     AOSYM     SMH    MOLCAS    OPER   

 PROGRAMS   *        TOTAL       INT
 CPU TIMES  *         1.06      0.92
 REAL TIME  *         4.66 SEC
 DISK USED  *        29.10 MB (local),      232.05 MB (total)
 GA USED    *         0.00 MB       (max)       0.00 MB       (current)
 **********************************************************************************************************************************


 Program * Restricted Hartree-Fock

 Orbital guess generated from atomic densities. Full valence occupancy:   19

 Initial occupancy:  19

 NELEC=   38   SYM=1   MS2= 0   THRE=1.0D-08   THRD=3.2D-06   THRG=3.2D-06  HFMA2=F  DIIS_START=2   DIIS_MAX=10   DIIS_INCORE=F

 Level shifts:    0.00 (CLOSED)    0.00 (OPEN)    0.30 (GAP_MIN)

 ITER           ETOT              DE          GRAD        DDIFF     DIIS  NEXP   TIME(IT)  TIME(TOT)  DIAG
   1     -280.93750624    -280.93750624     0.00D+00     0.37D+00     0     0       0.02      0.04    start
   2     -281.04855632      -0.11105009     0.30D-01     0.83D-01     1     0       0.01      0.05    diag
   3     -281.15604538      -0.10748906     0.25D-01     0.35D-01     2     0       0.00      0.05    diag
   4     -281.15870172      -0.00265634     0.23D-02     0.63D-02     3     0       0.00      0.05    diag
   5     -281.15946857      -0.00076685     0.13D-02     0.43D-02     4     0       0.00      0.05    diag
   6     -281.15954165      -0.00007309     0.36D-03     0.15D-02     5     0       0.00      0.05    diag
   7     -281.15954478      -0.00000313     0.93D-04     0.27D-03     6     0       0.00      0.05    diag
   8     -281.15954520      -0.00000042     0.33D-04     0.11D-03     7     0       0.00      0.05    diag
   9     -281.15954522      -0.00000002     0.70D-05     0.18D-04     8     0       0.00      0.05    diag
  10     -281.15954522      -0.00000000     0.17D-05     0.57D-05     9     0       0.00      0.05    diag/orth
  11     -281.15954522      -0.00000000     0.22D-06     0.83D-06     9     0       0.00      0.05    diag
  12     -281.15954522      -0.00000000     0.44D-07     0.10D-06     0     0       0.00      0.05    diag

 Final occupancy:  19

 !RHF STATE 1.1 Energy               -281.159545219503
  RHF One-electron energy            -700.968699252803
  RHF Two-electron energy             258.391316421994
  RHF Kinetic energy                  280.443791942702
  RHF Nuclear energy                  161.417837611306
  RHF Virial quotient                  -1.002552216513

 !RHF STATE 1.1 Dipole moment           0.37957689     0.97956059     0.00051699
 Dipole moment /Debye                   0.96478821     2.48979467     0.00131405

 Orbital energies:

           1.1          2.1          3.1          4.1          5.1          6.1          7.1          8.1          9.1         10.1
    -20.624163   -20.624062   -15.709431   -11.613651   -11.604842    -1.507329    -1.487574    -1.309336    -0.991732    -0.883956

          11.1         12.1         13.1         14.1         15.1         16.1         17.1         18.1         19.1         20.1
     -0.804797    -0.758130    -0.699542    -0.681885    -0.668586    -0.609346    -0.543959    -0.493287    -0.477426     0.079386

          21.1
      0.167604


 HOMO     19.1    -0.477426 =     -12.9914eV
 LUMO     20.1     0.079386 =       2.1602eV
 LUMO-HOMO         0.556812 =      15.1516eV

 Orbitals saved in record  2100.2


 **********************************************************************************************************************************
 DATASETS  * FILE   NREC   LENGTH (MB)   RECORD NAMES
              1      18       28.72       500      610      700      900      950      970     1000      129      960     1100   
                                          VAR    BASINP    GEOM    SYMINP    ZMAT    AOBASIS   BASIS     P2S    ABASIS      S 
                                         1400     1410     1200     1210     1080     1600     1650     1700   
                                           T        V       H0       H01     AOSYM     SMH    MOLCAS    OPER   

              2       4        2.75       700     1000      520     2100   
                                         GEOM     BASIS   MCVARS     RHF  

 PROGRAMS   *        TOTAL   RHF-SCF       INT
 CPU TIMES  *         1.13      0.07      0.92
 REAL TIME  *         5.29 SEC
 DISK USED  *        31.57 MB (local),      249.35 MB (total)
 GA USED    *         0.00 MB       (max)       0.00 MB       (current)
 **********************************************************************************************************************************
 SETTING BASIS          =    VDZ-F12


 Recomputing integrals since basis changed


 Using spherical harmonics

 Library entry O      S cc-pVDZ-F12          selected for orbital group  1
 Library entry O      P cc-pVDZ-F12          selected for orbital group  1
 Library entry O      D cc-pVDZ-F12          selected for orbital group  1
 Library entry C      S cc-pVDZ-F12          selected for orbital group  2
 Library entry C      P cc-pVDZ-F12          selected for orbital group  2
 Library entry C      D cc-pVDZ-F12          selected for orbital group  2
 Library entry N      S cc-pVDZ-F12          selected for orbital group  3
 Library entry N      P cc-pVDZ-F12          selected for orbital group  3
 Library entry N      D cc-pVDZ-F12          selected for orbital group  3
 Library entry H      S cc-pVDZ-F12          selected for orbital group  5
 Library entry H      P cc-pVDZ-F12          selected for orbital group  5


 PROGRAM * SEWARD (Integral evaluation for generally contracted gaussian basis sets)     Author: Roland Lindh, 1990

 Geometry written to block  1 of record 700


 Point group  C1  


 ATOMIC COORDINATES

 NR  ATOM    CHARGE       X              Y              Z

   1  O       8.00    3.471993809   -1.281309902    0.000188973
   2  O       8.00   -4.108585848   -0.212745367    0.001171630
   3  C       6.00   -1.889253693   -0.676616439   -0.001360603
   4  N       7.00   -0.063419209    1.204379151   -0.001285014
   5  C       6.00    2.509064965    0.770724800    0.000585815
   6  H       1.00   -1.084494926   -2.584351654    0.000151178
   7  H       1.00   -0.700880522    2.999543380    0.000170075
   8  H       1.00    3.603121905    2.541946199    0.002494438

 Bond lengths in Bohr (Angstrom)

 1-5  2.266733009  2-3  2.267293099  3-4  2.621414881  3-6  2.070529548  4-5  2.608780255
     ( 1.199503451)     ( 1.199799839)     ( 1.387193015)     ( 1.095677051)     ( 1.380507059)

 4-7  1.904986523  5-8  2.081871628
     ( 1.008075455)     ( 1.101679022)

 Bond angles

  1-5-4  124.70718902   1-5-8  123.15840825   2-3-4  122.34177267   2-3-6  124.67751472

  3-4-5  124.57881276   3-4-7  116.30263725   4-3-6  112.98058789   4-5-8  112.13440272

  5-4-7  119.11848095

 NUCLEAR CHARGE:                   38
 NUMBER OF PRIMITIVE AOS:         238
 NUMBER OF SYMMETRY AOS:          228
 NUMBER OF CONTRACTIONS:          177   (  177A   )
 NUMBER OF INNER CORE ORBITALS:     0   (    0A   )
 NUMBER OF OUTER CORE ORBITALS:     5   (    5A   )
 NUMBER OF VALENCE ORBITALS:       23   (   23A   )


 NUCLEAR REPULSION ENERGY  161.41783761


 Eigenvalues of metric

         1 0.302E-03 0.412E-03 0.652E-03 0.822E-03 0.996E-03 0.121E-02 0.139E-02 0.193E-02


 Contracted 2-electron integrals neglected if value below      1.0D-11
 AO integral compression algorithm  1   Integral accuracy      1.0D-11

     489.685 MB (compressed) written to integral file ( 41.7%)

     Node minimum: 65.012 MB, node maximum: 76.022 MB


 NUMBER OF SORTED TWO-ELECTRON INTEGRALS:   17726625.     BUFFER LENGTH:  32768
 NUMBER OF SEGMENTS:   2  SEGMENT LENGTH:   15991171      RECORD LENGTH: 524288

 Memory used in sort:      16.55 MW

 SORT1 READ   146584823. AND WROTE    16247175. INTEGRALS IN     47 RECORDS. CPU TIME:     2.35 SEC, REAL TIME:     2.53 SEC
 SORT2 READ   113323327. AND WROTE   124086381. INTEGRALS IN   1932 RECORDS. CPU TIME:     0.31 SEC, REAL TIME:     0.47 SEC

 Node minimum:    17719875.  Node maximum:    17733378. integrals

 OPERATOR DM      FOR CENTER  0  COORDINATES:    0.000000    0.000000    0.000000


 **********************************************************************************************************************************
 DATASETS  * FILE   NREC   LENGTH (MB)   RECORD NAMES
              1      18       29.81       500      610      700      900      950      970     1001      129      960     1100   
                                          VAR    BASINP    GEOM    SYMINP    ZMAT    AOBASIS   BASIS     P2S    ABASIS      S 
                                         1400     1410     1200     1210     1080     1600     1650     1700   
                                           T        V       H0       H01     AOSYM     SMH    MOLCAS    OPER   

              2       5        2.79       700     1000      520     2100     1001   
                                         GEOM     BASIS   MCVARS     RHF     BASIS   

 PROGRAMS   *        TOTAL       INT   RHF-SCF       INT
 CPU TIMES  *         5.94      4.81      0.07      0.92
 REAL TIME  *        10.69 SEC
 DISK USED  *        32.65 MB (local),        1.92 GB (total)
 GA USED    *         0.00 MB       (max)       0.00 MB       (current)
 **********************************************************************************************************************************


 Program * Restricted Hartree-Fock

 Molecular orbitals read from record     2100.2  Type=RHF/CANONICAL  

 Present basis size:      177
 Previous basis size:      28
 Previous occupation:      19
 Previous closed-shells:   19
 Previous core-orbitals:    5
 Present occupation:       19
 Present closed-shells:    19
 Present core-orbitals:     5
 Wavefunction symmetry:    1   Singlet 

 Orbital overlap <old|new>:  < 1.1| 1.1> = 1.000000   < 2.1| 2.1> = 1.000000   < 3.1| 3.1> = 1.000000   < 4.1| 4.1> = 1.000000
                             < 5.1| 5.1> = 1.000000   < 6.1| 6.1> = 1.000000   < 7.1| 7.1> = 1.000000   < 8.1| 8.1> = 1.000000
                             < 9.1| 9.1> = 1.000000   <10.1|10.1> = 1.000000   <11.1|11.1> = 1.000000   <12.1|12.1> = 1.000000
                             <13.1|13.1> = 1.000000   <14.1|14.1> = 1.000000   <15.1|15.1> = 1.000000   <16.1|16.1> = 1.000000
                             <17.1|17.1> = 1.000000   <18.1|18.1> = 1.000000   <19.1|19.1> = 1.000000


 Initial occupancy:  19

 NELEC=   38   SYM=1   MS2= 0   THRE=1.0D-08   THRD=3.2D-06   THRG=3.2D-06  HFMA2=F  DIIS_START=2   DIIS_MAX=10   DIIS_INCORE=F

 Level shifts:    0.00 (CLOSED)    0.00 (OPEN)    0.30 (GAP_MIN)

 ITER           ETOT              DE          GRAD        DDIFF     DIIS  NEXP   TIME(IT)  TIME(TOT)  DIAG
   1     -281.15954522    -281.15954522     0.00D+00     0.60D-01     0     0       0.20      0.22    start
   2     -281.71433251      -0.55478729     0.15D-01     0.22D-01     1     0       0.20      0.42    diag
   3     -281.75868416      -0.04435165     0.39D-02     0.52D-02     2     0       0.19      0.61    diag
   4     -281.76836807      -0.00968391     0.20D-02     0.23D-02     3     0       0.20      0.81    diag
   5     -281.76998725      -0.00161918     0.64D-03     0.79D-03     4     0       0.20      1.01    diag
   6     -281.77037530      -0.00038805     0.24D-03     0.48D-03     5     0       0.19      1.20    diag
   7     -281.77044186      -0.00006656     0.84D-04     0.23D-03     6     0       0.20      1.40    diag
   8     -281.77044849      -0.00000663     0.31D-04     0.72D-04     7     0       0.19      1.59    diag
   9     -281.77044885      -0.00000037     0.82D-05     0.16D-04     8     0       0.20      1.79    diag
  10     -281.77044887      -0.00000002     0.19D-05     0.42D-05     9     0       0.20      1.99    diag/orth
  11     -281.77044888      -0.00000000     0.52D-06     0.86D-06     9     0       0.20      2.19    diag
  12     -281.77044888      -0.00000000     0.28D-06     0.41D-06     0     0       0.19      2.38    diag

 Final occupancy:  19

 !RHF STATE 1.1 Energy               -281.770448875671
  RHF One-electron energy            -704.700778331745
  RHF Two-electron energy             261.512491844768
  RHF Kinetic energy                  281.370495568689
  RHF Nuclear energy                  161.417837611306
  RHF Virial quotient                  -1.001421447214

 !RHF STATE 1.1 Dipole moment           0.56099112     1.11506120    -0.00012015
 Dipole moment /Debye                   1.42589721     2.83420288    -0.00030540

 Orbital energies:

           1.1          2.1          3.1          4.1          5.1          6.1          7.1          8.1          9.1         10.1
    -20.571260   -20.566988   -15.636358   -11.393542   -11.382131    -1.441660    -1.420881    -1.271637    -0.940772    -0.848635

          11.1         12.1         13.1         14.1         15.1         16.1         17.1         18.1         19.1         20.1
     -0.758826    -0.718247    -0.657827    -0.645338    -0.635520    -0.556843    -0.497285    -0.449655    -0.444472     0.042723

          21.1
      0.066096


 HOMO     19.1    -0.444472 =     -12.0947eV
 LUMO     20.1     0.042723 =       1.1625eV
 LUMO-HOMO         0.487194 =      13.2572eV

 Orbitals saved in record  2101.2


 **********************************************************************************************************************************
 DATASETS  * FILE   NREC   LENGTH (MB)   RECORD NAMES
              1      18       29.81       500      610      700      900      950      970     1001      129      960     1100   
                                          VAR    BASINP    GEOM    SYMINP    ZMAT    AOBASIS   BASIS     P2S    ABASIS      S 
                                         1400     1410     1200     1210     1080     1600     1650     1700   
                                           T        V       H0       H01     AOSYM     SMH    MOLCAS    OPER   

              2       6        5.64       700     1000      520     2100     1001     2101   
                                         GEOM     BASIS   MCVARS     RHF     BASIS     RHF  

 PROGRAMS   *        TOTAL   RHF-SCF       INT   RHF-SCF       INT
 CPU TIMES  *         8.35      2.40      4.81      0.07      0.92
 REAL TIME  *        13.36 SEC
 DISK USED  *        37.67 MB (local),        1.95 GB (total)
 GA USED    *         0.00 MB       (max)       0.00 MB       (current)
 **********************************************************************************************************************************


 PROGRAM * CCSD (Restricted open-shell coupled cluster)     Authors: C. Hampel, H.-J. Werner, 1991, M. Deegan, P.J. Knowles, 1992

                   Density fitting integral evaluation by F.R. Manby, 2003,2007, G. Knizia, 2010


 Basis set VDZ-F12/JKFIT generated.      Number of basis functions:   526 
 Basis set CC-PVDZ-F12/OPTRI generated.  Number of basis functions:   396 
 Basis set VDZ-F12/MP2FIT generated.     Number of basis functions:   429 

 Convergence thresholds:  THRVAR = 1.00D-08  THRDEN = 1.00D-06

 CCSD(T)     terms to be evaluated (factor= 1.000)


 Number of core orbitals:           5 (   5 )
 Number of closed-shell orbitals:  14 (  14 )
 Number of external orbitals:     158 ( 158 )

 Memory could be reduced to 108.19 Mwords without degradation in triples

 Number of N-1 electron functions:              28
 Number of N-2 electron functions:             378
 Number of singly external CSFs:              4424
 Number of doubly external CSFs:           7150290
 Total number of CSFs:                     7154714

 Molecular orbitals read from record     2101.2  Type=RHF/CANONICAL  

 Integral transformation finished. Total CPU:   4.43 sec, npass=  1  Memory used:  47.93 MW

 Geminal basis:    OPTFULL  GEM_TYPE=SLATER  BETA=0.9  NGEM=6

 Optimizing Gaussian exponents for each gem_beta

 Geminal optimization for beta= 0.9000
 Weight function:   m=0, omega= 1.3652

 Augmented Hessian optimization of geminal fit. Trust ratio= 0.40000
 Convergence reached after  14 iterations. Final gradient= 9.47D-17, Step= 1.60D-08, Delta= 1.32D-09

 Alpha:                 0.16713     0.72638     2.57315     8.59263    32.33955   179.26007
 Coeff:                 0.29008     0.30523     0.17630     0.10448     0.06448     0.03994


 WFN_F12=FIX,EG    DECOUPLE_EXPL=F   HYBRID=0    NOX=F   SEMIINT_F12=T   CORE_SINGLES=F


 AO(A)-basis ORBITAL           loaded. Number of functions:     177
 RI(R)-basis CC-PVDZ-F12/OPTRI loaded. Number of functions:     396
 DF-basis VDZ-F12/JKFIT        loaded. Number of functions:     526

 Screening thresholds:   THRAO=  1.00D-10  THRMO=  1.00D-09  THRPROD=  1.00D-09
                         THRSW=  1.00D-05  THROV=  1.00D-12  THRAOF12= 1.00D-08

 CPU time for one-electron matrices               0.92 sec

 Construction of ABS:
 Pseudo-inverse stability          2.96E-12
 Smallest eigenvalue of S          5.00E-04  (threshold= 1.00E-08)
 Ratio eigmin/eigmax               6.96E-05  (threshold= 1.00E-09)
 Smallest eigenvalue of S kept     5.00E-04  (threshold= 5.00E-04, 0 functions deleted, 396 kept)

 Construction of CABS:
 Pseudo-inverse stability          5.86E-11
 Smallest eigenvalue of S          3.93E-06  (threshold= 1.00E-08)
 Ratio eigmin/eigmax               3.93E-06  (threshold= 1.00E-09)
 Smallest eigenvalue of S kept     3.93E-06  (threshold= 3.93E-06, 0 functions deleted, 396 kept)

 CPU time for basis constructions                 0.06 sec
 Fock operators(MO) rebuilt from dump record.
 CPU time for Fock operator transformation        0.08 sec

                                      TOTAL          ALPHA          BETA    
  Singles Contributions MO        -0.000000000   -0.000000000   -0.000000000
  Singles Contributions CABS      -0.016341884   -0.008170942   -0.008170942
  Pure DF-RHF relaxation          -0.016341884

 CPU time for RHF CABS relaxation                 0.09 sec
 CPU time for singles (tot)                       0.21 sec

 AO(A)-basis ORBITAL           loaded. Number of functions:     177
 RI(R)-basis CC-PVDZ-F12/OPTRI loaded. Number of functions:     396
 DF-basis VDZ-F12/MP2FIT       loaded. Number of functions:     429

 Screening thresholds:   THRAO=  1.00D-10  THRMO=  1.00D-09  THRPROD=  1.00D-09
                         THRSW=  1.00D-05  THROV=  1.00D-12  THRAOF12= 1.00D-08

 CPU time for transformed integrals               4.16 sec
 CPU time for F12 matrices                        3.93 sec

 Diagonal F12 ansatz with fixed amplitudes:   TS= 0.5000  TT= 0.2500  TN= 0.3750

 ITER.     SQ.NORM      CORR.ENERGY   TOTAL ENERGY  ENERGY CHANGE      VAR         CPU   MICRO    DIIS
   1      1.25784477    -1.08605460  -282.87284536    -1.1024E+00   2.58E-01      0.24  1  1  1   0  0
   2      1.25784491    -1.08605481  -282.87284557    -2.0411E-07   1.21E-12      0.85  0  0  0   1  1

 - - Continuing with F12/conv. amplitude coupling turned on.

   3      1.25933928    -1.09103613  -282.87782689    -4.9815E-03   2.11E-04      1.62  1  1  1   1  1
   4      1.25933928    -1.09103613  -282.87782689    -4.3378E-11   2.18E-16      2.54  1  1  1   2  2

 CPU time for iterative RMP2-F12                  2.54 sec


 DF-RMP2-F12 doubles corrections:
 - - - - - - - - - - - - - - - - 
  Approx.                             TOTAL           A-B            A-A            B-B    
  RMP2-F12/3C(FIX)                -0.190532392   -0.166131632   -0.012200380   -0.012200380
  RMP2-F12/3*C(FIX)               -0.185551071   -0.162688604   -0.011431234   -0.011431234
  RMP2-F12/3*C(DX)                -0.188150290   -0.165207782   -0.011471254   -0.011471254
  RMP2-F12/3*C(FIX,DX)            -0.208485917   -0.184500679   -0.011992619   -0.011992619

 DF-RMP2-F12 doubles energies:
 - - - - - - - - - - - - - - -
  Approx.                             TOTAL           A-B            A-A            B-B    
  RMP2                            -0.900503738   -0.661964185   -0.119269777   -0.119269777
  RMP2-F12/3C(FIX)                -1.091036130   -0.828095817   -0.131470157   -0.131470157
  RMP2-F12/3*C(FIX)               -1.086054808   -0.824652788   -0.130701010   -0.130701010
  RMP2-F12/3*C(DX)                -1.088654027   -0.827171966   -0.130741031   -0.130741031
  RMP2-F12/3*C(FIX,DX)            -1.108989655   -0.846464864   -0.131262395   -0.131262395


  Reference energy                   -281.770448875671
  CABS relaxation correction to RHF    -0.016341884078
  New reference energy               -281.786790759749

  RMP2-F12 singles (MO) energy         -0.000000000137
  RMP2-F12 pair energy                 -1.091036130138
  RMP2-F12 correlation energy          -1.091036130275

 !RMP2-F12/3C(FIX) energy            -282.877826890023

 Starting RMP2 calculation, locsing= 0

 Wavefunction is spin-projected

 ITER.      SQ.NORM     CORR.ENERGY   TOTAL ENERGY   ENERGY CHANGE        DEN1      VAR(S)    VAR(P)  DIIS     TIME
   1      1.25512131    -0.89745890  -282.66790778    -0.89745890    -0.00294263  0.23D-11  0.11D-02  1  1    17.88
   2      1.25777002    -0.90060510  -282.67105398    -0.00314620    -0.00000321  0.37D-13  0.17D-05  2  2    18.66
   3      1.25784065    -0.90065006  -282.67109894    -0.00004496    -0.00000001  0.59D-15  0.35D-08  3  3    19.55
   4      1.25784184    -0.90065039  -282.67109926    -0.00000033    -0.00000000  0.92D-17  0.62D-11  4  4    20.47

 Norm of t1 vector:      0.00001158      S-energy:    -0.00000000      T1 diagnostic:  0.00000155
 Norm of t2 vector:      0.50778130      P-energy:    -0.90065039
                                         Alpha-Beta:  -0.66265041
                                         Alpha-Alpha: -0.11899999
                                         Beta-Beta:   -0.11899999

 Spin contamination <S**2-Sz**2-Sz>     0.00000000
  Reference energy                   -281.770448875671
  CABS singles correction              -0.016341884078
  New reference energy               -281.786790759749
  RHF-RMP2 correlation energy          -0.900650387020
 !RHF-RMP2 energy                    -282.687441146769

  F12/3C(FIX) correction               -0.190532392278
  RHF-RMP2-F12 correlation energy      -1.091182779297
 !RHF-RMP2-F12 total energy          -282.877973539046
 (NB above energy spin projected)

 Starting RCCSD calculation

 ITER.      SQ.NORM     CORR.ENERGY   TOTAL ENERGY   ENERGY CHANGE        DEN1      VAR(S)    VAR(P)  DIIS     TIME
   1      1.23901935    -0.86283308  -282.63328195    -0.86283308    -0.02529532  0.63D-02  0.38D-02  1  1    33.74
   2      1.25806251    -0.88398055  -282.65442943    -0.02114748    -0.00233874  0.22D-03  0.76D-03  2  2    46.50
   3      1.26721090    -0.88818990  -282.65863877    -0.00420934    -0.00029302  0.16D-03  0.50D-04  3  3    58.41
   4      1.27182549    -0.89011974  -282.66056862    -0.00192985    -0.00003820  0.14D-04  0.88D-05  4  4    70.45
   5      1.27322768    -0.89033952  -282.66078840    -0.00021978    -0.00000580  0.36D-05  0.98D-06  5  5    82.42
   6      1.27378807    -0.89040171  -282.66085058    -0.00006219    -0.00000060  0.28D-06  0.13D-06  6  6    94.66
   7      1.27391130    -0.89042108  -282.66086996    -0.00001938    -0.00000011  0.44D-07  0.27D-07  6  2   107.51
   8      1.27393859    -0.89042436  -282.66087324    -0.00000328    -0.00000001  0.54D-08  0.36D-08  6  1   119.46
   9      1.27394493    -0.89042466  -282.66087354    -0.00000030    -0.00000000  0.14D-08  0.96D-09  6  2   131.54

 Norm of t1 vector:      0.12093992      S-energy:     0.00000016      T1 diagnostic:  0.01616128
                                                                       D1 diagnostic:  0.05350750
                                                                       D2 diagnostic:  0.16418744 (internal)
 Norm of t2 vector:      0.50923321      P-energy:    -0.89042482
                                         Alpha-Beta:  -0.68170308
                                         Alpha-Alpha: -0.10436087
                                         Beta-Beta:   -0.10436087

 Spin contamination <S**2-Sz**2-Sz>     0.00000000

 Memory could be reduced to 117.62 Mwords without degradation in triples


 RESULTS
 =======

  Reference energy                   -281.770448875671
  CABS relaxation correction to RHF    -0.016341884078
  New reference energy               -281.786790759749

  F12 corrections for ansatz 3C(FIX) added to RCCSD energy. Coupling mode:  7

  RCCSD-F12a singles energy             0.000000158983
  RCCSD-F12a pair energy               -1.074931991176
  RCCSD-F12a correlation energy        -1.074931832193
  Triples (T) contribution             -0.039315689647
  Total correlation energy             -1.114247521840

  RHF-RCCSD-F12a energy              -282.861722591942
  RHF-RCCSD[T]-F12a energy           -282.903641226318
  RHF-RCCSD-T-F12a energy            -282.900140426830
 !RHF-RCCSD(T)-F12a energy           -282.901038281589

 Program statistics:

 Available memory in ccsd:              2799998273
 Min. memory needed in ccsd:              20277581
 Max. memory used in ccsd:                29279791
 Max. memory used in cckext:              24746456 ( 9 integral passes)
 Max. memory used in cckint:              47932263 ( 1 integral passes)


 **********************************************************************************************************************************
 DATASETS  * FILE   NREC   LENGTH (MB)   RECORD NAMES
              1      18       29.81       500      610      700      900      950      970     1001      129      960     1100   
                                          VAR    BASINP    GEOM    SYMINP    ZMAT    AOBASIS   BASIS     P2S    ABASIS      S 
                                         1400     1410     1200     1210     1080     1600     1650     1700   
                                           T        V       H0       H01     AOSYM     SMH    MOLCAS    OPER   

              2       7        6.00       700     1000      520     2100     1001     2101     7360   
                                         GEOM     BASIS   MCVARS     RHF     BASIS     RHF    F12ABS    

 PROGRAMS   *        TOTAL  RCCSD(T)   RHF-SCF       INT   RHF-SCF       INT
 CPU TIMES  *       290.14    281.79      2.40      4.81      0.07      0.92
 REAL TIME  *       316.86 SEC
 DISK USED  *       900.20 MB (local),        7.85 GB (total)
 SF USED    *         5.67 GB
 GA USED    *         3.05 MB       (max)       0.00 MB       (current)
 **********************************************************************************************************************************

 RCCSD(T)-F12A/cc-pVDZ-F12 energy=   -282.901038281589

   RCCSD(T)-F12A         RHF-SCF         RHF-SCF
   -282.90103828   -281.77044888   -281.15954522
 **********************************************************************************************************************************
 Molpro calculation terminated
