# Supplementary material for: An Experimental and Master Equation Investigation of Kinetics of the CH2OO + RCN Reactions (R = H, CH3, C2H5) and Their Atmospheric Relevance
Source: J Phys Chem A. 2023 Jan 5;127(2):477–88. doi: 10.1021/acs.jpca.2c07073 (PMC9869398; doi:10.1021/acs.jpca.2c07073)
Supplement: Supplementary file 2 — jp2c07073_si_002.zip [file jp2c07073_si_002.zip › CCSD(T)/Formamide3.out]

 Working directory              : /run/nvme/job_10472708/data/10472708/molpro.KymbW4CZwK/
 Global scratch directory       : /run/nvme/job_10472708/data/10472708/molpro.KymbW4CZwK/
 Wavefunction directory         : /scratch/kurten/scratch_lauri/Cyan/Products2/CCSDT/Altamine3-M0001-b3lyp-wb97L-wb97H-F12/
 Main file repository           : /run/nvme/job_10472708/data/10472708/

 id        : cs

 Nodes       nprocs
 r05c58.bullx    7
 Distribution of processes:   nprocs(total)=    8   nprocs(compute)=    7   nprocs(helper)=    1
 GA implementation: MPI file
 GA implementation (serial work in mppx): MPI file

 Using customized tuning parameters: mindgm=1; mindgv=20; mindgc=4; mindgr=1; noblas=0; minvec=7
 default implementation of scratch files=sf  


 Variables initialized (1009), CPU time= 0.01 sec
 ***,SCI
 memory,2800,m
 geomtyp=xyz
 NOSYM
 geometry={
 14
 Altamine3-M0001-b3lyp-wb97L-wb97H.log,Energy: -227087.3214446
 C          2.05498        0.23841        0.00034
 H          1.93681        1.32803       -0.00057
 O          3.11209       -0.33306       -0.00056
 N          0.84799       -0.43347        0.00026
 H          0.90329       -1.43995        0.00029
 C         -0.39869        0.18627        0.00022
 O         -0.51374        1.38511        0.00007
 C         -1.56143       -0.78242        0.00025
 H         -1.45432       -1.43235       -0.87267
 H         -1.45476       -1.43165        0.87375
 C         -2.91104       -0.08790       -0.00035
 H         -3.02147        0.54544       -0.87847
 H         -3.02188        0.54615        0.87720
 H         -3.71333       -0.82392       -0.00024
 }
 BASIS=MINAO
 END
 {rhf;
 wf,charge=0,spin=0}
 BASIS=VDZ-F12
 END
 {rhf;
 wf,charge=0,spin=0}
 rccsd(t)-f12a,gem_beta=0.9
 
 
 Commands initialized (810), CPU time= 0.01 sec, 661 directives.
 Default parameters read. Elapsed time= 1.70 sec

 Checking input...
 Passed
1


                                         ***  PROGRAM SYSTEM MOLPRO  ***
                                       Copyright, TTI GmbH Stuttgart, 2015
                                    Version 2021.2 linked Aug  3 2021 10:50:23


 **********************************************************************************************************************************
 LABEL *   SCI                                                                           
  64 bit mpp version                                                                     DATE: 03-Feb-22          TIME: 11:42:21  
 **********************************************************************************************************************************

 SHA1:             dade016a989826d9d859d6207854b99675d53db3
 **********************************************************************************************************************************

 Memory per process:      2800 MW
 Total memory per node:  19600 MW

 GA preallocation disabled
 GA check disabled

 Variable memory set to 2800.0 MW

 SETTING GEOMTYP        =    XYZ
 ZSYMEL=NOSYM

 SETTING BASIS          =    MINAO


 Recomputing integrals since basis changed


 Using spherical harmonics

 Library entry C      S MINAO                selected for orbital group  1
 Library entry C      P MINAO                selected for orbital group  1
 Library entry H      S MINAO                selected for orbital group  2
 Library entry O      S MINAO                selected for orbital group  3
 Library entry O      P MINAO                selected for orbital group  3
 Library entry N      S MINAO                selected for orbital group  4
 Library entry N      P MINAO                selected for orbital group  4


 PROGRAM * SEWARD (Integral evaluation for generally contracted gaussian basis sets)     Author: Roland Lindh, 1990

 Geometry written to block  1 of record 700


 Point group  C1  


 ATOMIC COORDINATES

 NR  ATOM    CHARGE       X              Y              Z

   1  C       6.00    3.883349392    0.450529605    0.000642507
   2  H       1.00    3.660040455    2.509612985   -0.001077144
   3  O       8.00    5.880997775   -0.629392183   -0.001058247
   4  N       7.00    1.602468856   -0.819139583    0.000491329
   5  H       1.00    1.706970711   -2.721111133    0.000548021
   6  C       6.00   -0.753414909    0.351999285    0.000415740
   7  O       8.00   -0.970827899    2.617478552    0.000132281
   8  C       6.00   -2.950675063   -1.478559514    0.000472432
   9  H       1.00   -2.748266498   -2.706749215   -1.649107297
  10  H       1.00   -2.749097977   -2.705426406    1.651148201
  11  C       6.00   -5.501068338   -0.166106926   -0.000661404
  12  H       1.00   -5.709750794    1.030732217   -1.660067709
  13  H       1.00   -5.710525581    1.032073923    1.657667757
  14  H       1.00   -7.017176710   -1.556983149   -0.000453534

 Bond lengths in Bohr (Angstrom)

 1-2  2.071157696  1-3  2.270866140  1-4  2.610455111  4-5  1.904840260  4-6  2.630922760
     ( 1.096009453)     ( 1.201690610)     ( 1.381393355)     ( 1.007998056)     ( 1.392224368)

  6- 7  2.275887695   6- 8  2.859877219   8- 9  2.066526663   8-10  2.066534826   8-11  2.868281531
       ( 1.204347903)       ( 1.513381850)       ( 1.093558816)       ( 1.093563136)       ( 1.517829220)

 11-12  2.056599520  11-13  2.056590696  11-14  2.057455056
       ( 1.088305598)       ( 1.088300928)       ( 1.088758328)

 Bond angles

  1-4-5  115.95793098   1-4-6  124.46463646   2-1-3  124.58500807   2-1-4  112.91324086

  3-1-4  122.50165847   4-6-7  121.91429787   4-6-8  113.76945348   5-4-6  119.57743245

  6- 8- 9  107.76714114   6- 8-10  107.76292120   6- 8-11  112.97127907   7- 6- 8  124.31624841

  8-11-12  110.90555610   8-11-13  110.90539186   8-11-14  110.23604864   9- 8-10  105.97449013

  9- 8-11  111.02183541  10- 8-11  111.02055987  12-11-13  107.53184496  12-11-14  108.58546821

 13-11-14  108.58557698

 NUCLEAR CHARGE:                   54
 NUMBER OF PRIMITIVE AOS:         210
 NUMBER OF SYMMETRY AOS:          210
 NUMBER OF CONTRACTIONS:           42   (   42A   )
 NUMBER OF INNER CORE ORBITALS:     0   (    0A   )
 NUMBER OF OUTER CORE ORBITALS:     7   (    7A   )
 NUMBER OF VALENCE ORBITALS:       35   (   35A   )


 NUCLEAR REPULSION ENERGY  292.89212458


 Eigenvalues of metric

         1 0.176E+00 0.197E+00 0.204E+00 0.210E+00 0.232E+00 0.241E+00 0.241E+00 0.250E+00


 Contracted 2-electron integrals neglected if value below      1.0D-11
 AO integral compression algorithm  1   Integral accuracy      1.0D-11

     3.670 MB (compressed) written to integral file ( 70.6%)

     Node minimum: 0.524 MB, node maximum: 0.524 MB


 NUMBER OF SORTED TWO-ELECTRON INTEGRALS:      58695.     BUFFER LENGTH:  32768
 NUMBER OF SEGMENTS:   1  SEGMENT LENGTH:      58695      RECORD LENGTH: 524288

 Memory used in sort:       0.62 MW

 SORT1 READ      461473. AND WROTE       54816. INTEGRALS IN      1 RECORDS. CPU TIME:     0.01 SEC, REAL TIME:     0.03 SEC
 SORT2 READ      387127. AND WROTE      408156. INTEGRALS IN     14 RECORDS. CPU TIME:     0.00 SEC, REAL TIME:     0.00 SEC

 Node minimum:       57921.  Node maximum:       58695. integrals

 OPERATOR DM      FOR CENTER  0  COORDINATES:    0.000000    0.000000    0.000000


 **********************************************************************************************************************************
 DATASETS  * FILE   NREC   LENGTH (MB)   RECORD NAMES
              1      18       28.87       500      610      700      900      950      970     1000      129      960     1100   
                                          VAR    BASINP    GEOM    SYMINP    ZMAT    AOBASIS   BASIS     P2S    ABASIS      S 
                                         1400     1410     1200     1210     1080     1600     1650     1700   
                                           T        V       H0       H01     AOSYM     SMH    MOLCAS    OPER   

 PROGRAMS   *        TOTAL       INT
 CPU TIMES  *         1.24      1.10
 REAL TIME  *         6.50 SEC
 DISK USED  *        29.36 MB (local),      235.00 MB (total)
 GA USED    *         0.00 MB       (max)       0.00 MB       (current)
 **********************************************************************************************************************************


 Program * Restricted Hartree-Fock

 Orbital guess generated from atomic densities. Full valence occupancy:   27

 Initial occupancy:  27

 NELEC=   54   SYM=1   MS2= 0   THRE=1.0D-08   THRD=3.2D-06   THRG=3.2D-06  HFMA2=F  DIIS_START=2   DIIS_MAX=10   DIIS_INCORE=F

 Level shifts:    0.00 (CLOSED)    0.00 (OPEN)    0.30 (GAP_MIN)

 ITER           ETOT              DE          GRAD        DDIFF     DIIS  NEXP   TIME(IT)  TIME(TOT)  DIAG
   1     -358.82897463    -358.82897463     0.00D+00     0.29D+00     0     0       0.03      0.24    start
   2     -358.95074635      -0.12177172     0.20D-01     0.56D-01     1     0       0.00      0.24    diag
   3     -359.05683207      -0.10608572     0.16D-01     0.24D-01     2     0       0.00      0.24    diag
   4     -359.05977762      -0.00294555     0.15D-02     0.45D-02     3     0       0.01      0.25    diag
   5     -359.06046910      -0.00069147     0.83D-03     0.26D-02     4     0       0.00      0.25    diag
   6     -359.06054680      -0.00007771     0.24D-03     0.10D-02     5     0       0.00      0.25    diag
   7     -359.06055112      -0.00000432     0.66D-04     0.23D-03     6     0       0.00      0.25    diag
   8     -359.06055142      -0.00000030     0.18D-04     0.64D-04     7     0       0.00      0.25    diag
   9     -359.06055144      -0.00000002     0.43D-05     0.11D-04     8     0       0.00      0.25    diag
  10     -359.06055144      -0.00000000     0.15D-05     0.35D-05     9     0       0.00      0.25    diag/orth
  11     -359.06055144      -0.00000000     0.41D-06     0.15D-05     9     0       0.01      0.26    diag
  12     -359.06055144      -0.00000000     0.76D-07     0.19D-06     0     0       0.00      0.26    diag

 Final occupancy:  27

 !RHF STATE 1.1 Energy               -359.060551437693
  RHF One-electron energy           -1065.369525204239
  RHF Two-electron energy             413.416849186338
  RHF Kinetic energy                  357.578566725222
  RHF Nuclear energy                  292.892124580208
  RHF Virial quotient                  -1.004144500958

 !RHF STATE 1.1 Dipole moment          -0.92635961    -0.87493599     0.00043713
 Dipole moment /Debye                  -2.35457128    -2.22386546     0.00111109

 Orbital energies:

           1.1          2.1          3.1          4.1          5.1          6.1          7.1          8.1          9.1         10.1
    -20.610560   -20.597693   -15.695500   -11.596557   -11.595332   -11.435335   -11.407857    -1.496836    -1.476379    -1.300156

          11.1         12.1         13.1         14.1         15.1         16.1         17.1         18.1         19.1         20.1
     -1.146862    -1.002155    -0.910693    -0.867825    -0.770525    -0.750832    -0.723141    -0.676291    -0.668969    -0.660882

          21.1         22.1         23.1         24.1         25.1         26.1         27.1         28.1         29.1
     -0.629167    -0.601190    -0.598757    -0.564157    -0.530927    -0.484872    -0.468463     0.092823     0.175132


 HOMO     27.1    -0.468463 =     -12.7475eV
 LUMO     28.1     0.092823 =       2.5258eV
 LUMO-HOMO         0.561286 =      15.2734eV

 Orbitals saved in record  2100.2


 **********************************************************************************************************************************
 DATASETS  * FILE   NREC   LENGTH (MB)   RECORD NAMES
              1      18       28.87       500      610      700      900      950      970     1000      129      960     1100   
                                          VAR    BASINP    GEOM    SYMINP    ZMAT    AOBASIS   BASIS     P2S    ABASIS      S 
                                         1400     1410     1200     1210     1080     1600     1650     1700   
                                           T        V       H0       H01     AOSYM     SMH    MOLCAS    OPER   

              2       4        2.87       700     1000      520     2100   
                                         GEOM     BASIS   MCVARS     RHF  

 PROGRAMS   *        TOTAL   RHF-SCF       INT
 CPU TIMES  *         1.51      0.27      1.10
 REAL TIME  *         7.84 SEC
 DISK USED  *        31.91 MB (local),      252.87 MB (total)
 GA USED    *         0.00 MB       (max)       0.00 MB       (current)
 **********************************************************************************************************************************
 SETTING BASIS          =    VDZ-F12


 Recomputing integrals since basis changed


 Using spherical harmonics

 Library entry C      S cc-pVDZ-F12          selected for orbital group  1
 Library entry C      P cc-pVDZ-F12          selected for orbital group  1
 Library entry C      D cc-pVDZ-F12          selected for orbital group  1
 Library entry H      S cc-pVDZ-F12          selected for orbital group  2
 Library entry H      P cc-pVDZ-F12          selected for orbital group  2
 Library entry O      S cc-pVDZ-F12          selected for orbital group  3
 Library entry O      P cc-pVDZ-F12          selected for orbital group  3
 Library entry O      D cc-pVDZ-F12          selected for orbital group  3
 Library entry N      S cc-pVDZ-F12          selected for orbital group  4
 Library entry N      P cc-pVDZ-F12          selected for orbital group  4
 Library entry N      D cc-pVDZ-F12          selected for orbital group  4


 PROGRAM * SEWARD (Integral evaluation for generally contracted gaussian basis sets)     Author: Roland Lindh, 1990

 Geometry written to block  1 of record 700


 Point group  C1  


 ATOMIC COORDINATES

 NR  ATOM    CHARGE       X              Y              Z

   1  C       6.00    3.883349392    0.450529605    0.000642507
   2  H       1.00    3.660040455    2.509612985   -0.001077144
   3  O       8.00    5.880997775   -0.629392183   -0.001058247
   4  N       7.00    1.602468856   -0.819139583    0.000491329
   5  H       1.00    1.706970711   -2.721111133    0.000548021
   6  C       6.00   -0.753414909    0.351999285    0.000415740
   7  O       8.00   -0.970827899    2.617478552    0.000132281
   8  C       6.00   -2.950675063   -1.478559514    0.000472432
   9  H       1.00   -2.748266498   -2.706749215   -1.649107297
  10  H       1.00   -2.749097977   -2.705426406    1.651148201
  11  C       6.00   -5.501068338   -0.166106926   -0.000661404
  12  H       1.00   -5.709750794    1.030732217   -1.660067709
  13  H       1.00   -5.710525581    1.032073923    1.657667757
  14  H       1.00   -7.017176710   -1.556983149   -0.000453534

 Bond lengths in Bohr (Angstrom)

 1-2  2.071157696  1-3  2.270866140  1-4  2.610455111  4-5  1.904840260  4-6  2.630922760
     ( 1.096009453)     ( 1.201690610)     ( 1.381393355)     ( 1.007998056)     ( 1.392224368)

  6- 7  2.275887695   6- 8  2.859877219   8- 9  2.066526663   8-10  2.066534826   8-11  2.868281531
       ( 1.204347903)       ( 1.513381850)       ( 1.093558816)       ( 1.093563136)       ( 1.517829220)

 11-12  2.056599520  11-13  2.056590696  11-14  2.057455056
       ( 1.088305598)       ( 1.088300928)       ( 1.088758328)

 Bond angles

  1-4-5  115.95793098   1-4-6  124.46463646   2-1-3  124.58500807   2-1-4  112.91324086

  3-1-4  122.50165847   4-6-7  121.91429787   4-6-8  113.76945348   5-4-6  119.57743245

  6- 8- 9  107.76714114   6- 8-10  107.76292120   6- 8-11  112.97127907   7- 6- 8  124.31624841

  8-11-12  110.90555610   8-11-13  110.90539186   8-11-14  110.23604864   9- 8-10  105.97449013

  9- 8-11  111.02183541  10- 8-11  111.02055987  12-11-13  107.53184496  12-11-14  108.58546821

 13-11-14  108.58557698

 NUCLEAR CHARGE:                   54
 NUMBER OF PRIMITIVE AOS:         364
 NUMBER OF SYMMETRY AOS:          350
 NUMBER OF CONTRACTIONS:          273   (  273A   )
 NUMBER OF INNER CORE ORBITALS:     0   (    0A   )
 NUMBER OF OUTER CORE ORBITALS:     7   (    7A   )
 NUMBER OF VALENCE ORBITALS:       35   (   35A   )


 NUCLEAR REPULSION ENERGY  292.89212458


 Eigenvalues of metric

         1 0.576E-04 0.126E-03 0.170E-03 0.265E-03 0.388E-03 0.486E-03 0.571E-03 0.625E-03


 Contracted 2-electron integrals neglected if value below      1.0D-11
 AO integral compression algorithm  1   Integral accuracy      1.0D-11

     2199.650 MB (compressed) written to integral file ( 35.5%)

     Node minimum: 298.582 MB, node maximum: 342.098 MB


 NUMBER OF SORTED TWO-ELECTRON INTEGRALS:   99935472.     BUFFER LENGTH:  32768
 NUMBER OF SEGMENTS:   7  SEGMENT LENGTH:   15995868      RECORD LENGTH: 524288

 Memory used in sort:      16.55 MW

 SORT1 READ   775495199. AND WROTE    79269754. INTEGRALS IN    230 RECORDS. CPU TIME:    11.55 SEC, REAL TIME:    12.30 SEC
 SORT2 READ   563452988. AND WROTE   699436101. INTEGRALS IN   8358 RECORDS. CPU TIME:     1.33 SEC, REAL TIME:     1.94 SEC

 Node minimum:    99903414.  Node maximum:    99935472. integrals

 OPERATOR DM      FOR CENTER  0  COORDINATES:    0.000000    0.000000    0.000000


 **********************************************************************************************************************************
 DATASETS  * FILE   NREC   LENGTH (MB)   RECORD NAMES
              1      18       31.44       500      610      700      900      950      970     1001      129      960     1100   
                                          VAR    BASINP    GEOM    SYMINP    ZMAT    AOBASIS   BASIS     P2S    ABASIS      S 
                                         1400     1410     1200     1210     1080     1600     1650     1700   
                                           T        V       H0       H01     AOSYM     SMH    MOLCAS    OPER   

              2       5        2.93       700     1000      520     2100     1001   
                                         GEOM     BASIS   MCVARS     RHF     BASIS   

 PROGRAMS   *        TOTAL       INT   RHF-SCF       INT
 CPU TIMES  *        19.88     18.35      0.27      1.10
 REAL TIME  *        28.38 SEC
 DISK USED  *        34.44 MB (local),        8.51 GB (total)
 GA USED    *         0.00 MB       (max)       0.00 MB       (current)
 **********************************************************************************************************************************


 Program * Restricted Hartree-Fock

 Molecular orbitals read from record     2100.2  Type=RHF/CANONICAL  

 Present basis size:      273
 Previous basis size:      42
 Previous occupation:      27
 Previous closed-shells:   27
 Previous core-orbitals:    7
 Present occupation:       27
 Present closed-shells:    27
 Present core-orbitals:     7
 Wavefunction symmetry:    1   Singlet 

 Orbital overlap <old|new>:  < 1.1| 1.1> = 1.000000   < 2.1| 2.1> = 1.000000   < 3.1| 3.1> = 1.000000   < 4.1| 4.1> = 1.000000
                             < 5.1| 5.1> = 1.000000   < 6.1| 6.1> = 1.000000   < 7.1| 7.1> = 1.000000   < 8.1| 8.1> = 1.000000
                             < 9.1| 9.1> = 1.000000   <10.1|10.1> = 1.000000   <11.1|11.1> = 1.000000   <12.1|12.1> = 1.000000
                             <13.1|13.1> = 1.000000   <14.1|14.1> = 1.000000   <15.1|15.1> = 1.000000   <16.1|16.1> = 1.000000
                             <17.1|17.1> = 1.000000   <18.1|18.1> = 1.000000   <19.1|19.1> = 1.000000   <20.1|20.1> = 1.000000
                             <21.1|21.1> = 1.000000   <22.1|22.1> = 1.000000   <23.1|23.1> = 1.000000   <24.1|24.1> = 1.000000
                             <25.1|25.1> = 1.000000   <26.1|26.1> = 1.000000   <27.1|27.1> = 1.000000


 Initial occupancy:  27

 NELEC=   54   SYM=1   MS2= 0   THRE=1.0D-08   THRD=3.2D-06   THRG=3.2D-06  HFMA2=F  DIIS_START=2   DIIS_MAX=10   DIIS_INCORE=F

 Level shifts:    0.00 (CLOSED)    0.00 (OPEN)    0.30 (GAP_MIN)

 ITER           ETOT              DE          GRAD        DDIFF     DIIS  NEXP   TIME(IT)  TIME(TOT)  DIAG
   1     -359.06055144    -359.06055144     0.00D+00     0.45D-01     0     0       1.03      1.09    start
   2     -359.80811209      -0.74756065     0.11D-01     0.19D-01     1     0       1.03      2.12    diag
   3     -359.86212623      -0.05401413     0.29D-02     0.42D-02     2     0       1.03      3.15    diag
   4     -359.87452492      -0.01239869     0.15D-02     0.18D-02     3     0       1.04      4.19    diag
   5     -359.87624107      -0.00171615     0.45D-03     0.58D-03     4     0       1.03      5.22    diag
   6     -359.87665223      -0.00041116     0.18D-03     0.38D-03     5     0       1.04      6.26    diag
   7     -359.87672287      -0.00007064     0.59D-04     0.16D-03     6     0       1.03      7.29    diag
   8     -359.87673314      -0.00001027     0.25D-04     0.65D-04     7     0       1.04      8.33    diag
   9     -359.87673379      -0.00000065     0.67D-05     0.16D-04     8     0       1.03      9.36    diag
  10     -359.87673383      -0.00000003     0.16D-05     0.36D-05     9     0       1.03     10.39    diag/orth
  11     -359.87673383      -0.00000000     0.58D-06     0.88D-06     9     0       1.02     11.41    diag
  12     -359.87673383      -0.00000000     0.24D-06     0.36D-06     0     0       1.02     12.43    diag

 Final occupancy:  27

 !RHF STATE 1.1 Energy               -359.876733828571
  RHF One-electron energy           -1070.993804111154
  RHF Two-electron energy             418.224945702375
  RHF Kinetic energy                  359.412985845677
  RHF Nuclear energy                  292.892124580208
  RHF Virial quotient                  -1.001290292786

 !RHF STATE 1.1 Dipole moment          -1.31311618    -0.95900299     0.00074033
 Dipole moment /Debye                  -3.33760843    -2.43754247     0.00188173

 Orbital energies:

           1.1          2.1          3.1          4.1          5.1          6.1          7.1          8.1          9.1         10.1
    -20.556817   -20.555620   -15.622838   -11.384578   -11.371449   -11.264121   -11.232992    -1.432096    -1.409807    -1.259559

          11.1         12.1         13.1         14.1         15.1         16.1         17.1         18.1         19.1         20.1
     -1.079084    -0.941392    -0.856373    -0.825807    -0.718582    -0.706651    -0.666783    -0.646766    -0.631212    -0.605934

          21.1         22.1         23.1         24.1         25.1         26.1         27.1         28.1         29.1
     -0.554051    -0.545257    -0.539208    -0.513264    -0.481441    -0.435855    -0.434406     0.040257     0.050394


 HOMO     27.1    -0.434406 =     -11.8208eV
 LUMO     28.1     0.040257 =       1.0954eV
 LUMO-HOMO         0.474662 =      12.9162eV

 Orbitals saved in record  2101.2


 **********************************************************************************************************************************
 DATASETS  * FILE   NREC   LENGTH (MB)   RECORD NAMES
              1      18       31.44       500      610      700      900      950      970     1001      129      960     1100   
                                          VAR    BASINP    GEOM    SYMINP    ZMAT    AOBASIS   BASIS     P2S    ABASIS      S 
                                         1400     1410     1200     1210     1080     1600     1650     1700   
                                           T        V       H0       H01     AOSYM     SMH    MOLCAS    OPER   

              2       6        6.45       700     1000      520     2100     1001     2101   
                                         GEOM     BASIS   MCVARS     RHF     BASIS     RHF  

 PROGRAMS   *        TOTAL   RHF-SCF       INT   RHF-SCF       INT
 CPU TIMES  *        32.32     12.45     18.35      0.27      1.10
 REAL TIME  *        41.69 SEC
 DISK USED  *        43.09 MB (local),        8.57 GB (total)
 GA USED    *         0.00 MB       (max)       0.00 MB       (current)
 **********************************************************************************************************************************


 PROGRAM * CCSD (Restricted open-shell coupled cluster)     Authors: C. Hampel, H.-J. Werner, 1991, M. Deegan, P.J. Knowles, 1992

                   Density fitting integral evaluation by F.R. Manby, 2003,2007, G. Knizia, 2010


 Basis set VDZ-F12/JKFIT generated.      Number of basis functions:   826 
 Basis set CC-PVDZ-F12/OPTRI generated.  Number of basis functions:   616 
 Basis set VDZ-F12/MP2FIT generated.     Number of basis functions:   665 

 Convergence thresholds:  THRVAR = 1.00D-08  THRDEN = 1.00D-06

 CCSD(T)     terms to be evaluated (factor= 1.000)


 Number of core orbitals:           7 (   7 )
 Number of closed-shell orbitals:  20 (  20 )
 Number of external orbitals:     246 ( 246 )

 Memory could be reduced to 527.42 Mwords without degradation in triples

 Number of N-1 electron functions:              40
 Number of N-2 electron functions:             780
 Number of singly external CSFs:              9840
 Number of doubly external CSFs:          35657700
 Total number of CSFs:                    35667540

 Molecular orbitals read from record     2101.2  Type=RHF/CANONICAL  

 Integral transformation finished. Total CPU:  30.99 sec, npass=  1  Memory used: 241.37 MW

 Geminal basis:    OPTFULL  GEM_TYPE=SLATER  BETA=0.9  NGEM=6

 Optimizing Gaussian exponents for each gem_beta

 Geminal optimization for beta= 0.9000
 Weight function:   m=0, omega= 1.3652

 Augmented Hessian optimization of geminal fit. Trust ratio= 0.40000
 Convergence reached after  14 iterations. Final gradient= 9.47D-17, Step= 1.60D-08, Delta= 1.32D-09

 Alpha:                 0.16713     0.72638     2.57315     8.59263    32.33955   179.26007
 Coeff:                 0.29008     0.30523     0.17630     0.10448     0.06448     0.03994


 WFN_F12=FIX,EG    DECOUPLE_EXPL=F   HYBRID=0    NOX=F   SEMIINT_F12=T   CORE_SINGLES=F


 AO(A)-basis ORBITAL           loaded. Number of functions:     273
 RI(R)-basis CC-PVDZ-F12/OPTRI loaded. Number of functions:     616
 DF-basis VDZ-F12/JKFIT        loaded. Number of functions:     826

 Screening thresholds:   THRAO=  1.00D-10  THRMO=  1.00D-09  THRPROD=  1.00D-09
                         THRSW=  1.00D-05  THROV=  1.00D-12  THRAOF12= 1.00D-08

 CPU time for one-electron matrices               2.86 sec

 Construction of ABS:
 Pseudo-inverse stability          1.05E-11
 Smallest eigenvalue of S          3.81E-05  (threshold= 1.00E-08)
 Ratio eigmin/eigmax               4.84E-06  (threshold= 1.00E-09)
 Smallest eigenvalue of S kept     3.81E-05  (threshold= 3.81E-05, 0 functions deleted, 616 kept)

 Construction of CABS:
 Pseudo-inverse stability          1.04E-10
 Smallest eigenvalue of S          2.12E-06  (threshold= 1.00E-08)
 Ratio eigmin/eigmax               2.12E-06  (threshold= 1.00E-09)
 Smallest eigenvalue of S kept     2.12E-06  (threshold= 2.12E-06, 0 functions deleted, 616 kept)

 CPU time for basis constructions                 0.17 sec
 Fock operators(MO) rebuilt from dump record.
 CPU time for Fock operator transformation        0.17 sec

                                      TOTAL          ALPHA          BETA    
  Singles Contributions MO        -0.000000000   -0.000000000   -0.000000000
  Singles Contributions CABS      -0.019940585   -0.009970292   -0.009970292
  Pure DF-RHF relaxation          -0.019940585

 CPU time for RHF CABS relaxation                 0.28 sec
 CPU time for singles (tot)                       0.64 sec

 AO(A)-basis ORBITAL           loaded. Number of functions:     273
 RI(R)-basis CC-PVDZ-F12/OPTRI loaded. Number of functions:     616
 DF-basis VDZ-F12/MP2FIT       loaded. Number of functions:     665

 Screening thresholds:   THRAO=  1.00D-10  THRMO=  1.00D-09  THRPROD=  1.00D-09
                         THRSW=  1.00D-05  THROV=  1.00D-12  THRAOF12= 1.00D-08

 CPU time for transformed integrals              22.05 sec
 CPU time for F12 matrices                       18.46 sec

 Diagonal F12 ansatz with fixed amplitudes:   TS= 0.5000  TT= 0.2500  TN= 0.3750

 ITER.     SQ.NORM      CORR.ENERGY   TOTAL ENERGY  ENERGY CHANGE      VAR         CPU   MICRO    DIIS
   1      1.36036711    -1.46592609  -361.36260050    -1.4859E+00   3.60E-01      1.10  1  1  1   0  0
   2      1.36036725    -1.46592632  -361.36260073    -2.2713E-07   1.39E-12      4.96  0  0  0   1  1

 - - Continuing with F12/conv. amplitude coupling turned on.

   3      1.36259154    -1.47316253  -361.36983694    -7.2364E-03   3.15E-04      9.47  1  1  1   1  1
   4      1.36259154    -1.47316253  -361.36983694    -1.1510E-10   2.65E-16     14.72  1  1  1   2  2

 CPU time for iterative RMP2-F12                 14.72 sec


 DF-RMP2-F12 doubles corrections:
 - - - - - - - - - - - - - - - - 
  Approx.                             TOTAL           A-B            A-A            B-B    
  RMP2-F12/3C(FIX)                -0.251696357   -0.220496315   -0.015600021   -0.015600021
  RMP2-F12/3*C(FIX)               -0.244460146   -0.215321460   -0.014569343   -0.014569343
  RMP2-F12/3*C(DX)                -0.247231974   -0.218005475   -0.014613249   -0.014613249
  RMP2-F12/3*C(FIX,DX)            -0.270073899   -0.240134586   -0.014969657   -0.014969657

 DF-RMP2-F12 doubles energies:
 - - - - - - - - - - - - - - -
  Approx.                             TOTAL           A-B            A-A            B-B    
  RMP2                            -1.221466171   -0.907478490   -0.156993840   -0.156993840
  RMP2-F12/3C(FIX)                -1.473162528   -1.127974806   -0.172593861   -0.172593861
  RMP2-F12/3*C(FIX)               -1.465926317   -1.122799951   -0.171563183   -0.171563183
  RMP2-F12/3*C(DX)                -1.468698145   -1.125483965   -0.171607090   -0.171607090
  RMP2-F12/3*C(FIX,DX)            -1.491540070   -1.147613077   -0.171963497   -0.171963497


  Reference energy                   -359.876733828569
  CABS relaxation correction to RHF    -0.019940584796
  New reference energy               -359.896674413365

  RMP2-F12 singles (MO) energy         -0.000000000195
  RMP2-F12 pair energy                 -1.473162528040
  RMP2-F12 correlation energy          -1.473162528235

 !RMP2-F12/3C(FIX) energy            -361.369836941600

 Starting RMP2 calculation, locsing= 0

 Wavefunction is spin-projected

 ITER.      SQ.NORM     CORR.ENERGY   TOTAL ENERGY   ENERGY CHANGE        DEN1      VAR(S)    VAR(P)  DIIS     TIME
   1      1.35661766    -1.21731183  -361.09404566    -1.21731183    -0.00414631  0.34D-11  0.16D-02  1  1    98.86
   2      1.36030480    -1.22174901  -361.09848284    -0.00443718    -0.00000376  0.58D-13  0.19D-05  2  2   104.24
   3      1.36038896    -1.22180379  -361.09853762    -0.00005478    -0.00000001  0.10D-14  0.38D-08  3  3   110.41
   4      1.36039024    -1.22180413  -361.09853795    -0.00000033    -0.00000000  0.17D-16  0.65D-11  4  4   115.96

 Norm of t1 vector:      0.00001388      S-energy:    -0.00000000      T1 diagnostic:  0.00000155
 Norm of t2 vector:      0.60032511      P-energy:    -1.22180413
                                         Alpha-Beta:  -0.90849667
                                         Alpha-Alpha: -0.15665373
                                         Beta-Beta:   -0.15665373

 Spin contamination <S**2-Sz**2-Sz>     0.00000000
  Reference energy                   -359.876733828569
  CABS singles correction              -0.019940584796
  New reference energy               -359.896674413365
  RHF-RMP2 correlation energy          -1.221804126289
 !RHF-RMP2 energy                    -361.118478539653

  F12/3C(FIX) correction               -0.251696357019
  RHF-RMP2-F12 correlation energy      -1.473500483308
 !RHF-RMP2-F12 total energy          -361.370174896672
 (NB above energy spin projected)

 Starting RCCSD calculation

 ITER.      SQ.NORM     CORR.ENERGY   TOTAL ENERGY   ENERGY CHANGE        DEN1      VAR(S)    VAR(P)  DIIS     TIME
   1      1.34623444    -1.18813998  -361.06487381    -1.18813998    -0.03422145  0.76D-02  0.57D-02  1  1   232.50
   2      1.37302842    -1.21768408  -361.09441791    -0.02954410    -0.00304207  0.23D-03  0.99D-03  2  2   343.59
   3      1.38469538    -1.22363477  -361.10036860    -0.00595069    -0.00035281  0.18D-03  0.63D-04  3  3   454.75
   4      1.38998157    -1.22602487  -361.10275870    -0.00239009    -0.00004367  0.15D-04  0.10D-04  4  4   563.81
   5      1.39148862    -1.22627078  -361.10300461    -0.00024591    -0.00000686  0.43D-05  0.11D-05  5  5   675.11
   6      1.39208901    -1.22633636  -361.10307018    -0.00006557    -0.00000077  0.40D-06  0.16D-06  6  6   787.27
   7      1.39224123    -1.22636023  -361.10309406    -0.00002388    -0.00000012  0.54D-07  0.29D-07  6  1   899.65
   8      1.39226397    -1.22635952  -361.10309335     0.00000071    -0.00000002  0.10D-07  0.48D-08  6  3  1013.28
   9      1.39227993    -1.22636426  -361.10309809    -0.00000474    -0.00000000  0.13D-08  0.63D-09  6  2  1133.22
  10      1.39228151    -1.22636448  -361.10309830    -0.00000021    -0.00000000  0.31D-09  0.11D-09  6  4  1245.67

 Norm of t1 vector:      0.13026657      S-energy:     0.00000023      T1 diagnostic:  0.01456425
                                                                       D1 diagnostic:  0.05423763
                                                                       D2 diagnostic:  0.16233841 (internal)
 Norm of t2 vector:      0.61262724      P-energy:    -1.22636471
                                         Alpha-Beta:  -0.94689000
                                         Alpha-Alpha: -0.13973735
                                         Beta-Beta:   -0.13973735

 Spin contamination <S**2-Sz**2-Sz>     0.00000000

 Memory could be reduced to 574.61 Mwords without degradation in triples


 RESULTS
 =======

  Reference energy                   -359.876733828569
  CABS relaxation correction to RHF    -0.019940584796
  New reference energy               -359.896674413365

  F12 corrections for ansatz 3C(FIX) added to RCCSD energy. Coupling mode:  7

  RCCSD-F12a singles energy             0.000000231708
  RCCSD-F12a pair energy               -1.469946929599
  RCCSD-F12a correlation energy        -1.469946697891
  Triples (T) contribution             -0.052638702555
  Total correlation energy             -1.522585400446

  RHF-RCCSD-F12a energy              -361.366621111256
  RHF-RCCSD[T]-F12a energy           -361.422264103752
  RHF-RCCSD-T-F12a energy            -361.418219668733
 !RHF-RCCSD(T)-F12a energy           -361.419259813811

 Program statistics:

 Available memory in ccsd:              2799996573
 Min. memory needed in ccsd:              98702589
 Max. memory used in ccsd:               144424329
 Max. memory used in cckext:             119526752 (10 integral passes)
 Max. memory used in cckint:             241365343 ( 1 integral passes)


 **********************************************************************************************************************************
 DATASETS  * FILE   NREC   LENGTH (MB)   RECORD NAMES
              1      18       31.44       500      610      700      900      950      970     1001      129      960     1100   
                                          VAR    BASINP    GEOM    SYMINP    ZMAT    AOBASIS   BASIS     P2S    ABASIS      S 
                                         1400     1410     1200     1210     1080     1600     1650     1700   
                                           T        V       H0       H01     AOSYM     SMH    MOLCAS    OPER   

              2       7        7.30       700     1000      520     2100     1001     2101     7360   
                                         GEOM     BASIS   MCVARS     RHF     BASIS     RHF    F12ABS    

 PROGRAMS   *        TOTAL  RCCSD(T)   RHF-SCF       INT   RHF-SCF       INT
 CPU TIMES  *      2950.48   2918.15     12.45     18.35      0.27      1.10
 REAL TIME  *      3069.15 SEC
 DISK USED  *         4.26 GB (local),       38.09 GB (total)
 SF USED    *        28.03 GB
 GA USED    *         3.05 MB       (max)       0.00 MB       (current)
 **********************************************************************************************************************************

 RCCSD(T)-F12A/cc-pVDZ-F12 energy=   -361.419259813811

   RCCSD(T)-F12A         RHF-SCF         RHF-SCF
   -361.41925981   -359.87673383   -359.06055144
 **********************************************************************************************************************************
 Molpro calculation terminated
