# Supplementary material for: An Experimental and Master Equation Investigation of Kinetics of the CH2OO + RCN Reactions (R = H, CH3, C2H5) and Their Atmospheric Relevance
Source: J Phys Chem A. 2023 Jan 5;127(2):477–88. doi: 10.1021/acs.jpca.2c07073 (PMC9869398; doi:10.1021/acs.jpca.2c07073)
Supplement: Supplementary file 2 — jp2c07073_si_002.zip [file jp2c07073_si_002.zip › CCSD(T)/H2TS1.out]

 Working directory              : /run/nvme/job_13176939/data/13176939/molpro.uEu5mYICf6/
 Global scratch directory       : /run/nvme/job_13176939/data/13176939/molpro.uEu5mYICf6/
 Wavefunction directory         : /scratch/kurten/scratch_lauri/Cyan/AmideDissoc/CCSDT/H2TS-M1-copt-TS-opt-Final-F12/
 Main file repository           : /run/nvme/job_13176939/data/13176939/

 id        : cs

 Nodes       nprocs
 r07c53.bullx    7
 Distribution of processes:   nprocs(total)=    8   nprocs(compute)=    7   nprocs(helper)=    1
 GA implementation: MPI file
 GA implementation (serial work in mppx): MPI file

 Using customized tuning parameters: mindgm=1; mindgv=20; mindgc=4; mindgr=1; noblas=0; minvec=7
 default implementation of scratch files=sf  


 Variables initialized (1009), CPU time= 0.01 sec
 ***,SCI
 memory,2800,m
 geomtyp=xyz
 NOSYM
 geometry={
 8
 H2TS-M1-copt-TS-opt-Final.log,Energy: -177647.8809224
 O         -1.94362       -0.81707        0.00000
 O          2.24602        0.20363        0.00000
 C          1.13785       -0.24049        0.00000
 N          0.00000        0.58611        0.00000
 C         -1.22080        0.09817        0.00000
 H          0.92308       -1.32136        0.00000
 H         -0.94956        1.60746        0.00000
 H         -1.89507        1.37254        0.00000
 }
 BASIS=MINAO
 END
 {rhf;
 wf,charge=0,spin=0}
 BASIS=VDZ-F12
 END
 {rhf;
 wf,charge=0,spin=0}
 rccsd(t)-f12a,gem_beta=0.9
 
 Commands initialized (810), CPU time= 0.01 sec, 661 directives.
 Default parameters read. Elapsed time= 1.53 sec

 Checking input...
 Passed
1


                                         ***  PROGRAM SYSTEM MOLPRO  ***
                                       Copyright, TTI GmbH Stuttgart, 2015
                                    Version 2021.2 linked Aug  3 2021 10:50:23


 **********************************************************************************************************************************
 LABEL *   SCI                                                                           
  64 bit mpp version                                                                     DATE: 08-Sep-22          TIME: 09:35:25  
 **********************************************************************************************************************************

 SHA1:             dade016a989826d9d859d6207854b99675d53db3
 **********************************************************************************************************************************

 Memory per process:      2800 MW
 Total memory per node:  19600 MW

 GA preallocation disabled
 GA check disabled

 Variable memory set to 2800.0 MW

 SETTING GEOMTYP        =    XYZ
 ZSYMEL=NOSYM

 SETTING BASIS          =    MINAO


 Recomputing integrals since basis changed


 Using spherical harmonics

 Library entry O      S MINAO                selected for orbital group  1
 Library entry O      P MINAO                selected for orbital group  1
 Library entry C      S MINAO                selected for orbital group  2
 Library entry C      P MINAO                selected for orbital group  2
 Library entry N      S MINAO                selected for orbital group  3
 Library entry N      P MINAO                selected for orbital group  3
 Library entry H      S MINAO                selected for orbital group  5


 PROGRAM * SEWARD (Integral evaluation for generally contracted gaussian basis sets)     Author: Roland Lindh, 1990

 Geometry written to block  1 of record 700


 Point group  C1  


 ATOMIC COORDINATES

 NR  ATOM    CHARGE       X              Y              Z

   1  O       8.00   -3.672909490   -1.544038525    0.000000000
   2  O       8.00    4.244362670    0.384804931    0.000000000
   3  C       6.00    2.150224871   -0.454460236    0.000000000
   4  N       7.00    0.000000000    1.107587379    0.000000000
   5  C       6.00   -2.306977653    0.185514414    0.000000000
   6  H       1.00    1.744368391   -2.497008512    0.000000000
   7  H       1.00   -1.794408339    3.037659156    0.000000000
   8  H       1.00   -3.581163287    2.593724695    0.000000000

 Bond lengths in Bohr (Angstrom)

 1-5  2.203888189  2-3  2.256053887  3-4  2.657717018  3-6  2.082479998  4-5  2.484424369
     ( 1.166247405)     ( 1.193852304)     ( 1.406403279)     ( 1.102000957)     ( 1.314700758)

 4-7  2.635351656  5-8  2.724523039
     ( 1.394568039)     ( 1.441755503)

 Bond angles

  1-5-4  150.08630320   1-5-8  113.81638384   2-3-4  122.16380331   2-3-6  123.07772698

  3-4-5  122.21714449   3-4-7  168.91075728   4-3-6  114.75846971   4-5-8   96.09731296

  5-4-7   68.87209823

 NUCLEAR CHARGE:                   38
 NUMBER OF PRIMITIVE AOS:         140
 NUMBER OF SYMMETRY AOS:          140
 NUMBER OF CONTRACTIONS:           28   (   28A   )
 NUMBER OF INNER CORE ORBITALS:     0   (    0A   )
 NUMBER OF OUTER CORE ORBITALS:     5   (    5A   )
 NUMBER OF VALENCE ORBITALS:       23   (   23A   )


 NUCLEAR REPULSION ENERGY  159.19643455

 EXTRA SYMMETRY OF AOS IN SYMMETRY 1:   1 1 1 1 2 1 1 1 1 2   1 1 1 1 2 1 1 1 1 2   1 1 1 1 2 1 1 1

 Eigenvalues of metric

         1 0.186E+00 0.201E+00 0.212E+00 0.242E+00 0.260E+00 0.297E+00 0.466E+00 0.555E+00


 Contracted 2-electron integrals neglected if value below      1.0D-11
 AO integral compression algorithm  1   Integral accuracy      1.0D-11

     1.835 MB (compressed) written to integral file ( 91.2%)

     Node minimum: 0.262 MB, node maximum: 0.262 MB


 NUMBER OF SORTED TWO-ELECTRON INTEGRALS:      11977.     BUFFER LENGTH:  32768
 NUMBER OF SEGMENTS:   1  SEGMENT LENGTH:      11977      RECORD LENGTH: 524288

 Memory used in sort:       0.57 MW

 SORT1 READ       99300. AND WROTE        7316. INTEGRALS IN      1 RECORDS. CPU TIME:     0.01 SEC, REAL TIME:     0.02 SEC
 SORT2 READ       48718. AND WROTE       82621. INTEGRALS IN      7 RECORDS. CPU TIME:     0.00 SEC, REAL TIME:     0.00 SEC

 Node minimum:       11629.  Node maximum:       11977. integrals

 OPERATOR DM      FOR CENTER  0  COORDINATES:    0.000000    0.000000    0.000000


 **********************************************************************************************************************************
 DATASETS  * FILE   NREC   LENGTH (MB)   RECORD NAMES
              1      18       28.72       500      610      700      900      950      970     1000      129      960     1100   
                                          VAR    BASINP    GEOM    SYMINP    ZMAT    AOBASIS   BASIS     P2S    ABASIS      S 
                                         1400     1410     1200     1210     1080     1600     1650     1700   
                                           T        V       H0       H01     AOSYM     SMH    MOLCAS    OPER   

 PROGRAMS   *        TOTAL       INT
 CPU TIMES  *         0.85      0.73
 REAL TIME  *         5.91 SEC
 DISK USED  *        29.10 MB (local),      231.96 MB (total)
 GA USED    *         0.00 MB       (max)       0.00 MB       (current)
 **********************************************************************************************************************************


 Program * Restricted Hartree-Fock

 Orbital guess generated from atomic densities. Full valence occupancy:   19

 Initial occupancy:  19

 NELEC=   38   SYM=1   MS2= 0   THRE=1.0D-08   THRD=3.2D-06   THRG=3.2D-06  HFMA2=F  DIIS_START=2   DIIS_MAX=10   DIIS_INCORE=F

 Level shifts:    0.00 (CLOSED)    0.00 (OPEN)    0.30 (GAP_MIN)

 ITER           ETOT              DE          GRAD        DDIFF     DIIS  NEXP   TIME(IT)  TIME(TOT)  DIAG
   1     -280.74857577    -280.74857577     0.00D+00     0.38D+00     0     0       0.01      0.03    start
   2     -280.86786306      -0.11928729     0.30D-01     0.79D-01     1     0       0.00      0.03    diag
   3     -280.95753110      -0.08966804     0.23D-01     0.33D-01     2     0       0.00      0.03    diag
   4     -280.96043294      -0.00290184     0.33D-02     0.70D-02     3     0       0.01      0.04    diag
   5     -280.96131589      -0.00088294     0.15D-02     0.42D-02     4     0       0.00      0.04    diag
   6     -280.96139143      -0.00007554     0.37D-03     0.14D-02     5     0       0.00      0.04    diag
   7     -280.96139873      -0.00000730     0.13D-03     0.37D-03     6     0       0.00      0.04    diag
   8     -280.96139995      -0.00000122     0.53D-04     0.18D-03     7     0       0.00      0.04    diag
   9     -280.96140007      -0.00000012     0.13D-04     0.54D-04     8     0       0.00      0.04    diag
  10     -280.96140010      -0.00000003     0.50D-05     0.28D-04     9     0       0.00      0.04    diag/orth
  11     -280.96140010      -0.00000001     0.21D-05     0.17D-04     9     0       0.00      0.04    diag
  12     -280.96140010      -0.00000000     0.63D-06     0.57D-05     9     0       0.00      0.04    diag
  13     -280.96140010      -0.00000000     0.15D-06     0.83D-06     9     0       0.00      0.04    diag
  14     -280.96140010      -0.00000000     0.43D-07     0.13D-06     0     0       0.00      0.04    diag

 Final occupancy:  19

 !RHF STATE 1.1 Energy               -280.961400103978
  RHF One-electron energy            -695.500143582909
  RHF Two-electron energy             255.342308927081
  RHF Kinetic energy                  280.262396800296
  RHF Nuclear energy                  159.196434551850
  RHF Virial quotient                  -1.002494103068

 !RHF STATE 1.1 Dipole moment          -0.62249568     0.18640316    -0.00000000
 Dipole moment /Debye                  -1.58222621     0.47378958    -0.00000000

 Orbital energies:

           1.1          2.1          3.1          4.1          5.1          6.1          7.1          8.1          9.1         10.1
    -20.716511   -20.648562   -15.681044   -11.702085   -11.613608    -1.574783    -1.504608    -1.349220    -1.020317    -0.834517

          11.1         12.1         13.1         14.1         15.1         16.1         17.1         18.1         19.1         20.1
     -0.804583    -0.776636    -0.738914    -0.692020    -0.638412    -0.592575    -0.562832    -0.479466    -0.477070     0.049577

          21.1
      0.050892


 HOMO     19.1    -0.477070 =     -12.9817eV
 LUMO     20.1     0.049577 =       1.3491eV
 LUMO-HOMO         0.526647 =      14.3308eV

 Orbitals saved in record  2100.2


 **********************************************************************************************************************************
 DATASETS  * FILE   NREC   LENGTH (MB)   RECORD NAMES
              1      18       28.72       500      610      700      900      950      970     1000      129      960     1100   
                                          VAR    BASINP    GEOM    SYMINP    ZMAT    AOBASIS   BASIS     P2S    ABASIS      S 
                                         1400     1410     1200     1210     1080     1600     1650     1700   
                                           T        V       H0       H01     AOSYM     SMH    MOLCAS    OPER   

              2       4        2.75       700     1000      520     2100   
                                         GEOM     BASIS   MCVARS     RHF  

 PROGRAMS   *        TOTAL   RHF-SCF       INT
 CPU TIMES  *         0.91      0.06      0.73
 REAL TIME  *         7.12 SEC
 DISK USED  *        31.57 MB (local),      249.26 MB (total)
 GA USED    *         0.00 MB       (max)       0.00 MB       (current)
 **********************************************************************************************************************************
 SETTING BASIS          =    VDZ-F12


 Recomputing integrals since basis changed


 Using spherical harmonics

 Library entry O      S cc-pVDZ-F12          selected for orbital group  1
 Library entry O      P cc-pVDZ-F12          selected for orbital group  1
 Library entry O      D cc-pVDZ-F12          selected for orbital group  1
 Library entry C      S cc-pVDZ-F12          selected for orbital group  2
 Library entry C      P cc-pVDZ-F12          selected for orbital group  2
 Library entry C      D cc-pVDZ-F12          selected for orbital group  2
 Library entry N      S cc-pVDZ-F12          selected for orbital group  3
 Library entry N      P cc-pVDZ-F12          selected for orbital group  3
 Library entry N      D cc-pVDZ-F12          selected for orbital group  3
 Library entry H      S cc-pVDZ-F12          selected for orbital group  5
 Library entry H      P cc-pVDZ-F12          selected for orbital group  5


 PROGRAM * SEWARD (Integral evaluation for generally contracted gaussian basis sets)     Author: Roland Lindh, 1990

 Geometry written to block  1 of record 700


 Point group  C1  


 ATOMIC COORDINATES

 NR  ATOM    CHARGE       X              Y              Z

   1  O       8.00   -3.672909490   -1.544038525    0.000000000
   2  O       8.00    4.244362670    0.384804931    0.000000000
   3  C       6.00    2.150224871   -0.454460236    0.000000000
   4  N       7.00    0.000000000    1.107587379    0.000000000
   5  C       6.00   -2.306977653    0.185514414    0.000000000
   6  H       1.00    1.744368391   -2.497008512    0.000000000
   7  H       1.00   -1.794408339    3.037659156    0.000000000
   8  H       1.00   -3.581163287    2.593724695    0.000000000

 Bond lengths in Bohr (Angstrom)

 1-5  2.203888189  2-3  2.256053887  3-4  2.657717018  3-6  2.082479998  4-5  2.484424369
     ( 1.166247405)     ( 1.193852304)     ( 1.406403279)     ( 1.102000957)     ( 1.314700758)

 4-7  2.635351656  5-8  2.724523039
     ( 1.394568039)     ( 1.441755503)

 Bond angles

  1-5-4  150.08630320   1-5-8  113.81638384   2-3-4  122.16380331   2-3-6  123.07772698

  3-4-5  122.21714449   3-4-7  168.91075728   4-3-6  114.75846971   4-5-8   96.09731296

  5-4-7   68.87209823

 NUCLEAR CHARGE:                   38
 NUMBER OF PRIMITIVE AOS:         238
 NUMBER OF SYMMETRY AOS:          228
 NUMBER OF CONTRACTIONS:          177   (  177A   )
 NUMBER OF INNER CORE ORBITALS:     0   (    0A   )
 NUMBER OF OUTER CORE ORBITALS:     5   (    5A   )
 NUMBER OF VALENCE ORBITALS:       23   (   23A   )


 NUCLEAR REPULSION ENERGY  159.19643455

 EXTRA SYMMETRY OF AOS IN SYMMETRY 1:   1 1 1 1 1 1 1 2 1 1   2 1 1 2 1 1 2 1 1 2   1 1 2 1 2 1 1 2 1 2   1 1 1 1 1 1 1 2 1 1
                                        2 1 1 2 1 1 2 1 1 2   1 1 2 1 2 1 1 2 1 2   1 1 1 1 1 1 1 2 1 1   2 1 1 2 1 1 2 1 1 2
                                        1 1 2 1 2 1 1 2 1 2   1 1 1 1 1 1 1 2 1 1   2 1 1 2 1 1 2 1 1 2   1 1 2 1 2 1 1 2 1 2
                                        1 1 1 1 1 1 1 2 1 1   2 1 1 2 1 1 2 1 1 2   1 1 2 1 2 1 1 2 1 2   1 1 1 1 1 2 1 1 2 1
                                        1 1 1 1 2 1 1 2 1 1   1 1 1 2 1 1 2

 Eigenvalues of metric

         1 0.117E-03 0.383E-03 0.545E-03 0.783E-03 0.898E-03 0.150E-02 0.186E-02 0.216E-02


 Contracted 2-electron integrals neglected if value below      1.0D-11
 AO integral compression algorithm  1   Integral accuracy      1.0D-11

     306.971 MB (compressed) written to integral file ( 26.2%)

     Node minimum: 41.681 MB, node maximum: 45.351 MB


 NUMBER OF SORTED TWO-ELECTRON INTEGRALS:   17726625.     BUFFER LENGTH:  32768
 NUMBER OF SEGMENTS:   2  SEGMENT LENGTH:   15991171      RECORD LENGTH: 524288

 Memory used in sort:      16.55 MW

 SORT1 READ   146584823. AND WROTE     8549577. INTEGRALS IN     26 RECORDS. CPU TIME:     1.31 SEC, REAL TIME:     1.40 SEC
 SORT2 READ    59774141. AND WROTE   124086381. INTEGRALS IN   1211 RECORDS. CPU TIME:     0.22 SEC, REAL TIME:     0.29 SEC

 Node minimum:    17719875.  Node maximum:    17733378. integrals

 OPERATOR DM      FOR CENTER  0  COORDINATES:    0.000000    0.000000    0.000000


 **********************************************************************************************************************************
 DATASETS  * FILE   NREC   LENGTH (MB)   RECORD NAMES
              1      18       29.81       500      610      700      900      950      970     1001      129      960     1100   
                                          VAR    BASINP    GEOM    SYMINP    ZMAT    AOBASIS   BASIS     P2S    ABASIS      S 
                                         1400     1410     1200     1210     1080     1600     1650     1700   
                                           T        V       H0       H01     AOSYM     SMH    MOLCAS    OPER   

              2       5        2.79       700     1000      520     2100     1001   
                                         GEOM     BASIS   MCVARS     RHF     BASIS   

 PROGRAMS   *        TOTAL       INT   RHF-SCF       INT
 CPU TIMES  *         4.17      3.26      0.06      0.73
 REAL TIME  *        11.45 SEC
 DISK USED  *        32.65 MB (local),        1.17 GB (total)
 GA USED    *         0.00 MB       (max)       0.00 MB       (current)
 **********************************************************************************************************************************


 Program * Restricted Hartree-Fock

 Molecular orbitals read from record     2100.2  Type=RHF/CANONICAL  

 Present basis size:      177
 Previous basis size:      28
 Previous occupation:      19
 Previous closed-shells:   19
 Previous core-orbitals:    5
 Present occupation:       19
 Present closed-shells:    19
 Present core-orbitals:     5
 Wavefunction symmetry:    1   Singlet 

 Orbital overlap <old|new>:  < 1.1| 1.1> = 1.000000   < 2.1| 2.1> = 1.000000   < 3.1| 3.1> = 1.000000   < 4.1| 4.1> = 1.000000
                             < 5.1| 5.1> = 1.000000   < 6.1| 6.1> = 1.000000   < 7.1| 7.1> = 1.000000   < 8.1| 8.1> = 1.000000
                             < 9.1| 9.1> = 1.000000   <10.1|10.1> = 1.000000   <11.1|11.1> = 1.000000   <12.1|12.1> = 1.000000
                             <13.1|13.1> = 1.000000   <14.1|14.1> = 1.000000   <15.1|15.1> = 1.000000   <16.1|16.1> = 1.000000
                             <17.1|17.1> = 1.000000   <18.1|18.1> = 1.000000   <19.1|19.1> = 1.000000


 Initial occupancy:  19

 NELEC=   38   SYM=1   MS2= 0   THRE=1.0D-08   THRD=3.2D-06   THRG=3.2D-06  HFMA2=F  DIIS_START=2   DIIS_MAX=10   DIIS_INCORE=F

 Level shifts:    0.00 (CLOSED)    0.00 (OPEN)    0.30 (GAP_MIN)

 ITER           ETOT              DE          GRAD        DDIFF     DIIS  NEXP   TIME(IT)  TIME(TOT)  DIAG
   1     -280.96140010    -280.96140010     0.00D+00     0.61D-01     0     0       0.13      0.15    start
   2     -281.54206833      -0.58066822     0.15D-01     0.20D-01     1     0       0.13      0.28    diag
   3     -281.58801766      -0.04594934     0.41D-02     0.51D-02     2     0       0.13      0.41    diag
   4     -281.59673797      -0.00872031     0.19D-02     0.23D-02     3     0       0.13      0.54    diag
   5     -281.59808169      -0.00134372     0.64D-03     0.76D-03     4     0       0.14      0.68    diag
   6     -281.59833585      -0.00025416     0.22D-03     0.38D-03     5     0       0.13      0.81    diag
   7     -281.59838851      -0.00005266     0.88D-04     0.18D-03     6     0       0.13      0.94    diag
   8     -281.59840226      -0.00001376     0.41D-04     0.10D-03     7     0       0.13      1.07    diag
   9     -281.59840344      -0.00000117     0.12D-04     0.32D-04     8     0       0.13      1.20    diag
  10     -281.59840355      -0.00000012     0.40D-05     0.76D-05     9     0       0.13      1.33    diag/orth
  11     -281.59840358      -0.00000003     0.22D-05     0.37D-05     9     0       0.13      1.46    diag
  12     -281.59840359      -0.00000001     0.70D-06     0.20D-05     9     0       0.13      1.59    diag
  13     -281.59840359      -0.00000000     0.26D-06     0.46D-06     0     0       0.13      1.72    diag

 Final occupancy:  19

 !RHF STATE 1.1 Energy               -281.598403586314
  RHF One-electron energy            -699.542794737930
  RHF Two-electron energy             258.747956599766
  RHF Kinetic energy                  281.192675638209
  RHF Nuclear energy                  159.196434551850
  RHF Virial quotient                  -1.001442882348

 !RHF STATE 1.1 Dipole moment          -0.98851217     0.15012701     0.00000000
 Dipole moment /Debye                  -2.51254732     0.38158479     0.00000000

 Orbital energies:

           1.1          2.1          3.1          4.1          5.1          6.1          7.1          8.1          9.1         10.1
    -20.637227   -20.570293   -15.616788   -11.468718   -11.382531    -1.502987    -1.427674    -1.291021    -0.961578    -0.791315

          11.1         12.1         13.1         14.1         15.1         16.1         17.1         18.1         19.1         20.1
     -0.758322    -0.751796    -0.673440    -0.658329    -0.576241    -0.551175    -0.518108    -0.447413    -0.438482     0.045804

          21.1
      0.055227


 HOMO     19.1    -0.438482 =     -11.9317eV
 LUMO     20.1     0.045804 =       1.2464eV
 LUMO-HOMO         0.484285 =      13.1781eV

 Orbitals saved in record  2101.2


 **********************************************************************************************************************************
 DATASETS  * FILE   NREC   LENGTH (MB)   RECORD NAMES
              1      18       29.81       500      610      700      900      950      970     1001      129      960     1100   
                                          VAR    BASINP    GEOM    SYMINP    ZMAT    AOBASIS   BASIS     P2S    ABASIS      S 
                                         1400     1410     1200     1210     1080     1600     1650     1700   
                                           T        V       H0       H01     AOSYM     SMH    MOLCAS    OPER   

              2       6        5.64       700     1000      520     2100     1001     2101   
                                         GEOM     BASIS   MCVARS     RHF     BASIS     RHF  

 PROGRAMS   *        TOTAL   RHF-SCF       INT   RHF-SCF       INT
 CPU TIMES  *         5.91      1.74      3.26      0.06      0.73
 REAL TIME  *        13.77 SEC
 DISK USED  *        37.67 MB (local),        1.21 GB (total)
 GA USED    *         0.00 MB       (max)       0.00 MB       (current)
 **********************************************************************************************************************************


 PROGRAM * CCSD (Restricted open-shell coupled cluster)     Authors: C. Hampel, H.-J. Werner, 1991, M. Deegan, P.J. Knowles, 1992

                   Density fitting integral evaluation by F.R. Manby, 2003,2007, G. Knizia, 2010


 Basis set VDZ-F12/JKFIT generated.      Number of basis functions:   526 
 Basis set CC-PVDZ-F12/OPTRI generated.  Number of basis functions:   396 
 Basis set VDZ-F12/MP2FIT generated.     Number of basis functions:   429 

 Convergence thresholds:  THRVAR = 1.00D-08  THRDEN = 1.00D-06

 CCSD(T)     terms to be evaluated (factor= 1.000)


 Number of core orbitals:           5 (   5 )
 Number of closed-shell orbitals:  14 (  14 )
 Number of external orbitals:     158 ( 158 )

 Memory could be reduced to 108.19 Mwords without degradation in triples

 Number of N-1 electron functions:              28
 Number of N-2 electron functions:             378
 Number of singly external CSFs:              4424
 Number of doubly external CSFs:           7150290
 Total number of CSFs:                     7154714

 Molecular orbitals read from record     2101.2  Type=RHF/CANONICAL  

 Integral transformation finished. Total CPU:   3.63 sec, npass=  1  Memory used:  47.93 MW

 Geminal basis:    OPTFULL  GEM_TYPE=SLATER  BETA=0.9  NGEM=6

 Optimizing Gaussian exponents for each gem_beta

 Geminal optimization for beta= 0.9000
 Weight function:   m=0, omega= 1.3652

 Augmented Hessian optimization of geminal fit. Trust ratio= 0.40000
 Convergence reached after  14 iterations. Final gradient= 9.47D-17, Step= 1.60D-08, Delta= 1.32D-09

 Alpha:                 0.16713     0.72638     2.57315     8.59263    32.33955   179.26007
 Coeff:                 0.29008     0.30523     0.17630     0.10448     0.06448     0.03994


 WFN_F12=FIX,EG    DECOUPLE_EXPL=F   HYBRID=0    NOX=F   SEMIINT_F12=T   CORE_SINGLES=F


 AO(A)-basis ORBITAL           loaded. Number of functions:     177
 RI(R)-basis CC-PVDZ-F12/OPTRI loaded. Number of functions:     396
 DF-basis VDZ-F12/JKFIT        loaded. Number of functions:     526

 Screening thresholds:   THRAO=  1.00D-10  THRMO=  1.00D-09  THRPROD=  1.00D-09
                         THRSW=  1.00D-05  THROV=  1.00D-12  THRAOF12= 1.00D-08

 CPU time for one-electron matrices               0.80 sec

 Construction of ABS:
 Pseudo-inverse stability          1.92E-12
 Smallest eigenvalue of S          3.89E-04  (threshold= 1.00E-08)
 Ratio eigmin/eigmax               5.56E-05  (threshold= 1.00E-09)
 Smallest eigenvalue of S kept     3.89E-04  (threshold= 3.89E-04, 0 functions deleted, 396 kept)

 Construction of CABS:
 Pseudo-inverse stability          7.44E-11
 Smallest eigenvalue of S          3.22E-06  (threshold= 1.00E-08)
 Ratio eigmin/eigmax               3.22E-06  (threshold= 1.00E-09)
 Smallest eigenvalue of S kept     3.22E-06  (threshold= 3.22E-06, 0 functions deleted, 396 kept)

 CPU time for basis constructions                 0.05 sec
 Fock operators(MO) rebuilt from dump record.
 CPU time for Fock operator transformation        0.06 sec

                                      TOTAL          ALPHA          BETA    
  Singles Contributions MO        -0.000000000   -0.000000000   -0.000000000
  Singles Contributions CABS      -0.016980662   -0.008490331   -0.008490331
  Pure DF-RHF relaxation          -0.016980662

 CPU time for RHF CABS relaxation                 0.08 sec
 CPU time for singles (tot)                       0.17 sec

 AO(A)-basis ORBITAL           loaded. Number of functions:     177
 RI(R)-basis CC-PVDZ-F12/OPTRI loaded. Number of functions:     396
 DF-basis VDZ-F12/MP2FIT       loaded. Number of functions:     429

 Screening thresholds:   THRAO=  1.00D-10  THRMO=  1.00D-09  THRPROD=  1.00D-09
                         THRSW=  1.00D-05  THROV=  1.00D-12  THRAOF12= 1.00D-08

 CPU time for transformed integrals               3.41 sec
 CPU time for F12 matrices                        3.19 sec

 Diagonal F12 ansatz with fixed amplitudes:   TS= 0.5000  TT= 0.2500  TN= 0.3750

 ITER.     SQ.NORM      CORR.ENERGY   TOTAL ENERGY  ENERGY CHANGE      VAR         CPU   MICRO    DIIS
   1      1.28330978    -1.11809254  -282.73347679    -1.1351E+00   2.83E-01      0.19  1  1  1   0  0
   2      1.28330982    -1.11809256  -282.73347681    -1.4817E-08   2.15E-13      0.69  0  0  0   1  1

 - - Continuing with F12/conv. amplitude coupling turned on.

   3      1.28482930    -1.12312533  -282.73850958    -5.0328E-03   2.06E-04      1.31  1  1  1   1  1
   4      1.28482930    -1.12312533  -282.73850958     1.0559E-10   2.62E-17      2.05  1  1  1   2  2

 CPU time for iterative RMP2-F12                  2.05 sec


 DF-RMP2-F12 doubles corrections:
 - - - - - - - - - - - - - - - - 
  Approx.                             TOTAL           A-B            A-A            B-B    
  RMP2-F12/3C(FIX)                -0.190799579   -0.166107492   -0.012346044   -0.012346044
  RMP2-F12/3*C(FIX)               -0.185766807   -0.162661615   -0.011552596   -0.011552596
  RMP2-F12/3*C(DX)                -0.188190203   -0.165007287   -0.011591458   -0.011591458
  RMP2-F12/3*C(FIX,DX)            -0.207818597   -0.183700127   -0.012059235   -0.012059235

 DF-RMP2-F12 doubles energies:
 - - - - - - - - - - - - - - -
  Approx.                             TOTAL           A-B            A-A            B-B    
  RMP2                            -0.932325751   -0.681404420   -0.125460666   -0.125460666
  RMP2-F12/3C(FIX)                -1.123125331   -0.847511912   -0.137806709   -0.137806709
  RMP2-F12/3*C(FIX)               -1.118092559   -0.844066035   -0.137013262   -0.137013262
  RMP2-F12/3*C(DX)                -1.120515954   -0.846411707   -0.137052123   -0.137052123
  RMP2-F12/3*C(FIX,DX)            -1.140144348   -0.865104547   -0.137519901   -0.137519901


  Reference energy                   -281.598403586314
  CABS relaxation correction to RHF    -0.016980662115
  New reference energy               -281.615384248429

  RMP2-F12 singles (MO) energy         -0.000000000178
  RMP2-F12 pair energy                 -1.123125330787
  RMP2-F12 correlation energy          -1.123125330965

 !RMP2-F12/3C(FIX) energy            -282.738509579394

 Starting RMP2 calculation, locsing= 0

 Wavefunction is spin-projected

 ITER.      SQ.NORM     CORR.ENERGY   TOTAL ENERGY   ENERGY CHANGE        DEN1      VAR(S)    VAR(P)  DIIS     TIME
   1      1.27982400    -0.92862176  -282.52702535    -0.92862176    -0.00342405  0.61D-11  0.14D-02  1  1    14.62
   2      1.28318694    -0.93230002  -282.53070361    -0.00367826    -0.00000447  0.12D-12  0.25D-05  2  2    15.26
   3      1.28328727    -0.93236012  -282.53076371    -0.00006010    -0.00000001  0.21D-14  0.49D-08  3  3    15.94
   4      1.28328887    -0.93236051  -282.53076410    -0.00000039    -0.00000000  0.36D-16  0.91D-11  4  4    16.66

 Norm of t1 vector:      0.00001606      S-energy:    -0.00000000      T1 diagnostic:  0.00000215
 Norm of t2 vector:      0.53224888      P-energy:    -0.93236051
                                         Alpha-Beta:  -0.68205228
                                         Alpha-Alpha: -0.12515411
                                         Beta-Beta:   -0.12515411

 Spin contamination <S**2-Sz**2-Sz>     0.00000000
  Reference energy                   -281.598403586314
  CABS singles correction              -0.016980662115
  New reference energy               -281.615384248429
  RHF-RMP2 correlation energy          -0.932360510842
 !RHF-RMP2 energy                    -282.547744759272

  F12/3C(FIX) correction               -0.190799579360
  RHF-RMP2-F12 correlation energy      -1.123160090202
 !RHF-RMP2-F12 total energy          -282.738544338631
 (NB above energy spin projected)

 Starting RCCSD calculation

 ITER.      SQ.NORM     CORR.ENERGY   TOTAL ENERGY   ENERGY CHANGE        DEN1      VAR(S)    VAR(P)  DIIS     TIME
   1      1.25578857    -0.88120808  -282.47961166    -0.88120808    -0.02913995  0.85D-02  0.45D-02  1  1    26.88
   2      1.27821635    -0.90497043  -282.50337401    -0.02376235    -0.00290871  0.30D-03  0.99D-03  2  2    36.50
   3      1.28965851    -0.90950720  -282.50791078    -0.00453677    -0.00039753  0.24D-03  0.64D-04  3  3    46.20
   4      1.29561105    -0.91183698  -282.51024057    -0.00232978    -0.00005596  0.22D-04  0.13D-04  4  4    55.89
   5      1.29772264    -0.91220642  -282.51061001    -0.00036944    -0.00000924  0.60D-05  0.16D-05  5  5    65.61
   6      1.29848655    -0.91227397  -282.51067755    -0.00006755    -0.00000145  0.85D-06  0.31D-06  6  6    75.42
   7      1.29872584    -0.91230682  -282.51071041    -0.00003285    -0.00000034  0.19D-06  0.73D-07  6  1    85.20
   8      1.29878526    -0.91231423  -282.51071782    -0.00000741    -0.00000007  0.37D-07  0.13D-07  6  2    95.05
   9      1.29879993    -0.91231192  -282.51071550     0.00000231    -0.00000001  0.70D-08  0.25D-08  6  3   104.85
  10      1.29880803    -0.91231527  -282.51071885    -0.00000335    -0.00000000  0.15D-08  0.52D-09  6  4   114.70
  11      1.29880481    -0.91231373  -282.51071732     0.00000153    -0.00000000  0.21D-09  0.10D-09  6  5   124.49
  12      1.29880526    -0.91231387  -282.51071745    -0.00000013    -0.00000000  0.60D-10  0.17D-10  6  6   134.28

 Norm of t1 vector:      0.14119936      S-energy:    -0.00000006      T1 diagnostic:  0.01886856
                                                                       D1 diagnostic:  0.05454298
                                                                       D2 diagnostic:  0.16852287 (internal)
 Norm of t2 vector:      0.52807954      P-energy:    -0.91231381
                                         Alpha-Beta:  -0.69550791
                                         Alpha-Alpha: -0.10840295
                                         Beta-Beta:   -0.10840295

 Spin contamination <S**2-Sz**2-Sz>     0.00000000

 Memory could be reduced to 117.62 Mwords without degradation in triples


 RESULTS
 =======

  Reference energy                   -281.598403586314
  CABS relaxation correction to RHF    -0.016980662115
  New reference energy               -281.615384248429

  F12 corrections for ansatz 3C(FIX) added to RCCSD energy. Coupling mode:  7

  RCCSD-F12a singles energy            -0.000000060846
  RCCSD-F12a pair energy               -1.096987591669
  RCCSD-F12a correlation energy        -1.096987652515
  Triples (T) contribution             -0.045948781361
  Total correlation energy             -1.142936433877

  RHF-RCCSD-F12a energy              -282.712371900945
  RHF-RCCSD[T]-F12a energy           -282.761863408872
  RHF-RCCSD-T-F12a energy            -282.757164477271
 !RHF-RCCSD(T)-F12a energy           -282.758320682306

 Program statistics:

 Available memory in ccsd:              2799998273
 Min. memory needed in ccsd:              20277581
 Max. memory used in ccsd:                29279791
 Max. memory used in cckext:              24746456 (12 integral passes)
 Max. memory used in cckint:              47932263 ( 1 integral passes)


 **********************************************************************************************************************************
 DATASETS  * FILE   NREC   LENGTH (MB)   RECORD NAMES
              1      18       29.81       500      610      700      900      950      970     1001      129      960     1100   
                                          VAR    BASINP    GEOM    SYMINP    ZMAT    AOBASIS   BASIS     P2S    ABASIS      S 
                                         1400     1410     1200     1210     1080     1600     1650     1700   
                                           T        V       H0       H01     AOSYM     SMH    MOLCAS    OPER   

              2       7        6.00       700     1000      520     2100     1001     2101     7360   
                                         GEOM     BASIS   MCVARS     RHF     BASIS     RHF    F12ABS    

 PROGRAMS   *        TOTAL  RCCSD(T)   RHF-SCF       INT   RHF-SCF       INT
 CPU TIMES  *       260.59    254.67      1.74      3.26      0.06      0.73
 REAL TIME  *       287.93 SEC
 DISK USED  *       900.20 MB (local),        7.10 GB (total)
 SF USED    *         5.67 GB
 GA USED    *         3.05 MB       (max)       0.00 MB       (current)
 **********************************************************************************************************************************

 RCCSD(T)-F12A/cc-pVDZ-F12 energy=   -282.758320682306

   RCCSD(T)-F12A         RHF-SCF         RHF-SCF
   -282.75832068   -281.59840359   -280.96140010
 **********************************************************************************************************************************
 Molpro calculation terminated
