# Supplementary material for: An Experimental and Master Equation Investigation of Kinetics of the CH2OO + RCN Reactions (R = H, CH3, C2H5) and Their Atmospheric Relevance
Source: J Phys Chem A. 2023 Jan 5;127(2):477–88. doi: 10.1021/acs.jpca.2c07073 (PMC9869398; doi:10.1021/acs.jpca.2c07073)
Supplement: Supplementary file 2 — jp2c07073_si_002.zip [file jp2c07073_si_002.zip › CCSD(T)/Isocyanate1.out]

 Working directory              : /run/nvme/job_10334665/data/10334665/molpro.1n2JnX93pw/
 Global scratch directory       : /run/nvme/job_10334665/data/10334665/molpro.1n2JnX93pw/
 Wavefunction directory         : /scratch/kurten/scratch_lauri/Cyan/Products/Final/IsoC1-M0001-b3lyp-wb97L-wb97H-F12/
 Main file repository           : /run/nvme/job_10334665/data/10334665/

 id        : cs

 Nodes       nprocs
 r05c64.bullx    7
 Distribution of processes:   nprocs(total)=    8   nprocs(compute)=    7   nprocs(helper)=    1
 GA implementation: MPI file
 GA implementation (serial work in mppx): MPI file

 Using customized tuning parameters: mindgm=1; mindgv=20; mindgc=4; mindgr=1; noblas=0; minvec=7
 default implementation of scratch files=sf  


 Variables initialized (1009), CPU time= 0.01 sec
 ***,SCI
 memory,2800,m
 geomtyp=xyz
 NOSYM
 geometry={
 4
 IsoC1-M0001-b3lyp-wb97L-wb97H.log,Energy: -105855.7802945
 O         -0.45012        1.11773        0.00000
 C          0.00000        0.04861        0.00000
 N          0.33179       -1.11278        0.00000
 H          1.27849       -1.44405        0.00000
 }
 BASIS=MINAO
 END
 {rhf;
 wf,charge=0,spin=0}
 BASIS=VDZ-F12
 END
 {rhf;
 wf,charge=0,spin=0}
 rccsd(t)-f12a,gem_beta=0.9
 
 
 Commands initialized (810), CPU time= 0.01 sec, 661 directives.
 Default parameters read. Elapsed time= 0.09 sec

 Checking input...
 Passed
1


                                         ***  PROGRAM SYSTEM MOLPRO  ***
                                       Copyright, TTI GmbH Stuttgart, 2015
                                    Version 2021.2 linked Aug  3 2021 10:50:23


 **********************************************************************************************************************************
 LABEL *   SCI                                                                           
  64 bit mpp version                                                                     DATE: 25-Jan-22          TIME: 00:01:56  
 **********************************************************************************************************************************

 SHA1:             dade016a989826d9d859d6207854b99675d53db3
 **********************************************************************************************************************************

 Memory per process:      2800 MW
 Total memory per node:  19600 MW

 GA preallocation disabled
 GA check disabled

 Variable memory set to 2800.0 MW

 SETTING GEOMTYP        =    XYZ
 ZSYMEL=NOSYM

 SETTING BASIS          =    MINAO


 Recomputing integrals since basis changed


 Using spherical harmonics

 Library entry O      S MINAO                selected for orbital group  1
 Library entry O      P MINAO                selected for orbital group  1
 Library entry C      S MINAO                selected for orbital group  2
 Library entry C      P MINAO                selected for orbital group  2
 Library entry N      S MINAO                selected for orbital group  3
 Library entry N      P MINAO                selected for orbital group  3
 Library entry H      S MINAO                selected for orbital group  4


 PROGRAM * SEWARD (Integral evaluation for generally contracted gaussian basis sets)     Author: Roland Lindh, 1990

 Geometry written to block  1 of record 700


 Point group  C1  


 ATOMIC COORDINATES

 NR  ATOM    CHARGE       X              Y              Z

   1  O       8.00   -0.850603523    2.112203581    0.000000000
   2  C       6.00    0.000000000    0.091859587    0.000000000
   3  N       7.00    0.626992231   -2.102849437    0.000000000
   4  H       1.00    2.415995953   -2.728859010    0.000000000

 Bond lengths in Bohr (Angstrom)

 1-2  2.192103147  2-3  2.282513298  3-4  1.895368646
     ( 1.160011030)     ( 1.207854021)     ( 1.002985894)

 Bond angles

  1-2-3  173.11174197   2-3-4  125.22976930

 NUCLEAR CHARGE:                   22
 NUMBER OF PRIMITIVE AOS:          80
 NUMBER OF SYMMETRY AOS:           80
 NUMBER OF CONTRACTIONS:           16   (   16A   )
 NUMBER OF INNER CORE ORBITALS:     0   (    0A   )
 NUMBER OF OUTER CORE ORBITALS:     3   (    3A   )
 NUMBER OF VALENCE ORBITALS:       13   (   13A   )


 NUCLEAR REPULSION ENERGY   59.51380713

 EXTRA SYMMETRY OF AOS IN SYMMETRY 1:   1 1 1 1 2 1 1 1 1 2   1 1 1 1 2 1

 Eigenvalues of metric

         1 0.150E+00 0.218E+00 0.278E+00 0.548E+00 0.565E+00 0.948E+00 0.969E+00 0.970E+00


 Contracted 2-electron integrals neglected if value below      1.0D-11
 AO integral compression algorithm  1   Integral accuracy      1.0D-11

     1.835 MB (compressed) written to integral file ( 94.2%)

     Node minimum: 0.262 MB, node maximum: 0.262 MB


 NUMBER OF SORTED TWO-ELECTRON INTEGRALS:       1330.     BUFFER LENGTH:  32768
 NUMBER OF SEGMENTS:   1  SEGMENT LENGTH:       1330      RECORD LENGTH: 524288

 Memory used in sort:       0.56 MW

 SORT1 READ       12653. AND WROTE         828. INTEGRALS IN      1 RECORDS. CPU TIME:     0.01 SEC, REAL TIME:     0.02 SEC
 SORT2 READ        5404. AND WROTE        9316. INTEGRALS IN      7 RECORDS. CPU TIME:     0.00 SEC, REAL TIME:     0.00 SEC

 Node minimum:        1273.  Node maximum:        1390. integrals

 OPERATOR DM      FOR CENTER  0  COORDINATES:    0.000000    0.000000    0.000000


 **********************************************************************************************************************************
 DATASETS  * FILE   NREC   LENGTH (MB)   RECORD NAMES
              1      18       28.62       500      610      700      900      950      970     1000      129      960     1100   
                                          VAR    BASINP    GEOM    SYMINP    ZMAT    AOBASIS   BASIS     P2S    ABASIS      S 
                                         1400     1410     1200     1210     1080     1600     1650     1700   
                                           T        V       H0       H01     AOSYM     SMH    MOLCAS    OPER   

 PROGRAMS   *        TOTAL       INT
 CPU TIMES  *         0.83      0.70
 REAL TIME  *         2.12 SEC
 DISK USED  *        28.92 MB (local),      230.51 MB (total)
 GA USED    *         0.00 MB       (max)       0.00 MB       (current)
 **********************************************************************************************************************************


 Program * Restricted Hartree-Fock

 Orbital guess generated from atomic densities. Full valence occupancy:   11

 Initial occupancy:  11

 NELEC=   22   SYM=1   MS2= 0   THRE=1.0D-08   THRD=3.2D-06   THRG=3.2D-06  HFMA2=F  DIIS_START=2   DIIS_MAX=10   DIIS_INCORE=F

 Level shifts:    0.00 (CLOSED)    0.00 (OPEN)    0.30 (GAP_MIN)

 ITER           ETOT              DE          GRAD        DDIFF     DIIS  NEXP   TIME(IT)  TIME(TOT)  DIAG
   1     -167.36510271    -167.36510271     0.00D+00     0.49D+00     0     0       0.02      0.04    start
   2     -167.41534393      -0.05024122     0.32D-01     0.68D-01     1     0       0.00      0.04    diag
   3     -167.43067171      -0.01532779     0.16D-01     0.23D-01     2     0       0.00      0.04    diag
   4     -167.43141465      -0.00074294     0.32D-02     0.57D-02     3     0       0.00      0.04    diag
   5     -167.43157126      -0.00015660     0.12D-02     0.29D-02     4     0       0.00      0.04    diag
   6     -167.43159698      -0.00002573     0.27D-03     0.13D-02     5     0       0.00      0.04    diag
   7     -167.43160498      -0.00000800     0.13D-03     0.91D-03     6     0       0.00      0.04    diag
   8     -167.43160586      -0.00000088     0.46D-04     0.39D-03     7     0       0.00      0.04    diag
   9     -167.43160587      -0.00000001     0.67D-05     0.29D-04     8     0       0.00      0.04    diag
  10     -167.43160587      -0.00000000     0.14D-05     0.61D-05     9     0       0.00      0.04    diag/orth
  11     -167.43160587      -0.00000000     0.26D-06     0.76D-06     9     0       0.00      0.04    diag
  12     -167.43160587      -0.00000000     0.56D-07     0.13D-06     0     0       0.00      0.04    diag

 Final occupancy:  11

 !RHF STATE 1.1 Energy               -167.431605865596
  RHF One-electron energy            -343.706734149463
  RHF Two-electron energy             116.761321156985
  RHF Kinetic energy                  166.651150532441
  RHF Nuclear energy                   59.513807126882
  RHF Virial quotient                  -1.004683167987

 !RHF STATE 1.1 Dipole moment           0.91625344    -0.43321551    -0.00000000
 Dipole moment /Debye                   2.32888395    -1.10112401    -0.00000000

 Orbital energies:

           1.1          2.1          3.1          4.1          5.1          6.1          7.1          8.1          9.1         10.1
    -20.702883   -15.706680   -11.712364    -1.558675    -1.337018    -0.856132    -0.751059    -0.729965    -0.713697    -0.520418

          11.1         12.1         13.1
     -0.503157     0.112205     0.164700


 HOMO     11.1    -0.503157 =     -13.6916eV
 LUMO     12.1     0.112205 =       3.0532eV
 LUMO-HOMO         0.615362 =      16.7448eV

 Orbitals saved in record  2100.2


 **********************************************************************************************************************************
 DATASETS  * FILE   NREC   LENGTH (MB)   RECORD NAMES
              1      18       28.62       500      610      700      900      950      970     1000      129      960     1100   
                                          VAR    BASINP    GEOM    SYMINP    ZMAT    AOBASIS   BASIS     P2S    ABASIS      S 
                                         1400     1410     1200     1210     1080     1600     1650     1700   
                                           T        V       H0       H01     AOSYM     SMH    MOLCAS    OPER   

              2       4        2.67       700     1000      520     2100   
                                         GEOM     BASIS   MCVARS     RHF  

 PROGRAMS   *        TOTAL   RHF-SCF       INT
 CPU TIMES  *         0.89      0.06      0.70
 REAL TIME  *         2.20 SEC
 DISK USED  *        31.35 MB (local),      247.49 MB (total)
 GA USED    *         0.00 MB       (max)       0.00 MB       (current)
 **********************************************************************************************************************************
 SETTING BASIS          =    VDZ-F12


 Recomputing integrals since basis changed


 Using spherical harmonics

 Library entry O      S cc-pVDZ-F12          selected for orbital group  1
 Library entry O      P cc-pVDZ-F12          selected for orbital group  1
 Library entry O      D cc-pVDZ-F12          selected for orbital group  1
 Library entry C      S cc-pVDZ-F12          selected for orbital group  2
 Library entry C      P cc-pVDZ-F12          selected for orbital group  2
 Library entry C      D cc-pVDZ-F12          selected for orbital group  2
 Library entry N      S cc-pVDZ-F12          selected for orbital group  3
 Library entry N      P cc-pVDZ-F12          selected for orbital group  3
 Library entry N      D cc-pVDZ-F12          selected for orbital group  3
 Library entry H      S cc-pVDZ-F12          selected for orbital group  4
 Library entry H      P cc-pVDZ-F12          selected for orbital group  4


 PROGRAM * SEWARD (Integral evaluation for generally contracted gaussian basis sets)     Author: Roland Lindh, 1990

 Geometry written to block  1 of record 700


 Point group  C1  


 ATOMIC COORDINATES

 NR  ATOM    CHARGE       X              Y              Z

   1  O       8.00   -0.850603523    2.112203581    0.000000000
   2  C       6.00    0.000000000    0.091859587    0.000000000
   3  N       7.00    0.626992231   -2.102849437    0.000000000
   4  H       1.00    2.415995953   -2.728859010    0.000000000

 Bond lengths in Bohr (Angstrom)

 1-2  2.192103147  2-3  2.282513298  3-4  1.895368646
     ( 1.160011030)     ( 1.207854021)     ( 1.002985894)

 Bond angles

  1-2-3  173.11174197   2-3-4  125.22976930

 NUCLEAR CHARGE:                   22
 NUMBER OF PRIMITIVE AOS:         134
 NUMBER OF SYMMETRY AOS:          128
 NUMBER OF CONTRACTIONS:           99   (   99A   )
 NUMBER OF INNER CORE ORBITALS:     0   (    0A   )
 NUMBER OF OUTER CORE ORBITALS:     3   (    3A   )
 NUMBER OF VALENCE ORBITALS:       13   (   13A   )


 NUCLEAR REPULSION ENERGY   59.51380713

 EXTRA SYMMETRY OF AOS IN SYMMETRY 1:   1 1 1 1 1 1 1 2 1 1   2 1 1 2 1 1 2 1 1 2   1 1 2 1 2 1 1 2 1 2   1 1 1 1 1 1 1 2 1 1
                                        2 1 1 2 1 1 2 1 1 2   1 1 2 1 2 1 1 2 1 2   1 1 1 1 1 1 1 2 1 1   2 1 1 2 1 1 2 1 1 2
                                        1 1 2 1 2 1 1 2 1 2   1 1 1 1 1 2 1 1 2

 Eigenvalues of metric

         1 0.417E-03 0.669E-03 0.172E-02 0.263E-02 0.281E-02 0.313E-02 0.328E-02 0.330E-02


 Contracted 2-electron integrals neglected if value below      1.0D-11
 AO integral compression algorithm  1   Integral accuracy      1.0D-11

     40.108 MB (compressed) written to integral file ( 30.4%)

     Node minimum: 4.981 MB, node maximum: 6.291 MB


 NUMBER OF SORTED TWO-ELECTRON INTEGRALS:    1751946.     BUFFER LENGTH:  32768
 NUMBER OF SEGMENTS:   1  SEGMENT LENGTH:    1751946      RECORD LENGTH: 524288

 Memory used in sort:       2.31 MW

 SORT1 READ    16407045. AND WROTE      873963. INTEGRALS IN      3 RECORDS. CPU TIME:     0.14 SEC, REAL TIME:     0.17 SEC
 SORT2 READ     6163149. AND WROTE    12253725. INTEGRALS IN    168 RECORDS. CPU TIME:     0.04 SEC, REAL TIME:     0.05 SEC

 Node minimum:     1748411.  Node maximum:     1752654. integrals

 OPERATOR DM      FOR CENTER  0  COORDINATES:    0.000000    0.000000    0.000000


 **********************************************************************************************************************************
 DATASETS  * FILE   NREC   LENGTH (MB)   RECORD NAMES
              1      18       28.97       500      610      700      900      950      970     1001      129      960     1100   
                                          VAR    BASINP    GEOM    SYMINP    ZMAT    AOBASIS   BASIS     P2S    ABASIS      S 
                                         1400     1410     1200     1210     1080     1600     1650     1700   
                                           T        V       H0       H01     AOSYM     SMH    MOLCAS    OPER   

              2       5        2.69       700     1000      520     2100     1001   
                                         GEOM     BASIS   MCVARS     RHF     BASIS   

 PROGRAMS   *        TOTAL       INT   RHF-SCF       INT
 CPU TIMES  *         2.23      1.34      0.06      0.70
 REAL TIME  *         3.64 SEC
 DISK USED  *        31.71 MB (local),      334.26 MB (total)
 GA USED    *         0.00 MB       (max)       0.00 MB       (current)
 **********************************************************************************************************************************


 Program * Restricted Hartree-Fock

 Molecular orbitals read from record     2100.2  Type=RHF/CANONICAL  

 Present basis size:       99
 Previous basis size:      16
 Previous occupation:      11
 Previous closed-shells:   11
 Previous core-orbitals:    3
 Present occupation:       11
 Present closed-shells:    11
 Present core-orbitals:     3
 Wavefunction symmetry:    1   Singlet 

 Orbital overlap <old|new>:  < 1.1| 1.1> = 1.000000   < 2.1| 2.1> = 1.000000   < 3.1| 3.1> = 1.000000   < 4.1| 4.1> = 1.000000
                             < 5.1| 5.1> = 1.000000   < 6.1| 6.1> = 1.000000   < 7.1| 7.1> = 1.000000   < 8.1| 8.1> = 1.000000
                             < 9.1| 9.1> = 1.000000   <10.1|10.1> = 1.000000   <11.1|11.1> = 1.000000


 Initial occupancy:  11

 NELEC=   22   SYM=1   MS2= 0   THRE=1.0D-08   THRD=3.2D-06   THRG=3.2D-06  HFMA2=F  DIIS_START=2   DIIS_MAX=10   DIIS_INCORE=F

 Level shifts:    0.00 (CLOSED)    0.00 (OPEN)    0.30 (GAP_MIN)

 ITER           ETOT              DE          GRAD        DDIFF     DIIS  NEXP   TIME(IT)  TIME(TOT)  DIAG
   1     -167.43160587    -167.43160587     0.00D+00     0.80D-01     0     0       0.03      0.03    start
   2     -167.79300171      -0.36139584     0.22D-01     0.30D-01     1     0       0.01      0.04    diag
   3     -167.82068534      -0.02768364     0.58D-02     0.70D-02     2     0       0.02      0.06    diag
   4     -167.82496210      -0.00427676     0.24D-02     0.28D-02     3     0       0.02      0.08    diag
   5     -167.82539174      -0.00042964     0.73D-03     0.80D-03     4     0       0.01      0.09    diag
   6     -167.82542790      -0.00003616     0.18D-03     0.26D-03     5     0       0.02      0.11    diag
   7     -167.82543350      -0.00000561     0.71D-04     0.94D-04     6     0       0.02      0.13    diag
   8     -167.82543454      -0.00000104     0.22D-04     0.38D-04     7     0       0.01      0.14    diag
   9     -167.82543470      -0.00000016     0.68D-05     0.15D-04     8     0       0.02      0.16    diag
  10     -167.82543472      -0.00000002     0.22D-05     0.63D-05     9     0       0.01      0.17    diag/orth
  11     -167.82543472      -0.00000000     0.54D-06     0.13D-05     9     0       0.02      0.19    diag
  12     -167.82543472      -0.00000000     0.24D-06     0.38D-06     0     0       0.02      0.21    diag

 Final occupancy:  11

 !RHF STATE 1.1 Energy               -167.825434720326
  RHF One-electron energy            -346.288035707573
  RHF Two-electron energy             118.948793860365
  RHF Kinetic energy                  167.579819553109
  RHF Nuclear energy                   59.513807126882
  RHF Virial quotient                  -1.001465660769

 !RHF STATE 1.1 Dipole moment           0.80538720    -0.40367162     0.00000000
 Dipole moment /Debye                   2.04709009    -1.02603091     0.00000000

 Orbital energies:

           1.1          2.1          3.1          4.1          5.1          6.1          7.1          8.1          9.1         10.1
    -20.625336   -15.593933   -11.415467    -1.483725    -1.268857    -0.817971    -0.736212    -0.660762    -0.650371    -0.487910

          11.1         12.1         13.1
     -0.454679     0.047979     0.075801


 HOMO     11.1    -0.454679 =     -12.3725eV
 LUMO     12.1     0.047979 =       1.3056eV
 LUMO-HOMO         0.502658 =      13.6780eV

 Orbitals saved in record  2101.2


 **********************************************************************************************************************************
 DATASETS  * FILE   NREC   LENGTH (MB)   RECORD NAMES
              1      18       28.97       500      610      700      900      950      970     1001      129      960     1100   
                                          VAR    BASINP    GEOM    SYMINP    ZMAT    AOBASIS   BASIS     P2S    ABASIS      S 
                                         1400     1410     1200     1210     1080     1600     1650     1700   
                                           T        V       H0       H01     AOSYM     SMH    MOLCAS    OPER   

              2       6        5.21       700     1000      520     2100     1001     2101   
                                         GEOM     BASIS   MCVARS     RHF     BASIS     RHF  

 PROGRAMS   *        TOTAL   RHF-SCF       INT   RHF-SCF       INT
 CPU TIMES  *         2.45      0.22      1.34      0.06      0.70
 REAL TIME  *         3.89 SEC
 DISK USED  *        34.91 MB (local),      356.67 MB (total)
 GA USED    *         0.00 MB       (max)       0.00 MB       (current)
 **********************************************************************************************************************************


 PROGRAM * CCSD (Restricted open-shell coupled cluster)     Authors: C. Hampel, H.-J. Werner, 1991, M. Deegan, P.J. Knowles, 1992

                   Density fitting integral evaluation by F.R. Manby, 2003,2007, G. Knizia, 2010


 Basis set VDZ-F12/JKFIT generated.      Number of basis functions:   290 
 Basis set CC-PVDZ-F12/OPTRI generated.  Number of basis functions:   220 
 Basis set VDZ-F12/MP2FIT generated.     Number of basis functions:   239 

 Convergence thresholds:  THRVAR = 1.00D-08  THRDEN = 1.00D-06

 CCSD(T)     terms to be evaluated (factor= 1.000)


 Number of core orbitals:           3 (   3 )
 Number of closed-shell orbitals:   8 (   8 )
 Number of external orbitals:      88 (  88 )

 Memory could be reduced to 12.75 Mwords without degradation in triples

 Number of N-1 electron functions:              16
 Number of N-2 electron functions:             120
 Number of singly external CSFs:              1408
 Number of doubly external CSFs:            709984
 Total number of CSFs:                      711392

 Molecular orbitals read from record     2101.2  Type=RHF/CANONICAL  

 Integral transformation finished. Total CPU:   0.28 sec, npass=  1  Memory used:   5.22 MW

 Geminal basis:    OPTFULL  GEM_TYPE=SLATER  BETA=0.9  NGEM=6

 Optimizing Gaussian exponents for each gem_beta

 Geminal optimization for beta= 0.9000
 Weight function:   m=0, omega= 1.3652

 Augmented Hessian optimization of geminal fit. Trust ratio= 0.40000
 Convergence reached after  14 iterations. Final gradient= 9.47D-17, Step= 1.60D-08, Delta= 1.32D-09

 Alpha:                 0.16713     0.72638     2.57315     8.59263    32.33955   179.26007
 Coeff:                 0.29008     0.30523     0.17630     0.10448     0.06448     0.03994


 WFN_F12=FIX,EG    DECOUPLE_EXPL=F   HYBRID=0    NOX=F   SEMIINT_F12=T   CORE_SINGLES=F


 AO(A)-basis ORBITAL           loaded. Number of functions:      99
 RI(R)-basis CC-PVDZ-F12/OPTRI loaded. Number of functions:     220
 DF-basis VDZ-F12/JKFIT        loaded. Number of functions:     290

 Screening thresholds:   THRAO=  1.00D-10  THRMO=  1.00D-09  THRPROD=  1.00D-09
                         THRSW=  1.00D-05  THROV=  1.00D-12  THRAOF12= 1.00D-08

 CPU time for one-electron matrices               0.22 sec

 Construction of ABS:
 Pseudo-inverse stability          2.10E-12
 Smallest eigenvalue of S          1.02E-03  (threshold= 1.00E-08)
 Ratio eigmin/eigmax               1.86E-04  (threshold= 1.00E-09)
 Smallest eigenvalue of S kept     1.02E-03  (threshold= 1.02E-03, 0 functions deleted, 220 kept)

 Construction of CABS:
 Pseudo-inverse stability          5.92E-11
 Smallest eigenvalue of S          4.31E-06  (threshold= 1.00E-08)
 Ratio eigmin/eigmax               4.31E-06  (threshold= 1.00E-09)
 Smallest eigenvalue of S kept     4.31E-06  (threshold= 4.31E-06, 0 functions deleted, 220 kept)

 CPU time for basis constructions                 0.02 sec
 Fock operators(MO) rebuilt from dump record.
 CPU time for Fock operator transformation        0.01 sec

                                      TOTAL          ALPHA          BETA    
  Singles Contributions MO        -0.000000000   -0.000000000   -0.000000000
  Singles Contributions CABS      -0.010132795   -0.005066397   -0.005066397
  Pure DF-RHF relaxation          -0.010132795

 CPU time for RHF CABS relaxation                 0.02 sec
 CPU time for singles (tot)                       0.05 sec

 AO(A)-basis ORBITAL           loaded. Number of functions:      99
 RI(R)-basis CC-PVDZ-F12/OPTRI loaded. Number of functions:     220
 DF-basis VDZ-F12/MP2FIT       loaded. Number of functions:     239

 Screening thresholds:   THRAO=  1.00D-10  THRMO=  1.00D-09  THRPROD=  1.00D-09
                         THRSW=  1.00D-05  THROV=  1.00D-12  THRAOF12= 1.00D-08

 CPU time for transformed integrals               0.52 sec
 CPU time for F12 matrices                        0.27 sec

 Diagonal F12 ansatz with fixed amplitudes:   TS= 0.5000  TT= 0.2500  TN= 0.3750

 ITER.     SQ.NORM      CORR.ENERGY   TOTAL ENERGY  ENERGY CHANGE      VAR         CPU   MICRO    DIIS
   1      1.16096738    -0.64317353  -168.47874105    -6.5331E-01   1.61E-01      0.02  1  1  1   0  0
   2      1.16096739    -0.64317355  -168.47874106    -1.7468E-08   1.59E-14      0.06  0  0  0   1  1

 - - Continuing with F12/conv. amplitude coupling turned on.

   3      1.16175231    -0.64573289  -168.48130040    -2.5594E-03   9.32E-05      0.11  1  1  1   1  1
   4      1.16175231    -0.64573289  -168.48130040    -2.0085E-12   1.19E-18      0.18  1  1  1   2  2

 CPU time for iterative RMP2-F12                  0.18 sec


 DF-RMP2-F12 doubles corrections:
 - - - - - - - - - - - - - - - - 
  Approx.                             TOTAL           A-B            A-A            B-B    
  RMP2-F12/3C(FIX)                -0.109676505   -0.095904245   -0.006886130   -0.006886130
  RMP2-F12/3*C(FIX)               -0.107117168   -0.094206038   -0.006455565   -0.006455565
  RMP2-F12/3*C(DX)                -0.108470685   -0.095504582   -0.006483052   -0.006483052
  RMP2-F12/3*C(FIX,DX)            -0.119646851   -0.106082617   -0.006782117   -0.006782117

 DF-RMP2-F12 doubles energies:
 - - - - - - - - - - - - - - -
  Approx.                             TOTAL           A-B            A-A            B-B    
  RMP2                            -0.536056381   -0.390712814   -0.072671783   -0.072671783
  RMP2-F12/3C(FIX)                -0.645732886   -0.486617060   -0.079557913   -0.079557913
  RMP2-F12/3*C(FIX)               -0.643173549   -0.484918852   -0.079127348   -0.079127348
  RMP2-F12/3*C(DX)                -0.644527066   -0.486217396   -0.079154835   -0.079154835
  RMP2-F12/3*C(FIX,DX)            -0.655703231   -0.496795431   -0.079453900   -0.079453900


  Reference energy                   -167.825434720326
  CABS relaxation correction to RHF    -0.010132794781
  New reference energy               -167.835567515107

  RMP2-F12 singles (MO) energy         -0.000000000049
  RMP2-F12 pair energy                 -0.645732885965
  RMP2-F12 correlation energy          -0.645732886014

 !RMP2-F12/3C(FIX) energy            -168.481300401121

 Starting RMP2 calculation, locsing= 0

 Wavefunction is spin-projected

 ITER.      SQ.NORM     CORR.ENERGY   TOTAL ENERGY   ENERGY CHANGE        DEN1      VAR(S)    VAR(P)  DIIS     TIME
   1      1.15901214    -0.53391049  -168.35934521    -0.53391049    -0.00192994  0.14D-11  0.79D-03  1  1     1.72
   2      1.16088578    -0.53598264  -168.36141736    -0.00207215    -0.00000238  0.21D-13  0.13D-05  2  2     1.76
   3      1.16093960    -0.53601567  -168.36145039    -0.00003302    -0.00000000  0.24D-15  0.17D-08  3  3     1.81
   4      1.16094027    -0.53601581  -168.36145053    -0.00000015    -0.00000000  0.28D-17  0.17D-11  4  4     1.86

 Norm of t1 vector:      0.00000816      S-energy:    -0.00000000      T1 diagnostic:  0.00000144
 Norm of t2 vector:      0.40117361      P-energy:    -0.53601581
                                         Alpha-Beta:  -0.39109040
                                         Alpha-Alpha: -0.07246271
                                         Beta-Beta:   -0.07246271

 Spin contamination <S**2-Sz**2-Sz>     0.00000000
  Reference energy                   -167.825434720326
  CABS singles correction              -0.010132794781
  New reference energy               -167.835567515107
  RHF-RMP2 correlation energy          -0.536015812168
 !RHF-RMP2 energy                    -168.371583327276

  F12/3C(FIX) correction               -0.109676505396
  RHF-RMP2-F12 correlation energy      -0.645692317565
 !RHF-RMP2-F12 total energy          -168.481259832672
 (NB above energy spin projected)

 Starting RCCSD calculation

 ITER.      SQ.NORM     CORR.ENERGY   TOTAL ENERGY   ENERGY CHANGE        DEN1      VAR(S)    VAR(P)  DIIS     TIME
   1      1.14306749    -0.50522039  -168.33065511    -0.50522039    -0.01590664  0.49D-02  0.22D-02  1  1     2.39
   2      1.15421607    -0.51798645  -168.34342117    -0.01276606    -0.00150807  0.14D-03  0.48D-03  2  2     2.88
   3      1.15965841    -0.52031514  -168.34574987    -0.00232870    -0.00018265  0.96D-04  0.27D-04  3  3     3.37
   4      1.16240108    -0.52149364  -168.34692836    -0.00117850    -0.00001805  0.53D-05  0.40D-05  4  4     3.87
   5      1.16307087    -0.52160575  -168.34704047    -0.00011210    -0.00000217  0.10D-05  0.42D-06  5  5     4.36
   6      1.16328197    -0.52162641  -168.34706113    -0.00002067    -0.00000025  0.15D-06  0.44D-07  6  6     4.87
   7      1.16332870    -0.52163294  -168.34706766    -0.00000652    -0.00000005  0.26D-07  0.11D-07  6  2     5.37
   8      1.16333571    -0.52163264  -168.34706736     0.00000030    -0.00000001  0.72D-08  0.14D-08  6  1     5.87

 Norm of t1 vector:      0.09996482      S-energy:    -0.00000009      T1 diagnostic:  0.01767145
                                                                       D1 diagnostic:  0.04951392
                                                                       D2 diagnostic:  0.15115189 (internal)
 Norm of t2 vector:      0.39159002      P-energy:    -0.52163255
                                         Alpha-Beta:  -0.39671389
                                         Alpha-Alpha: -0.06245933
                                         Beta-Beta:   -0.06245933

 Spin contamination <S**2-Sz**2-Sz>     0.00000000

 Memory could be reduced to 13.68 Mwords without degradation in triples


 RESULTS
 =======

  Reference energy                   -167.825434720326
  CABS relaxation correction to RHF    -0.010132794781
  New reference energy               -167.835567515107

  F12 corrections for ansatz 3C(FIX) added to RCCSD energy. Coupling mode:  7

  RCCSD-F12a singles energy            -0.000000094551
  RCCSD-F12a pair energy               -0.628093307898
  RCCSD-F12a correlation energy        -0.628093402449
  Triples (T) contribution             -0.025524837907
  Total correlation energy             -0.653618240357

  RHF-RCCSD-F12a energy              -168.463660917557
  RHF-RCCSD[T]-F12a energy           -168.491148498002
  RHF-RCCSD-T-F12a energy            -168.488489944546
 !RHF-RCCSD(T)-F12a energy           -168.489185755464

 Program statistics:

 Available memory in ccsd:              2799999397
 Min. memory needed in ccsd:               2189279
 Max. memory used in ccsd:                 3041559
 Max. memory used in cckext:               2596981 ( 8 integral passes)
 Max. memory used in cckint:               5222446 ( 1 integral passes)


 **********************************************************************************************************************************
 DATASETS  * FILE   NREC   LENGTH (MB)   RECORD NAMES
              1      18       28.97       500      610      700      900      950      970     1001      129      960     1100   
                                          VAR    BASINP    GEOM    SYMINP    ZMAT    AOBASIS   BASIS     P2S    ABASIS      S 
                                         1400     1410     1200     1210     1080     1600     1650     1700   
                                           T        V       H0       H01     AOSYM     SMH    MOLCAS    OPER   

              2       7        5.32       700     1000      520     2100     1001     2101     7360   
                                         GEOM     BASIS   MCVARS     RHF     BASIS     RHF    F12ABS    

 PROGRAMS   *        TOTAL  RCCSD(T)   RHF-SCF       INT   RHF-SCF       INT
 CPU TIMES  *        11.70      9.24      0.22      1.34      0.06      0.70
 REAL TIME  *        14.80 SEC
 DISK USED  *       119.55 MB (local),      949.15 MB (total)
 SF USED    *       616.30 MB
 GA USED    *         3.05 MB       (max)       0.00 MB       (current)
 **********************************************************************************************************************************

 RCCSD(T)-F12A/cc-pVDZ-F12 energy=   -168.489185755464

   RCCSD(T)-F12A         RHF-SCF         RHF-SCF
   -168.48918576   -167.82543472   -167.43160587
 **********************************************************************************************************************************
 Molpro calculation terminated
