# Supplementary material for: An Experimental and Master Equation Investigation of Kinetics of the CH2OO + RCN Reactions (R = H, CH3, C2H5) and Their Atmospheric Relevance
Source: J Phys Chem A. 2023 Jan 5;127(2):477–88. doi: 10.1021/acs.jpca.2c07073 (PMC9869398; doi:10.1021/acs.jpca.2c07073)
Supplement: Supplementary file 2 — jp2c07073_si_002.zip [file jp2c07073_si_002.zip › CCSD(T)/Isocyanate2.out]

 Working directory              : /run/nvme/job_11536188/data/11536188/molpro.0i1JA0D9Bb/
 Global scratch directory       : /run/nvme/job_11536188/data/11536188/molpro.0i1JA0D9Bb/
 Wavefunction directory         : /scratch/kurten/scratch_lauri/Cyan/CCSDT/IsoC2-F12/
 Main file repository           : /run/nvme/job_11536188/data/11536188/

 id        : cs

 Nodes       nprocs
 r06c56.bullx    7
 Distribution of processes:   nprocs(total)=    8   nprocs(compute)=    7   nprocs(helper)=    1
 GA implementation: MPI file
 GA implementation (serial work in mppx): MPI file

 Using customized tuning parameters: mindgm=1; mindgv=20; mindgc=4; mindgr=1; noblas=0; minvec=7
 default implementation of scratch files=sf  


 Variables initialized (1009), CPU time= 0.01 sec
 ***,SCI
 memory,2800,m
 geomtyp=xyz
 NOSYM
 geometry={
 7
 IsoC2.log,Energy: -130520.2481843
 O          1.88260        0.15128        0.00001
 C          0.73379       -0.06075       -0.00000
 N         -0.41042       -0.40021       -0.00002
 C         -1.72703        0.17028        0.00000
 H         -1.88376        0.78481       -0.88643
 H         -1.88496        0.78172        0.88835
 H         -2.45975       -0.63243       -0.00187
 }
 BASIS=MINAO
 END
 {rhf;
 wf,charge=0,spin=0}
 BASIS=VDZ-F12
 END
 {rhf;
 wf,charge=0,spin=0}
 rccsd(t)-f12a,gem_beta=0.9
 
 
 Commands initialized (810), CPU time= 0.01 sec, 661 directives.
 Default parameters read. Elapsed time= 3.38 sec

 Checking input...
 Passed
1


                                         ***  PROGRAM SYSTEM MOLPRO  ***
                                       Copyright, TTI GmbH Stuttgart, 2015
                                    Version 2021.2 linked Aug  3 2021 10:50:23


 **********************************************************************************************************************************
 LABEL *   SCI                                                                           
  64 bit mpp version                                                                     DATE: 28-Apr-22          TIME: 18:04:51  
 **********************************************************************************************************************************

 SHA1:             dade016a989826d9d859d6207854b99675d53db3
 **********************************************************************************************************************************

 Memory per process:      2800 MW
 Total memory per node:  19600 MW

 GA preallocation disabled
 GA check disabled

 Variable memory set to 2800.0 MW

 SETTING GEOMTYP        =    XYZ
 ZSYMEL=NOSYM

 SETTING BASIS          =    MINAO


 Recomputing integrals since basis changed


 Using spherical harmonics

 Library entry O      S MINAO                selected for orbital group  1
 Library entry O      P MINAO                selected for orbital group  1
 Library entry C      S MINAO                selected for orbital group  2
 Library entry C      P MINAO                selected for orbital group  2
 Library entry N      S MINAO                selected for orbital group  3
 Library entry N      P MINAO                selected for orbital group  3
 Library entry H      S MINAO                selected for orbital group  5


 PROGRAM * SEWARD (Integral evaluation for generally contracted gaussian basis sets)     Author: Roland Lindh, 1990

 Geometry written to block  1 of record 700


 Point group  C1  


 ATOMIC COORDINATES

 NR  ATOM    CHARGE       X              Y              Z

   1  O       8.00    3.557598402    0.285877768    0.000018897
   2  C       6.00    1.386662133   -0.114800862   -0.000000000
   3  N       7.00   -0.775581396   -0.756287292   -0.000037795
   4  C       6.00   -3.263613709    0.321782565    0.000000000
   5  H       1.00   -3.559790485    1.483075960   -1.675109929
   6  H       1.00   -3.562058156    1.477236706    1.678738203
   7  H       1.00   -4.648253835   -1.195119493   -0.003533788

 Bond lengths in Bohr (Angstrom)

 1-2  2.207602240  2-3  2.255393961  3-4  2.711556639  4-5  2.059688400  4-6  2.059685732
     ( 1.168212796)     ( 1.193503086)     ( 1.434893980)     ( 1.089940163)     ( 1.089938751)

 4-7  2.053833639
     ( 1.086841957)

 Bond angles

  1-2-3  173.93273647   2-3-4  140.04843409   3-4-5  110.86070684   3-4-6  110.85495690

  3-4-7  108.96285347   5-4-6  109.00994415   5-4-7  108.54671338   6-4-7  108.54465683

 NUCLEAR CHARGE:                   30
 NUMBER OF PRIMITIVE AOS:         115
 NUMBER OF SYMMETRY AOS:          115
 NUMBER OF CONTRACTIONS:           23   (   23A   )
 NUMBER OF INNER CORE ORBITALS:     0   (    0A   )
 NUMBER OF OUTER CORE ORBITALS:     4   (    4A   )
 NUMBER OF VALENCE ORBITALS:       19   (   19A   )


 NUCLEAR REPULSION ENERGY  104.44651402

 Eigenvalues of metric

         1 0.143E+00 0.189E+00 0.220E+00 0.252E+00 0.254E+00 0.317E+00 0.541E+00 0.556E+00


 Contracted 2-electron integrals neglected if value below      1.0D-11
 AO integral compression algorithm  1   Integral accuracy      1.0D-11

     1.835 MB (compressed) written to integral file (100.0%)

     Node minimum: 0.262 MB, node maximum: 0.262 MB


 NUMBER OF SORTED TWO-ELECTRON INTEGRALS:       5460.     BUFFER LENGTH:  32768
 NUMBER OF SEGMENTS:   1  SEGMENT LENGTH:       5460      RECORD LENGTH: 524288

 Memory used in sort:       0.56 MW

 SORT1 READ       47178. AND WROTE        5241. INTEGRALS IN      1 RECORDS. CPU TIME:     0.29 SEC, REAL TIME:     0.30 SEC
 SORT2 READ       36480. AND WROTE       38226. INTEGRALS IN      7 RECORDS. CPU TIME:     0.00 SEC, REAL TIME:     0.01 SEC

 Node minimum:        5343.  Node maximum:        5580. integrals

 OPERATOR DM      FOR CENTER  0  COORDINATES:    0.000000    0.000000    0.000000


 **********************************************************************************************************************************
 DATASETS  * FILE   NREC   LENGTH (MB)   RECORD NAMES
              1      18       28.69       500      610      700      900      950      970     1000      129      960     1100   
                                          VAR    BASINP    GEOM    SYMINP    ZMAT    AOBASIS   BASIS     P2S    ABASIS      S 
                                         1400     1410     1200     1210     1080     1600     1650     1700   
                                           T        V       H0       H01     AOSYM     SMH    MOLCAS    OPER   

 PROGRAMS   *        TOTAL       INT
 CPU TIMES  *         2.01      1.85
 REAL TIME  *         8.10 SEC
 DISK USED  *        29.04 MB (local),      231.51 MB (total)
 GA USED    *         0.00 MB       (max)       0.00 MB       (current)
 **********************************************************************************************************************************


 Program * Restricted Hartree-Fock

 Orbital guess generated from atomic densities. Full valence occupancy:   15

 Initial occupancy:  15

 NELEC=   30   SYM=1   MS2= 0   THRE=1.0D-08   THRD=3.2D-06   THRG=3.2D-06  HFMA2=F  DIIS_START=2   DIIS_MAX=10   DIIS_INCORE=F

 Level shifts:    0.00 (CLOSED)    0.00 (OPEN)    0.30 (GAP_MIN)

 ITER           ETOT              DE          GRAD        DDIFF     DIIS  NEXP   TIME(IT)  TIME(TOT)  DIAG
   1     -206.28256053    -206.28256053     0.00D+00     0.38D+00     0     0       0.02      0.04    start
   2     -206.32484079      -0.04228026     0.21D-01     0.50D-01     1     0       0.01      0.05    diag
   3     -206.34688671      -0.02204592     0.13D-01     0.21D-01     2     0       0.00      0.05    diag
   4     -206.34836181      -0.00147510     0.32D-02     0.55D-02     3     0       0.00      0.05    diag
   5     -206.34850221      -0.00014040     0.83D-03     0.20D-02     4     0       0.00      0.05    diag
   6     -206.34851800      -0.00001579     0.17D-03     0.62D-03     5     0       0.09      0.14    diag
   7     -206.34852498      -0.00000698     0.89D-04     0.53D-03     6     0       0.08      0.22    diag
   8     -206.34852683      -0.00000185     0.42D-04     0.34D-03     7     0       0.08      0.30    diag
   9     -206.34852698      -0.00000015     0.13D-04     0.12D-03     8     0       0.07      0.37    diag
  10     -206.34852698      -0.00000000     0.26D-05     0.11D-04     9     0       0.08      0.45    diag/orth
  11     -206.34852698      -0.00000000     0.36D-06     0.12D-05     9     0       0.08      0.53    diag
  12     -206.34852698      -0.00000000     0.48D-07     0.11D-06     0     0       0.03      0.56    diag

 Final occupancy:  15

 !RHF STATE 1.1 Energy               -206.348526984367
  RHF One-electron energy            -483.969830678374
  RHF Two-electron energy             173.174789670419
  RHF Kinetic energy                  204.968603840427
  RHF Nuclear energy                  104.446514023588
  RHF Virial quotient                  -1.006732363484

 !RHF STATE 1.1 Dipole moment          -1.13355679     0.31600079     0.00002572
 Dipole moment /Debye                  -2.88121397     0.80319390     0.00006538

 Orbital energies:

           1.1          2.1          3.1          4.1          5.1          6.1          7.1          8.1          9.1         10.1
    -20.673998   -15.718009   -11.698323   -11.491026    -1.534616    -1.348714    -1.079872    -0.791256    -0.734499    -0.732798

          11.1         12.1         13.1         14.1         15.1         16.1         17.1
     -0.725850    -0.663682    -0.654925    -0.486762    -0.475796     0.130660     0.166521


 HOMO     15.1    -0.475796 =     -12.9471eV
 LUMO     16.1     0.130660 =       3.5554eV
 LUMO-HOMO         0.606456 =      16.5025eV

 Orbitals saved in record  2100.2


 **********************************************************************************************************************************
 DATASETS  * FILE   NREC   LENGTH (MB)   RECORD NAMES
              1      18       28.69       500      610      700      900      950      970     1000      129      960     1100   
                                          VAR    BASINP    GEOM    SYMINP    ZMAT    AOBASIS   BASIS     P2S    ABASIS      S 
                                         1400     1410     1200     1210     1080     1600     1650     1700   
                                           T        V       H0       H01     AOSYM     SMH    MOLCAS    OPER   

              2       4        2.73       700     1000      520     2100   
                                         GEOM     BASIS   MCVARS     RHF  

 PROGRAMS   *        TOTAL   RHF-SCF       INT
 CPU TIMES  *         2.59      0.58      1.85
 REAL TIME  *         9.08 SEC
 DISK USED  *        31.49 MB (local),      248.65 MB (total)
 GA USED    *         0.00 MB       (max)       0.00 MB       (current)
 **********************************************************************************************************************************
 SETTING BASIS          =    VDZ-F12


 Recomputing integrals since basis changed


 Using spherical harmonics

 Library entry O      S cc-pVDZ-F12          selected for orbital group  1
 Library entry O      P cc-pVDZ-F12          selected for orbital group  1
 Library entry O      D cc-pVDZ-F12          selected for orbital group  1
 Library entry C      S cc-pVDZ-F12          selected for orbital group  2
 Library entry C      P cc-pVDZ-F12          selected for orbital group  2
 Library entry C      D cc-pVDZ-F12          selected for orbital group  2
 Library entry N      S cc-pVDZ-F12          selected for orbital group  3
 Library entry N      P cc-pVDZ-F12          selected for orbital group  3
 Library entry N      D cc-pVDZ-F12          selected for orbital group  3
 Library entry H      S cc-pVDZ-F12          selected for orbital group  5
 Library entry H      P cc-pVDZ-F12          selected for orbital group  5


 PROGRAM * SEWARD (Integral evaluation for generally contracted gaussian basis sets)     Author: Roland Lindh, 1990

 Geometry written to block  1 of record 700


 Point group  C1  


 ATOMIC COORDINATES

 NR  ATOM    CHARGE       X              Y              Z

   1  O       8.00    3.557598402    0.285877768    0.000018897
   2  C       6.00    1.386662133   -0.114800862   -0.000000000
   3  N       7.00   -0.775581396   -0.756287292   -0.000037795
   4  C       6.00   -3.263613709    0.321782565    0.000000000
   5  H       1.00   -3.559790485    1.483075960   -1.675109929
   6  H       1.00   -3.562058156    1.477236706    1.678738203
   7  H       1.00   -4.648253835   -1.195119493   -0.003533788

 Bond lengths in Bohr (Angstrom)

 1-2  2.207602240  2-3  2.255393961  3-4  2.711556639  4-5  2.059688400  4-6  2.059685732
     ( 1.168212796)     ( 1.193503086)     ( 1.434893980)     ( 1.089940163)     ( 1.089938751)

 4-7  2.053833639
     ( 1.086841957)

 Bond angles

  1-2-3  173.93273647   2-3-4  140.04843409   3-4-5  110.86070684   3-4-6  110.85495690

  3-4-7  108.96285347   5-4-6  109.00994415   5-4-7  108.54671338   6-4-7  108.54465683

 NUCLEAR CHARGE:                   30
 NUMBER OF PRIMITIVE AOS:         197
 NUMBER OF SYMMETRY AOS:          189
 NUMBER OF CONTRACTIONS:          147   (  147A   )
 NUMBER OF INNER CORE ORBITALS:     0   (    0A   )
 NUMBER OF OUTER CORE ORBITALS:     4   (    4A   )
 NUMBER OF VALENCE ORBITALS:       19   (   19A   )


 NUCLEAR REPULSION ENERGY  104.44651402


 Eigenvalues of metric

         1 0.156E-03 0.289E-03 0.631E-03 0.105E-02 0.176E-02 0.206E-02 0.262E-02 0.285E-02


 Contracted 2-electron integrals neglected if value below      1.0D-11
 AO integral compression algorithm  1   Integral accuracy      1.0D-11

     238.551 MB (compressed) written to integral file ( 41.6%)

     Node minimum: 18.874 MB, node maximum: 40.632 MB


 NUMBER OF SORTED TWO-ELECTRON INTEGRALS:    8457645.     BUFFER LENGTH:  32768
 NUMBER OF SEGMENTS:   1  SEGMENT LENGTH:    8457645      RECORD LENGTH: 524288

 Memory used in sort:       9.01 MW

 SORT1 READ    71634713. AND WROTE     7652954. INTEGRALS IN     22 RECORDS. CPU TIME:     1.56 SEC, REAL TIME:     1.86 SEC
 SORT2 READ    53364532. AND WROTE    59170881. INTEGRALS IN    504 RECORDS. CPU TIME:     0.18 SEC, REAL TIME:     0.27 SEC

 Node minimum:     8448321.  Node maximum:     8457645. integrals

 OPERATOR DM      FOR CENTER  0  COORDINATES:    0.000000    0.000000    0.000000


 **********************************************************************************************************************************
 DATASETS  * FILE   NREC   LENGTH (MB)   RECORD NAMES
              1      18       29.45       500      610      700      900      950      970     1001      129      960     1100   
                                          VAR    BASINP    GEOM    SYMINP    ZMAT    AOBASIS   BASIS     P2S    ABASIS      S 
                                         1400     1410     1200     1210     1080     1600     1650     1700   
                                           T        V       H0       H01     AOSYM     SMH    MOLCAS    OPER   

              2       5        2.76       700     1000      520     2100     1001   
                                         GEOM     BASIS   MCVARS     RHF     BASIS   

 PROGRAMS   *        TOTAL       INT   RHF-SCF       INT
 CPU TIMES  *         7.34      4.75      0.58      1.85
 REAL TIME  *        17.79 SEC
 DISK USED  *        32.26 MB (local),        1.05 GB (total)
 GA USED    *         0.00 MB       (max)       0.00 MB       (current)
 **********************************************************************************************************************************


 Program * Restricted Hartree-Fock

 Molecular orbitals read from record     2100.2  Type=RHF/CANONICAL  

 Present basis size:      147
 Previous basis size:      23
 Previous occupation:      15
 Previous closed-shells:   15
 Previous core-orbitals:    4
 Present occupation:       15
 Present closed-shells:    15
 Present core-orbitals:     4
 Wavefunction symmetry:    1   Singlet 

 Orbital overlap <old|new>:  < 1.1| 1.1> = 1.000000   < 2.1| 2.1> = 1.000000   < 3.1| 3.1> = 1.000000   < 4.1| 4.1> = 1.000000
                             < 5.1| 5.1> = 1.000000   < 6.1| 6.1> = 1.000000   < 7.1| 7.1> = 1.000000   < 8.1| 8.1> = 1.000000
                             < 9.1| 9.1> = 1.000000   <10.1|10.1> = 1.000000   <11.1|11.1> = 1.000000   <12.1|12.1> = 1.000000
                             <13.1|13.1> = 1.000000   <14.1|14.1> = 1.000000   <15.1|15.1> = 1.000000


 Initial occupancy:  15

 NELEC=   30   SYM=1   MS2= 0   THRE=1.0D-08   THRD=3.2D-06   THRG=3.2D-06  HFMA2=F  DIIS_START=2   DIIS_MAX=10   DIIS_INCORE=F

 Level shifts:    0.00 (CLOSED)    0.00 (OPEN)    0.30 (GAP_MIN)

 ITER           ETOT              DE          GRAD        DDIFF     DIIS  NEXP   TIME(IT)  TIME(TOT)  DIAG
   1     -206.34852698    -206.34852698     0.00D+00     0.61D-01     0     0       0.14      0.38    start
   2     -206.82241366      -0.47388667     0.17D-01     0.27D-01     1     0       0.23      0.61    diag
   3     -206.85676199      -0.03434834     0.44D-02     0.56D-02     2     0       0.10      0.71    diag
   4     -206.86185018      -0.00508819     0.18D-02     0.21D-02     3     0       0.09      0.80    diag
   5     -206.86247410      -0.00062392     0.62D-03     0.63D-03     4     0       0.09      0.89    diag
   6     -206.86253163      -0.00005753     0.15D-03     0.23D-03     5     0       0.10      0.99    diag
   7     -206.86253947      -0.00000783     0.61D-04     0.74D-04     6     0       0.09      1.08    diag
   8     -206.86254059      -0.00000113     0.16D-04     0.31D-04     7     0       0.10      1.18    diag
   9     -206.86254073      -0.00000013     0.44D-05     0.99D-05     8     0       0.09      1.27    diag
  10     -206.86254075      -0.00000003     0.17D-05     0.45D-05     9     0       0.10      1.37    diag/orth
  11     -206.86254076      -0.00000000     0.71D-06     0.21D-05     9     0       0.09      1.46    diag
  12     -206.86254076      -0.00000000     0.27D-06     0.45D-06     0     0       0.09      1.55    diag

 Final occupancy:  15

 !RHF STATE 1.1 Energy               -206.862540757216
  RHF One-electron energy            -487.760160680440
  RHF Two-electron energy             176.451105899636
  RHF Kinetic energy                  206.577937790019
  RHF Nuclear energy                  104.446514023588
  RHF Virial quotient                  -1.001377702625

 !RHF STATE 1.1 Dipole moment          -1.23500847     0.30184164     0.00001953
 Dipole moment /Debye                  -3.13907843     0.76720493     0.00004964

 Orbital energies:

           1.1          2.1          3.1          4.1          5.1          6.1          7.1          8.1          9.1         10.1
    -20.600466   -15.587399   -11.394433   -11.293969    -1.456971    -1.275321    -1.004077    -0.740808    -0.700197    -0.663569

          11.1         12.1         13.1         14.1         15.1         16.1         17.1
     -0.660310    -0.598936    -0.590291    -0.440171    -0.422051     0.046356     0.062783


 HOMO     15.1    -0.422051 =     -11.4846eV
 LUMO     16.1     0.046356 =       1.2614eV
 LUMO-HOMO         0.468408 =      12.7460eV

 Orbitals saved in record  2101.2


 **********************************************************************************************************************************
 DATASETS  * FILE   NREC   LENGTH (MB)   RECORD NAMES
              1      18       29.45       500      610      700      900      950      970     1001      129      960     1100   
                                          VAR    BASINP    GEOM    SYMINP    ZMAT    AOBASIS   BASIS     P2S    ABASIS      S 
                                         1400     1410     1200     1210     1080     1600     1650     1700   
                                           T        V       H0       H01     AOSYM     SMH    MOLCAS    OPER   

              2       6        5.46       700     1000      520     2100     1001     2101   
                                         GEOM     BASIS   MCVARS     RHF     BASIS     RHF  

 PROGRAMS   *        TOTAL   RHF-SCF       INT   RHF-SCF       INT
 CPU TIMES  *         8.91      1.57      4.75      0.58      1.85
 REAL TIME  *        20.09 SEC
 DISK USED  *        36.46 MB (local),        1.08 GB (total)
 GA USED    *         0.00 MB       (max)       0.00 MB       (current)
 **********************************************************************************************************************************


 PROGRAM * CCSD (Restricted open-shell coupled cluster)     Authors: C. Hampel, H.-J. Werner, 1991, M. Deegan, P.J. Knowles, 1992

                   Density fitting integral evaluation by F.R. Manby, 2003,2007, G. Knizia, 2010


 Basis set VDZ-F12/JKFIT generated.      Number of basis functions:   440 
 Basis set CC-PVDZ-F12/OPTRI generated.  Number of basis functions:   330 
 Basis set VDZ-F12/MP2FIT generated.     Number of basis functions:   357 

 Convergence thresholds:  THRVAR = 1.00D-08  THRDEN = 1.00D-06

 CCSD(T)     terms to be evaluated (factor= 1.000)


 Number of core orbitals:           4 (   4 )
 Number of closed-shell orbitals:  11 (  11 )
 Number of external orbitals:     132 ( 132 )

 Memory could be reduced to 51.96 Mwords without degradation in triples

 Number of N-1 electron functions:              22
 Number of N-2 electron functions:             231
 Number of singly external CSFs:              2904
 Number of doubly external CSFs:           3059364
 Total number of CSFs:                     3062268

 Molecular orbitals read from record     2101.2  Type=RHF/CANONICAL  

 Integral transformation finished. Total CPU:   2.01 sec, npass=  1  Memory used:  22.04 MW

 Geminal basis:    OPTFULL  GEM_TYPE=SLATER  BETA=0.9  NGEM=6

 Optimizing Gaussian exponents for each gem_beta

 Geminal optimization for beta= 0.9000
 Weight function:   m=0, omega= 1.3652

 Augmented Hessian optimization of geminal fit. Trust ratio= 0.40000
 Convergence reached after  14 iterations. Final gradient= 9.47D-17, Step= 1.60D-08, Delta= 1.32D-09

 Alpha:                 0.16713     0.72638     2.57315     8.59263    32.33955   179.26007
 Coeff:                 0.29008     0.30523     0.17630     0.10448     0.06448     0.03994


 WFN_F12=FIX,EG    DECOUPLE_EXPL=F   HYBRID=0    NOX=F   SEMIINT_F12=T   CORE_SINGLES=F


 AO(A)-basis ORBITAL           loaded. Number of functions:     147
 RI(R)-basis CC-PVDZ-F12/OPTRI loaded. Number of functions:     330
