# Supplementary material for: An Experimental and Master Equation Investigation of Kinetics of the CH2OO + RCN Reactions (R = H, CH3, C2H5) and Their Atmospheric Relevance
Source: J Phys Chem A. 2023 Jan 5;127(2):477–88. doi: 10.1021/acs.jpca.2c07073 (PMC9869398; doi:10.1021/acs.jpca.2c07073)
Supplement: Supplementary file 2 — jp2c07073_si_002.zip [file jp2c07073_si_002.zip › CCSD(T)/Isocyanate3.out]

 Working directory              : /run/nvme/job_11536191/data/11536191/molpro.o10IyUd0YU/
 Global scratch directory       : /run/nvme/job_11536191/data/11536191/molpro.o10IyUd0YU/
 Wavefunction directory         : /scratch/kurten/scratch_lauri/Cyan/CCSDT/IsoC3-F12/
 Main file repository           : /run/nvme/job_11536191/data/11536191/

 id        : cs

 Nodes       nprocs
 r05c59.bullx    7
 Distribution of processes:   nprocs(total)=    8   nprocs(compute)=    7   nprocs(helper)=    1
 GA implementation: MPI file
 GA implementation (serial work in mppx): MPI file

 Using customized tuning parameters: mindgm=1; mindgv=20; mindgc=4; mindgr=1; noblas=0; minvec=7
 default implementation of scratch files=sf  


 Variables initialized (1009), CPU time= 0.00 sec
 ***,SCI
 memory,2800,m
 geomtyp=xyz
 NOSYM
 geometry={
 10
 IsoC3.log,Energy: -155193.0795179
 O          1.94909        1.60807        0.00000
 C          1.01944        0.90054        0.00000
 N          0.00000        0.27874        0.00000
 C         -0.45441       -1.09172        0.00000
 H         -0.05621       -1.59854        0.88076
 H         -0.05621       -1.59854       -0.88076
 C         -1.97003       -1.15711        0.00000
 H         -2.37680       -0.66620        0.88295
 H         -2.29673       -2.19657        0.00000
 H         -2.37680       -0.66620       -0.88295
 }
 BASIS=MINAO
 END
 {rhf;
 wf,charge=0,spin=0}
 BASIS=VDZ-F12
 END
 {rhf;
 wf,charge=0,spin=0}
 rccsd(t)-f12a,gem_beta=0.9
 
 
 Commands initialized (810), CPU time= 0.00 sec, 661 directives.
 Default parameters read. Elapsed time= 1.67 sec

 Checking input...
 Passed
1


                                         ***  PROGRAM SYSTEM MOLPRO  ***
                                       Copyright, TTI GmbH Stuttgart, 2015
                                    Version 2021.2 linked Aug  3 2021 10:50:23


 **********************************************************************************************************************************
 LABEL *   SCI                                                                           
  64 bit mpp version                                                                     DATE: 28-Apr-22          TIME: 18:05:47  
 **********************************************************************************************************************************

 SHA1:             dade016a989826d9d859d6207854b99675d53db3
 **********************************************************************************************************************************

 Memory per process:      2800 MW
 Total memory per node:  19600 MW

 GA preallocation disabled
 GA check disabled

 Variable memory set to 2800.0 MW

 SETTING GEOMTYP        =    XYZ
 ZSYMEL=NOSYM

 SETTING BASIS          =    MINAO


 Recomputing integrals since basis changed


 Using spherical harmonics

 Library entry O      S MINAO                selected for orbital group  1
 Library entry O      P MINAO                selected for orbital group  1
 Library entry C      S MINAO                selected for orbital group  2
 Library entry C      P MINAO                selected for orbital group  2
 Library entry N      S MINAO                selected for orbital group  3
 Library entry N      P MINAO                selected for orbital group  3
 Library entry H      S MINAO                selected for orbital group  5


 PROGRAM * SEWARD (Integral evaluation for generally contracted gaussian basis sets)     Author: Roland Lindh, 1990

 Geometry written to block  1 of record 700


 Point group  C1  


 ATOMIC COORDINATES

 NR  ATOM    CHARGE       X              Y              Z

   1  O       8.00    3.683246292    3.038811889    0.000000000
   2  C       6.00    1.926462400    1.701773964    0.000000000
   3  N       7.00    0.000000000    0.526742260    0.000000000
   4  C       6.00   -0.858710448   -2.063051805    0.000000000
   5  H       1.00   -0.106221505   -3.020802799    1.664395182
   6  H       1.00   -0.106221505   -3.020802799   -1.664395182
   7  C       6.00   -3.722817157   -2.186620996    0.000000000
   8  H       1.00   -4.491501053   -1.258935544    1.668533682
   9  H       1.00   -4.340190682   -4.150915714    0.000000000
  10  H       1.00   -4.491501053   -1.258935544   -1.668533682

 Bond lengths in Bohr (Angstrom)

 1-2  2.207704703  2-3  2.256536480  3-4  2.728445882  4-5  2.062459187  4-6  2.062459187
     ( 1.168267017)     ( 1.194107681)     ( 1.443831382)     ( 1.091406400)     ( 1.091406400)

  4- 7  2.866771108   7- 8  2.058028152   7- 9  2.059029822   7-10  2.058028152
       ( 1.517029939)       ( 1.089061598)       ( 1.089591658)       ( 1.089061598)

 Bond angles

  1-2-3  174.10707455   2-3-4  139.72501898   3-4-5  109.02299597   3-4-6  109.02299597

  3- 4- 7  110.81466060   4- 7- 8  110.71551772   4- 7- 9  109.91825954   4- 7-10  110.71551772

  5-4-6  107.60681805   5-4-7  110.15096684   6-4-7  110.15096684   8-7-9  108.54407575

  8- 7-10  108.33734406   9- 7-10  108.54407575

 NUCLEAR CHARGE:                   38
 NUMBER OF PRIMITIVE AOS:         150
 NUMBER OF SYMMETRY AOS:          150
 NUMBER OF CONTRACTIONS:           30   (   30A   )
 NUMBER OF INNER CORE ORBITALS:     0   (    0A   )
 NUMBER OF OUTER CORE ORBITALS:     5   (    5A   )
 NUMBER OF VALENCE ORBITALS:       25   (   25A   )


 NUCLEAR REPULSION ENERGY  156.17784860


 Eigenvalues of metric

         1 0.143E+00 0.177E+00 0.209E+00 0.220E+00 0.239E+00 0.251E+00 0.267E+00 0.289E+00


 Contracted 2-electron integrals neglected if value below      1.0D-11
 AO integral compression algorithm  1   Integral accuracy      1.0D-11

     1.835 MB (compressed) written to integral file (100.0%)

     Node minimum: 0.262 MB, node maximum: 0.262 MB


 NUMBER OF SORTED TWO-ELECTRON INTEGRALS:      15477.     BUFFER LENGTH:  32768
 NUMBER OF SEGMENTS:   1  SEGMENT LENGTH:      15477      RECORD LENGTH: 524288

 Memory used in sort:       0.57 MW

 SORT1 READ      127457. AND WROTE       12087. INTEGRALS IN      1 RECORDS. CPU TIME:     0.00 SEC, REAL TIME:     0.03 SEC
 SORT2 READ       81870. AND WROTE      108345. INTEGRALS IN      7 RECORDS. CPU TIME:     0.01 SEC, REAL TIME:     0.00 SEC

 Node minimum:       15279.  Node maximum:       15678. integrals

 OPERATOR DM      FOR CENTER  0  COORDINATES:    0.000000    0.000000    0.000000


 **********************************************************************************************************************************
 DATASETS  * FILE   NREC   LENGTH (MB)   RECORD NAMES
              1      18       28.76       500      610      700      900      950      970     1000      129      960     1100   
                                          VAR    BASINP    GEOM    SYMINP    ZMAT    AOBASIS   BASIS     P2S    ABASIS      S 
                                         1400     1410     1200     1210     1080     1600     1650     1700   
                                           T        V       H0       H01     AOSYM     SMH    MOLCAS    OPER   

 PROGRAMS   *        TOTAL       INT
 CPU TIMES  *         0.96      0.72
 REAL TIME  *         6.90 SEC
 DISK USED  *        29.17 MB (local),      232.62 MB (total)
 GA USED    *         0.00 MB       (max)       0.00 MB       (current)
 **********************************************************************************************************************************


 Program * Restricted Hartree-Fock

 Orbital guess generated from atomic densities. Full valence occupancy:   19

 Initial occupancy:  19

 NELEC=   38   SYM=1   MS2= 0   THRE=1.0D-08   THRD=3.2D-06   THRG=3.2D-06  HFMA2=F  DIIS_START=2   DIIS_MAX=10   DIIS_INCORE=F

 Level shifts:    0.00 (CLOSED)    0.00 (OPEN)    0.30 (GAP_MIN)

 ITER           ETOT              DE          GRAD        DDIFF     DIIS  NEXP   TIME(IT)  TIME(TOT)  DIAG
   1     -245.22478930    -245.22478930     0.00D+00     0.33D+00     0     0       0.03      0.09    start
   2     -245.27240156      -0.04761226     0.17D-01     0.39D-01     1     0       0.00      0.09    diag
   3     -245.29324152      -0.02083997     0.97D-02     0.16D-01     2     0       0.00      0.09    diag
   4     -245.29482726      -0.00158574     0.26D-02     0.44D-02     3     0       0.00      0.09    diag
   5     -245.29499778      -0.00017052     0.70D-03     0.16D-02     4     0       0.00      0.09    diag
   6     -245.29501550      -0.00001773     0.14D-03     0.49D-03     5     0       0.01      0.10    diag
   7     -245.29502361      -0.00000811     0.73D-04     0.42D-03     6     0       0.00      0.10    diag
   8     -245.29502588      -0.00000227     0.35D-04     0.28D-03     7     0       0.00      0.10    diag
   9     -245.29502607      -0.00000019     0.11D-04     0.96D-04     8     0       0.00      0.10    diag
  10     -245.29502607      -0.00000000     0.21D-05     0.92D-05     9     0       0.00      0.10    diag/orth
  11     -245.29502607      -0.00000000     0.37D-06     0.12D-05     9     0       0.00      0.10    diag
  12     -245.29502607      -0.00000000     0.78D-07     0.19D-06     0     0       0.00      0.10    diag

 Final occupancy:  19

 !RHF STATE 1.1 Energy               -245.295026068608
  RHF One-electron energy            -638.107123210767
  RHF Two-electron energy             236.634248545005
  RHF Kinetic energy                  243.506819062859
  RHF Nuclear energy                  156.177848597154
  RHF Virial quotient                  -1.007343560286

 !RHF STATE 1.1 Dipole moment          -0.58186967    -1.05761740    -0.00000000
 Dipole moment /Debye                  -1.47896517    -2.68819530    -0.00000000

 Orbital energies:

           1.1          2.1          3.1          4.1          5.1          6.1          7.1          8.1          9.1         10.1
    -20.670127   -15.707964   -11.693633   -11.492477   -11.413549    -1.531549    -1.345799    -1.135942    -0.962890    -0.791929

          11.1         12.1         13.1         14.1         15.1         16.1         17.1         18.1         19.1         20.1
     -0.739346    -0.728343    -0.717727    -0.688082    -0.638849    -0.612323    -0.592325    -0.485816    -0.470640     0.132577

          21.1
      0.170864


 HOMO     19.1    -0.470640 =     -12.8068eV
 LUMO     20.1     0.132577 =       3.6076eV
 LUMO-HOMO         0.603217 =      16.4144eV

 Orbitals saved in record  2100.2


 **********************************************************************************************************************************
 DATASETS  * FILE   NREC   LENGTH (MB)   RECORD NAMES
              1      18       28.76       500      610      700      900      950      970     1000      129      960     1100   
                                          VAR    BASINP    GEOM    SYMINP    ZMAT    AOBASIS   BASIS     P2S    ABASIS      S 
                                         1400     1410     1200     1210     1080     1600     1650     1700   
                                           T        V       H0       H01     AOSYM     SMH    MOLCAS    OPER   

              2       4        2.78       700     1000      520     2100   
                                         GEOM     BASIS   MCVARS     RHF  

 PROGRAMS   *        TOTAL   RHF-SCF       INT
 CPU TIMES  *         1.09      0.13      0.72
 REAL TIME  *         7.40 SEC
 DISK USED  *        31.65 MB (local),      249.99 MB (total)
 GA USED    *         0.00 MB       (max)       0.00 MB       (current)
 **********************************************************************************************************************************
 SETTING BASIS          =    VDZ-F12


 Recomputing integrals since basis changed


 Using spherical harmonics

 Library entry O      S cc-pVDZ-F12          selected for orbital group  1
 Library entry O      P cc-pVDZ-F12          selected for orbital group  1
 Library entry O      D cc-pVDZ-F12          selected for orbital group  1
 Library entry C      S cc-pVDZ-F12          selected for orbital group  2
 Library entry C      P cc-pVDZ-F12          selected for orbital group  2
 Library entry C      D cc-pVDZ-F12          selected for orbital group  2
 Library entry N      S cc-pVDZ-F12          selected for orbital group  3
 Library entry N      P cc-pVDZ-F12          selected for orbital group  3
 Library entry N      D cc-pVDZ-F12          selected for orbital group  3
 Library entry H      S cc-pVDZ-F12          selected for orbital group  5
 Library entry H      P cc-pVDZ-F12          selected for orbital group  5


 PROGRAM * SEWARD (Integral evaluation for generally contracted gaussian basis sets)     Author: Roland Lindh, 1990

 Geometry written to block  1 of record 700


 Point group  C1  


 ATOMIC COORDINATES

 NR  ATOM    CHARGE       X              Y              Z

   1  O       8.00    3.683246292    3.038811889    0.000000000
   2  C       6.00    1.926462400    1.701773964    0.000000000
   3  N       7.00    0.000000000    0.526742260    0.000000000
   4  C       6.00   -0.858710448   -2.063051805    0.000000000
   5  H       1.00   -0.106221505   -3.020802799    1.664395182
   6  H       1.00   -0.106221505   -3.020802799   -1.664395182
   7  C       6.00   -3.722817157   -2.186620996    0.000000000
   8  H       1.00   -4.491501053   -1.258935544    1.668533682
   9  H       1.00   -4.340190682   -4.150915714    0.000000000
  10  H       1.00   -4.491501053   -1.258935544   -1.668533682

 Bond lengths in Bohr (Angstrom)

 1-2  2.207704703  2-3  2.256536480  3-4  2.728445882  4-5  2.062459187  4-6  2.062459187
     ( 1.168267017)     ( 1.194107681)     ( 1.443831382)     ( 1.091406400)     ( 1.091406400)

  4- 7  2.866771108   7- 8  2.058028152   7- 9  2.059029822   7-10  2.058028152
       ( 1.517029939)       ( 1.089061598)       ( 1.089591658)       ( 1.089061598)

 Bond angles

  1-2-3  174.10707455   2-3-4  139.72501898   3-4-5  109.02299597   3-4-6  109.02299597

  3- 4- 7  110.81466060   4- 7- 8  110.71551772   4- 7- 9  109.91825954   4- 7-10  110.71551772

  5-4-6  107.60681805   5-4-7  110.15096684   6-4-7  110.15096684   8-7-9  108.54407575

  8- 7-10  108.33734406   9- 7-10  108.54407575

 NUCLEAR CHARGE:                   38
 NUMBER OF PRIMITIVE AOS:         260
 NUMBER OF SYMMETRY AOS:          250
 NUMBER OF CONTRACTIONS:          195   (  195A   )
 NUMBER OF INNER CORE ORBITALS:     0   (    0A   )
 NUMBER OF OUTER CORE ORBITALS:     5   (    5A   )
 NUMBER OF VALENCE ORBITALS:       25   (   25A   )


 NUCLEAR REPULSION ENERGY  156.17784860


 Eigenvalues of metric

         1 0.102E-03 0.145E-03 0.274E-03 0.621E-03 0.724E-03 0.999E-03 0.146E-02 0.157E-02


 Contracted 2-electron integrals neglected if value below      1.0D-11
 AO integral compression algorithm  1   Integral accuracy      1.0D-11

     596.115 MB (compressed) written to integral file ( 35.4%)

     Node minimum: 76.022 MB, node maximum: 92.799 MB


 NUMBER OF SORTED TWO-ELECTRON INTEGRALS:   26094705.     BUFFER LENGTH:  32768
 NUMBER OF SEGMENTS:   2  SEGMENT LENGTH:   15991171      RECORD LENGTH: 524288

 Memory used in sort:      16.55 MW

 SORT1 READ   210833045. AND WROTE    18516482. INTEGRALS IN     54 RECORDS. CPU TIME:     3.25 SEC, REAL TIME:     3.50 SEC
 SORT2 READ   129385814. AND WROTE   182605605. INTEGRALS IN   2478 RECORDS. CPU TIME:     0.36 SEC, REAL TIME:     0.57 SEC

 Node minimum:    26078325.  Node maximum:    26094705. integrals

 OPERATOR DM      FOR CENTER  0  COORDINATES:    0.000000    0.000000    0.000000


 **********************************************************************************************************************************
 DATASETS  * FILE   NREC   LENGTH (MB)   RECORD NAMES
              1      18       30.08       500      610      700      900      950      970     1001      129      960     1100   
                                          VAR    BASINP    GEOM    SYMINP    ZMAT    AOBASIS   BASIS     P2S    ABASIS      S 
                                         1400     1410     1200     1210     1080     1600     1650     1700   
                                           T        V       H0       H01     AOSYM     SMH    MOLCAS    OPER   

              2       5        2.82       700     1000      520     2100     1001   
                                         GEOM     BASIS   MCVARS     RHF     BASIS   

 PROGRAMS   *        TOTAL       INT   RHF-SCF       INT
 CPU TIMES  *         7.04      5.95      0.13      0.72
 REAL TIME  *        14.43 SEC
 DISK USED  *        32.97 MB (local),        2.22 GB (total)
 GA USED    *         0.00 MB       (max)       0.00 MB       (current)
 **********************************************************************************************************************************


 Program * Restricted Hartree-Fock

 Molecular orbitals read from record     2100.2  Type=RHF/CANONICAL  

 Present basis size:      195
 Previous basis size:      30
 Previous occupation:      19
 Previous closed-shells:   19
 Previous core-orbitals:    5
 Present occupation:       19
 Present closed-shells:    19
 Present core-orbitals:     5
 Wavefunction symmetry:    1   Singlet 

 Orbital overlap <old|new>:  < 1.1| 1.1> = 1.000000   < 2.1| 2.1> = 1.000000   < 3.1| 3.1> = 1.000000   < 4.1| 4.1> = 1.000000
                             < 5.1| 5.1> = 1.000000   < 6.1| 6.1> = 1.000000   < 7.1| 7.1> = 1.000000   < 8.1| 8.1> = 1.000000
                             < 9.1| 9.1> = 1.000000   <10.1|10.1> = 1.000000   <11.1|11.1> = 1.000000   <12.1|12.1> = 1.000000
                             <13.1|13.1> = 1.000000   <14.1|14.1> = 1.000000   <15.1|15.1> = 1.000000   <16.1|16.1> = 1.000000
                             <17.1|17.1> = 1.000000   <18.1|18.1> = 1.000000   <19.1|19.1> = 1.000000


 Initial occupancy:  19

 NELEC=   38   SYM=1   MS2= 0   THRE=1.0D-08   THRD=3.2D-06   THRG=3.2D-06  HFMA2=F  DIIS_START=2   DIIS_MAX=10   DIIS_INCORE=F

 Level shifts:    0.00 (CLOSED)    0.00 (OPEN)    0.30 (GAP_MIN)

 ITER           ETOT              DE          GRAD        DDIFF     DIIS  NEXP   TIME(IT)  TIME(TOT)  DIAG
   1     -245.29502607    -245.29502607     0.00D+00     0.51D-01     0     0       0.24      0.26    start
   2     -245.86692675      -0.57190068     0.14D-01     0.23D-01     1     0       0.24      0.50    diag
   3     -245.90631147      -0.03938471     0.36D-02     0.47D-02     2     0       0.23      0.73    diag
   4     -245.91213250      -0.00582104     0.15D-02     0.18D-02     3     0       0.24      0.97    diag
   5     -245.91279576      -0.00066326     0.49D-03     0.52D-03     4     0       0.24      1.21    diag
   6     -245.91286834      -0.00007258     0.13D-03     0.21D-03     5     0       0.23      1.44    diag
   7     -245.91287719      -0.00000885     0.49D-04     0.64D-04     6     0       0.24      1.68    diag
   8     -245.91287862      -0.00000143     0.14D-04     0.27D-04     7     0       0.22      1.90    diag
   9     -245.91287885      -0.00000023     0.46D-05     0.93D-05     8     0       0.24      2.14    diag
  10     -245.91287890      -0.00000006     0.21D-05     0.48D-05     9     0       0.23      2.37    diag/orth
  11     -245.91287891      -0.00000001     0.79D-06     0.25D-05     9     0       0.23      2.60    diag
  12     -245.91287892      -0.00000000     0.26D-06     0.82D-06     9     0       0.23      2.83    diag
  13     -245.91287892      -0.00000000     0.86D-07     0.14D-06     0     0       0.24      3.07    diag

 Final occupancy:  19

 !RHF STATE 1.1 Energy               -245.912878915632
  RHF One-electron energy            -642.871047069557
  RHF Two-electron energy             240.780319556770
  RHF Kinetic energy                  245.592523830531
  RHF Nuclear energy                  156.177848597154
  RHF Virial quotient                  -1.001304417089

 !RHF STATE 1.1 Dipole moment          -0.66958674    -1.12033911    -0.00000000
 Dipole moment /Debye                  -1.70191974    -2.84761798    -0.00000000

 Orbital energies:

           1.1          2.1          3.1          4.1          5.1          6.1          7.1          8.1          9.1         10.1
    -20.599078   -15.583113   -11.392289   -11.296614   -11.231060    -1.455474    -1.273472    -1.056937    -0.892349    -0.740314

          11.1         12.1         13.1         14.1         15.1         16.1         17.1         18.1         19.1         20.1
     -0.704725    -0.673203    -0.642826    -0.620500    -0.560444    -0.549141    -0.528486    -0.437295    -0.417883     0.048298

          21.1
      0.054194


 HOMO     19.1    -0.417883 =     -11.3712eV
 LUMO     20.1     0.048298 =       1.3143eV
 LUMO-HOMO         0.466181 =      12.6854eV

 Orbitals saved in record  2101.2


 **********************************************************************************************************************************
 DATASETS  * FILE   NREC   LENGTH (MB)   RECORD NAMES
              1      18       30.08       500      610      700      900      950      970     1001      129      960     1100   
                                          VAR    BASINP    GEOM    SYMINP    ZMAT    AOBASIS   BASIS     P2S    ABASIS      S 
                                         1400     1410     1200     1210     1080     1600     1650     1700   
                                           T        V       H0       H01     AOSYM     SMH    MOLCAS    OPER   

              2       6        5.78       700     1000      520     2100     1001     2101   
                                         GEOM     BASIS   MCVARS     RHF     BASIS     RHF  

 PROGRAMS   *        TOTAL   RHF-SCF       INT   RHF-SCF       INT
 CPU TIMES  *        10.13      3.09      5.95      0.13      0.72
 REAL TIME  *        17.85 SEC
 DISK USED  *        38.55 MB (local),        2.25 GB (total)
 GA USED    *         0.00 MB       (max)       0.00 MB       (current)
 **********************************************************************************************************************************


 PROGRAM * CCSD (Restricted open-shell coupled cluster)     Authors: C. Hampel, H.-J. Werner, 1991, M. Deegan, P.J. Knowles, 1992

                   Density fitting integral evaluation by F.R. Manby, 2003,2007, G. Knizia, 2010


 Basis set VDZ-F12/JKFIT generated.      Number of basis functions:   590 
 Basis set CC-PVDZ-F12/OPTRI generated.  Number of basis functions:   440 
 Basis set VDZ-F12/MP2FIT generated.     Number of basis functions:   475 

 Convergence thresholds:  THRVAR = 1.00D-08  THRDEN = 1.00D-06

 CCSD(T)     terms to be evaluated (factor= 1.000)


 Number of core orbitals:           5 (   5 )
 Number of closed-shell orbitals:  14 (  14 )
 Number of external orbitals:     176 ( 176 )

 Memory could be reduced to 145.03 Mwords without degradation in triples

 Number of N-1 electron functions:              28
 Number of N-2 electron functions:             378
 Number of singly external CSFs:              4928
 Number of doubly external CSFs:           8874096
 Total number of CSFs:                     8879024

 Molecular orbitals read from record     2101.2  Type=RHF/CANONICAL  

 Integral transformation finished. Total CPU:   6.12 sec, npass=  1  Memory used:  63.31 MW

 Geminal basis:    OPTFULL  GEM_TYPE=SLATER  BETA=0.9  NGEM=6

 Optimizing Gaussian exponents for each gem_beta

 Geminal optimization for beta= 0.9000
 Weight function:   m=0, omega= 1.3652

 Augmented Hessian optimization of geminal fit. Trust ratio= 0.40000
 Convergence reached after  14 iterations. Final gradient= 9.47D-17, Step= 1.60D-08, Delta= 1.32D-09

 Alpha:                 0.16713     0.72638     2.57315     8.59263    32.33955   179.26007
 Coeff:                 0.29008     0.30523     0.17630     0.10448     0.06448     0.03994


 WFN_F12=FIX,EG    DECOUPLE_EXPL=F   HYBRID=0    NOX=F   SEMIINT_F12=T   CORE_SINGLES=F


 AO(A)-basis ORBITAL           loaded. Number of functions:     195
 RI(R)-basis CC-PVDZ-F12/OPTRI loaded. Number of functions:     440
 DF-basis VDZ-F12/JKFIT        loaded. Number of functions:     590

 Screening thresholds:   THRAO=  1.00D-10  THRMO=  1.00D-09  THRPROD=  1.00D-09
                         THRSW=  1.00D-05  THROV=  1.00D-12  THRAOF12= 1.00D-08

 CPU time for one-electron matrices               1.23 sec

 Construction of ABS:
 Pseudo-inverse stability          3.44E-12
 Smallest eigenvalue of S          1.87E-04  (threshold= 1.00E-08)
 Ratio eigmin/eigmax               2.63E-05  (threshold= 1.00E-09)
 Smallest eigenvalue of S kept     1.87E-04  (threshold= 1.87E-04, 0 functions deleted, 440 kept)

 Construction of CABS:
 Pseudo-inverse stability          8.19E-11
 Smallest eigenvalue of S          9.36E-07  (threshold= 1.00E-08)
 Ratio eigmin/eigmax               9.36E-07  (threshold= 1.00E-09)
 Smallest eigenvalue of S kept     9.36E-07  (threshold= 9.36E-07, 0 functions deleted, 440 kept)

 CPU time for basis constructions                 0.09 sec
 Fock operators(MO) rebuilt from dump record.
 CPU time for Fock operator transformation        0.11 sec

                                      TOTAL          ALPHA          BETA    
  Singles Contributions MO        -0.000000000   -0.000000000   -0.000000000
  Singles Contributions CABS      -0.014265697   -0.007132848   -0.007132848
  Pure DF-RHF relaxation          -0.014265697

 CPU time for RHF CABS relaxation                 0.12 sec
 CPU time for singles (tot)                       0.27 sec

 AO(A)-basis ORBITAL           loaded. Number of functions:     195
 RI(R)-basis CC-PVDZ-F12/OPTRI loaded. Number of functions:     440
 DF-basis VDZ-F12/MP2FIT       loaded. Number of functions:     475

 Screening thresholds:   THRAO=  1.00D-10  THRMO=  1.00D-09  THRPROD=  1.00D-09
                         THRSW=  1.00D-05  THROV=  1.00D-12  THRAOF12= 1.00D-08

 CPU time for transformed integrals               6.12 sec
 CPU time for F12 matrices                        5.44 sec

 Diagonal F12 ansatz with fixed amplitudes:   TS= 0.5000  TT= 0.2500  TN= 0.3750

 ITER.     SQ.NORM      CORR.ENERGY   TOTAL ENERGY  ENERGY CHANGE      VAR         CPU   MICRO    DIIS
   1      1.26377909    -1.02091428  -246.94805890    -1.0352E+00   2.64E-01      0.31  1  1  1   0  0
   2      1.26377909    -1.02091429  -246.94805890    -5.6313E-09   1.40E-14      1.20  0  0  0   1  1

 - - Continuing with F12/conv. amplitude coupling turned on.

   3      1.26526113    -1.02568170  -246.95282631    -4.7674E-03   1.97E-04      2.29  1  1  1   1  1
   4      1.26526113    -1.02568170  -246.95282631     6.5414E-12   2.69E-18      3.65  1  1  1   2  2

 CPU time for iterative RMP2-F12                  3.65 sec


 DF-RMP2-F12 doubles corrections:
 - - - - - - - - - - - - - - - - 
  Approx.                             TOTAL           A-B            A-A            B-B    
  RMP2-F12/3C(FIX)                -0.170313605   -0.149800027   -0.010256789   -0.010256789
  RMP2-F12/3*C(FIX)               -0.165546200   -0.146389917   -0.009578142   -0.009578142
  RMP2-F12/3*C(DX)                -0.167078015   -0.147865387   -0.009606314   -0.009606314
  RMP2-F12/3*C(FIX,DX)            -0.180919803   -0.161421116   -0.009749344   -0.009749344

 DF-RMP2-F12 doubles energies:
 - - - - - - - - - - - - - - -
  Approx.                             TOTAL           A-B            A-A            B-B    
  RMP2                            -0.855368090   -0.636857643   -0.109255224   -0.109255224
  RMP2-F12/3C(FIX)                -1.025681695   -0.786657669   -0.119512013   -0.119512013
  RMP2-F12/3*C(FIX)               -1.020914291   -0.783247559   -0.118833366   -0.118833366
  RMP2-F12/3*C(DX)                -1.022446105   -0.784723030   -0.118861537   -0.118861537
  RMP2-F12/3*C(FIX,DX)            -1.036287893   -0.798278758   -0.119004567   -0.119004567


  Reference energy                   -245.912878915633
  CABS relaxation correction to RHF    -0.014265696617
  New reference energy               -245.927144612250

  RMP2-F12 singles (MO) energy         -0.000000000016
  RMP2-F12 pair energy                 -1.025681695304
  RMP2-F12 correlation energy          -1.025681695320

 !RMP2-F12/3C(FIX) energy            -246.952826307570

 Starting RMP2 calculation, locsing= 0

 Wavefunction is spin-projected

 ITER.      SQ.NORM     CORR.ENERGY   TOTAL ENERGY   ENERGY CHANGE        DEN1      VAR(S)    VAR(P)  DIIS     TIME
   1      1.26073596    -0.85209295  -246.76497187    -0.85209295    -0.00315286  0.41D-12  0.13D-02  1  1    26.05
   2      1.26370493    -0.85547818  -246.76835710    -0.00338523    -0.00000324  0.63D-14  0.17D-05  2  2    27.09
   3      1.26377807    -0.85552343  -246.76840234    -0.00004525    -0.00000000  0.88D-16  0.27D-08  3  3    28.28
   4      1.26377902    -0.85552361  -246.76840252    -0.00000018    -0.00000000  0.13D-17  0.35D-11  4  4    29.45

 Norm of t1 vector:      0.00000448      S-energy:    -0.00000000      T1 diagnostic:  0.00000060
 Norm of t2 vector:      0.51359422      P-energy:    -0.85552361
                                         Alpha-Beta:  -0.63756270
                                         Alpha-Alpha: -0.10898045
                                         Beta-Beta:   -0.10898045

 Spin contamination <S**2-Sz**2-Sz>     0.00000000
  Reference energy                   -245.912878915634
  CABS singles correction              -0.014265696617
  New reference energy               -245.927144612250
  RHF-RMP2 correlation energy          -0.855523608773
 !RHF-RMP2 energy                    -246.782668221023

  F12/3C(FIX) correction               -0.170313605215
  RHF-RMP2-F12 correlation energy      -1.025837213988
 !RHF-RMP2-F12 total energy          -246.952981826239
 (NB above energy spin projected)

 Starting RCCSD calculation

 ITER.      SQ.NORM     CORR.ENERGY   TOTAL ENERGY   ENERGY CHANGE        DEN1      VAR(S)    VAR(P)  DIIS     TIME
   1      1.24921969    -0.82752220  -246.74040112    -0.82752220    -0.02565470  0.60D-02  0.45D-02  1  1    48.14
   2      1.26886567    -0.84944853  -246.76232745    -0.02192633    -0.00239173  0.14D-03  0.80D-03  2  2    65.89
   3      1.27708085    -0.85371286  -246.76659177    -0.00426432    -0.00025523  0.11D-03  0.46D-04  3  3    82.89
   4      1.28061559    -0.85542413  -246.76830304    -0.00171127    -0.00002526  0.64D-05  0.63D-05  4  4   100.50
   5      1.28145125    -0.85557881  -246.76845773    -0.00015469    -0.00000307  0.14D-05  0.61D-06  5  5   118.31
   6      1.28170405    -0.85560136  -246.76848027    -0.00002254    -0.00000033  0.17D-06  0.68D-07  6  6   136.02
   7      1.28176239    -0.85560885  -246.76848776    -0.00000749    -0.00000005  0.25D-07  0.13D-07  6  1   153.63
   8      1.28176957    -0.85560761  -246.76848653     0.00000123    -0.00000001  0.75D-08  0.18D-08  6  3   172.64
   9      1.28177865    -0.85561048  -246.76848940    -0.00000287    -0.00000000  0.12D-08  0.31D-09  6  2   191.24
  10      1.28177686    -0.85560940  -246.76848832     0.00000108    -0.00000000  0.20D-09  0.56D-10  6  5   208.99
  11      1.28177778    -0.85560952  -246.76848843    -0.00000012    -0.00000000  0.24D-10  0.12D-10  6  4   230.18

 Norm of t1 vector:      0.10941467      S-energy:    -0.00000004      T1 diagnostic:  0.01462115
                                                                       D1 diagnostic:  0.04795558
                                                                       D2 diagnostic:  0.15314397 (internal)
 Norm of t2 vector:      0.51942873      P-energy:    -0.85560948
                                         Alpha-Beta:  -0.66306081
                                         Alpha-Alpha: -0.09627434
                                         Beta-Beta:   -0.09627434

 Spin contamination <S**2-Sz**2-Sz>     0.00000000

 Memory could be reduced to 156.73 Mwords without degradation in triples


 RESULTS
 =======

  Reference energy                   -245.912878915634
  CABS relaxation correction to RHF    -0.014265696617
  New reference energy               -245.927144612250

  F12 corrections for ansatz 3C(FIX) added to RCCSD energy. Coupling mode:  7

  RCCSD-F12a singles energy            -0.000000042159
  RCCSD-F12a pair energy               -1.020671047380
  RCCSD-F12a correlation energy        -1.020671089539
  Triples (T) contribution             -0.038651712262
  Total correlation energy             -1.059322801800

  RHF-RCCSD-F12a energy              -246.947815701789
  RHF-RCCSD[T]-F12a energy           -246.988795032644
  RHF-RCCSD-T-F12a energy            -246.985638725652
 !RHF-RCCSD(T)-F12a energy           -246.986467414051

 Program statistics:

 Available memory in ccsd:              2799998273
 Min. memory needed in ccsd:              25103561
 Max. memory used in ccsd:                36285067
 Max. memory used in cckext:              29973782 (11 integral passes)
 Max. memory used in cckint:              63309177 ( 1 integral passes)


 **********************************************************************************************************************************
 DATASETS  * FILE   NREC   LENGTH (MB)   RECORD NAMES
              1      18       30.08       500      610      700      900      950      970     1001      129      960     1100   
                                          VAR    BASINP    GEOM    SYMINP    ZMAT    AOBASIS   BASIS     P2S    ABASIS      S 
                                         1400     1410     1200     1210     1080     1600     1650     1700   
                                           T        V       H0       H01     AOSYM     SMH    MOLCAS    OPER   

              2       7        6.22       700     1000      520     2100     1001     2101     7360   
                                         GEOM     BASIS   MCVARS     RHF     BASIS     RHF    F12ABS    

 PROGRAMS   *        TOTAL  RCCSD(T)   RHF-SCF       INT   RHF-SCF       INT
 CPU TIMES  *       474.30    464.15      3.09      5.95      0.13      0.72
 REAL TIME  *       519.66 SEC
 DISK USED  *         1.08 GB (local),        9.57 GB (total)
 SF USED    *         7.16 GB
 GA USED    *         3.05 MB       (max)       0.00 MB       (current)
 **********************************************************************************************************************************

 RCCSD(T)-F12A/cc-pVDZ-F12 energy=   -246.986467414051

   RCCSD(T)-F12A         RHF-SCF         RHF-SCF
   -246.98646741   -245.91287892   -245.29502607
 **********************************************************************************************************************************
 Molpro calculation terminated
