# Supplementary material for: An Experimental and Master Equation Investigation of Kinetics of the CH2OO + RCN Reactions (R = H, CH3, C2H5) and Their Atmospheric Relevance
Source: J Phys Chem A. 2023 Jan 5;127(2):477–88. doi: 10.1021/acs.jpca.2c07073 (PMC9869398; doi:10.1021/acs.jpca.2c07073)
Supplement: Supplementary file 2 — jp2c07073_si_002.zip [file jp2c07073_si_002.zip › CCSD(T)/RC2.out]

 Working directory              : /run/nvme/job_11533916/data/11533916/molpro.07yftGrHC9/
 Global scratch directory       : /run/nvme/job_11533916/data/11533916/molpro.07yftGrHC9/
 Wavefunction directory         : /scratch/kurten/scratch_lauri/Cyan/Complex/RC2-F12/
 Main file repository           : /run/nvme/job_11533916/data/11533916/

 id        : cs

 Nodes       nprocs
 r06c50.bullx    7
 Distribution of processes:   nprocs(total)=    8   nprocs(compute)=    7   nprocs(helper)=    1
 GA implementation: MPI file
 GA implementation (serial work in mppx): MPI file

 Using customized tuning parameters: mindgm=1; mindgv=20; mindgc=4; mindgr=1; noblas=0; minvec=7
 default implementation of scratch files=sf  


 Variables initialized (1009), CPU time= 0.01 sec
 ***,SCI
 memory,2800,m
 geomtyp=xyz
 NOSYM
 geometry={
 11
 RC2.log,Energy: -202282.6456867
 C          1.78856        0.72433        0.19349
 H          2.33216        1.48081       -0.35341
 H          1.39781        0.83949        1.19423
 O          1.61572       -0.34773       -0.40843
 O          0.90634       -1.31085        0.21901
 N         -0.89121        1.55086       -0.02210
 C         -1.43320        0.54009       -0.02257
 C         -2.14388       -0.72637       -0.02351
 H         -1.61431       -1.42799       -0.66171
 H         -3.16087       -0.57828       -0.37861
 H         -2.16163       -1.12973        0.98511
 }
 BASIS=MINAO
 END
 {rhf;
 wf,charge=0,spin=0}
 BASIS=VDZ-F12
 END
 {rhf;
 wf,charge=0,spin=0}
 rccsd(t)-f12a,gem_beta=0.9
 
 
 Commands initialized (810), CPU time= 0.01 sec, 661 directives.
 Default parameters read. Elapsed time= 8.27 sec

 Checking input...
 Passed
1


                                         ***  PROGRAM SYSTEM MOLPRO  ***
                                       Copyright, TTI GmbH Stuttgart, 2015
                                    Version 2021.2 linked Aug  3 2021 10:50:23


 **********************************************************************************************************************************
 LABEL *   SCI                                                                           
  64 bit mpp version                                                                     DATE: 28-Apr-22          TIME: 11:37:34  
 **********************************************************************************************************************************

 SHA1:             dade016a989826d9d859d6207854b99675d53db3
 **********************************************************************************************************************************

 Memory per process:      2800 MW
 Total memory per node:  19600 MW

 GA preallocation disabled
 GA check disabled

 Variable memory set to 2800.0 MW

 SETTING GEOMTYP        =    XYZ
 ZSYMEL=NOSYM

 SETTING BASIS          =    MINAO


 Recomputing integrals since basis changed


 Using spherical harmonics

 Library entry C      S MINAO                selected for orbital group  1
 Library entry C      P MINAO                selected for orbital group  1
 Library entry H      S MINAO                selected for orbital group  2
 Library entry O      S MINAO                selected for orbital group  3
 Library entry O      P MINAO                selected for orbital group  3
 Library entry N      S MINAO                selected for orbital group  4
 Library entry N      P MINAO                selected for orbital group  4


 PROGRAM * SEWARD (Integral evaluation for generally contracted gaussian basis sets)     Author: Roland Lindh, 1990

 Geometry written to block  1 of record 700


 Point group  C1  


 ATOMIC COORDINATES

 NR  ATOM    CHARGE       X              Y              Z

   1  C       6.00    3.379888557    1.368785324    0.365643108
   2  H       1.00    4.407143679    2.798325343   -0.667848110
   3  H       1.00    2.641478074    1.586406184    2.256767630
   4  O       8.00    3.053268294   -0.657114465   -0.771820841
   5  O       8.00    1.712734376   -2.477147490    0.413868919
   6  N       7.00   -1.684142820    2.930700658   -0.041762947
   7  C       6.00   -2.708355482    1.020622183   -0.042651119
   8  C       6.00   -4.051346044   -1.372640365   -0.044427461
   9  H       1.00   -3.050603780   -2.698510009   -1.250450674
  10  H       1.00   -5.973178616   -1.092790823   -0.715469208
  11  H       1.00   -4.084888683   -2.134880295    1.861588103

 Bond lengths in Bohr (Angstrom)

 1-2  2.041308856  1-3  2.041803330  1-4  2.346225690  4-5  2.552530432  6-7  2.167351413
     ( 1.080214127)     ( 1.080475791)     ( 1.241569167)     ( 1.350740935)     ( 1.146912976)

  7- 8  2.744327318   8- 9  2.052780402   8-10  2.054763545   8-11  2.053053859
       ( 1.452235476)       ( 1.086284608)       ( 1.087334042)       ( 1.086429315)

 Bond angles

  1-4-5  117.61919237   2-1-3  125.18918411   2-1-4  115.42302629   3-1-4  119.38756762

  6- 7- 8  178.90162402   7- 8- 9  108.97010394   7- 8-10  109.82502912   7- 8-11  109.33987863

  9- 8-10  110.61379703   9- 8-11  108.27600811  10- 8-11  109.78391455

 NUCLEAR CHARGE:                   46
 NUMBER OF PRIMITIVE AOS:         175
 NUMBER OF SYMMETRY AOS:          175
 NUMBER OF CONTRACTIONS:           35   (   35A   )
 NUMBER OF INNER CORE ORBITALS:     0   (    0A   )
 NUMBER OF OUTER CORE ORBITALS:     6   (    6A   )
 NUMBER OF VALENCE ORBITALS:       29   (   29A   )


 NUCLEAR REPULSION ENERGY  212.64438119

 Eigenvalues of metric

         1 0.131E+00 0.188E+00 0.204E+00 0.220E+00 0.248E+00 0.251E+00 0.252E+00 0.283E+00


 Contracted 2-electron integrals neglected if value below      1.0D-11
 AO integral compression algorithm  1   Integral accuracy      1.0D-11

     1.835 MB (compressed) written to integral file (100.0%)

     Node minimum: 0.262 MB, node maximum: 0.262 MB


 NUMBER OF SORTED TWO-ELECTRON INTEGRALS:      28665.     BUFFER LENGTH:  32768
 NUMBER OF SEGMENTS:   1  SEGMENT LENGTH:      28665      RECORD LENGTH: 524288

 Memory used in sort:       0.59 MW

 SORT1 READ      231089. AND WROTE       28526. INTEGRALS IN      1 RECORDS. CPU TIME:     0.00 SEC, REAL TIME:     0.02 SEC
 SORT2 READ      197948. AND WROTE      198765. INTEGRALS IN      7 RECORDS. CPU TIME:     0.01 SEC, REAL TIME:     0.01 SEC

 Node minimum:       28125.  Node maximum:       28665. integrals

 OPERATOR DM      FOR CENTER  0  COORDINATES:    0.000000    0.000000    0.000000


 **********************************************************************************************************************************
 DATASETS  * FILE   NREC   LENGTH (MB)   RECORD NAMES
              1      18       28.79       500      610      700      900      950      970     1000      129      960     1100   
                                          VAR    BASINP    GEOM    SYMINP    ZMAT    AOBASIS   BASIS     P2S    ABASIS      S 
                                         1400     1410     1200     1210     1080     1600     1650     1700   
                                           T        V       H0       H01     AOSYM     SMH    MOLCAS    OPER   

 PROGRAMS   *        TOTAL       INT
 CPU TIMES  *         1.38      1.21
 REAL TIME  *        19.41 SEC
 DISK USED  *        29.22 MB (local),      233.46 MB (total)
 GA USED    *         0.00 MB       (max)       0.00 MB       (current)
 **********************************************************************************************************************************


 Program * Restricted Hartree-Fock

 Orbital guess generated from atomic densities. Full valence occupancy:   23

 Initial occupancy:  23

 NELEC=   46   SYM=1   MS2= 0   THRE=1.0D-08   THRD=3.2D-06   THRG=3.2D-06  HFMA2=F  DIIS_START=2   DIIS_MAX=10   DIIS_INCORE=F

 Level shifts:    0.00 (CLOSED)    0.00 (OPEN)    0.30 (GAP_MIN)

 ITER           ETOT              DE          GRAD        DDIFF     DIIS  NEXP   TIME(IT)  TIME(TOT)  DIAG
   1     -319.72896308    -319.72896308     0.00D+00     0.32D+00     0     0       0.03      0.06    start
   2     -319.87826272      -0.14929964     0.21D-01     0.55D-01     1     0       0.00      0.06    diag
   3     -319.92284640      -0.04458368     0.11D-01     0.21D-01     2     0       0.00      0.06    diag
   4     -319.92747677      -0.00463037     0.23D-02     0.67D-02     3     0       0.01      0.07    diag
   5     -319.92814098      -0.00066421     0.72D-03     0.24D-02     4     0       0.00      0.07    diag
   6     -319.92832835      -0.00018737     0.37D-03     0.13D-02     5     0       0.00      0.07    diag
   7     -319.92836935      -0.00004100     0.18D-03     0.78D-03     6     0       0.00      0.07    diag
   8     -319.92837273      -0.00000338     0.48D-04     0.24D-03     7     0       0.00      0.07    diag
   9     -319.92837301      -0.00000028     0.16D-04     0.76D-04     8     0       0.00      0.07    diag
  10     -319.92837303      -0.00000001     0.42D-05     0.14D-04     9     0       0.00      0.07    diag/orth
  11     -319.92837303      -0.00000000     0.16D-05     0.41D-05     9     0       0.00      0.07    diag
  12     -319.92837303      -0.00000000     0.59D-06     0.18D-05     9     0       0.00      0.07    diag
  13     -319.92837303      -0.00000000     0.28D-06     0.75D-06     0     0       0.01      0.08    diag

 Final occupancy:  23

 !RHF STATE 1.1 Energy               -319.928373027667
  RHF One-electron energy            -854.469438153432
  RHF Two-electron energy             321.896683930870
  RHF Kinetic energy                  318.610257218433
  RHF Nuclear energy                  212.644381194895
  RHF Virial quotient                  -1.004137079015

 !RHF STATE 1.1 Dipole moment          -0.10697871     0.20858092     0.21388697
 Dipole moment /Debye                  -0.27191275     0.53015983     0.54364645

 Orbital energies:

           1.1          2.1          3.1          4.1          5.1          6.1          7.1          8.1          9.1         10.1
    -20.827937   -20.474549   -15.733322   -11.565950   -11.513078   -11.460199    -1.626840    -1.322789    -1.231273    -1.102638

          11.1         12.1         13.1         14.1         15.1         16.1         17.1         18.1         19.1         20.1
     -0.942222    -0.802139    -0.758213    -0.739160    -0.723175    -0.680902    -0.677832    -0.611322    -0.599623    -0.547403

          21.1         22.1         23.1         24.1         25.1
     -0.545300    -0.446380    -0.405789     0.021234     0.179037


 HOMO     23.1    -0.405789 =     -11.0421eV
 LUMO     24.1     0.021234 =       0.5778eV
 LUMO-HOMO         0.427023 =      11.6199eV

 Orbitals saved in record  2100.2


 **********************************************************************************************************************************
 DATASETS  * FILE   NREC   LENGTH (MB)   RECORD NAMES
              1      18       28.79       500      610      700      900      950      970     1000      129      960     1100   
                                          VAR    BASINP    GEOM    SYMINP    ZMAT    AOBASIS   BASIS     P2S    ABASIS      S 
                                         1400     1410     1200     1210     1080     1600     1650     1700   
                                           T        V       H0       H01     AOSYM     SMH    MOLCAS    OPER   

              2       4        2.81       700     1000      520     2100   
                                         GEOM     BASIS   MCVARS     RHF  

 PROGRAMS   *        TOTAL   RHF-SCF       INT
 CPU TIMES  *         1.48      0.10      1.21
 REAL TIME  *        20.09 SEC
 DISK USED  *        31.73 MB (local),      251.01 MB (total)
 GA USED    *         0.00 MB       (max)       0.00 MB       (current)
 **********************************************************************************************************************************
 SETTING BASIS          =    VDZ-F12


 Recomputing integrals since basis changed


 Using spherical harmonics

 Library entry C      S cc-pVDZ-F12          selected for orbital group  1
 Library entry C      P cc-pVDZ-F12          selected for orbital group  1
 Library entry C      D cc-pVDZ-F12          selected for orbital group  1
 Library entry H      S cc-pVDZ-F12          selected for orbital group  2
 Library entry H      P cc-pVDZ-F12          selected for orbital group  2
 Library entry O      S cc-pVDZ-F12          selected for orbital group  3
 Library entry O      P cc-pVDZ-F12          selected for orbital group  3
 Library entry O      D cc-pVDZ-F12          selected for orbital group  3
 Library entry N      S cc-pVDZ-F12          selected for orbital group  4
 Library entry N      P cc-pVDZ-F12          selected for orbital group  4
 Library entry N      D cc-pVDZ-F12          selected for orbital group  4


 PROGRAM * SEWARD (Integral evaluation for generally contracted gaussian basis sets)     Author: Roland Lindh, 1990

 Geometry written to block  1 of record 700


 Point group  C1  


 ATOMIC COORDINATES

 NR  ATOM    CHARGE       X              Y              Z

   1  C       6.00    3.379888557    1.368785324    0.365643108
   2  H       1.00    4.407143679    2.798325343   -0.667848110
   3  H       1.00    2.641478074    1.586406184    2.256767630
   4  O       8.00    3.053268294   -0.657114465   -0.771820841
   5  O       8.00    1.712734376   -2.477147490    0.413868919
   6  N       7.00   -1.684142820    2.930700658   -0.041762947
   7  C       6.00   -2.708355482    1.020622183   -0.042651119
   8  C       6.00   -4.051346044   -1.372640365   -0.044427461
   9  H       1.00   -3.050603780   -2.698510009   -1.250450674
  10  H       1.00   -5.973178616   -1.092790823   -0.715469208
  11  H       1.00   -4.084888683   -2.134880295    1.861588103

 Bond lengths in Bohr (Angstrom)

 1-2  2.041308856  1-3  2.041803330  1-4  2.346225690  4-5  2.552530432  6-7  2.167351413
     ( 1.080214127)     ( 1.080475791)     ( 1.241569167)     ( 1.350740935)     ( 1.146912976)

  7- 8  2.744327318   8- 9  2.052780402   8-10  2.054763545   8-11  2.053053859
       ( 1.452235476)       ( 1.086284608)       ( 1.087334042)       ( 1.086429315)

 Bond angles

  1-4-5  117.61919237   2-1-3  125.18918411   2-1-4  115.42302629   3-1-4  119.38756762

  6- 7- 8  178.90162402   7- 8- 9  108.97010394   7- 8-10  109.82502912   7- 8-11  109.33987863

  9- 8-10  110.61379703   9- 8-11  108.27600811  10- 8-11  109.78391455

 NUCLEAR CHARGE:                   46
 NUMBER OF PRIMITIVE AOS:         301
 NUMBER OF SYMMETRY AOS:          289
 NUMBER OF CONTRACTIONS:          225   (  225A   )
 NUMBER OF INNER CORE ORBITALS:     0   (    0A   )
 NUMBER OF OUTER CORE ORBITALS:     6   (    6A   )
 NUMBER OF VALENCE ORBITALS:       29   (   29A   )


 NUCLEAR REPULSION ENERGY  212.64438119


 Eigenvalues of metric

         1 0.106E-03 0.215E-03 0.481E-03 0.623E-03 0.994E-03 0.139E-02 0.155E-02 0.191E-02


 Contracted 2-electron integrals neglected if value below      1.0D-11
 AO integral compression algorithm  1   Integral accuracy      1.0D-11

     1248.854 MB (compressed) written to integral file ( 42.3%)

     Node minimum: 162.529 MB, node maximum: 186.122 MB


 NUMBER OF SORTED TWO-ELECTRON INTEGRALS:   46182696.     BUFFER LENGTH:  32768
 NUMBER OF SEGMENTS:   3  SEGMENT LENGTH:   15991171      RECORD LENGTH: 524288

 Memory used in sort:      16.55 MW

 SORT1 READ   369309663. AND WROTE    41360101. INTEGRALS IN    120 RECORDS. CPU TIME:     6.97 SEC, REAL TIME:     7.51 SEC
 SORT2 READ   288542057. AND WROTE   323228025. INTEGRALS IN   4795 RECORDS. CPU TIME:     0.81 SEC, REAL TIME:     1.31 SEC

 Node minimum:    46164536.  Node maximum:    46186329. integrals

 OPERATOR DM      FOR CENTER  0  COORDINATES:    0.000000    0.000000    0.000000


 **********************************************************************************************************************************
 DATASETS  * FILE   NREC   LENGTH (MB)   RECORD NAMES
              1      18       30.54       500      610      700      900      950      970     1001      129      960     1100   
                                          VAR    BASINP    GEOM    SYMINP    ZMAT    AOBASIS   BASIS     P2S    ABASIS      S 
                                         1400     1410     1200     1210     1080     1600     1650     1700   
                                           T        V       H0       H01     AOSYM     SMH    MOLCAS    OPER   

              2       5        2.86       700     1000      520     2100     1001   
                                         GEOM     BASIS   MCVARS     RHF     BASIS   

 PROGRAMS   *        TOTAL       INT   RHF-SCF       INT
 CPU TIMES  *        13.00     11.52      0.10      1.21
 REAL TIME  *        33.08 SEC
 DISK USED  *        33.46 MB (local),        4.59 GB (total)
 GA USED    *         0.00 MB       (max)       0.00 MB       (current)
 **********************************************************************************************************************************


 Program * Restricted Hartree-Fock

 Molecular orbitals read from record     2100.2  Type=RHF/CANONICAL  

 Present basis size:      225
 Previous basis size:      35
 Previous occupation:      23
 Previous closed-shells:   23
 Previous core-orbitals:    6
 Present occupation:       23
 Present closed-shells:    23
 Present core-orbitals:     6
 Wavefunction symmetry:    1   Singlet 

 Orbital overlap <old|new>:  < 1.1| 1.1> = 1.000000   < 2.1| 2.1> = 1.000000   < 3.1| 3.1> = 1.000000   < 4.1| 4.1> = 1.000000
                             < 5.1| 5.1> = 1.000000   < 6.1| 6.1> = 1.000000   < 7.1| 7.1> = 1.000000   < 8.1| 8.1> = 1.000000
                             < 9.1| 9.1> = 1.000000   <10.1|10.1> = 1.000000   <11.1|11.1> = 1.000000   <12.1|12.1> = 1.000000
                             <13.1|13.1> = 1.000000   <14.1|14.1> = 1.000000   <15.1|15.1> = 1.000000   <16.1|16.1> = 1.000000
                             <17.1|17.1> = 1.000000   <18.1|18.1> = 1.000000   <19.1|19.1> = 1.000000   <20.1|20.1> = 1.000000
                             <21.1|21.1> = 1.000000   <22.1|22.1> = 1.000000   <23.1|23.1> = 1.000000


 Initial occupancy:  23

 NELEC=   46   SYM=1   MS2= 0   THRE=1.0D-08   THRD=3.2D-06   THRG=3.2D-06  HFMA2=F  DIIS_START=2   DIIS_MAX=10   DIIS_INCORE=F

 Level shifts:    0.00 (CLOSED)    0.00 (OPEN)    0.30 (GAP_MIN)

 ITER           ETOT              DE          GRAD        DDIFF     DIIS  NEXP   TIME(IT)  TIME(TOT)  DIAG
   1     -319.92837303    -319.92837303     0.00D+00     0.51D-01     0     0       0.44      0.48    start
   2     -320.54343245      -0.61505942     0.12D-01     0.21D-01     1     0       0.44      0.92    diag
   3     -320.59532207      -0.05188963     0.33D-02     0.48D-02     2     0       0.45      1.37    diag
   4     -320.60742336      -0.01210128     0.17D-02     0.20D-02     3     0       0.44      1.81    diag
   5     -320.60950831      -0.00208496     0.49D-03     0.70D-03     4     0       0.43      2.24    diag
   6     -320.61018166      -0.00067334     0.21D-03     0.48D-03     5     0       0.45      2.69    diag
   7     -320.61030203      -0.00012037     0.94D-04     0.21D-03     6     0       0.44      3.13    diag
   8     -320.61032841      -0.00002638     0.41D-04     0.98D-04     7     0       0.44      3.57    diag
   9     -320.61033234      -0.00000393     0.19D-04     0.41D-04     8     0       0.44      4.01    diag
  10     -320.61033263      -0.00000030     0.54D-05     0.12D-04     9     0       0.45      4.46    diag/orth
  11     -320.61033269      -0.00000005     0.27D-05     0.40D-05     9     0       0.44      4.90    diag
  12     -320.61033270      -0.00000001     0.90D-06     0.22D-05     9     0       0.44      5.34    diag
  13     -320.61033270      -0.00000000     0.36D-06     0.10D-05     9     0       0.44      5.78    diag
  14     -320.61033270      -0.00000000     0.15D-06     0.23D-06     0     0       0.43      6.21    diag

 Final occupancy:  23

 !RHF STATE 1.1 Energy               -320.610332702651
  RHF One-electron energy            -859.288738210221
  RHF Two-electron energy             326.034024312675
  RHF Kinetic energy                  320.302189556749
  RHF Nuclear energy                  212.644381194895
  RHF Virial quotient                  -1.000962038837

 !RHF STATE 1.1 Dipole moment          -0.00118479     0.61165858     0.18407048
 Dipole moment /Debye                  -0.00301144     1.55468104     0.46786050

 Orbital energies:

           1.1          2.1          3.1          4.1          5.1          6.1          7.1          8.1          9.1         10.1
    -20.711724   -20.523240   -15.566148   -11.385610   -11.283163   -11.267710    -1.559201    -1.229688    -1.196412    -1.031782

          11.1         12.1         13.1         14.1         15.1         16.1         17.1         18.1         19.1         20.1
     -0.911573    -0.763386    -0.716531    -0.687987    -0.670761    -0.619332    -0.614897    -0.567818    -0.561617    -0.467533

          21.1         22.1         23.1         24.1         25.1
     -0.465379    -0.416656    -0.392210     0.041000     0.050672


 HOMO     23.1    -0.392210 =     -10.6726eV
 LUMO     24.1     0.041000 =       1.1157eV
 LUMO-HOMO         0.433210 =      11.7882eV

 Orbitals saved in record  2101.2


 **********************************************************************************************************************************
 DATASETS  * FILE   NREC   LENGTH (MB)   RECORD NAMES
              1      18       30.54       500      610      700      900      950      970     1001      129      960     1100   
                                          VAR    BASINP    GEOM    SYMINP    ZMAT    AOBASIS   BASIS     P2S    ABASIS      S 
                                         1400     1410     1200     1210     1080     1600     1650     1700   
                                           T        V       H0       H01     AOSYM     SMH    MOLCAS    OPER   

              2       6        6.00       700     1000      520     2100     1001     2101   
                                         GEOM     BASIS   MCVARS     RHF     BASIS     RHF  

 PROGRAMS   *        TOTAL   RHF-SCF       INT   RHF-SCF       INT
 CPU TIMES  *        19.24      6.23     11.52      0.10      1.21
 REAL TIME  *        40.04 SEC
 DISK USED  *        40.10 MB (local),        4.63 GB (total)
 GA USED    *         0.00 MB       (max)       0.00 MB       (current)
 **********************************************************************************************************************************


 PROGRAM * CCSD (Restricted open-shell coupled cluster)     Authors: C. Hampel, H.-J. Werner, 1991, M. Deegan, P.J. Knowles, 1992

                   Density fitting integral evaluation by F.R. Manby, 2003,2007, G. Knizia, 2010


 Basis set VDZ-F12/JKFIT generated.      Number of basis functions:   676 
 Basis set CC-PVDZ-F12/OPTRI generated.  Number of basis functions:   506 
 Basis set VDZ-F12/MP2FIT generated.     Number of basis functions:   547 

 Convergence thresholds:  THRVAR = 1.00D-08  THRDEN = 1.00D-06

 CCSD(T)     terms to be evaluated (factor= 1.000)


 Number of core orbitals:           6 (   6 )
 Number of closed-shell orbitals:  17 (  17 )
 Number of external orbitals:     202 ( 202 )

 Memory could be reduced to 258.84 Mwords without degradation in triples

 Number of N-1 electron functions:              34
 Number of N-2 electron functions:             561
 Number of singly external CSFs:              6868
 Number of doubly external CSFs:          17314228
 Total number of CSFs:                    17321096

 Molecular orbitals read from record     2101.2  Type=RHF/CANONICAL  

 Integral transformation finished. Total CPU:  17.42 sec, npass=  1  Memory used: 116.72 MW

 Geminal basis:    OPTFULL  GEM_TYPE=SLATER  BETA=0.9  NGEM=6

 Optimizing Gaussian exponents for each gem_beta

 Geminal optimization for beta= 0.9000
 Weight function:   m=0, omega= 1.3652

 Augmented Hessian optimization of geminal fit. Trust ratio= 0.40000
 Convergence reached after  14 iterations. Final gradient= 9.47D-17, Step= 1.60D-08, Delta= 1.32D-09

 Alpha:                 0.16713     0.72638     2.57315     8.59263    32.33955   179.26007
 Coeff:                 0.29008     0.30523     0.17630     0.10448     0.06448     0.03994


 WFN_F12=FIX,EG    DECOUPLE_EXPL=F   HYBRID=0    NOX=F   SEMIINT_F12=T   CORE_SINGLES=F


 AO(A)-basis ORBITAL           loaded. Number of functions:     225
 RI(R)-basis CC-PVDZ-F12/OPTRI loaded. Number of functions:     506
 DF-basis VDZ-F12/JKFIT        loaded. Number of functions:     676

 Screening thresholds:   THRAO=  1.00D-10  THRMO=  1.00D-09  THRPROD=  1.00D-09
                         THRSW=  1.00D-05  THROV=  1.00D-12  THRAOF12= 1.00D-08

 CPU time for one-electron matrices               2.07 sec

 Construction of ABS:
 Pseudo-inverse stability          4.42E-12
 Smallest eigenvalue of S          1.06E-04  (threshold= 1.00E-08)
 Ratio eigmin/eigmax               1.52E-05  (threshold= 1.00E-09)
 Smallest eigenvalue of S kept     1.06E-04  (threshold= 1.06E-04, 0 functions deleted, 506 kept)

 Construction of CABS:
 Pseudo-inverse stability          6.77E-11
 Smallest eigenvalue of S          2.68E-06  (threshold= 1.00E-08)
 Ratio eigmin/eigmax               2.68E-06  (threshold= 1.00E-09)
 Smallest eigenvalue of S kept     2.68E-06  (threshold= 2.68E-06, 0 functions deleted, 506 kept)

 CPU time for basis constructions                 0.13 sec
 Fock operators(MO) rebuilt from dump record.
 CPU time for Fock operator transformation        0.15 sec

                                      TOTAL          ALPHA          BETA    
  Singles Contributions MO        -0.000000000   -0.000000000   -0.000000000
  Singles Contributions CABS      -0.016412427   -0.008206214   -0.008206214
  Pure DF-RHF relaxation          -0.016412427

 CPU time for RHF CABS relaxation                 0.21 sec
 CPU time for singles (tot)                       0.45 sec

 AO(A)-basis ORBITAL           loaded. Number of functions:     225
 RI(R)-basis CC-PVDZ-F12/OPTRI loaded. Number of functions:     506
 DF-basis VDZ-F12/MP2FIT       loaded. Number of functions:     547

 Screening thresholds:   THRAO=  1.00D-10  THRMO=  1.00D-09  THRPROD=  1.00D-09
                         THRSW=  1.00D-05  THROV=  1.00D-12  THRAOF12= 1.00D-08

 CPU time for transformed integrals              13.53 sec
 CPU time for F12 matrices                       14.74 sec

 Diagonal F12 ansatz with fixed amplitudes:   TS= 0.5000  TT= 0.2500  TN= 0.3750

 ITER.     SQ.NORM      CORR.ENERGY   TOTAL ENERGY  ENERGY CHANGE      VAR         CPU   MICRO    DIIS
   1      1.33353336    -1.28061036  -321.90735549    -1.2970E+00   3.34E-01      0.76  1  1  1   0  0
   2      1.33353323    -1.28061023  -321.90735536     1.2204E-07   2.20E-13      3.21  0  0  0   1  1

 - - Continuing with F12/conv. amplitude coupling turned on.

   3      1.33522899    -1.28614189  -321.91288702    -5.5315E-03   2.35E-04      6.11  1  1  1   1  1
   4      1.33522899    -1.28614189  -321.91288702    -3.7368E-11   1.57E-17      8.85  1  1  1   2  2

 CPU time for iterative RMP2-F12                  8.85 sec


 DF-RMP2-F12 doubles corrections:
 - - - - - - - - - - - - - - - - 
  Approx.                             TOTAL           A-B            A-A            B-B    
  RMP2-F12/3C(FIX)                -0.216303789   -0.189656880   -0.013323455   -0.013323455
  RMP2-F12/3*C(FIX)               -0.210772129   -0.185777528   -0.012497300   -0.012497300
  RMP2-F12/3*C(DX)                -0.213461890   -0.188355228   -0.012553331   -0.012553331
  RMP2-F12/3*C(FIX,DX)            -0.233832844   -0.207966138   -0.012933353   -0.012933353

 DF-RMP2-F12 doubles energies:
 - - - - - - - - - - - - - - -
  Approx.                             TOTAL           A-B            A-A            B-B    
  RMP2                            -1.069838104   -0.797442090   -0.136198007   -0.136198007
  RMP2-F12/3C(FIX)                -1.286141894   -0.987098971   -0.149521462   -0.149521462
  RMP2-F12/3*C(FIX)               -1.280610233   -0.983219619   -0.148695307   -0.148695307
  RMP2-F12/3*C(DX)                -1.283299994   -0.985797319   -0.148751338   -0.148751338
  RMP2-F12/3*C(FIX,DX)            -1.303670948   -1.005408228   -0.149131360   -0.149131360


  Reference energy                   -320.610332702652
  CABS relaxation correction to RHF    -0.016412427104
  New reference energy               -320.626745129756

  RMP2-F12 singles (MO) energy         -0.000000000086
  RMP2-F12 pair energy                 -1.286141893702
  RMP2-F12 correlation energy          -1.286141893788

 !RMP2-F12/3C(FIX) energy            -321.912887023544

 Starting RMP2 calculation, locsing= 0

 Wavefunction is spin-projected

 ITER.      SQ.NORM     CORR.ENERGY   TOTAL ENERGY   ENERGY CHANGE        DEN1      VAR(S)    VAR(P)  DIIS     TIME
   1      1.32930318    -1.06556094  -321.67589364    -1.06556094    -0.00409431  0.21D-11  0.17D-02  1  1    61.70
   2      1.33340530    -1.06996558  -321.68029828    -0.00440464    -0.00000563  0.27D-13  0.34D-05  2  2    64.27
   3      1.33353121    -1.07003811  -321.68037081    -0.00007253    -0.00000001  0.28D-15  0.10D-07  3  3    66.98
   4      1.33353370    -1.07003866  -321.68037137    -0.00000055    -0.00000000  0.24D-17  0.36D-10  4  4    69.78

 Norm of t1 vector:      0.00001036      S-energy:    -0.00000000      T1 diagnostic:  0.00000126
 Norm of t2 vector:      0.57752376      P-energy:    -1.07003866
                                         Alpha-Beta:  -0.79828857
                                         Alpha-Alpha: -0.13587505
                                         Beta-Beta:   -0.13587505

 Spin contamination <S**2-Sz**2-Sz>     0.00000000
  Reference energy                   -320.610332702652
  CABS singles correction              -0.016412427104
  New reference energy               -320.626745129756
  RHF-RMP2 correlation energy          -1.070038664307
 !RHF-RMP2 energy                    -321.696783794063

  F12/3C(FIX) correction               -0.216303789374
  RHF-RMP2-F12 correlation energy      -1.286342453681
 !RHF-RMP2-F12 total energy          -321.913087583437
 (NB above energy spin projected)

 Starting RCCSD calculation

 ITER.      SQ.NORM     CORR.ENERGY   TOTAL ENERGY   ENERGY CHANGE        DEN1      VAR(S)    VAR(P)  DIIS     TIME
   1      1.31620979    -1.03120990  -321.64154260    -1.03120990    -0.03474215  0.99D-02  0.60D-02  1  1   131.50
   2      1.34794310    -1.06103445  -321.67136715    -0.02982455    -0.00414517  0.60D-03  0.15D-02  2  2   188.74
   3      1.36960093    -1.06854868  -321.67888138    -0.00751423    -0.00096268  0.95D-03  0.13D-03  3  3   246.04
   4      1.38213444    -1.07172746  -321.68206016    -0.00317878    -0.00036543  0.28D-03  0.80D-04  4  4   303.58
   5      1.39721787    -1.07353277  -321.68386548    -0.00180532    -0.00014304  0.17D-03  0.12D-04  5  5   358.34
   6      1.40929065    -1.07434846  -321.68468116    -0.00081568    -0.00003328  0.32D-04  0.53D-05  6  6   416.39
   7      1.41651413    -1.07481209  -321.68514479    -0.00046364    -0.00000638  0.42D-05  0.14D-05  6  2   473.13
   8      1.41831858    -1.07487923  -321.68521193    -0.00006714    -0.00000086  0.45D-06  0.21D-06  6  1   530.64
   9      1.41904044    -1.07492009  -321.68525279    -0.00004086    -0.00000013  0.72D-07  0.32D-07  6  3   586.97
  10      1.41897855    -1.07490665  -321.68523935     0.00001344    -0.00000002  0.14D-07  0.57D-08  6  5   645.97
  11      1.41905167    -1.07490666  -321.68523936    -0.00000001    -0.00000000  0.23D-08  0.13D-08  6  4   703.50

 Norm of t1 vector:      0.24507916      S-energy:     0.00000011      T1 diagnostic:  0.02972021
                                                                       D1 diagnostic:  0.15494869
                                                                       D2 diagnostic:  0.19622727 (external, symmetry=1)
 Norm of t2 vector:      0.59915597      P-energy:    -1.07490677
                                         Alpha-Beta:  -0.83575990
                                         Alpha-Alpha: -0.11957344
                                         Beta-Beta:   -0.11957344

 Singles amplitudes (print threshold =  0.500E-01):

         I         SYM. A    A   T(IA) [Alpha-Alpha]

        17         1         1     -0.08597659
        17         1         3      0.06836004
        17         1         8      0.08301365

         I         SYM. A    A   T(IA) [Beta-Beta]

        17         1         1     -0.08597659
        17         1         3      0.06836004
        17         1         8      0.08301365

 Spin contamination <S**2-Sz**2-Sz>     0.00000000

 Memory could be reduced to 281.72 Mwords without degradation in triples


 RESULTS
 =======

  Reference energy                   -320.610332702652
  CABS relaxation correction to RHF    -0.016412427104
  New reference energy               -320.626745129756

  F12 corrections for ansatz 3C(FIX) added to RCCSD energy. Coupling mode:  7

  RCCSD-F12a singles energy             0.000000109063
  RCCSD-F12a pair energy               -1.284713378945
  RCCSD-F12a correlation energy        -1.284713269882
  Triples (T) contribution             -0.051220855638
  Total correlation energy             -1.335934125520

  RHF-RCCSD-F12a energy              -321.911458399638
  RHF-RCCSD[T]-F12a energy           -321.968216869438
  RHF-RCCSD-T-F12a energy            -321.961048052433
 !RHF-RCCSD(T)-F12a energy           -321.962679255276

 Program statistics:

 Available memory in ccsd:              2799997495
 Min. memory needed in ccsd:              48363794
 Max. memory used in ccsd:                70401081
 Max. memory used in cckext:              58752103 (11 integral passes)
 Max. memory used in cckint:             116716036 ( 1 integral passes)


 **********************************************************************************************************************************
 DATASETS  * FILE   NREC   LENGTH (MB)   RECORD NAMES
              1      18       30.54       500      610      700      900      950      970     1001      129      960     1100   
                                          VAR    BASINP    GEOM    SYMINP    ZMAT    AOBASIS   BASIS     P2S    ABASIS      S 
                                         1400     1410     1200     1210     1080     1600     1650     1700   
                                           T        V       H0       H01     AOSYM     SMH    MOLCAS    OPER   

              2       7        6.58       700     1000      520     2100     1001     2101     7360   
                                         GEOM     BASIS   MCVARS     RHF     BASIS     RHF    F12ABS    

 PROGRAMS   *        TOTAL  RCCSD(T)   RHF-SCF       INT   RHF-SCF       INT
 CPU TIMES  *      1450.81   1431.57      6.23     11.52      0.10      1.21
 REAL TIME  *      1544.24 SEC
 DISK USED  *         2.08 GB (local),       18.94 GB (total)
 SF USED    *        13.65 GB
 GA USED    *         3.05 MB       (max)       0.00 MB       (current)
 **********************************************************************************************************************************

 RCCSD(T)-F12A/cc-pVDZ-F12 energy=   -321.962679255276

   RCCSD(T)-F12A         RHF-SCF         RHF-SCF
   -321.96267926   -320.61033270   -319.92837303
 **********************************************************************************************************************************
 Molpro calculation terminated
