# Supplementary material for: An Experimental and Master Equation Investigation of Kinetics of the CH2OO + RCN Reactions (R = H, CH3, C2H5) and Their Atmospheric Relevance
Source: J Phys Chem A. 2023 Jan 5;127(2):477–88. doi: 10.1021/acs.jpca.2c07073 (PMC9869398; doi:10.1021/acs.jpca.2c07073)
Supplement: Supplementary file 2 — jp2c07073_si_002.zip [file jp2c07073_si_002.zip › CCSD(T)/Ring1.out]

 Primary working directories    : /run/nvme/job_7852479/data/7852479/molpro.kLfr7kcjEb
 Secondary working directories  : /run/nvme/job_7852479/data/7852479/molpro.kLfr7kcjEb
 Wavefunction directory         : /scratch/kurten/scratch_lauri/Cyan/Products/PC-M0001-b3lyp-wb97L-wb97H-F12/
 Main file repository           : /run/nvme/job_7852479/data/7852479/

 id        : cs

 Nodes       nprocs
 r06c63.bullx    8

 Using customized tuning parameters: mindgm=1; mindgv=20; mindgc=4; mindgr=1; noblas=0; minvec=7
 default implementation of scratch files=sf  


 Variables initialized (934), CPU time= 0.03 sec
 ***,SCI
 memory,2800,m
 geomtyp=xyz
 NOSYM
 geometry={
 8
 PC-M0001-b3lyp-wb97L-wb97H.log,Energy: -177654.8405885
 O         -0.67706       -0.96401        0.00000
 O         -1.13087        0.40026        0.00000
 C          0.00000        1.12045        0.00000
 N          1.10352        0.52022        0.00000
 C          0.76800       -0.88152        0.00000
 H         -0.16127        2.18938        0.00000
 H          1.14608       -1.37726        0.89704
 H          1.14608       -1.37726       -0.89704
 }
 BASIS=MINAO
 END
 {rhf;
 wf,charge=0,spin=0}
 BASIS=VDZ-F12
 END
 {rhf;
 wf,charge=0,spin=0}
 rccsd(t)-f12a,gem_beta=0.9
 
 
 Commands  initialized (763), CPU time= 0.02 sec, 617 directives.
 Default parameters read. Elapsed time= 5.28 sec

 Checking input...
 Passed
1


                                         ***  PROGRAM SYSTEM MOLPRO  ***
                                       Copyright, TTI GmbH Stuttgart, 2015
                                    Version 2019.2 linked Sep 26 2019 14:26:04


 **********************************************************************************************************************************
 LABEL *   SCI                                                                           
  64 bit mpp version                                                                     DATE: 21-Sep-21          TIME: 11:30:13  
 **********************************************************************************************************************************

 SHA1:             be6ab392da7e353d2966a12a05a6c018082442e1
 **********************************************************************************************************************************
 SETTING GEOMTYP        =    XYZ

 Variable memory set to 2800000000 words,  buffer space 

 ZSYMEL=NOSYM

 SETTING BASIS          =    MINAO


 Recomputing integrals since basis changed


 Using spherical harmonics

 Library entry O      S MINAO                selected for orbital group  1
 Library entry O      P MINAO                selected for orbital group  1
 Library entry C      S MINAO                selected for orbital group  2
 Library entry C      P MINAO                selected for orbital group  2
 Library entry N      S MINAO                selected for orbital group  3
 Library entry N      P MINAO                selected for orbital group  3
 Library entry H      S MINAO                selected for orbital group  5


 PROGRAM * SEWARD (Integral evaluation for generally contracted gaussian basis sets)     Author: Roland Lindh, 1990

 Geometry written to block  1 of record 700


 Point group  C1  


 ATOMIC COORDINATES

 NR  ATOM    CHARGE       X              Y              Z

   1  O       8.00   -1.279457970   -1.821714881    0.000000000
   2  O       8.00   -2.137034582    0.756381779    0.000000000
   3  C       6.00    0.000000000    2.117343636    0.000000000
   4  N       7.00    2.085350573    0.983073325    0.000000000
   5  C       6.00    1.451309664   -1.665831373    0.000000000
   6  H       1.00   -0.304756132    4.137328583    0.000000000
   7  H       1.00    2.165777317   -2.602644202    1.695159923
   8  H       1.00    2.165777317   -2.602644202   -1.695159923

 Bond lengths in Bohr (Angstrom)

 1-2  2.716987309  1-5  2.735213252  2-3  2.533600992  3-4  2.373869447  3-6  2.042844948
     ( 1.437767766)     ( 1.447412520)     ( 1.340723906)     ( 1.256197613)     ( 1.081026992)

 4-5  2.723729791  5-7  2.064376290  5-8  2.064376290
     ( 1.441335734)     ( 1.092420888)     ( 1.092420888)

 Bond angles

  1-2-3  104.09169842   1-5-4  106.72817159   1-5-7  108.64288143   1-5-8  108.64288143

  2-1-5  105.13202527   2-3-4  118.96635203   2-3-6  113.91132038   3-4-5  105.08175269

  4-3-6  127.12232760   4-5-7  111.14735501   4-5-8  111.14735501   7-5-8  110.39989930

 NUCLEAR CHARGE:                   38
 NUMBER OF PRIMITIVE AOS:         140
 NUMBER OF SYMMETRY AOS:          140
 NUMBER OF CONTRACTIONS:           28   (   28A   )
 NUMBER OF CORE ORBITALS:           5   (    5A   )
 NUMBER OF VALENCE ORBITALS:       23   (   23A   )


 NUCLEAR REPULSION ENERGY  178.83924231


 Eigenvalues of metric

         1 0.182E+00 0.199E+00 0.218E+00 0.247E+00 0.300E+00 0.317E+00 0.385E+00 0.505E+00


 Contracted 2-electron integrals neglected if value below      1.0D-11
 AO integral compression algorithm  1   Integral accuracy      1.0D-11

     2.097 MB (compressed) written to integral file (100.0%)

     Node minimum: 0.262 MB, node maximum: 0.262 MB


 NUMBER OF SORTED TWO-ELECTRON INTEGRALS:      10200.     BUFFER LENGTH:  32768
 NUMBER OF SEGMENTS:   1  SEGMENT LENGTH:      10200      RECORD LENGTH: 524288

 Memory used in sort:       0.57 MW

 SORT1 READ       99300. AND WROTE        7148. INTEGRALS IN      1 RECORDS. CPU TIME:     0.01 SEC, REAL TIME:     0.02 SEC
 SORT2 READ       56469. AND WROTE       82621. INTEGRALS IN      8 RECORDS. CPU TIME:     0.00 SEC, REAL TIME:     0.01 SEC

 Node minimum:       10150.  Node maximum:       10506. integrals

 OPERATOR DM      FOR CENTER  0  COORDINATES:    0.000000    0.000000    0.000000


 **********************************************************************************************************************************
 DATASETS  * FILE   NREC   LENGTH (MB)   RECORD NAMES
              1      18       30.11       500      610      700      900      950      970     1000      129      960     1100   
                                          VAR    BASINP    GEOM    SYMINP    ZMAT    AOBASIS   BASIS     P2S    ABASIS      S 
                                         1400     1410     1200     1210     1080     1600     1650     1700   
                                           T        V       H0       H01     AOSYM     SMH    MOLCAS    OPER   

 PROGRAMS   *        TOTAL       INT
 CPU TIMES  *         0.86      0.68
 REAL TIME  *        17.73 SEC
 DISK USED  *        30.51 MB (local),      277.98 MB (total)
 GA USED    *         0.00 MB       (max)       0.00 MB       (current)
 **********************************************************************************************************************************


 PROGRAM * RHF-SCF (CLOSED SHELL)       Authors: W. Meyer, H.-J. Werner


 NUMBER OF ELECTRONS:      19+   19-    SPACE SYMMETRY=1    SPIN SYMMETRY: Singlet 
 CONVERGENCE THRESHOLDS:    1.00E-05 (Density)    1.00E-07 (Energy)
 MAX. NUMBER OF ITERATIONS:       60
 INTERPOLATION TYPE:            DIIS
 INTERPOLATION STEPS:              2 (START)      1 (STEP)
 LEVEL SHIFTS:                  0.00 (CLOSED)  0.00 (OPEN) 


 Orbital guess generated from atomic densities. Full valence occupancy:   19

 Molecular orbital dump at record        2100.2

 Initial occupancy:  19

 ITERATION    DDIFF          GRAD             ENERGY        2-EL.EN.            DIPOLE MOMENTS         DIIS   ORB.
    1      0.000D+00      0.000D+00      -281.01625471    549.456678   -0.09554    0.52913   -0.00000    0    start
    2      0.000D+00      0.182D-01      -281.08243125    551.280235    0.67218    0.03482    0.00000    1    diag
    3      0.429D-01      0.855D-02      -281.09603434    551.141816    0.18229    0.16932   -0.00000    2    diag
    4      0.141D-01      0.182D-02      -281.09725807    551.181277    0.32106    0.14033   -0.00000    3    diag
    5      0.437D-02      0.797D-03      -281.09751562    551.178712    0.29195    0.13806    0.00000    4    diag
    6      0.204D-02      0.254D-03      -281.09756290    551.169705    0.29334    0.13477   -0.00000    5    diag
    7      0.112D-02      0.857D-04      -281.09756791    551.169881    0.29369    0.13503    0.00000    6    diag
    8      0.380D-03      0.315D-04      -281.09756849    551.170066    0.29375    0.13465    0.00000    7    diag
    9      0.122D-03      0.104D-04      -281.09756858    551.169592    0.29380    0.13478   -0.00000    8    diag
   10      0.519D-04      0.194D-05      -281.09756858    551.169528    0.29380    0.13481    0.00000    9    orth
   11      0.889D-05      0.388D-06      -281.09756858    551.169526    0.29380    0.13482    0.00000    0    orth

 Final occupancy:  19

 !RHF STATE  1.1 Energy              -281.097568580562
 Nuclear energy                       178.83924231
 One-electron energy                 -735.52157373
 Two-electron energy                  275.58476284
 Virial quotient                       -1.00231120
 !RHF STATE  1.1 Dipole moment          0.29379552     0.13481659     0.00000000
 Dipole moment /Debye                   0.74670481     0.34264715     0.00000000

 Orbital energies:

         1.1          2.1          3.1          4.1          5.1          6.1          7.1          8.1          9.1         10.1
    -20.706191   -20.678178   -15.711777   -11.580355   -11.532131    -1.613582    -1.349207    -1.337902    -0.993450    -0.903033

        11.1         12.1         13.1         14.1         15.1         16.1         17.1         18.1         19.1         20.1
     -0.797817    -0.783201    -0.687923    -0.666026    -0.637069    -0.623379    -0.585036    -0.534883    -0.454884     0.106566

        21.1
      0.199620


 HOMO     19.1    -0.454884 =     -12.3780eV
 LUMO     20.1     0.106566 =       2.8998eV
 LUMO-HOMO         0.561450 =      15.2778eV


 **********************************************************************************************************************************
 DATASETS  * FILE   NREC   LENGTH (MB)   RECORD NAMES
              1      18       30.11       500      610      700      900      950      970     1000      129      960     1100   
                                          VAR    BASINP    GEOM    SYMINP    ZMAT    AOBASIS   BASIS     P2S    ABASIS      S 
                                         1400     1410     1200     1210     1080     1600     1650     1700   
                                           T        V       H0       H01     AOSYM     SMH    MOLCAS    OPER   

              2       4        2.89       700     1000      520     2100   
                                         GEOM     BASIS   MCVARS     RHF  

 PROGRAMS   *        TOTAL   RHF-SCF       INT
 CPU TIMES  *         1.03      0.17      0.68
 REAL TIME  *        21.35 SEC
 DISK USED  *        33.10 MB (local),      298.74 MB (total)
 SF USED    *         0.00 MB
 GA USED    *         0.00 MB       (max)       0.00 MB       (current)
 **********************************************************************************************************************************
 SETTING BASIS          =    VDZ-F12


 Recomputing integrals since basis changed


 Using spherical harmonics

 Library entry O      S cc-pVDZ-F12          selected for orbital group  1
 Library entry O      P cc-pVDZ-F12          selected for orbital group  1
 Library entry O      D cc-pVDZ-F12          selected for orbital group  1
 Library entry C      S cc-pVDZ-F12          selected for orbital group  2
 Library entry C      P cc-pVDZ-F12          selected for orbital group  2
 Library entry C      D cc-pVDZ-F12          selected for orbital group  2
 Library entry N      S cc-pVDZ-F12          selected for orbital group  3
 Library entry N      P cc-pVDZ-F12          selected for orbital group  3
 Library entry N      D cc-pVDZ-F12          selected for orbital group  3
 Library entry H      S cc-pVDZ-F12          selected for orbital group  5
 Library entry H      P cc-pVDZ-F12          selected for orbital group  5


 PROGRAM * SEWARD (Integral evaluation for generally contracted gaussian basis sets)     Author: Roland Lindh, 1990

 Geometry written to block  1 of record 700


 Point group  C1  


 ATOMIC COORDINATES

 NR  ATOM    CHARGE       X              Y              Z

   1  O       8.00   -1.279457970   -1.821714881    0.000000000
   2  O       8.00   -2.137034582    0.756381779    0.000000000
   3  C       6.00    0.000000000    2.117343636    0.000000000
   4  N       7.00    2.085350573    0.983073325    0.000000000
   5  C       6.00    1.451309664   -1.665831373    0.000000000
   6  H       1.00   -0.304756132    4.137328583    0.000000000
   7  H       1.00    2.165777317   -2.602644202    1.695159923
   8  H       1.00    2.165777317   -2.602644202   -1.695159923

 Bond lengths in Bohr (Angstrom)

 1-2  2.716987309  1-5  2.735213252  2-3  2.533600992  3-4  2.373869447  3-6  2.042844948
     ( 1.437767766)     ( 1.447412520)     ( 1.340723906)     ( 1.256197613)     ( 1.081026992)

 4-5  2.723729791  5-7  2.064376290  5-8  2.064376290
     ( 1.441335734)     ( 1.092420888)     ( 1.092420888)

 Bond angles

  1-2-3  104.09169842   1-5-4  106.72817159   1-5-7  108.64288143   1-5-8  108.64288143

  2-1-5  105.13202527   2-3-4  118.96635203   2-3-6  113.91132038   3-4-5  105.08175269

  4-3-6  127.12232760   4-5-7  111.14735501   4-5-8  111.14735501   7-5-8  110.39989930

 NUCLEAR CHARGE:                   38
 NUMBER OF PRIMITIVE AOS:         238
 NUMBER OF SYMMETRY AOS:          228
 NUMBER OF CONTRACTIONS:          177   (  177A   )
 NUMBER OF CORE ORBITALS:           5   (    5A   )
 NUMBER OF VALENCE ORBITALS:       23   (   23A   )


 NUCLEAR REPULSION ENERGY  178.83924231


 Eigenvalues of metric

         1 0.160E-03 0.367E-03 0.485E-03 0.852E-03 0.119E-02 0.153E-02 0.195E-02 0.231E-02


 Contracted 2-electron integrals neglected if value below      1.0D-11
 AO integral compression algorithm  1   Integral accuracy      1.0D-11

     419.168 MB (compressed) written to integral file ( 35.8%)

     Node minimum: 30.147 MB, node maximum: 164.364 MB


 NUMBER OF SORTED TWO-ELECTRON INTEGRALS:   15515720.     BUFFER LENGTH:  32768
 NUMBER OF SEGMENTS:   1  SEGMENT LENGTH:   15515720      RECORD LENGTH: 524288

 Memory used in sort:      16.07 MW

 SORT1 READ   146584823. AND WROTE    10463109. INTEGRALS IN     30 RECORDS. CPU TIME:     1.63 SEC, REAL TIME:     1.77 SEC
 SORT2 READ    83542612. AND WROTE   124086381. INTEGRALS IN   1192 RECORDS. CPU TIME:     0.20 SEC, REAL TIME:     0.29 SEC

 Node minimum:    15503906.  Node maximum:    15517690. integrals

 OPERATOR DM      FOR CENTER  0  COORDINATES:    0.000000    0.000000    0.000000


 **********************************************************************************************************************************
 DATASETS  * FILE   NREC   LENGTH (MB)   RECORD NAMES
              1      18       31.26       500      610      700      900      950      970     1001      129      960     1100   
                                          VAR    BASINP    GEOM    SYMINP    ZMAT    AOBASIS   BASIS     P2S    ABASIS      S 
                                         1400     1410     1200     1210     1080     1600     1650     1700   
                                           T        V       H0       H01     AOSYM     SMH    MOLCAS    OPER   

              2       5        2.94       700     1000      520     2100     1001   
                                         GEOM     BASIS   MCVARS     RHF     BASIS   

 PROGRAMS   *        TOTAL       INT   RHF-SCF       INT
 CPU TIMES  *         6.86      5.82      0.17      0.68
 REAL TIME  *        28.03 SEC
 DISK USED  *        34.26 MB (local),        1.76 GB (total)
 SF USED    *         0.00 MB
 GA USED    *         0.00 MB       (max)       0.00 MB       (current)
 **********************************************************************************************************************************


 PROGRAM * RHF-SCF (CLOSED SHELL)       Authors: W. Meyer, H.-J. Werner


 NUMBER OF ELECTRONS:      19+   19-    SPACE SYMMETRY=1    SPIN SYMMETRY: Singlet 
 CONVERGENCE THRESHOLDS:    1.00E-05 (Density)    1.00E-07 (Energy)
 MAX. NUMBER OF ITERATIONS:       60
 INTERPOLATION TYPE:            DIIS
 INTERPOLATION STEPS:              2 (START)      1 (STEP)
 LEVEL SHIFTS:                  0.00 (CLOSED)  0.00 (OPEN) 


 Molecular orbitals read from record     2100.2  Type=RHF/CANONICAL (state 1.1)

 Present basis size:      177
 Previous basis size:      28
 Previous occupation:      19
 Previous closed-shells:   19
 Previous core-orbitals:    5
 Present occupation:       19
 Present closed-shells:    19
 Present core-orbitals:     5
 Wavefunction symmetry:    1   Singlet 

 Orbital overlap <old|new>:  < 1.1| 1.1> = 1.000000   < 2.1| 2.1> = 1.000000   < 3.1| 3.1> = 1.000000   < 4.1| 4.1> = 1.000000
                             < 5.1| 5.1> = 1.000000   < 6.1| 6.1> = 1.000000   < 7.1| 7.1> = 1.000000   < 8.1| 8.1> = 1.000000
                             < 9.1| 9.1> = 1.000000   <10.1|10.1> = 1.000000   <11.1|11.1> = 1.000000   <12.1|12.1> = 1.000000
                             <13.1|13.1> = 1.000000   <14.1|14.1> = 1.000000   <15.1|15.1> = 1.000000   <16.1|16.1> = 1.000000
                             <17.1|17.1> = 1.000000   <18.1|18.1> = 1.000000   <19.1|19.1> = 1.000000


 Molecular orbital dump at record        2101.2

 ITERATION    DDIFF          GRAD             ENERGY        2-EL.EN.            DIPOLE MOMENTS         DIIS   ORB.
    1      0.000D+00      0.000D+00      -281.09756858    551.169526    0.29380    0.13482    0.00000    0    start
    2      0.000D+00      0.135D-01      -281.57663643    560.890325    0.15700    0.06206    0.00000    1    diag
    3      0.207D-01      0.381D-02      -281.61893030    557.221004    0.24041    0.24236    0.00000    2    diag
    4      0.497D-02      0.142D-02      -281.62547331    557.730288    0.21726    0.19393    0.00000    3    diag
    5      0.179D-02      0.312D-03      -281.62606191    557.946505    0.22812    0.21599    0.00000    4    diag
    6      0.552D-03      0.150D-03      -281.62618043    557.830546    0.22193    0.21062   -0.00000    5    diag
    7      0.261D-03      0.458D-04      -281.62620211    557.838539    0.21872    0.21451   -0.00000    6    diag
    8      0.119D-03      0.229D-04      -281.62620617    557.842194    0.21843    0.21314    0.00000    7    orth
    9      0.467D-04      0.108D-04      -281.62620728    557.840152    0.21689    0.21354    0.00000    8    diag
   10      0.278D-04      0.343D-05      -281.62620742    557.840234    0.21684    0.21355   -0.00000    9    diag
   11      0.107D-04      0.142D-05      -281.62620743    557.840288    0.21665    0.21348   -0.00000    9    diag
   12      0.228D-05      0.499D-06      -281.62620743    557.840238    0.21671    0.21346    0.00000    0    orth

 Final occupancy:  19

 !RHF STATE  1.1 Energy              -281.626207429332
 Nuclear energy                       178.83924231
 One-electron energy                 -739.38556858
 Two-electron energy                  278.92011884
 Virial quotient                       -1.00135547
 !RHF STATE  1.1 Dipole moment          0.21670852     0.21346085     0.00000000
 Dipole moment /Debye                   0.55078205     0.54252783     0.00000000

 Orbital energies:

         1.1          2.1          3.1          4.1          5.1          6.1          7.1          8.1          9.1         10.1
    -20.669420   -20.647130   -15.577260   -11.360959   -11.333158    -1.547448    -1.281145    -1.256235    -0.930345    -0.861351

        11.1         12.1         13.1         14.1         15.1         16.1         17.1         18.1         19.1         20.1
     -0.754220    -0.726104    -0.625559    -0.608360    -0.608198    -0.584996    -0.519518    -0.481918    -0.399344     0.053304

        21.1
      0.062201


 HOMO     19.1    -0.399344 =     -10.8667eV
 LUMO     20.1     0.053304 =       1.4505eV
 LUMO-HOMO         0.452647 =      12.3172eV


 **********************************************************************************************************************************
 DATASETS  * FILE   NREC   LENGTH (MB)   RECORD NAMES
              1      18       31.26       500      610      700      900      950      970     1001      129      960     1100   
                                          VAR    BASINP    GEOM    SYMINP    ZMAT    AOBASIS   BASIS     P2S    ABASIS      S 
                                         1400     1410     1200     1210     1080     1600     1650     1700   
                                           T        V       H0       H01     AOSYM     SMH    MOLCAS    OPER   

              2       6        6.06       700     1000      520     2100     1001     2101   
                                         GEOM     BASIS   MCVARS     RHF     BASIS     RHF  

 PROGRAMS   *        TOTAL   RHF-SCF       INT   RHF-SCF       INT
 CPU TIMES  *         8.86      2.00      5.82      0.17      0.68
 REAL TIME  *        30.29 SEC
 DISK USED  *        39.65 MB (local),        1.80 GB (total)
 SF USED    *         0.13 MB
 GA USED    *         0.00 MB       (max)       0.00 MB       (current)
 **********************************************************************************************************************************


 PROGRAM * CCSD (Restricted open-shell coupled cluster)     Authors: C. Hampel, H.-J. Werner, 1991, M. Deegan, P.J. Knowles, 1992

                   Density fitting integral evaluation by F.R. Manby, 2003,2007, G. Knizia, 2010


 Basis set AUG-CC-PVDZ/JKFIT generated.  Number of basis functions:   526 
 Basis set CC-PVDZ-F12/OPTRI generated.  Number of basis functions:   396 
 Basis set AUG-CC-PVDZ/MP2FIT generated. Number of basis functions:   429 

 Convergence thresholds:  THRVAR = 1.00D-08  THRDEN = 1.00D-06

 CCSD(T)     terms to be evaluated (factor= 1.000)


 Number of core orbitals:           5 (   5 )
 Number of closed-shell orbitals:  14 (  14 )
 Number of external orbitals:     158 ( 158 )

 Memory could be reduced to 108.19 Mwords without degradation in triples

 Number of N-1 electron functions:              28
 Number of N-2 electron functions:             378
 Number of singly external CSFs:              4424
 Number of doubly external CSFs:           7150290
 Total number of CSFs:                     7154714

 Molecular orbitals read from record     2101.2  Type=RHF/CANONICAL (state 1.1)

 Integral transformation finished. Total CPU:   4.83 sec, npass=  1  Memory used:  47.93 MW

 Geminal basis:    OPTFULL  GEM_TYPE=SLATER  BETA=0.9  NGEM=6

 Optimizing Gaussian exponents for each gem_beta

 Geminal optimization for beta= 0.9000
 Weight function:   m=0, omega= 1.3652

 Augmented Hessian optimization of geminal fit. Trust ratio= 0.40000
 Convergence reached after  14 iterations. Final gradient= 9.47D-17, Step= 1.60D-08, Delta= 1.32D-09

 Alpha:                 0.16713     0.72638     2.57315     8.59263    32.33955   179.26007
 Coeff:                 0.29008     0.30523     0.17630     0.10448     0.06448     0.03994


 WFN_F12=FIX,EG    DECOUPLE_EXPL=F   HYBRID=0    NOX=F   SEMIINT_F12=T   CORE_SINGLES=F

 AO(A)-basis ORBITAL           loaded. Number of functions:     177
 RI(R)-basis CC-PVDZ-F12/OPTRI loaded. Number of functions:     396
 DF-basis AUG-CC-PVDZ/JKFIT    loaded. Number of functions:     526

 Screening thresholds:   THRAO=  1.00D-10  THRMO=  1.00D-09  THRPROD=  1.00D-09
                         THRSW=  1.00D-05  THROV=  1.00D-12  THRAOF12= 1.00D-08

 CPU time for one-electron matrices               2.05 sec

 Construction of ABS:
 Pseudo-inverse stability          3.55E-12
 Smallest eigenvalue of S          2.81E-04  (threshold= 1.00E-08)
 Ratio eigmin/eigmax               3.51E-05  (threshold= 1.00E-09)
 Smallest eigenvalue of S kept     2.81E-04  (threshold= 2.81E-04, 0 functions deleted, 396 kept)

 Construction of CABS:
 Pseudo-inverse stability          6.90E-11
 Smallest eigenvalue of S          3.96E-06  (threshold= 1.00E-08)
 Ratio eigmin/eigmax               3.96E-06  (threshold= 1.00E-09)
 Smallest eigenvalue of S kept     3.96E-06  (threshold= 3.96E-06, 0 functions deleted, 396 kept)

 CPU time for basis constructions                 0.06 sec
 Fock operators(MO) rebuilt from dump record.
 CPU time for fock operators                      0.09 sec

                                      TOTAL          ALPHA          BETA    
  Singles Contributions MO        -0.000000000   -0.000000000   -0.000000000
  Singles Contributions CABS      -0.014371496   -0.007185748   -0.007185748
  Pure DF-RHF relaxation          -0.014371496

 CPU time for singles                             0.21 sec

 AO(A)-basis ORBITAL           loaded. Number of functions:     177
 RI(R)-basis CC-PVDZ-F12/OPTRI loaded. Number of functions:     396
 DF-basis AUG-CC-PVDZ/MP2FIT   loaded. Number of functions:     429

 Screening thresholds:   THRAO=  1.00D-10  THRMO=  1.00D-09  THRPROD=  1.00D-09
                         THRSW=  1.00D-05  THROV=  1.00D-12  THRAOF12= 1.00D-08

 CPU time for transformed integrals               9.81 sec
 CPU time for F12 matrices                        4.20 sec

 Diagonal F12 ansatz with fixed amplitudes:   TS= 0.5000  TT= 0.2500  TN= 0.3750

 ITER.     SQ.NORM      CORR.ENERGY   TOTAL ENERGY  ENERGY CHANGE      VAR         CPU   MICRO    DIIS
   1      1.26552140    -1.09744629  -282.73802521    -1.1118E+00   2.66E-01      0.25  1  1  1   0  0
   2      1.26552140    -1.09744629  -282.73802521    -1.0436E-14   3.88E-27      0.87  0  0  0   0  0

 - - Continuing with F12/conv. amplitude coupling turned on.

   3      1.26711871    -1.10283145  -282.74341037    -5.3852E-03   2.53E-04      1.66  1  1  1   1  1
   4      1.26711871    -1.10283145  -282.74341037     2.2204E-16   3.41E-28      2.41  1  1  1   0  1

 CPU time for iterative RMP2-F12                  2.41 sec


 DF-RMP2-F12 doubles corrections:
 - - - - - - - - - - - - - - - - 
  Approx.                             TOTAL           A-B            A-A            B-B    
  RMP2-F12/3C(FIX)                -0.192206980   -0.166549369   -0.012828805   -0.012828805
  RMP2-F12/3*C(FIX)               -0.186821821   -0.162853868   -0.011983977   -0.011983977
  RMP2-F12/3*C(DX)                -0.189501389   -0.165472696   -0.012014347   -0.012014347
  RMP2-F12/3*C(FIX,DX)            -0.210012456   -0.185116918   -0.012447769   -0.012447769

 DF-RMP2-F12 doubles energies:
 - - - - - - - - - - - - - - -
  Approx.                             TOTAL           A-B            A-A            B-B    
  RMP2                            -0.910624465   -0.671589697   -0.119517384   -0.119517384
  RMP2-F12/3C(FIX)                -1.102831445   -0.838139066   -0.132346190   -0.132346190
  RMP2-F12/3*C(FIX)               -1.097446287   -0.834443565   -0.131501361   -0.131501361
  RMP2-F12/3*C(DX)                -1.100125855   -0.837062392   -0.131531731   -0.131531731
  RMP2-F12/3*C(FIX,DX)            -1.120636921   -0.856706615   -0.131965153   -0.131965153


  Reference energy                   -281.626207429331
  CABS relaxation correction to RHF    -0.014371495513
  New reference energy               -281.640578924844

  RMP2-F12 singles (MO) energy         -0.000000000405
  RMP2-F12 pair energy                 -1.102831444790
  RMP2-F12 correlation energy          -1.102831445195

 !RMP2-F12/3C(FIX) energy            -282.743410370039

 Starting RMP2 calculation, locsing= 0

 Wavefunction is spin-projected

 ITER.      SQ.NORM     CORR.ENERGY   TOTAL ENERGY   ENERGY CHANGE        DEN1      VAR(S)    VAR(P)  DIIS     TIME
   1      1.26269316    -0.90742965  -282.53363708    -0.90742965    -0.00305612  0.73D-11  0.12D-02  1  1    25.30
   2      1.26544174    -0.91069956  -282.53690699    -0.00326991    -0.00000307  0.10D-12  0.16D-05  2  2    26.25
   3      1.26551010    -0.91074347  -282.53695090    -0.00004392    -0.00000001  0.15D-14  0.40D-08  3  3    27.26
   4      1.26551130    -0.91074378  -282.53695121    -0.00000031    -0.00000000  0.23D-16  0.73D-11  4  4    28.44

 Norm of t1 vector:      0.00002070      S-energy:    -0.00000000      T1 diagnostic:  0.00000277
 Norm of t2 vector:      0.51527788      P-energy:    -0.91074378
                                         Alpha-Beta:  -0.67228654
                                         Alpha-Alpha: -0.11922862
                                         Beta-Beta:   -0.11922862

 Spin contamination <S**2-Sz**2-Sz>     0.00000000
  Reference energy                   -281.626207429331
  CABS singles correction              -0.014371495513
  New reference energy               -281.640578924844
  RHF-RMP2 correlation energy          -0.910743783846
 !RHF-RMP2 energy                    -282.551322708690

  F12/3C(FIX) correction               -0.192206979685
  RHF-RMP2-F12 correlation energy      -1.102950763530
 !RHF-RMP2-F12 total energy          -282.743529688374
 (NB above energy spin projected)

 Starting RCCSD calculation

 ITER.      SQ.NORM     CORR.ENERGY   TOTAL ENERGY   ENERGY CHANGE        DEN1      VAR(S)    VAR(P)  DIIS     TIME
   1      1.24916679    -0.87613417  -282.50234160    -0.87613417    -0.02655743  0.56D-02  0.42D-02  1  1    45.28
   2      1.26960122    -0.89857617  -282.52478360    -0.02244201    -0.00244088  0.20D-03  0.80D-03  2  2    61.18
   3      1.27912745    -0.90334336  -282.52955079    -0.00476719    -0.00029109  0.14D-03  0.58D-04  3  3    77.08
   4      1.28369521    -0.90531131  -282.53151874    -0.00196795    -0.00003985  0.12D-04  0.11D-04  4  4    93.13
   5      1.28511593    -0.90554843  -282.53175586    -0.00023712    -0.00000765  0.57D-05  0.90D-06  5  5   109.48
   6      1.28570743    -0.90561895  -282.53182638    -0.00007052    -0.00000120  0.71D-06  0.22D-06  6  6   125.71
   7      1.28589441    -0.90564516  -282.53185259    -0.00002621    -0.00000028  0.23D-06  0.36D-07  6  1   142.29
   8      1.28594048    -0.90564506  -282.53185249     0.00000010    -0.00000006  0.35D-07  0.13D-07  6  3   158.68
   9      1.28596713    -0.90565198  -282.53185940    -0.00000692    -0.00000001  0.10D-07  0.18D-08  6  2   174.43
  10      1.28596941    -0.90565150  -282.53185893     0.00000047    -0.00000000  0.12D-08  0.38D-09  6  4   190.80

 Norm of t1 vector:      0.11614040      S-energy:     0.00000040      T1 diagnostic:  0.01551991
                                                                       D1 diagnostic:  0.05061160
 Norm of t2 vector:      0.52199695      P-energy:    -0.90565190
                                         Alpha-Beta:  -0.69614330
                                         Alpha-Alpha: -0.10475430
                                         Beta-Beta:   -0.10475430

 Spin contamination <S**2-Sz**2-Sz>     0.00000000

 Memory could be reduced to 117.62 Mwords without degradation in triples


 RESULTS
 =======

  Reference energy                   -281.626207429331
  CABS relaxation correction to RHF    -0.014371495513
  New reference energy               -281.640578924844

  F12 corrections for ansatz 3C(FIX) added to RCCSD energy. Coupling mode:  7

  RCCSD-F12a singles energy             0.000000398446
  RCCSD-F12a pair energy               -1.091326834302
  RCCSD-F12a correlation energy        -1.091326435856
  Triples (T) contribution             -0.041757269157
  Total correlation energy             -1.133083705014

  RHF-RCCSD-F12a energy              -282.731905360701
  RHF-RCCSD[T]-F12a energy           -282.775705962107
  RHF-RCCSD-T-F12a energy            -282.772839129208
 !RHF-RCCSD(T)-F12a energy           -282.773662629858

 Program statistics:

 Available memory in ccsd:              2799998273
 Min. memory needed in ccsd:              20277581
 Max. memory used in ccsd:                29279791
 Max. memory used in cckext:              24746456 (10 integral passes)
 Max. memory used in cckint:              47932263 ( 1 integral passes)


 **********************************************************************************************************************************
 DATASETS  * FILE   NREC   LENGTH (MB)   RECORD NAMES
              1      18       31.26       500      610      700      900      950      970     1001      129      960     1100   
                                          VAR    BASINP    GEOM    SYMINP    ZMAT    AOBASIS   BASIS     P2S    ABASIS      S 
                                         1400     1410     1200     1210     1080     1600     1650     1700   
                                           T        V       H0       H01     AOSYM     SMH    MOLCAS    OPER   

              2       7        6.69       700     1000      520     2100     1001     2101     7360   
                                         GEOM     BASIS   MCVARS     RHF     BASIS     RHF    F12ABS    

 PROGRAMS   *        TOTAL  RCCSD(T)   RHF-SCF       INT   RHF-SCF       INT
 CPU TIMES  *       592.88    584.01      2.00      5.82      0.17      0.68
 REAL TIME  *       643.34 SEC
 DISK USED  *       944.33 MB (local),        9.04 GB (total)
 SF USED    *         6.09 GB
 GA USED    *         4.87 MB       (max)       0.00 MB       (current)
 **********************************************************************************************************************************
 Molecular orbitals read from record     2101.2  Type=RHF/CANONICAL (state 1.1)
 Occupation numbers read from record     2101.2  Type=RHF/RHF (state 1.1)
 Orbital energies read from record       2101.2  Type=RHF/CANONICAL (state 1.1)
 Redundancy group numbers read from rec  2101.2  Type=RHF/RHF (state 1.1)

 RCCSD(T)-F12A/cc-pVDZ-F12 energy=   -282.773662629858

   RCCSD(T)-F12A         RHF-SCF         RHF-SCF
   -282.77366263   -281.62620743   -281.09756858
 **********************************************************************************************************************************
 Molpro calculation terminated
