# Supplementary material for: An Experimental and Master Equation Investigation of Kinetics of the CH2OO + RCN Reactions (R = H, CH3, C2H5) and Their Atmospheric Relevance
Source: J Phys Chem A. 2023 Jan 5;127(2):477–88. doi: 10.1021/acs.jpca.2c07073 (PMC9869398; doi:10.1021/acs.jpca.2c07073)
Supplement: Supplementary file 2 — jp2c07073_si_002.zip [file jp2c07073_si_002.zip › CCSD(T)/Ring2.out]

 Primary working directories    : /run/nvme/job_7956112/data/7956112/molpro.GiQJYFA7Mg
 Secondary working directories  : /run/nvme/job_7956112/data/7956112/molpro.GiQJYFA7Mg
 Wavefunction directory         : /scratch/kurten/scratch_lauri/Cyan/Products2/PC2-M0001-b3lyp-wb97L-wb97H-F12/
 Main file repository           : /run/nvme/job_7956112/data/7956112/

 id        : cs

 Nodes       nprocs
 r05c52.bullx    8

 Using customized tuning parameters: mindgm=1; mindgv=20; mindgc=4; mindgr=1; noblas=0; minvec=7
 default implementation of scratch files=sf  


 Variables initialized (934), CPU time= 0.02 sec
 ***,SCI
 memory,2800,m
 geomtyp=xyz
 NOSYM
 geometry={
 11
 PC2-M0001-b3lyp-wb97L-wb97H.log,Energy: -202333.9041271
 O         -1.07482       -0.16592        0.00000
 O         -0.52950       -1.49195        0.00000
 C          0.90631       -1.30553        0.00000
 N          1.13923        0.11118        0.00000
 C          0.00000        0.65157        0.00000
 H          1.31781       -1.77692        0.89612
 H          1.31781       -1.77692       -0.89612
 C         -0.32865        2.09895        0.00000
 H         -0.91755        2.34905        0.88123
 H         -0.91755        2.34905       -0.88123
 H          0.59341        2.67058        0.00000
 }
 BASIS=MINAO
 END
 {rhf;
 wf,charge=0,spin=0}
 BASIS=VDZ-F12
 END
 {rhf;
 wf,charge=0,spin=0}
 rccsd(t)-f12a,gem_beta=0.9
 
 
 Commands  initialized (763), CPU time= 0.02 sec, 617 directives.
 Default parameters read. Elapsed time= 2.10 sec

 Checking input...
 Passed
1


                                         ***  PROGRAM SYSTEM MOLPRO  ***
                                       Copyright, TTI GmbH Stuttgart, 2015
                                    Version 2019.2 linked Sep 26 2019 14:26:04


 **********************************************************************************************************************************
 LABEL *   SCI                                                                           
  64 bit mpp version                                                                     DATE: 24-Sep-21          TIME: 18:35:46  
 **********************************************************************************************************************************

 SHA1:             be6ab392da7e353d2966a12a05a6c018082442e1
 **********************************************************************************************************************************
 SETTING GEOMTYP        =    XYZ

 Variable memory set to 2800000000 words,  buffer space 

 ZSYMEL=NOSYM

 SETTING BASIS          =    MINAO


 Recomputing integrals since basis changed


 Using spherical harmonics

 Library entry O      S MINAO                selected for orbital group  1
 Library entry O      P MINAO                selected for orbital group  1
 Library entry C      S MINAO                selected for orbital group  2
 Library entry C      P MINAO                selected for orbital group  2
 Library entry N      S MINAO                selected for orbital group  3
 Library entry N      P MINAO                selected for orbital group  3
 Library entry H      S MINAO                selected for orbital group  5


 PROGRAM * SEWARD (Integral evaluation for generally contracted gaussian basis sets)     Author: Roland Lindh, 1990

 Geometry written to block  1 of record 700


 Point group  C1  


 ATOMIC COORDINATES

 NR  ATOM    CHARGE       X              Y              Z

   1  O       8.00   -2.031115433   -0.313543359    0.000000000
   2  O       8.00   -1.000609983   -2.819376892    0.000000000
   3  C       6.00    1.712677684   -2.467094147    0.000000000
   4  N       7.00    2.152832693    0.210099751    0.000000000
   5  C       6.00    0.000000000    1.231288851    0.000000000
   6  H       1.00    2.490299984   -3.357892145    1.693421375
   7  H       1.00    2.490299984   -3.357892145   -1.693421375
   8  C       6.00   -0.621058491    3.966440649    0.000000000
   9  H       1.00   -1.733918206    4.439061153    1.665283353
  10  H       1.00   -1.733918206    4.439061153   -1.665283353
  11  H       1.00    1.121382380    5.046664794    0.000000000

 Bond lengths in Bohr (Angstrom)

 1-2  2.709454406  1-5  2.551849615  2-3  2.736061603  3-4  2.713135382  3-6  2.065403948
     ( 1.433781526)     ( 1.350380662)     ( 1.447861448)     ( 1.435729414)     ( 1.092964700)

  3- 7  2.065403948   4- 5  2.382753823   5- 8  2.804776107   8- 9  2.057910477   8-10  2.057910477
       ( 1.092964700)       ( 1.260899023)       ( 1.484223597)       ( 1.088999326)       ( 1.088999326)

  8-11  2.050118140
       ( 1.084875800)

 Bond angles

  1-2-3  104.95687331   1-5-4  117.36682217   1-5-8  114.46303460   2-1-5  104.90145601

  2-3-4  106.73410094   2-3-6  108.53195573   2-3-7  108.53195573   3-4-5  106.04074757

  4-3-6  111.37690822   4-3-7  111.37690822   4-5-8  128.17014323   5-8-9  110.10257446

  5- 8-10  110.10257446   5- 8-11  109.00382111   6- 3- 7  110.14924731   9- 8-10  108.03778903

  9- 8-11  109.79183887  10- 8-11  109.79183887

 NUCLEAR CHARGE:                   46
 NUMBER OF PRIMITIVE AOS:         175
 NUMBER OF SYMMETRY AOS:          175
 NUMBER OF CONTRACTIONS:           35   (   35A   )
 NUMBER OF CORE ORBITALS:           6   (    6A   )
 NUMBER OF VALENCE ORBITALS:       29   (   29A   )


 NUCLEAR REPULSION ENERGY  244.08222946


 Eigenvalues of metric

         1 0.180E+00 0.183E+00 0.200E+00 0.244E+00 0.248E+00 0.254E+00 0.259E+00 0.306E+00


 Contracted 2-electron integrals neglected if value below      1.0D-11
 AO integral compression algorithm  1   Integral accuracy      1.0D-11

     2.359 MB (compressed) written to integral file ( 96.0%)

     Node minimum: 0.262 MB, node maximum: 0.524 MB


 NUMBER OF SORTED TWO-ELECTRON INTEGRALS:      24648.     BUFFER LENGTH:  32768
 NUMBER OF SEGMENTS:   1  SEGMENT LENGTH:      24648      RECORD LENGTH: 524288

 Memory used in sort:       0.58 MW

 SORT1 READ      229921. AND WROTE       17964. INTEGRALS IN      1 RECORDS. CPU TIME:     0.01 SEC, REAL TIME:     0.02 SEC
 SORT2 READ      146275. AND WROTE      198765. INTEGRALS IN      8 RECORDS. CPU TIME:     0.00 SEC, REAL TIME:     0.01 SEC

 Node minimum:       24570.  Node maximum:       25122. integrals

 OPERATOR DM      FOR CENTER  0  COORDINATES:    0.000000    0.000000    0.000000


 **********************************************************************************************************************************
 DATASETS  * FILE   NREC   LENGTH (MB)   RECORD NAMES
              1      18       30.19       500      610      700      900      950      970     1000      129      960     1100   
                                          VAR    BASINP    GEOM    SYMINP    ZMAT    AOBASIS   BASIS     P2S    ABASIS      S 
                                         1400     1410     1200     1210     1080     1600     1650     1700   
                                           T        V       H0       H01     AOSYM     SMH    MOLCAS    OPER   

 PROGRAMS   *        TOTAL       INT
 CPU TIMES  *         1.03      0.85
 REAL TIME  *         8.02 SEC
 DISK USED  *        30.64 MB (local),      279.49 MB (total)
 GA USED    *         0.00 MB       (max)       0.00 MB       (current)
 **********************************************************************************************************************************


 PROGRAM * RHF-SCF (CLOSED SHELL)       Authors: W. Meyer, H.-J. Werner


 NUMBER OF ELECTRONS:      23+   23-    SPACE SYMMETRY=1    SPIN SYMMETRY: Singlet 
 CONVERGENCE THRESHOLDS:    1.00E-05 (Density)    1.00E-07 (Energy)
 MAX. NUMBER OF ITERATIONS:       60
 INTERPOLATION TYPE:            DIIS
 INTERPOLATION STEPS:              2 (START)      1 (STEP)
 LEVEL SHIFTS:                  0.00 (CLOSED)  0.00 (OPEN) 


 Orbital guess generated from atomic densities. Full valence occupancy:   23

 Molecular orbital dump at record        2100.2

 Initial occupancy:  23

 ITERATION    DDIFF          GRAD             ENERGY        2-EL.EN.            DIPOLE MOMENTS         DIIS   ORB.
    1      0.000D+00      0.000D+00      -319.96505241    703.376021   -0.23327    0.78156    0.00000    0    start
    2      0.000D+00      0.149D-01      -320.03644090    705.708811    0.61727    0.32308    0.00000    1    diag
    3      0.362D-01      0.709D-02      -320.05159780    705.240977    0.09927    0.41249    0.00000    2    diag
    4      0.120D-01      0.148D-02      -320.05286766    705.323183    0.24078    0.38541   -0.00000    3    diag
    5      0.364D-02      0.592D-03      -320.05308469    705.321596    0.21058    0.38184    0.00000    4    diag
    6      0.150D-02      0.178D-03      -320.05312067    705.312618    0.21216    0.37938   -0.00000    5    diag
    7      0.770D-03      0.626D-04      -320.05312478    705.311501    0.21231    0.37887    0.00000    6    diag
    8      0.272D-03      0.232D-04      -320.05312531    705.311178    0.21257    0.37815    0.00000    7    diag
    9      0.965D-04      0.715D-05      -320.05312537    705.310620    0.21267    0.37811    0.00000    8    diag
   10      0.347D-04      0.162D-05      -320.05312537    705.310600    0.21265    0.37815   -0.00000    9    orth
   11      0.767D-05      0.340D-06      -320.05312537    705.310599    0.21265    0.37817    0.00000    0    orth

 Final occupancy:  23

 !RHF STATE  1.1 Energy              -320.053125370615
 Nuclear energy                       244.08222946
 One-electron energy                 -916.79065430
 Two-electron energy                  352.65529948
 Virial quotient                       -1.00326091
 !RHF STATE  1.1 Dipole moment          0.21265248     0.37817222     0.00000000
 Dipole moment /Debye                   0.54047330     0.96115494     0.00000000

 Orbital energies:

         1.1          2.1          3.1          4.1          5.1          6.1          7.1          8.1          9.1         10.1
    -20.690062   -20.668243   -15.687499   -11.573087   -11.523768   -11.441499    -1.603457    -1.341854    -1.327319    -1.092386

        11.1         12.1         13.1         14.1         15.1         16.1         17.1         18.1         19.1         20.1
     -0.981504    -0.851428    -0.778340    -0.769504    -0.687569    -0.680554    -0.648587    -0.638060    -0.622858    -0.606634

        21.1         22.1         23.1         24.1         25.1
     -0.561083    -0.520965    -0.443766     0.118332     0.212952


 HOMO     23.1    -0.443766 =     -12.0755eV
 LUMO     24.1     0.118332 =       3.2200eV
 LUMO-HOMO         0.562098 =      15.2955eV


 **********************************************************************************************************************************
 DATASETS  * FILE   NREC   LENGTH (MB)   RECORD NAMES
              1      18       30.19       500      610      700      900      950      970     1000      129      960     1100   
                                          VAR    BASINP    GEOM    SYMINP    ZMAT    AOBASIS   BASIS     P2S    ABASIS      S 
                                         1400     1410     1200     1210     1080     1600     1650     1700   
                                           T        V       H0       H01     AOSYM     SMH    MOLCAS    OPER   

              2       4        2.95       700     1000      520     2100   
                                         GEOM     BASIS   MCVARS     RHF  

 PROGRAMS   *        TOTAL   RHF-SCF       INT
 CPU TIMES  *         1.28      0.25      0.85
 REAL TIME  *         9.19 SEC
 DISK USED  *        33.28 MB (local),      300.56 MB (total)
 SF USED    *         0.01 MB
 GA USED    *         0.00 MB       (max)       0.00 MB       (current)
 **********************************************************************************************************************************
 SETTING BASIS          =    VDZ-F12


 Recomputing integrals since basis changed


 Using spherical harmonics

 Library entry O      S cc-pVDZ-F12          selected for orbital group  1
 Library entry O      P cc-pVDZ-F12          selected for orbital group  1
 Library entry O      D cc-pVDZ-F12          selected for orbital group  1
 Library entry C      S cc-pVDZ-F12          selected for orbital group  2
 Library entry C      P cc-pVDZ-F12          selected for orbital group  2
 Library entry C      D cc-pVDZ-F12          selected for orbital group  2
 Library entry N      S cc-pVDZ-F12          selected for orbital group  3
 Library entry N      P cc-pVDZ-F12          selected for orbital group  3
 Library entry N      D cc-pVDZ-F12          selected for orbital group  3
 Library entry H      S cc-pVDZ-F12          selected for orbital group  5
 Library entry H      P cc-pVDZ-F12          selected for orbital group  5


 PROGRAM * SEWARD (Integral evaluation for generally contracted gaussian basis sets)     Author: Roland Lindh, 1990

 Geometry written to block  1 of record 700


 Point group  C1  


 ATOMIC COORDINATES

 NR  ATOM    CHARGE       X              Y              Z

   1  O       8.00   -2.031115433   -0.313543359    0.000000000
   2  O       8.00   -1.000609983   -2.819376892    0.000000000
   3  C       6.00    1.712677684   -2.467094147    0.000000000
   4  N       7.00    2.152832693    0.210099751    0.000000000
   5  C       6.00    0.000000000    1.231288851    0.000000000
   6  H       1.00    2.490299984   -3.357892145    1.693421375
   7  H       1.00    2.490299984   -3.357892145   -1.693421375
   8  C       6.00   -0.621058491    3.966440649    0.000000000
   9  H       1.00   -1.733918206    4.439061153    1.665283353
  10  H       1.00   -1.733918206    4.439061153   -1.665283353
  11  H       1.00    1.121382380    5.046664794    0.000000000

 Bond lengths in Bohr (Angstrom)

 1-2  2.709454406  1-5  2.551849615  2-3  2.736061603  3-4  2.713135382  3-6  2.065403948
     ( 1.433781526)     ( 1.350380662)     ( 1.447861448)     ( 1.435729414)     ( 1.092964700)

  3- 7  2.065403948   4- 5  2.382753823   5- 8  2.804776107   8- 9  2.057910477   8-10  2.057910477
       ( 1.092964700)       ( 1.260899023)       ( 1.484223597)       ( 1.088999326)       ( 1.088999326)

  8-11  2.050118140
       ( 1.084875800)

 Bond angles

  1-2-3  104.95687331   1-5-4  117.36682217   1-5-8  114.46303460   2-1-5  104.90145601

  2-3-4  106.73410094   2-3-6  108.53195573   2-3-7  108.53195573   3-4-5  106.04074757

  4-3-6  111.37690822   4-3-7  111.37690822   4-5-8  128.17014323   5-8-9  110.10257446

  5- 8-10  110.10257446   5- 8-11  109.00382111   6- 3- 7  110.14924731   9- 8-10  108.03778903

  9- 8-11  109.79183887  10- 8-11  109.79183887

 NUCLEAR CHARGE:                   46
 NUMBER OF PRIMITIVE AOS:         301
 NUMBER OF SYMMETRY AOS:          289
 NUMBER OF CONTRACTIONS:          225   (  225A   )
 NUMBER OF CORE ORBITALS:           6   (    6A   )
 NUMBER OF VALENCE ORBITALS:       29   (   29A   )


 NUCLEAR REPULSION ENERGY  244.08222946


 Eigenvalues of metric

         1 0.748E-04 0.130E-03 0.296E-03 0.381E-03 0.486E-03 0.740E-03 0.103E-02 0.141E-02


 Contracted 2-electron integrals neglected if value below      1.0D-11
 AO integral compression algorithm  1   Integral accuracy      1.0D-11

     1039.925 MB (compressed) written to integral file ( 35.3%)

     Node minimum: 64.225 MB, node maximum: 465.830 MB


 NUMBER OF SORTED TWO-ELECTRON INTEGRALS:   40411448.     BUFFER LENGTH:  32768
 NUMBER OF SEGMENTS:   3  SEGMENT LENGTH:   15992000      RECORD LENGTH: 524288

 Memory used in sort:      16.55 MW

 SORT1 READ   367751295. AND WROTE    28797045. INTEGRALS IN     84 RECORDS. CPU TIME:     4.56 SEC, REAL TIME:     4.98 SEC
 SORT2 READ   229637545. AND WROTE   323228025. INTEGRALS IN   2760 RECORDS. CPU TIME:     0.50 SEC, REAL TIME:     0.76 SEC

 Node minimum:    40392380.  Node maximum:    40414627. integrals

 OPERATOR DM      FOR CENTER  0  COORDINATES:    0.000000    0.000000    0.000000


 **********************************************************************************************************************************
 DATASETS  * FILE   NREC   LENGTH (MB)   RECORD NAMES
              1      18       32.03       500      610      700      900      950      970     1001      129      960     1100   
                                          VAR    BASINP    GEOM    SYMINP    ZMAT    AOBASIS   BASIS     P2S    ABASIS      S 
                                         1400     1410     1200     1210     1080     1600     1650     1700   
                                           T        V       H0       H01     AOSYM     SMH    MOLCAS    OPER   

              2       5        3.02       700     1000      520     2100     1001   
                                         GEOM     BASIS   MCVARS     RHF     BASIS   

 PROGRAMS   *        TOTAL       INT   RHF-SCF       INT
 CPU TIMES  *        13.25     11.96      0.25      0.85
 REAL TIME  *        22.50 SEC
 DISK USED  *        35.11 MB (local),        4.36 GB (total)
 SF USED    *         0.01 MB
 GA USED    *         0.00 MB       (max)       0.00 MB       (current)
 **********************************************************************************************************************************


 PROGRAM * RHF-SCF (CLOSED SHELL)       Authors: W. Meyer, H.-J. Werner


 NUMBER OF ELECTRONS:      23+   23-    SPACE SYMMETRY=1    SPIN SYMMETRY: Singlet 
 CONVERGENCE THRESHOLDS:    1.00E-05 (Density)    1.00E-07 (Energy)
 MAX. NUMBER OF ITERATIONS:       60
 INTERPOLATION TYPE:            DIIS
 INTERPOLATION STEPS:              2 (START)      1 (STEP)
 LEVEL SHIFTS:                  0.00 (CLOSED)  0.00 (OPEN) 


 Molecular orbitals read from record     2100.2  Type=RHF/CANONICAL (state 1.1)

 Present basis size:      225
 Previous basis size:      35
 Previous occupation:      23
 Previous closed-shells:   23
 Previous core-orbitals:    6
 Present occupation:       23
 Present closed-shells:    23
 Present core-orbitals:     6
 Wavefunction symmetry:    1   Singlet 

 Orbital overlap <old|new>:  < 1.1| 1.1> = 1.000000   < 2.1| 2.1> = 1.000000   < 3.1| 3.1> = 1.000000   < 4.1| 4.1> = 1.000000
                             < 5.1| 5.1> = 1.000000   < 6.1| 6.1> = 1.000000   < 7.1| 7.1> = 1.000000   < 8.1| 8.1> = 1.000000
                             < 9.1| 9.1> = 1.000000   <10.1|10.1> = 1.000000   <11.1|11.1> = 1.000000   <12.1|12.1> = 1.000000
                             <13.1|13.1> = 1.000000   <14.1|14.1> = 1.000000   <15.1|15.1> = 1.000000   <16.1|16.1> = 1.000000
                             <17.1|17.1> = 1.000000   <18.1|18.1> = 1.000000   <19.1|19.1> = 1.000000   <20.1|20.1> = 1.000000
                             <21.1|21.1> = 1.000000   <22.1|22.1> = 1.000000   <23.1|23.1> = 1.000000


 Molecular orbital dump at record        2101.2

 ITERATION    DDIFF          GRAD             ENERGY        2-EL.EN.            DIPOLE MOMENTS         DIIS   ORB.
    1      0.000D+00      0.000D+00      -320.05312537    705.310599    0.21265    0.37817   -0.00000    0    start
    2      0.000D+00      0.119D-01      -320.63138501    717.485166    0.08329    0.36886   -0.00000    1    diag
    3      0.194D-01      0.321D-02      -320.67846803    712.743582    0.14859    0.54117   -0.00000    2    diag
    4      0.445D-02      0.126D-02      -320.68613527    713.614253    0.14257    0.49871    0.00000    3    diag
    5      0.161D-02      0.291D-03      -320.68681087    713.800012    0.13444    0.53417    0.00000    4    diag
    6      0.475D-03      0.140D-03      -320.68695542    713.702635    0.13966    0.52815    0.00000    5    diag
    7      0.242D-03      0.414D-04      -320.68697610    713.698976    0.13192    0.53322   -0.00000    6    diag
    8      0.856D-04      0.248D-04      -320.68698229    713.708278    0.13299    0.53313   -0.00000    7    orth
    9      0.480D-04      0.852D-05      -320.68698360    713.704992    0.13149    0.53341   -0.00000    8    diag
   10      0.252D-04      0.295D-05      -320.68698376    713.705374    0.13114    0.53350   -0.00000    9    diag
   11      0.872D-05      0.110D-05      -320.68698377    713.705463    0.13108    0.53342   -0.00000    9    diag
   12      0.285D-05      0.334D-06      -320.68698377    713.705319    0.13104    0.53340   -0.00000    0    orth

 Final occupancy:  23

 !RHF STATE  1.1 Energy              -320.686983773861
 Nuclear energy                       244.08222946
 One-electron energy                 -921.62187290
 Two-electron energy                  356.85265967
 Virial quotient                       -1.00128411
 !RHF STATE  1.1 Dipole moment          0.13103658     0.53340413    -0.00000000
 Dipole moment /Debye                   0.33303996     1.35568926    -0.00000000

 Orbital energies:

         1.1          2.1          3.1          4.1          5.1          6.1          7.1          8.1          9.1         10.1
    -20.658716   -20.638230   -15.562704   -11.357151   -11.324361   -11.253848    -1.538583    -1.275131    -1.246630    -1.023477

        11.1         12.1         13.1         14.1         15.1         16.1         17.1         18.1         19.1         20.1
     -0.917727    -0.810495    -0.721267    -0.712716    -0.633249    -0.617959    -0.590757    -0.584112    -0.574525    -0.561410

        21.1         22.1         23.1         24.1         25.1
     -0.497443    -0.468850    -0.388935     0.045059     0.061038


 HOMO     23.1    -0.388935 =     -10.5835eV
 LUMO     24.1     0.045059 =       1.2261eV
 LUMO-HOMO         0.433994 =      11.8096eV


 **********************************************************************************************************************************
 DATASETS  * FILE   NREC   LENGTH (MB)   RECORD NAMES
              1      18       32.03       500      610      700      900      950      970     1001      129      960     1100   
                                          VAR    BASINP    GEOM    SYMINP    ZMAT    AOBASIS   BASIS     P2S    ABASIS      S 
                                         1400     1410     1200     1210     1080     1600     1650     1700   
                                           T        V       H0       H01     AOSYM     SMH    MOLCAS    OPER   

              2       6        6.52       700     1000      520     2100     1001     2101   
                                         GEOM     BASIS   MCVARS     RHF     BASIS     RHF  

 PROGRAMS   *        TOTAL   RHF-SCF       INT   RHF-SCF       INT
 CPU TIMES  *        18.84      5.59     11.96      0.25      0.85
 REAL TIME  *        28.79 SEC
 DISK USED  *        42.28 MB (local),        4.42 GB (total)
 SF USED    *         0.20 MB
 GA USED    *         0.00 MB       (max)       0.00 MB       (current)
 **********************************************************************************************************************************


 PROGRAM * CCSD (Restricted open-shell coupled cluster)     Authors: C. Hampel, H.-J. Werner, 1991, M. Deegan, P.J. Knowles, 1992

                   Density fitting integral evaluation by F.R. Manby, 2003,2007, G. Knizia, 2010


 Basis set AUG-CC-PVDZ/JKFIT generated.  Number of basis functions:   676 
 Basis set CC-PVDZ-F12/OPTRI generated.  Number of basis functions:   506 
 Basis set AUG-CC-PVDZ/MP2FIT generated. Number of basis functions:   547 

 Convergence thresholds:  THRVAR = 1.00D-08  THRDEN = 1.00D-06

 CCSD(T)     terms to be evaluated (factor= 1.000)


 Number of core orbitals:           6 (   6 )
 Number of closed-shell orbitals:  17 (  17 )
 Number of external orbitals:     202 ( 202 )

 Memory could be reduced to 258.84 Mwords without degradation in triples

 Number of N-1 electron functions:              34
 Number of N-2 electron functions:             561
 Number of singly external CSFs:              6868
 Number of doubly external CSFs:          17314228
 Total number of CSFs:                    17321096

 Molecular orbitals read from record     2101.2  Type=RHF/CANONICAL (state 1.1)

 Integral transformation finished. Total CPU:  15.01 sec, npass=  1  Memory used: 116.72 MW

 Geminal basis:    OPTFULL  GEM_TYPE=SLATER  BETA=0.9  NGEM=6

 Optimizing Gaussian exponents for each gem_beta

 Geminal optimization for beta= 0.9000
 Weight function:   m=0, omega= 1.3652

 Augmented Hessian optimization of geminal fit. Trust ratio= 0.40000
 Convergence reached after  14 iterations. Final gradient= 9.47D-17, Step= 1.60D-08, Delta= 1.32D-09

 Alpha:                 0.16713     0.72638     2.57315     8.59263    32.33955   179.26007
 Coeff:                 0.29008     0.30523     0.17630     0.10448     0.06448     0.03994


 WFN_F12=FIX,EG    DECOUPLE_EXPL=F   HYBRID=0    NOX=F   SEMIINT_F12=T   CORE_SINGLES=F

 AO(A)-basis ORBITAL           loaded. Number of functions:     225
 RI(R)-basis CC-PVDZ-F12/OPTRI loaded. Number of functions:     506
 DF-basis AUG-CC-PVDZ/JKFIT    loaded. Number of functions:     676

 Screening thresholds:   THRAO=  1.00D-10  THRMO=  1.00D-09  THRPROD=  1.00D-09
                         THRSW=  1.00D-05  THROV=  1.00D-12  THRAOF12= 1.00D-08

 CPU time for one-electron matrices               4.21 sec

 Construction of ABS:
 Pseudo-inverse stability          5.87E-12
 Smallest eigenvalue of S          1.15E-04  (threshold= 1.00E-08)
 Ratio eigmin/eigmax               1.39E-05  (threshold= 1.00E-09)
 Smallest eigenvalue of S kept     1.15E-04  (threshold= 1.15E-04, 0 functions deleted, 506 kept)

 Construction of CABS:
 Pseudo-inverse stability          7.44E-11
 Smallest eigenvalue of S          3.17E-06  (threshold= 1.00E-08)
 Ratio eigmin/eigmax               3.17E-06  (threshold= 1.00E-09)
 Smallest eigenvalue of S kept     3.17E-06  (threshold= 3.17E-06, 0 functions deleted, 506 kept)

 CPU time for basis constructions                 0.10 sec
 Fock operators(MO) rebuilt from dump record.
 CPU time for fock operators                      0.14 sec

                                      TOTAL          ALPHA          BETA    
  Singles Contributions MO        -0.000000000   -0.000000000   -0.000000000
  Singles Contributions CABS      -0.016221854   -0.008110927   -0.008110927
  Pure DF-RHF relaxation          -0.016221854

 CPU time for singles                             0.38 sec

 AO(A)-basis ORBITAL           loaded. Number of functions:     225
 RI(R)-basis CC-PVDZ-F12/OPTRI loaded. Number of functions:     506
 DF-basis AUG-CC-PVDZ/MP2FIT   loaded. Number of functions:     547

 Screening thresholds:   THRAO=  1.00D-10  THRMO=  1.00D-09  THRPROD=  1.00D-09
                         THRSW=  1.00D-05  THROV=  1.00D-12  THRAOF12= 1.00D-08

 CPU time for transformed integrals              27.06 sec
 CPU time for F12 matrices                        9.90 sec

 Diagonal F12 ansatz with fixed amplitudes:   TS= 0.5000  TT= 0.2500  TN= 0.3750

 ITER.     SQ.NORM      CORR.ENERGY   TOTAL ENERGY  ENERGY CHANGE      VAR         CPU   MICRO    DIIS
   1      1.31578304    -1.28641109  -321.98961672    -1.3026E+00   3.16E-01      0.56  1  1  1   0  0
   2      1.31578304    -1.28641109  -321.98961672     3.7748E-14   2.25E-26      2.30  0  0  0   0  0

 - - Continuing with F12/conv. amplitude coupling turned on.

   3      1.31775274    -1.29293003  -321.99613566    -6.5189E-03   3.04E-04      4.51  1  1  1   1  1
   4      1.31775274    -1.29293003  -321.99613566     2.2204E-16   2.57E-27      6.66  1  1  1   0  1

 CPU time for iterative RMP2-F12                  6.66 sec


 DF-RMP2-F12 doubles corrections:
 - - - - - - - - - - - - - - - - 
  Approx.                             TOTAL           A-B            A-A            B-B    
  RMP2-F12/3C(FIX)                -0.222707353   -0.193703763   -0.014501795   -0.014501795
  RMP2-F12/3*C(FIX)               -0.216188409   -0.189138238   -0.013525085   -0.013525085
  RMP2-F12/3*C(DX)                -0.218916697   -0.191810953   -0.013552872   -0.013552872
  RMP2-F12/3*C(FIX,DX)            -0.240759810   -0.212921599   -0.013919106   -0.013919106

 DF-RMP2-F12 doubles energies:
 - - - - - - - - - - - - - - -
  Approx.                             TOTAL           A-B            A-A            B-B    
  RMP2                            -1.070222680   -0.793490210   -0.138366235   -0.138366235
  RMP2-F12/3C(FIX)                -1.292930034   -0.987193973   -0.152868030   -0.152868030
  RMP2-F12/3*C(FIX)               -1.286411090   -0.982628448   -0.151891321   -0.151891321
  RMP2-F12/3*C(DX)                -1.289139377   -0.985301163   -0.151919107   -0.151919107
  RMP2-F12/3*C(FIX,DX)            -1.310982490   -1.006411809   -0.152285341   -0.152285341


  Reference energy                   -320.686983773864
  CABS relaxation correction to RHF    -0.016221853588
  New reference energy               -320.703205627452

  RMP2-F12 singles (MO) energy         -0.000000000265
  RMP2-F12 pair energy                 -1.292930033594
  RMP2-F12 correlation energy          -1.292930033859

 !RMP2-F12/3C(FIX) energy            -321.996135661311

 Starting RMP2 calculation, locsing= 0

 Wavefunction is spin-projected

 ITER.      SQ.NORM     CORR.ENERGY   TOTAL ENERGY   ENERGY CHANGE        DEN1      VAR(S)    VAR(P)  DIIS     TIME
   1      1.31247269    -1.06649688  -321.75348065    -1.06649688    -0.00363836  0.43D-11  0.14D-02  1  1    67.37
   2      1.31571135    -1.07039067  -321.75737445    -0.00389379    -0.00000328  0.50D-13  0.17D-05  2  2    69.53
   3      1.31578515    -1.07043882  -321.75742260    -0.00004815    -0.00000001  0.63D-15  0.39D-08  3  3    72.27
   4      1.31578634    -1.07043913  -321.75742290    -0.00000030    -0.00000000  0.77D-17  0.71D-11  4  4    74.83

 Norm of t1 vector:      0.00001641      S-energy:    -0.00000000      T1 diagnostic:  0.00000199
 Norm of t2 vector:      0.56194870      P-energy:    -1.07043913
                                         Alpha-Beta:  -0.79435720
                                         Alpha-Alpha: -0.13804096
                                         Beta-Beta:   -0.13804096

 Spin contamination <S**2-Sz**2-Sz>     0.00000000
  Reference energy                   -320.686983773865
  CABS singles correction              -0.016221853588
  New reference energy               -320.703205627453
  RHF-RMP2 correlation energy          -1.070439126263
 !RHF-RMP2 energy                    -321.773644753716

  F12/3C(FIX) correction               -0.222707353271
  RHF-RMP2-F12 correlation energy      -1.293146479534
 !RHF-RMP2-F12 total energy          -321.996352106987
 (NB above energy spin projected)

 Starting RCCSD calculation

 ITER.      SQ.NORM     CORR.ENERGY   TOTAL ENERGY   ENERGY CHANGE        DEN1      VAR(S)    VAR(P)  DIIS     TIME
   1      1.30143975    -1.03768290  -321.72466668    -1.03768290    -0.03091340  0.62D-02  0.52D-02  1  1   130.17
   2      1.32548227    -1.06422804  -321.75121182    -0.02654514    -0.00273233  0.20D-03  0.88D-03  2  2   182.35
   3      1.33594933    -1.06978624  -321.75677002    -0.00555820    -0.00030619  0.14D-03  0.61D-04  3  3   234.61
   4      1.34065417    -1.07193198  -321.75891575    -0.00214573    -0.00003875  0.11D-04  0.10D-04  4  4   287.72
   5      1.34199097    -1.07216284  -321.75914662    -0.00023087    -0.00000709  0.50D-05  0.89D-06  5  5   339.73
   6      1.34252771    -1.07222741  -321.75921119    -0.00006457    -0.00000102  0.55D-06  0.19D-06  6  6   392.53
   7      1.34268936    -1.07225221  -321.75923598    -0.00002480    -0.00000021  0.16D-06  0.27D-07  6  1   447.91
   8      1.34272313    -1.07225154  -321.75923531     0.00000067    -0.00000005  0.25D-07  0.98D-08  6  3   502.57
   9      1.34274407    -1.07225812  -321.75924189    -0.00000658    -0.00000001  0.83D-08  0.14D-08  6  2   555.86
  10      1.34274509    -1.07225776  -321.75924153     0.00000036    -0.00000000  0.13D-08  0.33D-09  6  4   607.93

 Norm of t1 vector:      0.11852616      S-energy:     0.00000025      T1 diagnostic:  0.01437341
                                                                       D1 diagnostic:  0.05050611
 Norm of t2 vector:      0.57332071      P-energy:    -1.07225801
                                         Alpha-Beta:  -0.82743729
                                         Alpha-Alpha: -0.12241036
                                         Beta-Beta:   -0.12241036

 Spin contamination <S**2-Sz**2-Sz>     0.00000000

 Memory could be reduced to 281.72 Mwords without degradation in triples


 RESULTS
 =======

  Reference energy                   -320.686983773865
  CABS relaxation correction to RHF    -0.016221853588
  New reference energy               -320.703205627453

  F12 corrections for ansatz 3C(FIX) added to RCCSD energy. Coupling mode:  7

  RCCSD-F12a singles energy             0.000000252509
  RCCSD-F12a pair energy               -1.287383313007
  RCCSD-F12a correlation energy        -1.287383060498
  Triples (T) contribution             -0.048199400529
  Total correlation energy             -1.335582461027

  RHF-RCCSD-F12a energy              -321.990588687950
  RHF-RCCSD[T]-F12a energy           -322.040979538581
  RHF-RCCSD-T-F12a energy            -322.037907666712
 !RHF-RCCSD(T)-F12a energy           -322.038788088479

 Program statistics:

 Available memory in ccsd:              2799997495
 Min. memory needed in ccsd:              48363794
 Max. memory used in ccsd:                70401081
 Max. memory used in cckext:              58752103 (10 integral passes)
 Max. memory used in cckint:             116716036 ( 1 integral passes)


 **********************************************************************************************************************************
 DATASETS  * FILE   NREC   LENGTH (MB)   RECORD NAMES
              1      18       32.03       500      610      700      900      950      970     1001      129      960     1100   
                                          VAR    BASINP    GEOM    SYMINP    ZMAT    AOBASIS   BASIS     P2S    ABASIS      S 
                                         1400     1410     1200     1210     1080     1600     1650     1700   
                                           T        V       H0       H01     AOSYM     SMH    MOLCAS    OPER   

              2       7        7.54       700     1000      520     2100     1001     2101     7360   
                                         GEOM     BASIS   MCVARS     RHF     BASIS     RHF    F12ABS    

 PROGRAMS   *        TOTAL  RCCSD(T)   RHF-SCF       INT   RHF-SCF       INT
 CPU TIMES  *      2261.43   2242.58      5.59     11.96      0.25      0.85
 REAL TIME  *      2334.39 SEC
 DISK USED  *         2.24 GB (local),       21.99 GB (total)
 SF USED    *        14.65 GB
 GA USED    *         4.87 MB       (max)       0.00 MB       (current)
 **********************************************************************************************************************************
 Molecular orbitals read from record     2101.2  Type=RHF/CANONICAL (state 1.1)
 Occupation numbers read from record     2101.2  Type=RHF/RHF (state 1.1)
 Orbital energies read from record       2101.2  Type=RHF/CANONICAL (state 1.1)
 Redundancy group numbers read from rec  2101.2  Type=RHF/RHF (state 1.1)

 RCCSD(T)-F12A/cc-pVDZ-F12 energy=   -322.038788088479

   RCCSD(T)-F12A         RHF-SCF         RHF-SCF
   -322.03878809   -320.68698377   -320.05312537
 **********************************************************************************************************************************
 Molpro calculation terminated
