# Supplementary material for: An Experimental and Master Equation Investigation of Kinetics of the CH2OO + RCN Reactions (R = H, CH3, C2H5) and Their Atmospheric Relevance
Source: J Phys Chem A. 2023 Jan 5;127(2):477–88. doi: 10.1021/acs.jpca.2c07073 (PMC9869398; doi:10.1021/acs.jpca.2c07073)
Supplement: Supplementary file 2 — jp2c07073_si_002.zip [file jp2c07073_si_002.zip › CCSD(T)/Ring3.out]

 Primary working directories    : /run/nvme/job_7956113/data/7956113/molpro.8oZ7u31IVW
 Secondary working directories  : /run/nvme/job_7956113/data/7956113/molpro.8oZ7u31IVW
 Wavefunction directory         : /scratch/kurten/scratch_lauri/Cyan/Products2/PC3-M0001-b3lyp-wb97L-wb97H-F12/
 Main file repository           : /run/nvme/job_7956113/data/7956113/

 id        : cs

 Nodes       nprocs
 r06c56.bullx    8

 Using customized tuning parameters: mindgm=1; mindgv=20; mindgc=4; mindgr=1; noblas=0; minvec=7
 default implementation of scratch files=sf  


 Variables initialized (934), CPU time= 0.02 sec
 ***,SCI
 memory,2800,m
 geomtyp=xyz
 NOSYM
 geometry={
 14
 PC3-M0001-b3lyp-wb97L-wb97H.log,Energy: -227004.6288247
 O          0.32454        0.99566       -0.35819
 O          1.67139        0.91633        0.12517
 C          1.93492       -0.49879        0.22254
 N          0.66261       -1.15938        0.11084
 C         -0.15604       -0.26332       -0.23375
 H          2.60418       -0.81196       -0.58626
 H          2.40646       -0.67326        1.19048
 C         -1.61029       -0.40580       -0.52085
 H         -1.81601       -1.47118       -0.59095
 H         -1.81371        0.04190       -1.49483
 C         -2.48129        0.25080        0.55097
 H         -2.28241        1.31892        0.61943
 H         -2.29382       -0.19593        1.52661
 H         -3.53419        0.11393        0.31033
 }
 BASIS=MINAO
 END
 {rhf;
 wf,charge=0,spin=0}
 BASIS=VDZ-F12
 END
 {rhf;
 wf,charge=0,spin=0}
 rccsd(t)-f12a,gem_beta=0.9
 
 
 Commands  initialized (763), CPU time= 0.01 sec, 617 directives.
 Default parameters read. Elapsed time= 4.39 sec

 Checking input...
 Passed
1


                                         ***  PROGRAM SYSTEM MOLPRO  ***
                                       Copyright, TTI GmbH Stuttgart, 2015
                                    Version 2019.2 linked Sep 26 2019 14:26:04


 **********************************************************************************************************************************
 LABEL *   SCI                                                                           
  64 bit mpp version                                                                     DATE: 24-Sep-21          TIME: 19:32:27  
 **********************************************************************************************************************************

 SHA1:             be6ab392da7e353d2966a12a05a6c018082442e1
 **********************************************************************************************************************************
 SETTING GEOMTYP        =    XYZ

 Variable memory set to 2800000000 words,  buffer space 

 ZSYMEL=NOSYM

 SETTING BASIS          =    MINAO


 Recomputing integrals since basis changed


 Using spherical harmonics

 Library entry O      S MINAO                selected for orbital group  1
 Library entry O      P MINAO                selected for orbital group  1
 Library entry C      S MINAO                selected for orbital group  2
 Library entry C      P MINAO                selected for orbital group  2
 Library entry N      S MINAO                selected for orbital group  3
 Library entry N      P MINAO                selected for orbital group  3
 Library entry H      S MINAO                selected for orbital group  5


 PROGRAM * SEWARD (Integral evaluation for generally contracted gaussian basis sets)     Author: Roland Lindh, 1990

 Geometry written to block  1 of record 700


 Point group  C1  


 ATOMIC COORDINATES

 NR  ATOM    CHARGE       X              Y              Z

   1  O       8.00    0.613291716    1.881524713   -0.676881001
   2  O       8.00    3.158469347    1.731612740    0.236537019
   3  C       6.00    3.656468873   -0.942576494    0.420539652
   4  N       7.00    1.252151427   -2.190910674    0.209457244
   5  C       6.00   -0.294872864   -0.497602683   -0.441723482
   6  H       1.00    4.921186979   -1.534382024   -1.107870838
   7  H       1.00    4.547550330   -1.272277011    2.249681157
   8  C       6.00   -3.043007081   -0.766850861   -0.984263852
   9  H       1.00   -3.431761539   -2.780127280   -1.116733653
  10  H       1.00   -3.427415169    0.079179525   -2.824819303
  11  C       6.00   -4.688958536    0.473943312    1.041182403
  12  H       1.00   -4.313129804    2.492397580    1.170553053
  13  H       1.00   -4.334691579   -0.370254040    2.884874799
  14  H       1.00   -6.678651172    0.215296497    0.586438708

 Bond lengths in Bohr (Angstrom)

 1-2  2.708271635  1-5  2.557402810  2-3  2.726380119  3-4  2.717284746  3-6  2.070213588
     ( 1.433155630)     ( 1.353319286)     ( 1.442738227)     ( 1.437925163)     ( 1.095509852)

  3- 7  2.061185882   4- 5  2.384242532   5- 8  2.814087118   8- 9  2.054740912   8-10  2.061839315
       ( 1.090732596)       ( 1.261686813)       ( 1.489150772)       ( 1.087322065)       ( 1.091078378)

  8-11  2.889837176  11-12  2.057216963  11-13  2.058488741  11-14  2.057320294
       ( 1.529235977)       ( 1.088632335)       ( 1.089305331)       ( 1.088687015)

 Bond angles

  1-2-3  104.40152741   1-5-4  117.09052222   1-5-8  114.71283655   2-1-5  104.54970111

  2-3-4  106.48393109   2-3-6  110.00832973   2-3-7  107.20269652   3-4-5  105.60857970

  4-3-6  110.60170073   4-3-7  112.20822332   4-5-8  128.19578290   5-8-9  106.91436082

  5- 8-10  108.35557986   5- 8-11  112.33422515   6- 3- 7  110.20248086   8-11-12  111.17992346

  8-11-13  110.71033424   8-11-14  109.99519726   9- 8-10  108.01237292   9- 8-11  110.98511775

 10- 8-11  110.07772524  12-11-13  108.33745906  12-11-14  108.29648702  13-11-14  108.23150082

 NUCLEAR CHARGE:                   54
 NUMBER OF PRIMITIVE AOS:         210
 NUMBER OF SYMMETRY AOS:          210
 NUMBER OF CONTRACTIONS:           42   (   42A   )
 NUMBER OF CORE ORBITALS:           7   (    7A   )
 NUMBER OF VALENCE ORBITALS:       35   (   35A   )


 NUCLEAR REPULSION ENERGY  314.13747691

 Eigenvalues of metric

         1 0.175E+00 0.180E+00 0.199E+00 0.205E+00 0.236E+00 0.246E+00 0.248E+00 0.263E+00


 Contracted 2-electron integrals neglected if value below      1.0D-11
 AO integral compression algorithm  1   Integral accuracy      1.0D-11

     3.146 MB (compressed) written to integral file (100.0%)

     Node minimum: 0.262 MB, node maximum: 1.311 MB


 NUMBER OF SORTED TWO-ELECTRON INTEGRALS:      50624.     BUFFER LENGTH:  32768
 NUMBER OF SEGMENTS:   1  SEGMENT LENGTH:      50624      RECORD LENGTH: 524288

 Memory used in sort:       0.61 MW

 SORT1 READ      460658. AND WROTE       50509. INTEGRALS IN      1 RECORDS. CPU TIME:     0.01 SEC, REAL TIME:     0.03 SEC
 SORT2 READ      407127. AND WROTE      408156. INTEGRALS IN      8 RECORDS. CPU TIME:     0.00 SEC, REAL TIME:     0.01 SEC

 Node minimum:       50624.  Node maximum:       51415. integrals

 OPERATOR DM      FOR CENTER  0  COORDINATES:    0.000000    0.000000    0.000000


 **********************************************************************************************************************************
 DATASETS  * FILE   NREC   LENGTH (MB)   RECORD NAMES
              1      18       30.27       500      610      700      900      950      970     1000      129      960     1100   
                                          VAR    BASINP    GEOM    SYMINP    ZMAT    AOBASIS   BASIS     P2S    ABASIS      S 
                                         1400     1410     1200     1210     1080     1600     1650     1700   
                                           T        V       H0       H01     AOSYM     SMH    MOLCAS    OPER   

 PROGRAMS   *        TOTAL       INT
 CPU TIMES  *         1.32      1.14
 REAL TIME  *        13.29 SEC
 DISK USED  *        30.78 MB (local),      281.72 MB (total)
 GA USED    *         0.00 MB       (max)       0.00 MB       (current)
 **********************************************************************************************************************************


 PROGRAM * RHF-SCF (CLOSED SHELL)       Authors: W. Meyer, H.-J. Werner


 NUMBER OF ELECTRONS:      27+   27-    SPACE SYMMETRY=1    SPIN SYMMETRY: Singlet 
 CONVERGENCE THRESHOLDS:    1.00E-05 (Density)    1.00E-07 (Energy)
 MAX. NUMBER OF ITERATIONS:       60
 INTERPOLATION TYPE:            DIIS
 INTERPOLATION STEPS:              2 (START)      1 (STEP)
 LEVEL SHIFTS:                  0.00 (CLOSED)  0.00 (OPEN) 


 Orbital guess generated from atomic densities. Full valence occupancy:   27

 Molecular orbital dump at record        2100.2

 Initial occupancy:  27

 ITERATION    DDIFF          GRAD             ENERGY        2-EL.EN.            DIPOLE MOMENTS         DIIS   ORB.
    1      0.000D+00      0.000D+00      -358.90721301    866.610300   -0.72106   -0.04601   -0.28587    0    start
    2      0.000D+00      0.124D-01      -358.97976264    869.541944   -0.15843   -0.66407    0.05678    1    diag
    3      0.303D-01      0.584D-02      -358.99490321    868.825091   -0.36922   -0.20655   -0.10182    2    diag
    4      0.100D-01      0.127D-02      -358.99623691    868.962478   -0.30943   -0.33329   -0.06187    3    diag
    5      0.311D-02      0.489D-03      -358.99644950    868.951153   -0.31618   -0.30248   -0.06964    4    diag
    6      0.121D-02      0.147D-03      -358.99648602    868.941948   -0.31358   -0.30365   -0.06947    5    diag
    7      0.626D-03      0.525D-04      -358.99649033    868.940549   -0.31271   -0.30361   -0.06986    6    diag
    8      0.223D-03      0.195D-04      -358.99649088    868.940092   -0.31183   -0.30370   -0.06973    7    diag
    9      0.794D-04      0.616D-05      -358.99649095    868.939514   -0.31170   -0.30381   -0.06976    8    diag
   10      0.303D-04      0.139D-05      -358.99649095    868.939471   -0.31174   -0.30381   -0.06976    9    orth
   11      0.659D-05      0.354D-06      -358.99649095    868.939478   -0.31177   -0.30382   -0.06976    0    orth

 Final occupancy:  27

 !RHF STATE  1.1 Energy              -358.996490953351
 Nuclear energy                       314.13747691
 One-electron energy                -1107.60370667
 Two-electron energy                  434.46973881
 Virial quotient                       -1.00404456
 !RHF STATE  1.1 Dipole moment         -0.31176949    -0.30381881    -0.06976465
 Dipole moment /Debye                  -0.79238709    -0.77217980    -0.17731244

 Orbital energies:

         1.1          2.1          3.1          4.1          5.1          6.1          7.1          8.1          9.1         10.1
    -20.686177   -20.667984   -15.684848   -11.561534   -11.522454   -11.442576   -11.409903    -1.602777    -1.340273    -1.325121

        11.1         12.1         13.1         14.1         15.1         16.1         17.1         18.1         19.1         20.1
     -1.140631    -0.990321    -0.959654    -0.842183    -0.777826    -0.766158    -0.702306    -0.685533    -0.660456    -0.632807

        21.1         22.1         23.1         24.1         25.1         26.1         27.1         28.1         29.1
     -0.630633    -0.615511    -0.591969    -0.572739    -0.557936    -0.517959    -0.443845     0.117831     0.216593


 HOMO     27.1    -0.443845 =     -12.0776eV
 LUMO     28.1     0.117831 =       3.2063eV
 LUMO-HOMO         0.561676 =      15.2840eV


 **********************************************************************************************************************************
 DATASETS  * FILE   NREC   LENGTH (MB)   RECORD NAMES
              1      18       30.27       500      610      700      900      950      970     1000      129      960     1100   
                                          VAR    BASINP    GEOM    SYMINP    ZMAT    AOBASIS   BASIS     P2S    ABASIS      S 
                                         1400     1410     1200     1210     1080     1600     1650     1700   
                                           T        V       H0       H01     AOSYM     SMH    MOLCAS    OPER   

              2       4        3.02       700     1000      520     2100   
                                         GEOM     BASIS   MCVARS     RHF  

 PROGRAMS   *        TOTAL   RHF-SCF       INT
 CPU TIMES  *         1.67      0.34      1.14
 REAL TIME  *        15.04 SEC
 DISK USED  *        33.47 MB (local),      303.21 MB (total)
 SF USED    *         0.01 MB
 GA USED    *         0.00 MB       (max)       0.00 MB       (current)
 **********************************************************************************************************************************
 SETTING BASIS          =    VDZ-F12


 Recomputing integrals since basis changed


 Using spherical harmonics

 Library entry O      S cc-pVDZ-F12          selected for orbital group  1
 Library entry O      P cc-pVDZ-F12          selected for orbital group  1
 Library entry O      D cc-pVDZ-F12          selected for orbital group  1
 Library entry C      S cc-pVDZ-F12          selected for orbital group  2
 Library entry C      P cc-pVDZ-F12          selected for orbital group  2
 Library entry C      D cc-pVDZ-F12          selected for orbital group  2
 Library entry N      S cc-pVDZ-F12          selected for orbital group  3
 Library entry N      P cc-pVDZ-F12          selected for orbital group  3
 Library entry N      D cc-pVDZ-F12          selected for orbital group  3
 Library entry H      S cc-pVDZ-F12          selected for orbital group  5
 Library entry H      P cc-pVDZ-F12          selected for orbital group  5


 PROGRAM * SEWARD (Integral evaluation for generally contracted gaussian basis sets)     Author: Roland Lindh, 1990

 Geometry written to block  1 of record 700


 Point group  C1  


 ATOMIC COORDINATES

 NR  ATOM    CHARGE       X              Y              Z

   1  O       8.00    0.613291716    1.881524713   -0.676881001
   2  O       8.00    3.158469347    1.731612740    0.236537019
   3  C       6.00    3.656468873   -0.942576494    0.420539652
   4  N       7.00    1.252151427   -2.190910674    0.209457244
   5  C       6.00   -0.294872864   -0.497602683   -0.441723482
   6  H       1.00    4.921186979   -1.534382024   -1.107870838
   7  H       1.00    4.547550330   -1.272277011    2.249681157
   8  C       6.00   -3.043007081   -0.766850861   -0.984263852
   9  H       1.00   -3.431761539   -2.780127280   -1.116733653
  10  H       1.00   -3.427415169    0.079179525   -2.824819303
  11  C       6.00   -4.688958536    0.473943312    1.041182403
  12  H       1.00   -4.313129804    2.492397580    1.170553053
  13  H       1.00   -4.334691579   -0.370254040    2.884874799
  14  H       1.00   -6.678651172    0.215296497    0.586438708

 Bond lengths in Bohr (Angstrom)

 1-2  2.708271635  1-5  2.557402810  2-3  2.726380119  3-4  2.717284746  3-6  2.070213588
     ( 1.433155630)     ( 1.353319286)     ( 1.442738227)     ( 1.437925163)     ( 1.095509852)

  3- 7  2.061185882   4- 5  2.384242532   5- 8  2.814087118   8- 9  2.054740912   8-10  2.061839315
       ( 1.090732596)       ( 1.261686813)       ( 1.489150772)       ( 1.087322065)       ( 1.091078378)

  8-11  2.889837176  11-12  2.057216963  11-13  2.058488741  11-14  2.057320294
       ( 1.529235977)       ( 1.088632335)       ( 1.089305331)       ( 1.088687015)

 Bond angles

  1-2-3  104.40152741   1-5-4  117.09052222   1-5-8  114.71283655   2-1-5  104.54970111

  2-3-4  106.48393109   2-3-6  110.00832973   2-3-7  107.20269652   3-4-5  105.60857970

  4-3-6  110.60170073   4-3-7  112.20822332   4-5-8  128.19578290   5-8-9  106.91436082

  5- 8-10  108.35557986   5- 8-11  112.33422515   6- 3- 7  110.20248086   8-11-12  111.17992346

  8-11-13  110.71033424   8-11-14  109.99519726   9- 8-10  108.01237292   9- 8-11  110.98511775

 10- 8-11  110.07772524  12-11-13  108.33745906  12-11-14  108.29648702  13-11-14  108.23150082

 NUCLEAR CHARGE:                   54
 NUMBER OF PRIMITIVE AOS:         364
 NUMBER OF SYMMETRY AOS:          350
 NUMBER OF CONTRACTIONS:          273   (  273A   )
 NUMBER OF CORE ORBITALS:           7   (    7A   )
 NUMBER OF VALENCE ORBITALS:       35   (   35A   )


 NUCLEAR REPULSION ENERGY  314.13747691


 Eigenvalues of metric

         1 0.650E-04 0.102E-03 0.170E-03 0.288E-03 0.318E-03 0.378E-03 0.731E-03 0.806E-03


 Contracted 2-electron integrals neglected if value below      1.0D-11
 AO integral compression algorithm  1   Integral accuracy      1.0D-11

     2696.413 MB (compressed) written to integral file ( 43.4%)

     Node minimum: 146.276 MB, node maximum: 1184.629 MB


 NUMBER OF SORTED TWO-ELECTRON INTEGRALS:   87441200.     BUFFER LENGTH:  32768
 NUMBER OF SEGMENTS:   6  SEGMENT LENGTH:   15996384      RECORD LENGTH: 524288

 Memory used in sort:      16.55 MW

 SORT1 READ   777326111. AND WROTE    78943995. INTEGRALS IN    228 RECORDS. CPU TIME:    11.17 SEC, REAL TIME:    12.28 SEC
 SORT2 READ   629115822. AND WROTE   699436101. INTEGRALS IN   8104 RECORDS. CPU TIME:     1.14 SEC, REAL TIME:     1.79 SEC

 Node minimum:    87413150.  Node maximum:    87445876. integrals

 OPERATOR DM      FOR CENTER  0  COORDINATES:    0.000000    0.000000    0.000000


 **********************************************************************************************************************************
 DATASETS  * FILE   NREC   LENGTH (MB)   RECORD NAMES
              1      18       32.96       500      610      700      900      950      970     1001      129      960     1100   
                                          VAR    BASINP    GEOM    SYMINP    ZMAT    AOBASIS   BASIS     P2S    ABASIS      S 
                                         1400     1410     1200     1210     1080     1600     1650     1700   
                                           T        V       H0       H01     AOSYM     SMH    MOLCAS    OPER   

              2       5        3.10       700     1000      520     2100     1001   
                                         GEOM     BASIS   MCVARS     RHF     BASIS   

 PROGRAMS   *        TOTAL       INT   RHF-SCF       INT
 CPU TIMES  *        28.04     26.38      0.34      1.14
 REAL TIME  *        45.20 SEC
 DISK USED  *        36.14 MB (local),       11.21 GB (total)
 SF USED    *         0.01 MB
 GA USED    *         0.00 MB       (max)       0.00 MB       (current)
 **********************************************************************************************************************************


 PROGRAM * RHF-SCF (CLOSED SHELL)       Authors: W. Meyer, H.-J. Werner


 NUMBER OF ELECTRONS:      27+   27-    SPACE SYMMETRY=1    SPIN SYMMETRY: Singlet 
 CONVERGENCE THRESHOLDS:    1.00E-05 (Density)    1.00E-07 (Energy)
 MAX. NUMBER OF ITERATIONS:       60
 INTERPOLATION TYPE:            DIIS
 INTERPOLATION STEPS:              2 (START)      1 (STEP)
 LEVEL SHIFTS:                  0.00 (CLOSED)  0.00 (OPEN) 


 Molecular orbitals read from record     2100.2  Type=RHF/CANONICAL (state 1.1)

 Present basis size:      273
 Previous basis size:      42
 Previous occupation:      27
 Previous closed-shells:   27
 Previous core-orbitals:    7
 Present occupation:       27
 Present closed-shells:    27
 Present core-orbitals:     7
 Wavefunction symmetry:    1   Singlet 

 Orbital overlap <old|new>:  < 1.1| 1.1> = 1.000000   < 2.1| 2.1> = 1.000000   < 3.1| 3.1> = 1.000000   < 4.1| 4.1> = 1.000000
                             < 5.1| 5.1> = 1.000000   < 6.1| 6.1> = 1.000000   < 7.1| 7.1> = 1.000000   < 8.1| 8.1> = 1.000000
                             < 9.1| 9.1> = 1.000000   <10.1|10.1> = 1.000000   <11.1|11.1> = 1.000000   <12.1|12.1> = 1.000000
                             <13.1|13.1> = 1.000000   <14.1|14.1> = 1.000000   <15.1|15.1> = 1.000000   <16.1|16.1> = 1.000000
                             <17.1|17.1> = 1.000000   <18.1|18.1> = 1.000000   <19.1|19.1> = 1.000000   <20.1|20.1> = 1.000000
                             <21.1|21.1> = 1.000000   <22.1|22.1> = 1.000000   <23.1|23.1> = 1.000000   <24.1|24.1> = 1.000000
                             <25.1|25.1> = 1.000000   <26.1|26.1> = 1.000000   <27.1|27.1> = 1.000000


 Molecular orbital dump at record        2101.2

 ITERATION    DDIFF          GRAD             ENERGY        2-EL.EN.            DIPOLE MOMENTS         DIIS   ORB.
    1      0.000D+00      0.000D+00      -358.99649095    868.939478   -0.31177   -0.30382   -0.06976    0    start
    2      0.000D+00      0.107D-01      -359.67208761    883.535142   -0.35568   -0.16712   -0.05922    1    diag
    3      0.183D-01      0.281D-02      -359.72368053    877.710510   -0.48755   -0.28031   -0.09885    2    diag
    4      0.411D-02      0.112D-02      -359.73222628    879.014764   -0.46106   -0.26475   -0.09542    3    diag
    5      0.145D-02      0.253D-03      -359.73294763    879.144128   -0.49538   -0.25840   -0.10134    4    diag
    6      0.425D-03      0.125D-03      -359.73310484    879.057659   -0.48848   -0.26262   -0.09504    5    diag
    7      0.217D-03      0.372D-04      -359.73312843    879.048613   -0.49579   -0.25589   -0.09927    6    diag
    8      0.764D-04      0.219D-04      -359.73313545    879.060437   -0.49597   -0.25688   -0.09815    7    orth
    9      0.429D-04      0.789D-05      -359.73313702    879.056627   -0.49687   -0.25531   -0.09801    8    diag
   10      0.229D-04      0.264D-05      -359.73313721    879.056842   -0.49713   -0.25498   -0.09825    9    diag
   11      0.788D-05      0.105D-05      -359.73313723    879.057215   -0.49713   -0.25495   -0.09815    9    diag
   12      0.259D-05      0.398D-06      -359.73313724    879.056891   -0.49711   -0.25485   -0.09816    0    orth

 Final occupancy:  27

 !RHF STATE  1.1 Energy              -359.733137235943
 Nuclear energy                       314.13747691
 One-electron energy                -1113.39905946
 Two-electron energy                  439.52844531
 Virial quotient                       -1.00124206
 !RHF STATE  1.1 Dipole moment         -0.49710838    -0.25484920    -0.09815941
 Dipole moment /Debye                  -1.26344073    -0.64771964    -0.24948000

 Orbital energies:

         1.1          2.1          3.1          4.1          5.1          6.1          7.1          8.1          9.1         10.1
    -20.656942   -20.638108   -15.560638   -11.351932   -11.322947   -11.255348   -11.233996    -1.538208    -1.274305    -1.244097

        11.1         12.1         13.1         14.1         15.1         16.1         17.1         18.1         19.1         20.1
     -1.066445    -0.926117    -0.895804    -0.800870    -0.721005    -0.708363    -0.647331    -0.621597    -0.600862    -0.587243

        21.1         22.1         23.1         24.1         25.1         26.1         27.1         28.1         29.1
     -0.580394    -0.552789    -0.526202    -0.514374    -0.492347    -0.464266    -0.388554     0.048857     0.055546


 HOMO     27.1    -0.388554 =     -10.5731eV
 LUMO     28.1     0.048857 =       1.3295eV
 LUMO-HOMO         0.437411 =      11.9025eV


 **********************************************************************************************************************************
 DATASETS  * FILE   NREC   LENGTH (MB)   RECORD NAMES
              1      18       32.96       500      610      700      900      950      970     1001      129      960     1100   
                                          VAR    BASINP    GEOM    SYMINP    ZMAT    AOBASIS   BASIS     P2S    ABASIS      S 
                                         1400     1410     1200     1210     1080     1600     1650     1700   
                                           T        V       H0       H01     AOSYM     SMH    MOLCAS    OPER   

              2       6        7.09       700     1000      520     2100     1001     2101   
                                         GEOM     BASIS   MCVARS     RHF     BASIS     RHF  

 PROGRAMS   *        TOTAL   RHF-SCF       INT   RHF-SCF       INT
 CPU TIMES  *        40.81     12.77     26.38      0.34      1.14
 REAL TIME  *        59.93 SEC
 DISK USED  *        45.51 MB (local),       11.29 GB (total)
 SF USED    *         0.30 MB
 GA USED    *         0.00 MB       (max)       0.00 MB       (current)
 **********************************************************************************************************************************


 PROGRAM * CCSD (Restricted open-shell coupled cluster)     Authors: C. Hampel, H.-J. Werner, 1991, M. Deegan, P.J. Knowles, 1992

                   Density fitting integral evaluation by F.R. Manby, 2003,2007, G. Knizia, 2010


 Basis set AUG-CC-PVDZ/JKFIT generated.  Number of basis functions:   826 
 Basis set CC-PVDZ-F12/OPTRI generated.  Number of basis functions:   616 
 Basis set AUG-CC-PVDZ/MP2FIT generated. Number of basis functions:   665 

 Convergence thresholds:  THRVAR = 1.00D-08  THRDEN = 1.00D-06

 CCSD(T)     terms to be evaluated (factor= 1.000)


 Number of core orbitals:           7 (   7 )
 Number of closed-shell orbitals:  20 (  20 )
 Number of external orbitals:     246 ( 246 )

 Memory could be reduced to 527.42 Mwords without degradation in triples

 Number of N-1 electron functions:              40
 Number of N-2 electron functions:             780
 Number of singly external CSFs:              9840
 Number of doubly external CSFs:          35657700
 Total number of CSFs:                    35667540

 Molecular orbitals read from record     2101.2  Type=RHF/CANONICAL (state 1.1)

 Integral transformation finished. Total CPU:  32.39 sec, npass=  1  Memory used: 241.37 MW

 Geminal basis:    OPTFULL  GEM_TYPE=SLATER  BETA=0.9  NGEM=6

 Optimizing Gaussian exponents for each gem_beta

 Geminal optimization for beta= 0.9000
 Weight function:   m=0, omega= 1.3652

 Augmented Hessian optimization of geminal fit. Trust ratio= 0.40000
 Convergence reached after  14 iterations. Final gradient= 9.47D-17, Step= 1.60D-08, Delta= 1.32D-09

 Alpha:                 0.16713     0.72638     2.57315     8.59263    32.33955   179.26007
 Coeff:                 0.29008     0.30523     0.17630     0.10448     0.06448     0.03994


 WFN_F12=FIX,EG    DECOUPLE_EXPL=F   HYBRID=0    NOX=F   SEMIINT_F12=T   CORE_SINGLES=F

 AO(A)-basis ORBITAL           loaded. Number of functions:     273
 RI(R)-basis CC-PVDZ-F12/OPTRI loaded. Number of functions:     616
 DF-basis AUG-CC-PVDZ/JKFIT    loaded. Number of functions:     826

 Screening thresholds:   THRAO=  1.00D-10  THRMO=  1.00D-09  THRPROD=  1.00D-09
                         THRSW=  1.00D-05  THROV=  1.00D-12  THRAOF12= 1.00D-08

 CPU time for one-electron matrices               7.66 sec

 Construction of ABS:
 Pseudo-inverse stability          8.04E-12
 Smallest eigenvalue of S          6.13E-05  (threshold= 1.00E-08)
 Ratio eigmin/eigmax               7.28E-06  (threshold= 1.00E-09)
 Smallest eigenvalue of S kept     6.13E-05  (threshold= 6.13E-05, 0 functions deleted, 616 kept)

 Construction of CABS:
 Pseudo-inverse stability          9.44E-11
 Smallest eigenvalue of S          2.93E-06  (threshold= 1.00E-08)
 Ratio eigmin/eigmax               2.93E-06  (threshold= 1.00E-09)
 Smallest eigenvalue of S kept     2.93E-06  (threshold= 2.93E-06, 0 functions deleted, 616 kept)

 CPU time for basis constructions                 0.17 sec
 Fock operators(MO) rebuilt from dump record.
 CPU time for fock operators                      0.24 sec

                                      TOTAL          ALPHA          BETA    
  Singles Contributions MO        -0.000000001   -0.000000000   -0.000000000
  Singles Contributions CABS      -0.017936582   -0.008968291   -0.008968291
  Pure DF-RHF relaxation          -0.017936582

 CPU time for singles                             0.67 sec

 AO(A)-basis ORBITAL           loaded. Number of functions:     273
 RI(R)-basis CC-PVDZ-F12/OPTRI loaded. Number of functions:     616
 DF-basis AUG-CC-PVDZ/MP2FIT   loaded. Number of functions:     665

 Screening thresholds:   THRAO=  1.00D-10  THRMO=  1.00D-09  THRPROD=  1.00D-09
                         THRSW=  1.00D-05  THROV=  1.00D-12  THRAOF12= 1.00D-08

 CPU time for transformed integrals              60.20 sec
 CPU time for F12 matrices                       19.44 sec

 Diagonal F12 ansatz with fixed amplitudes:   TS= 0.5000  TT= 0.2500  TN= 0.3750

 ITER.     SQ.NORM      CORR.ENERGY   TOTAL ENERGY  ENERGY CHANGE      VAR         CPU   MICRO    DIIS
   1      1.36829834    -1.47737065  -361.22844447    -1.4953E+00   3.68E-01      1.14  1  1  1   0  0
   2      1.36829834    -1.47737065  -361.22844447    -3.3751E-14   6.21E-26      5.36  0  0  0   0  0

 - - Continuing with F12/conv. amplitude coupling turned on.

   3      1.37064719    -1.48505513  -361.23612894    -7.6845E-03   3.58E-04     10.38  1  1  1   1  1
   4      1.37064719    -1.48505513  -361.23612894     0.0000E+00   4.50E-27     15.58  1  1  1   0  1

 CPU time for iterative RMP2-F12                 15.58 sec


 DF-RMP2-F12 doubles corrections:
 - - - - - - - - - - - - - - - - 
  Approx.                             TOTAL           A-B            A-A            B-B    
  RMP2-F12/3C(FIX)                -0.252996965   -0.220657798   -0.016169583   -0.016169583
  RMP2-F12/3*C(FIX)               -0.245312491   -0.215196133   -0.015058179   -0.015058179
  RMP2-F12/3*C(DX)                -0.248091423   -0.217924379   -0.015083522   -0.015083522
  RMP2-F12/3*C(FIX,DX)            -0.271188933   -0.240444348   -0.015372293   -0.015372293

 DF-RMP2-F12 doubles energies:
 - - - - - - - - - - - - - - -
  Approx.                             TOTAL           A-B            A-A            B-B    
  RMP2                            -1.232058161   -0.917567838   -0.157245162   -0.157245162
  RMP2-F12/3C(FIX)                -1.485055126   -1.138225637   -0.173414745   -0.173414745
  RMP2-F12/3*C(FIX)               -1.477370653   -1.132763971   -0.172303341   -0.172303341
  RMP2-F12/3*C(DX)                -1.480149584   -1.135492217   -0.172328684   -0.172328684
  RMP2-F12/3*C(FIX,DX)            -1.503247095   -1.158012186   -0.172617454   -0.172617454


  Reference energy                   -359.733137235941
  CABS relaxation correction to RHF    -0.017936581767
  New reference energy               -359.751073817708

  RMP2-F12 singles (MO) energy         -0.000000000654
  RMP2-F12 pair energy                 -1.485055126471
  RMP2-F12 correlation energy          -1.485055127125

 !RMP2-F12/3C(FIX) energy            -361.236128944833

 Starting RMP2 calculation, locsing= 0

 Wavefunction is spin-projected

 ITER.      SQ.NORM     CORR.ENERGY   TOTAL ENERGY   ENERGY CHANGE        DEN1      VAR(S)    VAR(P)  DIIS     TIME
   1      1.36443486    -1.22775187  -360.96088911    -1.22775187    -0.00426500  0.11D-10  0.16D-02  1  1   145.38
   2      1.36823164    -1.23231861  -360.96545584    -0.00456674    -0.00000365  0.14D-12  0.19D-05  2  2   150.83
   3      1.36831422    -1.23237261  -360.96550985    -0.00005400    -0.00000001  0.21D-14  0.41D-08  3  3   156.63
   4      1.36831549    -1.23237292  -360.96551016    -0.00000031    -0.00000000  0.28D-16  0.79D-11  4  4   163.21

 Norm of t1 vector:      0.00002548      S-energy:    -0.00000000      T1 diagnostic:  0.00000285
 Norm of t2 vector:      0.60689002      P-energy:    -1.23237292
                                         Alpha-Beta:  -0.91859625
                                         Alpha-Alpha: -0.15688833
                                         Beta-Beta:   -0.15688833

 Spin contamination <S**2-Sz**2-Sz>     0.00000000
  Reference energy                   -359.733137235941
  CABS singles correction              -0.017936581767
  New reference energy               -359.751073817708
  RHF-RMP2 correlation energy          -1.232372922940
 !RHF-RMP2 energy                    -360.983446740648

  F12/3C(FIX) correction               -0.252996965239
  RHF-RMP2-F12 correlation energy      -1.485369888178
 !RHF-RMP2-F12 total energy          -361.236443705887
 (NB above energy spin projected)

 Starting RCCSD calculation

 ITER.      SQ.NORM     CORR.ENERGY   TOTAL ENERGY   ENERGY CHANGE        DEN1      VAR(S)    VAR(P)  DIIS     TIME
   1      1.35576493    -1.20119073  -360.93432796    -1.20119073    -0.03548604  0.68D-02  0.62D-02  1  1   322.02
   2      1.38388387    -1.23205670  -360.96519393    -0.03086597    -0.00308256  0.21D-03  0.10D-02  2  2   476.08
   3      1.39572616    -1.23853092  -360.97166816    -0.00647422    -0.00033698  0.14D-03  0.69D-04  3  3   629.54
   4      1.40084465    -1.24091719  -360.97405443    -0.00238627    -0.00004202  0.12D-04  0.11D-04  4  4   781.37
   5      1.40226987    -1.24116471  -360.97430194    -0.00024752    -0.00000781  0.56D-05  0.98D-06  5  5   927.88
   6      1.40284177    -1.24123131  -360.97436854    -0.00006660    -0.00000117  0.65D-06  0.21D-06  6  6  1072.94
   7      1.40302267    -1.24125829  -360.97439552    -0.00002698    -0.00000024  0.19D-06  0.31D-07  6  1  1216.49
   8      1.40306238    -1.24125741  -360.97439464     0.00000088    -0.00000006  0.35D-07  0.11D-07  6  3  1357.89
   9      1.40308851    -1.24126543  -360.97440266    -0.00000802    -0.00000001  0.12D-07  0.19D-08  6  2  1499.14
  10      1.40309091    -1.24126532  -360.97440255     0.00000011    -0.00000000  0.23D-08  0.51D-09  6  4  1643.14

 Norm of t1 vector:      0.12357224      S-energy:     0.00000020      T1 diagnostic:  0.01381580
                                                                       D1 diagnostic:  0.05146915
 Norm of t2 vector:      0.62275261      P-energy:    -1.24126551
                                         Alpha-Beta:  -0.96143562
                                         Alpha-Alpha: -0.13991495
                                         Beta-Beta:   -0.13991495

 Spin contamination <S**2-Sz**2-Sz>     0.00000000

 Memory could be reduced to 574.61 Mwords without degradation in triples


 RESULTS
 =======

  Reference energy                   -359.733137235941
  CABS relaxation correction to RHF    -0.017936581767
  New reference energy               -359.751073817708

  F12 corrections for ansatz 3C(FIX) added to RCCSD energy. Coupling mode:  7

  RCCSD-F12a singles energy             0.000000196302
  RCCSD-F12a pair energy               -1.485609727811
  RCCSD-F12a correlation energy        -1.485609531509
  Triples (T) contribution             -0.054972435678
  Total correlation energy             -1.540581967187

  RHF-RCCSD-F12a energy              -361.236683349218
  RHF-RCCSD[T]-F12a energy           -361.294051325998
  RHF-RCCSD-T-F12a energy            -361.290698789749
 !RHF-RCCSD(T)-F12a energy           -361.291655784896

 Program statistics:

 Available memory in ccsd:              2799996573
 Min. memory needed in ccsd:              98702589
 Max. memory used in ccsd:               144424329
 Max. memory used in cckext:             119526752 (10 integral passes)
 Max. memory used in cckint:             241365343 ( 1 integral passes)


 **********************************************************************************************************************************
 DATASETS  * FILE   NREC   LENGTH (MB)   RECORD NAMES
              1      18       32.96       500      610      700      900      950      970     1001      129      960     1100   
                                          VAR    BASINP    GEOM    SYMINP    ZMAT    AOBASIS   BASIS     P2S    ABASIS      S 
                                         1400     1410     1200     1210     1080     1600     1650     1700   
                                           T        V       H0       H01     AOSYM     SMH    MOLCAS    OPER   

              2       7        8.59       700     1000      520     2100     1001     2101     7360   
                                         GEOM     BASIS   MCVARS     RHF     BASIS     RHF    F12ABS    

 PROGRAMS   *        TOTAL  RCCSD(T)   RHF-SCF       INT   RHF-SCF       INT
 CPU TIMES  *      6898.33   6857.52     12.77     26.38      0.34      1.14
 REAL TIME  *      7074.37 SEC
 DISK USED  *         4.57 GB (local),       47.51 GB (total)
 SF USED    *        30.09 GB
 GA USED    *         4.87 MB       (max)       0.00 MB       (current)
 **********************************************************************************************************************************
 Molecular orbitals read from record     2101.2  Type=RHF/CANONICAL (state 1.1)
 Occupation numbers read from record     2101.2  Type=RHF/RHF (state 1.1)
 Orbital energies read from record       2101.2  Type=RHF/CANONICAL (state 1.1)
 Redundancy group numbers read from rec  2101.2  Type=RHF/RHF (state 1.1)

 RCCSD(T)-F12A/cc-pVDZ-F12 energy=   -361.291655784896

   RCCSD(T)-F12A         RHF-SCF         RHF-SCF
   -361.29165578   -359.73313724   -358.99649095
 **********************************************************************************************************************************
 Molpro calculation terminated
