# Supplementary material for: An Experimental and Master Equation Investigation of Kinetics of the CH2OO + RCN Reactions (R = H, CH3, C2H5) and Their Atmospheric Relevance
Source: J Phys Chem A. 2023 Jan 5;127(2):477–88. doi: 10.1021/acs.jpca.2c07073 (PMC9869398; doi:10.1021/acs.jpca.2c07073)
Supplement: Supplementary file 2 — jp2c07073_si_002.zip [file jp2c07073_si_002.zip › CCSD(T)/TS1-1.out]

 Primary working directories    : /run/nvme/job_8788476/data/8788476/molpro.Sbflc8m4KF
 Secondary working directories  : /run/nvme/job_8788476/data/8788476/molpro.Sbflc8m4KF
 Wavefunction directory         : /scratch/kurten/scratch_lauri/Cyan/RedoTS/CCSDTS/TS1-M0001-copt-TS-opt-TS-wb97-opt-TS-Final-F12/
 Main file repository           : /run/nvme/job_8788476/data/8788476/

 id        : cs

 Nodes       nprocs
 r06c50.bullx    8

 Using customized tuning parameters: mindgm=1; mindgv=20; mindgc=4; mindgr=1; noblas=0; minvec=7
 default implementation of scratch files=sf  


 Variables initialized (934), CPU time= 0.03 sec
 ***,SCI
 memory,2800,m
 geomtyp=xyz
 NOSYM
 geometry={
 8
 TS1-M0001-copt-TS-opt-TS-wb97-opt-TS-Final.log,Energy: -177596.6819185
 C         -0.79885       -0.97540        0.21988
 H         -1.09600       -1.88470       -0.28494
 H         -0.54642       -0.94723        1.26943
 O         -1.10654        0.09062       -0.38109
 O         -0.54771        1.19263        0.19288
 N          1.33354       -0.76265       -0.08920
 H          1.82267        1.38318       -0.01786
 C          1.41868        0.39562       -0.02599
 }
 BASIS=MINAO
 END
 {rhf;
 wf,charge=0,spin=0}
 BASIS=VDZ-F12
 END
 {rhf;
 wf,charge=0,spin=0}
 rccsd(t)-f12a,gem_beta=0.9
 
 
 Commands  initialized (763), CPU time= 0.02 sec, 617 directives.
 Default parameters read. Elapsed time= 1.93 sec

 Checking input...
 Passed
1


                                         ***  PROGRAM SYSTEM MOLPRO  ***
                                       Copyright, TTI GmbH Stuttgart, 2015
                                    Version 2019.2 linked Sep 26 2019 14:26:04


 **********************************************************************************************************************************
 LABEL *   SCI                                                                           
  64 bit mpp version                                                                     DATE: 30-Oct-21          TIME: 01:00:51  
 **********************************************************************************************************************************

 SHA1:             be6ab392da7e353d2966a12a05a6c018082442e1
 **********************************************************************************************************************************
 SETTING GEOMTYP        =    XYZ

 Variable memory set to 2800000000 words,  buffer space 

 ZSYMEL=NOSYM

 SETTING BASIS          =    MINAO


 Recomputing integrals since basis changed


 Using spherical harmonics

 Library entry C      S MINAO                selected for orbital group  1
 Library entry C      P MINAO                selected for orbital group  1
 Library entry H      S MINAO                selected for orbital group  2
 Library entry O      S MINAO                selected for orbital group  3
 Library entry O      P MINAO                selected for orbital group  3
 Library entry N      S MINAO                selected for orbital group  4
 Library entry N      P MINAO                selected for orbital group  4


 PROGRAM * SEWARD (Integral evaluation for generally contracted gaussian basis sets)     Author: Roland Lindh, 1990

 Geometry written to block  1 of record 700


 Point group  C1  


 ATOMIC COORDINATES

 NR  ATOM    CHARGE       X              Y              Z

   1  C       6.00   -1.509607715   -1.843238862    0.415512980
   2  H       1.00   -2.071139833   -3.561566827   -0.538458562
   3  H       1.00   -1.032584149   -1.790005277    2.398875034
   4  O       8.00   -2.091057546    0.171246981   -0.720155729
   5  O       8.00   -1.035021896    2.253744068    0.364490375
   6  N       7.00    2.520025376   -1.441199629   -0.168563570
   7  H       1.00    3.444347115    2.613831381   -0.033750509
   8  C       6.00    2.680916658    0.747613449   -0.049113982

 Bond lengths in Bohr (Angstrom)

 1-2  2.044023243  1-3  2.040615185  1-4  2.384529416  4-5  2.574580078  6-8  2.197966538
     ( 1.081650519)     ( 1.079847052)     ( 1.261838626)     ( 1.362409105)     ( 1.163113802)

 7-8  2.016390703
     ( 1.067028008)

 Bond angles

  1-4-5  112.49974694   2-1-3  122.66785395   2-1-4  114.89360173   3-1-4  119.85891000

  6-8-7  161.76812360

 NUCLEAR CHARGE:                   38
 NUMBER OF PRIMITIVE AOS:         140
 NUMBER OF SYMMETRY AOS:          140
 NUMBER OF CONTRACTIONS:           28   (   28A   )
 NUMBER OF CORE ORBITALS:           5   (    5A   )
 NUMBER OF VALENCE ORBITALS:       23   (   23A   )


 NUCLEAR REPULSION ENERGY  164.80410593

 Eigenvalues of metric

         1 0.141E+00 0.205E+00 0.219E+00 0.224E+00 0.287E+00 0.446E+00 0.562E+00 0.633E+00


 Contracted 2-electron integrals neglected if value below      1.0D-11
 AO integral compression algorithm  1   Integral accuracy      1.0D-11

     2.097 MB (compressed) written to integral file (100.0%)

     Node minimum: 0.262 MB, node maximum: 0.262 MB


 NUMBER OF SORTED TWO-ELECTRON INTEGRALS:      10200.     BUFFER LENGTH:  32768
 NUMBER OF SEGMENTS:   1  SEGMENT LENGTH:      10200      RECORD LENGTH: 524288

 Memory used in sort:       0.57 MW

 SORT1 READ      100686. AND WROTE       10159. INTEGRALS IN      1 RECORDS. CPU TIME:     0.00 SEC, REAL TIME:     0.02 SEC
 SORT2 READ       82183. AND WROTE       82621. INTEGRALS IN      8 RECORDS. CPU TIME:     0.00 SEC, REAL TIME:     0.00 SEC

 Node minimum:       10150.  Node maximum:       10506. integrals

 OPERATOR DM      FOR CENTER  0  COORDINATES:    0.000000    0.000000    0.000000


 **********************************************************************************************************************************
 DATASETS  * FILE   NREC   LENGTH (MB)   RECORD NAMES
              1      18       30.11       500      610      700      900      950      970     1000      129      960     1100   
                                          VAR    BASINP    GEOM    SYMINP    ZMAT    AOBASIS   BASIS     P2S    ABASIS      S 
                                         1400     1410     1200     1210     1080     1600     1650     1700   
                                           T        V       H0       H01     AOSYM     SMH    MOLCAS    OPER   

 PROGRAMS   *        TOTAL       INT
 CPU TIMES  *         1.08      0.86
 REAL TIME  *         8.01 SEC
 DISK USED  *        30.51 MB (local),      278.09 MB (total)
 GA USED    *         0.00 MB       (max)       0.00 MB       (current)
 **********************************************************************************************************************************


 PROGRAM * RHF-SCF (CLOSED SHELL)       Authors: W. Meyer, H.-J. Werner


 NUMBER OF ELECTRONS:      19+   19-    SPACE SYMMETRY=1    SPIN SYMMETRY: Singlet 
 CONVERGENCE THRESHOLDS:    1.00E-05 (Density)    1.00E-07 (Energy)
 MAX. NUMBER OF ITERATIONS:       60
 INTERPOLATION TYPE:            DIIS
 INTERPOLATION STEPS:              2 (START)      1 (STEP)
 LEVEL SHIFTS:                  0.00 (CLOSED)  0.00 (OPEN) 


 Orbital guess generated from atomic densities. Full valence occupancy:   19

 Molecular orbital dump at record        2100.2

 Initial occupancy:  19

 ITERATION    DDIFF          GRAD             ENERGY        2-EL.EN.            DIPOLE MOMENTS         DIIS   ORB.
    1      0.000D+00      0.000D+00      -280.84893002    524.510943   -0.15389   -1.18031    0.16347    0    start
    2      0.000D+00      0.210D-01      -280.94070088    525.043495    0.06613    0.12690    0.52044    1    diag
    3      0.576D-01      0.112D-01      -280.97431527    525.067083   -0.03887   -0.42958    0.36389    2    diag
    4      0.213D-01      0.227D-02      -280.97724835    525.156887   -0.04025   -0.29186    0.38098    3    diag
    5      0.619D-02      0.120D-02      -280.97807271    525.163660   -0.03518   -0.38247    0.37051    4    diag
    6      0.322D-02      0.723D-03      -280.97847214    525.187966   -0.03699   -0.35905    0.37035    5    diag
    7      0.291D-02      0.231D-03      -280.97851579    525.221050   -0.03228   -0.36829    0.37466    6    diag
    8      0.104D-02      0.973D-04      -280.97852090    525.222545   -0.03332   -0.36750    0.37372    7    diag
    9      0.290D-03      0.326D-04      -280.97852207    525.227250   -0.03298   -0.36896    0.37402    8    diag
   10      0.201D-03      0.122D-04      -280.97852223    525.227469   -0.03306   -0.36923    0.37406    9    orth
   11      0.682D-04      0.381D-05      -280.97852224    525.227806   -0.03306   -0.36929    0.37409    9    diag
   12      0.232D-04      0.121D-05      -280.97852224    525.227805   -0.03308   -0.36929    0.37410    9    diag
   13      0.661D-05      0.418D-06      -280.97852224    525.227806   -0.03308   -0.36930    0.37410    0    orth

 Final occupancy:  19

 !RHF STATE  1.1 Energy              -280.978522243000
 Nuclear energy                       164.80410593
 One-electron energy                 -708.39653116
 Two-electron energy                  262.61390298
 Virial quotient                       -1.00235135
 !RHF STATE  1.1 Dipole moment         -0.03307757    -0.36930246     0.37410012
 Dipole moment /Debye                  -0.08406928    -0.93861176     0.95080539

 Orbital energies:

         1.1          2.1          3.1          4.1          5.1          6.1          7.1          8.1          9.1         10.1
    -20.782708   -20.524457   -15.721818   -11.574738   -11.506522    -1.617810    -1.321577    -1.238007    -0.957876    -0.840431

        11.1         12.1         13.1         14.1         15.1         16.1         17.1         18.1         19.1         20.1
     -0.793997    -0.752969    -0.724614    -0.621812    -0.607750    -0.564041    -0.541816    -0.467328    -0.424090     0.025434

        21.1
      0.168316


 HOMO     19.1    -0.424090 =     -11.5401eV
 LUMO     20.1     0.025434 =       0.6921eV
 LUMO-HOMO         0.449524 =      12.2322eV


 **********************************************************************************************************************************
 DATASETS  * FILE   NREC   LENGTH (MB)   RECORD NAMES
              1      18       30.11       500      610      700      900      950      970     1000      129      960     1100   
                                          VAR    BASINP    GEOM    SYMINP    ZMAT    AOBASIS   BASIS     P2S    ABASIS      S 
                                         1400     1410     1200     1210     1080     1600     1650     1700   
                                           T        V       H0       H01     AOSYM     SMH    MOLCAS    OPER   

              2       4        2.89       700     1000      520     2100   
                                         GEOM     BASIS   MCVARS     RHF  

 PROGRAMS   *        TOTAL   RHF-SCF       INT
 CPU TIMES  *         1.26      0.18      0.86
 REAL TIME  *        10.23 SEC
 DISK USED  *        33.10 MB (local),      298.85 MB (total)
 SF USED    *         0.00 MB
 GA USED    *         0.00 MB       (max)       0.00 MB       (current)
 **********************************************************************************************************************************
 SETTING BASIS          =    VDZ-F12


 Recomputing integrals since basis changed


 Using spherical harmonics

 Library entry C      S cc-pVDZ-F12          selected for orbital group  1
 Library entry C      P cc-pVDZ-F12          selected for orbital group  1
 Library entry C      D cc-pVDZ-F12          selected for orbital group  1
 Library entry H      S cc-pVDZ-F12          selected for orbital group  2
 Library entry H      P cc-pVDZ-F12          selected for orbital group  2
 Library entry O      S cc-pVDZ-F12          selected for orbital group  3
 Library entry O      P cc-pVDZ-F12          selected for orbital group  3
 Library entry O      D cc-pVDZ-F12          selected for orbital group  3
 Library entry N      S cc-pVDZ-F12          selected for orbital group  4
 Library entry N      P cc-pVDZ-F12          selected for orbital group  4
 Library entry N      D cc-pVDZ-F12          selected for orbital group  4


 PROGRAM * SEWARD (Integral evaluation for generally contracted gaussian basis sets)     Author: Roland Lindh, 1990

 Geometry written to block  1 of record 700


 Point group  C1  


 ATOMIC COORDINATES

 NR  ATOM    CHARGE       X              Y              Z

   1  C       6.00   -1.509607715   -1.843238862    0.415512980
   2  H       1.00   -2.071139833   -3.561566827   -0.538458562
   3  H       1.00   -1.032584149   -1.790005277    2.398875034
   4  O       8.00   -2.091057546    0.171246981   -0.720155729
   5  O       8.00   -1.035021896    2.253744068    0.364490375
   6  N       7.00    2.520025376   -1.441199629   -0.168563570
   7  H       1.00    3.444347115    2.613831381   -0.033750509
   8  C       6.00    2.680916658    0.747613449   -0.049113982

 Bond lengths in Bohr (Angstrom)

 1-2  2.044023243  1-3  2.040615185  1-4  2.384529416  4-5  2.574580078  6-8  2.197966538
     ( 1.081650519)     ( 1.079847052)     ( 1.261838626)     ( 1.362409105)     ( 1.163113802)

 7-8  2.016390703
     ( 1.067028008)

 Bond angles

  1-4-5  112.49974694   2-1-3  122.66785395   2-1-4  114.89360173   3-1-4  119.85891000

  6-8-7  161.76812360

 NUCLEAR CHARGE:                   38
 NUMBER OF PRIMITIVE AOS:         238
 NUMBER OF SYMMETRY AOS:          228
 NUMBER OF CONTRACTIONS:          177   (  177A   )
 NUMBER OF CORE ORBITALS:           5   (    5A   )
 NUMBER OF VALENCE ORBITALS:       23   (   23A   )


 NUCLEAR REPULSION ENERGY  164.80410593


 Eigenvalues of metric

         1 0.368E-03 0.423E-03 0.698E-03 0.114E-02 0.142E-02 0.170E-02 0.187E-02 0.218E-02


 Contracted 2-electron integrals neglected if value below      1.0D-11
 AO integral compression algorithm  1   Integral accuracy      1.0D-11

     590.873 MB (compressed) written to integral file ( 49.8%)

     Node minimum: 35.914 MB, node maximum: 266.863 MB


 NUMBER OF SORTED TWO-ELECTRON INTEGRALS:   15515720.     BUFFER LENGTH:  32768
 NUMBER OF SEGMENTS:   1  SEGMENT LENGTH:   15515720      RECORD LENGTH: 524288

 Memory used in sort:      16.07 MW

 SORT1 READ   148446203. AND WROTE    15177044. INTEGRALS IN     44 RECORDS. CPU TIME:     2.38 SEC, REAL TIME:     2.61 SEC
 SORT2 READ   121251354. AND WROTE   124086381. INTEGRALS IN   1096 RECORDS. CPU TIME:     0.21 SEC, REAL TIME:     0.39 SEC

 Node minimum:    15503906.  Node maximum:    15517690. integrals

 OPERATOR DM      FOR CENTER  0  COORDINATES:    0.000000    0.000000    0.000000


 **********************************************************************************************************************************
 DATASETS  * FILE   NREC   LENGTH (MB)   RECORD NAMES
              1      18       31.26       500      610      700      900      950      970     1001      129      960     1100   
                                          VAR    BASINP    GEOM    SYMINP    ZMAT    AOBASIS   BASIS     P2S    ABASIS      S 
                                         1400     1410     1200     1210     1080     1600     1650     1700   
                                           T        V       H0       H01     AOSYM     SMH    MOLCAS    OPER   

              2       5        2.94       700     1000      520     2100     1001   
                                         GEOM     BASIS   MCVARS     RHF     BASIS   

 PROGRAMS   *        TOTAL       INT   RHF-SCF       INT
 CPU TIMES  *         7.48      6.21      0.18      0.86
 REAL TIME  *        18.26 SEC
 DISK USED  *        34.26 MB (local),        2.45 GB (total)
 SF USED    *         0.00 MB
 GA USED    *         0.00 MB       (max)       0.00 MB       (current)
 **********************************************************************************************************************************


 PROGRAM * RHF-SCF (CLOSED SHELL)       Authors: W. Meyer, H.-J. Werner


 NUMBER OF ELECTRONS:      19+   19-    SPACE SYMMETRY=1    SPIN SYMMETRY: Singlet 
 CONVERGENCE THRESHOLDS:    1.00E-05 (Density)    1.00E-07 (Energy)
 MAX. NUMBER OF ITERATIONS:       60
 INTERPOLATION TYPE:            DIIS
 INTERPOLATION STEPS:              2 (START)      1 (STEP)
 LEVEL SHIFTS:                  0.00 (CLOSED)  0.00 (OPEN) 


 Molecular orbitals read from record     2100.2  Type=RHF/CANONICAL (state 1.1)

 Present basis size:      177
 Previous basis size:      28
 Previous occupation:      19
 Previous closed-shells:   19
 Previous core-orbitals:    5
 Present occupation:       19
 Present closed-shells:    19
 Present core-orbitals:     5
 Wavefunction symmetry:    1   Singlet 

 Orbital overlap <old|new>:  < 1.1| 1.1> = 1.000000   < 2.1| 2.1> = 1.000000   < 3.1| 3.1> = 1.000000   < 4.1| 4.1> = 1.000000
                             < 5.1| 5.1> = 1.000000   < 6.1| 6.1> = 1.000000   < 7.1| 7.1> = 1.000000   < 8.1| 8.1> = 1.000000
                             < 9.1| 9.1> = 1.000000   <10.1|10.1> = 1.000000   <11.1|11.1> = 1.000000   <12.1|12.1> = 1.000000
                             <13.1|13.1> = 1.000000   <14.1|14.1> = 1.000000   <15.1|15.1> = 1.000000   <16.1|16.1> = 1.000000
                             <17.1|17.1> = 1.000000   <18.1|18.1> = 1.000000   <19.1|19.1> = 1.000000


 Molecular orbital dump at record        2101.2

 ITERATION    DDIFF          GRAD             ENERGY        2-EL.EN.            DIPOLE MOMENTS         DIIS   ORB.
    1      0.000D+00      0.000D+00      -280.97852224    525.227806   -0.03308   -0.36930    0.37410    0    start
    2      0.000D+00      0.136D-01      -281.46813361    533.071290   -0.02304   -0.26203    0.29019    1    diag
    3      0.221D-01      0.369D-02      -281.51065373    530.998259    0.04508   -0.79484    0.30036    2    diag
    4      0.521D-02      0.191D-02      -281.52084272    530.896432    0.05968   -0.63104    0.34087    3    diag
    5      0.223D-02      0.577D-03      -281.52274018    531.292456    0.06322   -0.75239    0.33034    4    diag
    6      0.857D-03      0.282D-03      -281.52337526    531.244041    0.07058   -0.74522    0.34336    5    diag
    7      0.556D-03      0.135D-03      -281.52351727    531.219375    0.07233   -0.77578    0.34282    6    diag
    8      0.279D-03      0.578D-04      -281.52355106    531.249093    0.07316   -0.77638    0.34435    7    orth
    9      0.145D-03      0.195D-04      -281.52355546    531.249485    0.07405   -0.78021    0.34499    8    diag
   10      0.502D-04      0.103D-04      -281.52355621    531.246590    0.07383   -0.77981    0.34468    9    diag
   11      0.204D-04      0.405D-05      -281.52355637    531.248739    0.07404   -0.78001    0.34487    9    diag
   12      0.835D-05      0.176D-05      -281.52355642    531.248339    0.07398   -0.77999    0.34484    9    diag
   13      0.522D-05      0.696D-06      -281.52355642    531.248439    0.07400   -0.78001    0.34487    0    orth

 Final occupancy:  19

 !RHF STATE  1.1 Energy              -281.523556424365
 Nuclear energy                       164.80410593
 One-electron energy                 -711.95188188
 Two-electron energy                  265.62421953
 Virial quotient                       -1.00107659
 !RHF STATE  1.1 Dipole moment          0.07399571    -0.78000560     0.34486700
 Dipole moment /Debye                   0.18806601    -1.98244663     0.87650708

 Orbital energies:

         1.1          2.1          3.1          4.1          5.1          6.1          7.1          8.1          9.1         10.1
    -20.686454   -20.550803   -15.581104   -11.393603   -11.312057    -1.549110    -1.239934    -1.197637    -0.920177    -0.808200

        11.1         12.1         13.1         14.1         15.1         16.1         17.1         18.1         19.1         20.1
     -0.752249    -0.717089    -0.680732    -0.586550    -0.569203    -0.497289    -0.479900    -0.425416    -0.404214     0.042293

        21.1
      0.062193


 HOMO     19.1    -0.404214 =     -10.9992eV
 LUMO     20.1     0.042293 =       1.1509eV
 LUMO-HOMO         0.446508 =      12.1501eV


 **********************************************************************************************************************************
 DATASETS  * FILE   NREC   LENGTH (MB)   RECORD NAMES
              1      18       31.26       500      610      700      900      950      970     1001      129      960     1100   
                                          VAR    BASINP    GEOM    SYMINP    ZMAT    AOBASIS   BASIS     P2S    ABASIS      S 
                                         1400     1410     1200     1210     1080     1600     1650     1700   
                                           T        V       H0       H01     AOSYM     SMH    MOLCAS    OPER   

              2       6        6.06       700     1000      520     2100     1001     2101   
                                         GEOM     BASIS   MCVARS     RHF     BASIS     RHF  

 PROGRAMS   *        TOTAL   RHF-SCF       INT   RHF-SCF       INT
 CPU TIMES  *         9.76      2.28      6.21      0.18      0.86
 REAL TIME  *        21.51 SEC
 DISK USED  *        39.65 MB (local),        2.50 GB (total)
 SF USED    *         0.13 MB
 GA USED    *         0.00 MB       (max)       0.00 MB       (current)
 **********************************************************************************************************************************


 PROGRAM * CCSD (Restricted open-shell coupled cluster)     Authors: C. Hampel, H.-J. Werner, 1991, M. Deegan, P.J. Knowles, 1992

                   Density fitting integral evaluation by F.R. Manby, 2003,2007, G. Knizia, 2010


 Basis set AUG-CC-PVDZ/JKFIT generated.  Number of basis functions:   526 
 Basis set CC-PVDZ-F12/OPTRI generated.  Number of basis functions:   396 
 Basis set AUG-CC-PVDZ/MP2FIT generated. Number of basis functions:   429 

 Convergence thresholds:  THRVAR = 1.00D-08  THRDEN = 1.00D-06

 CCSD(T)     terms to be evaluated (factor= 1.000)


 Number of core orbitals:           5 (   5 )
 Number of closed-shell orbitals:  14 (  14 )
 Number of external orbitals:     158 ( 158 )

 Memory could be reduced to 108.19 Mwords without degradation in triples

 Number of N-1 electron functions:              28
 Number of N-2 electron functions:             378
 Number of singly external CSFs:              4424
 Number of doubly external CSFs:           7150290
 Total number of CSFs:                     7154714

 Molecular orbitals read from record     2101.2  Type=RHF/CANONICAL (state 1.1)

 Integral transformation finished. Total CPU:   4.08 sec, npass=  1  Memory used:  47.93 MW

 Geminal basis:    OPTFULL  GEM_TYPE=SLATER  BETA=0.9  NGEM=6

 Optimizing Gaussian exponents for each gem_beta

 Geminal optimization for beta= 0.9000
 Weight function:   m=0, omega= 1.3652

 Augmented Hessian optimization of geminal fit. Trust ratio= 0.40000
 Convergence reached after  14 iterations. Final gradient= 9.47D-17, Step= 1.60D-08, Delta= 1.32D-09

 Alpha:                 0.16713     0.72638     2.57315     8.59263    32.33955   179.26007
 Coeff:                 0.29008     0.30523     0.17630     0.10448     0.06448     0.03994


 WFN_F12=FIX,EG    DECOUPLE_EXPL=F   HYBRID=0    NOX=F   SEMIINT_F12=T   CORE_SINGLES=F

 AO(A)-basis ORBITAL           loaded. Number of functions:     177
 RI(R)-basis CC-PVDZ-F12/OPTRI loaded. Number of functions:     396
 DF-basis AUG-CC-PVDZ/JKFIT    loaded. Number of functions:     526

 Screening thresholds:   THRAO=  1.00D-10  THRMO=  1.00D-09  THRPROD=  1.00D-09
                         THRSW=  1.00D-05  THROV=  1.00D-12  THRAOF12= 1.00D-08

 CPU time for one-electron matrices               1.97 sec

 Construction of ABS:
 Pseudo-inverse stability          2.19E-12
 Smallest eigenvalue of S          6.31E-04  (threshold= 1.00E-08)
 Ratio eigmin/eigmax               8.43E-05  (threshold= 1.00E-09)
 Smallest eigenvalue of S kept     6.31E-04  (threshold= 6.31E-04, 0 functions deleted, 396 kept)

 Construction of CABS:
 Pseudo-inverse stability          4.60E-11
 Smallest eigenvalue of S          4.66E-06  (threshold= 1.00E-08)
 Ratio eigmin/eigmax               4.66E-06  (threshold= 1.00E-09)
 Smallest eigenvalue of S kept     4.66E-06  (threshold= 4.66E-06, 0 functions deleted, 396 kept)

 CPU time for basis constructions                 0.07 sec
 Fock operators(MO) rebuilt from dump record.
 CPU time for fock operators                      0.10 sec

                                      TOTAL          ALPHA          BETA    
  Singles Contributions MO        -0.000000001   -0.000000001   -0.000000001
  Singles Contributions CABS      -0.013995279   -0.006997640   -0.006997640
  Pure DF-RHF relaxation          -0.013995279

 CPU time for singles                             0.21 sec

 AO(A)-basis ORBITAL           loaded. Number of functions:     177
 RI(R)-basis CC-PVDZ-F12/OPTRI loaded. Number of functions:     396
 DF-basis AUG-CC-PVDZ/MP2FIT   loaded. Number of functions:     429

 Screening thresholds:   THRAO=  1.00D-10  THRMO=  1.00D-09  THRPROD=  1.00D-09
                         THRSW=  1.00D-05  THROV=  1.00D-12  THRAOF12= 1.00D-08

 CPU time for transformed integrals               9.97 sec
 CPU time for F12 matrices                        4.29 sec

 Diagonal F12 ansatz with fixed amplitudes:   TS= 0.5000  TT= 0.2500  TN= 0.3750

 ITER.     SQ.NORM      CORR.ENERGY   TOTAL ENERGY  ENERGY CHANGE      VAR         CPU   MICRO    DIIS
   1      1.29268874    -1.11339058  -282.65094228    -1.1274E+00   2.93E-01      0.25  1  1  1   0  0
   2      1.29268874    -1.11339058  -282.65094228     1.2212E-14   1.96E-27      0.85  0  0  0   0  0

 - - Continuing with F12/conv. amplitude coupling turned on.

   3      1.29413092    -1.11814532  -282.65569702    -4.7547E-03   2.13E-04      1.64  1  1  1   1  1
   4      1.29413092    -1.11814532  -282.65569702     2.2204E-16   2.10E-28      2.39  1  1  1   0  1

 CPU time for iterative RMP2-F12                  2.39 sec


 DF-RMP2-F12 doubles corrections:
 - - - - - - - - - - - - - - - - 
  Approx.                             TOTAL           A-B            A-A            B-B    
  RMP2-F12/3C(FIX)                -0.188172338   -0.163849177   -0.012161581   -0.012161581
  RMP2-F12/3*C(FIX)               -0.183417596   -0.160590895   -0.011413351   -0.011413351
  RMP2-F12/3*C(DX)                -0.185991061   -0.163089200   -0.011450931   -0.011450931
  RMP2-F12/3*C(FIX,DX)            -0.205435893   -0.181676638   -0.011879627   -0.011879627

 DF-RMP2-F12 doubles energies:
 - - - - - - - - - - - - - - -
  Approx.                             TOTAL           A-B            A-A            B-B    
  RMP2                            -0.929972982   -0.685207080   -0.122382951   -0.122382951
  RMP2-F12/3C(FIX)                -1.118145320   -0.849056258   -0.134544531   -0.134544531
  RMP2-F12/3*C(FIX)               -1.113390577   -0.845797975   -0.133796301   -0.133796301
  RMP2-F12/3*C(DX)                -1.115964043   -0.848296281   -0.133833881   -0.133833881
  RMP2-F12/3*C(FIX,DX)            -1.135408875   -0.866883719   -0.134262578   -0.134262578


  Reference energy                   -281.523556424365
  CABS relaxation correction to RHF    -0.013995279103
  New reference energy               -281.537551703468

  RMP2-F12 singles (MO) energy         -0.000000001188
  RMP2-F12 pair energy                 -1.118145320181
  RMP2-F12 correlation energy          -1.118145321369

 !RMP2-F12/3C(FIX) energy            -282.655697024837

 Starting RMP2 calculation, locsing= 0

 Wavefunction is spin-projected

 ITER.      SQ.NORM     CORR.ENERGY   TOTAL ENERGY   ENERGY CHANGE        DEN1      VAR(S)    VAR(P)  DIIS     TIME
   1      1.28873925    -0.92603179  -282.44958821    -0.92603179    -0.00365896  0.32D-10  0.16D-02  1  1    24.65
   2      1.29254103    -0.92997477  -282.45353120    -0.00394299    -0.00000553  0.44D-12  0.33D-05  2  2    25.39
   3      1.29266570    -0.93004517  -282.45360160    -0.00007040    -0.00000001  0.45D-14  0.77D-08  3  3    26.18
   4      1.29266783    -0.93004561  -282.45360204    -0.00000044    -0.00000000  0.44D-16  0.21D-10  4  4    27.74

 Norm of t1 vector:      0.00003944      S-energy:    -0.00000000      T1 diagnostic:  0.00000527
 Norm of t2 vector:      0.54098782      P-energy:    -0.93004561
                                         Alpha-Beta:  -0.68586977
                                         Alpha-Alpha: -0.12208792
                                         Beta-Beta:   -0.12208792

 Spin contamination <S**2-Sz**2-Sz>     0.00000000
  Reference energy                   -281.523556424365
  CABS singles correction              -0.013995279103
  New reference energy               -281.537551703468
  RHF-RMP2 correlation energy          -0.930045613304
 !RHF-RMP2 energy                    -282.467597316772

  F12/3C(FIX) correction               -0.188172338492
  RHF-RMP2-F12 correlation energy      -1.118217951796
 !RHF-RMP2-F12 total energy          -282.655769655264
 (NB above energy spin projected)

 Starting RCCSD calculation

 ITER.      SQ.NORM     CORR.ENERGY   TOTAL ENERGY   ENERGY CHANGE        DEN1      VAR(S)    VAR(P)  DIIS     TIME
   1      1.26709040    -0.88138489  -282.40494131    -0.88138489    -0.03197550  0.11D-01  0.51D-02  1  1    42.26
   2      1.29529982    -0.90793990  -282.43149632    -0.02655501    -0.00392963  0.65D-03  0.14D-02  2  2    56.13
   3      1.31538679    -0.91428455  -282.43784098    -0.00634465    -0.00089652  0.87D-03  0.11D-03  3  3    70.32
   4      1.32795496    -0.91754567  -282.44110210    -0.00326112    -0.00028677  0.21D-03  0.60D-04  4  4    84.26
   5      1.34021642    -0.91912298  -282.44267941    -0.00157731    -0.00008995  0.10D-03  0.83D-05  5  5    98.34
   6      1.34759045    -0.91966652  -282.44322295    -0.00054354    -0.00001993  0.17D-04  0.37D-05  6  6   113.06
   7      1.35148775    -0.91998126  -282.44353768    -0.00031473    -0.00000489  0.38D-05  0.84D-06  6  2   127.01
   8      1.35259382    -0.92002605  -282.44358248    -0.00004480    -0.00000080  0.46D-06  0.18D-06  6  1   141.05
   9      1.35300080    -0.92004931  -282.44360573    -0.00002325    -0.00000017  0.13D-06  0.30D-07  6  3   155.09
  10      1.35298795    -0.92004039  -282.44359682     0.00000891    -0.00000005  0.32D-07  0.95D-08  6  5   169.11
  11      1.35305285    -0.92004104  -282.44359746    -0.00000064    -0.00000001  0.11D-07  0.27D-08  6  4   183.13
  12      1.35306355    -0.92004104  -282.44359747    -0.00000001    -0.00000001  0.45D-08  0.97D-09  6  6   197.26

 Norm of t1 vector:      0.22748669      S-energy:     0.00000044      T1 diagnostic:  0.03039919
                                                                       D1 diagnostic:  0.14115040
 Norm of t2 vector:      0.54892017      P-energy:    -0.92004148
                                         Alpha-Beta:  -0.70801318
                                         Alpha-Alpha: -0.10601415
                                         Beta-Beta:   -0.10601415

 Singles amplitudes (print threshold =  0.500E-01):

         I         SYM. A    A   T(IA) [Alpha-Alpha]

        14         1         1     -0.05618877
        14         1         7     -0.05403922
        14         1         8     -0.08005248

         I         SYM. A    A   T(IA) [Beta-Beta]

        14         1         1     -0.05618877
        14         1         7     -0.05403922
        14         1         8     -0.08005248

 Spin contamination <S**2-Sz**2-Sz>     0.00000000

 Memory could be reduced to 117.62 Mwords without degradation in triples


 RESULTS
 =======

  Reference energy                   -281.523556424365
  CABS relaxation correction to RHF    -0.013995279103
  New reference energy               -281.537551703468

  F12 corrections for ansatz 3C(FIX) added to RCCSD energy. Coupling mode:  7

  RCCSD-F12a singles energy             0.000000436848
  RCCSD-F12a pair energy               -1.102423681555
  RCCSD-F12a correlation energy        -1.102423244707
  Triples (T) contribution             -0.048345303166
  Total correlation energy             -1.150768547873

  RHF-RCCSD-F12a energy              -282.639974948175
  RHF-RCCSD[T]-F12a energy           -282.693665324384
  RHF-RCCSD-T-F12a energy            -282.686960127122
 !RHF-RCCSD(T)-F12a energy           -282.688320251341

 Program statistics:

 Available memory in ccsd:              2799998273
 Min. memory needed in ccsd:              20277581
 Max. memory used in ccsd:                29279791
 Max. memory used in cckext:              24746456 (12 integral passes)
 Max. memory used in cckint:              47932263 ( 1 integral passes)


 **********************************************************************************************************************************
 DATASETS  * FILE   NREC   LENGTH (MB)   RECORD NAMES
              1      18       31.26       500      610      700      900      950      970     1001      129      960     1100   
                                          VAR    BASINP    GEOM    SYMINP    ZMAT    AOBASIS   BASIS     P2S    ABASIS      S 
                                         1400     1410     1200     1210     1080     1600     1650     1700   
                                           T        V       H0       H01     AOSYM     SMH    MOLCAS    OPER   

              2       7        6.69       700     1000      520     2100     1001     2101     7360   
                                         GEOM     BASIS   MCVARS     RHF     BASIS     RHF    F12ABS    

 PROGRAMS   *        TOTAL  RCCSD(T)   RHF-SCF       INT   RHF-SCF       INT
 CPU TIMES  *       574.39    564.63      2.28      6.21      0.18      0.86
 REAL TIME  *       615.24 SEC
 DISK USED  *       944.33 MB (local),        9.74 GB (total)
 SF USED    *         6.09 GB
 GA USED    *         4.87 MB       (max)       0.00 MB       (current)
 **********************************************************************************************************************************
 Molecular orbitals read from record     2101.2  Type=RHF/CANONICAL (state 1.1)
 Occupation numbers read from record     2101.2  Type=RHF/RHF (state 1.1)
 Orbital energies read from record       2101.2  Type=RHF/CANONICAL (state 1.1)
 Redundancy group numbers read from rec  2101.2  Type=RHF/RHF (state 1.1)

 RCCSD(T)-F12A/cc-pVDZ-F12 energy=   -282.688320251341

   RCCSD(T)-F12A         RHF-SCF         RHF-SCF
   -282.68832025   -281.52355642   -280.97852224
 **********************************************************************************************************************************
 Molpro calculation terminated
