# Supplementary material for: An Experimental and Master Equation Investigation of Kinetics of the CH2OO + RCN Reactions (R = H, CH3, C2H5) and Their Atmospheric Relevance
Source: J Phys Chem A. 2023 Jan 5;127(2):477–88. doi: 10.1021/acs.jpca.2c07073 (PMC9869398; doi:10.1021/acs.jpca.2c07073)
Supplement: Supplementary file 2 — jp2c07073_si_002.zip [file jp2c07073_si_002.zip › CCSD(T)/TS1-2.out]

 Primary working directories    : /run/nvme/job_8788477/data/8788477/molpro.xPPo4D0qsF
 Secondary working directories  : /run/nvme/job_8788477/data/8788477/molpro.xPPo4D0qsF
 Wavefunction directory         : /scratch/kurten/scratch_lauri/Cyan/RedoTS/CCSDTS/TS2-M0001-copt-TS-opt-TS-wb97-opt-TS-Final-F12/
 Main file repository           : /run/nvme/job_8788477/data/8788477/

 id        : cs

 Nodes       nprocs
 r06c50.bullx    8

 Using customized tuning parameters: mindgm=1; mindgv=20; mindgc=4; mindgr=1; noblas=0; minvec=7
 default implementation of scratch files=sf  


 Variables initialized (934), CPU time= 0.03 sec
 ***,SCI
 memory,2800,m
 geomtyp=xyz
 NOSYM
 geometry={
 11
 TS2-M0001-copt-TS-opt-TS-wb97-opt-TS-Final.log,Energy: -202277.5952570
 C          1.63440        0.52202        0.22125
 H          1.42728        0.59461        1.27924
 H          2.34160        1.17738       -0.26958
 O          1.40775       -0.56460       -0.38407
 O          0.38093       -1.26363        0.19297
 N         -0.21463        1.39840       -0.08664
 C         -0.96457        0.50916       -0.03007
 C         -2.18852       -0.27909       -0.00497
 H         -2.20917       -0.87992        0.90111
 H         -2.20210       -0.95078       -0.85940
 H         -3.05256        0.38329       -0.03335
 }
 BASIS=MINAO
 END
 {rhf;
 wf,charge=0,spin=0}
 BASIS=VDZ-F12
 END
 {rhf;
 wf,charge=0,spin=0}
 rccsd(t)-f12a,gem_beta=0.9
 
 
 Commands  initialized (763), CPU time= 0.02 sec, 617 directives.
 Default parameters read. Elapsed time= 0.15 sec

 Checking input...
 Passed
1


                                         ***  PROGRAM SYSTEM MOLPRO  ***
                                       Copyright, TTI GmbH Stuttgart, 2015
                                    Version 2019.2 linked Sep 26 2019 14:26:04


 **********************************************************************************************************************************
 LABEL *   SCI                                                                           
  64 bit mpp version                                                                     DATE: 30-Oct-21          TIME: 01:15:02  
 **********************************************************************************************************************************

 SHA1:             be6ab392da7e353d2966a12a05a6c018082442e1
 **********************************************************************************************************************************
 SETTING GEOMTYP        =    XYZ

 Variable memory set to 2800000000 words,  buffer space 

 ZSYMEL=NOSYM

 SETTING BASIS          =    MINAO


 Recomputing integrals since basis changed


 Using spherical harmonics

 Library entry C      S MINAO                selected for orbital group  1
 Library entry C      P MINAO                selected for orbital group  1
 Library entry H      S MINAO                selected for orbital group  2
 Library entry O      S MINAO                selected for orbital group  3
 Library entry O      P MINAO                selected for orbital group  3
 Library entry N      S MINAO                selected for orbital group  4
 Library entry N      P MINAO                selected for orbital group  4


 PROGRAM * SEWARD (Integral evaluation for generally contracted gaussian basis sets)     Author: Roland Lindh, 1990

 Geometry written to block  1 of record 700


 Point group  C1  


 ATOMIC COORDINATES

 NR  ATOM    CHARGE       X              Y              Z

   1  C       6.00    3.088568378    0.986474832    0.418101905
   2  H       1.00    2.697168303    1.123650051    2.417413248
   3  H       1.00    4.424982693    2.224925745   -0.509432369
   4  O       8.00    2.660261952   -1.066939370   -0.725787113
   5  O       8.00    0.719853373   -2.387914623    0.364660450
   6  N       7.00   -0.405591918    2.642593013   -0.163725871
   7  C       6.00   -1.822773128    0.962172954   -0.056824065
   8  C       6.00   -4.135703418   -0.527403664   -0.009391939
   9  H       1.00   -4.174726263   -1.662807812    1.702851108
  10  H       1.00   -4.161365899   -1.796713805   -1.624030631
  11  H       1.00   -5.768502379    0.724313126   -0.063022366

 Bond lengths in Bohr (Angstrom)

 1-2  2.041875830  1-3  2.044525303  1-4  2.389233844  4-5  2.588288423  6-7  2.200827606
     ( 1.080514157)     ( 1.081916198)     ( 1.264328102)     ( 1.369663249)     ( 1.164627814)

  7- 8  2.751496835   8- 9  2.054858052   8-10  2.053987562   8-11  2.058082504
       ( 1.456029421)       ( 1.087384053)       ( 1.086923409)       ( 1.089090359)

 Bond angles

  1-4-5  111.79699997   2-1-3  121.92528270   2-1-4  119.48287834   3-1-4  114.87097090

  6- 7- 8  162.84072020   7- 8- 9  109.23598528   7- 8-10  109.36004766   7- 8-11  109.70615541

  9- 8-10  108.26024535   9- 8-11  110.04167321  10- 8-11  110.20939687

 NUCLEAR CHARGE:                   46
 NUMBER OF PRIMITIVE AOS:         175
 NUMBER OF SYMMETRY AOS:          175
 NUMBER OF CONTRACTIONS:           35   (   35A   )
 NUMBER OF CORE ORBITALS:           6   (    6A   )
 NUMBER OF VALENCE ORBITALS:       29   (   29A   )


 NUCLEAR REPULSION ENERGY  227.82000859

 Eigenvalues of metric

         1 0.138E+00 0.187E+00 0.205E+00 0.225E+00 0.249E+00 0.252E+00 0.253E+00 0.288E+00


 Contracted 2-electron integrals neglected if value below      1.0D-11
 AO integral compression algorithm  1   Integral accuracy      1.0D-11

     2.359 MB (compressed) written to integral file (100.0%)

     Node minimum: 0.262 MB, node maximum: 0.524 MB


 NUMBER OF SORTED TWO-ELECTRON INTEGRALS:      24648.     BUFFER LENGTH:  32768
 NUMBER OF SEGMENTS:   1  SEGMENT LENGTH:      24648      RECORD LENGTH: 524288

 Memory used in sort:       0.58 MW

 SORT1 READ      231089. AND WROTE       24584. INTEGRALS IN      1 RECORDS. CPU TIME:     0.01 SEC, REAL TIME:     0.03 SEC
 SORT2 READ      198182. AND WROTE      198765. INTEGRALS IN      8 RECORDS. CPU TIME:     0.00 SEC, REAL TIME:     0.00 SEC

 Node minimum:       24570.  Node maximum:       25122. integrals

 OPERATOR DM      FOR CENTER  0  COORDINATES:    0.000000    0.000000    0.000000


 **********************************************************************************************************************************
 DATASETS  * FILE   NREC   LENGTH (MB)   RECORD NAMES
              1      18       30.19       500      610      700      900      950      970     1000      129      960     1100   
                                          VAR    BASINP    GEOM    SYMINP    ZMAT    AOBASIS   BASIS     P2S    ABASIS      S 
                                         1400     1410     1200     1210     1080     1600     1650     1700   
                                           T        V       H0       H01     AOSYM     SMH    MOLCAS    OPER   

 PROGRAMS   *        TOTAL       INT
 CPU TIMES  *         1.21      0.99
 REAL TIME  *         2.52 SEC
 DISK USED  *        30.64 MB (local),      279.69 MB (total)
 GA USED    *         0.00 MB       (max)       0.00 MB       (current)
 **********************************************************************************************************************************


 PROGRAM * RHF-SCF (CLOSED SHELL)       Authors: W. Meyer, H.-J. Werner


 NUMBER OF ELECTRONS:      23+   23-    SPACE SYMMETRY=1    SPIN SYMMETRY: Singlet 
 CONVERGENCE THRESHOLDS:    1.00E-05 (Density)    1.00E-07 (Energy)
 MAX. NUMBER OF ITERATIONS:       60
 INTERPOLATION TYPE:            DIIS
 INTERPOLATION STEPS:              2 (START)      1 (STEP)
 LEVEL SHIFTS:                  0.00 (CLOSED)  0.00 (OPEN) 


 Orbital guess generated from atomic densities. Full valence occupancy:   23

 Molecular orbital dump at record        2100.2

 Initial occupancy:  23

 ITERATION    DDIFF          GRAD             ENERGY        2-EL.EN.            DIPOLE MOMENTS         DIIS   ORB.
    1      0.000D+00      0.000D+00      -319.77372698    674.533012   -0.02433    1.15506    0.16982    0    start
    2      0.000D+00      0.174D-01      -319.88110572    674.919774   -0.43798   -0.08930    0.51989    1    diag
    3      0.498D-01      0.910D-02      -319.91768338    674.831461   -0.17028    0.41886    0.36324    2    diag
    4      0.179D-01      0.191D-02      -319.92140379    674.896771   -0.20435    0.32714    0.37956    3    diag
    5      0.575D-02      0.843D-03      -319.92215583    674.944522   -0.16630    0.39661    0.36867    4    diag
    6      0.248D-02      0.584D-03      -319.92253694    674.964751   -0.18284    0.37346    0.37025    5    diag
    7      0.217D-02      0.185D-03      -319.92258337    674.995048   -0.18302    0.38443    0.37405    6    diag
    8      0.858D-03      0.731D-04      -319.92258761    674.995163   -0.18291    0.38216    0.37284    7    diag
    9      0.194D-03      0.254D-04      -319.92258871    675.000419   -0.18289    0.38385    0.37316    8    diag
   10      0.143D-03      0.991D-05      -319.92258885    675.001144   -0.18295    0.38408    0.37316    9    orth
   11      0.489D-04      0.385D-05      -319.92258888    675.001543   -0.18299    0.38416    0.37319    9    diag
   12      0.210D-04      0.139D-05      -319.92258888    675.001537   -0.18299    0.38415    0.37319    9    diag
   13      0.734D-05      0.543D-06      -319.92258888    675.001550   -0.18299    0.38415    0.37320    0    orth

 Final occupancy:  23

 !RHF STATE  1.1 Energy              -319.922588880144
 Nuclear energy                       227.82000859
 One-electron energy                 -885.24337241
 Two-electron energy                  337.50077494
 Virial quotient                       -1.00308753
 !RHF STATE  1.1 Dipole moment         -0.18298785     0.38414636     0.37320034
 Dipole moment /Debye                  -0.46507826     0.97633870     0.94851853

 Orbital energies:

         1.1          2.1          3.1          4.1          5.1          6.1          7.1          8.1          9.1         10.1
    -20.754358   -20.484047   -15.709891   -11.567032   -11.513535   -11.457582    -1.593995    -1.321671    -1.214081    -1.098518

        11.1         12.1         13.1         14.1         15.1         16.1         17.1         18.1         19.1         20.1
     -0.948802    -0.779406    -0.764491    -0.743226    -0.709126    -0.677473    -0.669972    -0.614718    -0.584547    -0.539492

        21.1         22.1         23.1         24.1         25.1
     -0.524703    -0.445996    -0.404248     0.037053     0.171779


 HOMO     23.1    -0.404248 =     -11.0002eV
 LUMO     24.1     0.037053 =       1.0083eV
 LUMO-HOMO         0.441301 =      12.0084eV


 **********************************************************************************************************************************
 DATASETS  * FILE   NREC   LENGTH (MB)   RECORD NAMES
              1      18       30.19       500      610      700      900      950      970     1000      129      960     1100   
                                          VAR    BASINP    GEOM    SYMINP    ZMAT    AOBASIS   BASIS     P2S    ABASIS      S 
                                         1400     1410     1200     1210     1080     1600     1650     1700   
                                           T        V       H0       H01     AOSYM     SMH    MOLCAS    OPER   

              2       4        2.95       700     1000      520     2100   
                                         GEOM     BASIS   MCVARS     RHF  

 PROGRAMS   *        TOTAL   RHF-SCF       INT
 CPU TIMES  *         1.39      0.18      0.99
 REAL TIME  *         2.75 SEC
 DISK USED  *        33.28 MB (local),      300.76 MB (total)
 SF USED    *         0.01 MB
 GA USED    *         0.00 MB       (max)       0.00 MB       (current)
 **********************************************************************************************************************************
 SETTING BASIS          =    VDZ-F12


 Recomputing integrals since basis changed


 Using spherical harmonics

 Library entry C      S cc-pVDZ-F12          selected for orbital group  1
 Library entry C      P cc-pVDZ-F12          selected for orbital group  1
 Library entry C      D cc-pVDZ-F12          selected for orbital group  1
 Library entry H      S cc-pVDZ-F12          selected for orbital group  2
 Library entry H      P cc-pVDZ-F12          selected for orbital group  2
 Library entry O      S cc-pVDZ-F12          selected for orbital group  3
 Library entry O      P cc-pVDZ-F12          selected for orbital group  3
 Library entry O      D cc-pVDZ-F12          selected for orbital group  3
 Library entry N      S cc-pVDZ-F12          selected for orbital group  4
 Library entry N      P cc-pVDZ-F12          selected for orbital group  4
 Library entry N      D cc-pVDZ-F12          selected for orbital group  4


 PROGRAM * SEWARD (Integral evaluation for generally contracted gaussian basis sets)     Author: Roland Lindh, 1990

 Geometry written to block  1 of record 700


 Point group  C1  


 ATOMIC COORDINATES

 NR  ATOM    CHARGE       X              Y              Z

   1  C       6.00    3.088568378    0.986474832    0.418101905
   2  H       1.00    2.697168303    1.123650051    2.417413248
   3  H       1.00    4.424982693    2.224925745   -0.509432369
   4  O       8.00    2.660261952   -1.066939370   -0.725787113
   5  O       8.00    0.719853373   -2.387914623    0.364660450
   6  N       7.00   -0.405591918    2.642593013   -0.163725871
   7  C       6.00   -1.822773128    0.962172954   -0.056824065
   8  C       6.00   -4.135703418   -0.527403664   -0.009391939
   9  H       1.00   -4.174726263   -1.662807812    1.702851108
  10  H       1.00   -4.161365899   -1.796713805   -1.624030631
  11  H       1.00   -5.768502379    0.724313126   -0.063022366

 Bond lengths in Bohr (Angstrom)

 1-2  2.041875830  1-3  2.044525303  1-4  2.389233844  4-5  2.588288423  6-7  2.200827606
     ( 1.080514157)     ( 1.081916198)     ( 1.264328102)     ( 1.369663249)     ( 1.164627814)

  7- 8  2.751496835   8- 9  2.054858052   8-10  2.053987562   8-11  2.058082504
       ( 1.456029421)       ( 1.087384053)       ( 1.086923409)       ( 1.089090359)

 Bond angles

  1-4-5  111.79699997   2-1-3  121.92528270   2-1-4  119.48287834   3-1-4  114.87097090

  6- 7- 8  162.84072020   7- 8- 9  109.23598528   7- 8-10  109.36004766   7- 8-11  109.70615541

  9- 8-10  108.26024535   9- 8-11  110.04167321  10- 8-11  110.20939687

 NUCLEAR CHARGE:                   46
 NUMBER OF PRIMITIVE AOS:         301
 NUMBER OF SYMMETRY AOS:          289
 NUMBER OF CONTRACTIONS:          225   (  225A   )
 NUMBER OF CORE ORBITALS:           6   (    6A   )
 NUMBER OF VALENCE ORBITALS:       29   (   29A   )


 NUCLEAR REPULSION ENERGY  227.82000859


 Eigenvalues of metric

         1 0.950E-04 0.217E-03 0.362E-03 0.547E-03 0.718E-03 0.986E-03 0.138E-02 0.156E-02


 Contracted 2-electron integrals neglected if value below      1.0D-11
 AO integral compression algorithm  1   Integral accuracy      1.0D-11

     1339.294 MB (compressed) written to integral file ( 45.3%)

     Node minimum: 71.041 MB, node maximum: 562.823 MB


 NUMBER OF SORTED TWO-ELECTRON INTEGRALS:   40411448.     BUFFER LENGTH:  32768
 NUMBER OF SEGMENTS:   3  SEGMENT LENGTH:   15992000      RECORD LENGTH: 524288

 Memory used in sort:      16.55 MW

 SORT1 READ   369312255. AND WROTE    37610153. INTEGRALS IN    110 RECORDS. CPU TIME:     5.89 SEC, REAL TIME:     6.47 SEC
 SORT2 READ   300774573. AND WROTE   323228025. INTEGRALS IN   2936 RECORDS. CPU TIME:     0.54 SEC, REAL TIME:     0.93 SEC

 Node minimum:    40392380.  Node maximum:    40414627. integrals

 OPERATOR DM      FOR CENTER  0  COORDINATES:    0.000000    0.000000    0.000000


 **********************************************************************************************************************************
 DATASETS  * FILE   NREC   LENGTH (MB)   RECORD NAMES
              1      18       32.02       500      610      700      900      950      970     1001      129      960     1100   
                                          VAR    BASINP    GEOM    SYMINP    ZMAT    AOBASIS   BASIS     P2S    ABASIS      S 
                                         1400     1410     1200     1210     1080     1600     1650     1700   
                                           T        V       H0       H01     AOSYM     SMH    MOLCAS    OPER   

              2       5        3.02       700     1000      520     2100     1001   
                                         GEOM     BASIS   MCVARS     RHF     BASIS   

 PROGRAMS   *        TOTAL       INT   RHF-SCF       INT
 CPU TIMES  *        14.96     13.56      0.18      0.99
 REAL TIME  *        17.83 SEC
 DISK USED  *        35.11 MB (local),        5.54 GB (total)
 SF USED    *         0.01 MB
 GA USED    *         0.00 MB       (max)       0.00 MB       (current)
 **********************************************************************************************************************************


 PROGRAM * RHF-SCF (CLOSED SHELL)       Authors: W. Meyer, H.-J. Werner


 NUMBER OF ELECTRONS:      23+   23-    SPACE SYMMETRY=1    SPIN SYMMETRY: Singlet 
 CONVERGENCE THRESHOLDS:    1.00E-05 (Density)    1.00E-07 (Energy)
 MAX. NUMBER OF ITERATIONS:       60
 INTERPOLATION TYPE:            DIIS
 INTERPOLATION STEPS:              2 (START)      1 (STEP)
 LEVEL SHIFTS:                  0.00 (CLOSED)  0.00 (OPEN) 


 Molecular orbitals read from record     2100.2  Type=RHF/CANONICAL (state 1.1)

 Present basis size:      225
 Previous basis size:      35
 Previous occupation:      23
 Previous closed-shells:   23
 Previous core-orbitals:    6
 Present occupation:       23
 Present closed-shells:    23
 Present core-orbitals:     6
 Wavefunction symmetry:    1   Singlet 

 Orbital overlap <old|new>:  < 1.1| 1.1> = 1.000000   < 2.1| 2.1> = 1.000000   < 3.1| 3.1> = 1.000000   < 4.1| 4.1> = 1.000000
                             < 5.1| 5.1> = 1.000000   < 6.1| 6.1> = 1.000000   < 7.1| 7.1> = 1.000000   < 8.1| 8.1> = 1.000000
                             < 9.1| 9.1> = 1.000000   <10.1|10.1> = 1.000000   <11.1|11.1> = 1.000000   <12.1|12.1> = 1.000000
                             <13.1|13.1> = 1.000000   <14.1|14.1> = 1.000000   <15.1|15.1> = 1.000000   <16.1|16.1> = 1.000000
                             <17.1|17.1> = 1.000000   <18.1|18.1> = 1.000000   <19.1|19.1> = 1.000000   <20.1|20.1> = 1.000000
                             <21.1|21.1> = 1.000000   <22.1|22.1> = 1.000000   <23.1|23.1> = 1.000000


 Molecular orbital dump at record        2101.2

 ITERATION    DDIFF          GRAD             ENERGY        2-EL.EN.            DIPOLE MOMENTS         DIIS   ORB.
    1      0.000D+00      0.000D+00      -319.92258888    675.001550   -0.18299    0.38415    0.37320    0    start
    2      0.000D+00      0.120D-01      -320.52225417    685.206376   -0.32482    0.24021    0.27930    1    diag
    3      0.207D-01      0.323D-02      -320.57312576    682.300961   -0.20973    0.78589    0.29472    2    diag
    4      0.469D-02      0.167D-02      -320.58524152    682.352877   -0.28658    0.66020    0.32833    3    diag
    5      0.198D-02      0.458D-03      -320.58723886    682.830043   -0.26676    0.73192    0.32038    4    diag
    6      0.690D-03      0.224D-03      -320.58790170    682.721033   -0.27886    0.74790    0.33265    5    diag
    7      0.464D-03      0.969D-04      -320.58803418    682.725015   -0.27194    0.76559    0.32981    6    diag
    8      0.211D-03      0.445D-04      -320.58806444    682.752415   -0.27653    0.76649    0.33264    7    orth
    9      0.100D-03      0.187D-04      -320.58806989    682.748847   -0.27534    0.77085    0.33243    8    diag
   10      0.455D-04      0.770D-05      -320.58807061    682.746796   -0.27584    0.77005    0.33225    9    diag
   11      0.155D-04      0.367D-05      -320.58807080    682.749037   -0.27574    0.77067    0.33241    9    diag
   12      0.738D-05      0.151D-05      -320.58807085    682.748525   -0.27574    0.77058    0.33237    9    diag
   13      0.439D-05      0.573D-06      -320.58807085    682.748634   -0.27572    0.77061    0.33240    0    orth

 Final occupancy:  23

 !RHF STATE  1.1 Energy              -320.588070849843
 Nuclear energy                       227.82000859
 One-electron energy                 -889.78239651
 Two-electron energy                  341.37431707
 Virial quotient                       -1.00101401
 !RHF STATE  1.1 Dipole moment         -0.27572274     0.77061430     0.33240017
 Dipole moment /Debye                  -0.70077140     1.95857788     0.84482163

 Orbital energies:

         1.1          2.1          3.1          4.1          5.1          6.1          7.1          8.1          9.1         10.1
    -20.663133   -20.528903   -15.572203   -11.382680   -11.314171   -11.270906    -1.526276    -1.240534    -1.176819    -1.034544

        11.1         12.1         13.1         14.1         15.1         16.1         17.1         18.1         19.1         20.1
     -0.908630    -0.735871    -0.713627    -0.693672    -0.665922    -0.619866    -0.614000    -0.574711    -0.546979    -0.472236

        21.1         22.1         23.1         24.1         25.1
     -0.462047    -0.410619    -0.388533     0.044947     0.048509


 HOMO     23.1    -0.388533 =     -10.5725eV
 LUMO     24.1     0.044947 =       1.2231eV
 LUMO-HOMO         0.433481 =      11.7956eV


 **********************************************************************************************************************************
 DATASETS  * FILE   NREC   LENGTH (MB)   RECORD NAMES
              1      18       32.02       500      610      700      900      950      970     1001      129      960     1100   
                                          VAR    BASINP    GEOM    SYMINP    ZMAT    AOBASIS   BASIS     P2S    ABASIS      S 
                                         1400     1410     1200     1210     1080     1600     1650     1700   
                                           T        V       H0       H01     AOSYM     SMH    MOLCAS    OPER   

              2       6        6.52       700     1000      520     2100     1001     2101   
                                         GEOM     BASIS   MCVARS     RHF     BASIS     RHF  

 PROGRAMS   *        TOTAL   RHF-SCF       INT   RHF-SCF       INT
 CPU TIMES  *        20.85      5.89     13.56      0.18      0.99
 REAL TIME  *        24.15 SEC
 DISK USED  *        42.28 MB (local),        5.59 GB (total)
 SF USED    *         0.20 MB
 GA USED    *         0.00 MB       (max)       0.00 MB       (current)
 **********************************************************************************************************************************


 PROGRAM * CCSD (Restricted open-shell coupled cluster)     Authors: C. Hampel, H.-J. Werner, 1991, M. Deegan, P.J. Knowles, 1992

                   Density fitting integral evaluation by F.R. Manby, 2003,2007, G. Knizia, 2010


 Basis set AUG-CC-PVDZ/JKFIT generated.  Number of basis functions:   676 
 Basis set CC-PVDZ-F12/OPTRI generated.  Number of basis functions:   506 
 Basis set AUG-CC-PVDZ/MP2FIT generated. Number of basis functions:   547 

 Convergence thresholds:  THRVAR = 1.00D-08  THRDEN = 1.00D-06

 CCSD(T)     terms to be evaluated (factor= 1.000)


 Number of core orbitals:           6 (   6 )
 Number of closed-shell orbitals:  17 (  17 )
 Number of external orbitals:     202 ( 202 )

 Memory could be reduced to 258.84 Mwords without degradation in triples

 Number of N-1 electron functions:              34
 Number of N-2 electron functions:             561
 Number of singly external CSFs:              6868
 Number of doubly external CSFs:          17314228
 Total number of CSFs:                    17321096

 Molecular orbitals read from record     2101.2  Type=RHF/CANONICAL (state 1.1)

 Integral transformation finished. Total CPU:  12.77 sec, npass=  1  Memory used: 116.72 MW

 Geminal basis:    OPTFULL  GEM_TYPE=SLATER  BETA=0.9  NGEM=6

 Optimizing Gaussian exponents for each gem_beta

 Geminal optimization for beta= 0.9000
 Weight function:   m=0, omega= 1.3652

 Augmented Hessian optimization of geminal fit. Trust ratio= 0.40000
 Convergence reached after  14 iterations. Final gradient= 9.47D-17, Step= 1.60D-08, Delta= 1.32D-09

 Alpha:                 0.16713     0.72638     2.57315     8.59263    32.33955   179.26007
 Coeff:                 0.29008     0.30523     0.17630     0.10448     0.06448     0.03994


 WFN_F12=FIX,EG    DECOUPLE_EXPL=F   HYBRID=0    NOX=F   SEMIINT_F12=T   CORE_SINGLES=F

 AO(A)-basis ORBITAL           loaded. Number of functions:     225
 RI(R)-basis CC-PVDZ-F12/OPTRI loaded. Number of functions:     506
 DF-basis AUG-CC-PVDZ/JKFIT    loaded. Number of functions:     676

 Screening thresholds:   THRAO=  1.00D-10  THRMO=  1.00D-09  THRPROD=  1.00D-09
                         THRSW=  1.00D-05  THROV=  1.00D-12  THRAOF12= 1.00D-08

 CPU time for one-electron matrices               4.28 sec

 Construction of ABS:
 Pseudo-inverse stability          4.35E-12
 Smallest eigenvalue of S          1.07E-04  (threshold= 1.00E-08)
 Ratio eigmin/eigmax               1.38E-05  (threshold= 1.00E-09)
 Smallest eigenvalue of S kept     1.07E-04  (threshold= 1.07E-04, 0 functions deleted, 506 kept)

 Construction of CABS:
 Pseudo-inverse stability          7.04E-11
 Smallest eigenvalue of S          3.12E-06  (threshold= 1.00E-08)
 Ratio eigmin/eigmax               3.12E-06  (threshold= 1.00E-09)
 Smallest eigenvalue of S kept     3.12E-06  (threshold= 3.12E-06, 0 functions deleted, 506 kept)

 CPU time for basis constructions                 0.11 sec
 Fock operators(MO) rebuilt from dump record.
 CPU time for fock operators                      0.16 sec

                                      TOTAL          ALPHA          BETA    
  Singles Contributions MO        -0.000000001   -0.000000001   -0.000000001
  Singles Contributions CABS      -0.016070088   -0.008035044   -0.008035044
  Pure DF-RHF relaxation          -0.016070088

 CPU time for singles                             0.41 sec

 AO(A)-basis ORBITAL           loaded. Number of functions:     225
 RI(R)-basis CC-PVDZ-F12/OPTRI loaded. Number of functions:     506
 DF-basis AUG-CC-PVDZ/MP2FIT   loaded. Number of functions:     547

 Screening thresholds:   THRAO=  1.00D-10  THRMO=  1.00D-09  THRPROD=  1.00D-09
                         THRSW=  1.00D-05  THROV=  1.00D-12  THRAOF12= 1.00D-08

 CPU time for transformed integrals              27.90 sec
 CPU time for F12 matrices                       11.77 sec

 Diagonal F12 ansatz with fixed amplitudes:   TS= 0.5000  TT= 0.2500  TN= 0.3750

 ITER.     SQ.NORM      CORR.ENERGY   TOTAL ENERGY  ENERGY CHANGE      VAR         CPU   MICRO    DIIS
   1      1.34112133    -1.29958883  -321.90372977    -1.3157E+00   3.41E-01      0.62  1  1  1   0  0
   2      1.34112133    -1.29958883  -321.90372977     1.5543E-15   1.31E-26      2.47  0  0  0   0  0

 - - Continuing with F12/conv. amplitude coupling turned on.

   3      1.34296432    -1.30557216  -321.90971309    -5.9833E-03   2.66E-04      4.78  1  1  1   1  1
   4      1.34296432    -1.30557216  -321.90971309     8.8818E-16   1.26E-27      7.03  1  1  1   0  1

 CPU time for iterative RMP2-F12                  7.03 sec


 DF-RMP2-F12 doubles corrections:
 - - - - - - - - - - - - - - - - 
  Approx.                             TOTAL           A-B            A-A            B-B    
  RMP2-F12/3C(FIX)                -0.218732051   -0.191072018   -0.013830017   -0.013830017
  RMP2-F12/3*C(FIX)               -0.212748724   -0.186868657   -0.012940034   -0.012940034
  RMP2-F12/3*C(DX)                -0.215409276   -0.189446621   -0.012981328   -0.012981328
  RMP2-F12/3*C(FIX,DX)            -0.236129621   -0.209466080   -0.013331770   -0.013331770

 DF-RMP2-F12 doubles energies:
 - - - - - - - - - - - - - - -
  Approx.                             TOTAL           A-B            A-A            B-B    
  RMP2                            -1.086840103   -0.805237080   -0.140801512   -0.140801512
  RMP2-F12/3C(FIX)                -1.305572154   -0.996309098   -0.154631528   -0.154631528
  RMP2-F12/3*C(FIX)               -1.299588827   -0.992105737   -0.153741545   -0.153741545
  RMP2-F12/3*C(DX)                -1.302249379   -0.994683700   -0.153782839   -0.153782839
  RMP2-F12/3*C(FIX,DX)            -1.322969724   -1.014703160   -0.154133282   -0.154133282


  Reference energy                   -320.588070849845
  CABS relaxation correction to RHF    -0.016070087532
  New reference energy               -320.604140937376

  RMP2-F12 singles (MO) energy         -0.000000001181
  RMP2-F12 pair energy                 -1.305572154424
  RMP2-F12 correlation energy          -1.305572155606

 !RMP2-F12/3C(FIX) energy            -321.909713092982

 Starting RMP2 calculation, locsing= 0

 Wavefunction is spin-projected

 ITER.      SQ.NORM     CORR.ENERGY   TOTAL ENERGY   ENERGY CHANGE        DEN1      VAR(S)    VAR(P)  DIIS     TIME
   1      1.33675414    -1.08241171  -321.67048256    -1.08241171    -0.00420633  0.31D-10  0.18D-02  1  1    68.41
   2      1.34098580    -1.08693975  -321.67501060    -0.00452804    -0.00000565  0.43D-12  0.33D-05  2  2    70.54
   3      1.34111277    -1.08701287  -321.67508372    -0.00007312    -0.00000001  0.47D-14  0.80D-08  3  3    72.79
   4      1.34111492    -1.08701330  -321.67508415    -0.00000043    -0.00000000  0.48D-16  0.22D-10  4  4    75.18

 Norm of t1 vector:      0.00003910      S-energy:    -0.00000000      T1 diagnostic:  0.00000474
 Norm of t2 vector:      0.58405044      P-energy:    -1.08701330
                                         Alpha-Beta:  -0.80606718
                                         Alpha-Alpha: -0.14047306
                                         Beta-Beta:   -0.14047306

 Spin contamination <S**2-Sz**2-Sz>     0.00000000
  Reference energy                   -320.588070849845
  CABS singles correction              -0.016070087532
  New reference energy               -320.604140937377
  RHF-RMP2 correlation energy          -1.087013296636
 !RHF-RMP2 energy                    -321.691154234013

  F12/3C(FIX) correction               -0.218732050940
  RHF-RMP2-F12 correlation energy      -1.305745347576
 !RHF-RMP2-F12 total energy          -321.909886284953
 (NB above energy spin projected)

 Starting RCCSD calculation

 ITER.      SQ.NORM     CORR.ENERGY   TOTAL ENERGY   ENERGY CHANGE        DEN1      VAR(S)    VAR(P)  DIIS     TIME
   1      1.31807467    -1.04094026  -321.62901111    -1.04094026    -0.03634565  0.11D-01  0.61D-02  1  1   127.83
   2      1.34971962    -1.07148888  -321.65955973    -0.03054862    -0.00426000  0.61D-03  0.15D-02  2  2   178.53
   3      1.37057948    -1.07854613  -321.66661698    -0.00705725    -0.00092571  0.90D-03  0.11D-03  3  3   229.16
   4      1.38306848    -1.08193381  -321.67000466    -0.00338768    -0.00030039  0.22D-03  0.61D-04  4  4   279.78
   5      1.39536715    -1.08350381  -321.67157466    -0.00156999    -0.00010248  0.12D-03  0.92D-05  5  5   330.62
   6      1.40347640    -1.08410006  -321.67217091    -0.00059625    -0.00002335  0.20D-04  0.41D-05  6  6   381.92
   7      1.40809455    -1.08445918  -321.67253003    -0.00035912    -0.00000506  0.41D-05  0.82D-06  6  1   432.72
   8      1.40903210    -1.08445752  -321.67252837     0.00000165    -0.00000114  0.75D-06  0.24D-06  6  3   483.73
   9      1.40980122    -1.08453486  -321.67260571    -0.00007734    -0.00000021  0.16D-06  0.35D-07  6  2   534.63
  10      1.40973549    -1.08451866  -321.67258951     0.00001620    -0.00000005  0.38D-07  0.12D-07  6  5   585.51
  11      1.40985054    -1.08452484  -321.67259569    -0.00000618    -0.00000002  0.13D-07  0.31D-08  6  4   636.51
  12      1.40985631    -1.08452356  -321.67259441     0.00000127    -0.00000001  0.49D-08  0.10D-08  6  6   687.57
  13      1.40985990    -1.08452354  -321.67259439     0.00000002    -0.00000000  0.19D-08  0.52D-09  6  1   738.39

 Norm of t1 vector:      0.23265179      S-energy:     0.00000025      T1 diagnostic:  0.02821317
                                                                       D1 diagnostic:  0.14409250
 Norm of t2 vector:      0.59643361      P-energy:    -1.08452379
                                         Alpha-Beta:  -0.83753801
                                         Alpha-Alpha: -0.12349289
                                         Beta-Beta:   -0.12349289

 Singles amplitudes (print threshold =  0.500E-01):

         I         SYM. A    A   T(IA) [Alpha-Alpha]

        17         1         8     -0.09639270

         I         SYM. A    A   T(IA) [Beta-Beta]

        17         1         8     -0.09639270

 Spin contamination <S**2-Sz**2-Sz>     0.00000000

 Memory could be reduced to 281.72 Mwords without degradation in triples


 RESULTS
 =======

  Reference energy                   -320.588070849845
  CABS relaxation correction to RHF    -0.016070087532
  New reference energy               -320.604140937377

  F12 corrections for ansatz 3C(FIX) added to RCCSD energy. Coupling mode:  7

  RCCSD-F12a singles energy             0.000000248039
  RCCSD-F12a pair energy               -1.296340021303
  RCCSD-F12a correlation energy        -1.296339773265
  Triples (T) contribution             -0.054581692589
  Total correlation energy             -1.350921465853

  RHF-RCCSD-F12a energy              -321.900480710641
  RHF-RCCSD[T]-F12a energy           -321.960744093951
  RHF-RCCSD-T-F12a energy            -321.953572485759
 !RHF-RCCSD(T)-F12a energy           -321.955062403230

 Program statistics:

 Available memory in ccsd:              2799997495
 Min. memory needed in ccsd:              48363794
 Max. memory used in ccsd:                70401081
 Max. memory used in cckext:              58752103 (13 integral passes)
 Max. memory used in cckint:             116716036 ( 1 integral passes)


 **********************************************************************************************************************************
 DATASETS  * FILE   NREC   LENGTH (MB)   RECORD NAMES
              1      18       32.02       500      610      700      900      950      970     1001      129      960     1100   
                                          VAR    BASINP    GEOM    SYMINP    ZMAT    AOBASIS   BASIS     P2S    ABASIS      S 
                                         1400     1410     1200     1210     1080     1600     1650     1700   
                                           T        V       H0       H01     AOSYM     SMH    MOLCAS    OPER   

              2       7        7.54       700     1000      520     2100     1001     2101     7360   
                                         GEOM     BASIS   MCVARS     RHF     BASIS     RHF    F12ABS    

 PROGRAMS   *        TOTAL  RCCSD(T)   RHF-SCF       INT   RHF-SCF       INT
 CPU TIMES  *      2297.70   2276.85      5.89     13.56      0.18      0.99
 REAL TIME  *      2382.83 SEC
 DISK USED  *         2.24 GB (local),       23.16 GB (total)
 SF USED    *        14.65 GB
 GA USED    *         4.87 MB       (max)       0.00 MB       (current)
 **********************************************************************************************************************************
 Molecular orbitals read from record     2101.2  Type=RHF/CANONICAL (state 1.1)
 Occupation numbers read from record     2101.2  Type=RHF/RHF (state 1.1)
 Orbital energies read from record       2101.2  Type=RHF/CANONICAL (state 1.1)
 Redundancy group numbers read from rec  2101.2  Type=RHF/RHF (state 1.1)

 RCCSD(T)-F12A/cc-pVDZ-F12 energy=   -321.955062403230

   RCCSD(T)-F12A         RHF-SCF         RHF-SCF
   -321.95506240   -320.58807085   -319.92258888
 **********************************************************************************************************************************
 Molpro calculation terminated
