# Supplementary material for: An Experimental and Master Equation Investigation of Kinetics of the CH2OO + RCN Reactions (R = H, CH3, C2H5) and Their Atmospheric Relevance
Source: J Phys Chem A. 2023 Jan 5;127(2):477–88. doi: 10.1021/acs.jpca.2c07073 (PMC9869398; doi:10.1021/acs.jpca.2c07073)
Supplement: Supplementary file 2 — jp2c07073_si_002.zip [file jp2c07073_si_002.zip › CCSD(T)/TS1-3.out]

 Primary working directories    : /run/nvme/job_8788478/data/8788478/molpro.eDvuMSTA9z
 Secondary working directories  : /run/nvme/job_8788478/data/8788478/molpro.eDvuMSTA9z
 Wavefunction directory         : /scratch/kurten/scratch_lauri/Cyan/RedoTS/CCSDTS/TS3-M0001-scan-TS-opt-TS-wb97-opt-TS-Final-F12/
 Main file repository           : /run/nvme/job_8788478/data/8788478/

 id        : cs

 Nodes       nprocs
 r06c50.bullx    8

 Using customized tuning parameters: mindgm=1; mindgv=20; mindgc=4; mindgr=1; noblas=0; minvec=7
 default implementation of scratch files=sf  


 Variables initialized (934), CPU time= 0.03 sec
 ***,SCI
 memory,2800,m
 geomtyp=xyz
 NOSYM
 geometry={
 14
 TS3-M0001-scan-TS-opt-TS-wb97-opt-TS-Final.log,Energy: -226948.7796248
 C         -2.04531        0.21045        0.46969
 H         -2.93603        0.78594        0.25514
 H         -1.65793        0.11351        1.47398
 O         -1.76102       -0.67034       -0.39242
 O         -0.53947       -1.24340       -0.14651
 N         -0.49682        1.49961        0.09187
 C          0.40737        0.81875       -0.18230
 C          1.74373        0.34662       -0.54291
 H          1.65280       -0.21168       -1.47281
 H          2.35378        1.23147       -0.73518
 C          2.37274       -0.52408        0.54297
 H          1.76031       -1.40371        0.72295
 H          2.47395        0.02797        1.47622
 H          3.36368       -0.84136        0.22336
 }
 BASIS=MINAO
 END
 {rhf;
 wf,charge=0,spin=0}
 BASIS=VDZ-F12
 END
 {rhf;
 wf,charge=0,spin=0}
 rccsd(t)-f12a,gem_beta=0.9
 
 
 Commands  initialized (763), CPU time= 0.02 sec, 617 directives.
 Default parameters read. Elapsed time= 0.16 sec

 Checking input...
 Passed
1


                                         ***  PROGRAM SYSTEM MOLPRO  ***
                                       Copyright, TTI GmbH Stuttgart, 2015
                                    Version 2019.2 linked Sep 26 2019 14:26:04


 **********************************************************************************************************************************
 LABEL *   SCI                                                                           
  64 bit mpp version                                                                     DATE: 30-Oct-21          TIME: 01:58:49  
 **********************************************************************************************************************************

 SHA1:             be6ab392da7e353d2966a12a05a6c018082442e1
 **********************************************************************************************************************************
 SETTING GEOMTYP        =    XYZ

 Variable memory set to 2800000000 words,  buffer space 

 ZSYMEL=NOSYM

 SETTING BASIS          =    MINAO


 Recomputing integrals since basis changed


 Using spherical harmonics

 Library entry C      S MINAO                selected for orbital group  1
 Library entry C      P MINAO                selected for orbital group  1
 Library entry H      S MINAO                selected for orbital group  2
 Library entry O      S MINAO                selected for orbital group  3
 Library entry O      P MINAO                selected for orbital group  3
 Library entry N      S MINAO                selected for orbital group  4
 Library entry N      P MINAO                selected for orbital group  4


 PROGRAM * SEWARD (Integral evaluation for generally contracted gaussian basis sets)     Author: Roland Lindh, 1990

 Geometry written to block  1 of record 700


 Point group  C1  


 ATOMIC COORDINATES

 NR  ATOM    CHARGE       X              Y              Z

   1  C       6.00   -3.865075740    0.397692863    0.887585463
   2  H       1.00   -5.548292594    1.485211350    0.482144723
   3  H       1.00   -3.133033634    0.214502812    2.785418513
   4  O       8.00   -3.327845500   -1.266759010   -0.741566326
   5  O       8.00   -1.019450552   -2.349685463   -0.276863775
   6  N       7.00   -0.938853733    2.833852194    0.173609139
   7  C       6.00    0.769817731    1.547213264   -0.344497073
   8  C       6.00    3.295172135    0.655016869   -1.025951210
   9  H       1.00    3.123339339   -0.400017226   -2.783207534
  10  H       1.00    4.447999557    2.327141031   -1.389288852
  11  C       6.00    4.483828765   -0.990367667    1.026064594
  12  H       1.00    3.326503794   -2.652627458    1.366177502
  13  H       1.00    4.675087946    0.052855640    2.789651500
  14  H       1.00    6.356433971   -1.589939972    0.422089227

 Bond lengths in Bohr (Angstrom)

 1-2  2.044577617  1-3  2.042355142  1-4  2.390220057  1-6  3.873939817  4-5  2.591788069
     ( 1.081943881)     ( 1.080767797)     ( 1.264849983)     ( 2.050000668)     ( 1.371515182)

  6- 7  2.200779851   7- 8  2.763658628   8- 9  2.056835734   8-10  2.063255805   8-11  2.886340887
       ( 1.164602544)       ( 1.462465165)       ( 1.088430597)       ( 1.091827953)       ( 1.527385820)

 11-12  2.053822166  11-13  2.057944051  11-14  2.056920866
       ( 1.086835886)       ( 1.089017093)       ( 1.088475647)

 Bond angles

  1-4-5  111.65010959   1-6-7  105.20046562   2-1-3  121.80693349   2-1-4  114.85185717

  2-1-6  104.52593080   3-1-4  119.36279427   3-1-6   87.53106106   4-1-6   98.19347834

  6- 7- 8  162.98584231   7- 8- 9  107.45264715   7- 8-10  106.99884161   7- 8-11  112.64638095

  8-11-12  110.30686718   8-11-13  111.01101817   8-11-14  109.41035803   9- 8-10  108.17561444

  9- 8-11  110.44998236  10- 8-11  110.92140696  12-11-13  108.70743145  12-11-14  109.00873303

 13-11-14  108.34789447

 NUCLEAR CHARGE:                   54
 NUMBER OF PRIMITIVE AOS:         210
 NUMBER OF SYMMETRY AOS:          210
 NUMBER OF CONTRACTIONS:           42   (   42A   )
 NUMBER OF CORE ORBITALS:           7   (    7A   )
 NUMBER OF VALENCE ORBITALS:       35   (   35A   )


 NUCLEAR REPULSION ENERGY  297.55696615

 Eigenvalues of metric

         1 0.138E+00 0.178E+00 0.203E+00 0.205E+00 0.226E+00 0.238E+00 0.243E+00 0.266E+00


 Contracted 2-electron integrals neglected if value below      1.0D-11
 AO integral compression algorithm  1   Integral accuracy      1.0D-11

     3.146 MB (compressed) written to integral file (100.0%)

     Node minimum: 0.262 MB, node maximum: 1.049 MB


 NUMBER OF SORTED TWO-ELECTRON INTEGRALS:      50624.     BUFFER LENGTH:  32768
 NUMBER OF SEGMENTS:   1  SEGMENT LENGTH:      50624      RECORD LENGTH: 524288

 Memory used in sort:       0.61 MW

 SORT1 READ      461826. AND WROTE       50474. INTEGRALS IN      1 RECORDS. CPU TIME:     0.01 SEC, REAL TIME:     0.04 SEC
 SORT2 READ      406926. AND WROTE      408156. INTEGRALS IN     16 RECORDS. CPU TIME:     0.00 SEC, REAL TIME:     0.00 SEC

 Node minimum:       50624.  Node maximum:       51415. integrals

 OPERATOR DM      FOR CENTER  0  COORDINATES:    0.000000    0.000000    0.000000


 **********************************************************************************************************************************
 DATASETS  * FILE   NREC   LENGTH (MB)   RECORD NAMES
              1      18       30.27       500      610      700      900      950      970     1000      129      960     1100   
                                          VAR    BASINP    GEOM    SYMINP    ZMAT    AOBASIS   BASIS     P2S    ABASIS      S 
                                         1400     1410     1200     1210     1080     1600     1650     1700   
                                           T        V       H0       H01     AOSYM     SMH    MOLCAS    OPER   

 PROGRAMS   *        TOTAL       INT
 CPU TIMES  *         1.51      1.30
 REAL TIME  *         2.81 SEC
 DISK USED  *        30.78 MB (local),      281.69 MB (total)
 GA USED    *         0.00 MB       (max)       0.00 MB       (current)
 **********************************************************************************************************************************


 PROGRAM * RHF-SCF (CLOSED SHELL)       Authors: W. Meyer, H.-J. Werner


 NUMBER OF ELECTRONS:      27+   27-    SPACE SYMMETRY=1    SPIN SYMMETRY: Singlet 
 CONVERGENCE THRESHOLDS:    1.00E-05 (Density)    1.00E-07 (Energy)
 MAX. NUMBER OF ITERATIONS:       60
 INTERPOLATION TYPE:            DIIS
 INTERPOLATION STEPS:              2 (START)      1 (STEP)
 LEVEL SHIFTS:                  0.00 (CLOSED)  0.00 (OPEN) 


 Orbital guess generated from atomic densities. Full valence occupancy:   27

 Molecular orbital dump at record        2100.2

 Initial occupancy:  27

 ITERATION    DDIFF          GRAD             ENERGY        2-EL.EN.            DIPOLE MOMENTS         DIIS   ORB.
    1      0.000D+00      0.000D+00      -358.71535660    837.432919   -0.10991    1.27175    0.38967    0    start
    2      0.000D+00      0.144D-01      -358.82330517    837.886014    0.58252   -0.16640    0.40418    1    diag
    3      0.422D-01      0.754D-02      -358.86084708    837.894532    0.20061    0.42900    0.42495    2    diag
    4      0.154D-01      0.167D-02      -358.86460036    837.887595    0.27883    0.31190    0.40438    3    diag
    5      0.492D-02      0.816D-03      -358.86545283    837.986303    0.22177    0.38533    0.42204    4    diag
    6      0.218D-02      0.514D-03      -358.86592204    837.997862    0.23819    0.37048    0.41400    5    diag
    7      0.212D-02      0.156D-03      -358.86597249    838.025247    0.23840    0.37787    0.41936    6    diag
    8      0.774D-03      0.591D-04      -358.86597661    838.026376    0.23788    0.37620    0.41782    7    diag
    9      0.160D-03      0.211D-04      -358.86597771    838.032041    0.23778    0.37767    0.41855    8    diag
   10      0.116D-03      0.848D-05      -358.86597786    838.032668    0.23785    0.37793    0.41858    9    orth
   11      0.409D-04      0.336D-05      -358.86597789    838.033140    0.23791    0.37801    0.41861    9    diag
   12      0.175D-04      0.123D-05      -358.86597789    838.033120    0.23790    0.37801    0.41861    9    diag
   13      0.647D-05      0.468D-06      -358.86597789    838.033133    0.23790    0.37800    0.41862    0    orth

 Final occupancy:  27

 !RHF STATE  1.1 Energy              -358.865977889209
 Nuclear energy                       297.55696615
 One-electron energy                -1075.43951046
 Two-electron energy                  419.01656642
 Virial quotient                       -1.00385480
 !RHF STATE  1.1 Dipole moment          0.23790020     0.37799673     0.41861754
 Dipole moment /Debye                   0.60464239     0.96070892     1.06394997

 Orbital energies:

         1.1          2.1          3.1          4.1          5.1          6.1          7.1          8.1          9.1         10.1
    -20.748664   -20.474948   -15.710045   -11.566244   -11.506207   -11.459480   -11.410800    -1.589208    -1.321516    -1.209790

        11.1         12.1         13.1         14.1         15.1         16.1         17.1         18.1         19.1         20.1
     -1.147155    -0.968934    -0.946563    -0.776953    -0.766765    -0.742197    -0.708099    -0.696879    -0.656562    -0.625931

        21.1         22.1         23.1         24.1         25.1         26.1         27.1         28.1         29.1
     -0.597957    -0.588444    -0.581764    -0.539019    -0.520768    -0.441584    -0.400713     0.038717     0.168832


 HOMO     27.1    -0.400713 =     -10.9039eV
 LUMO     28.1     0.038717 =       1.0535eV
 LUMO-HOMO         0.439429 =      11.9575eV


 **********************************************************************************************************************************
 DATASETS  * FILE   NREC   LENGTH (MB)   RECORD NAMES
              1      18       30.27       500      610      700      900      950      970     1000      129      960     1100   
                                          VAR    BASINP    GEOM    SYMINP    ZMAT    AOBASIS   BASIS     P2S    ABASIS      S 
                                         1400     1410     1200     1210     1080     1600     1650     1700   
                                           T        V       H0       H01     AOSYM     SMH    MOLCAS    OPER   

              2       4        3.02       700     1000      520     2100   
                                         GEOM     BASIS   MCVARS     RHF  

 PROGRAMS   *        TOTAL   RHF-SCF       INT
 CPU TIMES  *         1.71      0.20      1.30
 REAL TIME  *         3.06 SEC
 DISK USED  *        33.47 MB (local),      303.18 MB (total)
 SF USED    *         0.01 MB
 GA USED    *         0.00 MB       (max)       0.00 MB       (current)
 **********************************************************************************************************************************
 SETTING BASIS          =    VDZ-F12


 Recomputing integrals since basis changed


 Using spherical harmonics

 Library entry C      S cc-pVDZ-F12          selected for orbital group  1
 Library entry C      P cc-pVDZ-F12          selected for orbital group  1
 Library entry C      D cc-pVDZ-F12          selected for orbital group  1
 Library entry H      S cc-pVDZ-F12          selected for orbital group  2
 Library entry H      P cc-pVDZ-F12          selected for orbital group  2
 Library entry O      S cc-pVDZ-F12          selected for orbital group  3
 Library entry O      P cc-pVDZ-F12          selected for orbital group  3
 Library entry O      D cc-pVDZ-F12          selected for orbital group  3
 Library entry N      S cc-pVDZ-F12          selected for orbital group  4
 Library entry N      P cc-pVDZ-F12          selected for orbital group  4
 Library entry N      D cc-pVDZ-F12          selected for orbital group  4


 PROGRAM * SEWARD (Integral evaluation for generally contracted gaussian basis sets)     Author: Roland Lindh, 1990

 Geometry written to block  1 of record 700


 Point group  C1  


 ATOMIC COORDINATES

 NR  ATOM    CHARGE       X              Y              Z

   1  C       6.00   -3.865075740    0.397692863    0.887585463
   2  H       1.00   -5.548292594    1.485211350    0.482144723
   3  H       1.00   -3.133033634    0.214502812    2.785418513
   4  O       8.00   -3.327845500   -1.266759010   -0.741566326
   5  O       8.00   -1.019450552   -2.349685463   -0.276863775
   6  N       7.00   -0.938853733    2.833852194    0.173609139
   7  C       6.00    0.769817731    1.547213264   -0.344497073
   8  C       6.00    3.295172135    0.655016869   -1.025951210
   9  H       1.00    3.123339339   -0.400017226   -2.783207534
  10  H       1.00    4.447999557    2.327141031   -1.389288852
  11  C       6.00    4.483828765   -0.990367667    1.026064594
  12  H       1.00    3.326503794   -2.652627458    1.366177502
  13  H       1.00    4.675087946    0.052855640    2.789651500
  14  H       1.00    6.356433971   -1.589939972    0.422089227

 Bond lengths in Bohr (Angstrom)

 1-2  2.044577617  1-3  2.042355142  1-4  2.390220057  1-6  3.873939817  4-5  2.591788069
     ( 1.081943881)     ( 1.080767797)     ( 1.264849983)     ( 2.050000668)     ( 1.371515182)

  6- 7  2.200779851   7- 8  2.763658628   8- 9  2.056835734   8-10  2.063255805   8-11  2.886340887
       ( 1.164602544)       ( 1.462465165)       ( 1.088430597)       ( 1.091827953)       ( 1.527385820)

 11-12  2.053822166  11-13  2.057944051  11-14  2.056920866
       ( 1.086835886)       ( 1.089017093)       ( 1.088475647)

 Bond angles

  1-4-5  111.65010959   1-6-7  105.20046562   2-1-3  121.80693349   2-1-4  114.85185717

  2-1-6  104.52593080   3-1-4  119.36279427   3-1-6   87.53106106   4-1-6   98.19347834

  6- 7- 8  162.98584231   7- 8- 9  107.45264715   7- 8-10  106.99884161   7- 8-11  112.64638095

  8-11-12  110.30686718   8-11-13  111.01101817   8-11-14  109.41035803   9- 8-10  108.17561444

  9- 8-11  110.44998236  10- 8-11  110.92140696  12-11-13  108.70743145  12-11-14  109.00873303

 13-11-14  108.34789447

 NUCLEAR CHARGE:                   54
 NUMBER OF PRIMITIVE AOS:         364
 NUMBER OF SYMMETRY AOS:          350
 NUMBER OF CONTRACTIONS:          273   (  273A   )
 NUMBER OF CORE ORBITALS:           7   (    7A   )
 NUMBER OF VALENCE ORBITALS:       35   (   35A   )


 NUCLEAR REPULSION ENERGY  297.55696615


 Eigenvalues of metric

         1 0.706E-04 0.144E-03 0.270E-03 0.338E-03 0.438E-03 0.536E-03 0.807E-03 0.848E-03


 Contracted 2-electron integrals neglected if value below      1.0D-11
 AO integral compression algorithm  1   Integral accuracy      1.0D-11

     2642.149 MB (compressed) written to integral file ( 42.4%)

     Node minimum: 160.432 MB, node maximum: 1109.918 MB


 NUMBER OF SORTED TWO-ELECTRON INTEGRALS:   87441200.     BUFFER LENGTH:  32768
 NUMBER OF SEGMENTS:   6  SEGMENT LENGTH:   15996384      RECORD LENGTH: 524288

 Memory used in sort:      16.55 MW

 SORT1 READ   778887323. AND WROTE    77741544. INTEGRALS IN    224 RECORDS. CPU TIME:    13.27 SEC, REAL TIME:    14.50 SEC
 SORT2 READ   622286694. AND WROTE   699436101. INTEGRALS IN   8776 RECORDS. CPU TIME:     1.20 SEC, REAL TIME:     1.97 SEC

 Node minimum:    87413150.  Node maximum:    87445876. integrals

 OPERATOR DM      FOR CENTER  0  COORDINATES:    0.000000    0.000000    0.000000


 **********************************************************************************************************************************
 DATASETS  * FILE   NREC   LENGTH (MB)   RECORD NAMES
              1      18       32.96       500      610      700      900      950      970     1001      129      960     1100   
                                          VAR    BASINP    GEOM    SYMINP    ZMAT    AOBASIS   BASIS     P2S    ABASIS      S 
                                         1400     1410     1200     1210     1080     1600     1650     1700   
                                           T        V       H0       H01     AOSYM     SMH    MOLCAS    OPER   

              2       5        3.10       700     1000      520     2100     1001   
                                         GEOM     BASIS   MCVARS     RHF     BASIS   

 PROGRAMS   *        TOTAL       INT   RHF-SCF       INT
 CPU TIMES  *        29.80     28.09      0.20      1.30
 REAL TIME  *        34.20 SEC
 DISK USED  *        36.14 MB (local),       11.02 GB (total)
 SF USED    *         0.01 MB
 GA USED    *         0.00 MB       (max)       0.00 MB       (current)
 **********************************************************************************************************************************


 PROGRAM * RHF-SCF (CLOSED SHELL)       Authors: W. Meyer, H.-J. Werner


 NUMBER OF ELECTRONS:      27+   27-    SPACE SYMMETRY=1    SPIN SYMMETRY: Singlet 
 CONVERGENCE THRESHOLDS:    1.00E-05 (Density)    1.00E-07 (Energy)
 MAX. NUMBER OF ITERATIONS:       60
 INTERPOLATION TYPE:            DIIS
 INTERPOLATION STEPS:              2 (START)      1 (STEP)
 LEVEL SHIFTS:                  0.00 (CLOSED)  0.00 (OPEN) 


 Molecular orbitals read from record     2100.2  Type=RHF/CANONICAL (state 1.1)

 Present basis size:      273
 Previous basis size:      42
 Previous occupation:      27
 Previous closed-shells:   27
 Previous core-orbitals:    7
 Present occupation:       27
 Present closed-shells:    27
 Present core-orbitals:     7
 Wavefunction symmetry:    1   Singlet 

 Orbital overlap <old|new>:  < 1.1| 1.1> = 1.000000   < 2.1| 2.1> = 1.000000   < 3.1| 3.1> = 1.000000   < 4.1| 4.1> = 1.000000
                             < 5.1| 5.1> = 1.000000   < 6.1| 6.1> = 1.000000   < 7.1| 7.1> = 1.000000   < 8.1| 8.1> = 1.000000
                             < 9.1| 9.1> = 1.000000   <10.1|10.1> = 1.000000   <11.1|11.1> = 1.000000   <12.1|12.1> = 1.000000
                             <13.1|13.1> = 1.000000   <14.1|14.1> = 1.000000   <15.1|15.1> = 1.000000   <16.1|16.1> = 1.000000
                             <17.1|17.1> = 1.000000   <18.1|18.1> = 1.000000   <19.1|19.1> = 1.000000   <20.1|20.1> = 1.000000
                             <21.1|21.1> = 1.000000   <22.1|22.1> = 1.000000   <23.1|23.1> = 1.000000   <24.1|24.1> = 1.000000
                             <25.1|25.1> = 1.000000   <26.1|26.1> = 1.000000   <27.1|27.1> = 1.000000


 Molecular orbital dump at record        2101.2

 ITERATION    DDIFF          GRAD             ENERGY        2-EL.EN.            DIPOLE MOMENTS         DIIS   ORB.
    1      0.000D+00      0.000D+00      -358.86597789    838.033133    0.23790    0.37800    0.41862    0    start
    2      0.000D+00      0.108D-01      -359.56403434    850.543523    0.38143    0.26116    0.29694    1    diag
    3      0.194D-01      0.283D-02      -359.61953900    846.761332    0.19428    0.77453    0.45961    2    diag
    4      0.420D-02      0.146D-02      -359.63261459    847.093908    0.28919    0.64494    0.43849    3    diag
    5      0.176D-02      0.386D-03      -359.63461481    847.604674    0.26199    0.70411    0.45585    4    diag
    6      0.593D-03      0.190D-03      -359.63528202    847.459599    0.26901    0.71738    0.47409    5    diag
    7      0.396D-03      0.797D-04      -359.63542016    847.482128    0.26150    0.73016    0.47454    6    diag
    8      0.179D-03      0.356D-04      -359.63544914    847.506541    0.26569    0.73256    0.47765    7    orth
    9      0.794D-04      0.169D-04      -359.63545470    847.500818    0.26386    0.73585    0.47864    8    diag
   10      0.384D-04      0.585D-05      -359.63545540    847.499748    0.26459    0.73548    0.47805    9    diag
   11      0.132D-04      0.306D-05      -359.63545556    847.502174    0.26434    0.73613    0.47832    9    diag
   12      0.523D-05      0.144D-05      -359.63545561    847.501485    0.26440    0.73600    0.47827    9    diag
   13      0.402D-05      0.496D-06      -359.63545562    847.501592    0.26435    0.73606    0.47829    0    orth

 Final occupancy:  27

 !RHF STATE  1.1 Energy              -359.635455619684
 Nuclear energy                       297.55696615
 One-electron energy                -1080.94321797
 Two-electron energy                  423.75079620
 Virial quotient                       -1.00099535
 !RHF STATE  1.1 Dipole moment          0.26435454     0.73605646     0.47828700
 Dipole moment /Debye                   0.67187821     1.87074639     1.21560467

 Orbital energies:

         1.1          2.1          3.1          4.1          5.1          6.1          7.1          8.1          9.1         10.1
    -20.659035   -20.525471   -15.572819   -11.381262   -11.311506   -11.273767   -11.232648    -1.522285    -1.241237    -1.173656

        11.1         12.1         13.1         14.1         15.1         16.1         17.1         18.1         19.1         20.1
     -1.075943    -0.911307    -0.899572    -0.733401    -0.714041    -0.693792    -0.666377    -0.640783    -0.590900    -0.569533

        21.1         22.1         23.1         24.1         25.1         26.1         27.1         28.1         29.1
     -0.544458    -0.536392    -0.527871    -0.468739    -0.459621    -0.408334    -0.386063     0.046995     0.049184


 HOMO     27.1    -0.386063 =     -10.5053eV
 LUMO     28.1     0.046995 =       1.2788eV
 LUMO-HOMO         0.433058 =      11.7841eV


 **********************************************************************************************************************************
 DATASETS  * FILE   NREC   LENGTH (MB)   RECORD NAMES
              1      18       32.96       500      610      700      900      950      970     1001      129      960     1100   
                                          VAR    BASINP    GEOM    SYMINP    ZMAT    AOBASIS   BASIS     P2S    ABASIS      S 
                                         1400     1410     1200     1210     1080     1600     1650     1700   
                                           T        V       H0       H01     AOSYM     SMH    MOLCAS    OPER   

              2       6        7.09       700     1000      520     2100     1001     2101   
                                         GEOM     BASIS   MCVARS     RHF     BASIS     RHF  

 PROGRAMS   *        TOTAL   RHF-SCF       INT   RHF-SCF       INT
 CPU TIMES  *        42.81     13.01     28.09      0.20      1.30
 REAL TIME  *        48.26 SEC
 DISK USED  *        45.51 MB (local),       11.09 GB (total)
 SF USED    *         0.30 MB
 GA USED    *         0.00 MB       (max)       0.00 MB       (current)
 **********************************************************************************************************************************


 PROGRAM * CCSD (Restricted open-shell coupled cluster)     Authors: C. Hampel, H.-J. Werner, 1991, M. Deegan, P.J. Knowles, 1992

                   Density fitting integral evaluation by F.R. Manby, 2003,2007, G. Knizia, 2010


 Basis set AUG-CC-PVDZ/JKFIT generated.  Number of basis functions:   826 
 Basis set CC-PVDZ-F12/OPTRI generated.  Number of basis functions:   616 
 Basis set AUG-CC-PVDZ/MP2FIT generated. Number of basis functions:   665 

 Convergence thresholds:  THRVAR = 1.00D-08  THRDEN = 1.00D-06

 CCSD(T)     terms to be evaluated (factor= 1.000)


 Number of core orbitals:           7 (   7 )
 Number of closed-shell orbitals:  20 (  20 )
 Number of external orbitals:     246 ( 246 )

 Memory could be reduced to 527.42 Mwords without degradation in triples

 Number of N-1 electron functions:              40
 Number of N-2 electron functions:             780
 Number of singly external CSFs:              9840
 Number of doubly external CSFs:          35657700
 Total number of CSFs:                    35667540

 Molecular orbitals read from record     2101.2  Type=RHF/CANONICAL (state 1.1)

 Integral transformation finished. Total CPU:  33.06 sec, npass=  1  Memory used: 241.37 MW

 Geminal basis:    OPTFULL  GEM_TYPE=SLATER  BETA=0.9  NGEM=6

 Optimizing Gaussian exponents for each gem_beta

 Geminal optimization for beta= 0.9000
 Weight function:   m=0, omega= 1.3652

 Augmented Hessian optimization of geminal fit. Trust ratio= 0.40000
 Convergence reached after  14 iterations. Final gradient= 9.47D-17, Step= 1.60D-08, Delta= 1.32D-09

 Alpha:                 0.16713     0.72638     2.57315     8.59263    32.33955   179.26007
 Coeff:                 0.29008     0.30523     0.17630     0.10448     0.06448     0.03994


 WFN_F12=FIX,EG    DECOUPLE_EXPL=F   HYBRID=0    NOX=F   SEMIINT_F12=T   CORE_SINGLES=F

 AO(A)-basis ORBITAL           loaded. Number of functions:     273
 RI(R)-basis CC-PVDZ-F12/OPTRI loaded. Number of functions:     616
 DF-basis AUG-CC-PVDZ/JKFIT    loaded. Number of functions:     826

 Screening thresholds:   THRAO=  1.00D-10  THRMO=  1.00D-09  THRPROD=  1.00D-09
                         THRSW=  1.00D-05  THROV=  1.00D-12  THRAOF12= 1.00D-08

 CPU time for one-electron matrices               7.97 sec

 Construction of ABS:
 Pseudo-inverse stability          6.59E-12
 Smallest eigenvalue of S          5.86E-05  (threshold= 1.00E-08)
 Ratio eigmin/eigmax               7.27E-06  (threshold= 1.00E-09)
 Smallest eigenvalue of S kept     5.86E-05  (threshold= 5.86E-05, 0 functions deleted, 616 kept)

 Construction of CABS:
 Pseudo-inverse stability          1.06E-10
 Smallest eigenvalue of S          2.31E-06  (threshold= 1.00E-08)
 Ratio eigmin/eigmax               2.31E-06  (threshold= 1.00E-09)
 Smallest eigenvalue of S kept     2.31E-06  (threshold= 2.31E-06, 0 functions deleted, 616 kept)

 CPU time for basis constructions                 0.18 sec
 Fock operators(MO) rebuilt from dump record.
 CPU time for fock operators                      0.25 sec

                                      TOTAL          ALPHA          BETA    
  Singles Contributions MO        -0.000000001   -0.000000001   -0.000000001
  Singles Contributions CABS      -0.017791777   -0.008895888   -0.008895888
  Pure DF-RHF relaxation          -0.017791777

 CPU time for singles                             0.71 sec

 AO(A)-basis ORBITAL           loaded. Number of functions:     273
 RI(R)-basis CC-PVDZ-F12/OPTRI loaded. Number of functions:     616
 DF-basis AUG-CC-PVDZ/MP2FIT   loaded. Number of functions:     665

 Screening thresholds:   THRAO=  1.00D-10  THRMO=  1.00D-09  THRPROD=  1.00D-09
                         THRSW=  1.00D-05  THROV=  1.00D-12  THRAOF12= 1.00D-08

 CPU time for transformed integrals              63.67 sec
 CPU time for F12 matrices                       21.91 sec

 Diagonal F12 ansatz with fixed amplitudes:   TS= 0.5000  TT= 0.2500  TN= 0.3750

 ITER.     SQ.NORM      CORR.ENERGY   TOTAL ENERGY  ENERGY CHANGE      VAR         CPU   MICRO    DIIS
   1      1.39312405    -1.48979193  -361.14303932    -1.5076E+00   3.93E-01      1.31  1  1  1   0  0
   2      1.39312405    -1.48979193  -361.14303932    -2.0428E-14   2.69E-26      5.56  0  0  0   0  0

 - - Continuing with F12/conv. amplitude coupling turned on.

   3      1.39535284    -1.49694194  -361.15018934    -7.1500E-03   3.19E-04     10.93  1  1  1   1  1
   4      1.39535284    -1.49694194  -361.15018934    -8.8818E-16   2.40E-27     16.07  1  1  1   0  1

 CPU time for iterative RMP2-F12                 16.07 sec


 DF-RMP2-F12 doubles corrections:
 - - - - - - - - - - - - - - - - 
  Approx.                             TOTAL           A-B            A-A            B-B    
  RMP2-F12/3C(FIX)                -0.249064157   -0.218070542   -0.015496808   -0.015496808
  RMP2-F12/3*C(FIX)               -0.241914143   -0.212969796   -0.014472173   -0.014472173
  RMP2-F12/3*C(DX)                -0.244645245   -0.215621239   -0.014512003   -0.014512003
  RMP2-F12/3*C(FIX,DX)            -0.266589325   -0.237027103   -0.014781111   -0.014781111

 DF-RMP2-F12 doubles energies:
 - - - - - - - - - - - - - - -
  Approx.                             TOTAL           A-B            A-A            B-B    
  RMP2                            -1.247877783   -0.928729531   -0.159574126   -0.159574126
  RMP2-F12/3C(FIX)                -1.496941939   -1.146800073   -0.175070933   -0.175070933
  RMP2-F12/3*C(FIX)               -1.489791926   -1.141699327   -0.174046299   -0.174046299
  RMP2-F12/3*C(DX)                -1.492523028   -1.144350770   -0.174086129   -0.174086129
  RMP2-F12/3*C(FIX,DX)            -1.514467108   -1.165756634   -0.174355237   -0.174355237


  Reference energy                   -359.635455619685
  CABS relaxation correction to RHF    -0.017791776938
  New reference energy               -359.653247396623

  RMP2-F12 singles (MO) energy         -0.000000001301
  RMP2-F12 pair energy                 -1.496941939438
  RMP2-F12 correlation energy          -1.496941940739

 !RMP2-F12/3C(FIX) energy            -361.150189337362

 Starting RMP2 calculation, locsing= 0

 Wavefunction is spin-projected

 ITER.      SQ.NORM     CORR.ENERGY   TOTAL ENERGY   ENERGY CHANGE        DEN1      VAR(S)    VAR(P)  DIIS     TIME
   1      1.38822226    -1.24288145  -360.87833707    -1.24288145    -0.00482315  0.34D-10  0.20D-02  1  1   153.46
   2      1.39299489    -1.24807167  -360.88352729    -0.00519022    -0.00000599  0.49D-12  0.35D-05  2  2   158.95
   3      1.39312946    -1.24815000  -360.88360562    -0.00007833    -0.00000001  0.60D-14  0.85D-08  3  3   164.83
   4      1.39313171    -1.24815044  -360.88360606    -0.00000044    -0.00000000  0.72D-16  0.23D-10  4  4   170.84

 Norm of t1 vector:      0.00004096      S-energy:    -0.00000000      T1 diagnostic:  0.00000458
 Norm of t2 vector:      0.62700216      P-energy:    -1.24815044
                                         Alpha-Beta:  -0.92971969
                                         Alpha-Alpha: -0.15921538
                                         Beta-Beta:   -0.15921538

 Spin contamination <S**2-Sz**2-Sz>     0.00000000
  Reference energy                   -359.635455619685
  CABS singles correction              -0.017791776938
  New reference energy               -359.653247396623
  RHF-RMP2 correlation energy          -1.248150439269
 !RHF-RMP2 energy                    -360.901397835893

  F12/3C(FIX) correction               -0.249064156693
  RHF-RMP2-F12 correlation energy      -1.497214595962
 !RHF-RMP2-F12 total energy          -361.150461992586
 (NB above energy spin projected)

 Starting RCCSD calculation

 ITER.      SQ.NORM     CORR.ENERGY   TOTAL ENERGY   ENERGY CHANGE        DEN1      VAR(S)    VAR(P)  DIIS     TIME
   1      1.37208940    -1.20396489  -360.83942051    -1.20396489    -0.04084938  0.12D-01  0.71D-02  1  1   327.08
   2      1.40778171    -1.23877448  -360.87423010    -0.03480959    -0.00464204  0.59D-03  0.16D-02  2  2   477.98
   3      1.42987860    -1.24672435  -360.88217997    -0.00794987    -0.00095954  0.92D-03  0.12D-03  3  3   629.51
   4      1.44258782    -1.25032847  -360.88578409    -0.00360412    -0.00030674  0.22D-03  0.63D-04  4  4   782.49
   5      1.45476191    -1.25189808  -360.88735370    -0.00156961    -0.00010805  0.13D-03  0.95D-05  5  5   935.20
   6      1.46305837    -1.25251124  -360.88796686    -0.00061316    -0.00002494  0.22D-04  0.43D-05  6  6  1086.33
   7      1.46789153    -1.25288509  -360.88834070    -0.00037384    -0.00000541  0.44D-05  0.88D-06  6  1  1238.14
   8      1.46890112    -1.25288789  -360.88834351    -0.00000281    -0.00000125  0.84D-06  0.26D-06  6  3  1389.02
   9      1.46971724    -1.25296912  -360.88842473    -0.00008122    -0.00000023  0.17D-06  0.39D-07  6  2  1539.38
  10      1.46965150    -1.25295206  -360.88840768     0.00001706    -0.00000006  0.41D-07  0.13D-07  6  5  1691.25
  11      1.46977398    -1.25295804  -360.88841366    -0.00000598    -0.00000002  0.13D-07  0.34D-08  6  4  1842.58
  12      1.46977928    -1.25295652  -360.88841214     0.00000152    -0.00000001  0.51D-08  0.11D-08  6  6  1994.39
  13      1.46975691    -1.25295520  -360.88841082     0.00000132    -0.00000000  0.17D-08  0.55D-09  6  4  2146.37
  14      1.46976401    -1.25295546  -360.88841108    -0.00000026    -0.00000000  0.46D-09  0.16D-09  6  1  2298.12

 Norm of t1 vector:      0.23528923      S-energy:     0.00000017      T1 diagnostic:  0.02630614
                                                                       D1 diagnostic:  0.14435777
 Norm of t2 vector:      0.64374140      P-energy:    -1.25295563
                                         Alpha-Beta:  -0.97099939
                                         Alpha-Alpha: -0.14097812
                                         Beta-Beta:   -0.14097812

 Singles amplitudes (print threshold =  0.500E-01):

         I         SYM. A    A   T(IA) [Alpha-Alpha]

        20         1         8     -0.08807784
        20         1        10      0.05408374

         I         SYM. A    A   T(IA) [Beta-Beta]

        20         1         8     -0.08807784
        20         1        10      0.05408374

 Spin contamination <S**2-Sz**2-Sz>     0.00000000

 Memory could be reduced to 574.61 Mwords without degradation in triples


 RESULTS
 =======

  Reference energy                   -359.635455619685
  CABS relaxation correction to RHF    -0.017791776938
  New reference energy               -359.653247396623

  F12 corrections for ansatz 3C(FIX) added to RCCSD energy. Coupling mode:  7

  RCCSD-F12a singles energy             0.000000167678
  RCCSD-F12a pair energy               -1.494041868263
  RCCSD-F12a correlation energy        -1.494041700585
  Triples (T) contribution             -0.061291601780
  Total correlation energy             -1.555333302365

  RHF-RCCSD-F12a energy              -361.147289097209
  RHF-RCCSD[T]-F12a energy           -361.214474039686
  RHF-RCCSD-T-F12a energy            -361.207006048850
 !RHF-RCCSD(T)-F12a energy           -361.208580698988

 Program statistics:

 Available memory in ccsd:              2799996573
 Min. memory needed in ccsd:              98702589
 Max. memory used in ccsd:               144424329
 Max. memory used in cckext:             119526752 (14 integral passes)
 Max. memory used in cckint:             241365343 ( 1 integral passes)


 **********************************************************************************************************************************
 DATASETS  * FILE   NREC   LENGTH (MB)   RECORD NAMES
              1      18       32.96       500      610      700      900      950      970     1001      129      960     1100   
                                          VAR    BASINP    GEOM    SYMINP    ZMAT    AOBASIS   BASIS     P2S    ABASIS      S 
                                         1400     1410     1200     1210     1080     1600     1650     1700   
                                           T        V       H0       H01     AOSYM     SMH    MOLCAS    OPER   

              2       7        8.59       700     1000      520     2100     1001     2101     7360   
                                         GEOM     BASIS   MCVARS     RHF     BASIS     RHF    F12ABS    

 PROGRAMS   *        TOTAL  RCCSD(T)   RHF-SCF       INT   RHF-SCF       INT
 CPU TIMES  *      7019.77   6976.95     13.01     28.09      0.20      1.30
 REAL TIME  *      7217.86 SEC
 DISK USED  *         4.57 GB (local),       47.32 GB (total)
 SF USED    *        30.09 GB
 GA USED    *         4.87 MB       (max)       0.00 MB       (current)
 **********************************************************************************************************************************
 Molecular orbitals read from record     2101.2  Type=RHF/CANONICAL (state 1.1)
 Occupation numbers read from record     2101.2  Type=RHF/RHF (state 1.1)
 Orbital energies read from record       2101.2  Type=RHF/CANONICAL (state 1.1)
 Redundancy group numbers read from rec  2101.2  Type=RHF/RHF (state 1.1)

 RCCSD(T)-F12A/cc-pVDZ-F12 energy=   -361.208580698988

   RCCSD(T)-F12A         RHF-SCF         RHF-SCF
   -361.20858070   -359.63545562   -358.86597789
 **********************************************************************************************************************************
 Molpro calculation terminated
