# Supplementary material for: An Experimental and Master Equation Investigation of Kinetics of the CH2OO + RCN Reactions (R = H, CH3, C2H5) and Their Atmospheric Relevance
Source: J Phys Chem A. 2023 Jan 5;127(2):477–88. doi: 10.1021/acs.jpca.2c07073 (PMC9869398; doi:10.1021/acs.jpca.2c07073)
Supplement: Supplementary file 2 — jp2c07073_si_002.zip [file jp2c07073_si_002.zip › CCSD(T)/TS2-3.out]

 Working directory              : /run/nvme/job_11471229/data/11471229/molpro.RqrMlUJw88/
 Global scratch directory       : /run/nvme/job_11471229/data/11471229/molpro.RqrMlUJw88/
 Wavefunction directory         : /scratch/kurten/scratch_lauri/Cyan/Mesmer/AltAssocTS/AltAssocTS3-M0001-copt-TS-Final-F12/
 Main file repository           : /run/nvme/job_11471229/data/11471229/

 id        : cs

 Nodes       nprocs
 r05c64.bullx    7
 Distribution of processes:   nprocs(total)=    8   nprocs(compute)=    7   nprocs(helper)=    1
 GA implementation: MPI file
 GA implementation (serial work in mppx): MPI file

 Using customized tuning parameters: mindgm=1; mindgv=20; mindgc=4; mindgr=1; noblas=0; minvec=7
 default implementation of scratch files=sf  


 Variables initialized (1009), CPU time= 0.01 sec
 ***,SCI
 memory,2800,m
 geomtyp=xyz
 NOSYM
 geometry={
 14
 AltAssocTS3-M0001-copt-TS-Final.log,Energy: -226927.3378904
 C          0.75562       -0.96246        0.58480
 H          1.00044       -0.58231        1.56960
 H          0.16140       -1.86057        0.46959
 O          1.62103       -0.79890       -0.35626
 O          2.28910        0.33098       -0.22503
 C         -0.37850        0.66523        0.20484
 N          0.34983        1.51176       -0.16826
 C         -1.77841        0.27751        0.53052
 H         -1.78205       -0.30904        1.44987
 H         -2.33401        1.19363        0.72520
 C         -2.42928       -0.50810       -0.60591
 H         -1.88797       -1.42943       -0.81803
 H         -2.45316        0.08476       -1.51805
 H         -3.45107       -0.76901       -0.33556
 }
 BASIS=MINAO
 END
 {rhf;
 wf,charge=0,spin=0}
 BASIS=VDZ-F12
 END
 {rhf;
 wf,charge=0,spin=0}
 rccsd(t)-f12a,gem_beta=0.9
 
 
 Commands initialized (810), CPU time= 0.01 sec, 661 directives.
 Default parameters read. Elapsed time= 3.22 sec

 Checking input...
 Passed
1


                                         ***  PROGRAM SYSTEM MOLPRO  ***
                                       Copyright, TTI GmbH Stuttgart, 2015
                                    Version 2021.2 linked Aug  3 2021 10:50:23


 **********************************************************************************************************************************
 LABEL *   SCI                                                                           
  64 bit mpp version                                                                     DATE: 25-Apr-22          TIME: 11:24:42  
 **********************************************************************************************************************************

 SHA1:             dade016a989826d9d859d6207854b99675d53db3
 **********************************************************************************************************************************

 Memory per process:      2800 MW
 Total memory per node:  19600 MW

 GA preallocation disabled
 GA check disabled

 Variable memory set to 2800.0 MW

 SETTING GEOMTYP        =    XYZ
 ZSYMEL=NOSYM

 SETTING BASIS          =    MINAO


 Recomputing integrals since basis changed


 Using spherical harmonics

 Library entry C      S MINAO                selected for orbital group  1
 Library entry C      P MINAO                selected for orbital group  1
 Library entry H      S MINAO                selected for orbital group  2
 Library entry O      S MINAO                selected for orbital group  3
 Library entry O      P MINAO                selected for orbital group  3
 Library entry N      S MINAO                selected for orbital group  5
 Library entry N      P MINAO                selected for orbital group  5


 PROGRAM * SEWARD (Integral evaluation for generally contracted gaussian basis sets)     Author: Roland Lindh, 1990

 Geometry written to block  1 of record 700


 Point group  C1  


 ATOMIC COORDINATES

 NR  ATOM    CHARGE       X              Y              Z

   1  C       6.00    1.427914854   -1.818785806    1.105111838
   2  H       1.00    1.890557604   -1.100406420    2.966114125
   3  H       1.00    0.305001797   -3.515967736    0.887396491
   4  O       8.00    3.063302740   -1.509702201   -0.673233829
   5  O       8.00    4.325772072    0.625461553   -0.425245070
   6  C       6.00   -0.715261338    1.257102510    0.387091499
   7  N       7.00    0.661082890    2.856812366   -0.317965318
   8  C       6.00   -3.360707837    0.524417897    1.002537504
   9  H       1.00   -3.367586440   -0.584000962    2.739857216
  10  H       1.00   -4.410639672    2.255633794    1.370429386
  11  C       6.00   -4.590673880   -0.960169844   -1.145003956
  12  H       1.00   -3.567746232   -2.701231214   -1.545852662
  13  H       1.00   -4.635800540    0.160173186   -2.868698743
  14  H       1.00   -6.521577137   -1.453218287   -0.634116498

 Bond lengths in Bohr (Angstrom)

 1-2  2.047788263  1-3  2.046646088  1-4  2.435680505  1-6  3.817046807  4-5  2.492840046
     ( 1.083642882)     ( 1.083038469)     ( 1.288906616)     ( 2.019894183)     ( 1.319154143)

  6- 7  2.224971949   6- 8  2.813181065   8- 9  2.060805538   8-10  2.057865345   8-11  2.885957648
       ( 1.177404450)       ( 1.488671310)       ( 1.090531327)       ( 1.088975444)       ( 1.527183019)

 11-12  2.058726634  11-13  2.056290019  11-14  2.057301667
       ( 1.089431218)       ( 1.088141817)       ( 1.088677158)

 Bond angles

  1-4-5  112.09202843   1-6-7  106.95742970   1-6-8  106.07935433   2-1-3  120.76618717

  2-1-4  117.86029889   2-1-6   90.86577429   3-1-4  113.32517546   3-1-6  109.88692360

  4- 1- 6   97.89684427   6- 8- 9  109.12641662   6- 8-10  107.44490966   6- 8-11  111.83661129

  7- 6- 8  146.95975776   8-11-12  111.60266427   8-11-13  110.66195759   8-11-14  109.78547106

  9- 8-10  107.46165904   9- 8-11  110.43972178  10- 8-11  110.38647206  12-11-13  107.96631508

 12-11-14  108.18099330  13-11-14  108.55047632

 NUCLEAR CHARGE:                   54
 NUMBER OF PRIMITIVE AOS:         210
 NUMBER OF SYMMETRY AOS:          210
 NUMBER OF CONTRACTIONS:           42   (   42A   )
 NUMBER OF INNER CORE ORBITALS:     0   (    0A   )
 NUMBER OF OUTER CORE ORBITALS:     7   (    7A   )
 NUMBER OF VALENCE ORBITALS:       35   (   35A   )


 NUCLEAR REPULSION ENERGY  296.12371312

 Eigenvalues of metric

         1 0.148E+00 0.177E+00 0.197E+00 0.209E+00 0.228E+00 0.240E+00 0.246E+00 0.267E+00


 Contracted 2-electron integrals neglected if value below      1.0D-11
 AO integral compression algorithm  1   Integral accuracy      1.0D-11

     3.670 MB (compressed) written to integral file ( 85.8%)

     Node minimum: 0.524 MB, node maximum: 0.524 MB


 NUMBER OF SORTED TWO-ELECTRON INTEGRALS:      58695.     BUFFER LENGTH:  32768
 NUMBER OF SEGMENTS:   1  SEGMENT LENGTH:      58695      RECORD LENGTH: 524288

 Memory used in sort:       0.62 MW

 SORT1 READ      461826. AND WROTE       58425. INTEGRALS IN      1 RECORDS. CPU TIME:     0.01 SEC, REAL TIME:     0.09 SEC
 SORT2 READ      406356. AND WROTE      408156. INTEGRALS IN     14 RECORDS. CPU TIME:     0.00 SEC, REAL TIME:     0.00 SEC

 Node minimum:       57921.  Node maximum:       58695. integrals

 OPERATOR DM      FOR CENTER  0  COORDINATES:    0.000000    0.000000    0.000000


 **********************************************************************************************************************************
 DATASETS  * FILE   NREC   LENGTH (MB)   RECORD NAMES
              1      18       28.87       500      610      700      900      950      970     1000      129      960     1100   
                                          VAR    BASINP    GEOM    SYMINP    ZMAT    AOBASIS   BASIS     P2S    ABASIS      S 
                                         1400     1410     1200     1210     1080     1600     1650     1700   
                                           T        V       H0       H01     AOSYM     SMH    MOLCAS    OPER   

 PROGRAMS   *        TOTAL       INT
 CPU TIMES  *         1.78      1.63
 REAL TIME  *        25.50 SEC
 DISK USED  *        29.36 MB (local),      235.26 MB (total)
 GA USED    *         0.00 MB       (max)       0.00 MB       (current)
 **********************************************************************************************************************************


 Program * Restricted Hartree-Fock

 Orbital guess generated from atomic densities. Full valence occupancy:   27

 Initial occupancy:  27

 NELEC=   54   SYM=1   MS2= 0   THRE=1.0D-08   THRD=3.2D-06   THRG=3.2D-06  HFMA2=F  DIIS_START=2   DIIS_MAX=10   DIIS_INCORE=F

 Level shifts:    0.00 (CLOSED)    0.00 (OPEN)    0.30 (GAP_MIN)

 ITER           ETOT              DE          GRAD        DDIFF     DIIS  NEXP   TIME(IT)  TIME(TOT)  DIAG
   1     -358.65229843    -358.65229843     0.00D+00     0.29D+00     0     0       0.02      0.08    start
   2     -358.68120909      -0.02891065     0.18D-01     0.58D-01     1     0       0.02      0.10    diag
   3     -358.84256244      -0.16135335     0.18D-01     0.29D-01     2     0       0.00      0.10    diag
   4     -358.84431601      -0.00175358     0.12D-02     0.33D-02     3     0       0.00      0.10    diag
   5     -358.84462182      -0.00030581     0.55D-03     0.12D-02     4     0       0.01      0.11    diag
   6     -358.84479828      -0.00017646     0.29D-03     0.11D-02     5     0       0.00      0.11    diag
   7     -358.84485644      -0.00005816     0.16D-03     0.87D-03     6     0       0.00      0.11    diag
   8     -358.84485984      -0.00000340     0.48D-04     0.17D-03     7     0       0.00      0.11    diag
   9     -358.84486094      -0.00000109     0.25D-04     0.11D-03     8     0       0.00      0.11    diag
  10     -358.84486114      -0.00000020     0.84D-05     0.46D-04     9     0       0.00      0.11    diag/orth
  11     -358.84486121      -0.00000007     0.42D-05     0.31D-04     9     0       0.01      0.12    diag
  12     -358.84486122      -0.00000001     0.17D-05     0.16D-04     9     0       0.00      0.12    diag
  13     -358.84486122      -0.00000000     0.69D-06     0.56D-05     9     0       0.00      0.12    diag
  14     -358.84486122      -0.00000000     0.34D-06     0.21D-05     9     0       0.00      0.12    diag
  15     -358.84486122      -0.00000000     0.20D-06     0.60D-06     0     0       0.00      0.12    diag

 Final occupancy:  27

 !RHF STATE 1.1 Energy               -358.844861223396
  RHF One-electron energy           -1071.738574355204
  RHF Two-electron energy             416.770000008492
  RHF Kinetic energy                  357.092168587868
  RHF Nuclear energy                  296.123713123315
  RHF Virial quotient                  -1.004908235995

 !RHF STATE 1.1 Dipole moment          -1.45755262    -1.10743992     0.87052481
 Dipole moment /Debye                  -3.70472923    -2.81483151     2.21265335

 Orbital energies:

           1.1          2.1          3.1          4.1          5.1          6.1          7.1          8.1          9.1         10.1
    -20.797511   -20.593260   -15.731883   -11.527503   -11.473563   -11.463100   -11.422279    -1.635287    -1.312629    -1.244633

          11.1         12.1         13.1         14.1         15.1         16.1         17.1         18.1         19.1         20.1
     -1.150612    -0.975902    -0.955840    -0.793503    -0.773157    -0.758736    -0.734501    -0.702618    -0.662524    -0.628251

          21.1         22.1         23.1         24.1         25.1         26.1         27.1         28.1         29.1
     -0.618548    -0.598306    -0.594970    -0.537856    -0.519550    -0.481975    -0.410797    -0.010912     0.166272


 HOMO     27.1    -0.410797 =     -11.1784eV
 LUMO     28.1    -0.010912 =      -0.2969eV
 LUMO-HOMO         0.399885 =      10.8814eV

 Orbitals saved in record  2100.2


 **********************************************************************************************************************************
 DATASETS  * FILE   NREC   LENGTH (MB)   RECORD NAMES
              1      18       28.87       500      610      700      900      950      970     1000      129      960     1100   
                                          VAR    BASINP    GEOM    SYMINP    ZMAT    AOBASIS   BASIS     P2S    ABASIS      S 
                                         1400     1410     1200     1210     1080     1600     1650     1700   
                                           T        V       H0       H01     AOSYM     SMH    MOLCAS    OPER   

              2       4        2.87       700     1000      520     2100   
                                         GEOM     BASIS   MCVARS     RHF  

 PROGRAMS   *        TOTAL   RHF-SCF       INT
 CPU TIMES  *         1.91      0.12      1.63
 REAL TIME  *        29.31 SEC
 DISK USED  *        31.91 MB (local),      253.14 MB (total)
 GA USED    *         0.00 MB       (max)       0.00 MB       (current)
 **********************************************************************************************************************************
 SETTING BASIS          =    VDZ-F12


 Recomputing integrals since basis changed


 Using spherical harmonics

 Library entry C      S cc-pVDZ-F12          selected for orbital group  1
 Library entry C      P cc-pVDZ-F12          selected for orbital group  1
 Library entry C      D cc-pVDZ-F12          selected for orbital group  1
 Library entry H      S cc-pVDZ-F12          selected for orbital group  2
 Library entry H      P cc-pVDZ-F12          selected for orbital group  2
 Library entry O      S cc-pVDZ-F12          selected for orbital group  3
 Library entry O      P cc-pVDZ-F12          selected for orbital group  3
 Library entry O      D cc-pVDZ-F12          selected for orbital group  3
 Library entry N      S cc-pVDZ-F12          selected for orbital group  5
 Library entry N      P cc-pVDZ-F12          selected for orbital group  5
 Library entry N      D cc-pVDZ-F12          selected for orbital group  5


 PROGRAM * SEWARD (Integral evaluation for generally contracted gaussian basis sets)     Author: Roland Lindh, 1990

 Geometry written to block  1 of record 700


 Point group  C1  


 ATOMIC COORDINATES

 NR  ATOM    CHARGE       X              Y              Z

   1  C       6.00    1.427914854   -1.818785806    1.105111838
   2  H       1.00    1.890557604   -1.100406420    2.966114125
   3  H       1.00    0.305001797   -3.515967736    0.887396491
   4  O       8.00    3.063302740   -1.509702201   -0.673233829
   5  O       8.00    4.325772072    0.625461553   -0.425245070
   6  C       6.00   -0.715261338    1.257102510    0.387091499
   7  N       7.00    0.661082890    2.856812366   -0.317965318
   8  C       6.00   -3.360707837    0.524417897    1.002537504
   9  H       1.00   -3.367586440   -0.584000962    2.739857216
  10  H       1.00   -4.410639672    2.255633794    1.370429386
  11  C       6.00   -4.590673880   -0.960169844   -1.145003956
  12  H       1.00   -3.567746232   -2.701231214   -1.545852662
  13  H       1.00   -4.635800540    0.160173186   -2.868698743
  14  H       1.00   -6.521577137   -1.453218287   -0.634116498

 Bond lengths in Bohr (Angstrom)

 1-2  2.047788263  1-3  2.046646088  1-4  2.435680505  1-6  3.817046807  4-5  2.492840046
     ( 1.083642882)     ( 1.083038469)     ( 1.288906616)     ( 2.019894183)     ( 1.319154143)

  6- 7  2.224971949   6- 8  2.813181065   8- 9  2.060805538   8-10  2.057865345   8-11  2.885957648
       ( 1.177404450)       ( 1.488671310)       ( 1.090531327)       ( 1.088975444)       ( 1.527183019)

 11-12  2.058726634  11-13  2.056290019  11-14  2.057301667
       ( 1.089431218)       ( 1.088141817)       ( 1.088677158)

 Bond angles

  1-4-5  112.09202843   1-6-7  106.95742970   1-6-8  106.07935433   2-1-3  120.76618717

  2-1-4  117.86029889   2-1-6   90.86577429   3-1-4  113.32517546   3-1-6  109.88692360

  4- 1- 6   97.89684427   6- 8- 9  109.12641662   6- 8-10  107.44490966   6- 8-11  111.83661129

  7- 6- 8  146.95975776   8-11-12  111.60266427   8-11-13  110.66195759   8-11-14  109.78547106

  9- 8-10  107.46165904   9- 8-11  110.43972178  10- 8-11  110.38647206  12-11-13  107.96631508

 12-11-14  108.18099330  13-11-14  108.55047632

 NUCLEAR CHARGE:                   54
 NUMBER OF PRIMITIVE AOS:         364
 NUMBER OF SYMMETRY AOS:          350
 NUMBER OF CONTRACTIONS:          273   (  273A   )
 NUMBER OF INNER CORE ORBITALS:     0   (    0A   )
 NUMBER OF OUTER CORE ORBITALS:     7   (    7A   )
 NUMBER OF VALENCE ORBITALS:       35   (   35A   )


 NUCLEAR REPULSION ENERGY  296.12371312


 Eigenvalues of metric

         1 0.723E-04 0.157E-03 0.251E-03 0.315E-03 0.408E-03 0.525E-03 0.797E-03 0.909E-03


 Contracted 2-electron integrals neglected if value below      1.0D-11
 AO integral compression algorithm  1   Integral accuracy      1.0D-11

     2666.791 MB (compressed) written to integral file ( 42.8%)

     Node minimum: 346.292 MB, node maximum: 398.197 MB


 NUMBER OF SORTED TWO-ELECTRON INTEGRALS:   99935472.     BUFFER LENGTH:  32768
 NUMBER OF SEGMENTS:   7  SEGMENT LENGTH:   15995868      RECORD LENGTH: 524288

 Memory used in sort:      16.55 MW

 SORT1 READ   778898207. AND WROTE    89940248. INTEGRALS IN    260 RECORDS. CPU TIME:    11.87 SEC, REAL TIME:    13.06 SEC
 SORT2 READ   624757169. AND WROTE   699436101. INTEGRALS IN  10598 RECORDS. CPU TIME:     1.16 SEC, REAL TIME:     1.85 SEC

 Node minimum:    99903414.  Node maximum:    99935472. integrals

 OPERATOR DM      FOR CENTER  0  COORDINATES:    0.000000    0.000000    0.000000


 **********************************************************************************************************************************
 DATASETS  * FILE   NREC   LENGTH (MB)   RECORD NAMES
              1      18       31.43       500      610      700      900      950      970     1001      129      960     1100   
                                          VAR    BASINP    GEOM    SYMINP    ZMAT    AOBASIS   BASIS     P2S    ABASIS      S 
                                         1400     1410     1200     1210     1080     1600     1650     1700   
                                           T        V       H0       H01     AOSYM     SMH    MOLCAS    OPER   

              2       5        2.93       700     1000      520     2100     1001   
                                         GEOM     BASIS   MCVARS     RHF     BASIS   

 PROGRAMS   *        TOTAL       INT   RHF-SCF       INT
 CPU TIMES  *        25.67     23.75      0.12      1.63
 REAL TIME  *        55.90 SEC
 DISK USED  *        34.44 MB (local),        9.64 GB (total)
 GA USED    *         0.00 MB       (max)       0.00 MB       (current)
 **********************************************************************************************************************************


 Program * Restricted Hartree-Fock

 Molecular orbitals read from record     2100.2  Type=RHF/CANONICAL  

 Present basis size:      273
 Previous basis size:      42
 Previous occupation:      27
 Previous closed-shells:   27
 Previous core-orbitals:    7
 Present occupation:       27
 Present closed-shells:    27
 Present core-orbitals:     7
 Wavefunction symmetry:    1   Singlet 

 Orbital overlap <old|new>:  < 1.1| 1.1> = 1.000000   < 2.1| 2.1> = 1.000000   < 3.1| 3.1> = 1.000000   < 4.1| 4.1> = 1.000000
                             < 5.1| 5.1> = 1.000000   < 6.1| 6.1> = 1.000000   < 7.1| 7.1> = 1.000000   < 8.1| 8.1> = 1.000000
                             < 9.1| 9.1> = 1.000000   <10.1|10.1> = 1.000000   <11.1|11.1> = 1.000000   <12.1|12.1> = 1.000000
                             <13.1|13.1> = 1.000000   <14.1|14.1> = 1.000000   <15.1|15.1> = 1.000000   <16.1|16.1> = 1.000000
                             <17.1|17.1> = 1.000000   <18.1|18.1> = 1.000000   <19.1|19.1> = 1.000000   <20.1|20.1> = 1.000000
                             <21.1|21.1> = 1.000000   <22.1|22.1> = 1.000000   <23.1|23.1> = 1.000000   <24.1|24.1> = 1.000000
                             <25.1|25.1> = 1.000000   <26.1|26.1> = 1.000000   <27.1|27.1> = 1.000000


 Initial occupancy:  27

 NELEC=   54   SYM=1   MS2= 0   THRE=1.0D-08   THRD=3.2D-06   THRG=3.2D-06  HFMA2=F  DIIS_START=2   DIIS_MAX=10   DIIS_INCORE=F

 Level shifts:    0.00 (CLOSED)    0.00 (OPEN)    0.30 (GAP_MIN)

 ITER           ETOT              DE          GRAD        DDIFF     DIIS  NEXP   TIME(IT)  TIME(TOT)  DIAG
   1     -358.84486122    -358.84486122     0.00D+00     0.45D-01     0     0       0.87      0.92    start
   2     -359.51011790      -0.66525667     0.11D-01     0.19D-01     1     0       0.83      1.75    diag
   3     -359.55103634      -0.04091845     0.27D-02     0.42D-02     2     0       0.84      2.59    diag
   4     -359.56668767      -0.01565132     0.17D-02     0.20D-02     3     0       0.84      3.43    diag
   5     -359.56937832      -0.00269065     0.57D-03     0.67D-03     4     0       0.84      4.27    diag
   6     -359.57008360      -0.00070528     0.20D-03     0.39D-03     5     0       0.82      5.09    diag
   7     -359.57032990      -0.00024629     0.11D-03     0.20D-03     6     0       0.85      5.94    diag
   8     -359.57048143      -0.00015153     0.60D-04     0.20D-03     7     0       0.83      6.77    diag
   9     -359.57052783      -0.00004639     0.37D-04     0.14D-03     8     0       0.86      7.63    diag
  10     -359.57053095      -0.00000312     0.91D-05     0.33D-04     9     0       0.85      8.48    diag/orth
  11     -359.57053132      -0.00000037     0.33D-05     0.97D-05     9     0       0.84      9.32    diag
  12     -359.57053139      -0.00000006     0.15D-05     0.41D-05     9     0       0.84     10.16    diag
  13     -359.57053140      -0.00000001     0.79D-06     0.17D-05     9     0       0.86     11.02    diag
  14     -359.57053140      -0.00000000     0.38D-06     0.11D-05     9     0       0.83     11.85    diag
  15     -359.57053140      -0.00000000     0.19D-06     0.31D-06     0     0       0.82     12.67    diag

 Final occupancy:  27

 !RHF STATE 1.1 Energy               -359.570531402059
  RHF One-electron energy           -1077.360279861572
  RHF Two-electron energy             421.666035336198
  RHF Kinetic energy                  359.191866081005
  RHF Nuclear energy                  296.123713123315
  RHF Virial quotient                  -1.001054214632

 !RHF STATE 1.1 Dipole moment          -2.44344724    -1.38034068     1.06373247
 Dipole moment /Debye                  -6.21062341    -3.50847607     2.70373825

 Orbital energies:

           1.1          2.1          3.1          4.1          5.1          6.1          7.1          8.1          9.1         10.1
    -20.689948   -20.552944   -15.607606   -11.366185   -11.295267   -11.283095   -11.256500    -1.553876    -1.240204    -1.182818

          11.1         12.1         13.1         14.1         15.1         16.1         17.1         18.1         19.1         20.1
     -1.088328    -0.926186    -0.907352    -0.743604    -0.720165    -0.709314    -0.683484    -0.651015    -0.602771    -0.580907

          21.1         22.1         23.1         24.1         25.1         26.1         27.1         28.1         29.1
     -0.572269    -0.550699    -0.546012    -0.474800    -0.451353    -0.412831    -0.364571     0.025643     0.033897


 HOMO     27.1    -0.364571 =      -9.9205eV
 LUMO     28.1     0.025643 =       0.6978eV
 LUMO-HOMO         0.390215 =      10.6183eV

 Orbitals saved in record  2101.2


 **********************************************************************************************************************************
 DATASETS  * FILE   NREC   LENGTH (MB)   RECORD NAMES
              1      18       31.43       500      610      700      900      950      970     1001      129      960     1100   
                                          VAR    BASINP    GEOM    SYMINP    ZMAT    AOBASIS   BASIS     P2S    ABASIS      S 
                                         1400     1410     1200     1210     1080     1600     1650     1700   
                                           T        V       H0       H01     AOSYM     SMH    MOLCAS    OPER   

              2       6        6.45       700     1000      520     2100     1001     2101   
                                         GEOM     BASIS   MCVARS     RHF     BASIS     RHF  

 PROGRAMS   *        TOTAL   RHF-SCF       INT   RHF-SCF       INT
 CPU TIMES  *        38.36     12.69     23.75      0.12      1.63
 REAL TIME  *        72.16 SEC
 DISK USED  *        43.09 MB (local),        9.70 GB (total)
 GA USED    *         0.00 MB       (max)       0.00 MB       (current)
 **********************************************************************************************************************************


 PROGRAM * CCSD (Restricted open-shell coupled cluster)     Authors: C. Hampel, H.-J. Werner, 1991, M. Deegan, P.J. Knowles, 1992

                   Density fitting integral evaluation by F.R. Manby, 2003,2007, G. Knizia, 2010


 Basis set VDZ-F12/JKFIT generated.      Number of basis functions:   826 
 Basis set CC-PVDZ-F12/OPTRI generated.  Number of basis functions:   616 
 Basis set VDZ-F12/MP2FIT generated.     Number of basis functions:   665 

 Convergence thresholds:  THRVAR = 1.00D-08  THRDEN = 1.00D-06

 CCSD(T)     terms to be evaluated (factor= 1.000)


 Number of core orbitals:           7 (   7 )
 Number of closed-shell orbitals:  20 (  20 )
 Number of external orbitals:     246 ( 246 )

 Memory could be reduced to 527.42 Mwords without degradation in triples

 Number of N-1 electron functions:              40
 Number of N-2 electron functions:             780
 Number of singly external CSFs:              9840
 Number of doubly external CSFs:          35657700
 Total number of CSFs:                    35667540

 Molecular orbitals read from record     2101.2  Type=RHF/CANONICAL  

 Integral transformation finished. Total CPU:  30.82 sec, npass=  1  Memory used: 241.37 MW

 Geminal basis:    OPTFULL  GEM_TYPE=SLATER  BETA=0.9  NGEM=6

 Optimizing Gaussian exponents for each gem_beta

 Geminal optimization for beta= 0.9000
 Weight function:   m=0, omega= 1.3652

 Augmented Hessian optimization of geminal fit. Trust ratio= 0.40000
 Convergence reached after  14 iterations. Final gradient= 9.47D-17, Step= 1.60D-08, Delta= 1.32D-09

 Alpha:                 0.16713     0.72638     2.57315     8.59263    32.33955   179.26007
 Coeff:                 0.29008     0.30523     0.17630     0.10448     0.06448     0.03994


 WFN_F12=FIX,EG    DECOUPLE_EXPL=F   HYBRID=0    NOX=F   SEMIINT_F12=T   CORE_SINGLES=F


 AO(A)-basis ORBITAL           loaded. Number of functions:     273
 RI(R)-basis CC-PVDZ-F12/OPTRI loaded. Number of functions:     616
 DF-basis VDZ-F12/JKFIT        loaded. Number of functions:     826

 Screening thresholds:   THRAO=  1.00D-10  THRMO=  1.00D-09  THRPROD=  1.00D-09
                         THRSW=  1.00D-05  THROV=  1.00D-12  THRAOF12= 1.00D-08

 CPU time for one-electron matrices               2.79 sec

 Construction of ABS:
 Pseudo-inverse stability          9.13E-12
 Smallest eigenvalue of S          6.74E-05  (threshold= 1.00E-08)
 Ratio eigmin/eigmax               8.25E-06  (threshold= 1.00E-09)
 Smallest eigenvalue of S kept     6.74E-05  (threshold= 6.74E-05, 0 functions deleted, 616 kept)

 Construction of CABS:
 Pseudo-inverse stability          6.86E-11
 Smallest eigenvalue of S          3.14E-06  (threshold= 1.00E-08)
 Ratio eigmin/eigmax               3.14E-06  (threshold= 1.00E-09)
 Smallest eigenvalue of S kept     3.14E-06  (threshold= 3.14E-06, 0 functions deleted, 616 kept)

 CPU time for basis constructions                 0.16 sec
 Fock operators(MO) rebuilt from dump record.
 CPU time for Fock operator transformation        0.15 sec

                                      TOTAL          ALPHA          BETA    
  Singles Contributions MO        -0.000000000   -0.000000000   -0.000000000
  Singles Contributions CABS      -0.017687929   -0.008843964   -0.008843964
  Pure DF-RHF relaxation          -0.017687929

 CPU time for RHF CABS relaxation                 0.27 sec
 CPU time for singles (tot)                       0.60 sec

 AO(A)-basis ORBITAL           loaded. Number of functions:     273
 RI(R)-basis CC-PVDZ-F12/OPTRI loaded. Number of functions:     616
 DF-basis VDZ-F12/MP2FIT       loaded. Number of functions:     665

 Screening thresholds:   THRAO=  1.00D-10  THRMO=  1.00D-09  THRPROD=  1.00D-09
                         THRSW=  1.00D-05  THROV=  1.00D-12  THRAOF12= 1.00D-08

 CPU time for transformed integrals              20.41 sec
 CPU time for F12 matrices                       24.65 sec

 Diagonal F12 ansatz with fixed amplitudes:   TS= 0.5000  TT= 0.2500  TN= 0.3750

 ITER.     SQ.NORM      CORR.ENERGY   TOTAL ENERGY  ENERGY CHANGE      VAR         CPU   MICRO    DIIS
   1      1.43085308    -1.53137875  -361.11959808    -1.5491E+00   4.31E-01      1.08  1  1  1   0  0
   2      1.43085293    -1.53137853  -361.11959786     2.1943E-07   1.41E-12      5.10  0  0  0   1  1

 - - Continuing with F12/conv. amplitude coupling turned on.

   3      1.43311365    -1.53867125  -361.12689058    -7.2925E-03   3.32E-04      9.74  1  1  1   1  1
   4      1.43311365    -1.53867125  -361.12689058     1.7969E-10   1.11E-16     15.07  1  1  1   2  2

 CPU time for iterative RMP2-F12                 15.07 sec


 DF-RMP2-F12 doubles corrections:
 - - - - - - - - - - - - - - - - 
  Approx.                             TOTAL           A-B            A-A            B-B    
  RMP2-F12/3C(FIX)                -0.248141476   -0.217061398   -0.015540039   -0.015540039
  RMP2-F12/3*C(FIX)               -0.240848754   -0.211869504   -0.014489625   -0.014489625
  RMP2-F12/3*C(DX)                -0.243462596   -0.214413853   -0.014524371   -0.014524371
  RMP2-F12/3*C(FIX,DX)            -0.265021894   -0.235469583   -0.014776155   -0.014776155

 DF-RMP2-F12 doubles energies:
 - - - - - - - - - - - - - - -
  Approx.                             TOTAL           A-B            A-A            B-B    
  RMP2                            -1.290529776   -0.956615999   -0.166956889   -0.166956889
  RMP2-F12/3C(FIX)                -1.538671252   -1.173677397   -0.182496927   -0.182496927
  RMP2-F12/3*C(FIX)               -1.531378530   -1.168485503   -0.181446514   -0.181446514
  RMP2-F12/3*C(DX)                -1.533992372   -1.171029852   -0.181481260   -0.181481260
  RMP2-F12/3*C(FIX,DX)            -1.555551670   -1.192085582   -0.181733044   -0.181733044


  Reference energy                   -359.570531402059
  CABS relaxation correction to RHF    -0.017687928947
  New reference energy               -359.588219331006

  RMP2-F12 singles (MO) energy         -0.000000000274
  RMP2-F12 pair energy                 -1.538671251999
  RMP2-F12 correlation energy          -1.538671252273

 !RMP2-F12/3C(FIX) energy            -361.126890583279

 Starting RMP2 calculation, locsing= 0

 Wavefunction is spin-projected

 ITER.      SQ.NORM     CORR.ENERGY   TOTAL ENERGY   ENERGY CHANGE        DEN1      VAR(S)    VAR(P)  DIIS     TIME
   1      1.42402055    -1.28453669  -360.85506809    -1.28453669    -0.00564721  0.16D-10  0.27D-02  1  1   103.11
   2      1.43054306    -1.29064774  -360.86117915    -0.00611105    -0.00001404  0.55D-12  0.11D-04  2  2   108.28
   3      1.43084930    -1.29078951  -360.86132091    -0.00014177    -0.00000006  0.13D-13  0.55D-07  3  3   113.72
   4      1.43085962    -1.29079169  -360.86132310    -0.00000218    -0.00000000  0.24D-15  0.16D-09  4  4   119.46
   5      1.43085982    -1.29079175  -360.86132315    -0.00000006    -0.00000000  0.49D-17  0.37D-12  5  5   125.47

 Norm of t1 vector:      0.00002223      S-energy:    -0.00000000      T1 diagnostic:  0.00000249
 Norm of t2 vector:      0.65639913      P-energy:    -1.29079175
                                         Alpha-Beta:  -0.95759449
                                         Alpha-Alpha: -0.16659863
                                         Beta-Beta:   -0.16659863

 Spin contamination <S**2-Sz**2-Sz>     0.00000000
  Reference energy                   -359.570531402058
  CABS singles correction              -0.017687928947
  New reference energy               -359.588219331005
  RHF-RMP2 correlation energy          -1.290791752374
 !RHF-RMP2 energy                    -360.879011083379

  F12/3C(FIX) correction               -0.248141475631
  RHF-RMP2-F12 correlation energy      -1.538933228005
 !RHF-RMP2-F12 total energy          -361.127152559010
 (NB above energy spin projected)

 Starting RCCSD calculation

 ITER.      SQ.NORM     CORR.ENERGY   TOTAL ENERGY   ENERGY CHANGE        DEN1      VAR(S)    VAR(P)  DIIS     TIME
   1      1.39217075    -1.22783647  -360.79836788    -1.22783647    -0.04591137  0.15D-01  0.86D-02  0  0   245.79
   2      1.43300298    -1.26737316  -360.83790456    -0.03953669    -0.00560497  0.52D-03  0.23D-02  1  1   359.13
   3      1.45158900    -1.27059929  -360.84113069    -0.00322613    -0.00167123  0.17D-02  0.26D-03  2  2   478.49
   4      1.47127842    -1.27746759  -360.84799899    -0.00686829    -0.00040271  0.33D-03  0.88D-04  3  3   596.38
   5      1.48612160    -1.27963451  -360.85016591    -0.00216692    -0.00014220  0.18D-03  0.16D-04  4  4   712.18
   6      1.49695404    -1.28024950  -360.85078091    -0.00061500    -0.00002739  0.26D-04  0.49D-05  5  5   826.83
   7      1.50221588    -1.28063816  -360.85116956    -0.00038865    -0.00000545  0.43D-05  0.12D-05  6  6   941.76
   8      1.50313147    -1.28065194  -360.85118334    -0.00001378    -0.00000165  0.15D-05  0.32D-06  6  2  1058.40
   9      1.50395972    -1.28071146  -360.85124286    -0.00005952    -0.00000057  0.49D-06  0.11D-06  6  1  1175.04
  10      1.50397401    -1.28070687  -360.85123827     0.00000459    -0.00000023  0.22D-06  0.44D-07  6  4  1293.38
  11      1.50418369    -1.28071350  -360.85124490    -0.00000663    -0.00000010  0.96D-07  0.21D-07  6  3  1408.75
  12      1.50419992    -1.28071713  -360.85124853    -0.00000363    -0.00000005  0.40D-07  0.10D-07  6  6  1523.49
  13      1.50428322    -1.28071816  -360.85124956    -0.00000103    -0.00000002  0.12D-07  0.41D-08  6  5  1640.45
  14      1.50428397    -1.28071626  -360.85124766     0.00000190    -0.00000000  0.35D-08  0.11D-08  6  2  1756.11
  15      1.50426924    -1.28071474  -360.85124614     0.00000153    -0.00000000  0.75D-09  0.56D-09  6  4  1871.43
  16      1.50425641    -1.28071365  -360.85124505     0.00000109    -0.00000000  0.20D-09  0.71D-10  6  1  1992.68
  17      1.50424909    -1.28071323  -360.85124463     0.00000042    -0.00000000  0.37D-10  0.17D-10  6  6  2115.74

 Norm of t1 vector:      0.25344051      S-energy:    -0.00000051      T1 diagnostic:  0.02833551
                                                                       D1 diagnostic:  0.15762595
                                                                       D2 diagnostic:  0.23792499 (external, symmetry=1)
 Norm of t2 vector:      0.66333777      P-energy:    -1.28071272
                                         Alpha-Beta:  -0.99086821
                                         Alpha-Alpha: -0.14492226
                                         Beta-Beta:   -0.14492226

 Singles amplitudes (print threshold =  0.500E-01):

         I         SYM. A    A   T(IA) [Alpha-Alpha]

        20         1         1      0.12778889
        20         1         4     -0.06742440

         I         SYM. A    A   T(IA) [Beta-Beta]

        20         1         1      0.12778889
        20         1         4     -0.06742440

 Doubles amplitudes (print threshold =  0.500E-01):

         I         J         SYM. A    SYM. B    A         B      T(IJ, AB) [Alpha-Beta]

        20        20         1         1         1         1     -0.09950154
        20        20         1         1         1         4      0.05333540
        20        20         1         1         4         1      0.05333540

 Spin contamination <S**2-Sz**2-Sz>     0.00000000

 Memory could be reduced to 574.61 Mwords without degradation in triples


 RESULTS
 =======

  Reference energy                   -359.570531402058
  CABS relaxation correction to RHF    -0.017687928947
  New reference energy               -359.588219331005

  F12 corrections for ansatz 3C(FIX) added to RCCSD energy. Coupling mode:  7

  RCCSD-F12a singles energy            -0.000000506801
  RCCSD-F12a pair energy               -1.520680671251
  RCCSD-F12a correlation energy        -1.520681178052
  Triples (T) contribution             -0.068629878279
  Total correlation energy             -1.589311056331

  RHF-RCCSD-F12a energy              -361.108900509057
  RHF-RCCSD[T]-F12a energy           -361.184448927559
  RHF-RCCSD-T-F12a energy            -361.176302568044
 !RHF-RCCSD(T)-F12a energy           -361.177530387336

 Program statistics:

 Available memory in ccsd:              2799996573
 Min. memory needed in ccsd:              98702589
 Max. memory used in ccsd:               144424329
 Max. memory used in cckext:             119526752 (17 integral passes)
 Max. memory used in cckint:             241365343 ( 1 integral passes)


 **********************************************************************************************************************************
 DATASETS  * FILE   NREC   LENGTH (MB)   RECORD NAMES
              1      18       31.43       500      610      700      900      950      970     1001      129      960     1100   
                                          VAR    BASINP    GEOM    SYMINP    ZMAT    AOBASIS   BASIS     P2S    ABASIS      S 
                                         1400     1410     1200     1210     1080     1600     1650     1700   
                                           T        V       H0       H01     AOSYM     SMH    MOLCAS    OPER   

              2       7        7.30       700     1000      520     2100     1001     2101     7360   
                                         GEOM     BASIS   MCVARS     RHF     BASIS     RHF    F12ABS    

 PROGRAMS   *        TOTAL  RCCSD(T)   RHF-SCF       INT   RHF-SCF       INT
 CPU TIMES  *      4316.45   4278.08     12.69     23.75      0.12      1.63
 REAL TIME  *      4555.93 SEC
 DISK USED  *         4.26 GB (local),       39.22 GB (total)
 SF USED    *        28.03 GB
 GA USED    *         3.05 MB       (max)       0.00 MB       (current)
 **********************************************************************************************************************************

 RCCSD(T)-F12A/cc-pVDZ-F12 energy=   -361.177530387336

   RCCSD(T)-F12A         RHF-SCF         RHF-SCF
   -361.17753039   -359.57053140   -358.84486122
 **********************************************************************************************************************************
 Molpro calculation terminated
