# Supplementary material for: An Experimental and Master Equation Investigation of Kinetics of the CH2OO + RCN Reactions (R = H, CH3, C2H5) and Their Atmospheric Relevance
Source: J Phys Chem A. 2023 Jan 5;127(2):477–88. doi: 10.1021/acs.jpca.2c07073 (PMC9869398; doi:10.1021/acs.jpca.2c07073)
Supplement: Supplementary file 2 — jp2c07073_si_002.zip [file jp2c07073_si_002.zip › CCSD(T)/TSCO2.out]

 Working directory              : /run/nvme/job_12995846/data/12995846/molpro.cSrHAkeyXM/
 Global scratch directory       : /run/nvme/job_12995846/data/12995846/molpro.cSrHAkeyXM/
 Wavefunction directory         : /scratch/kurten/scratch_lauri/Cyan/AmideDissoc/CCSDT/AmideDissoc2-M1-copt2-TS-opt-Final-F12/
 Main file repository           : /run/nvme/job_12995846/data/12995846/

 id        : cs

 Nodes       nprocs
 r07c49.bullx    7
 Distribution of processes:   nprocs(total)=    8   nprocs(compute)=    7   nprocs(helper)=    1
 GA implementation: MPI file
 GA implementation (serial work in mppx): MPI file

 Using customized tuning parameters: mindgm=1; mindgv=20; mindgc=4; mindgr=1; noblas=0; minvec=7
 default implementation of scratch files=sf  


 Variables initialized (1009), CPU time= 0.01 sec
 ***,SCI
 memory,2800,m
 geomtyp=xyz
 NOSYM
 geometry={
 11
 AmideDissoc2-M1-copt2-TS-opt-Final.log,Energy: -202368.2415877
 O         -0.64791        1.29008        0.00005
 O          2.61406       -0.25309       -0.00008
 C          1.58200        0.27548       -0.00004
 N          0.16301       -0.76976       -0.00002
 C         -0.87164        0.02887        0.00003
 H          0.54121        1.23498        0.00002
 H          0.02234       -1.76814       -0.00004
 C         -2.29119       -0.43541        0.00005
 H         -2.79359       -0.03376       -0.87890
 H         -2.79355       -0.03380        0.87903
 H         -2.36168       -1.52048        0.00002
 }
 BASIS=MINAO
 END
 {rhf;
 wf,charge=0,spin=0}
 BASIS=VDZ-F12
 END
 {rhf;
 wf,charge=0,spin=0}
 rccsd(t)-f12a,gem_beta=0.9
 
 Commands initialized (810), CPU time= 0.01 sec, 661 directives.
 Default parameters read. Elapsed time= 4.57 sec

 Checking input...
 Passed
1


                                         ***  PROGRAM SYSTEM MOLPRO  ***
                                       Copyright, TTI GmbH Stuttgart, 2015
                                    Version 2021.2 linked Aug  3 2021 10:50:23


 **********************************************************************************************************************************
 LABEL *   SCI                                                                           
  64 bit mpp version                                                                     DATE: 29-Aug-22          TIME: 15:33:15  
 **********************************************************************************************************************************

 SHA1:             dade016a989826d9d859d6207854b99675d53db3
 **********************************************************************************************************************************

 Memory per process:      2800 MW
 Total memory per node:  19600 MW

 GA preallocation disabled
 GA check disabled

 Variable memory set to 2800.0 MW

 SETTING GEOMTYP        =    XYZ
 ZSYMEL=NOSYM

 SETTING BASIS          =    MINAO


 Recomputing integrals since basis changed


 Using spherical harmonics

 Library entry O      S MINAO                selected for orbital group  1
 Library entry O      P MINAO                selected for orbital group  1
 Library entry C      S MINAO                selected for orbital group  2
 Library entry C      P MINAO                selected for orbital group  2
 Library entry N      S MINAO                selected for orbital group  3
 Library entry N      P MINAO                selected for orbital group  3
 Library entry H      S MINAO                selected for orbital group  5


 PROGRAM * SEWARD (Integral evaluation for generally contracted gaussian basis sets)     Author: Roland Lindh, 1990

 Geometry written to block  1 of record 700


 Point group  C1  


 ATOMIC COORDINATES

 NR  ATOM    CHARGE       X              Y              Z

   1  O       8.00   -1.224372453    2.437897879    0.000094486
   2  O       8.00    4.939857473   -0.478270785   -0.000151178
   3  C       6.00    2.989546729    0.520581753   -0.000075589
   4  N       7.00    0.308044256   -1.454635582   -0.000037795
   5  C       6.00   -1.647160879    0.054556393    0.000056692
   6  H       1.00    1.022738676    2.333773969    0.000037795
   7  H       1.00    0.042216482   -3.341300350   -0.000075589
   8  C       6.00   -4.329721599   -0.822805652    0.000094486
   9  H       1.00   -5.279120004   -0.063797154   -1.660880291
  10  H       1.00   -5.279044415   -0.063872743    1.661125955
  11  H       1.00   -4.462928394   -2.873290778    0.000037795

 Bond lengths in Bohr (Angstrom)

 1-5  2.420550907  1-6  2.249522220  2-3  2.191213909  3-4  3.330456280  3-6  2.675070082
     ( 1.280900378)     ( 1.190395894)     ( 1.159540465)     ( 1.762401566)     ( 1.415586125)

  4- 5  2.469916506   4- 7  1.905300069   5- 8  2.822391925   8- 9  2.058224585   8-10  2.058207596
       ( 1.307023528)       ( 1.008241377)       ( 1.493545487)       ( 1.089165545)       ( 1.089156555)

  8-11  2.054807365
       ( 1.087357230)

 Bond angles

  1-5-4  117.60475004   1-5-8  118.17015595   1-6-3  139.98017343   2-3-4  116.50505034

  2-3-6  164.44644483   3-4-5  105.96034285   3-4-7  134.39575460   4-3-6   79.04850482

  4-5-8  124.22509401   5-1-6   97.40622885   5-4-7  119.64390254   5-8-9  108.89121020

  5- 8-10  108.89125841   5- 8-11  111.82783677   9- 8-10  107.60984450   9- 8-11  109.75920065

 10- 8-11  109.75999536

 NUCLEAR CHARGE:                   46
 NUMBER OF PRIMITIVE AOS:         175
 NUMBER OF SYMMETRY AOS:          175
 NUMBER OF CONTRACTIONS:           35   (   35A   )
 NUMBER OF INNER CORE ORBITALS:     0   (    0A   )
 NUMBER OF OUTER CORE ORBITALS:     6   (    6A   )
 NUMBER OF VALENCE ORBITALS:       29   (   29A   )


 NUCLEAR REPULSION ENERGY  224.07273024

 Eigenvalues of metric

         1 0.184E+00 0.194E+00 0.203E+00 0.234E+00 0.255E+00 0.255E+00 0.268E+00 0.273E+00


 Contracted 2-electron integrals neglected if value below      1.0D-11
 AO integral compression algorithm  1   Integral accuracy      1.0D-11

     1.835 MB (compressed) written to integral file (100.0%)

     Node minimum: 0.262 MB, node maximum: 0.262 MB


 NUMBER OF SORTED TWO-ELECTRON INTEGRALS:      28665.     BUFFER LENGTH:  32768
 NUMBER OF SEGMENTS:   1  SEGMENT LENGTH:      28665      RECORD LENGTH: 524288

 Memory used in sort:       0.59 MW

 SORT1 READ      229921. AND WROTE       27381. INTEGRALS IN      1 RECORDS. CPU TIME:     0.01 SEC, REAL TIME:     0.02 SEC
 SORT2 READ      190810. AND WROTE      198765. INTEGRALS IN      7 RECORDS. CPU TIME:     0.00 SEC, REAL TIME:     0.00 SEC

 Node minimum:       28125.  Node maximum:       28665. integrals

 OPERATOR DM      FOR CENTER  0  COORDINATES:    0.000000    0.000000    0.000000


 **********************************************************************************************************************************
 DATASETS  * FILE   NREC   LENGTH (MB)   RECORD NAMES
              1      18       28.79       500      610      700      900      950      970     1000      129      960     1100   
                                          VAR    BASINP    GEOM    SYMINP    ZMAT    AOBASIS   BASIS     P2S    ABASIS      S 
                                         1400     1410     1200     1210     1080     1600     1650     1700   
                                           T        V       H0       H01     AOSYM     SMH    MOLCAS    OPER   

 PROGRAMS   *        TOTAL       INT
 CPU TIMES  *         1.36      1.21
 REAL TIME  *         9.91 SEC
 DISK USED  *        29.22 MB (local),      233.35 MB (total)
 GA USED    *         0.00 MB       (max)       0.00 MB       (current)
 **********************************************************************************************************************************


 Program * Restricted Hartree-Fock

 Orbital guess generated from atomic densities. Full valence occupancy:   23

 Initial occupancy:  23

 NELEC=   46   SYM=1   MS2= 0   THRE=1.0D-08   THRD=3.2D-06   THRG=3.2D-06  HFMA2=F  DIIS_START=2   DIIS_MAX=10   DIIS_INCORE=F

 Level shifts:    0.00 (CLOSED)    0.00 (OPEN)    0.30 (GAP_MIN)

 ITER           ETOT              DE          GRAD        DDIFF     DIIS  NEXP   TIME(IT)  TIME(TOT)  DIAG
   1     -319.92946318    -319.92946318     0.00D+00     0.32D+00     0     0       0.03      0.15    start
   2     -320.01819001      -0.08872683     0.19D-01     0.51D-01     1     0       0.00      0.15    diag
   3     -320.06956888      -0.05137887     0.13D-01     0.20D-01     2     0       0.00      0.15    diag
   4     -320.07158150      -0.00201262     0.20D-02     0.46D-02     3     0       0.00      0.15    diag
   5     -320.07211998      -0.00053849     0.93D-03     0.25D-02     4     0       0.00      0.15    diag
   6     -320.07219314      -0.00007316     0.25D-03     0.11D-02     5     0       0.00      0.15    diag
   7     -320.07220094      -0.00000780     0.76D-04     0.34D-03     6     0       0.00      0.15    diag
   8     -320.07220206      -0.00000111     0.40D-04     0.13D-03     7     0       0.00      0.15    diag
   9     -320.07220217      -0.00000012     0.11D-04     0.45D-04     8     0       0.00      0.15    diag
  10     -320.07220219      -0.00000001     0.37D-05     0.17D-04     9     0       0.01      0.16    diag/orth
  11     -320.07220219      -0.00000000     0.99D-06     0.47D-05     9     0       0.00      0.16    diag
  12     -320.07220219      -0.00000000     0.39D-06     0.29D-05     9     0       0.00      0.16    diag
  13     -320.07220219      -0.00000000     0.89D-07     0.27D-06     0     0       0.00      0.16    diag

 Final occupancy:  23

 !RHF STATE 1.1 Energy               -320.072202189485
  RHF One-electron energy            -877.760534587614
  RHF Two-electron energy             333.615602162282
  RHF Kinetic energy                  319.429878686967
  RHF Nuclear energy                  224.072730235848
  RHF Virial quotient                  -1.002010843523

 !RHF STATE 1.1 Dipole moment          -1.30016168    -0.69655028     0.00001760
 Dipole moment /Debye                  -3.30468137    -1.77045423     0.00004473

 Orbital energies:

           1.1          2.1          3.1          4.1          5.1          6.1          7.1          8.1          9.1         10.1
    -20.652724   -20.564317   -15.640305   -11.595717   -11.511727   -11.438481    -1.507520    -1.484485    -1.265117    -1.099402

          11.1         12.1         13.1         14.1         15.1         16.1         17.1         18.1         19.1         20.1
     -0.872166    -0.828923    -0.765463    -0.723752    -0.705488    -0.665743    -0.657756    -0.629058    -0.624022    -0.594581

          21.1         22.1         23.1         24.1         25.1
     -0.565378    -0.465957    -0.406585     0.098171     0.169057


 HOMO     23.1    -0.406585 =     -11.0637eV
 LUMO     24.1     0.098171 =       2.6714eV
 LUMO-HOMO         0.504756 =      13.7351eV

 Orbitals saved in record  2100.2


 **********************************************************************************************************************************
 DATASETS  * FILE   NREC   LENGTH (MB)   RECORD NAMES
              1      18       28.79       500      610      700      900      950      970     1000      129      960     1100   
                                          VAR    BASINP    GEOM    SYMINP    ZMAT    AOBASIS   BASIS     P2S    ABASIS      S 
                                         1400     1410     1200     1210     1080     1600     1650     1700   
                                           T        V       H0       H01     AOSYM     SMH    MOLCAS    OPER   

              2       4        2.81       700     1000      520     2100   
                                         GEOM     BASIS   MCVARS     RHF  

 PROGRAMS   *        TOTAL   RHF-SCF       INT
 CPU TIMES  *         1.54      0.18      1.21
 REAL TIME  *        12.34 SEC
 DISK USED  *        31.73 MB (local),      250.90 MB (total)
 GA USED    *         0.00 MB       (max)       0.00 MB       (current)
 **********************************************************************************************************************************
 SETTING BASIS          =    VDZ-F12


 Recomputing integrals since basis changed


 Using spherical harmonics

 Library entry O      S cc-pVDZ-F12          selected for orbital group  1
 Library entry O      P cc-pVDZ-F12          selected for orbital group  1
 Library entry O      D cc-pVDZ-F12          selected for orbital group  1
 Library entry C      S cc-pVDZ-F12          selected for orbital group  2
 Library entry C      P cc-pVDZ-F12          selected for orbital group  2
 Library entry C      D cc-pVDZ-F12          selected for orbital group  2
 Library entry N      S cc-pVDZ-F12          selected for orbital group  3
 Library entry N      P cc-pVDZ-F12          selected for orbital group  3
 Library entry N      D cc-pVDZ-F12          selected for orbital group  3
 Library entry H      S cc-pVDZ-F12          selected for orbital group  5
 Library entry H      P cc-pVDZ-F12          selected for orbital group  5


 PROGRAM * SEWARD (Integral evaluation for generally contracted gaussian basis sets)     Author: Roland Lindh, 1990

 Geometry written to block  1 of record 700


 Point group  C1  


 ATOMIC COORDINATES

 NR  ATOM    CHARGE       X              Y              Z

   1  O       8.00   -1.224372453    2.437897879    0.000094486
   2  O       8.00    4.939857473   -0.478270785   -0.000151178
   3  C       6.00    2.989546729    0.520581753   -0.000075589
   4  N       7.00    0.308044256   -1.454635582   -0.000037795
   5  C       6.00   -1.647160879    0.054556393    0.000056692
   6  H       1.00    1.022738676    2.333773969    0.000037795
   7  H       1.00    0.042216482   -3.341300350   -0.000075589
   8  C       6.00   -4.329721599   -0.822805652    0.000094486
   9  H       1.00   -5.279120004   -0.063797154   -1.660880291
  10  H       1.00   -5.279044415   -0.063872743    1.661125955
  11  H       1.00   -4.462928394   -2.873290778    0.000037795

 Bond lengths in Bohr (Angstrom)

 1-5  2.420550907  1-6  2.249522220  2-3  2.191213909  3-4  3.330456280  3-6  2.675070082
     ( 1.280900378)     ( 1.190395894)     ( 1.159540465)     ( 1.762401566)     ( 1.415586125)

  4- 5  2.469916506   4- 7  1.905300069   5- 8  2.822391925   8- 9  2.058224585   8-10  2.058207596
       ( 1.307023528)       ( 1.008241377)       ( 1.493545487)       ( 1.089165545)       ( 1.089156555)

  8-11  2.054807365
       ( 1.087357230)

 Bond angles

  1-5-4  117.60475004   1-5-8  118.17015595   1-6-3  139.98017343   2-3-4  116.50505034

  2-3-6  164.44644483   3-4-5  105.96034285   3-4-7  134.39575460   4-3-6   79.04850482

  4-5-8  124.22509401   5-1-6   97.40622885   5-4-7  119.64390254   5-8-9  108.89121020

  5- 8-10  108.89125841   5- 8-11  111.82783677   9- 8-10  107.60984450   9- 8-11  109.75920065

 10- 8-11  109.75999536

 NUCLEAR CHARGE:                   46
 NUMBER OF PRIMITIVE AOS:         301
 NUMBER OF SYMMETRY AOS:          289
 NUMBER OF CONTRACTIONS:          225   (  225A   )
 NUMBER OF INNER CORE ORBITALS:     0   (    0A   )
 NUMBER OF OUTER CORE ORBITALS:     6   (    6A   )
 NUMBER OF VALENCE ORBITALS:       29   (   29A   )


 NUCLEAR REPULSION ENERGY  224.07273024


 Eigenvalues of metric

         1 0.101E-03 0.298E-03 0.376E-03 0.446E-03 0.504E-03 0.682E-03 0.953E-03 0.122E-02


 Contracted 2-electron integrals neglected if value below      1.0D-11
 AO integral compression algorithm  1   Integral accuracy      1.0D-11

     1078.198 MB (compressed) written to integral file ( 36.6%)

     Node minimum: 144.179 MB, node maximum: 162.791 MB


 NUMBER OF SORTED TWO-ELECTRON INTEGRALS:   46182696.     BUFFER LENGTH:  32768
 NUMBER OF SEGMENTS:   3  SEGMENT LENGTH:   15991171      RECORD LENGTH: 524288

 Memory used in sort:      16.55 MW

 SORT1 READ   367717695. AND WROTE    39387212. INTEGRALS IN    114 RECORDS. CPU TIME:     6.54 SEC, REAL TIME:     7.00 SEC
 SORT2 READ   275152305. AND WROTE   323228025. INTEGRALS IN   4102 RECORDS. CPU TIME:     0.81 SEC, REAL TIME:     1.24 SEC

 Node minimum:    46164536.  Node maximum:    46186329. integrals

 OPERATOR DM      FOR CENTER  0  COORDINATES:    0.000000    0.000000    0.000000


 **********************************************************************************************************************************
 DATASETS  * FILE   NREC   LENGTH (MB)   RECORD NAMES
              1      18       30.54       500      610      700      900      950      970     1001      129      960     1100   
                                          VAR    BASINP    GEOM    SYMINP    ZMAT    AOBASIS   BASIS     P2S    ABASIS      S 
                                         1400     1410     1200     1210     1080     1600     1650     1700   
                                           T        V       H0       H01     AOSYM     SMH    MOLCAS    OPER   

              2       5        2.86       700     1000      520     2100     1001   
                                         GEOM     BASIS   MCVARS     RHF     BASIS   

 PROGRAMS   *        TOTAL       INT   RHF-SCF       INT
 CPU TIMES  *        12.29     10.75      0.18      1.21
 REAL TIME  *        24.60 SEC
 DISK USED  *        33.47 MB (local),        4.27 GB (total)
 GA USED    *         0.00 MB       (max)       0.00 MB       (current)
 **********************************************************************************************************************************


 Program * Restricted Hartree-Fock

 Molecular orbitals read from record     2100.2  Type=RHF/CANONICAL  

 Present basis size:      225
 Previous basis size:      35
 Previous occupation:      23
 Previous closed-shells:   23
 Previous core-orbitals:    6
 Present occupation:       23
 Present closed-shells:    23
 Present core-orbitals:     6
 Wavefunction symmetry:    1   Singlet 

 Orbital overlap <old|new>:  < 1.1| 1.1> = 1.000000   < 2.1| 2.1> = 1.000000   < 3.1| 3.1> = 1.000000   < 4.1| 4.1> = 1.000000
                             < 5.1| 5.1> = 1.000000   < 6.1| 6.1> = 1.000000   < 7.1| 7.1> = 1.000000   < 8.1| 8.1> = 1.000000
                             < 9.1| 9.1> = 1.000000   <10.1|10.1> = 1.000000   <11.1|11.1> = 1.000000   <12.1|12.1> = 1.000000
                             <13.1|13.1> = 1.000000   <14.1|14.1> = 1.000000   <15.1|15.1> = 1.000000   <16.1|16.1> = 1.000000
                             <17.1|17.1> = 1.000000   <18.1|18.1> = 1.000000   <19.1|19.1> = 1.000000   <20.1|20.1> = 1.000000
                             <21.1|21.1> = 1.000000   <22.1|22.1> = 1.000000   <23.1|23.1> = 1.000000


 Initial occupancy:  23

 NELEC=   46   SYM=1   MS2= 0   THRE=1.0D-08   THRD=3.2D-06   THRG=3.2D-06  HFMA2=F  DIIS_START=2   DIIS_MAX=10   DIIS_INCORE=F

 Level shifts:    0.00 (CLOSED)    0.00 (OPEN)    0.30 (GAP_MIN)

 ITER           ETOT              DE          GRAD        DDIFF     DIIS  NEXP   TIME(IT)  TIME(TOT)  DIAG
   1     -320.07220219    -320.07220219     0.00D+00     0.51D-01     0     0       0.51      0.55    start
   2     -320.68934002      -0.61713783     0.12D-01     0.19D-01     1     0       0.51      1.06    diag
   3     -320.72961041      -0.04027039     0.31D-02     0.44D-02     2     0       0.50      1.56    diag
   4     -320.73749440      -0.00788399     0.14D-02     0.17D-02     3     0       0.49      2.05    diag
   5     -320.73837682      -0.00088243     0.43D-03     0.51D-03     4     0       0.53      2.58    diag
   6     -320.73850492      -0.00012809     0.15D-03     0.22D-03     5     0       0.51      3.09    diag
   7     -320.73852785      -0.00002293     0.49D-04     0.92D-04     6     0       0.50      3.59    diag
   8     -320.73853317      -0.00000532     0.23D-04     0.48D-04     7     0       0.51      4.10    diag
   9     -320.73853420      -0.00000103     0.78D-05     0.21D-04     8     0       0.51      4.61    diag
  10     -320.73853433      -0.00000013     0.32D-05     0.76D-05     9     0       0.50      5.11    diag/orth
  11     -320.73853435      -0.00000002     0.12D-05     0.27D-05     9     0       0.51      5.62    diag
  12     -320.73853435      -0.00000000     0.43D-06     0.96D-06     9     0       0.49      6.11    diag
  13     -320.73853435      -0.00000000     0.15D-06     0.26D-06     0     0       0.50      6.61    diag

 Final occupancy:  23

 !RHF STATE 1.1 Energy               -320.738534348100
  RHF One-electron energy            -881.963635683994
  RHF Two-electron energy             337.152371100046
  RHF Kinetic energy                  320.335466887927
  RHF Nuclear energy                  224.072730235848
  RHF Virial quotient                  -1.001258266729

 !RHF STATE 1.1 Dipole moment          -1.48734669    -0.78132241     0.00002346
 Dipole moment /Debye                  -3.78045819    -1.98592349     0.00005964

 Orbital energies:

           1.1          2.1          3.1          4.1          5.1          6.1          7.1          8.1          9.1         10.1
    -20.588525   -20.572757   -15.579194   -11.382893   -11.350305   -11.258727    -1.447567    -1.430772    -1.217072    -1.034207

          11.1         12.1         13.1         14.1         15.1         16.1         17.1         18.1         19.1         20.1
     -0.827322    -0.799502    -0.737122    -0.684526    -0.645959    -0.615202    -0.609880    -0.589630    -0.575731    -0.549677

          21.1         22.1         23.1         24.1         25.1
     -0.532956    -0.429376    -0.370554     0.038385     0.065630


 HOMO     23.1    -0.370554 =     -10.0833eV
 LUMO     24.1     0.038385 =       1.0445eV
 LUMO-HOMO         0.408939 =      11.1278eV

 Orbitals saved in record  2101.2


 **********************************************************************************************************************************
 DATASETS  * FILE   NREC   LENGTH (MB)   RECORD NAMES
              1      18       30.54       500      610      700      900      950      970     1001      129      960     1100   
                                          VAR    BASINP    GEOM    SYMINP    ZMAT    AOBASIS   BASIS     P2S    ABASIS      S 
                                         1400     1410     1200     1210     1080     1600     1650     1700   
                                           T        V       H0       H01     AOSYM     SMH    MOLCAS    OPER   

              2       6        6.00       700     1000      520     2100     1001     2101   
                                         GEOM     BASIS   MCVARS     RHF     BASIS     RHF  

 PROGRAMS   *        TOTAL   RHF-SCF       INT   RHF-SCF       INT
 CPU TIMES  *        18.92      6.62     10.75      0.18      1.21
 REAL TIME  *        31.80 SEC
 DISK USED  *        40.11 MB (local),        4.31 GB (total)
 GA USED    *         0.00 MB       (max)       0.00 MB       (current)
 **********************************************************************************************************************************


 PROGRAM * CCSD (Restricted open-shell coupled cluster)     Authors: C. Hampel, H.-J. Werner, 1991, M. Deegan, P.J. Knowles, 1992

                   Density fitting integral evaluation by F.R. Manby, 2003,2007, G. Knizia, 2010


 Basis set VDZ-F12/JKFIT generated.      Number of basis functions:   676 
 Basis set CC-PVDZ-F12/OPTRI generated.  Number of basis functions:   506 
 Basis set VDZ-F12/MP2FIT generated.     Number of basis functions:   547 

 Convergence thresholds:  THRVAR = 1.00D-08  THRDEN = 1.00D-06

 CCSD(T)     terms to be evaluated (factor= 1.000)


 Number of core orbitals:           6 (   6 )
 Number of closed-shell orbitals:  17 (  17 )
 Number of external orbitals:     202 ( 202 )

 Memory could be reduced to 258.84 Mwords without degradation in triples

 Number of N-1 electron functions:              34
 Number of N-2 electron functions:             561
 Number of singly external CSFs:              6868
 Number of doubly external CSFs:          17314228
 Total number of CSFs:                    17321096

 Molecular orbitals read from record     2101.2  Type=RHF/CANONICAL  

 Integral transformation finished. Total CPU:  13.70 sec, npass=  1  Memory used: 116.72 MW

 Geminal basis:    OPTFULL  GEM_TYPE=SLATER  BETA=0.9  NGEM=6

 Optimizing Gaussian exponents for each gem_beta

 Geminal optimization for beta= 0.9000
 Weight function:   m=0, omega= 1.3652

 Augmented Hessian optimization of geminal fit. Trust ratio= 0.40000
 Convergence reached after  14 iterations. Final gradient= 9.47D-17, Step= 1.60D-08, Delta= 1.32D-09

 Alpha:                 0.16713     0.72638     2.57315     8.59263    32.33955   179.26007
 Coeff:                 0.29008     0.30523     0.17630     0.10448     0.06448     0.03994


 WFN_F12=FIX,EG    DECOUPLE_EXPL=F   HYBRID=0    NOX=F   SEMIINT_F12=T   CORE_SINGLES=F


 AO(A)-basis ORBITAL           loaded. Number of functions:     225
 RI(R)-basis CC-PVDZ-F12/OPTRI loaded. Number of functions:     506
 DF-basis VDZ-F12/JKFIT        loaded. Number of functions:     676

 Screening thresholds:   THRAO=  1.00D-10  THRMO=  1.00D-09  THRPROD=  1.00D-09
                         THRSW=  1.00D-05  THROV=  1.00D-12  THRAOF12= 1.00D-08

 CPU time for one-electron matrices               1.96 sec

 Construction of ABS:
 Pseudo-inverse stability          7.44E-12
 Smallest eigenvalue of S          1.22E-04  (threshold= 1.00E-08)
 Ratio eigmin/eigmax               1.55E-05  (threshold= 1.00E-09)
 Smallest eigenvalue of S kept     1.22E-04  (threshold= 1.22E-04, 0 functions deleted, 506 kept)

 Construction of CABS:
 Pseudo-inverse stability          6.87E-11
 Smallest eigenvalue of S          2.71E-06  (threshold= 1.00E-08)
 Ratio eigmin/eigmax               2.71E-06  (threshold= 1.00E-09)
 Smallest eigenvalue of S kept     2.71E-06  (threshold= 2.71E-06, 0 functions deleted, 506 kept)

 CPU time for basis constructions                 0.10 sec
 Fock operators(MO) rebuilt from dump record.
 CPU time for Fock operator transformation        0.11 sec

                                      TOTAL          ALPHA          BETA    
  Singles Contributions MO        -0.000000000   -0.000000000   -0.000000000
  Singles Contributions CABS      -0.017138117   -0.008569058   -0.008569058
  Pure DF-RHF relaxation          -0.017138117

 CPU time for RHF CABS relaxation                 0.17 sec
 CPU time for singles (tot)                       0.39 sec

 AO(A)-basis ORBITAL           loaded. Number of functions:     225
 RI(R)-basis CC-PVDZ-F12/OPTRI loaded. Number of functions:     506
 DF-basis VDZ-F12/MP2FIT       loaded. Number of functions:     547

 Screening thresholds:   THRAO=  1.00D-10  THRMO=  1.00D-09  THRPROD=  1.00D-09
                         THRSW=  1.00D-05  THROV=  1.00D-12  THRAOF12= 1.00D-08

 CPU time for transformed integrals              10.99 sec
 CPU time for F12 matrices                       10.59 sec

 Diagonal F12 ansatz with fixed amplitudes:   TS= 0.5000  TT= 0.2500  TN= 0.3750

 ITER.     SQ.NORM      CORR.ENERGY   TOTAL ENERGY  ENERGY CHANGE      VAR         CPU   MICRO    DIIS
   1      1.32352567    -1.29419905  -322.04987151    -1.3113E+00   3.24E-01      0.59  1  1  1   0  0
   2      1.32352565    -1.29419895  -322.04987141     1.0098E-07   3.73E-13      2.46  0  0  0   1  1

 - - Continuing with F12/conv. amplitude coupling turned on.

   3      1.32537420    -1.30030050  -322.05597296    -6.1015E-03   2.67E-04      4.68  1  1  1   1  1
   4      1.32537420    -1.30030050  -322.05597296     7.7980E-11   4.65E-17      7.25  1  1  1   2  2

 CPU time for iterative RMP2-F12                  7.25 sec


 DF-RMP2-F12 doubles corrections:
 - - - - - - - - - - - - - - - - 
  Approx.                             TOTAL           A-B            A-A            B-B    
  RMP2-F12/3C(FIX)                -0.221624408   -0.193615876   -0.014004266   -0.014004266
  RMP2-F12/3*C(FIX)               -0.215522857   -0.189335644   -0.013093606   -0.013093606
  RMP2-F12/3*C(DX)                -0.218040430   -0.191786767   -0.013126831   -0.013126831
  RMP2-F12/3*C(FIX,DX)            -0.239140084   -0.212072564   -0.013533760   -0.013533760

 DF-RMP2-F12 doubles energies:
 - - - - - - - - - - - - - - -
  Approx.                             TOTAL           A-B            A-A            B-B    
  RMP2                            -1.078676090   -0.795122974   -0.141776558   -0.141776558
  RMP2-F12/3C(FIX)                -1.300300498   -0.988738850   -0.155780824   -0.155780824
  RMP2-F12/3*C(FIX)               -1.294198947   -0.984458618   -0.154870164   -0.154870164
  RMP2-F12/3*C(DX)                -1.296716520   -0.986909741   -0.154903389   -0.154903389
  RMP2-F12/3*C(FIX,DX)            -1.317816174   -1.007195539   -0.155310318   -0.155310318


  Reference energy                   -320.738534348100
  CABS relaxation correction to RHF    -0.017138116718
  New reference energy               -320.755672464818

  RMP2-F12 singles (MO) energy         -0.000000000060
  RMP2-F12 pair energy                 -1.300300498028
  RMP2-F12 correlation energy          -1.300300498087

 !RMP2-F12/3C(FIX) energy            -322.055972962906

 Starting RMP2 calculation, locsing= 0

 Wavefunction is spin-projected

 ITER.      SQ.NORM     CORR.ENERGY   TOTAL ENERGY   ENERGY CHANGE        DEN1      VAR(S)    VAR(P)  DIIS     TIME
   1      1.31989930    -1.07471701  -321.81325136    -1.07471701    -0.00381045  0.12D-11  0.15D-02  1  1    49.16
   2      1.32343525    -1.07880228  -321.81733663    -0.00408527    -0.00000395  0.20D-13  0.21D-05  2  2    51.39
   3      1.32352429    -1.07885845  -321.81739280    -0.00005616    -0.00000001  0.35D-15  0.41D-08  3  3    53.75
   4      1.32352564    -1.07885878  -321.81739313    -0.00000033    -0.00000000  0.64D-17  0.78D-11  4  4    56.30

 Norm of t1 vector:      0.00000815      S-energy:    -0.00000000      T1 diagnostic:  0.00000099
 Norm of t2 vector:      0.56879314      P-energy:    -1.07885878
                                         Alpha-Beta:  -0.79594744
                                         Alpha-Alpha: -0.14145567
                                         Beta-Beta:   -0.14145567

 Spin contamination <S**2-Sz**2-Sz>     0.00000000
  Reference energy                   -320.738534348100
  CABS singles correction              -0.017138116718
  New reference energy               -320.755672464818
  RHF-RMP2 correlation energy          -1.078858778063
 !RHF-RMP2 energy                    -321.834531242881

  F12/3C(FIX) correction               -0.221624407663
  RHF-RMP2-F12 correlation energy      -1.300483185726
 !RHF-RMP2-F12 total energy          -322.056155650544
 (NB above energy spin projected)

 Starting RCCSD calculation

 ITER.      SQ.NORM     CORR.ENERGY   TOTAL ENERGY   ENERGY CHANGE        DEN1      VAR(S)    VAR(P)  DIIS     TIME
   1      1.30350814    -1.03711218  -321.77564653    -1.03711218    -0.03155744  0.79D-02  0.51D-02  1  1   101.44
   2      1.32824158    -1.06369992  -321.80223427    -0.02658774    -0.00299563  0.28D-03  0.98D-03  2  2   144.20
   3      1.33992545    -1.06908547  -321.80761982    -0.00538555    -0.00037122  0.20D-03  0.61D-04  3  3   188.66
   4      1.34555531    -1.07148302  -321.81001737    -0.00239756    -0.00004634  0.17D-04  0.10D-04  4  4   234.84
   5      1.34722480    -1.07176205  -321.81029640    -0.00027903    -0.00000706  0.44D-05  0.11D-05  5  5   280.33
   6      1.34785185    -1.07182708  -321.81036142    -0.00006502    -0.00000074  0.41D-06  0.14D-06  6  6   326.62
   7      1.34799849    -1.07184986  -321.81038420    -0.00002278    -0.00000012  0.65D-07  0.26D-07  6  2   372.68
   8      1.34802556    -1.07185281  -321.81038716    -0.00000296    -0.00000002  0.10D-07  0.41D-08  6  1   419.00
   9      1.34803645    -1.07185446  -321.81038881    -0.00000165    -0.00000000  0.21D-08  0.69D-09  6  3   465.53
  10      1.34803576    -1.07185398  -321.81038832     0.00000049    -0.00000000  0.56D-09  0.14D-09  6  5   511.44

 Norm of t1 vector:      0.13572043      S-energy:    -0.00000011      T1 diagnostic:  0.01645852
                                                                       D1 diagnostic:  0.05781938
                                                                       D2 diagnostic:  0.15992757 (internal)
 Norm of t2 vector:      0.57412170      P-energy:    -1.07185386
                                         Alpha-Beta:  -0.82215660
                                         Alpha-Alpha: -0.12484863
                                         Beta-Beta:   -0.12484863

 Spin contamination <S**2-Sz**2-Sz>     0.00000000

 Memory could be reduced to 281.72 Mwords without degradation in triples


 RESULTS
 =======

  Reference energy                   -320.738534348100
  CABS relaxation correction to RHF    -0.017138116718
  New reference energy               -320.755672464818

  F12 corrections for ansatz 3C(FIX) added to RCCSD energy. Coupling mode:  7

  RCCSD-F12a singles energy            -0.000000111613
  RCCSD-F12a pair energy               -1.286388430872
  RCCSD-F12a correlation energy        -1.286388542485
  Triples (T) contribution             -0.050213822876
  Total correlation energy             -1.336602365361

  RHF-RCCSD-F12a energy              -322.042061007303
  RHF-RCCSD[T]-F12a energy           -322.095457726349
  RHF-RCCSD-T-F12a energy            -322.091192019842
 !RHF-RCCSD(T)-F12a energy           -322.092274830179

 Program statistics:

 Available memory in ccsd:              2799997495
 Min. memory needed in ccsd:              48363794
 Max. memory used in ccsd:                70401081
 Max. memory used in cckext:              58752103 (10 integral passes)
 Max. memory used in cckint:             116716036 ( 1 integral passes)


 **********************************************************************************************************************************
 DATASETS  * FILE   NREC   LENGTH (MB)   RECORD NAMES
              1      18       30.54       500      610      700      900      950      970     1001      129      960     1100   
                                          VAR    BASINP    GEOM    SYMINP    ZMAT    AOBASIS   BASIS     P2S    ABASIS      S 
                                         1400     1410     1200     1210     1080     1600     1650     1700   
                                           T        V       H0       H01     AOSYM     SMH    MOLCAS    OPER   

              2       7        6.58       700     1000      520     2100     1001     2101     7360   
                                         GEOM     BASIS   MCVARS     RHF     BASIS     RHF    F12ABS    

 PROGRAMS   *        TOTAL  RCCSD(T)   RHF-SCF       INT   RHF-SCF       INT
 CPU TIMES  *      1113.82   1094.91      6.62     10.75      0.18      1.21
 REAL TIME  *      1182.53 SEC
 DISK USED  *         2.08 GB (local),       18.62 GB (total)
 SF USED    *        13.65 GB
 GA USED    *         3.05 MB       (max)       0.00 MB       (current)
 **********************************************************************************************************************************

 RCCSD(T)-F12A/cc-pVDZ-F12 energy=   -322.092274830179

   RCCSD(T)-F12A         RHF-SCF         RHF-SCF
   -322.09227483   -320.73853435   -320.07220219
 **********************************************************************************************************************************
 Molpro calculation terminated
