# Supplementary material for: An Experimental and Master Equation Investigation of Kinetics of the CH2OO + RCN Reactions (R = H, CH3, C2H5) and Their Atmospheric Relevance
Source: J Phys Chem A. 2023 Jan 5;127(2):477–88. doi: 10.1021/acs.jpca.2c07073 (PMC9869398; doi:10.1021/acs.jpca.2c07073)
Supplement: Supplementary file 2 — jp2c07073_si_002.zip [file jp2c07073_si_002.zip › CCSD(T)/TSD1.out]

 Primary working directories    : /run/nvme/job_8697411/data/8697411/molpro.d5D9FNZv66
 Secondary working directories  : /run/nvme/job_8697411/data/8697411/molpro.d5D9FNZv66
 Wavefunction directory         : /scratch/kurten/scratch_lauri/Cyan/RedoTS/CCSDT/PC-TS1-TS-Final-F12/
 Main file repository           : /run/nvme/job_8697411/data/8697411/

 id        : cs

 Nodes       nprocs
 r05c49.bullx    8

 Using customized tuning parameters: mindgm=1; mindgv=20; mindgc=4; mindgr=1; noblas=0; minvec=7
 default implementation of scratch files=sf  


 Variables initialized (934), CPU time= 0.02 sec
 ***,SCI
 memory,2800,m
 geomtyp=xyz
 NOSYM
 geometry={
 8
 PC-TS1-TS-Final.log,Energy: -177612.1016497
 O          0.97746       -0.94543       -0.12637
 O         -1.25735       -0.84400        0.04866
 C         -1.05683        0.34896       -0.00039
 N         -0.10912        1.20068       -0.12891
 C          1.30590        0.23393        0.14206
 H         -1.87695        1.09302        0.21695
 H          1.63684        0.50746        1.14954
 H          1.74863        0.81280       -0.69242
 }
 BASIS=MINAO
 END
 {rhf;
 wf,charge=0,spin=0}
 BASIS=VDZ-F12
 END
 {rhf;
 wf,charge=0,spin=0}
 rccsd(t)-f12a,gem_beta=0.9
 
 
 Commands  initialized (763), CPU time= 0.02 sec, 617 directives.
 Default parameters read. Elapsed time= 5.87 sec

 Checking input...
 Passed
1


                                         ***  PROGRAM SYSTEM MOLPRO  ***
                                       Copyright, TTI GmbH Stuttgart, 2015
                                    Version 2019.2 linked Sep 26 2019 14:26:04


 **********************************************************************************************************************************
 LABEL *   SCI                                                                           
  64 bit mpp version                                                                     DATE: 25-Oct-21          TIME: 09:28:01  
 **********************************************************************************************************************************

 SHA1:             be6ab392da7e353d2966a12a05a6c018082442e1
 **********************************************************************************************************************************
 SETTING GEOMTYP        =    XYZ

 Variable memory set to 2800000000 words,  buffer space 

 ZSYMEL=NOSYM

 SETTING BASIS          =    MINAO


 Recomputing integrals since basis changed


 Using spherical harmonics

 Library entry O      S MINAO                selected for orbital group  1
 Library entry O      P MINAO                selected for orbital group  1
 Library entry C      S MINAO                selected for orbital group  2
 Library entry C      P MINAO                selected for orbital group  2
 Library entry N      S MINAO                selected for orbital group  3
 Library entry N      P MINAO                selected for orbital group  3
 Library entry H      S MINAO                selected for orbital group  5


 PROGRAM * SEWARD (Integral evaluation for generally contracted gaussian basis sets)     Author: Roland Lindh, 1990

 Geometry written to block  1 of record 700


 Point group  C1  


 ATOMIC COORDINATES

 NR  ATOM    CHARGE       X              Y              Z

   1  O       8.00    1.847131698   -1.786603770   -0.238804690
   2  O       8.00   -2.376047143   -1.594928849    0.091954073
   3  C       6.00   -1.997119260    0.659438828   -0.000736993
   4  N       7.00   -0.206206915    2.268956363   -0.243604595
   5  C       6.00    2.467793346    0.442063632    0.268454493
   6  H       1.00   -3.546921450    2.065508449    0.409976083
   7  H       1.00    3.093179310    0.958960419    2.172315769
   8  H       1.00    3.304431793    1.535969394   -1.308484163

 Bond lengths in Bohr (Angstrom)

 1-5  2.368436436  2-3  2.287870538  3-4  2.420102972  3-6  2.132511157  4-5  3.278722153
     ( 1.253322587)     ( 1.210688950)     ( 1.280663341)     ( 1.128476306)     ( 1.735025044)

 5-7  2.069535612  5-8  2.093640187
     ( 1.095151083)     ( 1.107906675)

 Bond angles

  1-5-4  106.08977503   1-5-7  120.74673112   1-5-8  115.78902219   2-3-4  141.43975412

  2-3-6  121.43449052   3-4-5  102.54960888   4-3-6   96.81279551   4-5-7  104.53419329

  4-5-8   85.24724587   7-5-8  116.20928198

 NUCLEAR CHARGE:                   38
 NUMBER OF PRIMITIVE AOS:         140
 NUMBER OF SYMMETRY AOS:          140
 NUMBER OF CONTRACTIONS:           28   (   28A   )
 NUMBER OF CORE ORBITALS:           5   (    5A   )
 NUMBER OF VALENCE ORBITALS:       23   (   23A   )


 NUCLEAR REPULSION ENERGY  166.86466805

 Eigenvalues of metric

         1 0.179E+00 0.206E+00 0.221E+00 0.240E+00 0.270E+00 0.288E+00 0.468E+00 0.589E+00


 Contracted 2-electron integrals neglected if value below      1.0D-11
 AO integral compression algorithm  1   Integral accuracy      1.0D-11

     2.097 MB (compressed) written to integral file (100.0%)

     Node minimum: 0.262 MB, node maximum: 0.262 MB


 NUMBER OF SORTED TWO-ELECTRON INTEGRALS:      10200.     BUFFER LENGTH:  32768
 NUMBER OF SEGMENTS:   1  SEGMENT LENGTH:      10200      RECORD LENGTH: 524288

 Memory used in sort:       0.57 MW

 SORT1 READ       99300. AND WROTE       10163. INTEGRALS IN      1 RECORDS. CPU TIME:     0.00 SEC, REAL TIME:     0.02 SEC
 SORT2 READ       82176. AND WROTE       82621. INTEGRALS IN      8 RECORDS. CPU TIME:     0.00 SEC, REAL TIME:     0.00 SEC

 Node minimum:       10150.  Node maximum:       10506. integrals

 OPERATOR DM      FOR CENTER  0  COORDINATES:    0.000000    0.000000    0.000000


 **********************************************************************************************************************************
 DATASETS  * FILE   NREC   LENGTH (MB)   RECORD NAMES
              1      18       30.11       500      610      700      900      950      970     1000      129      960     1100   
                                          VAR    BASINP    GEOM    SYMINP    ZMAT    AOBASIS   BASIS     P2S    ABASIS      S 
                                         1400     1410     1200     1210     1080     1600     1650     1700   
                                           T        V       H0       H01     AOSYM     SMH    MOLCAS    OPER   

 PROGRAMS   *        TOTAL       INT
 CPU TIMES  *         1.75      1.56
 REAL TIME  *        26.53 SEC
 DISK USED  *        30.51 MB (local),      278.09 MB (total)
 GA USED    *         0.00 MB       (max)       0.00 MB       (current)
 **********************************************************************************************************************************


 PROGRAM * RHF-SCF (CLOSED SHELL)       Authors: W. Meyer, H.-J. Werner


 NUMBER OF ELECTRONS:      19+   19-    SPACE SYMMETRY=1    SPIN SYMMETRY: Singlet 
 CONVERGENCE THRESHOLDS:    1.00E-05 (Density)    1.00E-07 (Energy)
 MAX. NUMBER OF ITERATIONS:       60
 INTERPOLATION TYPE:            DIIS
 INTERPOLATION STEPS:              2 (START)      1 (STEP)
 LEVEL SHIFTS:                  0.00 (CLOSED)  0.00 (OPEN) 


 Orbital guess generated from atomic densities. Full valence occupancy:   19

 Molecular orbital dump at record        2100.2

 Initial occupancy:  19

 ITERATION    DDIFF          GRAD             ENERGY        2-EL.EN.            DIPOLE MOMENTS         DIIS   ORB.
    1      0.000D+00      0.000D+00      -280.70739889    530.102915   -0.28523    3.15867    0.34285    0    start
    2      0.000D+00      0.292D-01      -280.78277242    526.545171   -0.25156   -1.07131    0.14284    1    diag
    3      0.807D-01      0.275D-01      -280.91813368    528.123206    0.37843    1.38556    0.13467    2    diag
    4      0.397D-01      0.564D-02      -280.92619653    528.042518    0.14326    0.99887    0.19444    3    diag
    5      0.986D-02      0.203D-02      -280.92948340    528.009000    0.26598    1.03831    0.18168    4    diag
    6      0.731D-02      0.100D-02      -280.93053662    528.000762    0.26955    1.03740    0.18661    5    diag
    7      0.412D-02      0.605D-03      -280.93121646    527.962043    0.29137    1.02726    0.18482    6    diag
    8      0.398D-02      0.401D-03      -280.93165941    527.950759    0.30583    1.03149    0.18687    7    diag
    9      0.411D-02      0.235D-03      -280.93183182    527.949213    0.31296    1.03349    0.18901    8    diag
   10      0.347D-02      0.932D-04      -280.93185066    527.944462    0.31517    1.03288    0.18955    9    orth
   11      0.890D-03      0.520D-04      -280.93185684    527.944722    0.31519    1.03281    0.18999    9    diag
   12      0.464D-03      0.380D-04      -280.93186176    527.944122    0.31597    1.03182    0.19024    9    diag
   13      0.451D-03      0.248D-04      -280.93186387    527.943814    0.31705    1.03145    0.19035    9    diag
   14      0.353D-03      0.115D-04      -280.93186434    527.943099    0.31749    1.03076    0.19033    9    diag
   15      0.177D-03      0.682D-05      -280.93186444    527.942961    0.31784    1.03076    0.19027    9    diag
   16      0.825D-04      0.295D-05      -280.93186445    527.942933    0.31789    1.03061    0.19027    9    diag
   17      0.252D-04      0.191D-05      -280.93186446    527.942989    0.31799    1.03064    0.19024    9    diag
   18      0.119D-04      0.125D-05      -280.93186446    527.943041    0.31808    1.03061    0.19023    9    diag
   19      0.131D-04      0.582D-06      -280.93186447    527.943083    0.31812    1.03060    0.19022    9    fixocc
   20      0.673D-05      0.212D-06      -280.93186447    527.943075    0.31812    1.03060    0.19021    0    orth

 Final occupancy:  19

 !RHF STATE  1.1 Energy              -280.931864465062
 Nuclear energy                       166.86466805
 One-electron energy                 -711.76806978
 Two-electron energy                  263.97153726
 Virial quotient                       -1.00140728
 !RHF STATE  1.1 Dipole moment          0.31812478     1.03059829     0.19021399
 Dipole moment /Debye                   0.80853957     2.61934801     0.48344407

 Orbital energies:

         1.1          2.1          3.1          4.1          5.1          6.1          7.1          8.1          9.1         10.1
    -20.707161   -20.616471   -15.728054   -11.615963   -11.542407    -1.518598    -1.473807    -1.308822    -0.970906    -0.842607

        11.1         12.1         13.1         14.1         15.1         16.1         17.1         18.1         19.1         20.1
     -0.776046    -0.732984    -0.696195    -0.685375    -0.644303    -0.578257    -0.525034    -0.488121    -0.461389    -0.076429

        21.1
      0.134493


 HOMO     19.1    -0.461389 =     -12.5550eV
 LUMO     20.1    -0.076429 =      -2.0797eV
 LUMO-HOMO         0.384960 =      10.4753eV


 **********************************************************************************************************************************
 DATASETS  * FILE   NREC   LENGTH (MB)   RECORD NAMES
              1      18       30.11       500      610      700      900      950      970     1000      129      960     1100   
                                          VAR    BASINP    GEOM    SYMINP    ZMAT    AOBASIS   BASIS     P2S    ABASIS      S 
                                         1400     1410     1200     1210     1080     1600     1650     1700   
                                           T        V       H0       H01     AOSYM     SMH    MOLCAS    OPER   

              2       4        2.89       700     1000      520     2100   
                                         GEOM     BASIS   MCVARS     RHF  

 PROGRAMS   *        TOTAL   RHF-SCF       INT
 CPU TIMES  *         1.99      0.24      1.56
 REAL TIME  *        35.72 SEC
 DISK USED  *        33.10 MB (local),      298.85 MB (total)
 SF USED    *         0.00 MB
 GA USED    *         0.00 MB       (max)       0.00 MB       (current)
 **********************************************************************************************************************************
 SETTING BASIS          =    VDZ-F12


 Recomputing integrals since basis changed


 Using spherical harmonics

 Library entry O      S cc-pVDZ-F12          selected for orbital group  1
 Library entry O      P cc-pVDZ-F12          selected for orbital group  1
 Library entry O      D cc-pVDZ-F12          selected for orbital group  1
 Library entry C      S cc-pVDZ-F12          selected for orbital group  2
 Library entry C      P cc-pVDZ-F12          selected for orbital group  2
 Library entry C      D cc-pVDZ-F12          selected for orbital group  2
 Library entry N      S cc-pVDZ-F12          selected for orbital group  3
 Library entry N      P cc-pVDZ-F12          selected for orbital group  3
 Library entry N      D cc-pVDZ-F12          selected for orbital group  3
 Library entry H      S cc-pVDZ-F12          selected for orbital group  5
 Library entry H      P cc-pVDZ-F12          selected for orbital group  5


 PROGRAM * SEWARD (Integral evaluation for generally contracted gaussian basis sets)     Author: Roland Lindh, 1990

 Geometry written to block  1 of record 700


 Point group  C1  


 ATOMIC COORDINATES

 NR  ATOM    CHARGE       X              Y              Z

   1  O       8.00    1.847131698   -1.786603770   -0.238804690
   2  O       8.00   -2.376047143   -1.594928849    0.091954073
   3  C       6.00   -1.997119260    0.659438828   -0.000736993
   4  N       7.00   -0.206206915    2.268956363   -0.243604595
   5  C       6.00    2.467793346    0.442063632    0.268454493
   6  H       1.00   -3.546921450    2.065508449    0.409976083
   7  H       1.00    3.093179310    0.958960419    2.172315769
   8  H       1.00    3.304431793    1.535969394   -1.308484163

 Bond lengths in Bohr (Angstrom)

 1-5  2.368436436  2-3  2.287870538  3-4  2.420102972  3-6  2.132511157  4-5  3.278722153
     ( 1.253322587)     ( 1.210688950)     ( 1.280663341)     ( 1.128476306)     ( 1.735025044)

 5-7  2.069535612  5-8  2.093640187
     ( 1.095151083)     ( 1.107906675)

 Bond angles

  1-5-4  106.08977503   1-5-7  120.74673112   1-5-8  115.78902219   2-3-4  141.43975412

  2-3-6  121.43449052   3-4-5  102.54960888   4-3-6   96.81279551   4-5-7  104.53419329

  4-5-8   85.24724587   7-5-8  116.20928198

 NUCLEAR CHARGE:                   38
 NUMBER OF PRIMITIVE AOS:         238
 NUMBER OF SYMMETRY AOS:          228
 NUMBER OF CONTRACTIONS:          177   (  177A   )
 NUMBER OF CORE ORBITALS:           5   (    5A   )
 NUMBER OF VALENCE ORBITALS:       23   (   23A   )


 NUCLEAR REPULSION ENERGY  166.86466805


 Eigenvalues of metric

         1 0.240E-03 0.557E-03 0.660E-03 0.845E-03 0.167E-02 0.208E-02 0.216E-02 0.245E-02


 Contracted 2-electron integrals neglected if value below      1.0D-11
 AO integral compression algorithm  1   Integral accuracy      1.0D-11

     584.581 MB (compressed) written to integral file ( 49.9%)

     Node minimum: 46.662 MB, node maximum: 217.055 MB


 NUMBER OF SORTED TWO-ELECTRON INTEGRALS:   15515720.     BUFFER LENGTH:  32768
 NUMBER OF SEGMENTS:   1  SEGMENT LENGTH:   15515720      RECORD LENGTH: 524288

 Memory used in sort:      16.07 MW

 SORT1 READ   146584823. AND WROTE    15166132. INTEGRALS IN     44 RECORDS. CPU TIME:     1.94 SEC, REAL TIME:     2.12 SEC
 SORT2 READ   121187819. AND WROTE   124086381. INTEGRALS IN   1704 RECORDS. CPU TIME:     0.22 SEC, REAL TIME:     0.35 SEC

 Node minimum:    15503906.  Node maximum:    15517690. integrals

 OPERATOR DM      FOR CENTER  0  COORDINATES:    0.000000    0.000000    0.000000


 **********************************************************************************************************************************
 DATASETS  * FILE   NREC   LENGTH (MB)   RECORD NAMES
              1      18       31.26       500      610      700      900      950      970     1001      129      960     1100   
                                          VAR    BASINP    GEOM    SYMINP    ZMAT    AOBASIS   BASIS     P2S    ABASIS      S 
                                         1400     1410     1200     1210     1080     1600     1650     1700   
                                           T        V       H0       H01     AOSYM     SMH    MOLCAS    OPER   

              2       5        2.94       700     1000      520     2100     1001   
                                         GEOM     BASIS   MCVARS     RHF     BASIS   

 PROGRAMS   *        TOTAL       INT   RHF-SCF       INT
 CPU TIMES  *         7.22      5.22      0.24      1.56
 REAL TIME  *        45.17 SEC
 DISK USED  *        34.26 MB (local),        2.41 GB (total)
 SF USED    *         0.00 MB
 GA USED    *         0.00 MB       (max)       0.00 MB       (current)
 **********************************************************************************************************************************


 PROGRAM * RHF-SCF (CLOSED SHELL)       Authors: W. Meyer, H.-J. Werner


 NUMBER OF ELECTRONS:      19+   19-    SPACE SYMMETRY=1    SPIN SYMMETRY: Singlet 
 CONVERGENCE THRESHOLDS:    1.00E-05 (Density)    1.00E-07 (Energy)
 MAX. NUMBER OF ITERATIONS:       60
 INTERPOLATION TYPE:            DIIS
 INTERPOLATION STEPS:              2 (START)      1 (STEP)
 LEVEL SHIFTS:                  0.00 (CLOSED)  0.00 (OPEN) 


 Molecular orbitals read from record     2100.2  Type=RHF/CANONICAL (state 1.1)

 Present basis size:      177
 Previous basis size:      28
 Previous occupation:      19
 Previous closed-shells:   19
 Previous core-orbitals:    5
 Present occupation:       19
 Present closed-shells:    19
 Present core-orbitals:     5
 Wavefunction symmetry:    1   Singlet 

 Orbital overlap <old|new>:  < 1.1| 1.1> = 1.000000   < 2.1| 2.1> = 1.000000   < 3.1| 3.1> = 1.000000   < 4.1| 4.1> = 1.000000
                             < 5.1| 5.1> = 1.000000   < 6.1| 6.1> = 1.000000   < 7.1| 7.1> = 1.000000   < 8.1| 8.1> = 1.000000
                             < 9.1| 9.1> = 1.000000   <10.1|10.1> = 1.000000   <11.1|11.1> = 1.000000   <12.1|12.1> = 1.000000
                             <13.1|13.1> = 1.000000   <14.1|14.1> = 1.000000   <15.1|15.1> = 1.000000   <16.1|16.1> = 1.000000
                             <17.1|17.1> = 1.000000   <18.1|18.1> = 1.000000   <19.1|19.1> = 1.000000


 Molecular orbital dump at record        2101.2

 ITERATION    DDIFF          GRAD             ENERGY        2-EL.EN.            DIPOLE MOMENTS         DIIS   ORB.
    1      0.000D+00      0.000D+00      -280.93186446    527.943075    0.31812    1.03060    0.19021    0    start
    2      0.000D+00      0.142D-01      -281.46318509    536.646310    0.38777    0.82763    0.16595    1    diag
    3      0.208D-01      0.415D-02      -281.50953432    533.923906    0.45043    1.41599    0.23202    2    diag
    4      0.524D-02      0.201D-02      -281.51871382    533.701466    0.42508    1.08615    0.22409    3    diag
    5      0.235D-02      0.767D-03      -281.52037825    534.217351    0.45643    1.31781    0.23048    4    diag
    6      0.840D-03      0.295D-03      -281.52072796    534.161633    0.44015    1.28038    0.23572    5    diag
    7      0.375D-03      0.918D-04      -281.52080088    534.124320    0.43556    1.29937    0.23670    6    diag
    8      0.178D-03      0.494D-04      -281.52082693    534.140923    0.42784    1.30342    0.23743    7    orth
    9      0.121D-03      0.180D-04      -281.52083138    534.141280    0.42310    1.30547    0.23807    8    diag
   10      0.497D-04      0.100D-04      -281.52083225    534.139126    0.42160    1.30611    0.23799    9    diag
   11      0.227D-04      0.361D-05      -281.52083245    534.140510    0.42060    1.30635    0.23812    9    diag
   12      0.875D-05      0.222D-05      -281.52083255    534.140188    0.42021    1.30638    0.23819    9    diag
   13      0.702D-05      0.126D-05      -281.52083257    534.140239    0.42007    1.30646    0.23822    0    orth

 Final occupancy:  19

 !RHF STATE  1.1 Energy              -281.520832571929
 Nuclear energy                       166.86466805
 One-electron energy                 -715.45562027
 Two-electron energy                  267.07011965
 Virial quotient                       -1.00083973
 !RHF STATE  1.1 Dipole moment          0.42006589     1.30646235     0.23822222
 Dipole moment /Debye                   1.06763107     3.32047857     0.60546084

 Orbital energies:

         1.1          2.1          3.1          4.1          5.1          6.1          7.1          8.1          9.1         10.1
    -20.632482   -20.580219   -15.670324   -11.379009   -11.353308    -1.448208    -1.402126    -1.249511    -0.922283    -0.792806

        11.1         12.1         13.1         14.1         15.1         16.1         17.1         18.1         19.1         20.1
     -0.720745    -0.706517    -0.671158    -0.628589    -0.608634    -0.523670    -0.477251    -0.452182    -0.438667    -0.048096

        21.1
      0.053555


 HOMO     19.1    -0.438667 =     -11.9367eV
 LUMO     20.1    -0.048096 =      -1.3087eV
 LUMO-HOMO         0.390571 =      10.6280eV


 **********************************************************************************************************************************
 DATASETS  * FILE   NREC   LENGTH (MB)   RECORD NAMES
              1      18       31.26       500      610      700      900      950      970     1001      129      960     1100   
                                          VAR    BASINP    GEOM    SYMINP    ZMAT    AOBASIS   BASIS     P2S    ABASIS      S 
                                         1400     1410     1200     1210     1080     1600     1650     1700   
                                           T        V       H0       H01     AOSYM     SMH    MOLCAS    OPER   

              2       6        6.06       700     1000      520     2100     1001     2101   
                                         GEOM     BASIS   MCVARS     RHF     BASIS     RHF  

 PROGRAMS   *        TOTAL   RHF-SCF       INT   RHF-SCF       INT
 CPU TIMES  *         9.42      2.19      5.22      0.24      1.56
 REAL TIME  *        49.12 SEC
 DISK USED  *        39.65 MB (local),        2.45 GB (total)
 SF USED    *         0.13 MB
 GA USED    *         0.00 MB       (max)       0.00 MB       (current)
 **********************************************************************************************************************************


 PROGRAM * CCSD (Restricted open-shell coupled cluster)     Authors: C. Hampel, H.-J. Werner, 1991, M. Deegan, P.J. Knowles, 1992

                   Density fitting integral evaluation by F.R. Manby, 2003,2007, G. Knizia, 2010


 Basis set AUG-CC-PVDZ/JKFIT generated.  Number of basis functions:   526 
 Basis set CC-PVDZ-F12/OPTRI generated.  Number of basis functions:   396 
 Basis set AUG-CC-PVDZ/MP2FIT generated. Number of basis functions:   429 

 Convergence thresholds:  THRVAR = 1.00D-08  THRDEN = 1.00D-06

 CCSD(T)     terms to be evaluated (factor= 1.000)


 Number of core orbitals:           5 (   5 )
 Number of closed-shell orbitals:  14 (  14 )
 Number of external orbitals:     158 ( 158 )

 Memory could be reduced to 108.19 Mwords without degradation in triples

 Number of N-1 electron functions:              28
 Number of N-2 electron functions:             378
 Number of singly external CSFs:              4424
 Number of doubly external CSFs:           7150290
 Total number of CSFs:                     7154714

 Molecular orbitals read from record     2101.2  Type=RHF/CANONICAL (state 1.1)

 Integral transformation finished. Total CPU:   3.87 sec, npass=  1  Memory used:  47.93 MW

 Geminal basis:    OPTFULL  GEM_TYPE=SLATER  BETA=0.9  NGEM=6

 Optimizing Gaussian exponents for each gem_beta

 Geminal optimization for beta= 0.9000
 Weight function:   m=0, omega= 1.3652

 Augmented Hessian optimization of geminal fit. Trust ratio= 0.40000
 Convergence reached after  14 iterations. Final gradient= 9.47D-17, Step= 1.60D-08, Delta= 1.32D-09

 Alpha:                 0.16713     0.72638     2.57315     8.59263    32.33955   179.26007
 Coeff:                 0.29008     0.30523     0.17630     0.10448     0.06448     0.03994


 WFN_F12=FIX,EG    DECOUPLE_EXPL=F   HYBRID=0    NOX=F   SEMIINT_F12=T   CORE_SINGLES=F

 AO(A)-basis ORBITAL           loaded. Number of functions:     177
 RI(R)-basis CC-PVDZ-F12/OPTRI loaded. Number of functions:     396
 DF-basis AUG-CC-PVDZ/JKFIT    loaded. Number of functions:     526

 Screening thresholds:   THRAO=  1.00D-10  THRMO=  1.00D-09  THRPROD=  1.00D-09
                         THRSW=  1.00D-05  THROV=  1.00D-12  THRAOF12= 1.00D-08

 CPU time for one-electron matrices               1.86 sec

 Construction of ABS:
 Pseudo-inverse stability          1.83E-12
 Smallest eigenvalue of S          5.78E-04  (threshold= 1.00E-08)
 Ratio eigmin/eigmax               7.67E-05  (threshold= 1.00E-09)
 Smallest eigenvalue of S kept     5.78E-04  (threshold= 5.78E-04, 0 functions deleted, 396 kept)

 Construction of CABS:
 Pseudo-inverse stability          4.14E-11
 Smallest eigenvalue of S          4.90E-06  (threshold= 1.00E-08)
 Ratio eigmin/eigmax               4.90E-06  (threshold= 1.00E-09)
 Smallest eigenvalue of S kept     4.90E-06  (threshold= 4.90E-06, 0 functions deleted, 396 kept)

 CPU time for basis constructions                 0.06 sec
 Fock operators(MO) rebuilt from dump record.
 CPU time for fock operators                      0.08 sec

                                      TOTAL          ALPHA          BETA    
  Singles Contributions MO        -0.000000009   -0.000000004   -0.000000004
  Singles Contributions CABS      -0.014662728   -0.007331364   -0.007331364
  Pure DF-RHF relaxation          -0.014662728

 CPU time for singles                             0.20 sec

 AO(A)-basis ORBITAL           loaded. Number of functions:     177
 RI(R)-basis CC-PVDZ-F12/OPTRI loaded. Number of functions:     396
 DF-basis AUG-CC-PVDZ/MP2FIT   loaded. Number of functions:     429

 Screening thresholds:   THRAO=  1.00D-10  THRMO=  1.00D-09  THRPROD=  1.00D-09
                         THRSW=  1.00D-05  THROV=  1.00D-12  THRAOF12= 1.00D-08

 CPU time for transformed integrals               9.22 sec
 CPU time for F12 matrices                        3.57 sec

 Diagonal F12 ansatz with fixed amplitudes:   TS= 0.5000  TT= 0.2500  TN= 0.3750

 ITER.     SQ.NORM      CORR.ENERGY   TOTAL ENERGY  ENERGY CHANGE      VAR         CPU   MICRO    DIIS
   1      1.31733568    -1.14003244  -282.67552774    -1.1547E+00   3.17E-01      0.22  1  1  1   0  0
   2      1.31733568    -1.14003244  -282.67552774    -5.7732E-15   2.83E-27      0.78  0  0  0   0  0

 - - Continuing with F12/conv. amplitude coupling turned on.

   3      1.31893732    -1.14523051  -282.68072581    -5.1981E-03   2.26E-04      1.68  1  1  1   1  1
   4      1.31893732    -1.14523051  -282.68072581    -4.4409E-16   3.58E-28      2.37  1  1  1   0  1

 CPU time for iterative RMP2-F12                  2.37 sec


 DF-RMP2-F12 doubles corrections:
 - - - - - - - - - - - - - - - - 
  Approx.                             TOTAL           A-B            A-A            B-B    
  RMP2-F12/3C(FIX)                -0.189019529   -0.164595385   -0.012212072   -0.012212072
  RMP2-F12/3*C(FIX)               -0.183821453   -0.161035651   -0.011392901   -0.011392901
  RMP2-F12/3*C(DX)                -0.186176045   -0.163331184   -0.011422431   -0.011422431
  RMP2-F12/3*C(FIX,DX)            -0.205285002   -0.181634090   -0.011825456   -0.011825456

 DF-RMP2-F12 doubles energies:
 - - - - - - - - - - - - - - -
  Approx.                             TOTAL           A-B            A-A            B-B    
  RMP2                            -0.956210977   -0.699142770   -0.128534104   -0.128534104
  RMP2-F12/3C(FIX)                -1.145230506   -0.863738155   -0.140746175   -0.140746175
  RMP2-F12/3*C(FIX)               -1.140032429   -0.860178421   -0.139927004   -0.139927004
  RMP2-F12/3*C(DX)                -1.142387022   -0.862473954   -0.139956534   -0.139956534
  RMP2-F12/3*C(FIX,DX)            -1.161495979   -0.880776860   -0.140359560   -0.140359560


  Reference energy                   -281.520832571928
  CABS relaxation correction to RHF    -0.014662727950
  New reference energy               -281.535495299878

  RMP2-F12 singles (MO) energy         -0.000000008611
  RMP2-F12 pair energy                 -1.145230505672
  RMP2-F12 correlation energy          -1.145230514283

 !RMP2-F12/3C(FIX) energy            -282.680725814162

 Starting RMP2 calculation, locsing= 0

 Wavefunction is spin-projected

 ITER.      SQ.NORM     CORR.ENERGY   TOTAL ENERGY   ENERGY CHANGE        DEN1      VAR(S)    VAR(P)  DIIS     TIME
   1      1.31181600    -0.95155528  -282.47238786    -0.95155528    -0.00424425  0.50D-09  0.21D-02  1  1    22.62
   2      1.31703119    -0.95615535  -282.47698792    -0.00460007    -0.00001281  0.17D-10  0.10D-04  2  2    23.31
   3      1.31731290    -0.95628340  -282.47711598    -0.00012806    -0.00000005  0.37D-12  0.37D-07  3  3    24.05
   4      1.31732109    -0.95628522  -282.47711779    -0.00000181    -0.00000000  0.80D-14  0.11D-09  4  4    24.93
   5      1.31732124    -0.95628526  -282.47711784    -0.00000005    -0.00000000  0.19D-15  0.30D-12  5  5    26.08

 Norm of t1 vector:      0.00012620      S-energy:    -0.00000001      T1 diagnostic:  0.00001686
 Norm of t2 vector:      0.56331273      P-energy:    -0.95628525
                                         Alpha-Beta:  -0.69980128
                                         Alpha-Alpha: -0.12824199
                                         Beta-Beta:   -0.12824199

 Spin contamination <S**2-Sz**2-Sz>     0.00000000
  Reference energy                   -281.520832571928
  CABS singles correction              -0.014662727950
  New reference energy               -281.535495299878
  RHF-RMP2 correlation energy          -0.956285263334
 !RHF-RMP2 energy                    -282.491780563212

  F12/3C(FIX) correction               -0.189019528709
  RHF-RMP2-F12 correlation energy      -1.145304792044
 !RHF-RMP2-F12 total energy          -282.680800091922
 (NB above energy spin projected)

 Starting RCCSD calculation

 ITER.      SQ.NORM     CORR.ENERGY   TOTAL ENERGY   ENERGY CHANGE        DEN1      VAR(S)    VAR(P)  DIIS     TIME
   1      1.27890770    -0.89276452  -282.41359709    -0.89276452    -0.03832378  0.15D-01  0.67D-02  1  1    43.73
   2      1.31063888    -0.92242417  -282.44325674    -0.02965965    -0.00524246  0.91D-03  0.20D-02  2  2    57.63
   3      1.33552515    -0.92822220  -282.44905477    -0.00579803    -0.00152096  0.17D-02  0.20D-03  3  3    71.22
   4      1.35279215    -0.93192628  -282.45275885    -0.00370408    -0.00060735  0.61D-03  0.10D-03  4  4    84.88
   5      1.37870445    -0.93483607  -282.45566864    -0.00290979    -0.00025710  0.33D-03  0.27D-04  5  5    98.54
   6      1.39989703    -0.93591458  -282.45674716    -0.00107852    -0.00009570  0.10D-03  0.17D-04  6  6   112.37
   7      1.41774724    -0.93675032  -282.45758289    -0.00083573    -0.00003433  0.35D-04  0.58D-05  6  1   126.17
   8      1.42893217    -0.93712443  -282.45795700    -0.00037411    -0.00001218  0.83D-05  0.34D-05  6  5   139.97
   9      1.43195339    -0.93720728  -282.45803985    -0.00008285    -0.00000313  0.25D-05  0.68D-06  6  3   154.23
  10      1.43466290    -0.93730014  -282.45813272    -0.00009287    -0.00000114  0.10D-05  0.25D-06  6  2   169.34
  11      1.43540366    -0.93730996  -282.45814253    -0.00000982    -0.00000047  0.41D-06  0.91D-07  6  4   184.41
  12      1.43556437    -0.93730699  -282.45813956     0.00000297    -0.00000022  0.22D-06  0.36D-07  6  6   199.61
  13      1.43558504    -0.93729074  -282.45812331     0.00001625    -0.00000009  0.81D-07  0.18D-07  6  1   216.06
  14      1.43555355    -0.93727863  -282.45811120     0.00001211    -0.00000004  0.42D-07  0.60D-08  6  5   232.64
  15      1.43565304    -0.93728041  -282.45811298    -0.00000178    -0.00000002  0.15D-07  0.42D-08  6  3   250.02
  16      1.43571504    -0.93728203  -282.45811460    -0.00000162    -0.00000001  0.54D-08  0.11D-08  6  4   267.94
  17      1.43578302    -0.93728926  -282.45812183    -0.00000723    -0.00000000  0.24D-08  0.40D-09  6  2   285.86
  18      1.43578501    -0.93728905  -282.45812163     0.00000020    -0.00000000  0.16D-08  0.22D-09  6  6   303.07

 Norm of t1 vector:      0.33011441      S-energy:    -0.00000548      T1 diagnostic:  0.04411339
                                                                       D1 diagnostic:  0.21034528
 Norm of t2 vector:      0.57167253      P-energy:    -0.93728358
                                         Alpha-Beta:  -0.71338508
                                         Alpha-Alpha: -0.11194925
                                         Beta-Beta:   -0.11194925

 Singles amplitudes (print threshold =  0.500E-01):

         I         SYM. A    A   T(IA) [Alpha-Alpha]

        13         1         1     -0.19417906

         I         SYM. A    A   T(IA) [Beta-Beta]

        13         1         1     -0.19417906

 Doubles amplitudes (print threshold =  0.500E-01):

         I         J         SYM. A    SYM. B    A         B      T(IJ, AB) [Alpha-Beta]

        11        11         1         1         1         1     -0.05859787
        12        12         1         1         1         1     -0.07058504
        13        13         1         1         1         1     -0.08851685

 Spin contamination <S**2-Sz**2-Sz>     0.00000000

 Memory could be reduced to 117.62 Mwords without degradation in triples


 RESULTS
 =======

  Reference energy                   -281.520832571928
  CABS relaxation correction to RHF    -0.014662727950
  New reference energy               -281.535495299878

  F12 corrections for ansatz 3C(FIX) added to RCCSD energy. Coupling mode:  7

  RCCSD-F12a singles energy            -0.000005475094
  RCCSD-F12a pair energy               -1.120085520838
  RCCSD-F12a correlation energy        -1.120090995933
  Triples (T) contribution             -0.057422440701
  Total correlation energy             -1.177513436633

  RHF-RCCSD-F12a energy              -282.655586295811
  RHF-RCCSD[T]-F12a energy           -282.721703108543
  RHF-RCCSD-T-F12a energy            -282.711419806224
 !RHF-RCCSD(T)-F12a energy           -282.713008736512

 Program statistics:

 Available memory in ccsd:              2799998273
 Min. memory needed in ccsd:              20277581
 Max. memory used in ccsd:                29279791
 Max. memory used in cckext:              24746456 (18 integral passes)
 Max. memory used in cckint:              47932263 ( 1 integral passes)


 **********************************************************************************************************************************
 DATASETS  * FILE   NREC   LENGTH (MB)   RECORD NAMES
              1      18       31.26       500      610      700      900      950      970     1001      129      960     1100   
                                          VAR    BASINP    GEOM    SYMINP    ZMAT    AOBASIS   BASIS     P2S    ABASIS      S 
                                         1400     1410     1200     1210     1080     1600     1650     1700   
                                           T        V       H0       H01     AOSYM     SMH    MOLCAS    OPER   

              2       7        6.69       700     1000      520     2100     1001     2101     7360   
                                         GEOM     BASIS   MCVARS     RHF     BASIS     RHF    F12ABS    

 PROGRAMS   *        TOTAL  RCCSD(T)   RHF-SCF       INT   RHF-SCF       INT
 CPU TIMES  *       700.69    691.27      2.19      5.22      0.24      1.56
 REAL TIME  *       777.31 SEC
 DISK USED  *       944.33 MB (local),        9.69 GB (total)
 SF USED    *         6.09 GB
 GA USED    *         4.87 MB       (max)       0.00 MB       (current)
 **********************************************************************************************************************************
 Molecular orbitals read from record     2101.2  Type=RHF/CANONICAL (state 1.1)
 Occupation numbers read from record     2101.2  Type=RHF/RHF (state 1.1)
 Orbital energies read from record       2101.2  Type=RHF/CANONICAL (state 1.1)
 Redundancy group numbers read from rec  2101.2  Type=RHF/RHF (state 1.1)

 RCCSD(T)-F12A/cc-pVDZ-F12 energy=   -282.713008736512

   RCCSD(T)-F12A         RHF-SCF         RHF-SCF
   -282.71300874   -281.52083257   -280.93186447
 **********************************************************************************************************************************
 Molpro calculation terminated
