# Supplementary material for: An Experimental and Master Equation Investigation of Kinetics of the CH2OO + RCN Reactions (R = H, CH3, C2H5) and Their Atmospheric Relevance
Source: J Phys Chem A. 2023 Jan 5;127(2):477–88. doi: 10.1021/acs.jpca.2c07073 (PMC9869398; doi:10.1021/acs.jpca.2c07073)
Supplement: Supplementary file 2 — jp2c07073_si_002.zip [file jp2c07073_si_002.zip › CCSD(T)/TSD3.out]

 Primary working directories    : /run/nvme/job_8697410/data/8697410/molpro.aw4DYia4YS
 Secondary working directories  : /run/nvme/job_8697410/data/8697410/molpro.aw4DYia4YS
 Wavefunction directory         : /scratch/kurten/scratch_lauri/Cyan/RedoTS/CCSDT/PC3-TS1-M0001-copt-TS-opt-TS-wb97-opt-TS-Final-F12/
 Main file repository           : /run/nvme/job_8697410/data/8697410/

 id        : cs

 Nodes       nprocs
 r05c49.bullx    8

 Using customized tuning parameters: mindgm=1; mindgv=20; mindgc=4; mindgr=1; noblas=0; minvec=7
 default implementation of scratch files=sf  


 Variables initialized (934), CPU time= 0.02 sec
 ***,SCI
 memory,2800,m
 geomtyp=xyz
 NOSYM
 geometry={
 14
 PC3-TS1-M0001-copt-TS-opt-TS-wb97-opt-TS-Final.log,Energy: -226959.2753614
 O         -0.04675        1.25689       -0.35346
 O         -2.16784        0.64533        0.15364
 C         -1.97456       -0.56405        0.42200
 N         -0.50806       -1.03191       -0.30226
 C          0.16232        0.06444       -0.39567
 H         -1.90353       -0.90314        1.46258
 H         -2.44203       -1.28592       -0.28030
 C          1.67484       -0.47354       -0.45697
 H          1.70538       -1.55574       -0.44326
 H          2.00236       -0.12289       -1.43498
 C          2.45777        0.14191        0.68236
 H          2.42081        1.22776        0.64319
 H          3.49651       -0.18205        0.60992
 H          2.07130       -0.18499        1.64688
 }
 BASIS=MINAO
 END
 {rhf;
 wf,charge=0,spin=0}
 BASIS=VDZ-F12
 END
 {rhf;
 wf,charge=0,spin=0}
 rccsd(t)-f12a,gem_beta=0.9
 
 
 Commands  initialized (763), CPU time= 0.02 sec, 617 directives.
 Default parameters read. Elapsed time= 5.87 sec

 Checking input...
 Passed
1


                                         ***  PROGRAM SYSTEM MOLPRO  ***
                                       Copyright, TTI GmbH Stuttgart, 2015
                                    Version 2019.2 linked Sep 26 2019 14:26:04


 **********************************************************************************************************************************
 LABEL *   SCI                                                                           
  64 bit mpp version                                                                     DATE: 25-Oct-21          TIME: 09:28:01  
 **********************************************************************************************************************************

 SHA1:             be6ab392da7e353d2966a12a05a6c018082442e1
 **********************************************************************************************************************************
 SETTING GEOMTYP        =    XYZ

 Variable memory set to 2800000000 words,  buffer space 

 ZSYMEL=NOSYM

 SETTING BASIS          =    MINAO


 Recomputing integrals since basis changed


 Using spherical harmonics

 Library entry O      S MINAO                selected for orbital group  1
 Library entry O      P MINAO                selected for orbital group  1
 Library entry C      S MINAO                selected for orbital group  2
 Library entry C      P MINAO                selected for orbital group  2
 Library entry N      S MINAO                selected for orbital group  3
 Library entry N      P MINAO                selected for orbital group  3
 Library entry H      S MINAO                selected for orbital group  5


 PROGRAM * SEWARD (Integral evaluation for generally contracted gaussian basis sets)     Author: Roland Lindh, 1990

 Geometry written to block  1 of record 700


 Point group  C1  


 ATOMIC COORDINATES

 NR  ATOM    CHARGE       X              Y              Z

   1  O       8.00   -0.088344696    2.375177869   -0.667942596
   2  O       8.00   -4.096623882    1.219496960    0.290337522
   3  C       6.00   -3.731377617   -1.065900021    0.797464425
   4  N       7.00   -0.960094255   -1.950027285   -0.571188618
   5  C       6.00    0.306740345    0.121773951   -0.747707936
   6  H       1.00   -3.597150370   -1.706687252    2.763875635
   7  H       1.00   -4.614767888   -2.430036618   -0.529690233
   8  C       6.00    3.164988902   -0.894860909   -0.863548147
   9  H       1.00    3.222701138   -2.939922521   -0.837640002
  10  H       1.00    3.783912003   -0.232228443   -2.711719194
  11  C       6.00    4.644512177    0.268171034    1.289473518
  12  H       1.00    4.574667900    2.320130147    1.215452946
  13  H       1.00    6.607446292   -0.344024641    1.152581758
  14  H       1.00    3.914189722   -0.349580436    3.112152160

 Bond lengths in Bohr (Angstrom)

 1-5  2.289166642  2-3  2.369308314  3-4  3.214794495  3-6  2.072534265  3-7  2.098234142
     ( 1.211374819)     ( 1.253783966)     ( 1.701195984)     ( 1.096737902)     ( 1.110337691)

  4- 5  2.434828400   5- 8  3.035877174   8- 9  2.046039817   8-10  2.058612107   8-11  2.859568973
       ( 1.288455702)       ( 1.606517015)       ( 1.082717644)       ( 1.089370613)       ( 1.513218734)

 11-12  2.054481313  11-13  2.060736091  11-14  2.058432704
       ( 1.087184691)       ( 1.090494577)       ( 1.089275677)

 Bond angles

  1-5-4  138.18360977   1-5-8  119.56840814   2-3-4  107.88115516   2-3-6  120.75011552

  2-3-7  115.26624196   3-4-5  104.20361269   4-3-6  105.25266103   4-3-7   85.11543674

  4- 5- 8  101.98621902   5- 8- 9  111.14851606   5- 8-10  102.09457645   5- 8-11  108.79564075

  6- 3- 7  115.23808729   8-11-12  111.19236883   8-11-13  108.78377159   8-11-14  111.16520969

  9- 8-10  108.94237128   9- 8-11  112.48201808  10- 8-11  112.92224949  12-11-13  109.06864818

 12-11-14  108.63752879  13-11-14  107.91600988

 NUCLEAR CHARGE:                   54
 NUMBER OF PRIMITIVE AOS:         210
 NUMBER OF SYMMETRY AOS:          210
 NUMBER OF CONTRACTIONS:           42   (   42A   )
 NUMBER OF CORE ORBITALS:           7   (    7A   )
 NUMBER OF VALENCE ORBITALS:       35   (   35A   )


 NUCLEAR REPULSION ENERGY  301.00092363

 Eigenvalues of metric

         1 0.177E+00 0.188E+00 0.205E+00 0.211E+00 0.219E+00 0.241E+00 0.242E+00 0.255E+00


 Contracted 2-electron integrals neglected if value below      1.0D-11
 AO integral compression algorithm  1   Integral accuracy      1.0D-11

     3.146 MB (compressed) written to integral file (100.0%)

     Node minimum: 0.262 MB, node maximum: 1.311 MB


 NUMBER OF SORTED TWO-ELECTRON INTEGRALS:      50624.     BUFFER LENGTH:  32768
 NUMBER OF SEGMENTS:   1  SEGMENT LENGTH:      50624      RECORD LENGTH: 524288

 Memory used in sort:       0.61 MW

 SORT1 READ      460658. AND WROTE       50491. INTEGRALS IN      1 RECORDS. CPU TIME:     0.01 SEC, REAL TIME:     0.02 SEC
 SORT2 READ      406711. AND WROTE      408156. INTEGRALS IN      8 RECORDS. CPU TIME:     0.00 SEC, REAL TIME:     0.01 SEC

 Node minimum:       50624.  Node maximum:       51415. integrals

 OPERATOR DM      FOR CENTER  0  COORDINATES:    0.000000    0.000000    0.000000


 **********************************************************************************************************************************
 DATASETS  * FILE   NREC   LENGTH (MB)   RECORD NAMES
              1      18       30.27       500      610      700      900      950      970     1000      129      960     1100   
                                          VAR    BASINP    GEOM    SYMINP    ZMAT    AOBASIS   BASIS     P2S    ABASIS      S 
                                         1400     1410     1200     1210     1080     1600     1650     1700   
                                           T        V       H0       H01     AOSYM     SMH    MOLCAS    OPER   

 PROGRAMS   *        TOTAL       INT
 CPU TIMES  *         2.12      1.93
 REAL TIME  *        26.84 SEC
 DISK USED  *        30.78 MB (local),      281.70 MB (total)
 GA USED    *         0.00 MB       (max)       0.00 MB       (current)
 **********************************************************************************************************************************


 PROGRAM * RHF-SCF (CLOSED SHELL)       Authors: W. Meyer, H.-J. Werner


 NUMBER OF ELECTRONS:      27+   27-    SPACE SYMMETRY=1    SPIN SYMMETRY: Singlet 
 CONVERGENCE THRESHOLDS:    1.00E-05 (Density)    1.00E-07 (Energy)
 MAX. NUMBER OF ITERATIONS:       60
 INTERPOLATION TYPE:            DIIS
 INTERPOLATION STEPS:              2 (START)      1 (STEP)
 LEVEL SHIFTS:                  0.00 (CLOSED)  0.00 (OPEN) 


 Orbital guess generated from atomic densities. Full valence occupancy:   27

 Molecular orbital dump at record        2100.2

 Initial occupancy:  27

 ITERATION    DDIFF          GRAD             ENERGY        2-EL.EN.            DIPOLE MOMENTS         DIIS   ORB.
    1      0.000D+00      0.000D+00      -358.55654639    844.317663    2.01561   -3.19318    0.07329    0    start
    2      0.000D+00      0.204D-01      -358.62643733    843.832591   -0.04590    1.32951    0.23438    1    diag
    3      0.611D-01      0.205D-01      -358.80710172    844.013683    0.56992   -1.42874    0.16255    2    diag
    4      0.301D-01      0.338D-02      -358.81512182    843.688037    0.59602   -0.99690    0.18034    3    diag
    5      0.692D-02      0.150D-02      -358.81885566    843.736399    0.48444   -1.09074    0.19556    4    diag
    6      0.524D-02      0.646D-03      -358.81996925    843.678439    0.48105   -1.08471    0.19653    5    diag
    7      0.291D-02      0.386D-03      -358.82065339    843.646975    0.44898   -1.08231    0.20274    6    diag
    8      0.260D-02      0.271D-03      -358.82110444    843.633738    0.43993   -1.08772    0.20795    7    diag
    9      0.253D-02      0.173D-03      -358.82133589    843.620196    0.43248   -1.08870    0.21172    8    diag
   10      0.239D-02      0.829D-04      -358.82137837    843.619742    0.42998   -1.08758    0.21386    9    orth
   11      0.961D-03      0.429D-04      -358.82139060    843.618746    0.43003   -1.08711    0.21478    9    diag
   12      0.482D-03      0.302D-04      -358.82139628    843.619617    0.42938   -1.08613    0.21549    9    diag
   13      0.303D-03      0.208D-04      -358.82139925    843.618940    0.42788   -1.08585    0.21615    9    diag
   14      0.282D-03      0.861D-05      -358.82139976    843.618976    0.42694   -1.08561    0.21638    9    diag
   15      0.135D-03      0.347D-05      -358.82139981    843.618754    0.42661   -1.08537    0.21644    9    diag
   16      0.290D-04      0.222D-05      -358.82139983    843.618906    0.42644   -1.08552    0.21645    9    diag
   17      0.183D-04      0.129D-05      -358.82139984    843.618939    0.42637   -1.08546    0.21646    9    diag
   18      0.846D-05      0.752D-06      -358.82139984    843.618993    0.42634   -1.08550    0.21646    0    orth

 Final occupancy:  27

 !RHF STATE  1.1 Energy              -358.821399837230
 Nuclear energy                       301.00092363
 One-electron energy                -1081.63181989
 Two-electron energy                  421.80949642
 Virial quotient                       -1.00321839
 !RHF STATE  1.1 Dipole moment          0.42633538    -1.08549985     0.21646299
 Dipole moment /Debye                   1.08356549    -2.75888471     0.55015801

 Orbital energies:

         1.1          2.1          3.1          4.1          5.1          6.1          7.1          8.1          9.1         10.1
    -20.689137   -20.582841   -15.705063   -11.584506   -11.535092   -11.448626   -11.413288    -1.503416    -1.459476    -1.292113

        11.1         12.1         13.1         14.1         15.1         16.1         17.1         18.1         19.1         20.1
     -1.132437    -0.974044    -0.928135    -0.785103    -0.761751    -0.716458    -0.704110    -0.693301    -0.680714    -0.631902

        21.1         22.1         23.1         24.1         25.1         26.1         27.1         28.1         29.1
     -0.618234    -0.614391    -0.585287    -0.550091    -0.506790    -0.465400    -0.444708    -0.068984     0.156669


 HOMO     27.1    -0.444708 =     -12.1011eV
 LUMO     28.1    -0.068984 =      -1.8771eV
 LUMO-HOMO         0.375724 =      10.2240eV


 **********************************************************************************************************************************
 DATASETS  * FILE   NREC   LENGTH (MB)   RECORD NAMES
              1      18       30.27       500      610      700      900      950      970     1000      129      960     1100   
                                          VAR    BASINP    GEOM    SYMINP    ZMAT    AOBASIS   BASIS     P2S    ABASIS      S 
                                         1400     1410     1200     1210     1080     1600     1650     1700   
                                           T        V       H0       H01     AOSYM     SMH    MOLCAS    OPER   

              2       4        3.02       700     1000      520     2100   
                                         GEOM     BASIS   MCVARS     RHF  

 PROGRAMS   *        TOTAL   RHF-SCF       INT
 CPU TIMES  *         2.50      0.39      1.93
 REAL TIME  *        35.71 SEC
 DISK USED  *        33.47 MB (local),      303.19 MB (total)
 SF USED    *         0.01 MB
 GA USED    *         0.00 MB       (max)       0.00 MB       (current)
 **********************************************************************************************************************************
 SETTING BASIS          =    VDZ-F12


 Recomputing integrals since basis changed


 Using spherical harmonics

 Library entry O      S cc-pVDZ-F12          selected for orbital group  1
 Library entry O      P cc-pVDZ-F12          selected for orbital group  1
 Library entry O      D cc-pVDZ-F12          selected for orbital group  1
 Library entry C      S cc-pVDZ-F12          selected for orbital group  2
 Library entry C      P cc-pVDZ-F12          selected for orbital group  2
 Library entry C      D cc-pVDZ-F12          selected for orbital group  2
 Library entry N      S cc-pVDZ-F12          selected for orbital group  3
 Library entry N      P cc-pVDZ-F12          selected for orbital group  3
 Library entry N      D cc-pVDZ-F12          selected for orbital group  3
 Library entry H      S cc-pVDZ-F12          selected for orbital group  5
 Library entry H      P cc-pVDZ-F12          selected for orbital group  5


 PROGRAM * SEWARD (Integral evaluation for generally contracted gaussian basis sets)     Author: Roland Lindh, 1990

 Geometry written to block  1 of record 700


 Point group  C1  


 ATOMIC COORDINATES

 NR  ATOM    CHARGE       X              Y              Z

   1  O       8.00   -0.088344696    2.375177869   -0.667942596
   2  O       8.00   -4.096623882    1.219496960    0.290337522
   3  C       6.00   -3.731377617   -1.065900021    0.797464425
   4  N       7.00   -0.960094255   -1.950027285   -0.571188618
   5  C       6.00    0.306740345    0.121773951   -0.747707936
   6  H       1.00   -3.597150370   -1.706687252    2.763875635
   7  H       1.00   -4.614767888   -2.430036618   -0.529690233
   8  C       6.00    3.164988902   -0.894860909   -0.863548147
   9  H       1.00    3.222701138   -2.939922521   -0.837640002
  10  H       1.00    3.783912003   -0.232228443   -2.711719194
  11  C       6.00    4.644512177    0.268171034    1.289473518
  12  H       1.00    4.574667900    2.320130147    1.215452946
  13  H       1.00    6.607446292   -0.344024641    1.152581758
  14  H       1.00    3.914189722   -0.349580436    3.112152160

 Bond lengths in Bohr (Angstrom)

 1-5  2.289166642  2-3  2.369308314  3-4  3.214794495  3-6  2.072534265  3-7  2.098234142
     ( 1.211374819)     ( 1.253783966)     ( 1.701195984)     ( 1.096737902)     ( 1.110337691)

  4- 5  2.434828400   5- 8  3.035877174   8- 9  2.046039817   8-10  2.058612107   8-11  2.859568973
       ( 1.288455702)       ( 1.606517015)       ( 1.082717644)       ( 1.089370613)       ( 1.513218734)

 11-12  2.054481313  11-13  2.060736091  11-14  2.058432704
       ( 1.087184691)       ( 1.090494577)       ( 1.089275677)

 Bond angles

  1-5-4  138.18360977   1-5-8  119.56840814   2-3-4  107.88115516   2-3-6  120.75011552

  2-3-7  115.26624196   3-4-5  104.20361269   4-3-6  105.25266103   4-3-7   85.11543674

  4- 5- 8  101.98621902   5- 8- 9  111.14851606   5- 8-10  102.09457645   5- 8-11  108.79564075

  6- 3- 7  115.23808729   8-11-12  111.19236883   8-11-13  108.78377159   8-11-14  111.16520969

  9- 8-10  108.94237128   9- 8-11  112.48201808  10- 8-11  112.92224949  12-11-13  109.06864818

 12-11-14  108.63752879  13-11-14  107.91600988

 NUCLEAR CHARGE:                   54
 NUMBER OF PRIMITIVE AOS:         364
 NUMBER OF SYMMETRY AOS:          350
 NUMBER OF CONTRACTIONS:          273   (  273A   )
 NUMBER OF CORE ORBITALS:           7   (    7A   )
 NUMBER OF VALENCE ORBITALS:       35   (   35A   )


 NUCLEAR REPULSION ENERGY  301.00092363


 Eigenvalues of metric

         1 0.104E-03 0.121E-03 0.214E-03 0.398E-03 0.474E-03 0.664E-03 0.694E-03 0.890E-03


 Contracted 2-electron integrals neglected if value below      1.0D-11
 AO integral compression algorithm  1   Integral accuracy      1.0D-11

     2641.625 MB (compressed) written to integral file ( 42.5%)

     Node minimum: 141.296 MB, node maximum: 1169.162 MB


 NUMBER OF SORTED TWO-ELECTRON INTEGRALS:   87441200.     BUFFER LENGTH:  32768
 NUMBER OF SEGMENTS:   6  SEGMENT LENGTH:   15996384      RECORD LENGTH: 524288

 Memory used in sort:      16.55 MW

 SORT1 READ   777298439. AND WROTE    78205782. INTEGRALS IN    227 RECORDS. CPU TIME:    10.88 SEC, REAL TIME:    11.85 SEC
 SORT2 READ   622926382. AND WROTE   699436101. INTEGRALS IN   4312 RECORDS. CPU TIME:     1.04 SEC, REAL TIME:     1.71 SEC

 Node minimum:    87413150.  Node maximum:    87445876. integrals

 OPERATOR DM      FOR CENTER  0  COORDINATES:    0.000000    0.000000    0.000000


 **********************************************************************************************************************************
 DATASETS  * FILE   NREC   LENGTH (MB)   RECORD NAMES
              1      18       32.96       500      610      700      900      950      970     1001      129      960     1100   
                                          VAR    BASINP    GEOM    SYMINP    ZMAT    AOBASIS   BASIS     P2S    ABASIS      S 
                                         1400     1410     1200     1210     1080     1600     1650     1700   
                                           T        V       H0       H01     AOSYM     SMH    MOLCAS    OPER   

              2       5        3.10       700     1000      520     2100     1001   
                                         GEOM     BASIS   MCVARS     RHF     BASIS   

 PROGRAMS   *        TOTAL       INT   RHF-SCF       INT
 CPU TIMES  *        27.54     25.03      0.39      1.93
 REAL TIME  *        68.52 SEC
 DISK USED  *        36.14 MB (local),       11.10 GB (total)
 SF USED    *         0.01 MB
 GA USED    *         0.00 MB       (max)       0.00 MB       (current)
 **********************************************************************************************************************************


 PROGRAM * RHF-SCF (CLOSED SHELL)       Authors: W. Meyer, H.-J. Werner


 NUMBER OF ELECTRONS:      27+   27-    SPACE SYMMETRY=1    SPIN SYMMETRY: Singlet 
 CONVERGENCE THRESHOLDS:    1.00E-05 (Density)    1.00E-07 (Energy)
 MAX. NUMBER OF ITERATIONS:       60
 INTERPOLATION TYPE:            DIIS
 INTERPOLATION STEPS:              2 (START)      1 (STEP)
 LEVEL SHIFTS:                  0.00 (CLOSED)  0.00 (OPEN) 


 Molecular orbitals read from record     2100.2  Type=RHF/CANONICAL (state 1.1)

 Present basis size:      273
 Previous basis size:      42
 Previous occupation:      27
 Previous closed-shells:   27
 Previous core-orbitals:    7
 Present occupation:       27
 Present closed-shells:    27
 Present core-orbitals:     7
 Wavefunction symmetry:    1   Singlet 

 Orbital overlap <old|new>:  < 1.1| 1.1> = 1.000000   < 2.1| 2.1> = 1.000000   < 3.1| 3.1> = 1.000000   < 4.1| 4.1> = 1.000000
                             < 5.1| 5.1> = 1.000000   < 6.1| 6.1> = 1.000000   < 7.1| 7.1> = 1.000000   < 8.1| 8.1> = 1.000000
                             < 9.1| 9.1> = 1.000000   <10.1|10.1> = 1.000000   <11.1|11.1> = 1.000000   <12.1|12.1> = 1.000000
                             <13.1|13.1> = 1.000000   <14.1|14.1> = 1.000000   <15.1|15.1> = 1.000000   <16.1|16.1> = 1.000000
                             <17.1|17.1> = 1.000000   <18.1|18.1> = 1.000000   <19.1|19.1> = 1.000000   <20.1|20.1> = 1.000000
                             <21.1|21.1> = 1.000000   <22.1|22.1> = 1.000000   <23.1|23.1> = 1.000000   <24.1|24.1> = 1.000000
                             <25.1|25.1> = 1.000000   <26.1|26.1> = 1.000000   <27.1|27.1> = 1.000000


 Molecular orbital dump at record        2101.2

 ITERATION    DDIFF          GRAD             ENERGY        2-EL.EN.            DIPOLE MOMENTS         DIIS   ORB.
    1      0.000D+00      0.000D+00      -358.82139984    843.618993    0.42634   -1.08550    0.21646    0    start
    2      0.000D+00      0.111D-01      -359.55209673    857.138357    0.38845   -0.92069    0.23490    1    diag
    3      0.184D-01      0.303D-02      -359.60681740    852.225177    0.70444   -1.55609    0.27084    2    diag
    4      0.424D-02      0.160D-02      -359.62004278    852.883713    0.58784   -1.20770    0.27759    3    diag
    5      0.181D-02      0.538D-03      -359.62196729    853.385878    0.69635   -1.44767    0.27542    4    diag
    6      0.628D-03      0.231D-03      -359.62244299    853.288050    0.71656   -1.39370    0.28261    5    diag
    7      0.311D-03      0.795D-04      -359.62255912    853.259203    0.73696   -1.41387    0.28179    6    diag
    8      0.155D-03      0.426D-04      -359.62260855    853.275821    0.75998   -1.41429    0.27881    7    orth
    9      0.114D-03      0.180D-04      -359.62262069    853.276384    0.77155   -1.41410    0.27864    8    diag
   10      0.635D-04      0.724D-05      -359.62262279    853.272961    0.77618   -1.41422    0.27759    9    diag
   11      0.236D-04      0.384D-05      -359.62262345    853.274725    0.77783   -1.41374    0.27738    9    diag
   12      0.111D-04      0.275D-05      -359.62262383    853.274329    0.77883   -1.41345    0.27733    9    diag
   13      0.102D-04      0.163D-05      -359.62262395    853.273306    0.77918   -1.41323    0.27726    9    diag
   14      0.552D-05      0.843D-06      -359.62262400    853.273714    0.77940   -1.41309    0.27721    9    diag
   15      0.420D-05      0.409D-06      -359.62262400    853.273686    0.77944   -1.41316    0.27721    0    orth

 Final occupancy:  27

 !RHF STATE  1.1 Energy              -359.622624003181
 Nuclear energy                       301.00092363
 One-electron energy                -1087.26039052
 Two-electron energy                  426.63684288
 Virial quotient                       -1.00086965
 !RHF STATE  1.1 Dipole moment          0.77943856    -1.41315566     0.27721062
 Dipole moment /Debye                   1.98100545    -3.59164816     0.70455298

 Orbital energies:

         1.1          2.1          3.1          4.1          5.1          6.1          7.1          8.1          9.1         10.1
    -20.608942   -20.556572   -15.650709   -11.363593   -11.340407   -11.282515   -11.238531    -1.430210    -1.385293    -1.233397

        11.1         12.1         13.1         14.1         15.1         16.1         17.1         18.1         19.1         20.1
     -1.063209    -0.917088    -0.869213    -0.737551    -0.703857    -0.673332    -0.654752    -0.646825    -0.628016    -0.594982

        21.1         22.1         23.1         24.1         25.1         26.1         27.1         28.1         29.1
     -0.558808    -0.543195    -0.529224    -0.489870    -0.448884    -0.426640    -0.417737    -0.037039     0.048413


 HOMO     27.1    -0.417737 =     -11.3672eV
 LUMO     28.1    -0.037039 =      -1.0079eV
 LUMO-HOMO         0.380698 =      10.3593eV


 **********************************************************************************************************************************
 DATASETS  * FILE   NREC   LENGTH (MB)   RECORD NAMES
              1      18       32.96       500      610      700      900      950      970     1001      129      960     1100   
                                          VAR    BASINP    GEOM    SYMINP    ZMAT    AOBASIS   BASIS     P2S    ABASIS      S 
                                         1400     1410     1200     1210     1080     1600     1650     1700   
                                           T        V       H0       H01     AOSYM     SMH    MOLCAS    OPER   

              2       6        7.09       700     1000      520     2100     1001     2101   
                                         GEOM     BASIS   MCVARS     RHF     BASIS     RHF  

 PROGRAMS   *        TOTAL   RHF-SCF       INT   RHF-SCF       INT
 CPU TIMES  *        42.33     14.78     25.03      0.39      1.93
 REAL TIME  *        84.42 SEC
 DISK USED  *        45.51 MB (local),       11.17 GB (total)
 SF USED    *         0.30 MB
 GA USED    *         0.00 MB       (max)       0.00 MB       (current)
 **********************************************************************************************************************************


 PROGRAM * CCSD (Restricted open-shell coupled cluster)     Authors: C. Hampel, H.-J. Werner, 1991, M. Deegan, P.J. Knowles, 1992

                   Density fitting integral evaluation by F.R. Manby, 2003,2007, G. Knizia, 2010


 Basis set AUG-CC-PVDZ/JKFIT generated.  Number of basis functions:   826 
 Basis set CC-PVDZ-F12/OPTRI generated.  Number of basis functions:   616 
 Basis set AUG-CC-PVDZ/MP2FIT generated. Number of basis functions:   665 

 Convergence thresholds:  THRVAR = 1.00D-08  THRDEN = 1.00D-06

 CCSD(T)     terms to be evaluated (factor= 1.000)


 Number of core orbitals:           7 (   7 )
 Number of closed-shell orbitals:  20 (  20 )
 Number of external orbitals:     246 ( 246 )

 Memory could be reduced to 527.42 Mwords without degradation in triples

 Number of N-1 electron functions:              40
 Number of N-2 electron functions:             780
 Number of singly external CSFs:              9840
 Number of doubly external CSFs:          35657700
 Total number of CSFs:                    35667540

 Molecular orbitals read from record     2101.2  Type=RHF/CANONICAL (state 1.1)

 Integral transformation finished. Total CPU:  36.19 sec, npass=  1  Memory used: 241.37 MW

 Geminal basis:    OPTFULL  GEM_TYPE=SLATER  BETA=0.9  NGEM=6

 Optimizing Gaussian exponents for each gem_beta

 Geminal optimization for beta= 0.9000
 Weight function:   m=0, omega= 1.3652

 Augmented Hessian optimization of geminal fit. Trust ratio= 0.40000
 Convergence reached after  14 iterations. Final gradient= 9.47D-17, Step= 1.60D-08, Delta= 1.32D-09

 Alpha:                 0.16713     0.72638     2.57315     8.59263    32.33955   179.26007
 Coeff:                 0.29008     0.30523     0.17630     0.10448     0.06448     0.03994


 WFN_F12=FIX,EG    DECOUPLE_EXPL=F   HYBRID=0    NOX=F   SEMIINT_F12=T   CORE_SINGLES=F

 AO(A)-basis ORBITAL           loaded. Number of functions:     273
 RI(R)-basis CC-PVDZ-F12/OPTRI loaded. Number of functions:     616
 DF-basis AUG-CC-PVDZ/JKFIT    loaded. Number of functions:     826

 Screening thresholds:   THRAO=  1.00D-10  THRMO=  1.00D-09  THRPROD=  1.00D-09
                         THRSW=  1.00D-05  THROV=  1.00D-12  THRAOF12= 1.00D-08

 CPU time for one-electron matrices               7.45 sec

 Construction of ABS:
 Pseudo-inverse stability          7.60E-12
 Smallest eigenvalue of S          9.13E-05  (threshold= 1.00E-08)
 Ratio eigmin/eigmax               1.13E-05  (threshold= 1.00E-09)
 Smallest eigenvalue of S kept     9.13E-05  (threshold= 9.13E-05, 0 functions deleted, 616 kept)

 Construction of CABS:
 Pseudo-inverse stability          6.86E-11
 Smallest eigenvalue of S          3.20E-06  (threshold= 1.00E-08)
 Ratio eigmin/eigmax               3.20E-06  (threshold= 1.00E-09)
 Smallest eigenvalue of S kept     3.20E-06  (threshold= 3.20E-06, 0 functions deleted, 616 kept)

 CPU time for basis constructions                 0.18 sec
 Fock operators(MO) rebuilt from dump record.
 CPU time for fock operators                      0.26 sec

                                      TOTAL          ALPHA          BETA    
  Singles Contributions MO        -0.000000002   -0.000000001   -0.000000001
  Singles Contributions CABS      -0.018070753   -0.009035376   -0.009035376
  Pure DF-RHF relaxation          -0.018070753

 CPU time for singles                             0.72 sec

 AO(A)-basis ORBITAL           loaded. Number of functions:     273
 RI(R)-basis CC-PVDZ-F12/OPTRI loaded. Number of functions:     616
 DF-basis AUG-CC-PVDZ/MP2FIT   loaded. Number of functions:     665

 Screening thresholds:   THRAO=  1.00D-10  THRMO=  1.00D-09  THRPROD=  1.00D-09
                         THRSW=  1.00D-05  THROV=  1.00D-12  THRAOF12= 1.00D-08

 CPU time for transformed integrals              61.84 sec
 CPU time for F12 matrices                       21.84 sec

 Diagonal F12 ansatz with fixed amplitudes:   TS= 0.5000  TT= 0.2500  TN= 0.3750

 ITER.     SQ.NORM      CORR.ENERGY   TOTAL ENERGY  ENERGY CHANGE      VAR         CPU   MICRO    DIIS
   1      1.42367403    -1.52407485  -361.16476960    -1.5421E+00   4.24E-01      1.25  1  1  1   0  0
   2      1.42367403    -1.52407485  -361.16476960    -9.1704E-14   4.15E-26      5.58  0  0  0   0  0

 - - Continuing with F12/conv. amplitude coupling turned on.

   3      1.42602987    -1.53155416  -361.17224892    -7.4793E-03   3.33E-04     10.55  1  1  1   1  1
   4      1.42602987    -1.53155416  -361.17224892    -4.4409E-16   3.63E-27     16.08  1  1  1   0  1

 CPU time for iterative RMP2-F12                 16.08 sec


 DF-RMP2-F12 doubles corrections:
 - - - - - - - - - - - - - - - - 
  Approx.                             TOTAL           A-B            A-A            B-B    
  RMP2-F12/3C(FIX)                -0.250053798   -0.218868767   -0.015592516   -0.015592516
  RMP2-F12/3*C(FIX)               -0.242574485   -0.213563490   -0.014505497   -0.014505497
  RMP2-F12/3*C(DX)                -0.245072198   -0.216004125   -0.014534037   -0.014534037
  RMP2-F12/3*C(FIX,DX)            -0.266663667   -0.237114816   -0.014774426   -0.014774426

 DF-RMP2-F12 doubles energies:
 - - - - - - - - - - - - - - -
  Approx.                             TOTAL           A-B            A-A            B-B    
  RMP2                            -1.281500360   -0.947498678   -0.167000841   -0.167000841
  RMP2-F12/3C(FIX)                -1.531554158   -1.166367445   -0.182593356   -0.182593356
  RMP2-F12/3*C(FIX)               -1.524074844   -1.161062168   -0.181506338   -0.181506338
  RMP2-F12/3*C(DX)                -1.526572558   -1.163502803   -0.181534878   -0.181534878
  RMP2-F12/3*C(FIX,DX)            -1.548164027   -1.184613494   -0.181775267   -0.181775267


  Reference energy                   -359.622624003185
  CABS relaxation correction to RHF    -0.018070752575
  New reference energy               -359.640694755761

  RMP2-F12 singles (MO) energy         -0.000000002103
  RMP2-F12 pair energy                 -1.531554158047
  RMP2-F12 correlation energy          -1.531554160150

 !RMP2-F12/3C(FIX) energy            -361.172248915910

 Starting RMP2 calculation, locsing= 0

 Wavefunction is spin-projected

 ITER.      SQ.NORM     CORR.ENERGY   TOTAL ENERGY   ENERGY CHANGE        DEN1      VAR(S)    VAR(P)  DIIS     TIME
   1      1.41692835    -1.27563353  -360.89825753    -1.27563353    -0.00552887  0.14D-09  0.26D-02  1  1   153.81
   2      1.42335295    -1.28161357  -360.90423757    -0.00598004    -0.00001481  0.59D-11  0.12D-04  2  2   160.66
   3      1.42367352    -1.28175924  -360.90438325    -0.00014567    -0.00000007  0.17D-12  0.57D-07  3  3   166.70
   4      1.42368446    -1.28176159  -360.90438559    -0.00000234    -0.00000000  0.40D-14  0.16D-09  4  4   174.07
   5      1.42368467    -1.28176165  -360.90438565    -0.00000006    -0.00000000  0.11D-15  0.44D-12  5  5   180.70

 Norm of t1 vector:      0.00006470      S-energy:    -0.00000000      T1 diagnostic:  0.00000723
 Norm of t2 vector:      0.65091064      P-energy:    -1.28176164
                                         Alpha-Beta:  -0.94848059
                                         Alpha-Alpha: -0.16664053
                                         Beta-Beta:   -0.16664053

 Spin contamination <S**2-Sz**2-Sz>     0.00000000
  Reference energy                   -359.622624003186
  CABS singles correction              -0.018070752575
  New reference energy               -359.640694755761
  RHF-RMP2 correlation energy          -1.281761646516
 !RHF-RMP2 energy                    -360.922456402277

  F12/3C(FIX) correction               -0.250053798274
  RHF-RMP2-F12 correlation energy      -1.531815444790
 !RHF-RMP2-F12 total energy          -361.172510200551
 (NB above energy spin projected)

 Starting RCCSD calculation

 ITER.      SQ.NORM     CORR.ENERGY   TOTAL ENERGY   ENERGY CHANGE        DEN1      VAR(S)    VAR(P)  DIIS     TIME
   1      1.38555599    -1.21906690  -360.84169091    -1.21906690    -0.04693795  0.16D-01  0.88D-02  1  1   342.01
   2      1.42471794    -1.25704929  -360.87967329    -0.03798239    -0.00595991  0.74D-03  0.23D-02  2  2   485.91
   3      1.45017788    -1.26441999  -360.88704399    -0.00737070    -0.00143298  0.15D-02  0.21D-03  3  3   629.58
   4      1.46581701    -1.26834650  -360.89097050    -0.00392651    -0.00053751  0.51D-03  0.98D-04  4  4   750.85
   5      1.48682555    -1.27092649  -360.89355050    -0.00257999    -0.00024790  0.33D-03  0.24D-04  5  5   879.82
   6      1.50355970    -1.27178412  -360.89440812    -0.00085763    -0.00010866  0.13D-03  0.16D-04  6  6  1029.53
   7      1.52194706    -1.27262529  -360.89524930    -0.00084117    -0.00004421  0.51D-04  0.63D-05  6  1  1190.96
   8      1.53371329    -1.27306988  -360.89569388    -0.00044458    -0.00001560  0.14D-04  0.35D-05  6  2  1375.41
   9      1.54099286    -1.27320573  -360.89582973    -0.00013585    -0.00000506  0.37D-05  0.12D-05  6  4  1581.56
  10      1.54379736    -1.27332444  -360.89594845    -0.00011871    -0.00000148  0.13D-05  0.27D-06  6  3  1773.56
  11      1.54487232    -1.27332087  -360.89594487     0.00000358    -0.00000058  0.49D-06  0.12D-06  6  5  1969.93
  12      1.54532126    -1.27331044  -360.89593445     0.00001042    -0.00000025  0.26D-06  0.39D-07  6  6  2166.14
  13      1.54545930    -1.27329655  -360.89592055     0.00001390    -0.00000012  0.12D-06  0.21D-07  6  1  2362.99
  14      1.54558771    -1.27328936  -360.89591337     0.00000718    -0.00000006  0.59D-07  0.97D-08  6  2  2554.96
  15      1.54542808    -1.27328245  -360.89590645     0.00000691    -0.00000003  0.29D-07  0.48D-08  6  3  2750.45
  16      1.54545023    -1.27328340  -360.89590740    -0.00000095    -0.00000001  0.10D-07  0.23D-08  6  4  2952.86
  17      1.54543920    -1.27328358  -360.89590759    -0.00000018    -0.00000001  0.61D-08  0.12D-08  6  5  3141.35

 Norm of t1 vector:      0.32301782      S-energy:    -0.00000266      T1 diagnostic:  0.03611449
                                                                       D1 diagnostic:  0.20357526
 Norm of t2 vector:      0.66415261      P-energy:    -1.27328093
                                         Alpha-Beta:  -0.97921214
                                         Alpha-Alpha: -0.14703439
                                         Beta-Beta:   -0.14703439

 Singles amplitudes (print threshold =  0.500E-01):

         I         SYM. A    A   T(IA) [Alpha-Alpha]

        18         1         1     -0.05376793
        19         1         1      0.15191432
        20         1         1      0.10066471

         I         SYM. A    A   T(IA) [Beta-Beta]

        18         1         1     -0.05376793
        19         1         1      0.15191432
        20         1         1      0.10066471

 Doubles amplitudes (print threshold =  0.500E-01):

         I         J         SYM. A    SYM. B    A         B      T(IJ, AB) [Alpha-Beta]

        18        18         1         1         1         1     -0.07211444
        19        19         1         1         1         1     -0.08140405
        20        20         1         1         1         1     -0.05117963

 Spin contamination <S**2-Sz**2-Sz>     0.00000000

 Memory could be reduced to 574.61 Mwords without degradation in triples


 RESULTS
 =======

  Reference energy                   -359.622624003186
  CABS relaxation correction to RHF    -0.018070752575
  New reference energy               -359.640694755761

  F12 corrections for ansatz 3C(FIX) added to RCCSD energy. Coupling mode:  7

  RCCSD-F12a singles energy            -0.000002656200
  RCCSD-F12a pair energy               -1.515021635052
  RCCSD-F12a correlation energy        -1.515024291251
  Triples (T) contribution             -0.071257449314
  Total correlation energy             -1.586281740565

  RHF-RCCSD-F12a energy              -361.155719047012
  RHF-RCCSD[T]-F12a energy           -361.235415850284
  RHF-RCCSD-T-F12a energy            -361.225323468779
 !RHF-RCCSD(T)-F12a energy           -361.226976496326

 Program statistics:

 Available memory in ccsd:              2799996573
 Min. memory needed in ccsd:              98702589
 Max. memory used in ccsd:               144424329
 Max. memory used in cckext:             119526752 (17 integral passes)
 Max. memory used in cckint:             241365343 ( 1 integral passes)


 **********************************************************************************************************************************
 DATASETS  * FILE   NREC   LENGTH (MB)   RECORD NAMES
              1      18       32.96       500      610      700      900      950      970     1001      129      960     1100   
                                          VAR    BASINP    GEOM    SYMINP    ZMAT    AOBASIS   BASIS     P2S    ABASIS      S 
                                         1400     1410     1200     1210     1080     1600     1650     1700   
                                           T        V       H0       H01     AOSYM     SMH    MOLCAS    OPER   

              2       7        8.59       700     1000      520     2100     1001     2101     7360   
                                         GEOM     BASIS   MCVARS     RHF     BASIS     RHF    F12ABS    

 PROGRAMS   *        TOTAL  RCCSD(T)   RHF-SCF       INT   RHF-SCF       INT
 CPU TIMES  *      8421.54   8379.19     14.78     25.03      0.39      1.93
 REAL TIME  *      8706.68 SEC
 DISK USED  *         4.57 GB (local),       47.40 GB (total)
 SF USED    *        30.09 GB
 GA USED    *         4.87 MB       (max)       0.00 MB       (current)
 **********************************************************************************************************************************
 Molecular orbitals read from record     2101.2  Type=RHF/CANONICAL (state 1.1)
 Occupation numbers read from record     2101.2  Type=RHF/RHF (state 1.1)
 Orbital energies read from record       2101.2  Type=RHF/CANONICAL (state 1.1)
 Redundancy group numbers read from rec  2101.2  Type=RHF/RHF (state 1.1)

 RCCSD(T)-F12A/cc-pVDZ-F12 energy=   -361.226976496326

   RCCSD(T)-F12A         RHF-SCF         RHF-SCF
   -361.22697650   -359.62262400   -358.82139984
 **********************************************************************************************************************************
 Molpro calculation terminated
