# Supplementary material for: An Experimental and Master Equation Investigation of Kinetics of the CH2OO + RCN Reactions (R = H, CH3, C2H5) and Their Atmospheric Relevance
Source: J Phys Chem A. 2023 Jan 5;127(2):477–88. doi: 10.1021/acs.jpca.2c07073 (PMC9869398; doi:10.1021/acs.jpca.2c07073)
Supplement: Supplementary file 2 — jp2c07073_si_002.zip [file jp2c07073_si_002.zip › CCSD(T)/TSH1.out]

 Working directory              : /run/nvme/job_11472907/data/11472907/molpro.fnKGvBHyWW/
 Global scratch directory       : /run/nvme/job_11472907/data/11472907/molpro.fnKGvBHyWW/
 Wavefunction directory         : /scratch/kurten/scratch_lauri/Cyan/Mesmer/AltDecTS/Ring1-scan-TS-copt-TS-opt-TS-Final-F12/
 Main file repository           : /run/nvme/job_11472907/data/11472907/

 id        : cs

 Nodes       nprocs
 r05c53.bullx    7
 Distribution of processes:   nprocs(total)=    8   nprocs(compute)=    7   nprocs(helper)=    1
 GA implementation: MPI file
 GA implementation (serial work in mppx): MPI file

 Using customized tuning parameters: mindgm=1; mindgv=20; mindgc=4; mindgr=1; noblas=0; minvec=7
 default implementation of scratch files=sf  


 Variables initialized (1009), CPU time= 0.00 sec
 ***,SCI
 memory,2800,m
 geomtyp=xyz
 NOSYM
 geometry={
 8
 Ring1-scan-TS-copt-TS-opt-TS-Final.log,Energy: -177614.5798979
 O         -1.00679       -0.96510       -0.09179
 O          1.21686       -0.82915        0.03673
 C          1.09487        0.38024       -0.00778
 N         -0.00833        1.14419       -0.13366
 C         -1.13511        0.28504        0.15515
 H          1.94860        1.03056        0.24358
 H         -1.63289        0.69257       -0.79005
 H         -1.69659        0.62988        1.03835
 }
 BASIS=MINAO
 END
 {rhf;
 wf,charge=0,spin=0}
 BASIS=VDZ-F12
 END
 {rhf;
 wf,charge=0,spin=0}
 rccsd(t)-f12a,gem_beta=0.9
 
 
 Commands initialized (810), CPU time= 0.01 sec, 661 directives.
 Default parameters read. Elapsed time= 1.66 sec

 Checking input...
 Passed
1


                                         ***  PROGRAM SYSTEM MOLPRO  ***
                                       Copyright, TTI GmbH Stuttgart, 2015
                                    Version 2021.2 linked Aug  3 2021 10:50:23


 **********************************************************************************************************************************
 LABEL *   SCI                                                                           
  64 bit mpp version                                                                     DATE: 25-Apr-22          TIME: 15:54:51  
 **********************************************************************************************************************************

 SHA1:             dade016a989826d9d859d6207854b99675d53db3
 **********************************************************************************************************************************

 Memory per process:      2800 MW
 Total memory per node:  19600 MW

 GA preallocation disabled
 GA check disabled

 Variable memory set to 2800.0 MW

 SETTING GEOMTYP        =    XYZ
 ZSYMEL=NOSYM

 SETTING BASIS          =    MINAO


 Recomputing integrals since basis changed


 Using spherical harmonics

 Library entry O      S MINAO                selected for orbital group  1
 Library entry O      P MINAO                selected for orbital group  1
 Library entry C      S MINAO                selected for orbital group  2
 Library entry C      P MINAO                selected for orbital group  2
 Library entry N      S MINAO                selected for orbital group  3
 Library entry N      P MINAO                selected for orbital group  3
 Library entry H      S MINAO                selected for orbital group  5


 PROGRAM * SEWARD (Integral evaluation for generally contracted gaussian basis sets)     Author: Roland Lindh, 1990

 Geometry written to block  1 of record 700


 Point group  C1  


 ATOMIC COORDINATES

 NR  ATOM    CHARGE       X              Y              Z

   1  O       8.00   -1.902557365   -1.823774683   -0.173457961
   2  O       8.00    2.299532132   -1.566866416    0.069409641
   3  C       6.00    2.069004442    0.718549462   -0.014702069
   4  N       7.00   -0.015741419    2.162205735   -0.252580794
   5  C       6.00   -2.145047021    0.538647535    0.293191008
   6  H       1.00    3.682320326    1.947476155    0.460299489
   7  H       1.00   -3.085714892    1.308767622   -1.492978125
   8  H       1.00   -3.206090446    1.190300691    1.962197122

 Bond lengths in Bohr (Angstrom)

 1-5  2.420248175  2-3  2.298552486  3-4  2.546938363  3-6  2.082948737  4-5  2.732718507
     ( 1.280740179)     ( 1.216341594)     ( 1.347781739)     ( 1.102249003)     ( 1.446092358)

 5-7  2.160634435  5-8  2.082317553
     ( 1.143358504)     ( 1.101914995)

 Bond angles

  1-5-4  117.60330233   1-5-7  103.42325246   1-5-8  120.73459315   2-3-4  130.47310290

  2-3-6  120.03949961   3-4-5  106.40221825   4-3-6  108.71483676   4-5-7   87.84322366

  4-5-8  111.78870478   7-5-8  109.22122323

 NUCLEAR CHARGE:                   38
 NUMBER OF PRIMITIVE AOS:         140
 NUMBER OF SYMMETRY AOS:          140
 NUMBER OF CONTRACTIONS:           28   (   28A   )
 NUMBER OF INNER CORE ORBITALS:     0   (    0A   )
 NUMBER OF OUTER CORE ORBITALS:     5   (    5A   )
 NUMBER OF VALENCE ORBITALS:       23   (   23A   )


 NUCLEAR REPULSION ENERGY  169.60878138

 Eigenvalues of metric

         1 0.191E+00 0.203E+00 0.234E+00 0.248E+00 0.258E+00 0.304E+00 0.347E+00 0.607E+00


 Contracted 2-electron integrals neglected if value below      1.0D-11
 AO integral compression algorithm  1   Integral accuracy      1.0D-11

     1.835 MB (compressed) written to integral file (100.0%)

     Node minimum: 0.262 MB, node maximum: 0.262 MB


 NUMBER OF SORTED TWO-ELECTRON INTEGRALS:      11977.     BUFFER LENGTH:  32768
 NUMBER OF SEGMENTS:   1  SEGMENT LENGTH:      11977      RECORD LENGTH: 524288

 Memory used in sort:       0.57 MW

 SORT1 READ       99300. AND WROTE       11901. INTEGRALS IN      1 RECORDS. CPU TIME:     0.00 SEC, REAL TIME:     0.01 SEC
 SORT2 READ       82180. AND WROTE       82621. INTEGRALS IN      7 RECORDS. CPU TIME:     0.00 SEC, REAL TIME:     0.01 SEC

 Node minimum:       11629.  Node maximum:       11977. integrals

 OPERATOR DM      FOR CENTER  0  COORDINATES:    0.000000    0.000000    0.000000


 **********************************************************************************************************************************
 DATASETS  * FILE   NREC   LENGTH (MB)   RECORD NAMES
              1      18       28.72       500      610      700      900      950      970     1000      129      960     1100   
                                          VAR    BASINP    GEOM    SYMINP    ZMAT    AOBASIS   BASIS     P2S    ABASIS      S 
                                         1400     1410     1200     1210     1080     1600     1650     1700   
                                           T        V       H0       H01     AOSYM     SMH    MOLCAS    OPER   

 PROGRAMS   *        TOTAL       INT
 CPU TIMES  *         0.87      0.71
 REAL TIME  *         7.19 SEC
 DISK USED  *        29.10 MB (local),      232.10 MB (total)
 GA USED    *         0.00 MB       (max)       0.00 MB       (current)
 **********************************************************************************************************************************


 Program * Restricted Hartree-Fock

 Orbital guess generated from atomic densities. Full valence occupancy:   19

 Initial occupancy:  19

 NELEC=   38   SYM=1   MS2= 0   THRE=1.0D-08   THRD=3.2D-06   THRG=3.2D-06  HFMA2=F  DIIS_START=2   DIIS_MAX=10   DIIS_INCORE=F

 Level shifts:    0.00 (CLOSED)    0.00 (OPEN)    0.30 (GAP_MIN)

 ITER           ETOT              DE          GRAD        DDIFF     DIIS  NEXP   TIME(IT)  TIME(TOT)  DIAG
   1     -280.68023874    -280.68023874     0.00D+00     0.38D+00     0     0       0.01      0.03    start
   2     -280.77961437      -0.09937563     0.31D-01     0.83D-01     1     0       0.00      0.03    diag
   3     -280.91779585      -0.13818147     0.28D-01     0.41D-01     2     0       0.00      0.03    diag
   4     -280.92425561      -0.00645976     0.45D-02     0.90D-02     3     0       0.01      0.04    diag
   5     -280.92684936      -0.00259375     0.22D-02     0.63D-02     4     0       0.00      0.04    diag
   6     -280.92747707      -0.00062771     0.84D-03     0.32D-02     5     0       0.00      0.04    diag
   7     -280.92789365      -0.00041659     0.55D-03     0.30D-02     6     0       0.00      0.04    diag
   8     -280.92823201      -0.00033836     0.33D-03     0.35D-02     7     0       0.00      0.04    diag
   9     -280.92849551      -0.00026350     0.23D-03     0.49D-02     8     0       0.00      0.04    diag
  10     -280.92853601      -0.00004050     0.10D-03     0.21D-02     9     0       0.00      0.04    diag/orth
  11     -280.92854091      -0.00000490     0.45D-04     0.48D-03     9     0       0.00      0.04    diag
  12     -280.92854285      -0.00000194     0.28D-04     0.31D-03     9     0       0.00      0.04    diag
  13     -280.92854348      -0.00000062     0.15D-04     0.18D-03     9     0       0.00      0.04    diag
  14     -280.92854365      -0.00000017     0.81D-05     0.94D-04     9     0       0.00      0.04    diag
  15     -280.92854369      -0.00000004     0.45D-05     0.45D-04     9     0       0.00      0.04    diag
  16     -280.92854370      -0.00000001     0.24D-05     0.19D-04     9     0       0.00      0.04    diag
  17     -280.92854370      -0.00000000     0.19D-05     0.12D-04     9     0       0.00      0.04    diag
  18     -280.92854370      -0.00000000     0.70D-06     0.62D-05     9     0       0.00      0.04    diag
  19     -280.92854370      -0.00000000     0.32D-06     0.25D-05     9     0       0.00      0.04    diag
  20     -280.92854370      -0.00000000     0.15D-06     0.48D-06     0     0       0.00      0.04    diag/orth

 Final occupancy:  19

 !RHF STATE 1.1 Energy               -280.928543699652
  RHF One-electron energy            -717.561069886916
  RHF Two-electron energy             267.023744809628
  RHF Kinetic energy                  280.688100605242
  RHF Nuclear energy                  169.608781377636
  RHF Virial quotient                  -1.000856620191

 !RHF STATE 1.1 Dipole moment          -0.53954730     0.85582730     0.05004341
 Dipole moment /Debye                  -1.37139244     2.17529602     0.12719766

 Orbital energies:

           1.1          2.1          3.1          4.1          5.1          6.1          7.1          8.1          9.1         10.1
    -20.659776   -20.642194   -15.685891   -11.582160   -11.559036    -1.516800    -1.462787    -1.287504    -0.994305    -0.849475

          11.1         12.1         13.1         14.1         15.1         16.1         17.1         18.1         19.1         20.1
     -0.770334    -0.739882    -0.698039    -0.687591    -0.612622    -0.591873    -0.507576    -0.486221    -0.422728    -0.088245

          21.1
      0.132814


 HOMO     19.1    -0.422728 =     -11.5030eV
 LUMO     20.1    -0.088245 =      -2.4013eV
 LUMO-HOMO         0.334483 =       9.1017eV

 Orbitals saved in record  2100.2


 **********************************************************************************************************************************
 DATASETS  * FILE   NREC   LENGTH (MB)   RECORD NAMES
              1      18       28.72       500      610      700      900      950      970     1000      129      960     1100   
                                          VAR    BASINP    GEOM    SYMINP    ZMAT    AOBASIS   BASIS     P2S    ABASIS      S 
                                         1400     1410     1200     1210     1080     1600     1650     1700   
                                           T        V       H0       H01     AOSYM     SMH    MOLCAS    OPER   

              2       4        2.75       700     1000      520     2100   
                                         GEOM     BASIS   MCVARS     RHF  

 PROGRAMS   *        TOTAL   RHF-SCF       INT
 CPU TIMES  *         0.92      0.05      0.71
 REAL TIME  *         8.84 SEC
 DISK USED  *        31.57 MB (local),      249.40 MB (total)
 GA USED    *         0.00 MB       (max)       0.00 MB       (current)
 **********************************************************************************************************************************
 SETTING BASIS          =    VDZ-F12


 Recomputing integrals since basis changed


 Using spherical harmonics

 Library entry O      S cc-pVDZ-F12          selected for orbital group  1
 Library entry O      P cc-pVDZ-F12          selected for orbital group  1
 Library entry O      D cc-pVDZ-F12          selected for orbital group  1
 Library entry C      S cc-pVDZ-F12          selected for orbital group  2
 Library entry C      P cc-pVDZ-F12          selected for orbital group  2
 Library entry C      D cc-pVDZ-F12          selected for orbital group  2
 Library entry N      S cc-pVDZ-F12          selected for orbital group  3
 Library entry N      P cc-pVDZ-F12          selected for orbital group  3
 Library entry N      D cc-pVDZ-F12          selected for orbital group  3
 Library entry H      S cc-pVDZ-F12          selected for orbital group  5
 Library entry H      P cc-pVDZ-F12          selected for orbital group  5


 PROGRAM * SEWARD (Integral evaluation for generally contracted gaussian basis sets)     Author: Roland Lindh, 1990

 Geometry written to block  1 of record 700


 Point group  C1  


 ATOMIC COORDINATES

 NR  ATOM    CHARGE       X              Y              Z

   1  O       8.00   -1.902557365   -1.823774683   -0.173457961
   2  O       8.00    2.299532132   -1.566866416    0.069409641
   3  C       6.00    2.069004442    0.718549462   -0.014702069
   4  N       7.00   -0.015741419    2.162205735   -0.252580794
   5  C       6.00   -2.145047021    0.538647535    0.293191008
   6  H       1.00    3.682320326    1.947476155    0.460299489
   7  H       1.00   -3.085714892    1.308767622   -1.492978125
   8  H       1.00   -3.206090446    1.190300691    1.962197122

 Bond lengths in Bohr (Angstrom)

 1-5  2.420248175  2-3  2.298552486  3-4  2.546938363  3-6  2.082948737  4-5  2.732718507
     ( 1.280740179)     ( 1.216341594)     ( 1.347781739)     ( 1.102249003)     ( 1.446092358)

 5-7  2.160634435  5-8  2.082317553
     ( 1.143358504)     ( 1.101914995)

 Bond angles

  1-5-4  117.60330233   1-5-7  103.42325246   1-5-8  120.73459315   2-3-4  130.47310290

  2-3-6  120.03949961   3-4-5  106.40221825   4-3-6  108.71483676   4-5-7   87.84322366

  4-5-8  111.78870478   7-5-8  109.22122323

 NUCLEAR CHARGE:                   38
 NUMBER OF PRIMITIVE AOS:         238
 NUMBER OF SYMMETRY AOS:          228
 NUMBER OF CONTRACTIONS:          177   (  177A   )
 NUMBER OF INNER CORE ORBITALS:     0   (    0A   )
 NUMBER OF OUTER CORE ORBITALS:     5   (    5A   )
 NUMBER OF VALENCE ORBITALS:       23   (   23A   )


 NUCLEAR REPULSION ENERGY  169.60878138


 Eigenvalues of metric

         1 0.202E-03 0.520E-03 0.575E-03 0.925E-03 0.138E-02 0.190E-02 0.198E-02 0.216E-02


 Contracted 2-electron integrals neglected if value below      1.0D-11
 AO integral compression algorithm  1   Integral accuracy      1.0D-11

     589.300 MB (compressed) written to integral file ( 50.3%)

     Node minimum: 79.692 MB, node maximum: 87.818 MB


 NUMBER OF SORTED TWO-ELECTRON INTEGRALS:   17726625.     BUFFER LENGTH:  32768
 NUMBER OF SEGMENTS:   2  SEGMENT LENGTH:   15991171      RECORD LENGTH: 524288

 Memory used in sort:      16.55 MW

 SORT1 READ   146584823. AND WROTE    17393796. INTEGRALS IN     50 RECORDS. CPU TIME:     1.83 SEC, REAL TIME:     2.00 SEC
 SORT2 READ   121551226. AND WROTE   124086381. INTEGRALS IN   2205 RECORDS. CPU TIME:     0.22 SEC, REAL TIME:     0.36 SEC

 Node minimum:    17719875.  Node maximum:    17733378. integrals

 OPERATOR DM      FOR CENTER  0  COORDINATES:    0.000000    0.000000    0.000000


 **********************************************************************************************************************************
 DATASETS  * FILE   NREC   LENGTH (MB)   RECORD NAMES
              1      18       29.81       500      610      700      900      950      970     1001      129      960     1100   
                                          VAR    BASINP    GEOM    SYMINP    ZMAT    AOBASIS   BASIS     P2S    ABASIS      S 
                                         1400     1410     1200     1210     1080     1600     1650     1700   
                                           T        V       H0       H01     AOSYM     SMH    MOLCAS    OPER   

              2       5        2.79       700     1000      520     2100     1001   
                                         GEOM     BASIS   MCVARS     RHF     BASIS   

 PROGRAMS   *        TOTAL       INT   RHF-SCF       INT
 CPU TIMES  *         4.68      3.75      0.05      0.71
 REAL TIME  *        13.31 SEC
 DISK USED  *        32.65 MB (local),        2.09 GB (total)
 GA USED    *         0.00 MB       (max)       0.00 MB       (current)
 **********************************************************************************************************************************


 Program * Restricted Hartree-Fock

 Molecular orbitals read from record     2100.2  Type=RHF/CANONICAL  

 Present basis size:      177
 Previous basis size:      28
 Previous occupation:      19
 Previous closed-shells:   19
 Previous core-orbitals:    5
 Present occupation:       19
 Present closed-shells:    19
 Present core-orbitals:     5
 Wavefunction symmetry:    1   Singlet 

 Orbital overlap <old|new>:  < 1.1| 1.1> = 1.000000   < 2.1| 2.1> = 1.000000   < 3.1| 3.1> = 1.000000   < 4.1| 4.1> = 1.000000
                             < 5.1| 5.1> = 1.000000   < 6.1| 6.1> = 1.000000   < 7.1| 7.1> = 1.000000   < 8.1| 8.1> = 1.000000
                             < 9.1| 9.1> = 1.000000   <10.1|10.1> = 1.000000   <11.1|11.1> = 1.000000   <12.1|12.1> = 1.000000
                             <13.1|13.1> = 1.000000   <14.1|14.1> = 1.000000   <15.1|15.1> = 1.000000   <16.1|16.1> = 1.000000
                             <17.1|17.1> = 1.000000   <18.1|18.1> = 1.000000   <19.1|19.1> = 1.000000


 Initial occupancy:  19

 NELEC=   38   SYM=1   MS2= 0   THRE=1.0D-08   THRD=3.2D-06   THRG=3.2D-06  HFMA2=F  DIIS_START=2   DIIS_MAX=10   DIIS_INCORE=F

 Level shifts:    0.00 (CLOSED)    0.00 (OPEN)    0.30 (GAP_MIN)

 ITER           ETOT              DE          GRAD        DDIFF     DIIS  NEXP   TIME(IT)  TIME(TOT)  DIAG
   1     -280.92854370    -280.92854370     0.00D+00     0.61D-01     0     0       0.13      0.15    start
   2     -281.45423115      -0.52568745     0.14D-01     0.21D-01     1     0       0.12      0.27    diag
   3     -281.49999553      -0.04576438     0.41D-02     0.53D-02     2     0       0.13      0.40    diag
   4     -281.50945713      -0.00946159     0.21D-02     0.25D-02     3     0       0.12      0.52    diag
   5     -281.51157132      -0.00211420     0.88D-03     0.94D-03     4     0       0.13      0.65    diag
   6     -281.51195624      -0.00038492     0.31D-03     0.40D-03     5     0       0.13      0.78    diag
   7     -281.51202796      -0.00007172     0.10D-03     0.17D-03     6     0       0.13      0.91    diag
   8     -281.51205992      -0.00003196     0.54D-04     0.12D-03     7     0       0.12      1.03    diag
   9     -281.51207297      -0.00001305     0.31D-04     0.78D-04     8     0       0.13      1.16    diag
  10     -281.51208085      -0.00000788     0.19D-04     0.66D-04     9     0       0.13      1.29    diag/orth
  11     -281.51208729      -0.00000644     0.13D-04     0.73D-04     9     0       0.13      1.42    diag
  12     -281.51209218      -0.00000488     0.91D-05     0.90D-04     9     0       0.13      1.55    diag
  13     -281.51209358      -0.00000140     0.47D-05     0.58D-04     9     0       0.12      1.67    diag
  14     -281.51209373      -0.00000015     0.19D-05     0.21D-04     9     0       0.13      1.80    diag
  15     -281.51209375      -0.00000002     0.10D-05     0.43D-05     9     0       0.13      1.93    diag
  16     -281.51209375      -0.00000000     0.56D-06     0.31D-05     9     0       0.13      2.06    diag
  17     -281.51209375      -0.00000000     0.26D-06     0.51D-06     0     0       0.13      2.19    diag

 Final occupancy:  19

 !RHF STATE 1.1 Energy               -281.512093753337
  RHF One-electron energy            -720.993938289164
  RHF Two-electron energy             269.873063158191
  RHF Kinetic energy                  281.174513653572
  RHF Nuclear energy                  169.608781377636
  RHF Virial quotient                  -1.001200607037

 !RHF STATE 1.1 Dipole moment          -0.47963201     1.14360172     0.09504884
 Dipole moment /Debye                  -1.21910297     2.90674565     0.24159005

 Orbital energies:

           1.1          2.1          3.1          4.1          5.1          6.1          7.1          8.1          9.1         10.1
    -20.631085   -20.596950   -15.637352   -11.369127   -11.361597    -1.452403    -1.397368    -1.236331    -0.946377    -0.804549

          11.1         12.1         13.1         14.1         15.1         16.1         17.1         18.1         19.1         20.1
     -0.718537    -0.715503    -0.675461    -0.634177    -0.570385    -0.548061    -0.480198    -0.448654    -0.399834    -0.063403

          21.1
      0.053069


 HOMO     19.1    -0.399834 =     -10.8801eV
 LUMO     20.1    -0.063403 =      -1.7253eV
 LUMO-HOMO         0.336432 =       9.1548eV

 Orbitals saved in record  2101.2


 **********************************************************************************************************************************
 DATASETS  * FILE   NREC   LENGTH (MB)   RECORD NAMES
              1      18       29.81       500      610      700      900      950      970     1001      129      960     1100   
                                          VAR    BASINP    GEOM    SYMINP    ZMAT    AOBASIS   BASIS     P2S    ABASIS      S 
                                         1400     1410     1200     1210     1080     1600     1650     1700   
                                           T        V       H0       H01     AOSYM     SMH    MOLCAS    OPER   

              2       6        5.64       700     1000      520     2100     1001     2101   
                                         GEOM     BASIS   MCVARS     RHF     BASIS     RHF  

 PROGRAMS   *        TOTAL   RHF-SCF       INT   RHF-SCF       INT
 CPU TIMES  *         6.89      2.20      3.75      0.05      0.71
 REAL TIME  *        16.18 SEC
 DISK USED  *        37.67 MB (local),        2.13 GB (total)
 GA USED    *         0.00 MB       (max)       0.00 MB       (current)
 **********************************************************************************************************************************


 PROGRAM * CCSD (Restricted open-shell coupled cluster)     Authors: C. Hampel, H.-J. Werner, 1991, M. Deegan, P.J. Knowles, 1992

                   Density fitting integral evaluation by F.R. Manby, 2003,2007, G. Knizia, 2010


 Basis set VDZ-F12/JKFIT generated.      Number of basis functions:   526 
 Basis set CC-PVDZ-F12/OPTRI generated.  Number of basis functions:   396 
 Basis set VDZ-F12/MP2FIT generated.     Number of basis functions:   429 

 Convergence thresholds:  THRVAR = 1.00D-08  THRDEN = 1.00D-06

 CCSD(T)     terms to be evaluated (factor= 1.000)


 Number of core orbitals:           5 (   5 )
 Number of closed-shell orbitals:  14 (  14 )
 Number of external orbitals:     158 ( 158 )

 Memory could be reduced to 108.19 Mwords without degradation in triples

 Number of N-1 electron functions:              28
 Number of N-2 electron functions:             378
 Number of singly external CSFs:              4424
 Number of doubly external CSFs:           7150290
 Total number of CSFs:                     7154714

 Molecular orbitals read from record     2101.2  Type=RHF/CANONICAL  

 Integral transformation finished. Total CPU:   3.82 sec, npass=  1  Memory used:  47.93 MW

 Geminal basis:    OPTFULL  GEM_TYPE=SLATER  BETA=0.9  NGEM=6

 Optimizing Gaussian exponents for each gem_beta

 Geminal optimization for beta= 0.9000
 Weight function:   m=0, omega= 1.3652

 Augmented Hessian optimization of geminal fit. Trust ratio= 0.40000
 Convergence reached after  14 iterations. Final gradient= 9.47D-17, Step= 1.60D-08, Delta= 1.32D-09

 Alpha:                 0.16713     0.72638     2.57315     8.59263    32.33955   179.26007
 Coeff:                 0.29008     0.30523     0.17630     0.10448     0.06448     0.03994


 WFN_F12=FIX,EG    DECOUPLE_EXPL=F   HYBRID=0    NOX=F   SEMIINT_F12=T   CORE_SINGLES=F


 AO(A)-basis ORBITAL           loaded. Number of functions:     177
 RI(R)-basis CC-PVDZ-F12/OPTRI loaded. Number of functions:     396
 DF-basis VDZ-F12/JKFIT        loaded. Number of functions:     526

 Screening thresholds:   THRAO=  1.00D-10  THRMO=  1.00D-09  THRPROD=  1.00D-09
                         THRSW=  1.00D-05  THROV=  1.00D-12  THRAOF12= 1.00D-08

 CPU time for one-electron matrices               0.96 sec

 Construction of ABS:
 Pseudo-inverse stability          2.11E-12
 Smallest eigenvalue of S          4.69E-04  (threshold= 1.00E-08)
 Ratio eigmin/eigmax               6.11E-05  (threshold= 1.00E-09)
 Smallest eigenvalue of S kept     4.69E-04  (threshold= 4.69E-04, 0 functions deleted, 396 kept)

 Construction of CABS:
 Pseudo-inverse stability          4.29E-11
 Smallest eigenvalue of S          5.19E-06  (threshold= 1.00E-08)
 Ratio eigmin/eigmax               5.19E-06  (threshold= 1.00E-09)
 Smallest eigenvalue of S kept     5.19E-06  (threshold= 5.19E-06, 0 functions deleted, 396 kept)

 CPU time for basis constructions                 0.06 sec
 Fock operators(MO) rebuilt from dump record.
 CPU time for Fock operator transformation        0.08 sec

                                      TOTAL          ALPHA          BETA    
  Singles Contributions MO        -0.000000000   -0.000000000   -0.000000000
  Singles Contributions CABS      -0.014128387   -0.007064194   -0.007064194
  Pure DF-RHF relaxation          -0.014128387

 CPU time for RHF CABS relaxation                 0.09 sec
 CPU time for singles (tot)                       0.21 sec

 AO(A)-basis ORBITAL           loaded. Number of functions:     177
 RI(R)-basis CC-PVDZ-F12/OPTRI loaded. Number of functions:     396
 DF-basis VDZ-F12/MP2FIT       loaded. Number of functions:     429

 Screening thresholds:   THRAO=  1.00D-10  THRMO=  1.00D-09  THRPROD=  1.00D-09
                         THRSW=  1.00D-05  THROV=  1.00D-12  THRAOF12= 1.00D-08

 CPU time for transformed integrals               3.87 sec
 CPU time for F12 matrices                        3.72 sec

 Diagonal F12 ansatz with fixed amplitudes:   TS= 0.5000  TT= 0.2500  TN= 0.3750

 ITER.     SQ.NORM      CORR.ENERGY   TOTAL ENERGY  ENERGY CHANGE      VAR         CPU   MICRO    DIIS
   1      1.34369860    -1.16962591  -282.69584806    -1.1838E+00   3.44E-01      0.24  1  1  1   0  0
   2      1.34369834    -1.16962536  -282.69584750     5.5639E-07   6.16E-12      0.84  0  0  0   1  1

 - - Continuing with F12/conv. amplitude coupling turned on.

   3      1.34538857    -1.17505908  -282.70128122    -5.4332E-03   2.38E-04      1.56  1  1  1   1  1
   4      1.34538857    -1.17505908  -282.70128122     3.3817E-10   5.02E-16      2.43  1  1  1   2  2

 CPU time for iterative RMP2-F12                  2.43 sec


 DF-RMP2-F12 doubles corrections:
 - - - - - - - - - - - - - - - - 
  Approx.                             TOTAL           A-B            A-A            B-B    
  RMP2-F12/3C(FIX)                -0.190577566   -0.165587648   -0.012494959   -0.012494959
  RMP2-F12/3*C(FIX)               -0.185143843   -0.161863555   -0.011640144   -0.011640144
  RMP2-F12/3*C(DX)                -0.187515481   -0.164179469   -0.011668006   -0.011668006
  RMP2-F12/3*C(FIX,DX)            -0.206699198   -0.182583916   -0.012057641   -0.012057641

 DF-RMP2-F12 doubles energies:
 - - - - - - - - - - - - - - -
  Approx.                             TOTAL           A-B            A-A            B-B    
  RMP2                            -0.984481515   -0.718830127   -0.132825694   -0.132825694
  RMP2-F12/3C(FIX)                -1.175059080   -0.884417775   -0.145320653   -0.145320653
  RMP2-F12/3*C(FIX)               -1.169625358   -0.880693682   -0.144465838   -0.144465838
  RMP2-F12/3*C(DX)                -1.171996996   -0.883009596   -0.144493700   -0.144493700
  RMP2-F12/3*C(FIX,DX)            -1.191180712   -0.901414042   -0.144883335   -0.144883335


  Reference energy                   -281.512093753338
  CABS relaxation correction to RHF    -0.014128387340
  New reference energy               -281.526222140678

  RMP2-F12 singles (MO) energy         -0.000000000401
  RMP2-F12 pair energy                 -1.175059080444
  RMP2-F12 correlation energy          -1.175059080845

 !RMP2-F12/3C(FIX) energy            -282.701281221523

 Starting RMP2 calculation, locsing= 0

 Wavefunction is spin-projected

 ITER.      SQ.NORM     CORR.ENERGY   TOTAL ENERGY   ENERGY CHANGE        DEN1      VAR(S)    VAR(P)  DIIS     TIME
   1      1.33597445    -0.97901026  -282.49110401    -0.97901026    -0.00488422  0.12D-10  0.28D-02  1  1    16.64
   2      1.34306860    -0.98432988  -282.49642363    -0.00531962    -0.00002662  0.33D-12  0.26D-04  2  2    17.37
   3      1.34365743    -0.98455050  -282.49664425    -0.00022062    -0.00000014  0.56D-14  0.14D-06  3  3    18.19
   4      1.34368183    -0.98455544  -282.49664919    -0.00000494    -0.00000000  0.12D-15  0.42D-09  4  4    19.03
   5      1.34368222    -0.98455552  -282.49664927    -0.00000008    -0.00000000  0.40D-17  0.15D-11  5  5    19.92

 Norm of t1 vector:      0.00002245      S-energy:    -0.00000000      T1 diagnostic:  0.00000300
 Norm of t2 vector:      0.58624417      P-energy:    -0.98455552
                                         Alpha-Beta:  -0.71948169
                                         Alpha-Alpha: -0.13253691
                                         Beta-Beta:   -0.13253691

 Spin contamination <S**2-Sz**2-Sz>     0.00000000
  Reference energy                   -281.512093753338
  CABS singles correction              -0.014128387340
  New reference energy               -281.526222140678
  RHF-RMP2 correlation energy          -0.984555518336
 !RHF-RMP2 energy                    -282.510777659014

  F12/3C(FIX) correction               -0.190577565890
  RHF-RMP2-F12 correlation energy      -1.175133084226
 !RHF-RMP2-F12 total energy          -282.701355224904
 (NB above energy spin projected)

 Starting RCCSD calculation

 ITER.      SQ.NORM     CORR.ENERGY   TOTAL ENERGY   ENERGY CHANGE        DEN1      VAR(S)    VAR(P)  DIIS     TIME
   1      1.28607566    -0.90933695  -282.42143070    -0.90933695    -0.03722563  0.98D-02  0.75D-02  1  1    32.22
   2      1.31812988    -0.93917249  -282.45126624    -0.02983554    -0.00416991  0.37D-03  0.19D-02  2  2    44.63
   3      1.33546247    -0.94419860  -282.45629235    -0.00502611    -0.00076485  0.48D-03  0.23D-03  3  3    57.25
   4      1.34662240    -0.94727091  -282.45936466    -0.00307231    -0.00019187  0.74D-04  0.78D-04  4  4    68.09
   5      1.35471812    -0.94849972  -282.46059347    -0.00122881    -0.00005520  0.59D-04  0.11D-04  5  5    77.84
   6      1.35828777    -0.94875449  -282.46084824    -0.00025478    -0.00001867  0.19D-04  0.35D-05  6  6    87.62
   7      1.36057649    -0.94889112  -282.46098487    -0.00013662    -0.00000896  0.11D-04  0.13D-05  6  1    97.45
   8      1.36213863    -0.94897322  -282.46106698    -0.00008211    -0.00000442  0.42D-05  0.12D-05  6  5   107.43
   9      1.36318191    -0.94901485  -282.46110860    -0.00004162    -0.00000168  0.18D-05  0.32D-06  6  3   117.45
  10      1.36401412    -0.94902277  -282.46111652    -0.00000792    -0.00000056  0.53D-06  0.11D-06  6  2   128.11
  11      1.36448216    -0.94903307  -282.46112682    -0.00001030    -0.00000018  0.12D-06  0.42D-07  6  4   139.44
  12      1.36468519    -0.94903740  -282.46113116    -0.00000433    -0.00000005  0.51D-07  0.10D-07  6  6   149.34
  13      1.36479712    -0.94903720  -282.46113095     0.00000020    -0.00000001  0.11D-07  0.35D-08  6  1   159.86
  14      1.36477125    -0.94903375  -282.46112751     0.00000345    -0.00000001  0.70D-08  0.14D-08  6  5   171.16
  15      1.36476954    -0.94903185  -282.46112560     0.00000190    -0.00000000  0.23D-08  0.66D-09  6  4   181.51
  16      1.36474486    -0.94902920  -282.46112296     0.00000265    -0.00000000  0.12D-08  0.21D-09  6  3   192.48
  17      1.36474661    -0.94902978  -282.46112353    -0.00000057    -0.00000000  0.67D-09  0.10D-09  6  2   203.17

 Norm of t1 vector:      0.17880721      S-energy:     0.00000008      T1 diagnostic:  0.02389412
                                                                       D1 diagnostic:  0.09363826
                                                                       D2 diagnostic:  0.28223458 (external, symmetry=1)
 Norm of t2 vector:      0.57686618      P-energy:    -0.94902986
                                         Alpha-Beta:  -0.72595857
                                         Alpha-Alpha: -0.11153564
                                         Beta-Beta:   -0.11153564

 Singles amplitudes (print threshold =  0.500E-01):

         I         SYM. A    A   T(IA) [Alpha-Alpha]

        12         1         1      0.05597983

         I         SYM. A    A   T(IA) [Beta-Beta]

        12         1         1      0.05597983

 Doubles amplitudes (print threshold =  0.500E-01):

         I         J         SYM. A    SYM. B    A         B      T(IJ, AB) [Alpha-Beta]

        13        13         1         1         1         1     -0.08732559
        14        13         1         1         1         1     -0.06648756
        13        14         1         1         1         1     -0.06648756
        14        14         1         1         1         1     -0.14414264

 Spin contamination <S**2-Sz**2-Sz>     0.00000000

 Memory could be reduced to 117.62 Mwords without degradation in triples


 RESULTS
 =======

  Reference energy                   -281.512093753338
  CABS relaxation correction to RHF    -0.014128387340
  New reference energy               -281.526222140678

  F12 corrections for ansatz 3C(FIX) added to RCCSD energy. Coupling mode:  7

  RCCSD-F12a singles energy             0.000000083108
  RCCSD-F12a pair energy               -1.133141038086
  RCCSD-F12a correlation energy        -1.133140954978
  Triples (T) contribution             -0.058614366725
  Total correlation energy             -1.191755321703

  RHF-RCCSD-F12a energy              -282.659363095655
  RHF-RCCSD[T]-F12a energy           -282.721878788041
  RHF-RCCSD-T-F12a energy            -282.716974699796
 !RHF-RCCSD(T)-F12a energy           -282.717977462381

 Program statistics:

 Available memory in ccsd:              2799998273
 Min. memory needed in ccsd:              20277581
 Max. memory used in ccsd:                29279791
 Max. memory used in cckext:              24746456 (17 integral passes)
 Max. memory used in cckint:              47932263 ( 1 integral passes)


 **********************************************************************************************************************************
 DATASETS  * FILE   NREC   LENGTH (MB)   RECORD NAMES
              1      18       29.81       500      610      700      900      950      970     1001      129      960     1100   
                                          VAR    BASINP    GEOM    SYMINP    ZMAT    AOBASIS   BASIS     P2S    ABASIS      S 
                                         1400     1410     1200     1210     1080     1600     1650     1700   
                                           T        V       H0       H01     AOSYM     SMH    MOLCAS    OPER   

              2       7        6.00       700     1000      520     2100     1001     2101     7360   
                                         GEOM     BASIS   MCVARS     RHF     BASIS     RHF    F12ABS    

 PROGRAMS   *        TOTAL  RCCSD(T)   RHF-SCF       INT   RHF-SCF       INT
 CPU TIMES  *       345.40    338.51      2.20      3.75      0.05      0.71
 REAL TIME  *       380.54 SEC
 DISK USED  *       900.20 MB (local),        8.02 GB (total)
 SF USED    *         5.67 GB
 GA USED    *         3.05 MB       (max)       0.00 MB       (current)
 **********************************************************************************************************************************

 RCCSD(T)-F12A/cc-pVDZ-F12 energy=   -282.717977462381

   RCCSD(T)-F12A         RHF-SCF         RHF-SCF
   -282.71797746   -281.51209375   -280.92854370
 **********************************************************************************************************************************
 Molpro calculation terminated
