# Supplementary material for: An Experimental and Master Equation Investigation of Kinetics of the CH2OO + RCN Reactions (R = H, CH3, C2H5) and Their Atmospheric Relevance
Source: J Phys Chem A. 2023 Jan 5;127(2):477–88. doi: 10.1021/acs.jpca.2c07073 (PMC9869398; doi:10.1021/acs.jpca.2c07073)
Supplement: Supplementary file 2 — jp2c07073_si_002.zip [file jp2c07073_si_002.zip › MESMER/DeltaEDownSensitivity/CriegeeNitrile1E+100-out.xml]

<?xml version="1.0" encoding="utf-8" ?>
<?xml-stylesheet type='text/xsl' href='../../mesmer2.xsl' media='other'?>
<?xml-stylesheet type='text/xsl' href='../../mesmer1.xsl' media='screen'?>
<me:mesmer xmlns="http://www.xml-cml.org/schema" xmlns:me="http://www.chem.leeds.ac.uk/mesmer" xmlns:xsi="http://www.w3.org/2001/XMLSchema-instance">
  <me:title>CriegeeNitrile1</me:title>
  <moleculeList convention="">
    <molecule id="CH2OO.log" description="CH2OO.log">
      <atomArray>
        <atom id="a1" elementType="C" hydrogenCount="2" x3="1.058078" y3="-0.199923" z3="0.000000" />
        <atom id="a2" elementType="H" hydrogenCount="0" x3="1.005629" y3="-1.281919" z3="0.000000" />
        <atom id="a3" elementType="H" hydrogenCount="0" x3="1.966772" y3="0.384409" z3="0.000000" />
        <atom id="a4" elementType="O" hydrogenCount="0" x3="0.000000" y3="0.456542" z3="0.000000" />
        <atom id="a5" elementType="O" hydrogenCount="0" x3="-1.165109" y3="-0.194412" z3="0.000000" />
      </atomArray>
      <bondArray>
        <bond atomRefs2="a1 a2" order="1" />
        <bond atomRefs2="a1 a3" order="1" />
        <bond atomRefs2="a1 a4" order="1" />
        <bond atomRefs2="a4 a5" order="1" />
      </bondArray>
      <propertyList>
        <property title="File Format">
          <scalar>g16</scalar>
        </property>
        <property dictRef="me:ZPE">
          <scalar units="kcal/mol">0.00</scalar>
        </property>
        <property title="Vibrational Frequencies" dictRef="me:vibFreqs">
          <array units="cm-1">543.2489 690.0797 960.7848 979.2214 1258.1765 1422.9589 1593.2124 3137.9486 3291.0333</array>
        </property>
        <property dictRef="me:rotConsts">
          <array units="GHz">81.57743 12.67017 10.96686</array>
        </property>
        <property dictRef="me:symmetryNumber">
          <scalar>1</scalar>
        </property>
        <property dictRef="me:spinMultiplicity">
          <scalar>1</scalar>
        </property>
        <property dictRef="me:frequenciesScaleFactor" default="true">
          <scalar>1</scalar>
        </property>
      </propertyList>
      <me:DOSCMethod>ClassicalRotors</me:DOSCMethod>
    </molecule>
    <molecule id="HCN.log" description="HCN.log">
      <atomArray>
        <atom id="a1" elementType="N" hydrogenCount="0" x3="0.000000" y3="0.000000" z3="0.647791" />
        <atom id="a2" elementType="H" hydrogenCount="0" x3="0.000000" y3="0.000000" z3="-1.561522" />
        <atom id="a3" elementType="C" hydrogenCount="1" x3="0.000000" y3="0.000000" z3="-0.495503" />
      </atomArray>
      <bondArray>
        <bond atomRefs2="a2 a3" order="1" />
        <bond atomRefs2="a3 a1" order="3" />
      </bondArray>
      <propertyList>
        <property title="File Format">
          <scalar>g16</scalar>
        </property>
        <property dictRef="me:ZPE">
          <scalar units="kcal/mol">0.0</scalar>
        </property>
        <property title="Vibrational Frequencies" dictRef="me:vibFreqs">
          <array units="cm-1">773.8293 773.8293 2229.1301 3462.6657</array>
        </property>
        <property dictRef="me:rotConsts">
          <array units="GHz">0.0000000 45.1603171 45.1603171</array>
        </property>
        <property dictRef="me:symmetryNumber">
          <scalar>1</scalar>
        </property>
        <property dictRef="me:spinMultiplicity">
          <scalar>1</scalar>
        </property>
        <property dictRef="me:frequenciesScaleFactor" default="true">
          <scalar>1</scalar>
        </property>
      </propertyList>
      <me:DOSCMethod>ClassicalRotors</me:DOSCMethod>
    </molecule>
    <molecule id="RC1.log" description="RC1.log">
      <atomArray>
        <atom id="a1" elementType="C" hydrogenCount="2" x3="0.971758" y3="1.062378" z3="0.209441" />
        <atom id="a2" elementType="H" hydrogenCount="0" x3="1.204097" y3="1.976171" z3="-0.319338" />
        <atom id="a3" elementType="H" hydrogenCount="0" x3="0.550568" y3="1.012389" z3="1.205037" />
        <atom id="a4" elementType="O" hydrogenCount="0" x3="1.236017" y3="0.011775" z3="-0.399565" />
        <atom id="a5" elementType="O" hydrogenCount="0" x3="0.936190" y3="-1.158561" z3="0.198755" />
        <atom id="a6" elementType="N" hydrogenCount="0" x3="-1.867154" y3="0.629881" z3="-0.043622" />
        <atom id="a7" elementType="H" hydrogenCount="0" x3="-1.557274" y3="-1.559902" z3="-0.029886" />
        <atom id="a8" elementType="C" hydrogenCount="1" x3="-1.722585" y3="-0.506302" z3="-0.033438" />
      </atomArray>
      <bondArray>
        <bond atomRefs2="a4 a5" order="1" />
        <bond atomRefs2="a4 a1" order="1" />
        <bond atomRefs2="a2 a1" order="1" />
        <bond atomRefs2="a6 a8" order="3" />
        <bond atomRefs2="a8 a7" order="1" />
        <bond atomRefs2="a1 a3" order="1" />
      </bondArray>
      <propertyList>
        <property title="File Format">
          <scalar>g16</scalar>
        </property>
        <property dictRef="me:ZPE">
          <scalar units="kcal/mol">-6.3183</scalar>
        </property>
        <property title="Vibrational Frequencies" dictRef="me:vibFreqs">
          <array units="cm-1">93.2901 119.9360 140.8174 192.9170 228.0775 541.5608 698.8433 721.0323 802.6685 942.7681 1028.7046 1254.9946 1431.1943 1612.0478 2212.1195 3146.8490 3295.0189 3459.5483</array>
        </property>
        <property dictRef="me:rotConsts">
          <array units="GHz">9.02040 3.50846 2.66727</array>
        </property>
        <property dictRef="me:symmetryNumber">
          <scalar>1</scalar>
        </property>
        <property dictRef="me:spinMultiplicity">
          <scalar>1</scalar>
        </property>
        <property dictRef="me:epsilon">
          <scalar>487.8</scalar>
          <!--a-pin SI-->
        </property>
        <property dictRef="me:sigma">
          <scalar>5.70</scalar>
          <!--a-pin SI-->
        </property>
        <property dictRef="me:frequenciesScaleFactor" default="true">
          <scalar>1</scalar>
        </property>
      </propertyList>
      <me:energyTransferModel xsi:type="me:ExponentialDown">
        <me:deltaEDown units="cm-1">260</me:deltaEDown>
      </me:energyTransferModel>
      <me:DOSCMethod>ClassicalRotors</me:DOSCMethod>
      <me:DistributionCalcMethod default="true" name="Boltzmann" />
      <me:densityOfStatesList calculated="20220611_160519">
        <me:description>Rovibronic partition function calculation at various temperatures. qtot : product of QM partition functions for vibrations (1-D harmonic oscillator) and classical partition functions for rotations.  sumc : cell based partition function. sumg : grain based partition function </me:description>
        <me:densityOfStates>
          <me:T>200</me:T>
          <me:qtot>495049</me:qtot>
          <me:sumc>495523</me:sumc>
          <me:sumg>492874</me:sumg>
        </me:densityOfStates>
        <me:densityOfStates>
          <me:T>300</me:T>
          <me:qtot>3.70247e+06</me:qtot>
          <me:sumc>3.70561e+06</me:sumc>
          <me:sumg>3.69677e+06</me:sumg>
        </me:densityOfStates>
      </me:densityOfStatesList>
    </molecule>
    <molecule id="TS1.log" description="TS1.log">
      <atomArray>
        <atom id="a1" elementType="C" hydrogenCount="2" x3="-0.798849" y3="-0.975397" z3="0.219884" />
        <atom id="a2" elementType="H" hydrogenCount="0" x3="-1.095998" y3="-1.884703" z3="-0.284942" />
        <atom id="a3" elementType="H" hydrogenCount="0" x3="-0.546423" y3="-0.947226" z3="1.269434" />
        <atom id="a4" elementType="O" hydrogenCount="0" x3="-1.106538" y3="0.090615" z3="-0.381087" />
        <atom id="a5" elementType="O" hydrogenCount="0" x3="-0.547709" y3="1.192630" z3="0.192884" />
        <atom id="a6" elementType="N" hydrogenCount="0" x3="1.333537" y3="-0.762653" z3="-0.089200" />
        <atom id="a7" elementType="H" hydrogenCount="0" x3="1.822669" y3="1.383183" z3="-0.017864" />
        <atom id="a8" elementType="C" hydrogenCount="1" x3="1.418676" y3="0.395624" z3="-0.025985" />
      </atomArray>
      <bondArray>
        <bond atomRefs2="a4 a5" order="1" />
        <bond atomRefs2="a4 a1" order="1" />
        <bond atomRefs2="a2 a1" order="1" />
        <bond atomRefs2="a6 a8" order="3" />
        <bond atomRefs2="a8 a7" order="1" />
        <bond atomRefs2="a1 a3" order="1" />
      </bondArray>
      <propertyList>
        <property title="File Format">
          <scalar>g16</scalar>
        </property>
        <property dictRef="me:ZPE">
          <scalar units="kcal/mol">-0.7958</scalar>
        </property>
        <property title="Vibrational Frequencies" dictRef="me:vibFreqs">
          <array units="cm-1">260.0720 276.1171 436.9868 475.2379 576.3524 793.0949 801.1595 826.1688 983.4782 1072.1732 1241.1550 1408.2743 1570.1847 2073.3428 3157.4922 3293.2677 3427.0952</array>
        </property>
        <property dictRef="me:imFreqs">
          <array units="cm-1">-346.4864</array>
        </property>
        <property dictRef="me:rotConsts">
          <array units="GHz">9.13819 5.49538 3.69770</array>
        </property>
        <property dictRef="me:symmetryNumber">
          <scalar>1</scalar>
        </property>
        <property dictRef="me:spinMultiplicity">
          <scalar>1</scalar>
        </property>
        <property dictRef="me:frequenciesScaleFactor" default="true">
          <scalar>1</scalar>
        </property>
      </propertyList>
      <me:DOSCMethod>ClassicalRotors</me:DOSCMethod>
      <me:densityOfStatesList calculated="20220611_160519">
        <me:description>Rovibronic partition function calculation at various temperatures. qtot : product of QM partition functions for vibrations (1-D harmonic oscillator) and classical partition functions for rotations.  sumc : cell based partition function. sumg : grain based partition function </me:description>
        <me:densityOfStates>
          <me:T>200</me:T>
          <me:qtot>53186.9</me:qtot>
          <me:sumc>53204.9</me:sumc>
          <me:sumg>52928.1</me:sumg>
        </me:densityOfStates>
        <me:densityOfStates>
          <me:T>300</me:T>
          <me:qtot>180944</me:qtot>
          <me:sumc>181062</me:sumc>
          <me:sumg>180633</me:sumg>
        </me:densityOfStates>
      </me:densityOfStatesList>
    </molecule>
    <molecule id="Ring1.log" description="Ring1.log">
      <atomArray>
        <atom id="a1" elementType="O" hydrogenCount="0" x3="-0.677064" y3="-0.964014" z3="0.000000" />
        <atom id="a2" elementType="O" hydrogenCount="0" x3="-1.130871" y3="0.400261" z3="0.000000" />
        <atom id="a3" elementType="C" hydrogenCount="1" x3="0.000000" y3="1.120451" z3="0.000000" />
        <atom id="a4" elementType="N" hydrogenCount="0" x3="1.103517" y3="0.520222" z3="0.000000" />
        <atom id="a5" elementType="C" hydrogenCount="2" x3="0.767997" y3="-0.881515" z3="0.000000" />
        <atom id="a6" elementType="H" hydrogenCount="0" x3="-0.161273" y3="2.189380" z3="0.000000" />
        <atom id="a7" elementType="H" hydrogenCount="0" x3="1.146078" y3="-1.377262" z3="0.897039" />
        <atom id="a8" elementType="H" hydrogenCount="0" x3="1.146078" y3="-1.377262" z3="-0.897039" />
      </atomArray>
      <bondArray>
        <bond atomRefs2="a8 a5" order="1" />
        <bond atomRefs2="a1 a2" order="1" />
        <bond atomRefs2="a1 a5" order="1" />
        <bond atomRefs2="a2 a3" order="1" />
        <bond atomRefs2="a3 a4" order="2" />
        <bond atomRefs2="a3 a6" order="1" />
        <bond atomRefs2="a4 a5" order="1" />
        <bond atomRefs2="a5 a7" order="1" />
      </bondArray>
      <propertyList>
        <property title="File Format">
          <scalar>g16</scalar>
        </property>
        <property dictRef="me:ZPE">
          <scalar units="kcal/mol">-51.1612</scalar>
        </property>
        <property title="Vibrational Frequencies" dictRef="me:vibFreqs">
          <array units="cm-1">148.7290745 513.0472848 736.3612129 800.8691573 893.4945621 915.8157407 981.0984034 1035.825195 1114.571062 1120.454306 1219.9908 1312.948238 1371.147241 1540.974392 1683.381189 3080.14772 3174.534129 3293.75871</array>
        </property>
        <property dictRef="me:rotConsts">
          <array units="GHz">9.09176 8.95352 4.64557</array>
        </property>
        <property dictRef="me:symmetryNumber">
          <scalar>1</scalar>
        </property>
        <property dictRef="me:spinMultiplicity">
          <scalar>1</scalar>
        </property>
        <property dictRef="me:epsilon">
          <scalar>457.3</scalar>
          <!--a-pin SI-->
        </property>
        <property dictRef="me:sigma">
          <scalar>4.93</scalar>
          <!--a-pin SI-->
        </property>
        <property dictRef="me:frequenciesScaleFactor" default="true">
          <scalar>1</scalar>
        </property>
      </propertyList>
      <me:energyTransferModel xsi:type="me:ExponentialDown">
        <me:deltaEDown units="cm-1">360</me:deltaEDown>
      </me:energyTransferModel>
      <me:DOSCMethod>ClassicalRotors</me:DOSCMethod>
      <me:DistributionCalcMethod default="true" name="Boltzmann" />
      <me:densityOfStatesList calculated="20220611_160519">
        <me:description>Rovibronic partition function calculation at various temperatures. qtot : product of QM partition functions for vibrations (1-D harmonic oscillator) and classical partition functions for rotations.  sumc : cell based partition function. sumg : grain based partition function </me:description>
        <me:densityOfStates>
          <me:T>200</me:T>
          <me:qtot>38800.5</me:qtot>
          <me:sumc>38762.1</me:sumc>
          <me:sumg>38561.5</me:sumg>
        </me:densityOfStates>
        <me:densityOfStates>
          <me:T>300</me:T>
          <me:qtot>107837</me:qtot>
          <me:sumc>107711</me:sumc>
          <me:sumg>107458</me:sumg>
        </me:densityOfStates>
      </me:densityOfStatesList>
    </molecule>
    <molecule id="STS1.log" description="STS1.log">
      <atomArray>
        <atom id="a1" elementType="O" hydrogenCount="0" x3="0.977461" y3="-0.945430" z3="-0.126374" />
        <atom id="a2" elementType="O" hydrogenCount="0" x3="-1.257347" y3="-0.843995" z3="0.048663" />
        <atom id="a3" elementType="C" hydrogenCount="1" x3="-1.056831" y3="0.348961" z3="-0.000394" />
        <atom id="a4" elementType="N" hydrogenCount="0" x3="-0.109120" y3="1.200681" z3="-0.128914" />
        <atom id="a5" elementType="C" hydrogenCount="2" x3="1.305899" y3="0.233930" z3="0.142061" />
        <atom id="a6" elementType="H" hydrogenCount="0" x3="-1.876954" y3="1.093023" z3="0.216954" />
        <atom id="a7" elementType="H" hydrogenCount="0" x3="1.636844" y3="0.507456" z3="1.149544" />
        <atom id="a8" elementType="H" hydrogenCount="0" x3="1.748625" y3="0.812804" z3="-0.692422" />
      </atomArray>
      <bondArray>
        <bond atomRefs2="a8 a5" order="1" />
        <bond atomRefs2="a4 a3" order="1" />
        <bond atomRefs2="a4 a5" order="1" />
        <bond atomRefs2="a1 a5" order="1" />
        <bond id="b5" atomRefs2="a3 a2" order="2" />
        <bond atomRefs2="a3 a6" order="1" />
        <bond atomRefs2="a5 a7" order="1" />
      </bondArray>
      <propertyList>
        <property title="File Format">
          <scalar>g16</scalar>
        </property>
        <property dictRef="me:ZPE">
          <scalar units="kcal/mol">-18.9456</scalar>
        </property>
        <property title="Vibrational Frequencies" dictRef="me:vibFreqs">
          <array units="cm-1">80.70572104 334.4079932 457.9738787 557.3722309 725.0800299 727.3929658 859.4670549 865.8236051 1072.682229 1204.749057 1263.339874 1311.337325 1554.795136 1682.965131 2991.992175 3057.862312 3158.520454</array>
        </property>
        <property dictRef="me:imFreqs">
          <array units="cm-1">-999.800280</array>
        </property>
        <property dictRef="me:rotConsts">
          <array units="GHz">9.59533 5.84057 3.77277</array>
        </property>
        <property dictRef="me:symmetryNumber">
          <scalar>1</scalar>
        </property>
        <property dictRef="me:spinMultiplicity">
          <scalar>1</scalar>
        </property>
        <property dictRef="me:frequenciesScaleFactor" default="true">
          <scalar>1</scalar>
        </property>
      </propertyList>
      <me:DOSCMethod>ClassicalRotors</me:DOSCMethod>
      <me:densityOfStatesList calculated="20220611_160519">
        <me:description>Rovibronic partition function calculation at various temperatures. qtot : product of QM partition functions for vibrations (1-D harmonic oscillator) and classical partition functions for rotations.  sumc : cell based partition function. sumg : grain based partition function </me:description>
        <me:densityOfStates>
          <me:T>200</me:T>
          <me:qtot>87926</me:qtot>
          <me:sumc>87721.8</me:sumc>
          <me:sumg>87260.6</me:sumg>
        </me:densityOfStates>
        <me:densityOfStates>
          <me:T>300</me:T>
          <me:qtot>316551</me:qtot>
          <me:sumc>315830</me:sumc>
          <me:sumg>315080</me:sumg>
        </me:densityOfStates>
      </me:densityOfStatesList>
    </molecule>
    <molecule id="PC1.log" description="PC1.log">
      <atomArray>
        <atom id="a1" elementType="C" hydrogenCount="2" x3="2.667131" y3="0.345791" z3="-0.001912" />
        <atom id="a2" elementType="H" hydrogenCount="0" x3="3.768629" y3="0.338375" z3="-0.003816" />
        <atom id="a3" elementType="H" hydrogenCount="0" x3="2.168924" y3="1.329486" z3="-0.002601" />
        <atom id="a4" elementType="O" hydrogenCount="0" x3="2.036728" y3="-0.676789" z3="0.000767" />
        <atom id="a5" elementType="N" hydrogenCount="1" x3="-0.626367" y3="0.401459" z3="0.003668" />
        <atom id="a6" elementType="C" hydrogenCount="0" x3="-1.778564" y3="0.053297" z3="0.000373" />
        <atom id="a7" elementType="O" hydrogenCount="0" x3="-2.922293" y3="-0.158367" z3="-0.002459" />
        <atom id="a8" elementType="H" hydrogenCount="0" x3="0.200125" y3="-0.191359" z3="0.003505" />
      </atomArray>
      <bondArray>
        <bond atomRefs2="a2 a1" order="1" />
        <bond atomRefs2="a3 a1" order="1" />
        <bond atomRefs2="a7 a6" order="2" />
        <bond atomRefs2="a1 a4" order="2" />
        <bond atomRefs2="a6 a5" order="2" />
        <bond atomRefs2="a8 a5" order="1" />
      </bondArray>
      <propertyList>
        <property title="File Format">
          <scalar>g16</scalar>
        </property>
        <property dictRef="me:ZPE">
          <scalar units="kcal/mol">-116.1402</scalar>
        </property>
        <property title="Vibrational Frequencies" dictRef="me:vibFreqs">
          <array units="cm-1">18.2936 53.0087 105.4050 187.6622 198.9704 513.5474 662.3235 680.0760 880.1043 1220.7124 1280.8307 1360.6489 1536.7528 1835.2526 2358.0765 2944.4018 3024.2008 3463.1058</array>
        </property>
        <property dictRef="me:rotConsts">
          <array units="GHz">9.0940506 2.3106702 1.8668605</array>
        </property>
        <property dictRef="me:symmetryNumber">
          <scalar>1</scalar>
        </property>
        <property dictRef="me:spinMultiplicity">
          <scalar>1</scalar>
        </property>
        <property dictRef="me:epsilon">
          <scalar>437.2</scalar>
          <!--a-pin SI-->
        </property>
        <property dictRef="me:sigma">
          <scalar>4.30</scalar>
          <!--a-pin SI-->
        </property>
        <property dictRef="me:frequenciesScaleFactor" default="true">
          <scalar>1</scalar>
        </property>
      </propertyList>
      <me:energyTransferModel xsi:type="me:ExponentialDown">
        <me:deltaEDown units="cm-1">250</me:deltaEDown>
      </me:energyTransferModel>
      <me:DOSCMethod>ClassicalRotors</me:DOSCMethod>
      <me:DistributionCalcMethod default="true" name="Boltzmann" />
      <me:densityOfStatesList calculated="20220611_160520">
        <me:description>Rovibronic partition function calculation at various temperatures. qtot : product of QM partition functions for vibrations (1-D harmonic oscillator) and classical partition functions for rotations.  sumc : cell based partition function. sumg : grain based partition function </me:description>
        <me:densityOfStates>
          <me:T>200</me:T>
          <me:qtot>6.78685e+06</me:qtot>
          <me:sumc>6.90242e+06</me:sumc>
          <me:sumg>6.86554e+06</me:sumg>
        </me:densityOfStates>
        <me:densityOfStates>
          <me:T>300</me:T>
          <me:qtot>6.21214e+07</me:qtot>
          <me:sumc>6.32037e+07</me:sumc>
          <me:sumg>6.30529e+07</me:sumg>
        </me:densityOfStates>
      </me:densityOfStatesList>
    </molecule>
    <molecule id="Formaldehyde.log" description="Formaldehyde.log">
      <atomArray>
        <atom id="a1" elementType="C" hydrogenCount="2" x3="0.000000" y3="0.000000" z3="-0.525299" />
        <atom id="a2" elementType="H" hydrogenCount="0" x3="0.000000" y3="0.938820" z3="-1.108161" />
        <atom id="a3" elementType="H" hydrogenCount="0" x3="0.000000" y3="-0.938820" z3="-1.108161" />
        <atom id="a4" elementType="O" hydrogenCount="0" x3="0.000000" y3="0.000000" z3="0.671015" />
      </atomArray>
      <bondArray>
        <bond atomRefs2="a2 a1" order="1" />
        <bond atomRefs2="a3 a1" order="1" />
        <bond atomRefs2="a1 a4" order="2" />
      </bondArray>
      <propertyList>
        <property title="File Format">
          <scalar>g16</scalar>
        </property>
        <property dictRef="me:ZPE">
          <scalar units="kcal/mol">0.00</scalar>
        </property>
        <property title="Vibrational Frequencies" dictRef="me:vibFreqs">
          <array units="cm-1">1208.4168 1272.1648 1536.5095 1852.8375 2913.2769 2974.1737</array>
        </property>
        <property dictRef="me:rotConsts">
          <array units="GHz">284.47071 39.39723 34.60472</array>
        </property>
        <property dictRef="me:symmetryNumber">
          <scalar>2</scalar>
        </property>
        <property dictRef="me:spinMultiplicity">
          <scalar>1</scalar>
        </property>
        <property dictRef="me:frequenciesScaleFactor" default="true">
          <scalar>1</scalar>
        </property>
      </propertyList>
      <me:DOSCMethod>ClassicalRotors</me:DOSCMethod>
    </molecule>
    <molecule id="IsoC1.log" description="IsoC1.log">
      <atomArray>
        <atom id="a1" elementType="O" hydrogenCount="0" x3="-0.450125" y3="1.117731" z3="0.000000" />
        <atom id="a2" elementType="C" hydrogenCount="0" x3="0.000000" y3="0.048607" z3="0.000000" />
        <atom id="a3" elementType="N" hydrogenCount="1" x3="0.331787" y3="-1.112778" z3="0.000000" />
        <atom id="a4" elementType="H" hydrogenCount="0" x3="1.278492" y3="-1.444045" z3="0.000000" />
      </atomArray>
      <bondArray>
        <bond atomRefs2="a1 a2" order="2" />
        <bond atomRefs2="a2 a3" order="2" />
        <bond atomRefs2="a3 a4" order="1" />
      </bondArray>
      <propertyList>
        <property title="File Format">
          <scalar>g16</scalar>
        </property>
        <property dictRef="me:ZPE">
          <scalar units="kcal/mol">-111.6611</scalar>
        </property>
        <property title="Vibrational Frequencies" dictRef="me:vibFreqs">
          <array units="cm-1">573.4560 649.1733 795.9774 1357.0182 2357.8144 3725.5313</array>
        </property>
        <property dictRef="me:rotConsts">
          <array units="GHz">885.62568 11.17428 11.03504</array>
        </property>
        <property dictRef="me:symmetryNumber">
          <scalar>1</scalar>
        </property>
        <property dictRef="me:spinMultiplicity">
          <scalar>1</scalar>
        </property>
        <property dictRef="me:frequenciesScaleFactor" default="true">
          <scalar>1</scalar>
        </property>
      </propertyList>
      <me:DOSCMethod>ClassicalRotors</me:DOSCMethod>
    </molecule>
    <molecule id="TSH1" description="TSH1">
      <atomArray>
        <atom id="a1" elementType="O" hydrogenCount="0" x3="-1.006790" y3="-0.965100" z3="-0.091790" />
        <atom id="a2" elementType="O" hydrogenCount="0" x3="1.216860" y3="-0.829150" z3="0.036730" />
        <atom id="a3" elementType="C" hydrogenCount="1" x3="1.094870" y3="0.380240" z3="-0.007780" />
        <atom id="a4" elementType="N" hydrogenCount="0" x3="-0.008330" y3="1.144190" z3="-0.133660" />
        <atom id="a5" elementType="C" hydrogenCount="2" x3="-1.135110" y3="0.285040" z3="0.155150" />
        <atom id="a6" elementType="H" hydrogenCount="0" x3="1.948600" y3="1.030560" z3="0.243580" />
        <atom id="a7" elementType="H" hydrogenCount="0" x3="-1.632890" y3="0.692570" z3="-0.790050" />
        <atom id="a8" elementType="H" hydrogenCount="0" x3="-1.696590" y3="0.629880" z3="1.038350" />
      </atomArray>
      <bondArray>
        <bond atomRefs2="a7 a5" order="1" />
        <bond atomRefs2="a4 a3" order="1" />
        <bond atomRefs2="a4 a5" order="1" />
        <bond atomRefs2="a1 a5" order="1" />
        <bond atomRefs2="a3 a2" order="2" />
        <bond atomRefs2="a3 a6" order="1" />
        <bond atomRefs2="a5 a8" order="1" />
      </bondArray>
      <propertyList>
        <property title="File Format">
          <scalar>g16</scalar>
        </property>
        <property dictRef="me:ZPE">
          <scalar units="kcal/mol">-19.8890</scalar>
        </property>
        <property title="Vibrational Frequencies" dictRef="me:vibFreqs">
          <array units="cm-1">269.8061 312.7349 463.2676 535.6721 684.5368 859.8689 932.0733 1014.4278 1091.5484 1245.5655 1269.1093 1329.8180 1407.5562 1630.0424 2656.1473 2967.2177 2996.8683</array>
        </property>
        <property dictRef="me:imFreqs">
          <array units="cm-1">-585.0357</array>
        </property>
        <property dictRef="me:rotConsts">
          <array units="GHz">9.85469 6.19328 3.94970</array>
        </property>
        <property dictRef="me:symmetryNumber">
          <scalar>1</scalar>
        </property>
        <property dictRef="me:TSOpticalSymmetryNumber">
          <scalar>2</scalar>
        </property>
        <property dictRef="me:spinMultiplicity">
          <scalar>1</scalar>
        </property>
        <property dictRef="me:frequenciesScaleFactor" default="true">
          <scalar>1</scalar>
        </property>
      </propertyList>
      <me:DOSCMethod>ClassicalRotors</me:DOSCMethod>
      <me:densityOfStatesList calculated="20220611_160520">
        <me:description>Rovibronic partition function calculation at various temperatures. qtot : product of QM partition functions for vibrations (1-D harmonic oscillator) and classical partition functions for rotations.  sumc : cell based partition function. sumg : grain based partition function </me:description>
        <me:densityOfStates>
          <me:T>200</me:T>
          <me:qtot>85965.2</me:qtot>
          <me:sumc>85925.5</me:sumc>
          <me:sumg>85471.5</me:sumg>
        </me:densityOfStates>
        <me:densityOfStates>
          <me:T>300</me:T>
          <me:qtot>265246</me:qtot>
          <me:sumc>265038</me:sumc>
          <me:sumg>264408</me:sumg>
        </me:densityOfStates>
      </me:densityOfStatesList>
    </molecule>
    <molecule id="Altamine1" description="Altamine1">
      <atomArray>
        <atom id="a1" elementType="O" hydrogenCount="0" x3="1.837300" y3="-0.678040" z3="0.000100" />
        <atom id="a2" elementType="O" hydrogenCount="0" x3="-2.174170" y3="-0.112580" z3="0.000620" />
        <atom id="a3" elementType="C" hydrogenCount="1" x3="-0.999750" y3="-0.358050" z3="-0.000720" />
        <atom id="a4" elementType="N" hydrogenCount="1" x3="-0.033560" y3="0.637330" z3="-0.000680" />
        <atom id="a5" elementType="C" hydrogenCount="1" x3="1.327740" y3="0.407850" z3="0.000310" />
        <atom id="a6" elementType="H" hydrogenCount="0" x3="-0.573890" y3="-1.367580" z3="0.000080" />
        <atom id="a7" elementType="H" hydrogenCount="0" x3="-0.370890" y3="1.587290" z3="0.000090" />
        <atom id="a8" elementType="H" hydrogenCount="0" x3="1.906690" y3="1.345140" z3="0.001320" />
      </atomArray>
      <bondArray>
        <bond atomRefs2="a3 a4" order="1" />
        <bond atomRefs2="a3 a6" order="1" />
        <bond atomRefs2="a3 a2" order="2" />
        <bond atomRefs2="a4 a7" order="1" />
        <bond atomRefs2="a4 a5" order="1" />
        <bond atomRefs2="a1 a5" order="2" />
        <bond atomRefs2="a5 a8" order="1" />
      </bondArray>
      <propertyList>
        <property title="File Format">
          <scalar>g16</scalar>
        </property>
        <property dictRef="me:ZPE">
          <scalar units="kcal/mol">-131.2444</scalar>
        </property>
        <property title="Vibrational Frequencies" dictRef="me:vibFreqs">
          <array units="cm-1">168.4326 235.9247 258.0426 516.3088 681.4269 805.5609 1044.6182 1066.0553 1091.6117 1210.7687 1391.7530 1443.8971 1503.2510 1817.0255 1860.2680 2993.1064 3072.1917 3633.7444</array>
        </property>
        <property dictRef="me:rotConsts">
          <array units="GHz">22.02964 3.02729 2.66154</array>
        </property>
        <property dictRef="me:symmetryNumber">
          <scalar>1</scalar>
        </property>
        <property dictRef="me:spinMultiplicity">
          <scalar>1</scalar>
        </property>
        <property dictRef="me:epsilon">
          <scalar>456.3</scalar>
          <!--a-pin SI-->
        </property>
        <property dictRef="me:sigma">
          <scalar>4.88</scalar>
          <!--a-pin SI-->
        </property>
        <property dictRef="me:frequenciesScaleFactor" default="true">
          <scalar>1</scalar>
        </property>
      </propertyList>
      <me:energyTransferModel xsi:type="me:ExponentialDown">
        <me:deltaEDown units="cm-1">490</me:deltaEDown>
      </me:energyTransferModel>
      <me:DOSCMethod>ClassicalRotors</me:DOSCMethod>
      <me:DistributionCalcMethod default="true" name="Boltzmann" />
      <me:densityOfStatesList calculated="20220611_160521">
        <me:description>Rovibronic partition function calculation at various temperatures. qtot : product of QM partition functions for vibrations (1-D harmonic oscillator) and classical partition functions for rotations.  sumc : cell based partition function. sumg : grain based partition function </me:description>
        <me:densityOfStates>
          <me:T>200</me:T>
          <me:qtot>76719.5</me:qtot>
          <me:sumc>76821.3</me:sumc>
          <me:sumg>76414</me:sumg>
        </me:densityOfStates>
        <me:densityOfStates>
          <me:T>300</me:T>
          <me:qtot>293082</me:qtot>
          <me:sumc>293590</me:sumc>
          <me:sumg>292891</me:sumg>
        </me:densityOfStates>
      </me:densityOfStatesList>
    </molecule>
    <molecule id="N2" description="Bath">
      <propertyList>
        <property dictRef="me:epsilon">
          <scalar>91.85</scalar>
        </property>
        <property dictRef="me:sigma">
          <scalar>3.919</scalar>
        </property>
        <property dictRef="me:MW">
          <scalar units="amu">28.014</scalar>
        </property>
      </propertyList>
    </molecule>
  </moleculeList>
  <reactionList>
    <reaction id=" A1 ">
      <!-- CH2OO.log + HCN.log -> RC1.log -->
      <reactant>
        <molecule ref="CH2OO.log" role="deficientReactant" />
      </reactant>
      <reactant>
        <molecule ref="HCN.log" role="excessReactant" />
      </reactant>
      <product>
        <molecule ref="RC1.log" role="modelled" />
      </product>
      <me:MCRCMethod xsi:type="me:MesmerILT">
        <me:preExponential units="cm3molecule-1s-1">1.4e-10</me:preExponential>
        <me:activationEnergy units="kcal/mol">0.0</me:activationEnergy>
        <me:TInfinity>298.15</me:TInfinity>
        <me:nInfinity>1.0</me:nInfinity>
      </me:MCRCMethod>
      <me:excessReactantConc>1.00E15</me:excessReactantConc>
      <me:TInfinity default="true">298</me:TInfinity>
    </reaction>
    <reaction id=" C1 ">
      <!-- RC1.log -> [ TS1.log ] -> Ring1.log -->
      <reactant>
        <molecule ref="RC1.log" role="modelled" />
      </reactant>
      <me:transitionState>
        <molecule ref="TS1.log" role="transitionState" />
      </me:transitionState>
      <product>
        <molecule ref="Ring1.log" role="modelled" />
      </product>
      <me:MCRCMethod name="RRKM" />
    </reaction>
    <reaction id=" S1 ">
      <!-- Ring1.log -> [ STS1.log ] -> PC1.log -->
      <reactant>
        <molecule ref="Ring1.log" role="modelled" />
      </reactant>
      <me:transitionState>
        <molecule ref="STS1.log" role="transitionState" />
      </me:transitionState>
      <product>
        <molecule ref="PC1.log" role="modelled" />
      </product>
      <me:tunneling>Eckart</me:tunneling>
      <me:MCRCMethod name="RRKM" />
    </reaction>
    <reaction id=" D1 ">
      <!-- PC1.log -> Formaldehyde.log + IsoC1.log -->
      <reactant>
        <molecule ref="PC1.log" role="modelled" />
      </reactant>
      <product>
        <molecule ref="Formaldehyde.log" role="sink" />
      </product>
      <product>
        <molecule ref="IsoC1.log" role="sink" />
      </product>
      <me:MCRCMethod xsi:type="me:MesmerILT">
        <me:preExponential units="cm3molecule-1s-1">1.4e-10</me:preExponential>
        <me:activationEnergy units="kcal/mol" reverse="true">0.0</me:activationEnergy>
        <me:TInfinity>298.15</me:TInfinity>
        <me:nInfinity>0.01</me:nInfinity>
      </me:MCRCMethod>
      <me:TInfinity default="true">298</me:TInfinity>
    </reaction>
    <reaction id=" H1 ">
      <!-- Ring1.log -> [ TSH1 ] -> Altamine1 -->
      <reactant>
        <molecule ref="Ring1.log" role="modelled" />
      </reactant>
      <me:transitionState>
        <molecule ref="TSH1" role="transitionState" />
      </me:transitionState>
      <product>
        <molecule ref="Altamine1" role="modelled" />
      </product>
      <me:tunneling>Eckart</me:tunneling>
      <me:MCRCMethod name="RRKM" />
    </reaction>
  </reactionList>
  <me:conditions>
    <me:bathGas>N2</me:bathGas>
    <me:PTs>
      <me:PTpair units="Torr" P="760.0" T="298.15" precision="qd" bathGas="N2" />
    </me:PTs>
  </me:conditions>
  <me:modelParameters>
    <me:grainSize units="cm-1">50</me:grainSize>
    <me:energyAboveTheTopHill>20</me:energyAboveTheTopHill>
  </me:modelParameters>
  <me:control>
    <me:MaximumEvolutionTime>1E4</me:MaximumEvolutionTime>
    <me:testDOS />
    <me:printSpeciesProfile />
    <me:printCellDOS />
    <me:testRateConstant />
    <me:printGrainDOS />
    <me:printGrainedSpeciesProfile />
    <me:printTunnellingCoefficients />
    <me:printGrainkfE />
    <me:printGrainBoltzmann />
    <me:printGrainkbE />
    <me:eigenvalues>0</me:eigenvalues>
    <me:calcMethod default="true" name="simpleCalc" />
    <me:ForceMacroDetailedBalance default="true">true</me:ForceMacroDetailedBalance>
  </me:control>
  <metadataList xmlns:dc="http://purl.org/dc/elements/1.1/">
    <dc:title>CriegeeNitrile1</dc:title>
    <dc:source>CriegeeNitrile1E+100.xml</dc:source>
    <dc:creator>Mesmer v6.0</dc:creator>
    <dc:date>20220611_160518</dc:date>
    <dc:contributor>lfranzon</dc:contributor>
  </metadataList>
  <me:analysis calculated="20220611_180524">
    <me:description>All calculations shown</me:description>
    <me:eigenvalueList number="0" selection="" />
    <me:populationList T="298.15" conc="2.46149e+19">
      <me:population time="1e-11" logTime="-11">
        <me:pop ref="CH2OO.log">1</me:pop>
        <me:pop ref="Altamine1">1.67204e-11</me:pop>
        <me:pop ref="PC1.log">4.59868e-12</me:pop>
        <me:pop ref="RC1.log">5.96803e-08</me:pop>
        <me:pop ref="Ring1.log">2.81681e-10</me:pop>
        <me:pop ref="Formaldehyde.log">1.53859e-11</me:pop>
      </me:population>
      <me:population time="1.25893e-11" logTime="-10.9">
        <me:pop ref="CH2OO.log">1</me:pop>
        <me:pop ref="Altamine1">2.64548e-11</me:pop>
        <me:pop ref="PC1.log">5.86808e-12</me:pop>
        <me:pop ref="RC1.log">6.19132e-08</me:pop>
        <me:pop ref="Ring1.log">3.52181e-10</me:pop>
        <me:pop ref="Formaldehyde.log">2.58167e-11</me:pop>
      </me:population>
      <me:population time="1.58489e-11" logTime="-10.8">
        <me:pop ref="CH2OO.log">1</me:pop>
        <me:pop ref="Altamine1">4.15287e-11</me:pop>
        <me:pop ref="PC1.log">7.35609e-12</me:pop>
        <me:pop ref="RC1.log">6.41605e-08</me:pop>
        <me:pop ref="Ring1.log">4.36284e-10</me:pop>
        <me:pop ref="Formaldehyde.log">4.24567e-11</me:pop>
      </me:population>
      <me:population time="1.99526e-11" logTime="-10.7">
        <me:pop ref="CH2OO.log">1</me:pop>
        <me:pop ref="Altamine1">6.46281e-11</me:pop>
        <me:pop ref="PC1.log">9.06422e-12</me:pop>
        <me:pop ref="RC1.log">6.64542e-08</me:pop>
        <me:pop ref="Ring1.log">5.34913e-10</me:pop>
        <me:pop ref="Formaldehyde.log">6.85351e-11</me:pop>
      </me:population>
      <me:population time="2.51189e-11" logTime="-10.6">
        <me:pop ref="CH2OO.log">1</me:pop>
        <me:pop ref="Altamine1">9.96091e-11</me:pop>
        <me:pop ref="PC1.log">1.09776e-11</me:pop>
        <me:pop ref="RC1.log">6.88343e-08</me:pop>
        <me:pop ref="Ring1.log">6.48247e-10</me:pop>
        <me:pop ref="Formaldehyde.log">1.087e-10</me:pop>
      </me:population>
      <me:population time="3.16228e-11" logTime="-10.5">
        <me:pop ref="CH2OO.log">1</me:pop>
        <me:pop ref="Altamine1">1.51879e-10</me:pop>
        <me:pop ref="PC1.log">1.306e-11</me:pop>
        <me:pop ref="RC1.log">7.13509e-08</me:pop>
        <me:pop ref="Ring1.log">7.75384e-10</me:pop>
        <me:pop ref="Formaldehyde.log">1.69475e-10</me:pop>
      </me:population>
      <me:population time="3.98107e-11" logTime="-10.4">
        <me:pop ref="CH2OO.log">1</me:pop>
        <me:pop ref="Altamine1">2.28819e-10</me:pop>
        <me:pop ref="PC1.log">1.52502e-11</me:pop>
        <me:pop ref="RC1.log">7.40665e-08</me:pop>
        <me:pop ref="Ring1.log">9.14037e-10</me:pop>
        <me:pop ref="Formaldehyde.log">2.59767e-10</me:pop>
      </me:population>
      <me:population time="5.01187e-11" logTime="-10.3">
        <me:pop ref="CH2OO.log">1</me:pop>
        <me:pop ref="Altamine1">3.40216e-10</me:pop>
        <me:pop ref="PC1.log">1.74638e-11</me:pop>
        <me:pop ref="RC1.log">7.70576e-08</me:pop>
        <me:pop ref="Ring1.log">1.06039e-09</me:pop>
        <me:pop ref="Formaldehyde.log">3.91368e-10</me:pop>
      </me:population>
      <me:population time="6.30957e-11" logTime="-10.2">
        <me:pop ref="CH2OO.log">1</me:pop>
        <me:pop ref="Altamine1">4.98656e-10</me:pop>
        <me:pop ref="PC1.log">1.96008e-11</me:pop>
        <me:pop ref="RC1.log">8.04176e-08</me:pop>
        <me:pop ref="Ring1.log">1.20926e-09</me:pop>
        <me:pop ref="Formaldehyde.log">5.79403e-10</me:pop>
      </me:population>
      <me:population time="7.94328e-11" logTime="-10.1">
        <me:pop ref="CH2OO.log">1</me:pop>
        <me:pop ref="Altamine1">7.19849e-10</me:pop>
        <me:pop ref="PC1.log">2.15598e-11</me:pop>
        <me:pop ref="RC1.log">8.42594e-08</me:pop>
        <me:pop ref="Ring1.log">1.35466e-09</me:pop>
        <me:pop ref="Formaldehyde.log">8.42696e-10</me:pop>
      </me:population>
      <me:population time="1e-10" logTime="-10">
        <me:pop ref="CH2OO.log">1</me:pop>
        <me:pop ref="Altamine1">1.02293e-09</me:pop>
        <me:pop ref="PC1.log">2.32571e-11</me:pop>
        <me:pop ref="RC1.log">8.87181e-08</me:pop>
        <me:pop ref="Ring1.log">1.49077e-09</me:pop>
        <me:pop ref="Formaldehyde.log">1.2041e-09</me:pop>
      </me:population>
      <me:population time="1.25893e-10" logTime="-9.9">
        <me:pop ref="CH2OO.log">1</me:pop>
        <me:pop ref="Altamine1">1.43088e-09</me:pop>
        <me:pop ref="PC1.log">2.46449e-11</me:pop>
        <me:pop ref="RC1.log">9.39545e-08</me:pop>
        <me:pop ref="Ring1.log">1.61305e-09</me:pop>
        <me:pop ref="Formaldehyde.log">1.69094e-09</me:pop>
      </me:population>
      <me:population time="1.58489e-10" logTime="-9.8">
        <me:pop ref="CH2OO.log">1</me:pop>
        <me:pop ref="Altamine1">1.97127e-09</me:pop>
        <me:pop ref="PC1.log">2.57198e-11</me:pop>
        <me:pop ref="RC1.log">1.00158e-07</me:pop>
        <me:pop ref="Ring1.log">1.71913e-09</me:pop>
        <me:pop ref="Formaldehyde.log">2.33595e-09</me:pop>
      </me:population>
      <me:population time="1.99526e-10" logTime="-9.7">
        <me:pop ref="CH2OO.log">1</me:pop>
        <me:pop ref="Altamine1">2.67755e-09</me:pop>
        <me:pop ref="PC1.log">2.65183e-11</me:pop>
        <me:pop ref="RC1.log">1.07554e-07</me:pop>
        <me:pop ref="Ring1.log">1.80906e-09</me:pop>
        <me:pop ref="Formaldehyde.log">3.17878e-09</me:pop>
      </me:population>
      <me:population time="2.51189e-10" logTime="-9.6">
        <me:pop ref="CH2OO.log">1</me:pop>
        <me:pop ref="Altamine1">3.59115e-09</me:pop>
        <me:pop ref="PC1.log">2.70993e-11</me:pop>
        <me:pop ref="RC1.log">1.16409e-07</me:pop>
        <me:pop ref="Ring1.log">1.88472e-09</me:pop>
        <me:pop ref="Formaldehyde.log">4.26852e-09</me:pop>
      </me:population>
      <me:population time="3.16228e-10" logTime="-9.5">
        <me:pop ref="CH2OO.log">1</me:pop>
        <me:pop ref="Altamine1">4.7641e-09</me:pop>
        <me:pop ref="PC1.log">2.75237e-11</me:pop>
        <me:pop ref="RC1.log">1.27045e-07</me:pop>
        <me:pop ref="Ring1.log">1.94885e-09</me:pop>
        <me:pop ref="Formaldehyde.log">5.66688e-09</me:pop>
      </me:population>
      <me:population time="3.98107e-10" logTime="-9.4">
        <me:pop ref="CH2OO.log">1</me:pop>
        <me:pop ref="Altamine1">6.26222e-09</me:pop>
        <me:pop ref="PC1.log">2.78401e-11</me:pop>
        <me:pop ref="RC1.log">1.39857e-07</me:pop>
        <me:pop ref="Ring1.log">2.00415e-09</me:pop>
        <me:pop ref="Formaldehyde.log">7.45201e-09</me:pop>
      </me:population>
      <me:population time="5.01187e-10" logTime="-9.3">
        <me:pop ref="CH2OO.log">1</me:pop>
        <me:pop ref="Altamine1">8.16886e-09</me:pop>
        <me:pop ref="PC1.log">2.80816e-11</me:pop>
        <me:pop ref="RC1.log">1.55332e-07</me:pop>
        <me:pop ref="Ring1.log">2.05293e-09</me:pop>
        <me:pop ref="Formaldehyde.log">9.7229e-09</me:pop>
      </me:population>
      <me:population time="6.30957e-10" logTime="-9.2">
        <me:pop ref="CH2OO.log">1</me:pop>
        <me:pop ref="Altamine1">1.05893e-08</me:pop>
        <me:pop ref="PC1.log">2.82695e-11</me:pop>
        <me:pop ref="RC1.log">1.74072e-07</me:pop>
        <me:pop ref="Ring1.log">2.09721e-09</me:pop>
        <me:pop ref="Formaldehyde.log">1.26047e-08</me:pop>
      </me:population>
      <me:population time="7.94328e-10" logTime="-9.1">
        <me:pop ref="CH2OO.log">1</me:pop>
        <me:pop ref="Altamine1">1.36565e-08</me:pop>
        <me:pop ref="PC1.log">2.84189e-11</me:pop>
        <me:pop ref="RC1.log">1.96825e-07</me:pop>
        <me:pop ref="Ring1.log">2.13898e-09</me:pop>
        <me:pop ref="Formaldehyde.log">1.62552e-08</me:pop>
      </me:population>
      <me:population time="1e-09" logTime="-9">
        <me:pop ref="CH2OO.log">1</me:pop>
        <me:pop ref="Altamine1">1.75383e-08</me:pop>
        <me:pop ref="PC1.log">2.85417e-11</me:pop>
        <me:pop ref="RC1.log">2.24505e-07</me:pop>
        <me:pop ref="Ring1.log">2.18046e-09</me:pop>
        <me:pop ref="Formaldehyde.log">2.0874e-08</me:pop>
      </me:population>
      <me:population time="1.25893e-09" logTime="-8.9">
        <me:pop ref="CH2OO.log">1</me:pop>
        <me:pop ref="Altamine1">2.24466e-08</me:pop>
        <me:pop ref="PC1.log">2.86486e-11</me:pop>
        <me:pop ref="RC1.log">2.58206e-07</me:pop>
        <me:pop ref="Ring1.log">2.22421e-09</me:pop>
        <me:pop ref="Formaldehyde.log">2.67132e-08</me:pop>
      </me:population>
      <me:population time="1.58489e-09" logTime="-8.8">
        <me:pop ref="CH2OO.log">1</me:pop>
        <me:pop ref="Altamine1">2.86504e-08</me:pop>
        <me:pop ref="PC1.log">2.87499e-11</me:pop>
        <me:pop ref="RC1.log">2.99197e-07</me:pop>
        <me:pop ref="Ring1.log">2.27326e-09</me:pop>
        <me:pop ref="Formaldehyde.log">3.4092e-08</me:pop>
      </me:population>
      <me:population time="1.99526e-09" logTime="-8.7">
        <me:pop ref="CH2OO.log">1</me:pop>
        <me:pop ref="Altamine1">3.64908e-08</me:pop>
        <me:pop ref="PC1.log">2.88551e-11</me:pop>
        <me:pop ref="RC1.log">3.48872e-07</me:pop>
        <me:pop ref="Ring1.log">2.33119e-09</me:pop>
        <me:pop ref="Formaldehyde.log">4.34159e-08</me:pop>
      </me:population>
      <me:population time="2.51189e-09" logTime="-8.6">
        <me:pop ref="CH2OO.log">0.999999</me:pop>
        <me:pop ref="Altamine1">4.64025e-08</me:pop>
        <me:pop ref="PC1.log">2.8973e-11</me:pop>
        <me:pop ref="RC1.log">4.08673e-07</me:pop>
        <me:pop ref="Ring1.log">2.40208e-09</me:pop>
        <me:pop ref="Formaldehyde.log">5.52013e-08</me:pop>
      </me:population>
      <me:population time="3.16228e-09" logTime="-8.5">
        <me:pop ref="CH2OO.log">0.999999</me:pop>
        <me:pop ref="Altamine1">5.89398e-08</me:pop>
        <me:pop ref="PC1.log">2.91099e-11</me:pop>
        <me:pop ref="RC1.log">4.7994e-07</me:pop>
        <me:pop ref="Ring1.log">2.49051e-09</me:pop>
        <me:pop ref="Formaldehyde.log">7.01061e-08</me:pop>
      </me:population>
      <me:population time="3.98107e-09" logTime="-8.4">
        <me:pop ref="CH2OO.log">0.999999</me:pop>
        <me:pop ref="Altamine1">7.48103e-08</me:pop>
        <me:pop ref="PC1.log">2.92697e-11</me:pop>
        <me:pop ref="RC1.log">5.63723e-07</me:pop>
        <me:pop ref="Ring1.log">2.60173e-09</me:pop>
        <me:pop ref="Formaldehyde.log">8.89698e-08</me:pop>
      </me:population>
      <me:population time="5.01187e-09" logTime="-8.3">
        <me:pop ref="CH2OO.log">0.999999</me:pop>
        <me:pop ref="Altamine1">9.49169e-08</me:pop>
        <me:pop ref="PC1.log">2.94542e-11</me:pop>
        <me:pop ref="RC1.log">6.60506e-07</me:pop>
        <me:pop ref="Ring1.log">2.74198e-09</me:pop>
        <me:pop ref="Formaldehyde.log">1.12864e-07</me:pop>
      </me:population>
      <me:population time="6.30957e-09" logTime="-8.2">
        <me:pop ref="CH2OO.log">0.999999</me:pop>
        <me:pop ref="Altamine1">1.20412e-07</me:pop>
        <me:pop ref="PC1.log">2.96627e-11</me:pop>
        <me:pop ref="RC1.log">7.69851e-07</me:pop>
        <me:pop ref="Ring1.log">2.91896e-09</me:pop>
        <me:pop ref="Formaldehyde.log">1.43154e-07</me:pop>
      </me:population>
      <me:population time="7.94328e-09" logTime="-8.1">
        <me:pop ref="CH2OO.log">0.999999</me:pop>
        <me:pop ref="Altamine1">1.52765e-07</me:pop>
        <me:pop ref="PC1.log">2.98916e-11</me:pop>
        <me:pop ref="RC1.log">8.89985e-07</me:pop>
        <me:pop ref="Ring1.log">3.14238e-09</me:pop>
        <me:pop ref="Formaldehyde.log">1.81581e-07</me:pop>
      </me:population>
      <me:population time="1e-08" logTime="-8">
        <me:pop ref="CH2OO.log">0.999999</me:pop>
        <me:pop ref="Altamine1">1.93842e-07</me:pop>
        <me:pop ref="PC1.log">3.01345e-11</me:pop>
        <me:pop ref="RC1.log">1.01741e-06</me:pop>
        <me:pop ref="Ring1.log">3.42448e-09</me:pop>
        <me:pop ref="Formaldehyde.log">2.30356e-07</me:pop>
      </me:population>
      <me:population time="1.25893e-08" logTime="-7.9">
        <me:pop ref="CH2OO.log">0.999998</me:pop>
        <me:pop ref="Altamine1">2.46009e-07</me:pop>
        <me:pop ref="PC1.log">3.0381e-11</me:pop>
        <me:pop ref="RC1.log">1.14674e-06</me:pop>
        <me:pop ref="Ring1.log">3.78071e-09</me:pop>
        <me:pop ref="Formaldehyde.log">2.92283e-07</me:pop>
      </me:population>
      <me:population time="1.58489e-08" logTime="-7.8">
        <me:pop ref="CH2OO.log">0.999998</me:pop>
        <me:pop ref="Altamine1">3.12247e-07</me:pop>
        <me:pop ref="PC1.log">3.06177e-11</me:pop>
        <me:pop ref="RC1.log">1.2709e-06</me:pop>
        <me:pop ref="Ring1.log">4.23053e-09</me:pop>
        <me:pop ref="Formaldehyde.log">3.70892e-07</me:pop>
      </me:population>
      <me:population time="1.99526e-08" logTime="-7.7">
        <me:pop ref="CH2OO.log">0.999998</me:pop>
        <me:pop ref="Altamine1">3.96295e-07</me:pop>
        <me:pop ref="PC1.log">3.08296e-11</me:pop>
        <me:pop ref="RC1.log">1.38209e-06</me:pop>
        <me:pop ref="Ring1.log">4.7984e-09</me:pop>
        <me:pop ref="Formaldehyde.log">4.70612e-07</me:pop>
      </me:population>
      <me:population time="2.51189e-08" logTime="-7.6">
        <me:pop ref="CH2OO.log">0.999997</me:pop>
        <me:pop ref="Altamine1">5.02817e-07</me:pop>
        <me:pop ref="PC1.log">3.10035e-11</me:pop>
        <me:pop ref="RC1.log">1.47331e-06</me:pop>
        <me:pop ref="Ring1.log">5.51501e-09</me:pop>
        <me:pop ref="Formaldehyde.log">5.96969e-07</me:pop>
      </me:population>
      <me:population time="3.16228e-08" logTime="-7.5">
        <me:pop ref="CH2OO.log">0.999997</me:pop>
        <me:pop ref="Altamine1">6.37619e-07</me:pop>
        <me:pop ref="PC1.log">3.11313e-11</me:pop>
        <me:pop ref="RC1.log">1.54037e-06</me:pop>
        <me:pop ref="Ring1.log">6.41884e-09</me:pop>
        <me:pop ref="Formaldehyde.log">7.56844e-07</me:pop>
      </me:population>
      <me:population time="3.98107e-08" logTime="-7.4">
        <me:pop ref="CH2OO.log">0.999997</me:pop>
        <me:pop ref="Altamine1">8.07928e-07</me:pop>
        <me:pop ref="PC1.log">3.12132e-11</me:pop>
        <me:pop ref="RC1.log">1.58334e-06</me:pop>
        <me:pop ref="Ring1.log">7.55814e-09</me:pop>
        <me:pop ref="Formaldehyde.log">9.5881e-07</me:pop>
      </me:population>
      <me:population time="5.01187e-08" logTime="-7.3">
        <me:pop ref="CH2OO.log">0.999996</me:pop>
        <me:pop ref="Altamine1">1.02279e-06</me:pop>
        <me:pop ref="PC1.log">3.12574e-11</me:pop>
        <me:pop ref="RC1.log">1.60653e-06</me:pop>
        <me:pop ref="Ring1.log">8.99351e-09</me:pop>
        <me:pop ref="Formaldehyde.log">1.21359e-06</me:pop>
      </me:population>
      <me:population time="6.30957e-08" logTime="-7.2">
        <me:pop ref="CH2OO.log">0.999996</me:pop>
        <me:pop ref="Altamine1">1.29356e-06</me:pop>
        <me:pop ref="PC1.log">3.12766e-11</me:pop>
        <me:pop ref="RC1.log">1.61661e-06</me:pop>
        <me:pop ref="Ring1.log">1.08012e-08</me:pop>
        <me:pop ref="Formaldehyde.log">1.53466e-06</me:pop>
      </me:population>
      <me:population time="7.94328e-08" logTime="-7.1">
        <me:pop ref="CH2OO.log">0.999995</me:pop>
        <me:pop ref="Altamine1">1.63457e-06</me:pop>
        <me:pop ref="PC1.log">3.12829e-11</me:pop>
        <me:pop ref="RC1.log">1.61997e-06</me:pop>
        <me:pop ref="Ring1.log">1.30773e-08</me:pop>
        <me:pop ref="Formaldehyde.log">1.93901e-06</me:pop>
      </me:population>
      <me:population time="1e-07" logTime="-7">
        <me:pop ref="CH2OO.log">0.999994</me:pop>
        <me:pop ref="Altamine1">2.06393e-06</me:pop>
        <me:pop ref="PC1.log">3.12844e-11</me:pop>
        <me:pop ref="RC1.log">1.62076e-06</me:pop>
        <me:pop ref="Ring1.log">1.59428e-08</me:pop>
        <me:pop ref="Formaldehyde.log">2.44812e-06</me:pop>
      </me:population>
      <me:population time="1.25893e-07" logTime="-6.9">
        <me:pop ref="CH2OO.log">0.999993</me:pop>
        <me:pop ref="Altamine1">2.60448e-06</me:pop>
        <me:pop ref="PC1.log">3.12846e-11</me:pop>
        <me:pop ref="RC1.log">1.62089e-06</me:pop>
        <me:pop ref="Ring1.log">1.95503e-08</me:pop>
        <me:pop ref="Formaldehyde.log">3.08907e-06</me:pop>
      </me:population>
      <me:population time="1.58489e-07" logTime="-6.8">
        <me:pop ref="CH2OO.log">0.999991</me:pop>
        <me:pop ref="Altamine1">3.28499e-06</me:pop>
        <me:pop ref="PC1.log">3.12846e-11</me:pop>
        <me:pop ref="RC1.log">1.6209e-06</me:pop>
        <me:pop ref="Ring1.log">2.40919e-08</me:pop>
        <me:pop ref="Formaldehyde.log">3.89598e-06</me:pop>
      </me:population>
      <me:population time="1.99526e-07" logTime="-6.7">
        <me:pop ref="CH2OO.log">0.999989</me:pop>
        <me:pop ref="Altamine1">4.1417e-06</me:pop>
        <me:pop ref="PC1.log">3.12846e-11</me:pop>
        <me:pop ref="RC1.log">1.6209e-06</me:pop>
        <me:pop ref="Ring1.log">2.98094e-08</me:pop>
        <me:pop ref="Formaldehyde.log">4.91181e-06</me:pop>
      </me:population>
      <me:population time="2.51189e-07" logTime="-6.6">
        <me:pop ref="CH2OO.log">0.999987</me:pop>
        <me:pop ref="Altamine1">5.22023e-06</me:pop>
        <me:pop ref="PC1.log">3.12845e-11</me:pop>
        <me:pop ref="RC1.log">1.62089e-06</me:pop>
        <me:pop ref="Ring1.log">3.70073e-08</me:pop>
        <me:pop ref="Formaldehyde.log">6.19066e-06</me:pop>
      </me:population>
      <me:population time="3.16228e-07" logTime="-6.5">
        <me:pop ref="CH2OO.log">0.999984</me:pop>
        <me:pop ref="Altamine1">6.57801e-06</me:pop>
        <me:pop ref="PC1.log">3.12844e-11</me:pop>
        <me:pop ref="RC1.log">1.62089e-06</me:pop>
        <me:pop ref="Ring1.log">4.60689e-08</me:pop>
        <me:pop ref="Formaldehyde.log">7.80064e-06</me:pop>
      </me:population>
      <me:population time="3.98107e-07" logTime="-6.4">
        <me:pop ref="CH2OO.log">0.99998</me:pop>
        <me:pop ref="Altamine1">8.28736e-06</me:pop>
        <me:pop ref="PC1.log">3.12843e-11</me:pop>
        <me:pop ref="RC1.log">1.62088e-06</me:pop>
        <me:pop ref="Ring1.log">5.74768e-08</me:pop>
        <me:pop ref="Formaldehyde.log">9.82748e-06</me:pop>
      </me:population>
      <me:population time="5.01187e-07" logTime="-6.3">
        <me:pop ref="CH2OO.log">0.999975</me:pop>
        <me:pop ref="Altamine1">1.04393e-05</me:pop>
        <me:pop ref="PC1.log">3.12841e-11</me:pop>
        <me:pop ref="RC1.log">1.62087e-06</me:pop>
        <me:pop ref="Ring1.log">7.18384e-08</me:pop>
        <me:pop ref="Formaldehyde.log">1.23791e-05</me:pop>
      </me:population>
      <me:population time="6.30957e-07" logTime="-6.2">
        <me:pop ref="CH2OO.log">0.99997</me:pop>
        <me:pop ref="Altamine1">1.31484e-05</me:pop>
        <me:pop ref="PC1.log">3.12839e-11</me:pop>
        <me:pop ref="RC1.log">1.62086e-06</me:pop>
        <me:pop ref="Ring1.log">8.99184e-08</me:pop>
        <me:pop ref="Formaldehyde.log">1.55914e-05</me:pop>
      </me:population>
      <me:population time="7.94328e-07" logTime="-6.1">
        <me:pop ref="CH2OO.log">0.999962</me:pop>
        <me:pop ref="Altamine1">1.65589e-05</me:pop>
        <me:pop ref="PC1.log">3.12837e-11</me:pop>
        <me:pop ref="RC1.log">1.62085e-06</me:pop>
        <me:pop ref="Ring1.log">1.1268e-07</me:pop>
        <me:pop ref="Formaldehyde.log">1.96354e-05</me:pop>
      </me:population>
      <me:population time="1e-06" logTime="-6">
        <me:pop ref="CH2OO.log">0.999953</me:pop>
        <me:pop ref="Altamine1">2.08525e-05</me:pop>
        <me:pop ref="PC1.log">3.12834e-11</me:pop>
        <me:pop ref="RC1.log">1.62084e-06</me:pop>
        <me:pop ref="Ring1.log">1.41334e-07</me:pop>
        <me:pop ref="Formaldehyde.log">2.47265e-05</me:pop>
      </me:population>
      <me:population time="1.25893e-06" logTime="-5.9">
        <me:pop ref="CH2OO.log">0.999941</me:pop>
        <me:pop ref="Altamine1">2.62577e-05</me:pop>
        <me:pop ref="PC1.log">3.1283e-11</me:pop>
        <me:pop ref="RC1.log">1.62082e-06</me:pop>
        <me:pop ref="Ring1.log">1.77408e-07</me:pop>
        <me:pop ref="Formaldehyde.log">3.11357e-05</me:pop>
      </me:population>
      <me:population time="1.58489e-06" logTime="-5.8">
        <me:pop ref="CH2OO.log">0.999926</me:pop>
        <me:pop ref="Altamine1">3.30624e-05</me:pop>
        <me:pop ref="PC1.log">3.12826e-11</me:pop>
        <me:pop ref="RC1.log">1.62079e-06</me:pop>
        <me:pop ref="Ring1.log">2.22821e-07</me:pop>
        <me:pop ref="Formaldehyde.log">3.92042e-05</me:pop>
      </me:population>
      <me:population time="1.99526e-06" logTime="-5.7">
        <me:pop ref="CH2OO.log">0.999907</me:pop>
        <me:pop ref="Altamine1">4.16289e-05</me:pop>
        <me:pop ref="PC1.log">3.1282e-11</me:pop>
        <me:pop ref="RC1.log">1.62076e-06</me:pop>
        <me:pop ref="Ring1.log">2.79992e-07</me:pop>
        <me:pop ref="Formaldehyde.log">4.93618e-05</me:pop>
      </me:population>
      <me:population time="2.51189e-06" logTime="-5.6">
        <me:pop ref="CH2OO.log">0.999883</me:pop>
        <me:pop ref="Altamine1">5.24132e-05</me:pop>
        <me:pop ref="PC1.log">3.12812e-11</me:pop>
        <me:pop ref="RC1.log">1.62072e-06</me:pop>
        <me:pop ref="Ring1.log">3.51964e-07</me:pop>
        <me:pop ref="Formaldehyde.log">6.21492e-05</me:pop>
      </me:population>
      <me:population time="3.16228e-06" logTime="-5.5">
        <me:pop ref="CH2OO.log">0.999854</me:pop>
        <me:pop ref="Altamine1">6.59895e-05</me:pop>
        <me:pop ref="PC1.log">3.12803e-11</me:pop>
        <me:pop ref="RC1.log">1.62068e-06</me:pop>
        <me:pop ref="Ring1.log">4.4257e-07</me:pop>
        <me:pop ref="Formaldehyde.log">7.82471e-05</me:pop>
      </me:population>
      <me:population time="3.98107e-06" logTime="-5.4">
        <me:pop ref="CH2OO.log">0.999816</me:pop>
        <me:pop ref="Altamine1">8.30804e-05</me:pop>
        <me:pop ref="PC1.log">3.12791e-11</me:pop>
        <me:pop ref="RC1.log">1.62061e-06</me:pop>
        <me:pop ref="Ring1.log">5.56631e-07</me:pop>
        <me:pop ref="Formaldehyde.log">9.85125e-05</me:pop>
      </me:population>
      <me:population time="5.01187e-06" logTime="-5.3">
        <me:pop ref="CH2OO.log">0.999769</me:pop>
        <me:pop ref="Altamine1">0.000104596</me:pop>
        <me:pop ref="PC1.log">3.12777e-11</me:pop>
        <me:pop ref="RC1.log">1.62054e-06</me:pop>
        <me:pop ref="Ring1.log">7.00221e-07</me:pop>
        <me:pop ref="Formaldehyde.log">0.000124024</me:pop>
      </me:population>
      <me:population time="6.30957e-06" logTime="-5.2">
        <me:pop ref="CH2OO.log">0.99971</me:pop>
        <me:pop ref="Altamine1">0.00013168</me:pop>
        <me:pop ref="PC1.log">3.12758e-11</me:pop>
        <me:pop ref="RC1.log">1.62044e-06</me:pop>
        <me:pop ref="Ring1.log">8.80979e-07</me:pop>
        <me:pop ref="Formaldehyde.log">0.000156139</me:pop>
      </me:population>
      <me:population time="7.94328e-06" logTime="-5.1">
        <me:pop ref="CH2OO.log">0.999635</me:pop>
        <me:pop ref="Altamine1">0.000165776</me:pop>
        <me:pop ref="PC1.log">3.12735e-11</me:pop>
        <me:pop ref="RC1.log">1.62032e-06</me:pop>
        <me:pop ref="Ring1.log">1.10852e-06</me:pop>
        <me:pop ref="Formaldehyde.log">0.000196568</me:pop>
      </me:population>
      <me:population time="1e-05" logTime="-5">
        <me:pop ref="CH2OO.log">0.999541</me:pop>
        <me:pop ref="Altamine1">0.000208696</me:pop>
        <me:pop ref="PC1.log">3.12705e-11</me:pop>
        <me:pop ref="RC1.log">1.62017e-06</me:pop>
        <me:pop ref="Ring1.log">1.39496e-06</me:pop>
        <me:pop ref="Formaldehyde.log">0.000247459</me:pop>
      </me:population>
      <me:population time="1.25893e-05" logTime="-4.9">
        <me:pop ref="CH2OO.log">0.999422</me:pop>
        <me:pop ref="Altamine1">0.000262723</me:pop>
        <me:pop ref="PC1.log">3.12668e-11</me:pop>
        <me:pop ref="RC1.log">1.61998e-06</me:pop>
        <me:pop ref="Ring1.log">1.75553e-06</me:pop>
        <me:pop ref="Formaldehyde.log">0.000311521</me:pop>
      </me:population>
      <me:population time="1.58489e-05" logTime="-4.8">
        <me:pop ref="CH2OO.log">0.999273</me:pop>
        <me:pop ref="Altamine1">0.00033073</me:pop>
        <me:pop ref="PC1.log">3.12622e-11</me:pop>
        <me:pop ref="RC1.log">1.61973e-06</me:pop>
        <me:pop ref="Ring1.log">2.2094e-06</me:pop>
        <me:pop ref="Formaldehyde.log">0.00039216</me:pop>
      </me:population>
      <me:population time="1.99526e-05" logTime="-4.7">
        <me:pop ref="CH2OO.log">0.999086</me:pop>
        <me:pop ref="Altamine1">0.000416331</me:pop>
        <me:pop ref="PC1.log">3.12563e-11</me:pop>
        <me:pop ref="RC1.log">1.61943e-06</me:pop>
        <me:pop ref="Ring1.log">2.78069e-06</me:pop>
        <me:pop ref="Formaldehyde.log">0.000493661</me:pop>
      </me:population>
      <me:population time="2.51189e-05" logTime="-4.6">
        <me:pop ref="CH2OO.log">0.998849</me:pop>
        <me:pop ref="Altamine1">0.000524074</me:pop>
        <me:pop ref="PC1.log">3.12489e-11</me:pop>
        <me:pop ref="RC1.log">1.61905e-06</me:pop>
        <me:pop ref="Ring1.log">3.49974e-06</me:pop>
        <me:pop ref="Formaldehyde.log">0.000621416</me:pop>
      </me:population>
      <me:population time="3.16228e-05" logTime="-4.5">
        <me:pop ref="CH2OO.log">0.998552</me:pop>
        <me:pop ref="Altamine1">0.000659679</me:pop>
        <me:pop ref="PC1.log">3.12396e-11</me:pop>
        <me:pop ref="RC1.log">1.61857e-06</me:pop>
        <me:pop ref="Ring1.log">4.40474e-06</me:pop>
        <me:pop ref="Formaldehyde.log">0.000782207</me:pop>
      </me:population>
      <me:population time="3.98107e-05" logTime="-4.4">
        <me:pop ref="CH2OO.log">0.998178</me:pop>
        <me:pop ref="Altamine1">0.000830337</me:pop>
        <me:pop ref="PC1.log">3.12279e-11</me:pop>
        <me:pop ref="RC1.log">1.61796e-06</me:pop>
        <me:pop ref="Ring1.log">5.54368e-06</me:pop>
        <me:pop ref="Formaldehyde.log">0.000984563</me:pop>
      </me:population>
      <me:population time="5.01187e-05" logTime="-4.3">
        <me:pop ref="CH2OO.log">0.997707</me:pop>
        <me:pop ref="Altamine1">0.00104509</me:pop>
        <me:pop ref="PC1.log">3.12132e-11</me:pop>
        <me:pop ref="RC1.log">1.6172e-06</me:pop>
        <me:pop ref="Ring1.log">6.97691e-06</me:pop>
        <me:pop ref="Formaldehyde.log">0.00123921</me:pop>
      </me:population>
      <me:population time="6.30957e-05" logTime="-4.2">
        <me:pop ref="CH2OO.log">0.997115</me:pop>
        <me:pop ref="Altamine1">0.00131531</me:pop>
        <me:pop ref="PC1.log">3.11946e-11</me:pop>
        <me:pop ref="RC1.log">1.61624e-06</me:pop>
        <me:pop ref="Ring1.log">8.78029e-06</me:pop>
        <me:pop ref="Formaldehyde.log">0.00155961</me:pop>
      </me:population>
      <me:population time="7.94328e-05" logTime="-4.1">
        <me:pop ref="CH2OO.log">0.996369</me:pop>
        <me:pop ref="Altamine1">0.00165526</me:pop>
        <me:pop ref="PC1.log">3.11713e-11</me:pop>
        <me:pop ref="RC1.log">1.61503e-06</me:pop>
        <me:pop ref="Ring1.log">1.10491e-05</me:pop>
        <me:pop ref="Formaldehyde.log">0.00196271</me:pop>
      </me:population>
      <me:population time="0.0001" logTime="-4">
        <me:pop ref="CH2OO.log">0.995432</me:pop>
        <me:pop ref="Altamine1">0.00208288</me:pop>
        <me:pop ref="PC1.log">3.1142e-11</me:pop>
        <me:pop ref="RC1.log">1.61351e-06</me:pop>
        <me:pop ref="Ring1.log">1.39029e-05</me:pop>
        <me:pop ref="Formaldehyde.log">0.00246975</me:pop>
      </me:population>
      <me:population time="0.000125893" logTime="-3.9">
        <me:pop ref="CH2OO.log">0.994253</me:pop>
        <me:pop ref="Altamine1">0.00262064</me:pop>
        <me:pop ref="PC1.log">3.11051e-11</me:pop>
        <me:pop ref="RC1.log">1.6116e-06</me:pop>
        <me:pop ref="Ring1.log">1.74918e-05</me:pop>
        <me:pop ref="Formaldehyde.log">0.0031074</me:pop>
      </me:population>
      <me:population time="0.000158489" logTime="-3.8">
        <me:pop ref="CH2OO.log">0.992771</me:pop>
        <me:pop ref="Altamine1">0.00329674</me:pop>
        <me:pop ref="PC1.log">3.10587e-11</me:pop>
        <me:pop ref="RC1.log">1.60919e-06</me:pop>
        <me:pop ref="Ring1.log">2.2004e-05</me:pop>
        <me:pop ref="Formaldehyde.log">0.00390907</me:pop>
      </me:population>
      <me:population time="0.000199526" logTime="-3.7">
        <me:pop ref="CH2OO.log">0.990908</me:pop>
        <me:pop ref="Altamine1">0.00414647</me:pop>
        <me:pop ref="PC1.log">3.10004e-11</me:pop>
        <me:pop ref="RC1.log">1.60617e-06</me:pop>
        <me:pop ref="Ring1.log">2.76749e-05</me:pop>
        <me:pop ref="Formaldehyde.log">0.00491663</me:pop>
      </me:population>
      <me:population time="0.000251189" logTime="-3.6">
        <me:pop ref="CH2OO.log">0.988567</me:pop>
        <me:pop ref="Altamine1">0.00521394</me:pop>
        <me:pop ref="PC1.log">3.09272e-11</me:pop>
        <me:pop ref="RC1.log">1.60238e-06</me:pop>
        <me:pop ref="Ring1.log">3.4799e-05</me:pop>
        <me:pop ref="Formaldehyde.log">0.00618237</me:pop>
      </me:population>
      <me:population time="0.000316228" logTime="-3.5">
        <me:pop ref="CH2OO.log">0.985629</me:pop>
        <me:pop ref="Altamine1">0.00655423</me:pop>
        <me:pop ref="PC1.log">3.08353e-11</me:pop>
        <me:pop ref="RC1.log">1.59762e-06</me:pop>
        <me:pop ref="Ring1.log">4.37438e-05</me:pop>
        <me:pop ref="Formaldehyde.log">0.0077716</me:pop>
      </me:population>
      <me:population time="0.000398107" logTime="-3.4">
        <me:pop ref="CH2OO.log">0.981942</me:pop>
        <me:pop ref="Altamine1">0.00823588</me:pop>
        <me:pop ref="PC1.log">3.07199e-11</me:pop>
        <me:pop ref="RC1.log">1.59164e-06</me:pop>
        <me:pop ref="Ring1.log">5.49669e-05</me:pop>
        <me:pop ref="Formaldehyde.log">0.00976561</me:pop>
      </me:population>
      <me:population time="0.000501187" logTime="-3.3">
        <me:pop ref="CH2OO.log">0.97732</me:pop>
        <me:pop ref="Altamine1">0.010344</me:pop>
        <me:pop ref="PC1.log">3.05753e-11</me:pop>
        <me:pop ref="RC1.log">1.58415e-06</me:pop>
        <me:pop ref="Ring1.log">6.90362e-05</me:pop>
        <me:pop ref="Formaldehyde.log">0.0122653</me:pop>
      </me:population>
      <me:population time="0.000630957" logTime="-3.2">
        <me:pop ref="CH2OO.log">0.971532</me:pop>
        <me:pop ref="Altamine1">0.0129839</me:pop>
        <me:pop ref="PC1.log">3.03943e-11</me:pop>
        <me:pop ref="RC1.log">1.57477e-06</me:pop>
        <me:pop ref="Ring1.log">8.66543e-05</me:pop>
        <me:pop ref="Formaldehyde.log">0.0153955</me:pop>
      </me:population>
      <me:population time="0.000794328" logTime="-3.1">
        <me:pop ref="CH2OO.log">0.964295</me:pop>
        <me:pop ref="Altamine1">0.0162851</me:pop>
        <me:pop ref="PC1.log">3.01679e-11</me:pop>
        <me:pop ref="RC1.log">1.56304e-06</me:pop>
        <me:pop ref="Ring1.log">0.000108686</me:pop>
        <me:pop ref="Formaldehyde.log">0.0193099</me:pop>
      </me:population>
      <me:population time="0.001" logTime="-3">
        <me:pop ref="CH2OO.log">0.95526</me:pop>
        <me:pop ref="Altamine1">0.0204061</me:pop>
        <me:pop ref="PC1.log">2.98852e-11</me:pop>
        <me:pop ref="RC1.log">1.54839e-06</me:pop>
        <me:pop ref="Ring1.log">0.000136189</me:pop>
        <me:pop ref="Formaldehyde.log">0.0241963</me:pop>
      </me:population>
      <me:population time="0.00125893" logTime="-2.9">
        <me:pop ref="CH2OO.log">0.944006</me:pop>
        <me:pop ref="Altamine1">0.0255393</me:pop>
        <me:pop ref="PC1.log">2.95331e-11</me:pop>
        <me:pop ref="RC1.log">1.53015e-06</me:pop>
        <me:pop ref="Ring1.log">0.000170447</me:pop>
        <me:pop ref="Formaldehyde.log">0.030283</me:pop>
      </me:population>
      <me:population time="0.00158489" logTime="-2.8">
        <me:pop ref="CH2OO.log">0.930026</me:pop>
        <me:pop ref="Altamine1">0.0319157</me:pop>
        <me:pop ref="PC1.log">2.90958e-11</me:pop>
        <me:pop ref="RC1.log">1.50749e-06</me:pop>
        <me:pop ref="Ring1.log">0.000213002</me:pop>
        <me:pop ref="Formaldehyde.log">0.0378437</me:pop>
      </me:population>
      <me:population time="0.00199526" logTime="-2.7">
        <me:pop ref="CH2OO.log">0.912721</me:pop>
        <me:pop ref="Altamine1">0.0398091</me:pop>
        <me:pop ref="PC1.log">2.85544e-11</me:pop>
        <me:pop ref="RC1.log">1.47944e-06</me:pop>
        <me:pop ref="Ring1.log">0.00026568</me:pop>
        <me:pop ref="Formaldehyde.log">0.0472032</me:pop>
      </me:population>
      <me:population time="0.00251189" logTime="-2.6">
        <me:pop ref="CH2OO.log">0.891391</me:pop>
        <me:pop ref="Altamine1">0.0495377</me:pop>
        <me:pop ref="PC1.log">2.78871e-11</me:pop>
        <me:pop ref="RC1.log">1.44487e-06</me:pop>
        <me:pop ref="Ring1.log">0.000330607</me:pop>
        <me:pop ref="Formaldehyde.log">0.0587388</me:pop>
      </me:population>
      <me:population time="0.00316228" logTime="-2.5">
        <me:pop ref="CH2OO.log">0.865247</me:pop>
        <me:pop ref="Altamine1">0.0614627</me:pop>
        <me:pop ref="PC1.log">2.70692e-11</me:pop>
        <me:pop ref="RC1.log">1.40249e-06</me:pop>
        <me:pop ref="Ring1.log">0.000410193</me:pop>
        <me:pop ref="Formaldehyde.log">0.0728787</me:pop>
      </me:population>
      <me:population time="0.00398107" logTime="-2.4">
        <me:pop ref="CH2OO.log">0.833421</me:pop>
        <me:pop ref="Altamine1">0.0759793</me:pop>
        <me:pop ref="PC1.log">2.60735e-11</me:pop>
        <me:pop ref="RC1.log">1.3509e-06</me:pop>
        <me:pop ref="Ring1.log">0.000507074</me:pop>
        <me:pop ref="Formaldehyde.log">0.0900916</me:pop>
      </me:population>
      <me:population time="0.00501187" logTime="-2.3">
        <me:pop ref="CH2OO.log">0.795013</me:pop>
        <me:pop ref="Altamine1">0.0934978</me:pop>
        <me:pop ref="PC1.log">2.48719e-11</me:pop>
        <me:pop ref="RC1.log">1.28865e-06</me:pop>
        <me:pop ref="Ring1.log">0.000623989</me:pop>
        <me:pop ref="Formaldehyde.log">0.110864</me:pop>
      </me:population>
      <me:population time="0.00630957" logTime="-2.2">
        <me:pop ref="CH2OO.log">0.749167</me:pop>
        <me:pop ref="Altamine1">0.114409</me:pop>
        <me:pop ref="PC1.log">2.34376e-11</me:pop>
        <me:pop ref="RC1.log">1.21433e-06</me:pop>
        <me:pop ref="Ring1.log">0.000763546</me:pop>
        <me:pop ref="Formaldehyde.log">0.135659</me:pop>
      </me:population>
      <me:population time="0.00794328" logTime="-2.1">
        <me:pop ref="CH2OO.log">0.695191</me:pop>
        <me:pop ref="Altamine1">0.139029</me:pop>
        <me:pop ref="PC1.log">2.1749e-11</me:pop>
        <me:pop ref="RC1.log">1.12684e-06</me:pop>
        <me:pop ref="Ring1.log">0.000927852</me:pop>
        <me:pop ref="Formaldehyde.log">0.164851</me:pop>
      </me:population>
      <me:population time="0.01" logTime="-2">
        <me:pop ref="CH2OO.log">0.632734</me:pop>
        <me:pop ref="Altamine1">0.167516</me:pop>
        <me:pop ref="PC1.log">1.9795e-11</me:pop>
        <me:pop ref="RC1.log">1.02561e-06</me:pop>
        <me:pop ref="Ring1.log">0.00111798</me:pop>
        <me:pop ref="Formaldehyde.log">0.198631</me:pop>
      </me:population>
      <me:population time="0.0125893" logTime="-1.9">
        <me:pop ref="CH2OO.log">0.562021</me:pop>
        <me:pop ref="Altamine1">0.19977</me:pop>
        <me:pop ref="PC1.log">1.75828e-11</me:pop>
        <me:pop ref="RC1.log">9.10987e-07</me:pop>
        <me:pop ref="Ring1.log">0.00133323</me:pop>
        <me:pop ref="Formaldehyde.log">0.236875</me:pop>
      </me:population>
      <me:population time="0.0158489" logTime="-1.8">
        <me:pop ref="CH2OO.log">0.484125</me:pop>
        <me:pop ref="Altamine1">0.2353</me:pop>
        <me:pop ref="PC1.log">1.51458e-11</me:pop>
        <me:pop ref="RC1.log">7.84724e-07</me:pop>
        <me:pop ref="Ring1.log">0.00157035</me:pop>
        <me:pop ref="Formaldehyde.log">0.279004</me:pop>
      </me:population>
      <me:population time="0.0199526" logTime="-1.7">
        <me:pop ref="CH2OO.log">0.401222</me:pop>
        <me:pop ref="Altamine1">0.273114</me:pop>
        <me:pop ref="PC1.log">1.25522e-11</me:pop>
        <me:pop ref="RC1.log">6.50346e-07</me:pop>
        <me:pop ref="Ring1.log">0.00182271</me:pop>
        <me:pop ref="Formaldehyde.log">0.323841</me:pop>
      </me:population>
      <me:population time="0.0251189" logTime="-1.6">
        <me:pop ref="CH2OO.log">0.316731</me:pop>
        <me:pop ref="Altamine1">0.311651</me:pop>
        <me:pop ref="PC1.log">9.9089e-12</me:pop>
        <me:pop ref="RC1.log">5.13394e-07</me:pop>
        <me:pop ref="Ring1.log">0.0020799</me:pop>
        <me:pop ref="Formaldehyde.log">0.369537</me:pop>
      </me:population>
      <me:population time="0.0316228" logTime="-1.5">
        <me:pop ref="CH2OO.log">0.235184</me:pop>
        <me:pop ref="Altamine1">0.348847</me:pop>
        <me:pop ref="PC1.log">7.3577e-12</me:pop>
        <me:pop ref="RC1.log">3.81212e-07</me:pop>
        <me:pop ref="Ring1.log">0.00232814</me:pop>
        <me:pop ref="Formaldehyde.log">0.413641</me:pop>
      </me:population>
      <me:population time="0.0398107" logTime="-1.4">
        <me:pop ref="CH2OO.log">0.161677</me:pop>
        <me:pop ref="Altamine1">0.382374</me:pop>
        <me:pop ref="PC1.log">5.05806e-12</me:pop>
        <me:pop ref="RC1.log">2.62065e-07</me:pop>
        <me:pop ref="Ring1.log">0.0025519</me:pop>
        <me:pop ref="Formaldehyde.log">0.453396</me:pop>
      </me:population>
      <me:population time="0.0501187" logTime="-1.3">
        <me:pop ref="CH2OO.log">0.100867</me:pop>
        <me:pop ref="Altamine1">0.410111</me:pop>
        <me:pop ref="PC1.log">3.15561e-12</me:pop>
        <me:pop ref="RC1.log">1.63496e-07</me:pop>
        <me:pop ref="Ring1.log">0.00273701</me:pop>
        <me:pop ref="Formaldehyde.log">0.486285</me:pop>
      </me:population>
      <me:population time="0.0630957" logTime="-1.2">
        <me:pop ref="CH2OO.log">0.0556921</me:pop>
        <me:pop ref="Altamine1">0.430716</me:pop>
        <me:pop ref="PC1.log">1.74232e-12</me:pop>
        <me:pop ref="RC1.log">9.0272e-08</me:pop>
        <me:pop ref="Ring1.log">0.00287452</me:pop>
        <me:pop ref="Formaldehyde.log">0.510717</me:pop>
      </me:population>
      <me:population time="0.0794328" logTime="-1.1">
        <me:pop ref="CH2OO.log">0.0263662</me:pop>
        <me:pop ref="Altamine1">0.444092</me:pop>
        <me:pop ref="PC1.log">8.24864e-13</me:pop>
        <me:pop ref="RC1.log">4.27373e-08</me:pop>
        <me:pop ref="Ring1.log">0.00296379</me:pop>
        <me:pop ref="Formaldehyde.log">0.526578</me:pop>
      </me:population>
      <me:population time="0.1" logTime="-1">
        <me:pop ref="CH2OO.log">0.0102853</me:pop>
        <me:pop ref="Altamine1">0.451427</me:pop>
        <me:pop ref="PC1.log">3.21775e-13</me:pop>
        <me:pop ref="RC1.log">1.66716e-08</me:pop>
        <me:pop ref="Ring1.log">0.00301274</me:pop>
        <me:pop ref="Formaldehyde.log">0.535275</me:pop>
      </me:population>
      <me:population time="0.125893" logTime="-0.9">
        <me:pop ref="CH2OO.log">0.00314434</me:pop>
        <me:pop ref="Altamine1">0.454684</me:pop>
        <me:pop ref="PC1.log">9.83704e-14</me:pop>
        <me:pop ref="RC1.log">5.0967e-09</me:pop>
        <me:pop ref="Ring1.log">0.00303448</me:pop>
        <me:pop ref="Formaldehyde.log">0.539137</me:pop>
      </me:population>
      <me:population time="0.158489" logTime="-0.8">
        <me:pop ref="CH2OO.log">0.000707256</me:pop>
        <me:pop ref="Altamine1">0.455796</me:pop>
        <me:pop ref="PC1.log">2.21264e-14</me:pop>
        <me:pop ref="RC1.log">1.1464e-09</me:pop>
        <me:pop ref="Ring1.log">0.0030419</me:pop>
        <me:pop ref="Formaldehyde.log">0.540455</me:pop>
      </me:population>
      <me:population time="0.199526" logTime="-0.7">
        <me:pop ref="CH2OO.log">0.000108107</me:pop>
        <me:pop ref="Altamine1">0.456069</me:pop>
        <me:pop ref="PC1.log">3.3821e-15</me:pop>
        <me:pop ref="RC1.log">1.75231e-10</me:pop>
        <me:pop ref="Ring1.log">0.00304372</me:pop>
        <me:pop ref="Formaldehyde.log">0.540779</me:pop>
      </me:population>
      <me:population time="0.251189" logTime="-0.6">
        <me:pop ref="CH2OO.log">1.01605e-05</me:pop>
        <me:pop ref="Altamine1">0.456114</me:pop>
        <me:pop ref="PC1.log">3.17871e-16</me:pop>
        <me:pop ref="RC1.log">1.64693e-11</me:pop>
        <me:pop ref="Ring1.log">0.00304402</me:pop>
        <me:pop ref="Formaldehyde.log">0.540832</me:pop>
      </me:population>
      <me:population time="0.316228" logTime="-0.5">
        <me:pop ref="CH2OO.log">5.17702e-07</me:pop>
        <me:pop ref="Altamine1">0.456118</me:pop>
        <me:pop ref="PC1.log">1.61963e-17</me:pop>
        <me:pop ref="RC1.log">8.3915e-13</me:pop>
        <me:pop ref="Ring1.log">0.00304405</me:pop>
        <me:pop ref="Formaldehyde.log">0.540837</me:pop>
      </me:population>
      <me:population time="0.398107" logTime="-0.4">
        <me:pop ref="CH2OO.log">1.22038e-08</me:pop>
        <me:pop ref="Altamine1">0.456119</me:pop>
        <me:pop ref="PC1.log">3.81796e-19</me:pop>
        <me:pop ref="RC1.log">1.97813e-14</me:pop>
        <me:pop ref="Ring1.log">0.00304405</me:pop>
        <me:pop ref="Formaldehyde.log">0.540837</me:pop>
      </me:population>
      <me:population time="0.501187" logTime="-0.3">
        <me:pop ref="CH2OO.log">1.09016e-10</me:pop>
        <me:pop ref="Altamine1">0.456119</me:pop>
        <me:pop ref="PC1.log">3.41095e-21</me:pop>
        <me:pop ref="RC1.log">1.76705e-16</me:pop>
        <me:pop ref="Ring1.log">0.00304405</me:pop>
        <me:pop ref="Formaldehyde.log">0.540837</me:pop>
      </me:population>
      <me:population time="0.630957" logTime="-0.2">
        <me:pop ref="CH2OO.log">2.8704e-13</me:pop>
        <me:pop ref="Altamine1">0.456119</me:pop>
        <me:pop ref="PC1.log">9.39233e-24</me:pop>
        <me:pop ref="RC1.log">4.65266e-19</me:pop>
        <me:pop ref="Ring1.log">0.00304405</me:pop>
        <me:pop ref="Formaldehyde.log">0.540837</me:pop>
      </me:population>
      <me:population time="0.794328" logTime="-0.1">
        <me:pop ref="CH2OO.log">1.62362e-16</me:pop>
        <me:pop ref="Altamine1">0.456119</me:pop>
        <me:pop ref="PC1.log">4.17414e-25</me:pop>
        <me:pop ref="RC1.log">2.63175e-22</me:pop>
        <me:pop ref="Ring1.log">0.00304405</me:pop>
        <me:pop ref="Formaldehyde.log">0.540837</me:pop>
      </me:population>
      <me:population time="1" logTime="0">
        <me:pop ref="CH2OO.log">1.32488e-20</me:pop>
        <me:pop ref="Altamine1">0.456119</me:pop>
        <me:pop ref="PC1.log">4.12335e-25</me:pop>
        <me:pop ref="RC1.log">2.14752e-26</me:pop>
        <me:pop ref="Ring1.log">0.00304405</me:pop>
        <me:pop ref="Formaldehyde.log">0.540837</me:pop>
      </me:population>
      <me:population time="1.25893" logTime="0.1">
        <me:pop ref="CH2OO.log">9.44725e-26</me:pop>
        <me:pop ref="Altamine1">0.456119</me:pop>
        <me:pop ref="PC1.log">4.12334e-25</me:pop>
        <me:pop ref="RC1.log">1.53132e-31</me:pop>
        <me:pop ref="Ring1.log">0.00304405</me:pop>
        <me:pop ref="Formaldehyde.log">0.540837</me:pop>
      </me:population>
      <me:population time="1.58489" logTime="0.2">
        <me:pop ref="CH2OO.log">2.84387e-31</me:pop>
        <me:pop ref="Altamine1">0.456119</me:pop>
        <me:pop ref="PC1.log">4.12334e-25</me:pop>
        <me:pop ref="RC1.log">4.97235e-37</me:pop>
        <me:pop ref="Ring1.log">0.00304405</me:pop>
        <me:pop ref="Formaldehyde.log">0.540837</me:pop>
      </me:population>
      <me:population time="1.99526" logTime="0.3">
        <me:pop ref="CH2OO.log">2.5307e-31</me:pop>
        <me:pop ref="Altamine1">0.456119</me:pop>
        <me:pop ref="PC1.log">4.12334e-25</me:pop>
        <me:pop ref="RC1.log">4.46473e-37</me:pop>
        <me:pop ref="Ring1.log">0.00304405</me:pop>
        <me:pop ref="Formaldehyde.log">0.540837</me:pop>
      </me:population>
      <me:population time="2.51189" logTime="0.4">
        <me:pop ref="CH2OO.log">2.5307e-31</me:pop>
        <me:pop ref="Altamine1">0.456119</me:pop>
        <me:pop ref="PC1.log">4.12334e-25</me:pop>
        <me:pop ref="RC1.log">4.46473e-37</me:pop>
        <me:pop ref="Ring1.log">0.00304405</me:pop>
        <me:pop ref="Formaldehyde.log">0.540837</me:pop>
      </me:population>
      <me:population time="3.16228" logTime="0.5">
        <me:pop ref="CH2OO.log">2.5307e-31</me:pop>
        <me:pop ref="Altamine1">0.456119</me:pop>
        <me:pop ref="PC1.log">4.12334e-25</me:pop>
        <me:pop ref="RC1.log">4.46473e-37</me:pop>
        <me:pop ref="Ring1.log">0.00304405</me:pop>
        <me:pop ref="Formaldehyde.log">0.540837</me:pop>
      </me:population>
      <me:population time="3.98107" logTime="0.6">
        <me:pop ref="CH2OO.log">2.5307e-31</me:pop>
        <me:pop ref="Altamine1">0.456119</me:pop>
        <me:pop ref="PC1.log">4.12334e-25</me:pop>
        <me:pop ref="RC1.log">4.46473e-37</me:pop>
        <me:pop ref="Ring1.log">0.00304405</me:pop>
        <me:pop ref="Formaldehyde.log">0.540837</me:pop>
      </me:population>
      <me:population time="5.01187" logTime="0.7">
        <me:pop ref="CH2OO.log">2.5307e-31</me:pop>
        <me:pop ref="Altamine1">0.456119</me:pop>
        <me:pop ref="PC1.log">4.12334e-25</me:pop>
        <me:pop ref="RC1.log">4.46473e-37</me:pop>
        <me:pop ref="Ring1.log">0.00304405</me:pop>
        <me:pop ref="Formaldehyde.log">0.540837</me:pop>
      </me:population>
      <me:population time="6.30957" logTime="0.8">
        <me:pop ref="CH2OO.log">2.5307e-31</me:pop>
        <me:pop ref="Altamine1">0.456119</me:pop>
        <me:pop ref="PC1.log">4.12334e-25</me:pop>
        <me:pop ref="RC1.log">4.46473e-37</me:pop>
        <me:pop ref="Ring1.log">0.00304405</me:pop>
        <me:pop ref="Formaldehyde.log">0.540837</me:pop>
      </me:population>
      <me:population time="7.94328" logTime="0.9">
        <me:pop ref="CH2OO.log">2.5307e-31</me:pop>
        <me:pop ref="Altamine1">0.456119</me:pop>
        <me:pop ref="PC1.log">4.12334e-25</me:pop>
        <me:pop ref="RC1.log">4.46473e-37</me:pop>
        <me:pop ref="Ring1.log">0.00304405</me:pop>
        <me:pop ref="Formaldehyde.log">0.540837</me:pop>
      </me:population>
      <me:population time="10" logTime="1">
        <me:pop ref="CH2OO.log">2.5307e-31</me:pop>
        <me:pop ref="Altamine1">0.456119</me:pop>
        <me:pop ref="PC1.log">4.12334e-25</me:pop>
        <me:pop ref="RC1.log">4.46473e-37</me:pop>
        <me:pop ref="Ring1.log">0.00304405</me:pop>
        <me:pop ref="Formaldehyde.log">0.540837</me:pop>
      </me:population>
      <me:population time="12.5893" logTime="1.1">
        <me:pop ref="CH2OO.log">2.5307e-31</me:pop>
        <me:pop ref="Altamine1">0.456119</me:pop>
        <me:pop ref="PC1.log">4.12334e-25</me:pop>
        <me:pop ref="RC1.log">4.46473e-37</me:pop>
        <me:pop ref="Ring1.log">0.00304405</me:pop>
        <me:pop ref="Formaldehyde.log">0.540837</me:pop>
      </me:population>
      <me:population time="15.8489" logTime="1.2">
        <me:pop ref="CH2OO.log">2.5307e-31</me:pop>
        <me:pop ref="Altamine1">0.456119</me:pop>
        <me:pop ref="PC1.log">4.12334e-25</me:pop>
        <me:pop ref="RC1.log">4.46473e-37</me:pop>
        <me:pop ref="Ring1.log">0.00304405</me:pop>
        <me:pop ref="Formaldehyde.log">0.540837</me:pop>
      </me:population>
      <me:population time="19.9526" logTime="1.3">
        <me:pop ref="CH2OO.log">2.5307e-31</me:pop>
        <me:pop ref="Altamine1">0.456119</me:pop>
        <me:pop ref="PC1.log">4.12334e-25</me:pop>
        <me:pop ref="RC1.log">4.46473e-37</me:pop>
        <me:pop ref="Ring1.log">0.00304405</me:pop>
        <me:pop ref="Formaldehyde.log">0.540837</me:pop>
      </me:population>
      <me:population time="25.1189" logTime="1.4">
        <me:pop ref="CH2OO.log">2.5307e-31</me:pop>
        <me:pop ref="Altamine1">0.456119</me:pop>
        <me:pop ref="PC1.log">4.12334e-25</me:pop>
        <me:pop ref="RC1.log">4.46473e-37</me:pop>
        <me:pop ref="Ring1.log">0.00304405</me:pop>
        <me:pop ref="Formaldehyde.log">0.540837</me:pop>
      </me:population>
      <me:population time="31.6228" logTime="1.5">
        <me:pop ref="CH2OO.log">2.5307e-31</me:pop>
        <me:pop ref="Altamine1">0.456119</me:pop>
        <me:pop ref="PC1.log">4.12334e-25</me:pop>
        <me:pop ref="RC1.log">4.46473e-37</me:pop>
        <me:pop ref="Ring1.log">0.00304405</me:pop>
        <me:pop ref="Formaldehyde.log">0.540837</me:pop>
      </me:population>
      <me:population time="39.8107" logTime="1.6">
        <me:pop ref="CH2OO.log">2.5307e-31</me:pop>
        <me:pop ref="Altamine1">0.456119</me:pop>
        <me:pop ref="PC1.log">4.12334e-25</me:pop>
        <me:pop ref="RC1.log">4.46473e-37</me:pop>
        <me:pop ref="Ring1.log">0.00304405</me:pop>
        <me:pop ref="Formaldehyde.log">0.540837</me:pop>
      </me:population>
      <me:population time="50.1187" logTime="1.7">
        <me:pop ref="CH2OO.log">2.5307e-31</me:pop>
        <me:pop ref="Altamine1">0.456119</me:pop>
        <me:pop ref="PC1.log">4.12334e-25</me:pop>
        <me:pop ref="RC1.log">4.46473e-37</me:pop>
        <me:pop ref="Ring1.log">0.00304405</me:pop>
        <me:pop ref="Formaldehyde.log">0.540837</me:pop>
      </me:population>
      <me:population time="63.0957" logTime="1.8">
        <me:pop ref="CH2OO.log">2.5307e-31</me:pop>
        <me:pop ref="Altamine1">0.456119</me:pop>
        <me:pop ref="PC1.log">4.12334e-25</me:pop>
        <me:pop ref="RC1.log">4.46473e-37</me:pop>
        <me:pop ref="Ring1.log">0.00304405</me:pop>
        <me:pop ref="Formaldehyde.log">0.540837</me:pop>
      </me:population>
      <me:population time="79.4328" logTime="1.9">
        <me:pop ref="CH2OO.log">2.5307e-31</me:pop>
        <me:pop ref="Altamine1">0.456119</me:pop>
        <me:pop ref="PC1.log">4.12334e-25</me:pop>
        <me:pop ref="RC1.log">4.46473e-37</me:pop>
        <me:pop ref="Ring1.log">0.00304405</me:pop>
        <me:pop ref="Formaldehyde.log">0.540837</me:pop>
      </me:population>
      <me:population time="100" logTime="2">
        <me:pop ref="CH2OO.log">2.5307e-31</me:pop>
        <me:pop ref="Altamine1">0.456119</me:pop>
        <me:pop ref="PC1.log">4.12334e-25</me:pop>
        <me:pop ref="RC1.log">4.46473e-37</me:pop>
        <me:pop ref="Ring1.log">0.00304405</me:pop>
        <me:pop ref="Formaldehyde.log">0.540837</me:pop>
      </me:population>
      <me:population time="125.893" logTime="2.1">
        <me:pop ref="CH2OO.log">2.5307e-31</me:pop>
        <me:pop ref="Altamine1">0.456119</me:pop>
        <me:pop ref="PC1.log">4.12334e-25</me:pop>
        <me:pop ref="RC1.log">4.46473e-37</me:pop>
        <me:pop ref="Ring1.log">0.00304405</me:pop>
        <me:pop ref="Formaldehyde.log">0.540837</me:pop>
      </me:population>
      <me:population time="158.489" logTime="2.2">
        <me:pop ref="CH2OO.log">2.5307e-31</me:pop>
        <me:pop ref="Altamine1">0.456119</me:pop>
        <me:pop ref="PC1.log">4.12334e-25</me:pop>
        <me:pop ref="RC1.log">4.46473e-37</me:pop>
        <me:pop ref="Ring1.log">0.00304405</me:pop>
        <me:pop ref="Formaldehyde.log">0.540837</me:pop>
      </me:population>
      <me:population time="199.526" logTime="2.3">
        <me:pop ref="CH2OO.log">2.5307e-31</me:pop>
        <me:pop ref="Altamine1">0.456119</me:pop>
        <me:pop ref="PC1.log">4.12334e-25</me:pop>
        <me:pop ref="RC1.log">4.46473e-37</me:pop>
        <me:pop ref="Ring1.log">0.00304405</me:pop>
        <me:pop ref="Formaldehyde.log">0.540837</me:pop>
      </me:population>
      <me:population time="251.189" logTime="2.4">
        <me:pop ref="CH2OO.log">2.5307e-31</me:pop>
        <me:pop ref="Altamine1">0.456119</me:pop>
        <me:pop ref="PC1.log">4.12334e-25</me:pop>
        <me:pop ref="RC1.log">4.46473e-37</me:pop>
        <me:pop ref="Ring1.log">0.00304405</me:pop>
        <me:pop ref="Formaldehyde.log">0.540837</me:pop>
      </me:population>
      <me:population time="316.228" logTime="2.5">
        <me:pop ref="CH2OO.log">2.5307e-31</me:pop>
        <me:pop ref="Altamine1">0.456119</me:pop>
        <me:pop ref="PC1.log">4.12334e-25</me:pop>
        <me:pop ref="RC1.log">4.46473e-37</me:pop>
        <me:pop ref="Ring1.log">0.00304405</me:pop>
        <me:pop ref="Formaldehyde.log">0.540837</me:pop>
      </me:population>
      <me:population time="398.107" logTime="2.6">
        <me:pop ref="CH2OO.log">2.5307e-31</me:pop>
        <me:pop ref="Altamine1">0.456119</me:pop>
        <me:pop ref="PC1.log">4.12334e-25</me:pop>
        <me:pop ref="RC1.log">4.46473e-37</me:pop>
        <me:pop ref="Ring1.log">0.00304405</me:pop>
        <me:pop ref="Formaldehyde.log">0.540837</me:pop>
      </me:population>
      <me:population time="501.187" logTime="2.7">
        <me:pop ref="CH2OO.log">2.5307e-31</me:pop>
        <me:pop ref="Altamine1">0.456119</me:pop>
        <me:pop ref="PC1.log">4.12334e-25</me:pop>
        <me:pop ref="RC1.log">4.46473e-37</me:pop>
        <me:pop ref="Ring1.log">0.00304405</me:pop>
        <me:pop ref="Formaldehyde.log">0.540837</me:pop>
      </me:population>
      <me:population time="630.957" logTime="2.8">
        <me:pop ref="CH2OO.log">2.5307e-31</me:pop>
        <me:pop ref="Altamine1">0.456119</me:pop>
        <me:pop ref="PC1.log">4.12334e-25</me:pop>
        <me:pop ref="RC1.log">4.46473e-37</me:pop>
        <me:pop ref="Ring1.log">0.00304405</me:pop>
        <me:pop ref="Formaldehyde.log">0.540837</me:pop>
      </me:population>
      <me:population time="794.328" logTime="2.9">
        <me:pop ref="CH2OO.log">2.5307e-31</me:pop>
        <me:pop ref="Altamine1">0.456119</me:pop>
        <me:pop ref="PC1.log">4.12334e-25</me:pop>
        <me:pop ref="RC1.log">4.46473e-37</me:pop>
        <me:pop ref="Ring1.log">0.00304405</me:pop>
        <me:pop ref="Formaldehyde.log">0.540837</me:pop>
      </me:population>
      <me:population time="1000" logTime="3">
        <me:pop ref="CH2OO.log">2.5307e-31</me:pop>
        <me:pop ref="Altamine1">0.456119</me:pop>
        <me:pop ref="PC1.log">4.12334e-25</me:pop>
        <me:pop ref="RC1.log">4.46473e-37</me:pop>
        <me:pop ref="Ring1.log">0.00304405</me:pop>
        <me:pop ref="Formaldehyde.log">0.540837</me:pop>
      </me:population>
      <me:population time="1258.93" logTime="3.1">
        <me:pop ref="CH2OO.log">2.5307e-31</me:pop>
        <me:pop ref="Altamine1">0.456119</me:pop>
        <me:pop ref="PC1.log">4.12334e-25</me:pop>
        <me:pop ref="RC1.log">4.46473e-37</me:pop>
        <me:pop ref="Ring1.log">0.00304405</me:pop>
        <me:pop ref="Formaldehyde.log">0.540837</me:pop>
      </me:population>
      <me:population time="1584.89" logTime="3.2">
        <me:pop ref="CH2OO.log">2.5307e-31</me:pop>
        <me:pop ref="Altamine1">0.456119</me:pop>
        <me:pop ref="PC1.log">4.12334e-25</me:pop>
        <me:pop ref="RC1.log">4.46473e-37</me:pop>
        <me:pop ref="Ring1.log">0.00304405</me:pop>
        <me:pop ref="Formaldehyde.log">0.540837</me:pop>
      </me:population>
      <me:population time="1995.26" logTime="3.3">
        <me:pop ref="CH2OO.log">2.5307e-31</me:pop>
        <me:pop ref="Altamine1">0.456119</me:pop>
        <me:pop ref="PC1.log">4.12334e-25</me:pop>
        <me:pop ref="RC1.log">4.46473e-37</me:pop>
        <me:pop ref="Ring1.log">0.00304405</me:pop>
        <me:pop ref="Formaldehyde.log">0.540837</me:pop>
      </me:population>
      <me:population time="2511.89" logTime="3.4">
        <me:pop ref="CH2OO.log">2.5307e-31</me:pop>
        <me:pop ref="Altamine1">0.456119</me:pop>
        <me:pop ref="PC1.log">4.12334e-25</me:pop>
        <me:pop ref="RC1.log">4.46473e-37</me:pop>
        <me:pop ref="Ring1.log">0.00304405</me:pop>
        <me:pop ref="Formaldehyde.log">0.540837</me:pop>
      </me:population>
      <me:population time="3162.28" logTime="3.5">
        <me:pop ref="CH2OO.log">2.5307e-31</me:pop>
        <me:pop ref="Altamine1">0.456119</me:pop>
        <me:pop ref="PC1.log">4.12334e-25</me:pop>
        <me:pop ref="RC1.log">4.46473e-37</me:pop>
        <me:pop ref="Ring1.log">0.00304405</me:pop>
        <me:pop ref="Formaldehyde.log">0.540837</me:pop>
      </me:population>
      <me:population time="3981.07" logTime="3.6">
        <me:pop ref="CH2OO.log">2.5307e-31</me:pop>
        <me:pop ref="Altamine1">0.456119</me:pop>
        <me:pop ref="PC1.log">4.12334e-25</me:pop>
        <me:pop ref="RC1.log">4.46473e-37</me:pop>
        <me:pop ref="Ring1.log">0.00304405</me:pop>
        <me:pop ref="Formaldehyde.log">0.540837</me:pop>
      </me:population>
      <me:population time="5011.87" logTime="3.7">
        <me:pop ref="CH2OO.log">2.5307e-31</me:pop>
        <me:pop ref="Altamine1">0.456119</me:pop>
        <me:pop ref="PC1.log">4.12333e-25</me:pop>
        <me:pop ref="RC1.log">4.46472e-37</me:pop>
        <me:pop ref="Ring1.log">0.00304405</me:pop>
        <me:pop ref="Formaldehyde.log">0.540837</me:pop>
      </me:population>
      <me:population time="6309.57" logTime="3.8">
        <me:pop ref="CH2OO.log">2.5307e-31</me:pop>
        <me:pop ref="Altamine1">0.456119</me:pop>
        <me:pop ref="PC1.log">4.12333e-25</me:pop>
        <me:pop ref="RC1.log">4.46472e-37</me:pop>
        <me:pop ref="Ring1.log">0.00304404</me:pop>
        <me:pop ref="Formaldehyde.log">0.540837</me:pop>
      </me:population>
      <me:population time="7943.28" logTime="3.9">
        <me:pop ref="CH2OO.log">2.53069e-31</me:pop>
        <me:pop ref="Altamine1">0.456119</me:pop>
        <me:pop ref="PC1.log">4.12333e-25</me:pop>
        <me:pop ref="RC1.log">4.46472e-37</me:pop>
        <me:pop ref="Ring1.log">0.00304404</me:pop>
        <me:pop ref="Formaldehyde.log">0.540837</me:pop>
      </me:population>
      <me:population time="10000" logTime="4">
        <me:pop ref="CH2OO.log">2.53069e-31</me:pop>
        <me:pop ref="Altamine1">0.456119</me:pop>
        <me:pop ref="PC1.log">4.12333e-25</me:pop>
        <me:pop ref="RC1.log">4.46471e-37</me:pop>
        <me:pop ref="Ring1.log">0.00304404</me:pop>
        <me:pop ref="Formaldehyde.log">0.540837</me:pop>
      </me:population>
    </me:populationList>
    <me:avEnergyList T="298.15" conc="2.46149e+19" energyUnits="kJ/mol">
      <me:avEnergy ref="Altamine1">
        <me:Av time="1e-11" logTime="-11">561.797</me:Av>
        <me:Av time="1.25893e-11" logTime="-10.9">561.532</me:Av>
        <me:Av time="1.58489e-11" logTime="-10.8">561.252</me:Av>
        <me:Av time="1.99526e-11" logTime="-10.7">560.952</me:Av>
        <me:Av time="2.51189e-11" logTime="-10.6">560.625</me:Av>
        <me:Av time="3.16228e-11" logTime="-10.5">560.262</me:Av>
        <me:Av time="3.98107e-11" logTime="-10.4">559.856</me:Av>
        <me:Av time="5.01187e-11" logTime="-10.3">559.397</me:Av>
        <me:Av time="6.30957e-11" logTime="-10.2">558.874</me:Av>
        <me:Av time="7.94328e-11" logTime="-10.1">558.274</me:Av>
        <me:Av time="1e-10" logTime="-10">557.581</me:Av>
        <me:Av time="1.25893e-10" logTime="-9.9">556.774</me:Av>
        <me:Av time="1.58489e-10" logTime="-9.8">555.827</me:Av>
        <me:Av time="1.99526e-10" logTime="-9.7">554.705</me:Av>
        <me:Av time="2.51189e-10" logTime="-9.6">553.363</me:Av>
        <me:Av time="3.16228e-10" logTime="-9.5">551.742</me:Av>
        <me:Av time="3.98107e-10" logTime="-9.4">549.766</me:Av>
        <me:Av time="5.01187e-10" logTime="-9.3">547.339</me:Av>
        <me:Av time="6.30957e-10" logTime="-9.2">544.339</me:Av>
        <me:Av time="7.94328e-10" logTime="-9.1">540.609</me:Av>
        <me:Av time="1e-09" logTime="-9">535.956</me:Av>
        <me:Av time="1.25893e-09" logTime="-8.9">530.135</me:Av>
        <me:Av time="1.58489e-09" logTime="-8.8">522.838</me:Av>
        <me:Av time="1.99526e-09" logTime="-8.7">513.683</me:Av>
        <me:Av time="2.51189e-09" logTime="-8.6">502.189</me:Av>
        <me:Av time="3.16228e-09" logTime="-8.5">487.759</me:Av>
        <me:Av time="3.98107e-09" logTime="-8.4">469.647</me:Av>
        <me:Av time="5.01187e-09" logTime="-8.3">446.926</me:Av>
        <me:Av time="6.30957e-09" logTime="-8.2">418.445</me:Av>
        <me:Av time="7.94328e-09" logTime="-8.1">382.802</me:Av>
        <me:Av time="1e-08" logTime="-8">338.511</me:Av>
        <me:Av time="1.25893e-08" logTime="-7.9">286.019</me:Av>
        <me:Av time="1.58489e-08" logTime="-7.8">232.797</me:Av>
        <me:Av time="1.99526e-08" logTime="-7.7">187.518</me:Av>
        <me:Av time="2.51189e-08" logTime="-7.6">151.058</me:Av>
        <me:Av time="3.16228e-08" logTime="-7.5">121.841</me:Av>
        <me:Av time="3.98107e-08" logTime="-7.4">98.4994</me:Av>
        <me:Av time="5.01187e-08" logTime="-7.3">79.9254</me:Av>
        <me:Av time="6.30957e-08" logTime="-7.2">65.2003</me:Av>
        <me:Av time="7.94328e-08" logTime="-7.1">53.5554</me:Av>
        <me:Av time="1e-07" logTime="-7">44.3544</me:Av>
        <me:Av time="1.25893e-07" logTime="-6.9">37.0821</me:Av>
        <me:Av time="1.58489e-07" logTime="-6.8">31.3296</me:Av>
        <me:Av time="1.99526e-07" logTime="-6.7">26.7755</me:Av>
        <me:Av time="2.51189e-07" logTime="-6.6">23.1677</me:Av>
        <me:Av time="3.16228e-07" logTime="-6.5">20.308</me:Av>
        <me:Av time="3.98107e-07" logTime="-6.4">18.0402</me:Av>
        <me:Av time="5.01187e-07" logTime="-6.3">16.2412</me:Av>
        <me:Av time="6.30957e-07" logTime="-6.2">14.8138</me:Av>
        <me:Av time="7.94328e-07" logTime="-6.1">13.6809</me:Av>
        <me:Av time="1e-06" logTime="-6">12.7815</me:Av>
        <me:Av time="1.25893e-06" logTime="-5.9">12.0676</me:Av>
        <me:Av time="1.58489e-06" logTime="-5.8">11.5007</me:Av>
        <me:Av time="1.99526e-06" logTime="-5.7">11.0505</me:Av>
        <me:Av time="2.51189e-06" logTime="-5.6">10.6931</me:Av>
        <me:Av time="3.16228e-06" logTime="-5.5">10.4092</me:Av>
        <me:Av time="3.98107e-06" logTime="-5.4">10.1837</me:Av>
        <me:Av time="5.01187e-06" logTime="-5.3">10.0047</me:Av>
        <me:Av time="6.30957e-06" logTime="-5.2">9.86244</me:Av>
        <me:Av time="7.94328e-06" logTime="-5.1">9.74947</me:Av>
        <me:Av time="1e-05" logTime="-5">9.65975</me:Av>
        <me:Av time="1.25893e-05" logTime="-4.9">9.58849</me:Av>
        <me:Av time="1.58489e-05" logTime="-4.8">9.53188</me:Av>
        <me:Av time="1.99526e-05" logTime="-4.7">9.48692</me:Av>
        <me:Av time="2.51189e-05" logTime="-4.6">9.4512</me:Av>
        <me:Av time="3.16228e-05" logTime="-4.5">9.42284</me:Av>
        <me:Av time="3.98107e-05" logTime="-4.4">9.4003</me:Av>
        <me:Av time="5.01187e-05" logTime="-4.3">9.3824</me:Av>
        <me:Av time="6.30957e-05" logTime="-4.2">9.36819</me:Av>
        <me:Av time="7.94328e-05" logTime="-4.1">9.35689</me:Av>
        <me:Av time="0.0001" logTime="-4">9.34792</me:Av>
        <me:Av time="0.000125893" logTime="-3.9">9.3408</me:Av>
        <me:Av time="0.000158489" logTime="-3.8">9.33514</me:Av>
        <me:Av time="0.000199526" logTime="-3.7">9.33064</me:Av>
        <me:Av time="0.000251189" logTime="-3.6">9.32707</me:Av>
        <me:Av time="0.000316228" logTime="-3.5">9.32424</me:Av>
        <me:Av time="0.000398107" logTime="-3.4">9.32198</me:Av>
        <me:Av time="0.000501187" logTime="-3.3">9.32019</me:Av>
        <me:Av time="0.000630957" logTime="-3.2">9.31877</me:Av>
        <me:Av time="0.000794328" logTime="-3.1">9.31764</me:Av>
        <me:Av time="0.001" logTime="-3">9.31674</me:Av>
        <me:Av time="0.00125893" logTime="-2.9">9.31603</me:Av>
        <me:Av time="0.00158489" logTime="-2.8">9.31547</me:Av>
        <me:Av time="0.00199526" logTime="-2.7">9.31502</me:Av>
        <me:Av time="0.00251189" logTime="-2.6">9.31466</me:Av>
        <me:Av time="0.00316228" logTime="-2.5">9.31438</me:Av>
        <me:Av time="0.00398107" logTime="-2.4">9.31415</me:Av>
        <me:Av time="0.00501187" logTime="-2.3">9.31397</me:Av>
        <me:Av time="0.00630957" logTime="-2.2">9.31383</me:Av>
        <me:Av time="0.00794328" logTime="-2.1">9.31372</me:Av>
        <me:Av time="0.01" logTime="-2">9.31363</me:Av>
        <me:Av time="0.0125893" logTime="-1.9">9.31356</me:Av>
        <me:Av time="0.0158489" logTime="-1.8">9.31351</me:Av>
        <me:Av time="0.0199526" logTime="-1.7">9.31347</me:Av>
        <me:Av time="0.0251189" logTime="-1.6">9.31343</me:Av>
        <me:Av time="0.0316228" logTime="-1.5">9.31341</me:Av>
        <me:Av time="0.0398107" logTime="-1.4">9.31339</me:Av>
        <me:Av time="0.0501187" logTime="-1.3">9.31338</me:Av>
        <me:Av time="0.0630957" logTime="-1.2">9.31337</me:Av>
        <me:Av time="0.0794328" logTime="-1.1">9.31336</me:Av>
        <me:Av time="0.1" logTime="-1">9.31336</me:Av>
        <me:Av time="0.125893" logTime="-0.9">9.31336</me:Av>
        <me:Av time="0.158489" logTime="-0.8">9.31336</me:Av>
        <me:Av time="0.199526" logTime="-0.7">9.31336</me:Av>
        <me:Av time="0.251189" logTime="-0.6">9.31336</me:Av>
        <me:Av time="0.316228" logTime="-0.5">9.31336</me:Av>
        <me:Av time="0.398107" logTime="-0.4">9.31336</me:Av>
        <me:Av time="0.501187" logTime="-0.3">9.31336</me:Av>
        <me:Av time="0.630957" logTime="-0.2">9.31336</me:Av>
        <me:Av time="0.794328" logTime="-0.1">9.31336</me:Av>
        <me:Av time="1" logTime="0">9.31336</me:Av>
        <me:Av time="1.25893" logTime="0.1">9.31336</me:Av>
        <me:Av time="1.58489" logTime="0.2">9.31336</me:Av>
        <me:Av time="1.99526" logTime="0.3">9.31336</me:Av>
        <me:Av time="2.51189" logTime="0.4">9.31336</me:Av>
        <me:Av time="3.16228" logTime="0.5">9.31336</me:Av>
        <me:Av time="3.98107" logTime="0.6">9.31336</me:Av>
        <me:Av time="5.01187" logTime="0.7">9.31336</me:Av>
        <me:Av time="6.30957" logTime="0.8">9.31336</me:Av>
        <me:Av time="7.94328" logTime="0.9">9.31336</me:Av>
        <me:Av time="10" logTime="1">9.31336</me:Av>
        <me:Av time="12.5893" logTime="1.1">9.31336</me:Av>
        <me:Av time="15.8489" logTime="1.2">9.31336</me:Av>
        <me:Av time="19.9526" logTime="1.3">9.31336</me:Av>
        <me:Av time="25.1189" logTime="1.4">9.31336</me:Av>
        <me:Av time="31.6228" logTime="1.5">9.31336</me:Av>
        <me:Av time="39.8107" logTime="1.6">9.31336</me:Av>
        <me:Av time="50.1187" logTime="1.7">9.31336</me:Av>
        <me:Av time="63.0957" logTime="1.8">9.31336</me:Av>
        <me:Av time="79.4328" logTime="1.9">9.31336</me:Av>
        <me:Av time="100" logTime="2">9.31336</me:Av>
        <me:Av time="125.893" logTime="2.1">9.31336</me:Av>
        <me:Av time="158.489" logTime="2.2">9.31336</me:Av>
        <me:Av time="199.526" logTime="2.3">9.31336</me:Av>
        <me:Av time="251.189" logTime="2.4">9.31336</me:Av>
        <me:Av time="316.228" logTime="2.5">9.31336</me:Av>
        <me:Av time="398.107" logTime="2.6">9.31336</me:Av>
        <me:Av time="501.187" logTime="2.7">9.31336</me:Av>
        <me:Av time="630.957" logTime="2.8">9.31336</me:Av>
        <me:Av time="794.328" logTime="2.9">9.31336</me:Av>
        <me:Av time="1000" logTime="3">9.31336</me:Av>
        <me:Av time="1258.93" logTime="3.1">9.31336</me:Av>
        <me:Av time="1584.89" logTime="3.2">9.31336</me:Av>
        <me:Av time="1995.26" logTime="3.3">9.31336</me:Av>
        <me:Av time="2511.89" logTime="3.4">9.31336</me:Av>
        <me:Av time="3162.28" logTime="3.5">9.31336</me:Av>
        <me:Av time="3981.07" logTime="3.6">9.31336</me:Av>
        <me:Av time="5011.87" logTime="3.7">9.31336</me:Av>
        <me:Av time="6309.57" logTime="3.8">9.31336</me:Av>
        <me:Av time="7943.28" logTime="3.9">9.31336</me:Av>
        <me:Av time="10000" logTime="4">9.31336</me:Av>
      </me:avEnergy>
      <me:avEnergy ref="PC1.log">
        <me:Av time="1e-11" logTime="-11">498.691</me:Av>
        <me:Av time="1.25893e-11" logTime="-10.9">498.439</me:Av>
        <me:Av time="1.58489e-11" logTime="-10.8">498.178</me:Av>
        <me:Av time="1.99526e-11" logTime="-10.7">497.903</me:Av>
        <me:Av time="2.51189e-11" logTime="-10.6">497.611</me:Av>
        <me:Av time="3.16228e-11" logTime="-10.5">497.302</me:Av>
        <me:Av time="3.98107e-11" logTime="-10.4">496.974</me:Av>
        <me:Av time="5.01187e-11" logTime="-10.3">496.63</me:Av>
        <me:Av time="6.30957e-11" logTime="-10.2">496.275</me:Av>
        <me:Av time="7.94328e-11" logTime="-10.1">495.917</me:Av>
        <me:Av time="1e-10" logTime="-10">495.567</me:Av>
        <me:Av time="1.25893e-10" logTime="-9.9">495.236</me:Av>
        <me:Av time="1.58489e-10" logTime="-9.8">494.934</me:Av>
        <me:Av time="1.99526e-10" logTime="-9.7">494.67</me:Av>
        <me:Av time="2.51189e-10" logTime="-9.6">494.447</me:Av>
        <me:Av time="3.16228e-10" logTime="-9.5">494.265</me:Av>
        <me:Av time="3.98107e-10" logTime="-9.4">494.119</me:Av>
        <me:Av time="5.01187e-10" logTime="-9.3">494.003</me:Av>
        <me:Av time="6.30957e-10" logTime="-9.2">493.913</me:Av>
        <me:Av time="7.94328e-10" logTime="-9.1">493.842</me:Av>
        <me:Av time="1e-09" logTime="-9">493.786</me:Av>
        <me:Av time="1.25893e-09" logTime="-8.9">493.741</me:Av>
        <me:Av time="1.58489e-09" logTime="-8.8">493.7</me:Av>
        <me:Av time="1.99526e-09" logTime="-8.7">493.662</me:Av>
        <me:Av time="2.51189e-09" logTime="-8.6">493.62</me:Av>
        <me:Av time="3.16228e-09" logTime="-8.5">493.573</me:Av>
        <me:Av time="3.98107e-09" logTime="-8.4">493.519</me:Av>
        <me:Av time="5.01187e-09" logTime="-8.3">493.458</me:Av>
        <me:Av time="6.30957e-09" logTime="-8.2">493.389</me:Av>
        <me:Av time="7.94328e-09" logTime="-8.1">493.315</me:Av>
        <me:Av time="1e-08" logTime="-8">493.238</me:Av>
        <me:Av time="1.25893e-08" logTime="-7.9">493.161</me:Av>
        <me:Av time="1.58489e-08" logTime="-7.8">493.088</me:Av>
        <me:Av time="1.99526e-08" logTime="-7.7">493.024</me:Av>
        <me:Av time="2.51189e-08" logTime="-7.6">492.971</me:Av>
        <me:Av time="3.16228e-08" logTime="-7.5">492.933</me:Av>
        <me:Av time="3.98107e-08" logTime="-7.4">492.909</me:Av>
        <me:Av time="5.01187e-08" logTime="-7.3">492.896</me:Av>
        <me:Av time="6.30957e-08" logTime="-7.2">492.891</me:Av>
        <me:Av time="7.94328e-08" logTime="-7.1">492.889</me:Av>
        <me:Av time="1e-07" logTime="-7">492.888</me:Av>
        <me:Av time="1.25893e-07" logTime="-6.9">492.888</me:Av>
        <me:Av time="1.58489e-07" logTime="-6.8">492.888</me:Av>
        <me:Av time="1.99526e-07" logTime="-6.7">492.888</me:Av>
        <me:Av time="2.51189e-07" logTime="-6.6">492.888</me:Av>
        <me:Av time="3.16228e-07" logTime="-6.5">492.888</me:Av>
        <me:Av time="3.98107e-07" logTime="-6.4">492.888</me:Av>
        <me:Av time="5.01187e-07" logTime="-6.3">492.888</me:Av>
        <me:Av time="6.30957e-07" logTime="-6.2">492.888</me:Av>
        <me:Av time="7.94328e-07" logTime="-6.1">492.888</me:Av>
        <me:Av time="1e-06" logTime="-6">492.888</me:Av>
        <me:Av time="1.25893e-06" logTime="-5.9">492.888</me:Av>
        <me:Av time="1.58489e-06" logTime="-5.8">492.888</me:Av>
        <me:Av time="1.99526e-06" logTime="-5.7">492.888</me:Av>
        <me:Av time="2.51189e-06" logTime="-5.6">492.888</me:Av>
        <me:Av time="3.16228e-06" logTime="-5.5">492.888</me:Av>
        <me:Av time="3.98107e-06" logTime="-5.4">492.888</me:Av>
        <me:Av time="5.01187e-06" logTime="-5.3">492.888</me:Av>
        <me:Av time="6.30957e-06" logTime="-5.2">492.888</me:Av>
        <me:Av time="7.94328e-06" logTime="-5.1">492.888</me:Av>
        <me:Av time="1e-05" logTime="-5">492.888</me:Av>
        <me:Av time="1.25893e-05" logTime="-4.9">492.888</me:Av>
        <me:Av time="1.58489e-05" logTime="-4.8">492.888</me:Av>
        <me:Av time="1.99526e-05" logTime="-4.7">492.888</me:Av>
        <me:Av time="2.51189e-05" logTime="-4.6">492.888</me:Av>
        <me:Av time="3.16228e-05" logTime="-4.5">492.888</me:Av>
        <me:Av time="3.98107e-05" logTime="-4.4">492.888</me:Av>
        <me:Av time="5.01187e-05" logTime="-4.3">492.888</me:Av>
        <me:Av time="6.30957e-05" logTime="-4.2">492.888</me:Av>
        <me:Av time="7.94328e-05" logTime="-4.1">492.888</me:Av>
        <me:Av time="0.0001" logTime="-4">492.888</me:Av>
        <me:Av time="0.000125893" logTime="-3.9">492.888</me:Av>
        <me:Av time="0.000158489" logTime="-3.8">492.888</me:Av>
        <me:Av time="0.000199526" logTime="-3.7">492.888</me:Av>
        <me:Av time="0.000251189" logTime="-3.6">492.888</me:Av>
        <me:Av time="0.000316228" logTime="-3.5">492.888</me:Av>
        <me:Av time="0.000398107" logTime="-3.4">492.888</me:Av>
        <me:Av time="0.000501187" logTime="-3.3">492.888</me:Av>
        <me:Av time="0.000630957" logTime="-3.2">492.888</me:Av>
        <me:Av time="0.000794328" logTime="-3.1">492.888</me:Av>
        <me:Av time="0.001" logTime="-3">492.888</me:Av>
        <me:Av time="0.00125893" logTime="-2.9">492.888</me:Av>
        <me:Av time="0.00158489" logTime="-2.8">492.888</me:Av>
        <me:Av time="0.00199526" logTime="-2.7">492.888</me:Av>
        <me:Av time="0.00251189" logTime="-2.6">492.888</me:Av>
        <me:Av time="0.00316228" logTime="-2.5">492.888</me:Av>
        <me:Av time="0.00398107" logTime="-2.4">492.888</me:Av>
        <me:Av time="0.00501187" logTime="-2.3">492.888</me:Av>
        <me:Av time="0.00630957" logTime="-2.2">492.888</me:Av>
        <me:Av time="0.00794328" logTime="-2.1">492.888</me:Av>
        <me:Av time="0.01" logTime="-2">492.888</me:Av>
        <me:Av time="0.0125893" logTime="-1.9">492.888</me:Av>
        <me:Av time="0.0158489" logTime="-1.8">492.888</me:Av>
        <me:Av time="0.0199526" logTime="-1.7">492.888</me:Av>
        <me:Av time="0.0251189" logTime="-1.6">492.888</me:Av>
        <me:Av time="0.0316228" logTime="-1.5">492.888</me:Av>
        <me:Av time="0.0398107" logTime="-1.4">492.888</me:Av>
        <me:Av time="0.0501187" logTime="-1.3">492.888</me:Av>
        <me:Av time="0.0630957" logTime="-1.2">492.888</me:Av>
        <me:Av time="0.0794328" logTime="-1.1">492.888</me:Av>
        <me:Av time="0.1" logTime="-1">492.888</me:Av>
        <me:Av time="0.125893" logTime="-0.9">492.888</me:Av>
        <me:Av time="0.158489" logTime="-0.8">492.888</me:Av>
        <me:Av time="0.199526" logTime="-0.7">492.888</me:Av>
        <me:Av time="0.251189" logTime="-0.6">492.888</me:Av>
        <me:Av time="0.316228" logTime="-0.5">492.888</me:Av>
        <me:Av time="0.398107" logTime="-0.4">492.888</me:Av>
        <me:Av time="0.501187" logTime="-0.3">492.878</me:Av>
        <me:Av time="0.630957" logTime="-0.2">489.262</me:Av>
        <me:Av time="0.794328" logTime="-0.1">411.289</me:Av>
        <me:Av time="1" logTime="0">410.284</me:Av>
        <me:Av time="1.25893" logTime="0.1">410.284</me:Av>
        <me:Av time="1.58489" logTime="0.2">410.284</me:Av>
        <me:Av time="1.99526" logTime="0.3">410.284</me:Av>
        <me:Av time="2.51189" logTime="0.4">410.284</me:Av>
        <me:Av time="3.16228" logTime="0.5">410.284</me:Av>
        <me:Av time="3.98107" logTime="0.6">410.284</me:Av>
        <me:Av time="5.01187" logTime="0.7">410.284</me:Av>
        <me:Av time="6.30957" logTime="0.8">410.284</me:Av>
        <me:Av time="7.94328" logTime="0.9">410.284</me:Av>
        <me:Av time="10" logTime="1">410.284</me:Av>
        <me:Av time="12.5893" logTime="1.1">410.284</me:Av>
        <me:Av time="15.8489" logTime="1.2">410.284</me:Av>
        <me:Av time="19.9526" logTime="1.3">410.284</me:Av>
        <me:Av time="25.1189" logTime="1.4">410.284</me:Av>
        <me:Av time="31.6228" logTime="1.5">410.284</me:Av>
        <me:Av time="39.8107" logTime="1.6">410.284</me:Av>
        <me:Av time="50.1187" logTime="1.7">410.284</me:Av>
        <me:Av time="63.0957" logTime="1.8">410.284</me:Av>
        <me:Av time="79.4328" logTime="1.9">410.284</me:Av>
        <me:Av time="100" logTime="2">410.284</me:Av>
        <me:Av time="125.893" logTime="2.1">410.284</me:Av>
        <me:Av time="158.489" logTime="2.2">410.284</me:Av>
        <me:Av time="199.526" logTime="2.3">410.284</me:Av>
        <me:Av time="251.189" logTime="2.4">410.284</me:Av>
        <me:Av time="316.228" logTime="2.5">410.284</me:Av>
        <me:Av time="398.107" logTime="2.6">410.284</me:Av>
        <me:Av time="501.187" logTime="2.7">410.284</me:Av>
        <me:Av time="630.957" logTime="2.8">410.284</me:Av>
        <me:Av time="794.328" logTime="2.9">410.284</me:Av>
        <me:Av time="1000" logTime="3">410.284</me:Av>
        <me:Av time="1258.93" logTime="3.1">410.284</me:Av>
        <me:Av time="1584.89" logTime="3.2">410.284</me:Av>
        <me:Av time="1995.26" logTime="3.3">410.284</me:Av>
        <me:Av time="2511.89" logTime="3.4">410.284</me:Av>
        <me:Av time="3162.28" logTime="3.5">410.284</me:Av>
        <me:Av time="3981.07" logTime="3.6">410.284</me:Av>
        <me:Av time="5011.87" logTime="3.7">410.284</me:Av>
        <me:Av time="6309.57" logTime="3.8">410.284</me:Av>
        <me:Av time="7943.28" logTime="3.9">410.284</me:Av>
        <me:Av time="10000" logTime="4">410.284</me:Av>
      </me:avEnergy>
      <me:avEnergy ref="RC1.log">
        <me:Av time="1e-11" logTime="-11">33.4117</me:Av>
        <me:Av time="1.25893e-11" logTime="-10.9">33.2283</me:Av>
        <me:Av time="1.58489e-11" logTime="-10.8">33.0427</me:Av>
        <me:Av time="1.99526e-11" logTime="-10.7">32.8512</me:Av>
        <me:Av time="2.51189e-11" logTime="-10.6">32.6497</me:Av>
        <me:Av time="3.16228e-11" logTime="-10.5">32.4333</me:Av>
        <me:Av time="3.98107e-11" logTime="-10.4">32.1963</me:Av>
        <me:Av time="5.01187e-11" logTime="-10.3">31.9324</me:Av>
        <me:Av time="6.30957e-11" logTime="-10.2">31.6342</me:Av>
        <me:Av time="7.94328e-11" logTime="-10.1">31.2936</me:Av>
        <me:Av time="1e-10" logTime="-10">30.9019</me:Av>
        <me:Av time="1.25893e-10" logTime="-9.9">30.4496</me:Av>
        <me:Av time="1.58489e-10" logTime="-9.8">29.9268</me:Av>
        <me:Av time="1.99526e-10" logTime="-9.7">29.3235</me:Av>
        <me:Av time="2.51189e-10" logTime="-9.6">28.6298</me:Av>
        <me:Av time="3.16228e-10" logTime="-9.5">27.8369</me:Av>
        <me:Av time="3.98107e-10" logTime="-9.4">26.9388</me:Av>
        <me:Av time="5.01187e-10" logTime="-9.3">25.9349</me:Av>
        <me:Av time="6.30957e-10" logTime="-9.2">24.8334</me:Av>
        <me:Av time="7.94328e-10" logTime="-9.1">23.6546</me:Av>
        <me:Av time="1e-09" logTime="-9">22.4319</me:Av>
        <me:Av time="1.25893e-09" logTime="-8.9">21.2093</me:Av>
        <me:Av time="1.58489e-09" logTime="-8.8">20.0341</me:Av>
        <me:Av time="1.99526e-09" logTime="-8.7">18.9464</me:Av>
        <me:Av time="2.51189e-09" logTime="-8.6">17.9729</me:Av>
        <me:Av time="3.16228e-09" logTime="-8.5">17.1245</me:Av>
        <me:Av time="3.98107e-09" logTime="-8.4">16.4002</me:Av>
        <me:Av time="5.01187e-09" logTime="-8.3">15.7921</me:Av>
        <me:Av time="6.30957e-09" logTime="-8.2">15.289</me:Av>
        <me:Av time="7.94328e-09" logTime="-8.1">14.8787</me:Av>
        <me:Av time="1e-08" logTime="-8">14.5495</me:Av>
        <me:Av time="1.25893e-08" logTime="-7.9">14.2901</me:Av>
        <me:Av time="1.58489e-08" logTime="-7.8">14.0908</me:Av>
        <me:Av time="1.99526e-08" logTime="-7.7">13.9427</me:Av>
        <me:Av time="2.51189e-08" logTime="-7.6">13.8379</me:Av>
        <me:Av time="3.16228e-08" logTime="-7.5">13.7687</me:Av>
        <me:Av time="3.98107e-08" logTime="-7.4">13.7275</me:Av>
        <me:Av time="5.01187e-08" logTime="-7.3">13.7062</me:Av>
        <me:Av time="6.30957e-08" logTime="-7.2">13.6971</me:Av>
        <me:Av time="7.94328e-08" logTime="-7.1">13.6941</me:Av>
        <me:Av time="1e-07" logTime="-7">13.6934</me:Av>
        <me:Av time="1.25893e-07" logTime="-6.9">13.6933</me:Av>
        <me:Av time="1.58489e-07" logTime="-6.8">13.6933</me:Av>
        <me:Av time="1.99526e-07" logTime="-6.7">13.6933</me:Av>
        <me:Av time="2.51189e-07" logTime="-6.6">13.6933</me:Av>
        <me:Av time="3.16228e-07" logTime="-6.5">13.6933</me:Av>
        <me:Av time="3.98107e-07" logTime="-6.4">13.6933</me:Av>
        <me:Av time="5.01187e-07" logTime="-6.3">13.6933</me:Av>
        <me:Av time="6.30957e-07" logTime="-6.2">13.6933</me:Av>
        <me:Av time="7.94328e-07" logTime="-6.1">13.6933</me:Av>
        <me:Av time="1e-06" logTime="-6">13.6933</me:Av>
        <me:Av time="1.25893e-06" logTime="-5.9">13.6933</me:Av>
        <me:Av time="1.58489e-06" logTime="-5.8">13.6933</me:Av>
        <me:Av time="1.99526e-06" logTime="-5.7">13.6933</me:Av>
        <me:Av time="2.51189e-06" logTime="-5.6">13.6933</me:Av>
        <me:Av time="3.16228e-06" logTime="-5.5">13.6933</me:Av>
        <me:Av time="3.98107e-06" logTime="-5.4">13.6933</me:Av>
        <me:Av time="5.01187e-06" logTime="-5.3">13.6933</me:Av>
        <me:Av time="6.30957e-06" logTime="-5.2">13.6933</me:Av>
        <me:Av time="7.94328e-06" logTime="-5.1">13.6933</me:Av>
        <me:Av time="1e-05" logTime="-5">13.6933</me:Av>
        <me:Av time="1.25893e-05" logTime="-4.9">13.6933</me:Av>
        <me:Av time="1.58489e-05" logTime="-4.8">13.6933</me:Av>
        <me:Av time="1.99526e-05" logTime="-4.7">13.6933</me:Av>
        <me:Av time="2.51189e-05" logTime="-4.6">13.6933</me:Av>
        <me:Av time="3.16228e-05" logTime="-4.5">13.6933</me:Av>
        <me:Av time="3.98107e-05" logTime="-4.4">13.6933</me:Av>
        <me:Av time="5.01187e-05" logTime="-4.3">13.6933</me:Av>
        <me:Av time="6.30957e-05" logTime="-4.2">13.6933</me:Av>
        <me:Av time="7.94328e-05" logTime="-4.1">13.6933</me:Av>
        <me:Av time="0.0001" logTime="-4">13.6933</me:Av>
        <me:Av time="0.000125893" logTime="-3.9">13.6933</me:Av>
        <me:Av time="0.000158489" logTime="-3.8">13.6933</me:Av>
        <me:Av time="0.000199526" logTime="-3.7">13.6933</me:Av>
        <me:Av time="0.000251189" logTime="-3.6">13.6933</me:Av>
        <me:Av time="0.000316228" logTime="-3.5">13.6933</me:Av>
        <me:Av time="0.000398107" logTime="-3.4">13.6933</me:Av>
        <me:Av time="0.000501187" logTime="-3.3">13.6933</me:Av>
        <me:Av time="0.000630957" logTime="-3.2">13.6933</me:Av>
        <me:Av time="0.000794328" logTime="-3.1">13.6933</me:Av>
        <me:Av time="0.001" logTime="-3">13.6933</me:Av>
        <me:Av time="0.00125893" logTime="-2.9">13.6933</me:Av>
        <me:Av time="0.00158489" logTime="-2.8">13.6933</me:Av>
        <me:Av time="0.00199526" logTime="-2.7">13.6933</me:Av>
        <me:Av time="0.00251189" logTime="-2.6">13.6933</me:Av>
        <me:Av time="0.00316228" logTime="-2.5">13.6933</me:Av>
        <me:Av time="0.00398107" logTime="-2.4">13.6933</me:Av>
        <me:Av time="0.00501187" logTime="-2.3">13.6933</me:Av>
        <me:Av time="0.00630957" logTime="-2.2">13.6933</me:Av>
        <me:Av time="0.00794328" logTime="-2.1">13.6933</me:Av>
        <me:Av time="0.01" logTime="-2">13.6933</me:Av>
        <me:Av time="0.0125893" logTime="-1.9">13.6933</me:Av>
        <me:Av time="0.0158489" logTime="-1.8">13.6933</me:Av>
        <me:Av time="0.0199526" logTime="-1.7">13.6933</me:Av>
        <me:Av time="0.0251189" logTime="-1.6">13.6933</me:Av>
        <me:Av time="0.0316228" logTime="-1.5">13.6933</me:Av>
        <me:Av time="0.0398107" logTime="-1.4">13.6933</me:Av>
        <me:Av time="0.0501187" logTime="-1.3">13.6933</me:Av>
        <me:Av time="0.0630957" logTime="-1.2">13.6933</me:Av>
        <me:Av time="0.0794328" logTime="-1.1">13.6933</me:Av>
        <me:Av time="0.1" logTime="-1">13.6933</me:Av>
        <me:Av time="0.125893" logTime="-0.9">13.6933</me:Av>
        <me:Av time="0.158489" logTime="-0.8">13.6933</me:Av>
        <me:Av time="0.199526" logTime="-0.7">13.6933</me:Av>
        <me:Av time="0.251189" logTime="-0.6">13.6933</me:Av>
        <me:Av time="0.316228" logTime="-0.5">13.6933</me:Av>
        <me:Av time="0.398107" logTime="-0.4">13.6933</me:Av>
        <me:Av time="0.501187" logTime="-0.3">13.6933</me:Av>
        <me:Av time="0.630957" logTime="-0.2">13.6933</me:Av>
        <me:Av time="0.794328" logTime="-0.1">13.6933</me:Av>
        <me:Av time="1" logTime="0">13.6933</me:Av>
        <me:Av time="1.25893" logTime="0.1">13.6933</me:Av>
        <me:Av time="1.58489" logTime="0.2">13.6376</me:Av>
        <me:Av time="1.99526" logTime="0.3">13.6312</me:Av>
        <me:Av time="2.51189" logTime="0.4">13.6312</me:Av>
        <me:Av time="3.16228" logTime="0.5">13.6312</me:Av>
        <me:Av time="3.98107" logTime="0.6">13.6312</me:Av>
        <me:Av time="5.01187" logTime="0.7">13.6312</me:Av>
        <me:Av time="6.30957" logTime="0.8">13.6312</me:Av>
        <me:Av time="7.94328" logTime="0.9">13.6312</me:Av>
        <me:Av time="10" logTime="1">13.6312</me:Av>
        <me:Av time="12.5893" logTime="1.1">13.6312</me:Av>
        <me:Av time="15.8489" logTime="1.2">13.6312</me:Av>
        <me:Av time="19.9526" logTime="1.3">13.6312</me:Av>
        <me:Av time="25.1189" logTime="1.4">13.6312</me:Av>
        <me:Av time="31.6228" logTime="1.5">13.6312</me:Av>
        <me:Av time="39.8107" logTime="1.6">13.6312</me:Av>
        <me:Av time="50.1187" logTime="1.7">13.6312</me:Av>
        <me:Av time="63.0957" logTime="1.8">13.6312</me:Av>
        <me:Av time="79.4328" logTime="1.9">13.6312</me:Av>
        <me:Av time="100" logTime="2">13.6312</me:Av>
        <me:Av time="125.893" logTime="2.1">13.6312</me:Av>
        <me:Av time="158.489" logTime="2.2">13.6312</me:Av>
        <me:Av time="199.526" logTime="2.3">13.6312</me:Av>
        <me:Av time="251.189" logTime="2.4">13.6312</me:Av>
        <me:Av time="316.228" logTime="2.5">13.6312</me:Av>
        <me:Av time="398.107" logTime="2.6">13.6312</me:Av>
        <me:Av time="501.187" logTime="2.7">13.6312</me:Av>
        <me:Av time="630.957" logTime="2.8">13.6312</me:Av>
        <me:Av time="794.328" logTime="2.9">13.6312</me:Av>
        <me:Av time="1000" logTime="3">13.6312</me:Av>
        <me:Av time="1258.93" logTime="3.1">13.6312</me:Av>
        <me:Av time="1584.89" logTime="3.2">13.6312</me:Av>
        <me:Av time="1995.26" logTime="3.3">13.6312</me:Av>
        <me:Av time="2511.89" logTime="3.4">13.6312</me:Av>
        <me:Av time="3162.28" logTime="3.5">13.6312</me:Av>
        <me:Av time="3981.07" logTime="3.6">13.6312</me:Av>
        <me:Av time="5011.87" logTime="3.7">13.6312</me:Av>
        <me:Av time="6309.57" logTime="3.8">13.6312</me:Av>
        <me:Av time="7943.28" logTime="3.9">13.6312</me:Av>
        <me:Av time="10000" logTime="4">13.6312</me:Av>
      </me:avEnergy>
      <me:avEnergy ref="Ring1.log">
        <me:Av time="1e-11" logTime="-11">224.451</me:Av>
        <me:Av time="1.25893e-11" logTime="-10.9">224.212</me:Av>
        <me:Av time="1.58489e-11" logTime="-10.8">223.961</me:Av>
        <me:Av time="1.99526e-11" logTime="-10.7">223.694</me:Av>
        <me:Av time="2.51189e-11" logTime="-10.6">223.408</me:Av>
        <me:Av time="3.16228e-11" logTime="-10.5">223.097</me:Av>
        <me:Av time="3.98107e-11" logTime="-10.4">222.759</me:Av>
        <me:Av time="5.01187e-11" logTime="-10.3">222.392</me:Av>
        <me:Av time="6.30957e-11" logTime="-10.2">221.993</me:Av>
        <me:Av time="7.94328e-11" logTime="-10.1">221.566</me:Av>
        <me:Av time="1e-10" logTime="-10">221.114</me:Av>
        <me:Av time="1.25893e-10" logTime="-9.9">220.644</me:Av>
        <me:Av time="1.58489e-10" logTime="-9.8">220.163</me:Av>
        <me:Av time="1.99526e-10" logTime="-9.7">219.681</me:Av>
        <me:Av time="2.51189e-10" logTime="-9.6">219.201</me:Av>
        <me:Av time="3.16228e-10" logTime="-9.5">218.727</me:Av>
        <me:Av time="3.98107e-10" logTime="-9.4">218.253</me:Av>
        <me:Av time="5.01187e-10" logTime="-9.3">217.766</me:Av>
        <me:Av time="6.30957e-10" logTime="-9.2">217.246</me:Av>
        <me:Av time="7.94328e-10" logTime="-9.1">216.665</me:Av>
        <me:Av time="1e-09" logTime="-9">215.976</me:Av>
        <me:Av time="1.25893e-09" logTime="-8.9">215.115</me:Av>
        <me:Av time="1.58489e-09" logTime="-8.8">213.989</me:Av>
        <me:Av time="1.99526e-09" logTime="-8.7">212.465</me:Av>
        <me:Av time="2.51189e-09" logTime="-8.6">210.356</me:Av>
        <me:Av time="3.16228e-09" logTime="-8.5">207.405</me:Av>
        <me:Av time="3.98107e-09" logTime="-8.4">203.263</me:Av>
        <me:Av time="5.01187e-09" logTime="-8.3">197.498</me:Av>
        <me:Av time="6.30957e-09" logTime="-8.2">189.716</me:Av>
        <me:Av time="7.94328e-09" logTime="-8.1">179.837</me:Av>
        <me:Av time="1e-08" logTime="-8">168.225</me:Av>
        <me:Av time="1.25893e-08" logTime="-7.9">155.342</me:Av>
        <me:Av time="1.58489e-08" logTime="-7.8">141.543</me:Av>
        <me:Av time="1.99526e-08" logTime="-7.7">127.183</me:Av>
        <me:Av time="2.51189e-08" logTime="-7.6">112.689</me:Av>
        <me:Av time="3.16228e-08" logTime="-7.5">98.5251</me:Av>
        <me:Av time="3.98107e-08" logTime="-7.4">85.1303</me:Av>
        <me:Av time="5.01187e-08" logTime="-7.3">72.8563</me:Av>
        <me:Av time="6.30957e-08" logTime="-7.2">61.9217</me:Av>
        <me:Av time="7.94328e-08" logTime="-7.1">52.4057</me:Av>
        <me:Av time="1e-07" logTime="-7">44.2747</me:Av>
        <me:Av time="1.25893e-07" logTime="-6.9">37.4245</me:Av>
        <me:Av time="1.58489e-07" logTime="-6.8">31.7172</me:Av>
        <me:Av time="1.99526e-07" logTime="-6.7">27.0049</me:Av>
        <me:Av time="2.51189e-07" logTime="-6.6">23.1429</me:Av>
        <me:Av time="3.16228e-07" logTime="-6.5">19.997</me:Av>
        <me:Av time="3.98107e-07" logTime="-6.4">17.4469</me:Av>
        <me:Av time="5.01187e-07" logTime="-6.3">15.3882</me:Av>
        <me:Av time="6.30957e-07" logTime="-6.2">13.7315</me:Av>
        <me:Av time="7.94328e-07" logTime="-6.1">12.4018</me:Av>
        <me:Av time="1e-06" logTime="-6">11.3368</me:Av>
        <me:Av time="1.25893e-06" logTime="-5.9">10.4852</me:Av>
        <me:Av time="1.58489e-06" logTime="-5.8">9.80522</me:Av>
        <me:Av time="1.99526e-06" logTime="-5.7">9.26281</me:Av>
        <me:Av time="2.51189e-06" logTime="-5.6">8.83053</me:Av>
        <me:Av time="3.16228e-06" logTime="-5.5">8.48624</me:Av>
        <me:Av time="3.98107e-06" logTime="-5.4">8.21218</me:Av>
        <me:Av time="5.01187e-06" logTime="-5.3">7.99413</me:Av>
        <me:Av time="6.30957e-06" logTime="-5.2">7.82069</me:Av>
        <me:Av time="7.94328e-06" logTime="-5.1">7.68278</me:Av>
        <me:Av time="1e-05" logTime="-5">7.57314</me:Av>
        <me:Av time="1.25893e-05" logTime="-4.9">7.48599</me:Av>
        <me:Av time="1.58489e-05" logTime="-4.8">7.41672</me:Av>
        <me:Av time="1.99526e-05" logTime="-4.7">7.36168</me:Av>
        <me:Av time="2.51189e-05" logTime="-4.6">7.31795</me:Av>
        <me:Av time="3.16228e-05" logTime="-4.5">7.2832</me:Av>
        <me:Av time="3.98107e-05" logTime="-4.4">7.25559</me:Av>
        <me:Av time="5.01187e-05" logTime="-4.3">7.23366</me:Av>
        <me:Av time="6.30957e-05" logTime="-4.2">7.21624</me:Av>
        <me:Av time="7.94328e-05" logTime="-4.1">7.20239</me:Av>
        <me:Av time="0.0001" logTime="-4">7.1914</me:Av>
        <me:Av time="0.000125893" logTime="-3.9">7.18266</me:Av>
        <me:Av time="0.000158489" logTime="-3.8">7.17572</me:Av>
        <me:Av time="0.000199526" logTime="-3.7">7.17021</me:Av>
        <me:Av time="0.000251189" logTime="-3.6">7.16583</me:Av>
        <me:Av time="0.000316228" logTime="-3.5">7.16235</me:Av>
        <me:Av time="0.000398107" logTime="-3.4">7.15959</me:Av>
        <me:Av time="0.000501187" logTime="-3.3">7.1574</me:Av>
        <me:Av time="0.000630957" logTime="-3.2">7.15565</me:Av>
        <me:Av time="0.000794328" logTime="-3.1">7.15427</me:Av>
        <me:Av time="0.001" logTime="-3">7.15317</me:Av>
        <me:Av time="0.00125893" logTime="-2.9">7.1523</me:Av>
        <me:Av time="0.00158489" logTime="-2.8">7.1516</me:Av>
        <me:Av time="0.00199526" logTime="-2.7">7.15105</me:Av>
        <me:Av time="0.00251189" logTime="-2.6">7.15061</me:Av>
        <me:Av time="0.00316228" logTime="-2.5">7.15027</me:Av>
        <me:Av time="0.00398107" logTime="-2.4">7.14999</me:Av>
        <me:Av time="0.00501187" logTime="-2.3">7.14977</me:Av>
        <me:Av time="0.00630957" logTime="-2.2">7.1496</me:Av>
        <me:Av time="0.00794328" logTime="-2.1">7.14946</me:Av>
        <me:Av time="0.01" logTime="-2">7.14935</me:Av>
        <me:Av time="0.0125893" logTime="-1.9">7.14927</me:Av>
        <me:Av time="0.0158489" logTime="-1.8">7.1492</me:Av>
        <me:Av time="0.0199526" logTime="-1.7">7.14915</me:Av>
        <me:Av time="0.0251189" logTime="-1.6">7.14911</me:Av>
        <me:Av time="0.0316228" logTime="-1.5">7.14908</me:Av>
        <me:Av time="0.0398107" logTime="-1.4">7.14906</me:Av>
        <me:Av time="0.0501187" logTime="-1.3">7.14904</me:Av>
        <me:Av time="0.0630957" logTime="-1.2">7.14903</me:Av>
        <me:Av time="0.0794328" logTime="-1.1">7.14902</me:Av>
        <me:Av time="0.1" logTime="-1">7.14902</me:Av>
        <me:Av time="0.125893" logTime="-0.9">7.14902</me:Av>
        <me:Av time="0.158489" logTime="-0.8">7.14902</me:Av>
        <me:Av time="0.199526" logTime="-0.7">7.14902</me:Av>
        <me:Av time="0.251189" logTime="-0.6">7.14902</me:Av>
        <me:Av time="0.316228" logTime="-0.5">7.14902</me:Av>
        <me:Av time="0.398107" logTime="-0.4">7.14902</me:Av>
        <me:Av time="0.501187" logTime="-0.3">7.14902</me:Av>
        <me:Av time="0.630957" logTime="-0.2">7.14902</me:Av>
        <me:Av time="0.794328" logTime="-0.1">7.14902</me:Av>
        <me:Av time="1" logTime="0">7.14902</me:Av>
        <me:Av time="1.25893" logTime="0.1">7.14902</me:Av>
        <me:Av time="1.58489" logTime="0.2">7.14902</me:Av>
        <me:Av time="1.99526" logTime="0.3">7.14902</me:Av>
        <me:Av time="2.51189" logTime="0.4">7.14902</me:Av>
        <me:Av time="3.16228" logTime="0.5">7.14902</me:Av>
        <me:Av time="3.98107" logTime="0.6">7.14902</me:Av>
        <me:Av time="5.01187" logTime="0.7">7.14902</me:Av>
        <me:Av time="6.30957" logTime="0.8">7.14902</me:Av>
        <me:Av time="7.94328" logTime="0.9">7.14902</me:Av>
        <me:Av time="10" logTime="1">7.14902</me:Av>
        <me:Av time="12.5893" logTime="1.1">7.14902</me:Av>
        <me:Av time="15.8489" logTime="1.2">7.14902</me:Av>
        <me:Av time="19.9526" logTime="1.3">7.14902</me:Av>
        <me:Av time="25.1189" logTime="1.4">7.14902</me:Av>
        <me:Av time="31.6228" logTime="1.5">7.14902</me:Av>
        <me:Av time="39.8107" logTime="1.6">7.14902</me:Av>
        <me:Av time="50.1187" logTime="1.7">7.14902</me:Av>
        <me:Av time="63.0957" logTime="1.8">7.14902</me:Av>
        <me:Av time="79.4328" logTime="1.9">7.14902</me:Av>
        <me:Av time="100" logTime="2">7.14902</me:Av>
        <me:Av time="125.893" logTime="2.1">7.14902</me:Av>
        <me:Av time="158.489" logTime="2.2">7.14902</me:Av>
        <me:Av time="199.526" logTime="2.3">7.14902</me:Av>
        <me:Av time="251.189" logTime="2.4">7.14902</me:Av>
        <me:Av time="316.228" logTime="2.5">7.14902</me:Av>
        <me:Av time="398.107" logTime="2.6">7.14902</me:Av>
        <me:Av time="501.187" logTime="2.7">7.14902</me:Av>
        <me:Av time="630.957" logTime="2.8">7.14902</me:Av>
        <me:Av time="794.328" logTime="2.9">7.14902</me:Av>
        <me:Av time="1000" logTime="3">7.14902</me:Av>
        <me:Av time="1258.93" logTime="3.1">7.14902</me:Av>
        <me:Av time="1584.89" logTime="3.2">7.14902</me:Av>
        <me:Av time="1995.26" logTime="3.3">7.14902</me:Av>
        <me:Av time="2511.89" logTime="3.4">7.14902</me:Av>
        <me:Av time="3162.28" logTime="3.5">7.14902</me:Av>
        <me:Av time="3981.07" logTime="3.6">7.14902</me:Av>
        <me:Av time="5011.87" logTime="3.7">7.14902</me:Av>
        <me:Av time="6309.57" logTime="3.8">7.14902</me:Av>
        <me:Av time="7943.28" logTime="3.9">7.14902</me:Av>
        <me:Av time="10000" logTime="4">7.14902</me:Av>
      </me:avEnergy>
    </me:avEnergyList>
    <me:rateList T="298.15" conc="2.46149e+19" bathGas="N2" units="s-1">
      <me:warning> WARNING: Chemically significant eigenvalues (CSE) not well separated from internal energy relaxation eigenvals (IEREs).  The last CSE = -3.59383e+08 and the first IERE = -1.50371e+09 (last CSE)/(first IERE) ratio = 0.238997, which is less than an order of magnitude  Results obtained from Bartis Widom eigenvalue-vector analysis may be unreliable </me:warning>
      <me:firstOrderLoss ref="Altamine1">-1.30896e-52</me:firstOrderLoss>
      <me:firstOrderLoss ref="CH2OO.log">-192.178</me:firstOrderLoss>
      <me:firstOrderLoss ref="PC1.log">-3.59383e+08</me:firstOrderLoss>
      <me:firstOrderLoss ref="RC1.log">-9.31437e+07</me:firstOrderLoss>
      <me:firstOrderLoss ref="Ring1.log">-4.11681e-10</me:firstOrderLoss>
      <me:firstOrderRate fromRef="Altamine1" toRef="CH2OO.log" reactionType="isomerization">3.76067e-84</me:firstOrderRate>
      <me:firstOrderRate fromRef="Altamine1" toRef="PC1.log" reactionType="isomerization">1.8513e-61</me:firstOrderRate>
      <me:firstOrderRate fromRef="Altamine1" toRef="RC1.log" reactionType="isomerization">4.35664e-85</me:firstOrderRate>
      <me:firstOrderRate fromRef="Altamine1" toRef="Ring1.log" reactionType="isomerization">1.91604e-69</me:firstOrderRate>
      <me:firstOrderRate fromRef="CH2OO.log" toRef="Altamine1" reactionType="isomerization">18.7683</me:firstOrderRate>
      <me:firstOrderRate fromRef="CH2OO.log" toRef="PC1.log" reactionType="isomerization">0.0104207</me:firstOrderRate>
      <me:firstOrderRate fromRef="CH2OO.log" toRef="RC1.log" reactionType="isomerization">150.978</me:firstOrderRate>
      <me:firstOrderRate fromRef="CH2OO.log" toRef="Ring1.log" reactionType="isomerization">0.0999231</me:firstOrderRate>
      <me:firstOrderRate fromRef="PC1.log" toRef="Altamine1" reactionType="isomerization">1.02737e-52</me:firstOrderRate>
      <me:firstOrderRate fromRef="PC1.log" toRef="CH2OO.log" reactionType="isomerization">1.15874e-78</me:firstOrderRate>
      <me:firstOrderRate fromRef="PC1.log" toRef="RC1.log" reactionType="isomerization">9.43217e-80</me:firstOrderRate>
      <me:firstOrderRate fromRef="PC1.log" toRef="Ring1.log" reactionType="isomerization">1.98201e-64</me:firstOrderRate>
      <me:firstOrderRate fromRef="RC1.log" toRef="Altamine1" reactionType="isomerization">1.30078e+06</me:firstOrderRate>
      <me:firstOrderRate fromRef="RC1.log" toRef="CH2OO.log" reactionType="isomerization">9.03245e+07</me:firstOrderRate>
      <me:firstOrderRate fromRef="RC1.log" toRef="PC1.log" reactionType="isomerization">507.476</me:firstOrderRate>
      <me:firstOrderRate fromRef="RC1.log" toRef="Ring1.log" reactionType="isomerization">24310.1</me:firstOrderRate>
      <me:firstOrderRate fromRef="Ring1.log" toRef="Altamine1" reactionType="isomerization">2.61158e-10</me:firstOrderRate>
      <me:firstOrderRate fromRef="Ring1.log" toRef="CH2OO.log" reactionType="isomerization">2.729e-27</me:firstOrderRate>
      <me:firstOrderRate fromRef="Ring1.log" toRef="PC1.log" reactionType="isomerization">4.86805e-14</me:firstOrderRate>
      <me:firstOrderRate fromRef="Ring1.log" toRef="RC1.log" reactionType="isomerization">1.10977e-27</me:firstOrderRate>
      <me:firstOrderRate fromRef="Altamine1" toRef="Formaldehyde.log+IsoC1.log" reactionType="irreversible">2.97349e-59</me:firstOrderRate>
      <me:firstOrderRate fromRef="CH2OO.log" toRef="Formaldehyde.log+IsoC1.log" reactionType="irreversible">22.3404</me:firstOrderRate>
      <me:firstOrderRate fromRef="PC1.log" toRef="Formaldehyde.log+IsoC1.log" reactionType="irreversible">3.15074e+08</me:firstOrderRate>
      <me:firstOrderRate fromRef="RC1.log" toRef="Formaldehyde.log+IsoC1.log" reactionType="irreversible">1.52331e+06</me:firstOrderRate>
      <me:firstOrderRate fromRef="Ring1.log" toRef="Formaldehyde.log+IsoC1.log" reactionType="irreversible">1.50829e-10</me:firstOrderRate>
    </me:rateList>
  </me:analysis>
</me:mesmer>
