# Supplementary material for: An Experimental and Master Equation Investigation of Kinetics of the CH2OO + RCN Reactions (R = H, CH3, C2H5) and Their Atmospheric Relevance
Source: J Phys Chem A. 2023 Jan 5;127(2):477–88. doi: 10.1021/acs.jpca.2c07073 (PMC9869398; doi:10.1021/acs.jpca.2c07073)
Supplement: Supplementary file 2 — jp2c07073_si_002.zip [file jp2c07073_si_002.zip › MESMER/DeltaEDownSensitivity/CriegeeNitrile1E+50.xml]

<?xml version="1.0" encoding="utf-8" ?>
<?xml-stylesheet type='text/xsl' href='../../mesmer2.xsl' media='other'?>
<?xml-stylesheet type='text/xsl' href='../../mesmer1.xsl' media='screen'?>
<me:mesmer xmlns="http://www.xml-cml.org/schema"
           xmlns:me="http://www.chem.leeds.ac.uk/mesmer"
           xmlns:xsi="http://www.w3.org/2001/XMLSchema-instance">
<me:title> CriegeeNitrile1 </me:title>
  
<moleculeList>
<molecule id="CH2OO.log" description="CH2OO.log">
 <atomArray>
  <atom id="a1" elementType="C" hydrogenCount="2" x3="1.058078" y3="-0.199923" z3="0.000000"/>
  <atom id="a2" elementType="H" hydrogenCount="0" x3="1.005629" y3="-1.281919" z3="0.000000"/>
  <atom id="a3" elementType="H" hydrogenCount="0" x3="1.966772" y3="0.384409" z3="0.000000"/>
  <atom id="a4" elementType="O" hydrogenCount="0" x3="0.000000" y3="0.456542" z3="0.000000"/>
  <atom id="a5" elementType="O" hydrogenCount="0" x3="-1.165109" y3="-0.194412" z3="0.000000"/>
 </atomArray>
 <bondArray>
  <bond atomRefs2="a1 a2" order="1"/>
  <bond atomRefs2="a1 a3" order="1"/>
  <bond atomRefs2="a1 a4" order="1"/>
  <bond atomRefs2="a4 a5" order="1"/>
 </bondArray>
<propertyList>
 <property title="File Format">
   <scalar>g16</scalar>
 </property>
 <property dictRef="me:ZPE">
   <scalar units="kcal/mol"> 0.00 </scalar>
 </property>
 <property title="Vibrational Frequencies" dictRef="me:vibFreqs">
   <array units="cm-1">
543.2489 690.0797 960.7848 979.2214 1258.1765 1422.9589 1593.2124 3137.9486 3291.0333
</array>
 </property>
 <property dictRef="me:rotConsts">
   <array units="GHz">
81.57743 12.67017 10.96686
</array>
 </property>
 <property dictRef="me:symmetryNumber">
   <scalar> 1 </scalar>
 </property>
 <property dictRef="me:spinMultiplicity">
   <scalar> 1 </scalar>
 </property>
 </propertyList>
<me:DOSCMethod>ClassicalRotors</me:DOSCMethod>
</molecule>
 
<molecule id="HCN.log" description="HCN.log">
 <atomArray>
  <atom id="a1" elementType="N" hydrogenCount="0" x3="0.000000" y3="0.000000" z3="0.647791"/>
  <atom id="a2" elementType="H" hydrogenCount="0" x3="0.000000" y3="0.000000" z3="-1.561522"/>
  <atom id="a3" elementType="C" hydrogenCount="1" x3="0.000000" y3="0.000000" z3="-0.495503"/>
 </atomArray>
 <bondArray>
  <bond atomRefs2="a2 a3" order="1"/>
  <bond atomRefs2="a3 a1" order="3"/>
 </bondArray>
<propertyList>
 <property title="File Format">
   <scalar>g16</scalar>
 </property>
 <property dictRef="me:ZPE">
   <scalar units="kcal/mol"> 0.0 </scalar>
 </property>
 <property title="Vibrational Frequencies" dictRef="me:vibFreqs">
   <array units="cm-1">
773.8293 773.8293 2229.1301 3462.6657  
</array>
 </property>
 <property dictRef="me:rotConsts">
   <array units="GHz">
0.0000000 45.1603171 45.1603171
</array>
 </property>
 <property dictRef="me:symmetryNumber">
   <scalar> 1 </scalar>
 </property>
 <property dictRef="me:spinMultiplicity">
   <scalar> 1 </scalar>
 </property>
 </propertyList>
<me:DOSCMethod>ClassicalRotors</me:DOSCMethod>
</molecule>
 
<molecule id="RC1.log" description="RC1.log">
 <atomArray>
  <atom id="a1" elementType="C" hydrogenCount="2" x3="0.971758" y3="1.062378" z3="0.209441"/>
  <atom id="a2" elementType="H" hydrogenCount="0" x3="1.204097" y3="1.976171" z3="-0.319338"/>
  <atom id="a3" elementType="H" hydrogenCount="0" x3="0.550568" y3="1.012389" z3="1.205037"/>
  <atom id="a4" elementType="O" hydrogenCount="0" x3="1.236017" y3="0.011775" z3="-0.399565"/>
  <atom id="a5" elementType="O" hydrogenCount="0" x3="0.936190" y3="-1.158561" z3="0.198755"/>
  <atom id="a6" elementType="N" hydrogenCount="0" x3="-1.867154" y3="0.629881" z3="-0.043622"/>
  <atom id="a7" elementType="H" hydrogenCount="0" x3="-1.557274" y3="-1.559902" z3="-0.029886"/>
  <atom id="a8" elementType="C" hydrogenCount="1" x3="-1.722585" y3="-0.506302" z3="-0.033438"/>
 </atomArray>
 <bondArray>
  <bond atomRefs2="a4 a5" order="1"/>
  <bond atomRefs2="a4 a1" order="1"/>
  <bond atomRefs2="a2 a1" order="1"/>
  <bond atomRefs2="a6 a8" order="3"/>
  <bond atomRefs2="a8 a7" order="1"/>
  <bond atomRefs2="a1 a3" order="1"/>
 </bondArray>
<propertyList>
 <property title="File Format">
   <scalar>g16</scalar>
 </property>
 <property dictRef="me:ZPE">
   <scalar units="kcal/mol"> -6.3183 </scalar>
 </property>
 <property title="Vibrational Frequencies" dictRef="me:vibFreqs">
   <array units="cm-1">
93.2901 119.9360 140.8174 192.9170 228.0775 541.5608 698.8433 721.0323 802.6685 942.7681 1028.7046 1254.9946 1431.1943 1612.0478 2212.1195 3146.8490 3295.0189 3459.5483
</array>
 </property>
 <property dictRef="me:rotConsts">
   <array units="GHz">
9.02040 3.50846 2.66727
</array>
 </property>
 <property dictRef="me:symmetryNumber">
   <scalar> 1 </scalar>
 </property>
 <property dictRef="me:spinMultiplicity">
   <scalar> 1 </scalar>
 </property>
 <property dictRef="me:epsilon">
   <scalar> 487.8 </scalar>            	<!--a-pin SI-->
 </property>
 <property dictRef="me:sigma">
   <scalar> 5.70 </scalar>				<!--a-pin SI-->
 </property>
</propertyList>
 <me:energyTransferModel xsi:type="me:ExponentialDown">
   <me:deltaEDown units="cm-1"> 260 </me:deltaEDown>
 </me:energyTransferModel>
<me:DOSCMethod>ClassicalRotors</me:DOSCMethod>
</molecule>
 
<molecule id="TS1.log" description="TS1.log">
 <atomArray>
  <atom id="a1" elementType="C" hydrogenCount="2" x3="-0.798849" y3="-0.975397" z3="0.219884"/>
  <atom id="a2" elementType="H" hydrogenCount="0" x3="-1.095998" y3="-1.884703" z3="-0.284942"/>
  <atom id="a3" elementType="H" hydrogenCount="0" x3="-0.546423" y3="-0.947226" z3="1.269434"/>
  <atom id="a4" elementType="O" hydrogenCount="0" x3="-1.106538" y3="0.090615" z3="-0.381087"/>
  <atom id="a5" elementType="O" hydrogenCount="0" x3="-0.547709" y3="1.192630" z3="0.192884"/>
  <atom id="a6" elementType="N" hydrogenCount="0" x3="1.333537" y3="-0.762653" z3="-0.089200"/>
  <atom id="a7" elementType="H" hydrogenCount="0" x3="1.822669" y3="1.383183" z3="-0.017864"/>
  <atom id="a8" elementType="C" hydrogenCount="1" x3="1.418676" y3="0.395624" z3="-0.025985"/>
 </atomArray>
 <bondArray>
  <bond atomRefs2="a4 a5" order="1"/>
  <bond atomRefs2="a4 a1" order="1"/>
  <bond atomRefs2="a2 a1" order="1"/>
  <bond atomRefs2="a6 a8" order="3"/>
  <bond atomRefs2="a8 a7" order="1"/>
  <bond atomRefs2="a1 a3" order="1"/>
 </bondArray>
<propertyList>
 <property title="File Format">
   <scalar>g16</scalar>
 </property>
 <property dictRef="me:ZPE">
   <scalar units="kcal/mol"> -0.7958 </scalar>
 </property>
 <property title="Vibrational Frequencies" dictRef="me:vibFreqs">
   <array units="cm-1">
260.0720 276.1171 436.9868 475.2379 576.3524 793.0949 801.1595 826.1688 983.4782 1072.1732 1241.1550 1408.2743 1570.1847 2073.3428 3157.4922 3293.2677 3427.0952
</array>
 </property>
 <property dictRef="me:imFreqs">
   <array units="cm-1">
-346.4864
</array>
 </property>
 <property dictRef="me:rotConsts">
   <array units="GHz">
9.13819 5.49538 3.69770
</array>
 </property>
 <property dictRef="me:symmetryNumber">
   <scalar> 1 </scalar>
 </property>
 <property dictRef="me:spinMultiplicity">
   <scalar> 1 </scalar>
 </property>
 </propertyList>
<me:DOSCMethod>ClassicalRotors</me:DOSCMethod>
</molecule>
 
<molecule id="Ring1.log" description="Ring1.log">
 <atomArray>
  <atom id="a1" elementType="O" hydrogenCount="0" x3="-0.677064" y3="-0.964014" z3="0.000000"/>
  <atom id="a2" elementType="O" hydrogenCount="0" x3="-1.130871" y3="0.400261" z3="0.000000"/>
  <atom id="a3" elementType="C" hydrogenCount="1" x3="0.000000" y3="1.120451" z3="0.000000"/>
  <atom id="a4" elementType="N" hydrogenCount="0" x3="1.103517" y3="0.520222" z3="0.000000"/>
  <atom id="a5" elementType="C" hydrogenCount="2" x3="0.767997" y3="-0.881515" z3="0.000000"/>
  <atom id="a6" elementType="H" hydrogenCount="0" x3="-0.161273" y3="2.189380" z3="0.000000"/>
  <atom id="a7" elementType="H" hydrogenCount="0" x3="1.146078" y3="-1.377262" z3="0.897039"/>
  <atom id="a8" elementType="H" hydrogenCount="0" x3="1.146078" y3="-1.377262" z3="-0.897039"/>
 </atomArray>
 <bondArray>
  <bond atomRefs2="a8 a5" order="1"/>
  <bond atomRefs2="a1 a2" order="1"/>
  <bond atomRefs2="a1 a5" order="1"/>
  <bond atomRefs2="a2 a3" order="1"/>
  <bond atomRefs2="a3 a4" order="2"/>
  <bond atomRefs2="a3 a6" order="1"/>
  <bond atomRefs2="a4 a5" order="1"/>
  <bond atomRefs2="a5 a7" order="1"/>
 </bondArray>
<propertyList>
 <property title="File Format">
   <scalar>g16</scalar>
 </property>
 <property dictRef="me:ZPE">
   <scalar units="kcal/mol"> -51.1612 </scalar>
 </property>
 <property title="Vibrational Frequencies" dictRef="me:vibFreqs">
   <array units="cm-1">
148.7290745 513.0472848 736.3612129 800.8691573 893.4945621 915.8157407 981.0984034 1035.825195 1114.571062 1120.454306 1219.9908 1312.948238 1371.147241 1540.974392 1683.381189 3080.14772 3174.534129 3293.75871  
</array>
 </property>
 <property dictRef="me:rotConsts">
   <array units="GHz">
9.09176 8.95352 4.64557
</array>
 </property>
 <property dictRef="me:symmetryNumber">
   <scalar> 1 </scalar>
 </property>
 <property dictRef="me:spinMultiplicity">
   <scalar> 1 </scalar>
 </property>
 <property dictRef="me:epsilon">
   <scalar> 457.3 </scalar>            	<!--a-pin SI-->
 </property>
 <property dictRef="me:sigma">
   <scalar> 4.93 </scalar>				<!--a-pin SI-->
 </property>
</propertyList>
 <me:energyTransferModel xsi:type="me:ExponentialDown">
   <me:deltaEDown units="cm-1"> 310 </me:deltaEDown>
 </me:energyTransferModel>
<me:DOSCMethod>ClassicalRotors</me:DOSCMethod>
</molecule>
 
<molecule id="STS1.log" description="STS1.log">
 <atomArray>
  <atom id="a1" elementType="O" hydrogenCount="0" x3="0.977461" y3="-0.945430" z3="-0.126374"/>
  <atom id="a2" elementType="O" hydrogenCount="0" x3="-1.257347" y3="-0.843995" z3="0.048663"/>
  <atom id="a3" elementType="C" hydrogenCount="1" x3="-1.056831" y3="0.348961" z3="-0.000394"/>
  <atom id="a4" elementType="N" hydrogenCount="0" x3="-0.109120" y3="1.200681" z3="-0.128914"/>
  <atom id="a5" elementType="C" hydrogenCount="2" x3="1.305899" y3="0.233930" z3="0.142061"/>
  <atom id="a6" elementType="H" hydrogenCount="0" x3="-1.876954" y3="1.093023" z3="0.216954"/>
  <atom id="a7" elementType="H" hydrogenCount="0" x3="1.636844" y3="0.507456" z3="1.149544"/>
  <atom id="a8" elementType="H" hydrogenCount="0" x3="1.748625" y3="0.812804" z3="-0.692422"/>
 </atomArray>
 <bondArray>
  <bond atomRefs2="a8 a5" order="1"/>
  <bond atomRefs2="a4 a3" order="1"/>
  <bond atomRefs2="a4 a5" order="1"/>
  <bond atomRefs2="a1 a5" order="1"/>
  <bond id="b5" atomRefs2="a3 a2" order="2"/>
  <bond atomRefs2="a3 a6" order="1"/>
  <bond atomRefs2="a5 a7" order="1"/>
 </bondArray>
<propertyList>
 <property title="File Format">
   <scalar>g16</scalar>
 </property>
 <property dictRef="me:ZPE">
   <scalar units="kcal/mol"> -18.9456 </scalar>
 </property>
 <property title="Vibrational Frequencies" dictRef="me:vibFreqs">
   <array units="cm-1">
80.70572104 334.4079932 457.9738787 557.3722309 725.0800299 727.3929658 859.4670549 865.8236051 1072.682229 1204.749057 1263.339874 1311.337325 1554.795136 1682.965131 2991.992175 3057.862312 3158.520454
</array>
 </property>
 <property dictRef="me:imFreqs">
   <array units="cm-1">
-999.800280
</array>
 </property>
 <property dictRef="me:rotConsts">
   <array units="GHz">
9.59533 5.84057 3.77277
</array>
 </property>
 <property dictRef="me:symmetryNumber">
   <scalar> 1 </scalar>
 </property>
 <property dictRef="me:spinMultiplicity">
   <scalar> 1 </scalar>
 </property>
 </propertyList>
<me:DOSCMethod>ClassicalRotors</me:DOSCMethod>
</molecule>
 
<molecule id="PC1.log" description="PC1.log">
 <atomArray>
  <atom id="a1" elementType="C" hydrogenCount="2" x3="2.667131" y3="0.345791" z3="-0.001912"/>
  <atom id="a2" elementType="H" hydrogenCount="0" x3="3.768629" y3="0.338375" z3="-0.003816"/>
  <atom id="a3" elementType="H" hydrogenCount="0" x3="2.168924" y3="1.329486" z3="-0.002601"/>
  <atom id="a4" elementType="O" hydrogenCount="0" x3="2.036728" y3="-0.676789" z3="0.000767"/>
  <atom id="a5" elementType="N" hydrogenCount="1" x3="-0.626367" y3="0.401459" z3="0.003668"/>
  <atom id="a6" elementType="C" hydrogenCount="0" x3="-1.778564" y3="0.053297" z3="0.000373"/>
  <atom id="a7" elementType="O" hydrogenCount="0" x3="-2.922293" y3="-0.158367" z3="-0.002459"/>
  <atom id="a8" elementType="H" hydrogenCount="0" x3="0.200125" y3="-0.191359" z3="0.003505"/>
 </atomArray>
 <bondArray>
  <bond atomRefs2="a2 a1" order="1"/>
  <bond atomRefs2="a3 a1" order="1"/>
  <bond atomRefs2="a7 a6" order="2"/>
  <bond atomRefs2="a1 a4" order="2"/>
  <bond atomRefs2="a6 a5" order="2"/>
  <bond atomRefs2="a8 a5" order="1"/>
 </bondArray>
<propertyList>
 <property title="File Format">
   <scalar>g16</scalar>
 </property>
 <property dictRef="me:ZPE">
   <scalar units="kcal/mol"> -116.1402 </scalar>
 </property>
 <property title="Vibrational Frequencies" dictRef="me:vibFreqs">
   <array units="cm-1">
18.2936 53.0087 105.4050 187.6622 198.9704 513.5474 662.3235 680.0760 880.1043 1220.7124 1280.8307 1360.6489 1536.7528 1835.2526 2358.0765 2944.4018 3024.2008 3463.1058
</array>
 </property>
 <property dictRef="me:rotConsts">
   <array units="GHz">
9.0940506 2.3106702 1.8668605
</array>
 </property>
 <property dictRef="me:symmetryNumber">
   <scalar> 1 </scalar>
 </property>
 <property dictRef="me:spinMultiplicity">
   <scalar> 1 </scalar>
 </property>
 <property dictRef="me:epsilon">
   <scalar> 437.2 </scalar>            	<!--a-pin SI-->
 </property>
 <property dictRef="me:sigma">
   <scalar> 4.30 </scalar>				<!--a-pin SI-->
 </property>
</propertyList>
 <me:energyTransferModel xsi:type="me:ExponentialDown">
   <me:deltaEDown units="cm-1"> 250 </me:deltaEDown>
 </me:energyTransferModel>
<me:DOSCMethod>ClassicalRotors</me:DOSCMethod>
</molecule>
 
<molecule id="Formaldehyde.log" description="Formaldehyde.log">
 <atomArray>
  <atom id="a1" elementType="C" hydrogenCount="2" x3="0.000000" y3="0.000000" z3="-0.525299"/>
  <atom id="a2" elementType="H" hydrogenCount="0" x3="0.000000" y3="0.938820" z3="-1.108161"/>
  <atom id="a3" elementType="H" hydrogenCount="0" x3="0.000000" y3="-0.938820" z3="-1.108161"/>
  <atom id="a4" elementType="O" hydrogenCount="0" x3="0.000000" y3="0.000000" z3="0.671015"/>
 </atomArray>
 <bondArray>
  <bond atomRefs2="a2 a1" order="1"/>
  <bond atomRefs2="a3 a1" order="1"/>
  <bond atomRefs2="a1 a4" order="2"/>
 </bondArray>
<propertyList>
 <property title="File Format">
   <scalar>g16</scalar>
 </property>
 <property dictRef="me:ZPE">
   <scalar units="kcal/mol"> 0.00 </scalar>
 </property>
 <property title="Vibrational Frequencies" dictRef="me:vibFreqs">
   <array units="cm-1">
1208.4168 1272.1648 1536.5095 1852.8375 2913.2769 2974.1737
</array>
 </property>
 <property dictRef="me:rotConsts">
   <array units="GHz">
284.47071 39.39723 34.60472
</array>
 </property>
 <property dictRef="me:symmetryNumber">
   <scalar> 2 </scalar>
 </property>
 <property dictRef="me:spinMultiplicity">
   <scalar> 1 </scalar>
 </property>
 </propertyList>
<me:DOSCMethod>ClassicalRotors</me:DOSCMethod>
</molecule>
 
<molecule id="IsoC1.log" description="IsoC1.log">
 <atomArray>
  <atom id="a1" elementType="O" hydrogenCount="0" x3="-0.450125" y3="1.117731" z3="0.000000"/>
  <atom id="a2" elementType="C" hydrogenCount="0" x3="0.000000" y3="0.048607" z3="0.000000"/>
  <atom id="a3" elementType="N" hydrogenCount="1" x3="0.331787" y3="-1.112778" z3="0.000000"/>
  <atom id="a4" elementType="H" hydrogenCount="0" x3="1.278492" y3="-1.444045" z3="0.000000"/>
 </atomArray>
 <bondArray>
  <bond atomRefs2="a1 a2" order="2"/>
  <bond atomRefs2="a2 a3" order="2"/>
  <bond atomRefs2="a3 a4" order="1"/>
 </bondArray>
<propertyList>
 <property title="File Format">
   <scalar>g16</scalar>
 </property>
 <property dictRef="me:ZPE">
   <scalar units="kcal/mol"> -111.6611 </scalar>
 </property>
 <property title="Vibrational Frequencies" dictRef="me:vibFreqs">
   <array units="cm-1">
573.4560 649.1733 795.9774 1357.0182 2357.8144 3725.5313
</array>
 </property>
 <property dictRef="me:rotConsts">
   <array units="GHz">
885.62568 11.17428 11.03504
</array>
 </property>
 <property dictRef="me:symmetryNumber">
   <scalar> 1 </scalar>
 </property>
 <property dictRef="me:spinMultiplicity">
   <scalar> 1 </scalar>
 </property>
 </propertyList>
<me:DOSCMethod>ClassicalRotors</me:DOSCMethod>
</molecule>

<molecule id="TSH1" description="TSH1">
 <atomArray>
  <atom id="a1" elementType="O" hydrogenCount="0" x3="-1.006790" y3="-0.965100" z3="-0.091790"/>
  <atom id="a2" elementType="O" hydrogenCount="0" x3="1.216860" y3="-0.829150" z3="0.036730"/>
  <atom id="a3" elementType="C" hydrogenCount="1" x3="1.094870" y3="0.380240" z3="-0.007780"/>
  <atom id="a4" elementType="N" hydrogenCount="0" x3="-0.008330" y3="1.144190" z3="-0.133660"/>
  <atom id="a5" elementType="C" hydrogenCount="2" x3="-1.135110" y3="0.285040" z3="0.155150"/>
  <atom id="a6" elementType="H" hydrogenCount="0" x3="1.948600" y3="1.030560" z3="0.243580"/>
  <atom id="a7" elementType="H" hydrogenCount="0" x3="-1.632890" y3="0.692570" z3="-0.790050"/>
  <atom id="a8" elementType="H" hydrogenCount="0" x3="-1.696590" y3="0.629880" z3="1.038350"/>
 </atomArray>
 <bondArray>
  <bond atomRefs2="a7 a5" order="1"/>
  <bond atomRefs2="a4 a3" order="1"/>
  <bond atomRefs2="a4 a5" order="1"/>
  <bond atomRefs2="a1 a5" order="1"/>
  <bond atomRefs2="a3 a2" order="2"/>
  <bond atomRefs2="a3 a6" order="1"/>
  <bond atomRefs2="a5 a8" order="1"/>
 </bondArray>
<propertyList>
 <property title="File Format">
   <scalar>g16</scalar>
 </property>
 <property dictRef="me:ZPE">
   <scalar units="kcal/mol"> -19.8890 </scalar>
 </property>
 <property title="Vibrational Frequencies" dictRef="me:vibFreqs">
   <array units="cm-1">
269.8061 312.7349 463.2676 535.6721 684.5368 859.8689 932.0733 1014.4278 1091.5484 1245.5655 1269.1093 1329.8180 1407.5562 1630.0424 2656.1473 2967.2177 2996.8683
</array>
 </property>
 <property dictRef="me:imFreqs">
   <array units="cm-1">
-585.0357
</array>
 </property>
 <property dictRef="me:rotConsts">
   <array units="GHz">
9.85469 6.19328 3.94970
</array>
 </property>
 <property dictRef="me:symmetryNumber">
   <scalar> 1 </scalar>
 </property>
 <property dictRef="me:TSOpticalSymmetryNumber">
   <scalar> 2 </scalar>
 </property>
 <property dictRef="me:spinMultiplicity">
   <scalar> 1 </scalar>
 </property>
 </propertyList>
<me:DOSCMethod>ClassicalRotors</me:DOSCMethod>
</molecule>

<molecule id="Altamine1" description="Altamine1">
 <atomArray>
  <atom id="a1" elementType="O" hydrogenCount="0" x3="1.837300" y3="-0.678040" z3="0.000100"/>
  <atom id="a2" elementType="O" hydrogenCount="0" x3="-2.174170" y3="-0.112580" z3="0.000620"/>
  <atom id="a3" elementType="C" hydrogenCount="1" x3="-0.999750" y3="-0.358050" z3="-0.000720"/>
  <atom id="a4" elementType="N" hydrogenCount="1" x3="-0.033560" y3="0.637330" z3="-0.000680"/>
  <atom id="a5" elementType="C" hydrogenCount="1" x3="1.327740" y3="0.407850" z3="0.000310"/>
  <atom id="a6" elementType="H" hydrogenCount="0" x3="-0.573890" y3="-1.367580" z3="0.000080"/>
  <atom id="a7" elementType="H" hydrogenCount="0" x3="-0.370890" y3="1.587290" z3="0.000090"/>
  <atom id="a8" elementType="H" hydrogenCount="0" x3="1.906690" y3="1.345140" z3="0.001320"/>
 </atomArray>
 <bondArray>
  <bond atomRefs2="a3 a4" order="1"/>
  <bond atomRefs2="a3 a6" order="1"/>
  <bond atomRefs2="a3 a2" order="2"/>
  <bond atomRefs2="a4 a7" order="1"/>
  <bond atomRefs2="a4 a5" order="1"/>
  <bond atomRefs2="a1 a5" order="2"/>
  <bond atomRefs2="a5 a8" order="1"/>
 </bondArray>
<propertyList>
 <property title="File Format">
   <scalar>g16</scalar>
 </property>
 <property dictRef="me:ZPE">
   <scalar units="kcal/mol"> -131.2444 </scalar>
 </property>
 <property title="Vibrational Frequencies" dictRef="me:vibFreqs">
   <array units="cm-1">
168.4326 235.9247 258.0426 516.3088 681.4269 805.5609 1044.6182 1066.0553 1091.6117 1210.7687 1391.7530 1443.8971 1503.2510 1817.0255 1860.2680 2993.1064 3072.1917 3633.7444
</array>
 </property>
 <property dictRef="me:rotConsts">
   <array units="GHz">
22.02964 3.02729 2.66154
</array>
 </property>
 <property dictRef="me:symmetryNumber">
   <scalar> 1 </scalar>
 </property>
 <property dictRef="me:spinMultiplicity">
   <scalar> 1 </scalar>
 </property>
 <property dictRef="me:epsilon">
   <scalar> 456.3 </scalar>            	<!--a-pin SI-->
 </property>
 <property dictRef="me:sigma">
   <scalar> 4.88 </scalar>				<!--a-pin SI-->
 </property>
</propertyList>
 <me:energyTransferModel xsi:type="me:ExponentialDown">
   <me:deltaEDown units="cm-1"> 490 </me:deltaEDown>
 </me:energyTransferModel>
<me:DOSCMethod>ClassicalRotors</me:DOSCMethod>
</molecule>

<molecule id="N2" description="Bath">
<propertyList>
 <property dictRef="me:epsilon">
   <scalar>91.85</scalar>
 </property>
 <property dictRef="me:sigma">
   <scalar>3.919</scalar>
 </property>
 <property dictRef="me:MW">
   <scalar units="amu">28.014</scalar>
 </property>
 </propertyList>
</molecule>

</moleculeList>

<reactionList>
<reaction id=" A1 "> <!-- CH2OO.log + HCN.log -> RC1.log -->
 <reactant>
   <molecule ref="CH2OO.log" role="deficientReactant" />
 </reactant>
 <reactant>
   <molecule ref="HCN.log" role="excessReactant" />
 </reactant>
 <product>
   <molecule ref="RC1.log" role="modelled" />
 </product>
 <me:MCRCMethod xsi:type="me:MesmerILT">
   <me:preExponential units="cm3molecule-1s-1">1.4e-10</me:preExponential>
   <me:activationEnergy units="kcal/mol">0.0</me:activationEnergy>
   <me:TInfinity>298.15</me:TInfinity>
   <me:nInfinity>1.0</me:nInfinity>
 </me:MCRCMethod>
 <me:excessReactantConc> 1.00E15 </me:excessReactantConc>
</reaction>

<reaction id=" C1 "> <!-- RC1.log -> [ TS1.log ] -> Ring1.log -->
 <reactant>
   <molecule ref="RC1.log" role="modelled" />
 </reactant>
 <me:transitionState>
   <molecule ref="TS1.log" role="transitionState" />
 </me:transitionState>
 <product>
   <molecule ref="Ring1.log" role="modelled" />
 </product>
 <me:MCRCMethod name="RRKM"/>
</reaction>

<reaction id=" S1 "> <!-- Ring1.log -> [ STS1.log ] -> PC1.log -->
 <reactant>
   <molecule ref="Ring1.log" role="modelled" />
 </reactant>
 <me:transitionState>
   <molecule ref="STS1.log" role="transitionState" />
 </me:transitionState>
 <product>
   <molecule ref="PC1.log" role="modelled" />
 </product>
 <me:tunneling>Eckart</me:tunneling>
 <me:MCRCMethod name="RRKM"/>
</reaction>

<reaction id=" D1 "> <!-- PC1.log -> Formaldehyde.log + IsoC1.log -->
 <reactant>
   <molecule ref="PC1.log" role="modelled" />
 </reactant>
 <product>
   <molecule ref="Formaldehyde.log" role="sink" />
 </product>
 <product>
   <molecule ref="IsoC1.log" role="sink" />
 </product>
 <me:MCRCMethod xsi:type="me:MesmerILT">
   <me:preExponential units="cm3molecule-1s-1">1.4e-10</me:preExponential>
   <me:activationEnergy units="kcal/mol" reverse="true"> 0.0 </me:activationEnergy>
   <me:TInfinity>298.15</me:TInfinity>
   <me:nInfinity>0.01</me:nInfinity>
 </me:MCRCMethod> 
</reaction>

<reaction id=" H1 "> <!-- Ring1.log -> [ TSH1 ] -> Altamine1 -->
 <reactant>
   <molecule ref="Ring1.log" role="modelled" />
 </reactant>
 <me:transitionState>
   <molecule ref="TSH1" role="transitionState" />
 </me:transitionState>
 <product>
   <molecule ref="Altamine1" role="modelled" />
 </product>
 <me:tunneling>Eckart</me:tunneling>
 <me:MCRCMethod name="RRKM"/>
</reaction>

</reactionList>

<me:conditions>
 <me:bathGas>N2</me:bathGas>
 <me:PTs>
   <me:PTpair units="Torr" P="760.0" T="298.15" precision="qd" />
 </me:PTs>
</me:conditions>

<me:modelParameters>
 <me:grainSize units="cm-1"> 50 </me:grainSize>
 <me:energyAboveTheTopHill> 20 </me:energyAboveTheTopHill>
</me:modelParameters>

<me:control>
 <me:MaximumEvolutionTime>1E4</me:MaximumEvolutionTime>
 <me:testDOS />
 <me:printSpeciesProfile /> 
 <me:printCellDOS />
 <me:testRateConstant />
 <me:printGrainDOS />
 <me:printGrainedSpeciesProfile />
 <me:printTunnellingCoefficients />
 <me:printGrainkfE />
 <me:printGrainBoltzmann />
 <me:printGrainkbE />
 <me:eigenvalues>0</me:eigenvalues>
</me:control>
 
</me:mesmer>
