# Supplementary material for: An Experimental and Master Equation Investigation of Kinetics of the CH2OO + RCN Reactions (R = H, CH3, C2H5) and Their Atmospheric Relevance
Source: J Phys Chem A. 2023 Jan 5;127(2):477–88. doi: 10.1021/acs.jpca.2c07073 (PMC9869398; doi:10.1021/acs.jpca.2c07073)
Supplement: Supplementary file 2 — jp2c07073_si_002.zip [file jp2c07073_si_002.zip › MESMER/DeltaEDownSensitivity/CriegeeNitrile1E+50-out.xml]

<?xml version="1.0" encoding="utf-8" ?>
<?xml-stylesheet type='text/xsl' href='../../mesmer2.xsl' media='other'?>
<?xml-stylesheet type='text/xsl' href='../../mesmer1.xsl' media='screen'?>
<me:mesmer xmlns="http://www.xml-cml.org/schema" xmlns:me="http://www.chem.leeds.ac.uk/mesmer" xmlns:xsi="http://www.w3.org/2001/XMLSchema-instance">
  <me:title>CriegeeNitrile1</me:title>
  <moleculeList convention="">
    <molecule id="CH2OO.log" description="CH2OO.log">
      <atomArray>
        <atom id="a1" elementType="C" hydrogenCount="2" x3="1.058078" y3="-0.199923" z3="0.000000" />
        <atom id="a2" elementType="H" hydrogenCount="0" x3="1.005629" y3="-1.281919" z3="0.000000" />
        <atom id="a3" elementType="H" hydrogenCount="0" x3="1.966772" y3="0.384409" z3="0.000000" />
        <atom id="a4" elementType="O" hydrogenCount="0" x3="0.000000" y3="0.456542" z3="0.000000" />
        <atom id="a5" elementType="O" hydrogenCount="0" x3="-1.165109" y3="-0.194412" z3="0.000000" />
      </atomArray>
      <bondArray>
        <bond atomRefs2="a1 a2" order="1" />
        <bond atomRefs2="a1 a3" order="1" />
        <bond atomRefs2="a1 a4" order="1" />
        <bond atomRefs2="a4 a5" order="1" />
      </bondArray>
      <propertyList>
        <property title="File Format">
          <scalar>g16</scalar>
        </property>
        <property dictRef="me:ZPE">
          <scalar units="kcal/mol">0.00</scalar>
        </property>
        <property title="Vibrational Frequencies" dictRef="me:vibFreqs">
          <array units="cm-1">543.2489 690.0797 960.7848 979.2214 1258.1765 1422.9589 1593.2124 3137.9486 3291.0333</array>
        </property>
        <property dictRef="me:rotConsts">
          <array units="GHz">81.57743 12.67017 10.96686</array>
        </property>
        <property dictRef="me:symmetryNumber">
          <scalar>1</scalar>
        </property>
        <property dictRef="me:spinMultiplicity">
          <scalar>1</scalar>
        </property>
        <property dictRef="me:frequenciesScaleFactor" default="true">
          <scalar>1</scalar>
        </property>
      </propertyList>
      <me:DOSCMethod>ClassicalRotors</me:DOSCMethod>
    </molecule>
    <molecule id="HCN.log" description="HCN.log">
      <atomArray>
        <atom id="a1" elementType="N" hydrogenCount="0" x3="0.000000" y3="0.000000" z3="0.647791" />
        <atom id="a2" elementType="H" hydrogenCount="0" x3="0.000000" y3="0.000000" z3="-1.561522" />
        <atom id="a3" elementType="C" hydrogenCount="1" x3="0.000000" y3="0.000000" z3="-0.495503" />
      </atomArray>
      <bondArray>
        <bond atomRefs2="a2 a3" order="1" />
        <bond atomRefs2="a3 a1" order="3" />
      </bondArray>
      <propertyList>
        <property title="File Format">
          <scalar>g16</scalar>
        </property>
        <property dictRef="me:ZPE">
          <scalar units="kcal/mol">0.0</scalar>
        </property>
        <property title="Vibrational Frequencies" dictRef="me:vibFreqs">
          <array units="cm-1">773.8293 773.8293 2229.1301 3462.6657</array>
        </property>
        <property dictRef="me:rotConsts">
          <array units="GHz">0.0000000 45.1603171 45.1603171</array>
        </property>
        <property dictRef="me:symmetryNumber">
          <scalar>1</scalar>
        </property>
        <property dictRef="me:spinMultiplicity">
          <scalar>1</scalar>
        </property>
        <property dictRef="me:frequenciesScaleFactor" default="true">
          <scalar>1</scalar>
        </property>
      </propertyList>
      <me:DOSCMethod>ClassicalRotors</me:DOSCMethod>
    </molecule>
    <molecule id="RC1.log" description="RC1.log">
      <atomArray>
        <atom id="a1" elementType="C" hydrogenCount="2" x3="0.971758" y3="1.062378" z3="0.209441" />
        <atom id="a2" elementType="H" hydrogenCount="0" x3="1.204097" y3="1.976171" z3="-0.319338" />
        <atom id="a3" elementType="H" hydrogenCount="0" x3="0.550568" y3="1.012389" z3="1.205037" />
        <atom id="a4" elementType="O" hydrogenCount="0" x3="1.236017" y3="0.011775" z3="-0.399565" />
        <atom id="a5" elementType="O" hydrogenCount="0" x3="0.936190" y3="-1.158561" z3="0.198755" />
        <atom id="a6" elementType="N" hydrogenCount="0" x3="-1.867154" y3="0.629881" z3="-0.043622" />
        <atom id="a7" elementType="H" hydrogenCount="0" x3="-1.557274" y3="-1.559902" z3="-0.029886" />
        <atom id="a8" elementType="C" hydrogenCount="1" x3="-1.722585" y3="-0.506302" z3="-0.033438" />
      </atomArray>
      <bondArray>
        <bond atomRefs2="a4 a5" order="1" />
        <bond atomRefs2="a4 a1" order="1" />
        <bond atomRefs2="a2 a1" order="1" />
        <bond atomRefs2="a6 a8" order="3" />
        <bond atomRefs2="a8 a7" order="1" />
        <bond atomRefs2="a1 a3" order="1" />
      </bondArray>
      <propertyList>
        <property title="File Format">
          <scalar>g16</scalar>
        </property>
        <property dictRef="me:ZPE">
          <scalar units="kcal/mol">-6.3183</scalar>
        </property>
        <property title="Vibrational Frequencies" dictRef="me:vibFreqs">
          <array units="cm-1">93.2901 119.9360 140.8174 192.9170 228.0775 541.5608 698.8433 721.0323 802.6685 942.7681 1028.7046 1254.9946 1431.1943 1612.0478 2212.1195 3146.8490 3295.0189 3459.5483</array>
        </property>
        <property dictRef="me:rotConsts">
          <array units="GHz">9.02040 3.50846 2.66727</array>
        </property>
        <property dictRef="me:symmetryNumber">
          <scalar>1</scalar>
        </property>
        <property dictRef="me:spinMultiplicity">
          <scalar>1</scalar>
        </property>
        <property dictRef="me:epsilon">
          <scalar>487.8</scalar>
          <!--a-pin SI-->
        </property>
        <property dictRef="me:sigma">
          <scalar>5.70</scalar>
          <!--a-pin SI-->
        </property>
        <property dictRef="me:frequenciesScaleFactor" default="true">
          <scalar>1</scalar>
        </property>
      </propertyList>
      <me:energyTransferModel xsi:type="me:ExponentialDown">
        <me:deltaEDown units="cm-1">260</me:deltaEDown>
      </me:energyTransferModel>
      <me:DOSCMethod>ClassicalRotors</me:DOSCMethod>
      <me:DistributionCalcMethod default="true" name="Boltzmann" />
      <me:densityOfStatesList calculated="20220610_121113">
        <me:description>Rovibronic partition function calculation at various temperatures. qtot : product of QM partition functions for vibrations (1-D harmonic oscillator) and classical partition functions for rotations.  sumc : cell based partition function. sumg : grain based partition function </me:description>
        <me:densityOfStates>
          <me:T>200</me:T>
          <me:qtot>495049</me:qtot>
          <me:sumc>495523</me:sumc>
          <me:sumg>492874</me:sumg>
        </me:densityOfStates>
        <me:densityOfStates>
          <me:T>300</me:T>
          <me:qtot>3.70247e+06</me:qtot>
          <me:sumc>3.70561e+06</me:sumc>
          <me:sumg>3.69677e+06</me:sumg>
        </me:densityOfStates>
      </me:densityOfStatesList>
    </molecule>
    <molecule id="TS1.log" description="TS1.log">
      <atomArray>
        <atom id="a1" elementType="C" hydrogenCount="2" x3="-0.798849" y3="-0.975397" z3="0.219884" />
        <atom id="a2" elementType="H" hydrogenCount="0" x3="-1.095998" y3="-1.884703" z3="-0.284942" />
        <atom id="a3" elementType="H" hydrogenCount="0" x3="-0.546423" y3="-0.947226" z3="1.269434" />
        <atom id="a4" elementType="O" hydrogenCount="0" x3="-1.106538" y3="0.090615" z3="-0.381087" />
        <atom id="a5" elementType="O" hydrogenCount="0" x3="-0.547709" y3="1.192630" z3="0.192884" />
        <atom id="a6" elementType="N" hydrogenCount="0" x3="1.333537" y3="-0.762653" z3="-0.089200" />
        <atom id="a7" elementType="H" hydrogenCount="0" x3="1.822669" y3="1.383183" z3="-0.017864" />
        <atom id="a8" elementType="C" hydrogenCount="1" x3="1.418676" y3="0.395624" z3="-0.025985" />
      </atomArray>
      <bondArray>
        <bond atomRefs2="a4 a5" order="1" />
        <bond atomRefs2="a4 a1" order="1" />
        <bond atomRefs2="a2 a1" order="1" />
        <bond atomRefs2="a6 a8" order="3" />
        <bond atomRefs2="a8 a7" order="1" />
        <bond atomRefs2="a1 a3" order="1" />
      </bondArray>
      <propertyList>
        <property title="File Format">
          <scalar>g16</scalar>
        </property>
        <property dictRef="me:ZPE">
          <scalar units="kcal/mol">-0.7958</scalar>
        </property>
        <property title="Vibrational Frequencies" dictRef="me:vibFreqs">
          <array units="cm-1">260.0720 276.1171 436.9868 475.2379 576.3524 793.0949 801.1595 826.1688 983.4782 1072.1732 1241.1550 1408.2743 1570.1847 2073.3428 3157.4922 3293.2677 3427.0952</array>
        </property>
        <property dictRef="me:imFreqs">
          <array units="cm-1">-346.4864</array>
        </property>
        <property dictRef="me:rotConsts">
          <array units="GHz">9.13819 5.49538 3.69770</array>
        </property>
        <property dictRef="me:symmetryNumber">
          <scalar>1</scalar>
        </property>
        <property dictRef="me:spinMultiplicity">
          <scalar>1</scalar>
        </property>
        <property dictRef="me:frequenciesScaleFactor" default="true">
          <scalar>1</scalar>
        </property>
      </propertyList>
      <me:DOSCMethod>ClassicalRotors</me:DOSCMethod>
      <me:densityOfStatesList calculated="20220610_121114">
        <me:description>Rovibronic partition function calculation at various temperatures. qtot : product of QM partition functions for vibrations (1-D harmonic oscillator) and classical partition functions for rotations.  sumc : cell based partition function. sumg : grain based partition function </me:description>
        <me:densityOfStates>
          <me:T>200</me:T>
          <me:qtot>53186.9</me:qtot>
          <me:sumc>53204.9</me:sumc>
          <me:sumg>52928.1</me:sumg>
        </me:densityOfStates>
        <me:densityOfStates>
          <me:T>300</me:T>
          <me:qtot>180944</me:qtot>
          <me:sumc>181062</me:sumc>
          <me:sumg>180633</me:sumg>
        </me:densityOfStates>
      </me:densityOfStatesList>
    </molecule>
    <molecule id="Ring1.log" description="Ring1.log">
      <atomArray>
        <atom id="a1" elementType="O" hydrogenCount="0" x3="-0.677064" y3="-0.964014" z3="0.000000" />
        <atom id="a2" elementType="O" hydrogenCount="0" x3="-1.130871" y3="0.400261" z3="0.000000" />
        <atom id="a3" elementType="C" hydrogenCount="1" x3="0.000000" y3="1.120451" z3="0.000000" />
        <atom id="a4" elementType="N" hydrogenCount="0" x3="1.103517" y3="0.520222" z3="0.000000" />
        <atom id="a5" elementType="C" hydrogenCount="2" x3="0.767997" y3="-0.881515" z3="0.000000" />
        <atom id="a6" elementType="H" hydrogenCount="0" x3="-0.161273" y3="2.189380" z3="0.000000" />
        <atom id="a7" elementType="H" hydrogenCount="0" x3="1.146078" y3="-1.377262" z3="0.897039" />
        <atom id="a8" elementType="H" hydrogenCount="0" x3="1.146078" y3="-1.377262" z3="-0.897039" />
      </atomArray>
      <bondArray>
        <bond atomRefs2="a8 a5" order="1" />
        <bond atomRefs2="a1 a2" order="1" />
        <bond atomRefs2="a1 a5" order="1" />
        <bond atomRefs2="a2 a3" order="1" />
        <bond atomRefs2="a3 a4" order="2" />
        <bond atomRefs2="a3 a6" order="1" />
        <bond atomRefs2="a4 a5" order="1" />
        <bond atomRefs2="a5 a7" order="1" />
      </bondArray>
      <propertyList>
        <property title="File Format">
          <scalar>g16</scalar>
        </property>
        <property dictRef="me:ZPE">
          <scalar units="kcal/mol">-51.1612</scalar>
        </property>
        <property title="Vibrational Frequencies" dictRef="me:vibFreqs">
          <array units="cm-1">148.7290745 513.0472848 736.3612129 800.8691573 893.4945621 915.8157407 981.0984034 1035.825195 1114.571062 1120.454306 1219.9908 1312.948238 1371.147241 1540.974392 1683.381189 3080.14772 3174.534129 3293.75871</array>
        </property>
        <property dictRef="me:rotConsts">
          <array units="GHz">9.09176 8.95352 4.64557</array>
        </property>
        <property dictRef="me:symmetryNumber">
          <scalar>1</scalar>
        </property>
        <property dictRef="me:spinMultiplicity">
          <scalar>1</scalar>
        </property>
        <property dictRef="me:epsilon">
          <scalar>457.3</scalar>
          <!--a-pin SI-->
        </property>
        <property dictRef="me:sigma">
          <scalar>4.93</scalar>
          <!--a-pin SI-->
        </property>
        <property dictRef="me:frequenciesScaleFactor" default="true">
          <scalar>1</scalar>
        </property>
      </propertyList>
      <me:energyTransferModel xsi:type="me:ExponentialDown">
        <me:deltaEDown units="cm-1">310</me:deltaEDown>
      </me:energyTransferModel>
      <me:DOSCMethod>ClassicalRotors</me:DOSCMethod>
      <me:DistributionCalcMethod default="true" name="Boltzmann" />
      <me:densityOfStatesList calculated="20220610_121114">
        <me:description>Rovibronic partition function calculation at various temperatures. qtot : product of QM partition functions for vibrations (1-D harmonic oscillator) and classical partition functions for rotations.  sumc : cell based partition function. sumg : grain based partition function </me:description>
        <me:densityOfStates>
          <me:T>200</me:T>
          <me:qtot>38800.5</me:qtot>
          <me:sumc>38762.1</me:sumc>
          <me:sumg>38561.5</me:sumg>
        </me:densityOfStates>
        <me:densityOfStates>
          <me:T>300</me:T>
          <me:qtot>107837</me:qtot>
          <me:sumc>107711</me:sumc>
          <me:sumg>107458</me:sumg>
        </me:densityOfStates>
      </me:densityOfStatesList>
    </molecule>
    <molecule id="STS1.log" description="STS1.log">
      <atomArray>
        <atom id="a1" elementType="O" hydrogenCount="0" x3="0.977461" y3="-0.945430" z3="-0.126374" />
        <atom id="a2" elementType="O" hydrogenCount="0" x3="-1.257347" y3="-0.843995" z3="0.048663" />
        <atom id="a3" elementType="C" hydrogenCount="1" x3="-1.056831" y3="0.348961" z3="-0.000394" />
        <atom id="a4" elementType="N" hydrogenCount="0" x3="-0.109120" y3="1.200681" z3="-0.128914" />
        <atom id="a5" elementType="C" hydrogenCount="2" x3="1.305899" y3="0.233930" z3="0.142061" />
        <atom id="a6" elementType="H" hydrogenCount="0" x3="-1.876954" y3="1.093023" z3="0.216954" />
        <atom id="a7" elementType="H" hydrogenCount="0" x3="1.636844" y3="0.507456" z3="1.149544" />
        <atom id="a8" elementType="H" hydrogenCount="0" x3="1.748625" y3="0.812804" z3="-0.692422" />
      </atomArray>
      <bondArray>
        <bond atomRefs2="a8 a5" order="1" />
        <bond atomRefs2="a4 a3" order="1" />
        <bond atomRefs2="a4 a5" order="1" />
        <bond atomRefs2="a1 a5" order="1" />
        <bond id="b5" atomRefs2="a3 a2" order="2" />
        <bond atomRefs2="a3 a6" order="1" />
        <bond atomRefs2="a5 a7" order="1" />
      </bondArray>
      <propertyList>
        <property title="File Format">
          <scalar>g16</scalar>
        </property>
        <property dictRef="me:ZPE">
          <scalar units="kcal/mol">-18.9456</scalar>
        </property>
        <property title="Vibrational Frequencies" dictRef="me:vibFreqs">
          <array units="cm-1">80.70572104 334.4079932 457.9738787 557.3722309 725.0800299 727.3929658 859.4670549 865.8236051 1072.682229 1204.749057 1263.339874 1311.337325 1554.795136 1682.965131 2991.992175 3057.862312 3158.520454</array>
        </property>
        <property dictRef="me:imFreqs">
          <array units="cm-1">-999.800280</array>
        </property>
        <property dictRef="me:rotConsts">
          <array units="GHz">9.59533 5.84057 3.77277</array>
        </property>
        <property dictRef="me:symmetryNumber">
          <scalar>1</scalar>
        </property>
        <property dictRef="me:spinMultiplicity">
          <scalar>1</scalar>
        </property>
        <property dictRef="me:frequenciesScaleFactor" default="true">
          <scalar>1</scalar>
        </property>
      </propertyList>
      <me:DOSCMethod>ClassicalRotors</me:DOSCMethod>
      <me:densityOfStatesList calculated="20220610_121114">
        <me:description>Rovibronic partition function calculation at various temperatures. qtot : product of QM partition functions for vibrations (1-D harmonic oscillator) and classical partition functions for rotations.  sumc : cell based partition function. sumg : grain based partition function </me:description>
        <me:densityOfStates>
          <me:T>200</me:T>
          <me:qtot>87926</me:qtot>
          <me:sumc>87721.8</me:sumc>
          <me:sumg>87260.6</me:sumg>
        </me:densityOfStates>
        <me:densityOfStates>
          <me:T>300</me:T>
          <me:qtot>316551</me:qtot>
          <me:sumc>315830</me:sumc>
          <me:sumg>315080</me:sumg>
        </me:densityOfStates>
      </me:densityOfStatesList>
    </molecule>
    <molecule id="PC1.log" description="PC1.log">
      <atomArray>
        <atom id="a1" elementType="C" hydrogenCount="2" x3="2.667131" y3="0.345791" z3="-0.001912" />
        <atom id="a2" elementType="H" hydrogenCount="0" x3="3.768629" y3="0.338375" z3="-0.003816" />
        <atom id="a3" elementType="H" hydrogenCount="0" x3="2.168924" y3="1.329486" z3="-0.002601" />
        <atom id="a4" elementType="O" hydrogenCount="0" x3="2.036728" y3="-0.676789" z3="0.000767" />
        <atom id="a5" elementType="N" hydrogenCount="1" x3="-0.626367" y3="0.401459" z3="0.003668" />
        <atom id="a6" elementType="C" hydrogenCount="0" x3="-1.778564" y3="0.053297" z3="0.000373" />
        <atom id="a7" elementType="O" hydrogenCount="0" x3="-2.922293" y3="-0.158367" z3="-0.002459" />
        <atom id="a8" elementType="H" hydrogenCount="0" x3="0.200125" y3="-0.191359" z3="0.003505" />
      </atomArray>
      <bondArray>
        <bond atomRefs2="a2 a1" order="1" />
        <bond atomRefs2="a3 a1" order="1" />
        <bond atomRefs2="a7 a6" order="2" />
        <bond atomRefs2="a1 a4" order="2" />
        <bond atomRefs2="a6 a5" order="2" />
        <bond atomRefs2="a8 a5" order="1" />
      </bondArray>
      <propertyList>
        <property title="File Format">
          <scalar>g16</scalar>
        </property>
        <property dictRef="me:ZPE">
          <scalar units="kcal/mol">-116.1402</scalar>
        </property>
        <property title="Vibrational Frequencies" dictRef="me:vibFreqs">
          <array units="cm-1">18.2936 53.0087 105.4050 187.6622 198.9704 513.5474 662.3235 680.0760 880.1043 1220.7124 1280.8307 1360.6489 1536.7528 1835.2526 2358.0765 2944.4018 3024.2008 3463.1058</array>
        </property>
        <property dictRef="me:rotConsts">
          <array units="GHz">9.0940506 2.3106702 1.8668605</array>
        </property>
        <property dictRef="me:symmetryNumber">
          <scalar>1</scalar>
        </property>
        <property dictRef="me:spinMultiplicity">
          <scalar>1</scalar>
        </property>
        <property dictRef="me:epsilon">
          <scalar>437.2</scalar>
          <!--a-pin SI-->
        </property>
        <property dictRef="me:sigma">
          <scalar>4.30</scalar>
          <!--a-pin SI-->
        </property>
        <property dictRef="me:frequenciesScaleFactor" default="true">
          <scalar>1</scalar>
        </property>
      </propertyList>
      <me:energyTransferModel xsi:type="me:ExponentialDown">
        <me:deltaEDown units="cm-1">250</me:deltaEDown>
      </me:energyTransferModel>
      <me:DOSCMethod>ClassicalRotors</me:DOSCMethod>
      <me:DistributionCalcMethod default="true" name="Boltzmann" />
      <me:densityOfStatesList calculated="20220610_121115">
        <me:description>Rovibronic partition function calculation at various temperatures. qtot : product of QM partition functions for vibrations (1-D harmonic oscillator) and classical partition functions for rotations.  sumc : cell based partition function. sumg : grain based partition function </me:description>
        <me:densityOfStates>
          <me:T>200</me:T>
          <me:qtot>6.78685e+06</me:qtot>
          <me:sumc>6.90242e+06</me:sumc>
          <me:sumg>6.86554e+06</me:sumg>
        </me:densityOfStates>
        <me:densityOfStates>
          <me:T>300</me:T>
          <me:qtot>6.21214e+07</me:qtot>
          <me:sumc>6.32037e+07</me:sumc>
          <me:sumg>6.30529e+07</me:sumg>
        </me:densityOfStates>
      </me:densityOfStatesList>
    </molecule>
    <molecule id="Formaldehyde.log" description="Formaldehyde.log">
      <atomArray>
        <atom id="a1" elementType="C" hydrogenCount="2" x3="0.000000" y3="0.000000" z3="-0.525299" />
        <atom id="a2" elementType="H" hydrogenCount="0" x3="0.000000" y3="0.938820" z3="-1.108161" />
        <atom id="a3" elementType="H" hydrogenCount="0" x3="0.000000" y3="-0.938820" z3="-1.108161" />
        <atom id="a4" elementType="O" hydrogenCount="0" x3="0.000000" y3="0.000000" z3="0.671015" />
      </atomArray>
      <bondArray>
        <bond atomRefs2="a2 a1" order="1" />
        <bond atomRefs2="a3 a1" order="1" />
        <bond atomRefs2="a1 a4" order="2" />
      </bondArray>
      <propertyList>
        <property title="File Format">
          <scalar>g16</scalar>
        </property>
        <property dictRef="me:ZPE">
          <scalar units="kcal/mol">0.00</scalar>
        </property>
        <property title="Vibrational Frequencies" dictRef="me:vibFreqs">
          <array units="cm-1">1208.4168 1272.1648 1536.5095 1852.8375 2913.2769 2974.1737</array>
        </property>
        <property dictRef="me:rotConsts">
          <array units="GHz">284.47071 39.39723 34.60472</array>
        </property>
        <property dictRef="me:symmetryNumber">
          <scalar>2</scalar>
        </property>
        <property dictRef="me:spinMultiplicity">
          <scalar>1</scalar>
        </property>
        <property dictRef="me:frequenciesScaleFactor" default="true">
          <scalar>1</scalar>
        </property>
      </propertyList>
      <me:DOSCMethod>ClassicalRotors</me:DOSCMethod>
    </molecule>
    <molecule id="IsoC1.log" description="IsoC1.log">
      <atomArray>
        <atom id="a1" elementType="O" hydrogenCount="0" x3="-0.450125" y3="1.117731" z3="0.000000" />
        <atom id="a2" elementType="C" hydrogenCount="0" x3="0.000000" y3="0.048607" z3="0.000000" />
        <atom id="a3" elementType="N" hydrogenCount="1" x3="0.331787" y3="-1.112778" z3="0.000000" />
        <atom id="a4" elementType="H" hydrogenCount="0" x3="1.278492" y3="-1.444045" z3="0.000000" />
      </atomArray>
      <bondArray>
        <bond atomRefs2="a1 a2" order="2" />
        <bond atomRefs2="a2 a3" order="2" />
        <bond atomRefs2="a3 a4" order="1" />
      </bondArray>
      <propertyList>
        <property title="File Format">
          <scalar>g16</scalar>
        </property>
        <property dictRef="me:ZPE">
          <scalar units="kcal/mol">-111.6611</scalar>
        </property>
        <property title="Vibrational Frequencies" dictRef="me:vibFreqs">
          <array units="cm-1">573.4560 649.1733 795.9774 1357.0182 2357.8144 3725.5313</array>
        </property>
        <property dictRef="me:rotConsts">
          <array units="GHz">885.62568 11.17428 11.03504</array>
        </property>
        <property dictRef="me:symmetryNumber">
          <scalar>1</scalar>
        </property>
        <property dictRef="me:spinMultiplicity">
          <scalar>1</scalar>
        </property>
        <property dictRef="me:frequenciesScaleFactor" default="true">
          <scalar>1</scalar>
        </property>
      </propertyList>
      <me:DOSCMethod>ClassicalRotors</me:DOSCMethod>
    </molecule>
    <molecule id="TSH1" description="TSH1">
      <atomArray>
        <atom id="a1" elementType="O" hydrogenCount="0" x3="-1.006790" y3="-0.965100" z3="-0.091790" />
        <atom id="a2" elementType="O" hydrogenCount="0" x3="1.216860" y3="-0.829150" z3="0.036730" />
        <atom id="a3" elementType="C" hydrogenCount="1" x3="1.094870" y3="0.380240" z3="-0.007780" />
        <atom id="a4" elementType="N" hydrogenCount="0" x3="-0.008330" y3="1.144190" z3="-0.133660" />
        <atom id="a5" elementType="C" hydrogenCount="2" x3="-1.135110" y3="0.285040" z3="0.155150" />
        <atom id="a6" elementType="H" hydrogenCount="0" x3="1.948600" y3="1.030560" z3="0.243580" />
        <atom id="a7" elementType="H" hydrogenCount="0" x3="-1.632890" y3="0.692570" z3="-0.790050" />
        <atom id="a8" elementType="H" hydrogenCount="0" x3="-1.696590" y3="0.629880" z3="1.038350" />
      </atomArray>
      <bondArray>
        <bond atomRefs2="a7 a5" order="1" />
        <bond atomRefs2="a4 a3" order="1" />
        <bond atomRefs2="a4 a5" order="1" />
        <bond atomRefs2="a1 a5" order="1" />
        <bond atomRefs2="a3 a2" order="2" />
        <bond atomRefs2="a3 a6" order="1" />
        <bond atomRefs2="a5 a8" order="1" />
      </bondArray>
      <propertyList>
        <property title="File Format">
          <scalar>g16</scalar>
        </property>
        <property dictRef="me:ZPE">
          <scalar units="kcal/mol">-19.8890</scalar>
        </property>
        <property title="Vibrational Frequencies" dictRef="me:vibFreqs">
          <array units="cm-1">269.8061 312.7349 463.2676 535.6721 684.5368 859.8689 932.0733 1014.4278 1091.5484 1245.5655 1269.1093 1329.8180 1407.5562 1630.0424 2656.1473 2967.2177 2996.8683</array>
        </property>
        <property dictRef="me:imFreqs">
          <array units="cm-1">-585.0357</array>
        </property>
        <property dictRef="me:rotConsts">
          <array units="GHz">9.85469 6.19328 3.94970</array>
        </property>
        <property dictRef="me:symmetryNumber">
          <scalar>1</scalar>
        </property>
        <property dictRef="me:TSOpticalSymmetryNumber">
          <scalar>2</scalar>
        </property>
        <property dictRef="me:spinMultiplicity">
          <scalar>1</scalar>
        </property>
        <property dictRef="me:frequenciesScaleFactor" default="true">
          <scalar>1</scalar>
        </property>
      </propertyList>
      <me:DOSCMethod>ClassicalRotors</me:DOSCMethod>
      <me:densityOfStatesList calculated="20220610_121115">
        <me:description>Rovibronic partition function calculation at various temperatures. qtot : product of QM partition functions for vibrations (1-D harmonic oscillator) and classical partition functions for rotations.  sumc : cell based partition function. sumg : grain based partition function </me:description>
        <me:densityOfStates>
          <me:T>200</me:T>
          <me:qtot>85965.2</me:qtot>
          <me:sumc>85925.5</me:sumc>
          <me:sumg>85471.5</me:sumg>
        </me:densityOfStates>
        <me:densityOfStates>
          <me:T>300</me:T>
          <me:qtot>265246</me:qtot>
          <me:sumc>265038</me:sumc>
          <me:sumg>264408</me:sumg>
        </me:densityOfStates>
      </me:densityOfStatesList>
    </molecule>
    <molecule id="Altamine1" description="Altamine1">
      <atomArray>
        <atom id="a1" elementType="O" hydrogenCount="0" x3="1.837300" y3="-0.678040" z3="0.000100" />
        <atom id="a2" elementType="O" hydrogenCount="0" x3="-2.174170" y3="-0.112580" z3="0.000620" />
        <atom id="a3" elementType="C" hydrogenCount="1" x3="-0.999750" y3="-0.358050" z3="-0.000720" />
        <atom id="a4" elementType="N" hydrogenCount="1" x3="-0.033560" y3="0.637330" z3="-0.000680" />
        <atom id="a5" elementType="C" hydrogenCount="1" x3="1.327740" y3="0.407850" z3="0.000310" />
        <atom id="a6" elementType="H" hydrogenCount="0" x3="-0.573890" y3="-1.367580" z3="0.000080" />
        <atom id="a7" elementType="H" hydrogenCount="0" x3="-0.370890" y3="1.587290" z3="0.000090" />
        <atom id="a8" elementType="H" hydrogenCount="0" x3="1.906690" y3="1.345140" z3="0.001320" />
      </atomArray>
      <bondArray>
        <bond atomRefs2="a3 a4" order="1" />
        <bond atomRefs2="a3 a6" order="1" />
        <bond atomRefs2="a3 a2" order="2" />
        <bond atomRefs2="a4 a7" order="1" />
        <bond atomRefs2="a4 a5" order="1" />
        <bond atomRefs2="a1 a5" order="2" />
        <bond atomRefs2="a5 a8" order="1" />
      </bondArray>
      <propertyList>
        <property title="File Format">
          <scalar>g16</scalar>
        </property>
        <property dictRef="me:ZPE">
          <scalar units="kcal/mol">-131.2444</scalar>
        </property>
        <property title="Vibrational Frequencies" dictRef="me:vibFreqs">
          <array units="cm-1">168.4326 235.9247 258.0426 516.3088 681.4269 805.5609 1044.6182 1066.0553 1091.6117 1210.7687 1391.7530 1443.8971 1503.2510 1817.0255 1860.2680 2993.1064 3072.1917 3633.7444</array>
        </property>
        <property dictRef="me:rotConsts">
          <array units="GHz">22.02964 3.02729 2.66154</array>
        </property>
        <property dictRef="me:symmetryNumber">
          <scalar>1</scalar>
        </property>
        <property dictRef="me:spinMultiplicity">
          <scalar>1</scalar>
        </property>
        <property dictRef="me:epsilon">
          <scalar>456.3</scalar>
          <!--a-pin SI-->
        </property>
        <property dictRef="me:sigma">
          <scalar>4.88</scalar>
          <!--a-pin SI-->
        </property>
        <property dictRef="me:frequenciesScaleFactor" default="true">
          <scalar>1</scalar>
        </property>
      </propertyList>
      <me:energyTransferModel xsi:type="me:ExponentialDown">
        <me:deltaEDown units="cm-1">490</me:deltaEDown>
      </me:energyTransferModel>
      <me:DOSCMethod>ClassicalRotors</me:DOSCMethod>
      <me:DistributionCalcMethod default="true" name="Boltzmann" />
      <me:densityOfStatesList calculated="20220610_121116">
        <me:description>Rovibronic partition function calculation at various temperatures. qtot : product of QM partition functions for vibrations (1-D harmonic oscillator) and classical partition functions for rotations.  sumc : cell based partition function. sumg : grain based partition function </me:description>
        <me:densityOfStates>
          <me:T>200</me:T>
          <me:qtot>76719.5</me:qtot>
          <me:sumc>76821.3</me:sumc>
          <me:sumg>76414</me:sumg>
        </me:densityOfStates>
        <me:densityOfStates>
          <me:T>300</me:T>
          <me:qtot>293082</me:qtot>
          <me:sumc>293590</me:sumc>
          <me:sumg>292891</me:sumg>
        </me:densityOfStates>
      </me:densityOfStatesList>
    </molecule>
    <molecule id="N2" description="Bath">
      <propertyList>
        <property dictRef="me:epsilon">
          <scalar>91.85</scalar>
        </property>
        <property dictRef="me:sigma">
          <scalar>3.919</scalar>
        </property>
        <property dictRef="me:MW">
          <scalar units="amu">28.014</scalar>
        </property>
      </propertyList>
    </molecule>
  </moleculeList>
  <reactionList>
    <reaction id=" A1 ">
      <!-- CH2OO.log + HCN.log -> RC1.log -->
      <reactant>
        <molecule ref="CH2OO.log" role="deficientReactant" />
      </reactant>
      <reactant>
        <molecule ref="HCN.log" role="excessReactant" />
      </reactant>
      <product>
        <molecule ref="RC1.log" role="modelled" />
      </product>
      <me:MCRCMethod xsi:type="me:MesmerILT">
        <me:preExponential units="cm3molecule-1s-1">1.4e-10</me:preExponential>
        <me:activationEnergy units="kcal/mol">0.0</me:activationEnergy>
        <me:TInfinity>298.15</me:TInfinity>
        <me:nInfinity>1.0</me:nInfinity>
      </me:MCRCMethod>
      <me:excessReactantConc>1.00E15</me:excessReactantConc>
      <me:TInfinity default="true">298</me:TInfinity>
    </reaction>
    <reaction id=" C1 ">
      <!-- RC1.log -> [ TS1.log ] -> Ring1.log -->
      <reactant>
        <molecule ref="RC1.log" role="modelled" />
      </reactant>
      <me:transitionState>
        <molecule ref="TS1.log" role="transitionState" />
      </me:transitionState>
      <product>
        <molecule ref="Ring1.log" role="modelled" />
      </product>
      <me:MCRCMethod name="RRKM" />
    </reaction>
    <reaction id=" S1 ">
      <!-- Ring1.log -> [ STS1.log ] -> PC1.log -->
      <reactant>
        <molecule ref="Ring1.log" role="modelled" />
      </reactant>
      <me:transitionState>
        <molecule ref="STS1.log" role="transitionState" />
      </me:transitionState>
      <product>
        <molecule ref="PC1.log" role="modelled" />
      </product>
      <me:tunneling>Eckart</me:tunneling>
      <me:MCRCMethod name="RRKM" />
    </reaction>
    <reaction id=" D1 ">
      <!-- PC1.log -> Formaldehyde.log + IsoC1.log -->
      <reactant>
        <molecule ref="PC1.log" role="modelled" />
      </reactant>
      <product>
        <molecule ref="Formaldehyde.log" role="sink" />
      </product>
      <product>
        <molecule ref="IsoC1.log" role="sink" />
      </product>
      <me:MCRCMethod xsi:type="me:MesmerILT">
        <me:preExponential units="cm3molecule-1s-1">1.4e-10</me:preExponential>
        <me:activationEnergy units="kcal/mol" reverse="true">0.0</me:activationEnergy>
        <me:TInfinity>298.15</me:TInfinity>
        <me:nInfinity>0.01</me:nInfinity>
      </me:MCRCMethod>
      <me:TInfinity default="true">298</me:TInfinity>
    </reaction>
    <reaction id=" H1 ">
      <!-- Ring1.log -> [ TSH1 ] -> Altamine1 -->
      <reactant>
        <molecule ref="Ring1.log" role="modelled" />
      </reactant>
      <me:transitionState>
        <molecule ref="TSH1" role="transitionState" />
      </me:transitionState>
      <product>
        <molecule ref="Altamine1" role="modelled" />
      </product>
      <me:tunneling>Eckart</me:tunneling>
      <me:MCRCMethod name="RRKM" />
    </reaction>
  </reactionList>
  <me:conditions>
    <me:bathGas>N2</me:bathGas>
    <me:PTs>
      <me:PTpair units="Torr" P="760.0" T="298.15" precision="qd" bathGas="N2" />
    </me:PTs>
  </me:conditions>
  <me:modelParameters>
    <me:grainSize units="cm-1">50</me:grainSize>
    <me:energyAboveTheTopHill>20</me:energyAboveTheTopHill>
  </me:modelParameters>
  <me:control>
    <me:MaximumEvolutionTime>1E4</me:MaximumEvolutionTime>
    <me:testDOS />
    <me:printSpeciesProfile />
    <me:printCellDOS />
    <me:testRateConstant />
    <me:printGrainDOS />
    <me:printGrainedSpeciesProfile />
    <me:printTunnellingCoefficients />
    <me:printGrainkfE />
    <me:printGrainBoltzmann />
    <me:printGrainkbE />
    <me:eigenvalues>0</me:eigenvalues>
    <me:calcMethod default="true" name="simpleCalc" />
    <me:ForceMacroDetailedBalance default="true">true</me:ForceMacroDetailedBalance>
  </me:control>
  <metadataList xmlns:dc="http://purl.org/dc/elements/1.1/">
    <dc:title>CriegeeNitrile1</dc:title>
    <dc:source>CriegeeNitrile1E+50.xml</dc:source>
    <dc:creator>Mesmer v6.0</dc:creator>
    <dc:date>20220610_121113</dc:date>
    <dc:contributor>lfranzon</dc:contributor>
  </metadataList>
  <me:analysis calculated="20220610_143019">
    <me:description>All calculations shown</me:description>
    <me:eigenvalueList number="0" selection="" />
    <me:populationList T="298.15" conc="2.46149e+19">
      <me:population time="1e-11" logTime="-11">
        <me:pop ref="CH2OO.log">1</me:pop>
        <me:pop ref="Altamine1">1.67301e-11</me:pop>
        <me:pop ref="PC1.log">4.60249e-12</me:pop>
        <me:pop ref="RC1.log">5.96803e-08</me:pop>
        <me:pop ref="Ring1.log">2.81659e-10</me:pop>
        <me:pop ref="Formaldehyde.log">1.53945e-11</me:pop>
      </me:population>
      <me:population time="1.25893e-11" logTime="-10.9">
        <me:pop ref="CH2OO.log">1</me:pop>
        <me:pop ref="Altamine1">2.64738e-11</me:pop>
        <me:pop ref="PC1.log">5.87424e-12</me:pop>
        <me:pop ref="RC1.log">6.19132e-08</me:pop>
        <me:pop ref="Ring1.log">3.52138e-10</me:pop>
        <me:pop ref="Formaldehyde.log">2.58347e-11</me:pop>
      </me:population>
      <me:population time="1.58489e-11" logTime="-10.8">
        <me:pop ref="CH2OO.log">1</me:pop>
        <me:pop ref="Altamine1">4.15654e-11</me:pop>
        <me:pop ref="PC1.log">7.36579e-12</me:pop>
        <me:pop ref="RC1.log">6.41605e-08</me:pop>
        <me:pop ref="Ring1.log">4.36201e-10</me:pop>
        <me:pop ref="Formaldehyde.log">4.24936e-11</me:pop>
      </me:population>
      <me:population time="1.99526e-11" logTime="-10.7">
        <me:pop ref="CH2OO.log">1</me:pop>
        <me:pop ref="Altamine1">6.46979e-11</me:pop>
        <me:pop ref="PC1.log">9.07907e-12</me:pop>
        <me:pop ref="RC1.log">6.64542e-08</me:pop>
        <me:pop ref="Ring1.log">5.34754e-10</me:pop>
        <me:pop ref="Formaldehyde.log">6.8609e-11</me:pop>
      </me:population>
      <me:population time="2.51189e-11" logTime="-10.6">
        <me:pop ref="CH2OO.log">1</me:pop>
        <me:pop ref="Altamine1">9.97397e-11</me:pop>
        <me:pop ref="PC1.log">1.09997e-11</me:pop>
        <me:pop ref="RC1.log">6.88343e-08</me:pop>
        <me:pop ref="Ring1.log">6.4795e-10</me:pop>
        <me:pop ref="Formaldehyde.log">1.08844e-10</me:pop>
      </me:population>
      <me:population time="3.16228e-11" logTime="-10.5">
        <me:pop ref="CH2OO.log">1</me:pop>
        <me:pop ref="Altamine1">1.52118e-10</me:pop>
        <me:pop ref="PC1.log">1.30917e-11</me:pop>
        <me:pop ref="RC1.log">7.13509e-08</me:pop>
        <me:pop ref="Ring1.log">7.74841e-10</me:pop>
        <me:pop ref="Formaldehyde.log">1.69748e-10</me:pop>
      </me:population>
      <me:population time="3.98107e-11" logTime="-10.4">
        <me:pop ref="CH2OO.log">1</me:pop>
        <me:pop ref="Altamine1">2.29246e-10</me:pop>
        <me:pop ref="PC1.log">1.52941e-11</me:pop>
        <me:pop ref="RC1.log">7.40665e-08</me:pop>
        <me:pop ref="Ring1.log">9.13064e-10</me:pop>
        <me:pop ref="Formaldehyde.log">2.60268e-10</me:pop>
      </me:population>
      <me:population time="5.01187e-11" logTime="-10.3">
        <me:pop ref="CH2OO.log">1</me:pop>
        <me:pop ref="Altamine1">3.4096e-10</me:pop>
        <me:pop ref="PC1.log">1.75225e-11</me:pop>
        <me:pop ref="RC1.log">7.70576e-08</me:pop>
        <me:pop ref="Ring1.log">1.0587e-09</me:pop>
        <me:pop ref="Formaldehyde.log">3.92259e-10</me:pop>
      </me:population>
      <me:population time="6.30957e-11" logTime="-10.2">
        <me:pop ref="CH2OO.log">1</me:pop>
        <me:pop ref="Altamine1">4.99908e-10</me:pop>
        <me:pop ref="PC1.log">1.96757e-11</me:pop>
        <me:pop ref="RC1.log">8.04176e-08</me:pop>
        <me:pop ref="Ring1.log">1.20641e-09</me:pop>
        <me:pop ref="Formaldehyde.log">5.80931e-10</me:pop>
      </me:population>
      <me:population time="7.94328e-11" logTime="-10.1">
        <me:pop ref="CH2OO.log">1</me:pop>
        <me:pop ref="Altamine1">7.21881e-10</me:pop>
        <me:pop ref="PC1.log">2.16508e-11</me:pop>
        <me:pop ref="RC1.log">8.42594e-08</me:pop>
        <me:pop ref="Ring1.log">1.35002e-09</me:pop>
        <me:pop ref="Formaldehyde.log">8.45219e-10</me:pop>
      </me:population>
      <me:population time="1e-10" logTime="-10">
        <me:pop ref="CH2OO.log">1</me:pop>
        <me:pop ref="Altamine1">1.0261e-09</me:pop>
        <me:pop ref="PC1.log">2.33623e-11</me:pop>
        <me:pop ref="RC1.log">8.87181e-08</me:pop>
        <me:pop ref="Ring1.log">1.4835e-09</me:pop>
        <me:pop ref="Formaldehyde.log">1.20809e-09</me:pop>
      </me:population>
      <me:population time="1.25893e-10" logTime="-9.9">
        <me:pop ref="CH2OO.log">1</me:pop>
        <me:pop ref="Altamine1">1.43562e-09</me:pop>
        <me:pop ref="PC1.log">2.476e-11</me:pop>
        <me:pop ref="RC1.log">9.39545e-08</me:pop>
        <me:pop ref="Ring1.log">1.60214e-09</me:pop>
        <me:pop ref="Formaldehyde.log">1.697e-09</me:pop>
      </me:population>
      <me:population time="1.58489e-10" logTime="-9.8">
        <me:pop ref="CH2OO.log">1</me:pop>
        <me:pop ref="Altamine1">1.97804e-09</me:pop>
        <me:pop ref="PC1.log">2.58393e-11</me:pop>
        <me:pop ref="RC1.log">1.00158e-07</me:pop>
        <me:pop ref="Ring1.log">1.70345e-09</me:pop>
        <me:pop ref="Formaldehyde.log">2.34473e-09</me:pop>
      </me:population>
      <me:population time="1.99526e-10" logTime="-9.7">
        <me:pop ref="CH2OO.log">1</me:pop>
        <me:pop ref="Altamine1">2.6868e-09</me:pop>
        <me:pop ref="PC1.log">2.66367e-11</me:pop>
        <me:pop ref="RC1.log">1.07554e-07</me:pop>
        <me:pop ref="Ring1.log">1.78749e-09</me:pop>
        <me:pop ref="Formaldehyde.log">3.19098e-09</me:pop>
      </me:population>
      <me:population time="2.51189e-10" logTime="-9.6">
        <me:pop ref="CH2OO.log">1</me:pop>
        <me:pop ref="Altamine1">3.60323e-09</me:pop>
        <me:pop ref="PC1.log">2.72123e-11</me:pop>
        <me:pop ref="RC1.log">1.16409e-07</me:pop>
        <me:pop ref="Ring1.log">1.85624e-09</me:pop>
        <me:pop ref="Formaldehyde.log">4.28481e-09</me:pop>
      </me:population>
      <me:population time="3.16228e-10" logTime="-9.5">
        <me:pop ref="CH2OO.log">1</me:pop>
        <me:pop ref="Altamine1">4.77928e-09</me:pop>
        <me:pop ref="PC1.log">2.76293e-11</me:pop>
        <me:pop ref="RC1.log">1.27045e-07</me:pop>
        <me:pop ref="Ring1.log">1.91258e-09</me:pop>
        <me:pop ref="Formaldehyde.log">5.68786e-09</me:pop>
      </me:population>
      <me:population time="3.98107e-10" logTime="-9.4">
        <me:pop ref="CH2OO.log">1</me:pop>
        <me:pop ref="Altamine1">6.28068e-09</me:pop>
        <me:pop ref="PC1.log">2.79382e-11</me:pop>
        <me:pop ref="RC1.log">1.39857e-07</me:pop>
        <me:pop ref="Ring1.log">1.9593e-09</me:pop>
        <me:pop ref="Formaldehyde.log">7.4783e-09</me:pop>
      </me:population>
      <me:population time="5.01187e-10" logTime="-9.3">
        <me:pop ref="CH2OO.log">1</me:pop>
        <me:pop ref="Altamine1">8.19073e-09</me:pop>
        <me:pop ref="PC1.log">2.81734e-11</me:pop>
        <me:pop ref="RC1.log">1.55332e-07</me:pop>
        <me:pop ref="Ring1.log">1.9987e-09</me:pop>
        <me:pop ref="Formaldehyde.log">9.75517e-09</me:pop>
      </me:population>
      <me:population time="6.30957e-10" logTime="-9.2">
        <me:pop ref="CH2OO.log">1</me:pop>
        <me:pop ref="Altamine1">1.06147e-08</me:pop>
        <me:pop ref="PC1.log">2.83565e-11</me:pop>
        <me:pop ref="RC1.log">1.74072e-07</me:pop>
        <me:pop ref="Ring1.log">2.03259e-09</me:pop>
        <me:pop ref="Formaldehyde.log">1.26438e-08</me:pop>
      </me:population>
      <me:population time="7.94328e-10" logTime="-9.1">
        <me:pop ref="CH2OO.log">1</me:pop>
        <me:pop ref="Altamine1">1.36857e-08</me:pop>
        <me:pop ref="PC1.log">2.85026e-11</me:pop>
        <me:pop ref="RC1.log">1.96825e-07</me:pop>
        <me:pop ref="Ring1.log">2.06263e-09</me:pop>
        <me:pop ref="Formaldehyde.log">1.63023e-08</me:pop>
      </me:population>
      <me:population time="1e-09" logTime="-9">
        <me:pop ref="CH2OO.log">1</me:pop>
        <me:pop ref="Altamine1">1.75716e-08</me:pop>
        <me:pop ref="PC1.log">2.86236e-11</me:pop>
        <me:pop ref="RC1.log">2.24505e-07</me:pop>
        <me:pop ref="Ring1.log">2.09049e-09</me:pop>
        <me:pop ref="Formaldehyde.log">2.09306e-08</me:pop>
      </me:population>
      <me:population time="1.25893e-09" logTime="-8.9">
        <me:pop ref="CH2OO.log">1</me:pop>
        <me:pop ref="Altamine1">2.24846e-08</me:pop>
        <me:pop ref="PC1.log">2.87297e-11</me:pop>
        <me:pop ref="RC1.log">2.58206e-07</me:pop>
        <me:pop ref="Ring1.log">2.11797e-09</me:pop>
        <me:pop ref="Formaldehyde.log">2.67813e-08</me:pop>
      </me:population>
      <me:population time="1.58489e-09" logTime="-8.8">
        <me:pop ref="CH2OO.log">1</me:pop>
        <me:pop ref="Altamine1">2.8694e-08</me:pop>
        <me:pop ref="PC1.log">2.88308e-11</me:pop>
        <me:pop ref="RC1.log">2.99197e-07</me:pop>
        <me:pop ref="Ring1.log">2.14705e-09</me:pop>
        <me:pop ref="Formaldehyde.log">3.41745e-08</me:pop>
      </me:population>
      <me:population time="1.99526e-09" logTime="-8.7">
        <me:pop ref="CH2OO.log">1</me:pop>
        <me:pop ref="Altamine1">3.65413e-08</me:pop>
        <me:pop ref="PC1.log">2.89364e-11</me:pop>
        <me:pop ref="RC1.log">3.48872e-07</me:pop>
        <me:pop ref="Ring1.log">2.17999e-09</me:pop>
        <me:pop ref="Formaldehyde.log">4.35165e-08</me:pop>
      </me:population>
      <me:population time="2.51189e-09" logTime="-8.6">
        <me:pop ref="CH2OO.log">0.999999</me:pop>
        <me:pop ref="Altamine1">4.64618e-08</me:pop>
        <me:pop ref="PC1.log">2.9055e-11</me:pop>
        <me:pop ref="RC1.log">4.08673e-07</me:pop>
        <me:pop ref="Ring1.log">2.21922e-09</me:pop>
        <me:pop ref="Formaldehyde.log">5.53248e-08</me:pop>
      </me:population>
      <me:population time="3.16228e-09" logTime="-8.5">
        <me:pop ref="CH2OO.log">0.999999</me:pop>
        <me:pop ref="Altamine1">5.90103e-08</me:pop>
        <me:pop ref="PC1.log">2.91927e-11</me:pop>
        <me:pop ref="RC1.log">4.7994e-07</me:pop>
        <me:pop ref="Ring1.log">2.26727e-09</me:pop>
        <me:pop ref="Formaldehyde.log">7.02587e-08</me:pop>
      </me:population>
      <me:population time="3.98107e-09" logTime="-8.4">
        <me:pop ref="CH2OO.log">0.999999</me:pop>
        <me:pop ref="Altamine1">7.48952e-08</me:pop>
        <me:pop ref="PC1.log">2.93537e-11</me:pop>
        <me:pop ref="RC1.log">5.63723e-07</me:pop>
        <me:pop ref="Ring1.log">2.32681e-09</me:pop>
        <me:pop ref="Formaldehyde.log">8.91597e-08</me:pop>
      </me:population>
      <me:population time="5.01187e-09" logTime="-8.3">
        <me:pop ref="CH2OO.log">0.999999</me:pop>
        <me:pop ref="Altamine1">9.50204e-08</me:pop>
        <me:pop ref="PC1.log">2.95394e-11</me:pop>
        <me:pop ref="RC1.log">6.60506e-07</me:pop>
        <me:pop ref="Ring1.log">2.4008e-09</me:pop>
        <me:pop ref="Formaldehyde.log">1.13101e-07</me:pop>
      </me:population>
      <me:population time="6.30957e-09" logTime="-8.2">
        <me:pop ref="CH2OO.log">0.999999</me:pop>
        <me:pop ref="Altamine1">1.2054e-07</me:pop>
        <me:pop ref="PC1.log">2.97491e-11</me:pop>
        <me:pop ref="RC1.log">7.69851e-07</me:pop>
        <me:pop ref="Ring1.log">2.49265e-09</me:pop>
        <me:pop ref="Formaldehyde.log">1.43452e-07</me:pop>
      </me:population>
      <me:population time="7.94328e-09" logTime="-8.1">
        <me:pop ref="CH2OO.log">0.999999</me:pop>
        <me:pop ref="Altamine1">1.52923e-07</me:pop>
        <me:pop ref="PC1.log">2.99796e-11</me:pop>
        <me:pop ref="RC1.log">8.89985e-07</me:pop>
        <me:pop ref="Ring1.log">2.6065e-09</me:pop>
        <me:pop ref="Formaldehyde.log">1.81958e-07</me:pop>
      </me:population>
      <me:population time="1e-08" logTime="-8">
        <me:pop ref="CH2OO.log">0.999999</me:pop>
        <me:pop ref="Altamine1">1.94041e-07</me:pop>
        <me:pop ref="PC1.log">3.0224e-11</me:pop>
        <me:pop ref="RC1.log">1.01741e-06</me:pop>
        <me:pop ref="Ring1.log">2.74742e-09</me:pop>
        <me:pop ref="Formaldehyde.log">2.30834e-07</me:pop>
      </me:population>
      <me:population time="1.25893e-08" logTime="-7.9">
        <me:pop ref="CH2OO.log">0.999998</me:pop>
        <me:pop ref="Altamine1">2.4626e-07</me:pop>
        <me:pop ref="PC1.log">3.04721e-11</me:pop>
        <me:pop ref="RC1.log">1.14674e-06</me:pop>
        <me:pop ref="Ring1.log">2.92166e-09</me:pop>
        <me:pop ref="Formaldehyde.log">2.9289e-07</me:pop>
      </me:population>
      <me:population time="1.58489e-08" logTime="-7.8">
        <me:pop ref="CH2OO.log">0.999998</me:pop>
        <me:pop ref="Altamine1">3.12566e-07</me:pop>
        <me:pop ref="PC1.log">3.07103e-11</me:pop>
        <me:pop ref="RC1.log">1.2709e-06</me:pop>
        <me:pop ref="Ring1.log">3.13711e-09</me:pop>
        <me:pop ref="Formaldehyde.log">3.71666e-07</me:pop>
      </me:population>
      <me:population time="1.99526e-08" logTime="-7.7">
        <me:pop ref="CH2OO.log">0.999998</me:pop>
        <me:pop ref="Altamine1">3.96702e-07</me:pop>
        <me:pop ref="PC1.log">3.09235e-11</me:pop>
        <me:pop ref="RC1.log">1.38209e-06</me:pop>
        <me:pop ref="Ring1.log">3.40375e-09</me:pop>
        <me:pop ref="Formaldehyde.log">4.71599e-07</me:pop>
      </me:population>
      <me:population time="2.51189e-08" logTime="-7.6">
        <me:pop ref="CH2OO.log">0.999997</me:pop>
        <me:pop ref="Altamine1">5.03337e-07</me:pop>
        <me:pop ref="PC1.log">3.10985e-11</me:pop>
        <me:pop ref="RC1.log">1.47331e-06</me:pop>
        <me:pop ref="Ring1.log">3.7345e-09</me:pop>
        <me:pop ref="Formaldehyde.log">5.98229e-07</me:pop>
      </me:population>
      <me:population time="3.16228e-08" logTime="-7.5">
        <me:pop ref="CH2OO.log">0.999997</me:pop>
        <me:pop ref="Altamine1">6.38283e-07</me:pop>
        <me:pop ref="PC1.log">3.12272e-11</me:pop>
        <me:pop ref="RC1.log">1.54037e-06</me:pop>
        <me:pop ref="Ring1.log">4.14603e-09</me:pop>
        <me:pop ref="Formaldehyde.log">7.58452e-07</me:pop>
      </me:population>
      <me:population time="3.98107e-08" logTime="-7.4">
        <me:pop ref="CH2OO.log">0.999997</me:pop>
        <me:pop ref="Altamine1">8.08776e-07</me:pop>
        <me:pop ref="PC1.log">3.13096e-11</me:pop>
        <me:pop ref="RC1.log">1.58334e-06</me:pop>
        <me:pop ref="Ring1.log">4.65991e-09</me:pop>
        <me:pop ref="Formaldehyde.log">9.6086e-07</me:pop>
      </me:population>
      <me:population time="5.01187e-08" logTime="-7.3">
        <me:pop ref="CH2OO.log">0.999996</me:pop>
        <me:pop ref="Altamine1">1.02387e-06</me:pop>
        <me:pop ref="PC1.log">3.1354e-11</me:pop>
        <me:pop ref="RC1.log">1.60653e-06</me:pop>
        <me:pop ref="Ring1.log">5.30371e-09</me:pop>
        <me:pop ref="Formaldehyde.log">1.2162e-06</me:pop>
      </me:population>
      <me:population time="6.30957e-08" logTime="-7.2">
        <me:pop ref="CH2OO.log">0.999996</me:pop>
        <me:pop ref="Altamine1">1.29493e-06</me:pop>
        <me:pop ref="PC1.log">3.13734e-11</me:pop>
        <me:pop ref="RC1.log">1.61661e-06</me:pop>
        <me:pop ref="Ring1.log">6.11227e-09</me:pop>
        <me:pop ref="Formaldehyde.log">1.53797e-06</me:pop>
      </me:population>
      <me:population time="7.94328e-08" logTime="-7.1">
        <me:pop ref="CH2OO.log">0.999995</me:pop>
        <me:pop ref="Altamine1">1.63632e-06</me:pop>
        <me:pop ref="PC1.log">3.13798e-11</me:pop>
        <me:pop ref="RC1.log">1.61997e-06</me:pop>
        <me:pop ref="Ring1.log">7.12924e-09</me:pop>
        <me:pop ref="Formaldehyde.log">1.94321e-06</me:pop>
      </me:population>
      <me:population time="1e-07" logTime="-7">
        <me:pop ref="CH2OO.log">0.999994</me:pop>
        <me:pop ref="Altamine1">2.06615e-06</me:pop>
        <me:pop ref="PC1.log">3.13813e-11</me:pop>
        <me:pop ref="RC1.log">1.62076e-06</me:pop>
        <me:pop ref="Ring1.log">8.40917e-09</me:pop>
        <me:pop ref="Formaldehyde.log">2.45344e-06</me:pop>
      </me:population>
      <me:population time="1.25893e-07" logTime="-6.9">
        <me:pop ref="CH2OO.log">0.999993</me:pop>
        <me:pop ref="Altamine1">2.60728e-06</me:pop>
        <me:pop ref="PC1.log">3.13815e-11</me:pop>
        <me:pop ref="RC1.log">1.62089e-06</me:pop>
        <me:pop ref="Ring1.log">1.00204e-08</me:pop>
        <me:pop ref="Formaldehyde.log">3.0958e-06</me:pop>
      </me:population>
      <me:population time="1.58489e-07" logTime="-6.8">
        <me:pop ref="CH2OO.log">0.999991</me:pop>
        <me:pop ref="Altamine1">3.28853e-06</me:pop>
        <me:pop ref="PC1.log">3.13815e-11</me:pop>
        <me:pop ref="RC1.log">1.6209e-06</me:pop>
        <me:pop ref="Ring1.log">1.20489e-08</me:pop>
        <me:pop ref="Formaldehyde.log">3.90448e-06</me:pop>
      </me:population>
      <me:population time="1.99526e-07" logTime="-6.7">
        <me:pop ref="CH2OO.log">0.999989</me:pop>
        <me:pop ref="Altamine1">4.14617e-06</me:pop>
        <me:pop ref="PC1.log">3.13814e-11</me:pop>
        <me:pop ref="RC1.log">1.6209e-06</me:pop>
        <me:pop ref="Ring1.log">1.46025e-08</me:pop>
        <me:pop ref="Formaldehyde.log">4.92254e-06</me:pop>
      </me:population>
      <me:population time="2.51189e-07" logTime="-6.6">
        <me:pop ref="CH2OO.log">0.999987</me:pop>
        <me:pop ref="Altamine1">5.22588e-06</me:pop>
        <me:pop ref="PC1.log">3.13813e-11</me:pop>
        <me:pop ref="RC1.log">1.62089e-06</me:pop>
        <me:pop ref="Ring1.log">1.78173e-08</me:pop>
        <me:pop ref="Formaldehyde.log">6.2042e-06</me:pop>
      </me:population>
      <me:population time="3.16228e-07" logTime="-6.5">
        <me:pop ref="CH2OO.log">0.999984</me:pop>
        <me:pop ref="Altamine1">6.58514e-06</me:pop>
        <me:pop ref="PC1.log">3.13812e-11</me:pop>
        <me:pop ref="RC1.log">1.62089e-06</me:pop>
        <me:pop ref="Ring1.log">2.18646e-08</me:pop>
        <me:pop ref="Formaldehyde.log">7.81772e-06</me:pop>
      </me:population>
      <me:population time="3.98107e-07" logTime="-6.4">
        <me:pop ref="CH2OO.log">0.99998</me:pop>
        <me:pop ref="Altamine1">8.29635e-06</me:pop>
        <me:pop ref="PC1.log">3.13811e-11</me:pop>
        <me:pop ref="RC1.log">1.62088e-06</me:pop>
        <me:pop ref="Ring1.log">2.69597e-08</me:pop>
        <me:pop ref="Formaldehyde.log">9.84901e-06</me:pop>
      </me:population>
      <me:population time="5.01187e-07" logTime="-6.3">
        <me:pop ref="CH2OO.log">0.999975</me:pop>
        <me:pop ref="Altamine1">1.04506e-05</me:pop>
        <me:pop ref="PC1.log">3.1381e-11</me:pop>
        <me:pop ref="RC1.log">1.62087e-06</me:pop>
        <me:pop ref="Ring1.log">3.33741e-08</me:pop>
        <me:pop ref="Formaldehyde.log">1.24062e-05</me:pop>
      </me:population>
      <me:population time="6.30957e-07" logTime="-6.2">
        <me:pop ref="CH2OO.log">0.99997</me:pop>
        <me:pop ref="Altamine1">1.31627e-05</me:pop>
        <me:pop ref="PC1.log">3.13808e-11</me:pop>
        <me:pop ref="RC1.log">1.62086e-06</me:pop>
        <me:pop ref="Ring1.log">4.14492e-08</me:pop>
        <me:pop ref="Formaldehyde.log">1.56256e-05</me:pop>
      </me:population>
      <me:population time="7.94328e-07" logTime="-6.1">
        <me:pop ref="CH2OO.log">0.999962</me:pop>
        <me:pop ref="Altamine1">1.65769e-05</me:pop>
        <me:pop ref="PC1.log">3.13806e-11</me:pop>
        <me:pop ref="RC1.log">1.62085e-06</me:pop>
        <me:pop ref="Ring1.log">5.16152e-08</me:pop>
        <me:pop ref="Formaldehyde.log">1.96785e-05</me:pop>
      </me:population>
      <me:population time="1e-06" logTime="-6">
        <me:pop ref="CH2OO.log">0.999953</me:pop>
        <me:pop ref="Altamine1">2.08752e-05</me:pop>
        <me:pop ref="PC1.log">3.13803e-11</me:pop>
        <me:pop ref="RC1.log">1.62084e-06</me:pop>
        <me:pop ref="Ring1.log">6.44133e-08</me:pop>
        <me:pop ref="Formaldehyde.log">2.47807e-05</me:pop>
      </me:population>
      <me:population time="1.25893e-06" logTime="-5.9">
        <me:pop ref="CH2OO.log">0.999941</me:pop>
        <me:pop ref="Altamine1">2.62863e-05</me:pop>
        <me:pop ref="PC1.log">3.13799e-11</me:pop>
        <me:pop ref="RC1.log">1.62082e-06</me:pop>
        <me:pop ref="Ring1.log">8.0525e-08</me:pop>
        <me:pop ref="Formaldehyde.log">3.1204e-05</me:pop>
      </me:population>
      <me:population time="1.58489e-06" logTime="-5.8">
        <me:pop ref="CH2OO.log">0.999926</me:pop>
        <me:pop ref="Altamine1">3.30984e-05</me:pop>
        <me:pop ref="PC1.log">3.13794e-11</me:pop>
        <me:pop ref="RC1.log">1.62079e-06</me:pop>
        <me:pop ref="Ring1.log">1.00808e-07</me:pop>
        <me:pop ref="Formaldehyde.log">3.92903e-05</me:pop>
      </me:population>
      <me:population time="1.99526e-06" logTime="-5.7">
        <me:pop ref="CH2OO.log">0.999907</me:pop>
        <me:pop ref="Altamine1">4.16742e-05</me:pop>
        <me:pop ref="PC1.log">3.13788e-11</me:pop>
        <me:pop ref="RC1.log">1.62076e-06</me:pop>
        <me:pop ref="Ring1.log">1.26343e-07</me:pop>
        <me:pop ref="Formaldehyde.log">4.94702e-05</me:pop>
      </me:population>
      <me:population time="2.51189e-06" logTime="-5.6">
        <me:pop ref="CH2OO.log">0.999883</me:pop>
        <me:pop ref="Altamine1">5.24702e-05</me:pop>
        <me:pop ref="PC1.log">3.13781e-11</me:pop>
        <me:pop ref="RC1.log">1.62072e-06</me:pop>
        <me:pop ref="Ring1.log">1.58488e-07</me:pop>
        <me:pop ref="Formaldehyde.log">6.22857e-05</me:pop>
      </me:population>
      <me:population time="3.16228e-06" logTime="-5.5">
        <me:pop ref="CH2OO.log">0.999854</me:pop>
        <me:pop ref="Altamine1">6.60613e-05</me:pop>
        <me:pop ref="PC1.log">3.13772e-11</me:pop>
        <me:pop ref="RC1.log">1.62068e-06</me:pop>
        <me:pop ref="Ring1.log">1.98955e-07</me:pop>
        <me:pop ref="Formaldehyde.log">7.84189e-05</me:pop>
      </me:population>
      <me:population time="3.98107e-06" logTime="-5.4">
        <me:pop ref="CH2OO.log">0.999816</me:pop>
        <me:pop ref="Altamine1">8.31708e-05</me:pop>
        <me:pop ref="PC1.log">3.1376e-11</me:pop>
        <me:pop ref="RC1.log">1.62061e-06</me:pop>
        <me:pop ref="Ring1.log">2.49899e-07</me:pop>
        <me:pop ref="Formaldehyde.log">9.87288e-05</me:pop>
      </me:population>
      <me:population time="5.01187e-06" logTime="-5.3">
        <me:pop ref="CH2OO.log">0.999769</me:pop>
        <me:pop ref="Altamine1">0.00010471</me:pop>
        <me:pop ref="PC1.log">3.13745e-11</me:pop>
        <me:pop ref="RC1.log">1.62054e-06</me:pop>
        <me:pop ref="Ring1.log">3.14031e-07</me:pop>
        <me:pop ref="Formaldehyde.log">0.000124296</me:pop>
      </me:population>
      <me:population time="6.30957e-06" logTime="-5.2">
        <me:pop ref="CH2OO.log">0.99971</me:pop>
        <me:pop ref="Altamine1">0.000131824</me:pop>
        <me:pop ref="PC1.log">3.13726e-11</me:pop>
        <me:pop ref="RC1.log">1.62044e-06</me:pop>
        <me:pop ref="Ring1.log">3.94764e-07</me:pop>
        <me:pop ref="Formaldehyde.log">0.000156482</me:pop>
      </me:population>
      <me:population time="7.94328e-06" logTime="-5.1">
        <me:pop ref="CH2OO.log">0.999635</me:pop>
        <me:pop ref="Altamine1">0.000165956</me:pop>
        <me:pop ref="PC1.log">3.13703e-11</me:pop>
        <me:pop ref="RC1.log">1.62032e-06</me:pop>
        <me:pop ref="Ring1.log">4.96394e-07</me:pop>
        <me:pop ref="Formaldehyde.log">0.000196999</me:pop>
      </me:population>
      <me:population time="1e-05" logTime="-5">
        <me:pop ref="CH2OO.log">0.999541</me:pop>
        <me:pop ref="Altamine1">0.000208923</me:pop>
        <me:pop ref="PC1.log">3.13673e-11</me:pop>
        <me:pop ref="RC1.log">1.62017e-06</me:pop>
        <me:pop ref="Ring1.log">6.24327e-07</me:pop>
        <me:pop ref="Formaldehyde.log">0.000248003</me:pop>
      </me:population>
      <me:population time="1.25893e-05" logTime="-4.9">
        <me:pop ref="CH2OO.log">0.999422</me:pop>
        <me:pop ref="Altamine1">0.000263009</me:pop>
        <me:pop ref="PC1.log">3.13636e-11</me:pop>
        <me:pop ref="RC1.log">1.61998e-06</me:pop>
        <me:pop ref="Ring1.log">7.85369e-07</me:pop>
        <me:pop ref="Formaldehyde.log">0.000312206</me:pop>
      </me:population>
      <me:population time="1.58489e-05" logTime="-4.8">
        <me:pop ref="CH2OO.log">0.999273</me:pop>
        <me:pop ref="Altamine1">0.00033109</me:pop>
        <me:pop ref="PC1.log">3.13589e-11</me:pop>
        <me:pop ref="RC1.log">1.61973e-06</me:pop>
        <me:pop ref="Ring1.log">9.88082e-07</me:pop>
        <me:pop ref="Formaldehyde.log">0.000393022</me:pop>
      </me:population>
      <me:population time="1.99526e-05" logTime="-4.7">
        <me:pop ref="CH2OO.log">0.999086</me:pop>
        <me:pop ref="Altamine1">0.000416785</me:pop>
        <me:pop ref="PC1.log">3.13531e-11</me:pop>
        <me:pop ref="RC1.log">1.61943e-06</me:pop>
        <me:pop ref="Ring1.log">1.24324e-06</me:pop>
        <me:pop ref="Formaldehyde.log">0.000494745</me:pop>
      </me:population>
      <me:population time="2.51189e-05" logTime="-4.6">
        <me:pop ref="CH2OO.log">0.998849</me:pop>
        <me:pop ref="Altamine1">0.000524645</me:pop>
        <me:pop ref="PC1.log">3.13456e-11</me:pop>
        <me:pop ref="RC1.log">1.61905e-06</me:pop>
        <me:pop ref="Ring1.log">1.56439e-06</me:pop>
        <me:pop ref="Formaldehyde.log">0.000622781</me:pop>
      </me:population>
      <me:population time="3.16228e-05" logTime="-4.5">
        <me:pop ref="CH2OO.log">0.998552</me:pop>
        <me:pop ref="Altamine1">0.000660397</me:pop>
        <me:pop ref="PC1.log">3.13363e-11</me:pop>
        <me:pop ref="RC1.log">1.61857e-06</me:pop>
        <me:pop ref="Ring1.log">1.9686e-06</me:pop>
        <me:pop ref="Formaldehyde.log">0.000783925</me:pop>
      </me:population>
      <me:population time="3.98107e-05" logTime="-4.4">
        <me:pop ref="CH2OO.log">0.998178</me:pop>
        <me:pop ref="Altamine1">0.00083124</me:pop>
        <me:pop ref="PC1.log">3.13246e-11</me:pop>
        <me:pop ref="RC1.log">1.61796e-06</me:pop>
        <me:pop ref="Ring1.log">2.47729e-06</me:pop>
        <me:pop ref="Formaldehyde.log">0.000986726</me:pop>
      </me:population>
      <me:population time="5.01187e-05" logTime="-4.3">
        <me:pop ref="CH2OO.log">0.997707</me:pop>
        <me:pop ref="Altamine1">0.00104623</me:pop>
        <me:pop ref="PC1.log">3.13098e-11</me:pop>
        <me:pop ref="RC1.log">1.6172e-06</me:pop>
        <me:pop ref="Ring1.log">3.11742e-06</me:pop>
        <me:pop ref="Formaldehyde.log">0.00124193</me:pop>
      </me:population>
      <me:population time="6.30957e-05" logTime="-4.2">
        <me:pop ref="CH2OO.log">0.997115</me:pop>
        <me:pop ref="Altamine1">0.00131674</me:pop>
        <me:pop ref="PC1.log">3.12912e-11</me:pop>
        <me:pop ref="RC1.log">1.61624e-06</me:pop>
        <me:pop ref="Ring1.log">3.92287e-06</me:pop>
        <me:pop ref="Formaldehyde.log">0.00156304</me:pop>
      </me:population>
      <me:population time="7.94328e-05" logTime="-4.1">
        <me:pop ref="CH2OO.log">0.996369</me:pop>
        <me:pop ref="Altamine1">0.00165706</me:pop>
        <me:pop ref="PC1.log">3.12678e-11</me:pop>
        <me:pop ref="RC1.log">1.61503e-06</me:pop>
        <me:pop ref="Ring1.log">4.93618e-06</me:pop>
        <me:pop ref="Formaldehyde.log">0.00196702</me:pop>
      </me:population>
      <me:population time="0.0001" logTime="-4">
        <me:pop ref="CH2OO.log">0.995432</me:pop>
        <me:pop ref="Altamine1">0.00208514</me:pop>
        <me:pop ref="PC1.log">3.12384e-11</me:pop>
        <me:pop ref="RC1.log">1.61351e-06</me:pop>
        <me:pop ref="Ring1.log">6.2108e-06</me:pop>
        <me:pop ref="Formaldehyde.log">0.00247517</me:pop>
      </me:population>
      <me:population time="0.000125893" logTime="-3.9">
        <me:pop ref="CH2OO.log">0.994253</me:pop>
        <me:pop ref="Altamine1">0.00262349</me:pop>
        <me:pop ref="PC1.log">3.12014e-11</me:pop>
        <me:pop ref="RC1.log">1.6116e-06</me:pop>
        <me:pop ref="Ring1.log">7.81374e-06</me:pop>
        <me:pop ref="Formaldehyde.log">0.00311422</me:pop>
      </me:population>
      <me:population time="0.000158489" logTime="-3.8">
        <me:pop ref="CH2OO.log">0.992771</me:pop>
        <me:pop ref="Altamine1">0.00330033</me:pop>
        <me:pop ref="PC1.log">3.11549e-11</me:pop>
        <me:pop ref="RC1.log">1.60919e-06</me:pop>
        <me:pop ref="Ring1.log">9.82903e-06</me:pop>
        <me:pop ref="Formaldehyde.log">0.00391766</me:pop>
      </me:population>
      <me:population time="0.000199526" logTime="-3.7">
        <me:pop ref="CH2OO.log">0.990908</me:pop>
        <me:pop ref="Altamine1">0.00415098</me:pop>
        <me:pop ref="PC1.log">3.10964e-11</me:pop>
        <me:pop ref="RC1.log">1.60617e-06</me:pop>
        <me:pop ref="Ring1.log">1.23619e-05</me:pop>
        <me:pop ref="Formaldehyde.log">0.00492743</me:pop>
      </me:population>
      <me:population time="0.000251189" logTime="-3.6">
        <me:pop ref="CH2OO.log">0.988567</me:pop>
        <me:pop ref="Altamine1">0.00521962</me:pop>
        <me:pop ref="PC1.log">3.1023e-11</me:pop>
        <me:pop ref="RC1.log">1.60238e-06</me:pop>
        <me:pop ref="Ring1.log">1.55437e-05</me:pop>
        <me:pop ref="Formaldehyde.log">0.00619595</me:pop>
      </me:population>
      <me:population time="0.000316228" logTime="-3.5">
        <me:pop ref="CH2OO.log">0.985629</me:pop>
        <me:pop ref="Altamine1">0.00656136</me:pop>
        <me:pop ref="PC1.log">3.09308e-11</me:pop>
        <me:pop ref="RC1.log">1.59762e-06</me:pop>
        <me:pop ref="Ring1.log">1.95388e-05</me:pop>
        <me:pop ref="Formaldehyde.log">0.00778867</me:pop>
      </me:population>
      <me:population time="0.000398107" logTime="-3.4">
        <me:pop ref="CH2OO.log">0.981942</me:pop>
        <me:pop ref="Altamine1">0.00824485</me:pop>
        <me:pop ref="PC1.log">3.08151e-11</me:pop>
        <me:pop ref="RC1.log">1.59164e-06</me:pop>
        <me:pop ref="Ring1.log">2.45514e-05</me:pop>
        <me:pop ref="Formaldehyde.log">0.00978706</me:pop>
      </me:population>
      <me:population time="0.000501187" logTime="-3.3">
        <me:pop ref="CH2OO.log">0.97732</me:pop>
        <me:pop ref="Altamine1">0.0103553</me:pop>
        <me:pop ref="PC1.log">3.067e-11</me:pop>
        <me:pop ref="RC1.log">1.58415e-06</me:pop>
        <me:pop ref="Ring1.log">3.08352e-05</me:pop>
        <me:pop ref="Formaldehyde.log">0.0122923</me:pop>
      </me:population>
      <me:population time="0.000630957" logTime="-3.2">
        <me:pop ref="CH2OO.log">0.971532</me:pop>
        <me:pop ref="Altamine1">0.012998</me:pop>
        <me:pop ref="PC1.log">3.04884e-11</me:pop>
        <me:pop ref="RC1.log">1.57477e-06</me:pop>
        <me:pop ref="Ring1.log">3.87041e-05</me:pop>
        <me:pop ref="Formaldehyde.log">0.0154293</me:pop>
      </me:population>
      <me:population time="0.000794328" logTime="-3.1">
        <me:pop ref="CH2OO.log">0.964295</me:pop>
        <me:pop ref="Altamine1">0.0163028</me:pop>
        <me:pop ref="PC1.log">3.02613e-11</me:pop>
        <me:pop ref="RC1.log">1.56304e-06</me:pop>
        <me:pop ref="Ring1.log">4.85442e-05</me:pop>
        <me:pop ref="Formaldehyde.log">0.0193523</me:pop>
      </me:population>
      <me:population time="0.001" logTime="-3">
        <me:pop ref="CH2OO.log">0.95526</me:pop>
        <me:pop ref="Altamine1">0.0204283</me:pop>
        <me:pop ref="PC1.log">2.99777e-11</me:pop>
        <me:pop ref="RC1.log">1.54839e-06</me:pop>
        <me:pop ref="Ring1.log">6.08279e-05</me:pop>
        <me:pop ref="Formaldehyde.log">0.0242495</me:pop>
      </me:population>
      <me:population time="0.00125893" logTime="-2.9">
        <me:pop ref="CH2OO.log">0.944006</me:pop>
        <me:pop ref="Altamine1">0.0255671</me:pop>
        <me:pop ref="PC1.log">2.96245e-11</me:pop>
        <me:pop ref="RC1.log">1.53015e-06</me:pop>
        <me:pop ref="Ring1.log">7.61287e-05</me:pop>
        <me:pop ref="Formaldehyde.log">0.0303495</me:pop>
      </me:population>
      <me:population time="0.00158489" logTime="-2.8">
        <me:pop ref="CH2OO.log">0.930026</me:pop>
        <me:pop ref="Altamine1">0.0319505</me:pop>
        <me:pop ref="PC1.log">2.91858e-11</me:pop>
        <me:pop ref="RC1.log">1.50749e-06</me:pop>
        <me:pop ref="Ring1.log">9.51352e-05</me:pop>
        <me:pop ref="Formaldehyde.log">0.0379269</me:pop>
      </me:population>
      <me:population time="0.00199526" logTime="-2.7">
        <me:pop ref="CH2OO.log">0.912721</me:pop>
        <me:pop ref="Altamine1">0.0398524</me:pop>
        <me:pop ref="PC1.log">2.86428e-11</me:pop>
        <me:pop ref="RC1.log">1.47944e-06</me:pop>
        <me:pop ref="Ring1.log">0.000118663</me:pop>
        <me:pop ref="Formaldehyde.log">0.0473069</me:pop>
      </me:population>
      <me:population time="0.00251189" logTime="-2.6">
        <me:pop ref="CH2OO.log">0.891391</me:pop>
        <me:pop ref="Altamine1">0.0495916</me:pop>
        <me:pop ref="PC1.log">2.79734e-11</me:pop>
        <me:pop ref="RC1.log">1.44487e-06</me:pop>
        <me:pop ref="Ring1.log">0.000147662</me:pop>
        <me:pop ref="Formaldehyde.log">0.0588678</me:pop>
      </me:population>
      <me:population time="0.00316228" logTime="-2.5">
        <me:pop ref="CH2OO.log">0.865247</me:pop>
        <me:pop ref="Altamine1">0.0615296</me:pop>
        <me:pop ref="PC1.log">2.7153e-11</me:pop>
        <me:pop ref="RC1.log">1.40249e-06</me:pop>
        <me:pop ref="Ring1.log">0.000183207</me:pop>
        <me:pop ref="Formaldehyde.log">0.0730388</me:pop>
      </me:population>
      <me:population time="0.00398107" logTime="-2.4">
        <me:pop ref="CH2OO.log">0.833421</me:pop>
        <me:pop ref="Altamine1">0.076062</me:pop>
        <me:pop ref="PC1.log">2.61542e-11</me:pop>
        <me:pop ref="RC1.log">1.3509e-06</me:pop>
        <me:pop ref="Ring1.log">0.000226478</me:pop>
        <me:pop ref="Formaldehyde.log">0.0902895</me:pop>
      </me:population>
      <me:population time="0.00501187" logTime="-2.3">
        <me:pop ref="CH2OO.log">0.795013</me:pop>
        <me:pop ref="Altamine1">0.0935996</me:pop>
        <me:pop ref="PC1.log">2.49489e-11</me:pop>
        <me:pop ref="RC1.log">1.28865e-06</me:pop>
        <me:pop ref="Ring1.log">0.000278696</me:pop>
        <me:pop ref="Formaldehyde.log">0.111107</me:pop>
      </me:population>
      <me:population time="0.00630957" logTime="-2.2">
        <me:pop ref="CH2OO.log">0.749167</me:pop>
        <me:pop ref="Altamine1">0.114533</me:pop>
        <me:pop ref="PC1.log">2.35102e-11</me:pop>
        <me:pop ref="RC1.log">1.21433e-06</me:pop>
        <me:pop ref="Ring1.log">0.000341027</me:pop>
        <me:pop ref="Formaldehyde.log">0.135957</me:pop>
      </me:population>
      <me:population time="0.00794328" logTime="-2.1">
        <me:pop ref="CH2OO.log">0.695191</me:pop>
        <me:pop ref="Altamine1">0.13918</me:pop>
        <me:pop ref="PC1.log">2.18163e-11</me:pop>
        <me:pop ref="RC1.log">1.12684e-06</me:pop>
        <me:pop ref="Ring1.log">0.000414412</me:pop>
        <me:pop ref="Formaldehyde.log">0.165214</me:pop>
      </me:population>
      <me:population time="0.01" logTime="-2">
        <me:pop ref="CH2OO.log">0.632734</me:pop>
        <me:pop ref="Altamine1">0.167699</me:pop>
        <me:pop ref="PC1.log">1.98563e-11</me:pop>
        <me:pop ref="RC1.log">1.02561e-06</me:pop>
        <me:pop ref="Ring1.log">0.000499327</me:pop>
        <me:pop ref="Formaldehyde.log">0.199067</me:pop>
      </me:population>
      <me:population time="0.0125893" logTime="-1.9">
        <me:pop ref="CH2OO.log">0.562021</me:pop>
        <me:pop ref="Altamine1">0.199987</me:pop>
        <me:pop ref="PC1.log">1.76372e-11</me:pop>
        <me:pop ref="RC1.log">9.10987e-07</me:pop>
        <me:pop ref="Ring1.log">0.000595467</me:pop>
        <me:pop ref="Formaldehyde.log">0.237395</me:pop>
      </me:population>
      <me:population time="0.0158489" logTime="-1.8">
        <me:pop ref="CH2OO.log">0.484125</me:pop>
        <me:pop ref="Altamine1">0.235556</me:pop>
        <me:pop ref="PC1.log">1.51927e-11</me:pop>
        <me:pop ref="RC1.log">7.84724e-07</me:pop>
        <me:pop ref="Ring1.log">0.000701374</me:pop>
        <me:pop ref="Formaldehyde.log">0.279617</me:pop>
      </me:population>
      <me:population time="0.0199526" logTime="-1.7">
        <me:pop ref="CH2OO.log">0.401222</me:pop>
        <me:pop ref="Altamine1">0.273411</me:pop>
        <me:pop ref="PC1.log">1.2591e-11</me:pop>
        <me:pop ref="RC1.log">6.50346e-07</me:pop>
        <me:pop ref="Ring1.log">0.000814086</me:pop>
        <me:pop ref="Formaldehyde.log">0.324553</me:pop>
      </me:population>
      <me:population time="0.0251189" logTime="-1.6">
        <me:pop ref="CH2OO.log">0.316731</me:pop>
        <me:pop ref="Altamine1">0.31199</me:pop>
        <me:pop ref="PC1.log">9.93958e-12</me:pop>
        <me:pop ref="RC1.log">5.13394e-07</me:pop>
        <me:pop ref="Ring1.log">0.000928958</me:pop>
        <me:pop ref="Formaldehyde.log">0.370349</me:pop>
      </me:population>
      <me:population time="0.0316228" logTime="-1.5">
        <me:pop ref="CH2OO.log">0.235184</me:pop>
        <me:pop ref="Altamine1">0.349226</me:pop>
        <me:pop ref="PC1.log">7.38048e-12</me:pop>
        <me:pop ref="RC1.log">3.81212e-07</me:pop>
        <me:pop ref="Ring1.log">0.00103983</me:pop>
        <me:pop ref="Formaldehyde.log">0.41455</me:pop>
      </me:population>
      <me:population time="0.0398107" logTime="-1.4">
        <me:pop ref="CH2OO.log">0.161677</me:pop>
        <me:pop ref="Altamine1">0.382791</me:pop>
        <me:pop ref="PC1.log">5.07372e-12</me:pop>
        <me:pop ref="RC1.log">2.62065e-07</me:pop>
        <me:pop ref="Ring1.log">0.00113977</me:pop>
        <me:pop ref="Formaldehyde.log">0.454392</me:pop>
      </me:population>
      <me:population time="0.0501187" logTime="-1.3">
        <me:pop ref="CH2OO.log">0.100867</me:pop>
        <me:pop ref="Altamine1">0.410558</me:pop>
        <me:pop ref="PC1.log">3.16538e-12</me:pop>
        <me:pop ref="RC1.log">1.63496e-07</me:pop>
        <me:pop ref="Ring1.log">0.00122244</me:pop>
        <me:pop ref="Formaldehyde.log">0.487353</me:pop>
      </me:population>
      <me:population time="0.0630957" logTime="-1.2">
        <me:pop ref="CH2OO.log">0.0556921</me:pop>
        <me:pop ref="Altamine1">0.431185</me:pop>
        <me:pop ref="PC1.log">1.74772e-12</me:pop>
        <me:pop ref="RC1.log">9.0272e-08</me:pop>
        <me:pop ref="Ring1.log">0.00128386</me:pop>
        <me:pop ref="Formaldehyde.log">0.511839</me:pop>
      </me:population>
      <me:population time="0.0794328" logTime="-1.1">
        <me:pop ref="CH2OO.log">0.0263662</me:pop>
        <me:pop ref="Altamine1">0.444576</me:pop>
        <me:pop ref="PC1.log">8.27418e-13</me:pop>
        <me:pop ref="RC1.log">4.27373e-08</me:pop>
        <me:pop ref="Ring1.log">0.00132373</me:pop>
        <me:pop ref="Formaldehyde.log">0.527734</me:pop>
      </me:population>
      <me:population time="0.1" logTime="-1">
        <me:pop ref="CH2OO.log">0.0102853</me:pop>
        <me:pop ref="Altamine1">0.451919</me:pop>
        <me:pop ref="PC1.log">3.22771e-13</me:pop>
        <me:pop ref="RC1.log">1.66716e-08</me:pop>
        <me:pop ref="Ring1.log">0.0013456</me:pop>
        <me:pop ref="Formaldehyde.log">0.536451</me:pop>
      </me:population>
      <me:population time="0.125893" logTime="-0.9">
        <me:pop ref="CH2OO.log">0.00314434</me:pop>
        <me:pop ref="Altamine1">0.455179</me:pop>
        <me:pop ref="PC1.log">9.8675e-14</me:pop>
        <me:pop ref="RC1.log">5.09671e-09</me:pop>
        <me:pop ref="Ring1.log">0.0013553</me:pop>
        <me:pop ref="Formaldehyde.log">0.540321</me:pop>
      </me:population>
      <me:population time="0.158489" logTime="-0.8">
        <me:pop ref="CH2OO.log">0.000707256</me:pop>
        <me:pop ref="Altamine1">0.456292</me:pop>
        <me:pop ref="PC1.log">2.21949e-14</me:pop>
        <me:pop ref="RC1.log">1.1464e-09</me:pop>
        <me:pop ref="Ring1.log">0.00135862</me:pop>
        <me:pop ref="Formaldehyde.log">0.541642</me:pop>
      </me:population>
      <me:population time="0.199526" logTime="-0.7">
        <me:pop ref="CH2OO.log">0.000108107</me:pop>
        <me:pop ref="Altamine1">0.456566</me:pop>
        <me:pop ref="PC1.log">3.39258e-15</me:pop>
        <me:pop ref="RC1.log">1.75231e-10</me:pop>
        <me:pop ref="Ring1.log">0.00135943</me:pop>
        <me:pop ref="Formaldehyde.log">0.541967</me:pop>
      </me:population>
      <me:population time="0.251189" logTime="-0.6">
        <me:pop ref="CH2OO.log">1.01605e-05</me:pop>
        <me:pop ref="Altamine1">0.45661</me:pop>
        <me:pop ref="PC1.log">3.18855e-16</me:pop>
        <me:pop ref="RC1.log">1.64693e-11</me:pop>
        <me:pop ref="Ring1.log">0.00135957</me:pop>
        <me:pop ref="Formaldehyde.log">0.54202</me:pop>
      </me:population>
      <me:population time="0.316228" logTime="-0.5">
        <me:pop ref="CH2OO.log">5.17703e-07</me:pop>
        <me:pop ref="Altamine1">0.456615</me:pop>
        <me:pop ref="PC1.log">1.62464e-17</me:pop>
        <me:pop ref="RC1.log">8.39151e-13</me:pop>
        <me:pop ref="Ring1.log">0.00135958</me:pop>
        <me:pop ref="Formaldehyde.log">0.542025</me:pop>
      </me:population>
      <me:population time="0.398107" logTime="-0.4">
        <me:pop ref="CH2OO.log">1.22038e-08</me:pop>
        <me:pop ref="Altamine1">0.456615</me:pop>
        <me:pop ref="PC1.log">3.82978e-19</me:pop>
        <me:pop ref="RC1.log">1.97813e-14</me:pop>
        <me:pop ref="Ring1.log">0.00135958</me:pop>
        <me:pop ref="Formaldehyde.log">0.542025</me:pop>
      </me:population>
      <me:population time="0.501187" logTime="-0.3">
        <me:pop ref="CH2OO.log">1.09016e-10</me:pop>
        <me:pop ref="Altamine1">0.456615</me:pop>
        <me:pop ref="PC1.log">3.42129e-21</me:pop>
        <me:pop ref="RC1.log">1.76705e-16</me:pop>
        <me:pop ref="Ring1.log">0.00135958</me:pop>
        <me:pop ref="Formaldehyde.log">0.542025</me:pop>
      </me:population>
      <me:population time="0.630957" logTime="-0.2">
        <me:pop ref="CH2OO.log">2.8704e-13</me:pop>
        <me:pop ref="Altamine1">0.456615</me:pop>
        <me:pop ref="PC1.log">9.19173e-24</me:pop>
        <me:pop ref="RC1.log">4.65266e-19</me:pop>
        <me:pop ref="Ring1.log">0.00135958</me:pop>
        <me:pop ref="Formaldehyde.log">0.542025</me:pop>
      </me:population>
      <me:population time="0.794328" logTime="-0.1">
        <me:pop ref="CH2OO.log">1.62362e-16</me:pop>
        <me:pop ref="Altamine1">0.456615</me:pop>
        <me:pop ref="PC1.log">1.89023e-25</me:pop>
        <me:pop ref="RC1.log">2.63175e-22</me:pop>
        <me:pop ref="Ring1.log">0.00135958</me:pop>
        <me:pop ref="Formaldehyde.log">0.542025</me:pop>
      </me:population>
      <me:population time="1" logTime="0">
        <me:pop ref="CH2OO.log">1.32488e-20</me:pop>
        <me:pop ref="Altamine1">0.456615</me:pop>
        <me:pop ref="PC1.log">1.83928e-25</me:pop>
        <me:pop ref="RC1.log">2.14752e-26</me:pop>
        <me:pop ref="Ring1.log">0.00135958</me:pop>
        <me:pop ref="Formaldehyde.log">0.542025</me:pop>
      </me:population>
      <me:population time="1.25893" logTime="0.1">
        <me:pop ref="CH2OO.log">9.44724e-26</me:pop>
        <me:pop ref="Altamine1">0.456615</me:pop>
        <me:pop ref="PC1.log">1.83928e-25</me:pop>
        <me:pop ref="RC1.log">1.53132e-31</me:pop>
        <me:pop ref="Ring1.log">0.00135958</me:pop>
        <me:pop ref="Formaldehyde.log">0.542025</me:pop>
      </me:population>
      <me:population time="1.58489" logTime="0.2">
        <me:pop ref="CH2OO.log">8.17998e-32</me:pop>
        <me:pop ref="Altamine1">0.456615</me:pop>
        <me:pop ref="PC1.log">1.83928e-25</me:pop>
        <me:pop ref="RC1.log">1.40462e-37</me:pop>
        <me:pop ref="Ring1.log">0.00135958</me:pop>
        <me:pop ref="Formaldehyde.log">0.542025</me:pop>
      </me:population>
      <me:population time="1.99526" logTime="0.3">
        <me:pop ref="CH2OO.log">5.04831e-32</me:pop>
        <me:pop ref="Altamine1">0.456615</me:pop>
        <me:pop ref="PC1.log">1.83928e-25</me:pop>
        <me:pop ref="RC1.log">8.97009e-38</me:pop>
        <me:pop ref="Ring1.log">0.00135958</me:pop>
        <me:pop ref="Formaldehyde.log">0.542025</me:pop>
      </me:population>
      <me:population time="2.51189" logTime="0.4">
        <me:pop ref="CH2OO.log">5.04831e-32</me:pop>
        <me:pop ref="Altamine1">0.456615</me:pop>
        <me:pop ref="PC1.log">1.83928e-25</me:pop>
        <me:pop ref="RC1.log">8.97009e-38</me:pop>
        <me:pop ref="Ring1.log">0.00135958</me:pop>
        <me:pop ref="Formaldehyde.log">0.542025</me:pop>
      </me:population>
      <me:population time="3.16228" logTime="0.5">
        <me:pop ref="CH2OO.log">5.04831e-32</me:pop>
        <me:pop ref="Altamine1">0.456615</me:pop>
        <me:pop ref="PC1.log">1.83928e-25</me:pop>
        <me:pop ref="RC1.log">8.97009e-38</me:pop>
        <me:pop ref="Ring1.log">0.00135958</me:pop>
        <me:pop ref="Formaldehyde.log">0.542025</me:pop>
      </me:population>
      <me:population time="3.98107" logTime="0.6">
        <me:pop ref="CH2OO.log">5.04831e-32</me:pop>
        <me:pop ref="Altamine1">0.456615</me:pop>
        <me:pop ref="PC1.log">1.83928e-25</me:pop>
        <me:pop ref="RC1.log">8.97009e-38</me:pop>
        <me:pop ref="Ring1.log">0.00135958</me:pop>
        <me:pop ref="Formaldehyde.log">0.542025</me:pop>
      </me:population>
      <me:population time="5.01187" logTime="0.7">
        <me:pop ref="CH2OO.log">5.04831e-32</me:pop>
        <me:pop ref="Altamine1">0.456615</me:pop>
        <me:pop ref="PC1.log">1.83928e-25</me:pop>
        <me:pop ref="RC1.log">8.97009e-38</me:pop>
        <me:pop ref="Ring1.log">0.00135958</me:pop>
        <me:pop ref="Formaldehyde.log">0.542025</me:pop>
      </me:population>
      <me:population time="6.30957" logTime="0.8">
        <me:pop ref="CH2OO.log">5.04831e-32</me:pop>
        <me:pop ref="Altamine1">0.456615</me:pop>
        <me:pop ref="PC1.log">1.83928e-25</me:pop>
        <me:pop ref="RC1.log">8.97009e-38</me:pop>
        <me:pop ref="Ring1.log">0.00135958</me:pop>
        <me:pop ref="Formaldehyde.log">0.542025</me:pop>
      </me:population>
      <me:population time="7.94328" logTime="0.9">
        <me:pop ref="CH2OO.log">5.04831e-32</me:pop>
        <me:pop ref="Altamine1">0.456615</me:pop>
        <me:pop ref="PC1.log">1.83928e-25</me:pop>
        <me:pop ref="RC1.log">8.97009e-38</me:pop>
        <me:pop ref="Ring1.log">0.00135958</me:pop>
        <me:pop ref="Formaldehyde.log">0.542025</me:pop>
      </me:population>
      <me:population time="10" logTime="1">
        <me:pop ref="CH2OO.log">5.04831e-32</me:pop>
        <me:pop ref="Altamine1">0.456615</me:pop>
        <me:pop ref="PC1.log">1.83928e-25</me:pop>
        <me:pop ref="RC1.log">8.97009e-38</me:pop>
        <me:pop ref="Ring1.log">0.00135958</me:pop>
        <me:pop ref="Formaldehyde.log">0.542025</me:pop>
      </me:population>
      <me:population time="12.5893" logTime="1.1">
        <me:pop ref="CH2OO.log">5.04831e-32</me:pop>
        <me:pop ref="Altamine1">0.456615</me:pop>
        <me:pop ref="PC1.log">1.83928e-25</me:pop>
        <me:pop ref="RC1.log">8.97009e-38</me:pop>
        <me:pop ref="Ring1.log">0.00135958</me:pop>
        <me:pop ref="Formaldehyde.log">0.542025</me:pop>
      </me:population>
      <me:population time="15.8489" logTime="1.2">
        <me:pop ref="CH2OO.log">5.04831e-32</me:pop>
        <me:pop ref="Altamine1">0.456615</me:pop>
        <me:pop ref="PC1.log">1.83928e-25</me:pop>
        <me:pop ref="RC1.log">8.97009e-38</me:pop>
        <me:pop ref="Ring1.log">0.00135958</me:pop>
        <me:pop ref="Formaldehyde.log">0.542025</me:pop>
      </me:population>
      <me:population time="19.9526" logTime="1.3">
        <me:pop ref="CH2OO.log">5.04831e-32</me:pop>
        <me:pop ref="Altamine1">0.456615</me:pop>
        <me:pop ref="PC1.log">1.83928e-25</me:pop>
        <me:pop ref="RC1.log">8.97009e-38</me:pop>
        <me:pop ref="Ring1.log">0.00135958</me:pop>
        <me:pop ref="Formaldehyde.log">0.542025</me:pop>
      </me:population>
      <me:population time="25.1189" logTime="1.4">
        <me:pop ref="CH2OO.log">5.04831e-32</me:pop>
        <me:pop ref="Altamine1">0.456615</me:pop>
        <me:pop ref="PC1.log">1.83928e-25</me:pop>
        <me:pop ref="RC1.log">8.97009e-38</me:pop>
        <me:pop ref="Ring1.log">0.00135958</me:pop>
        <me:pop ref="Formaldehyde.log">0.542025</me:pop>
      </me:population>
      <me:population time="31.6228" logTime="1.5">
        <me:pop ref="CH2OO.log">5.04831e-32</me:pop>
        <me:pop ref="Altamine1">0.456615</me:pop>
        <me:pop ref="PC1.log">1.83928e-25</me:pop>
        <me:pop ref="RC1.log">8.97009e-38</me:pop>
        <me:pop ref="Ring1.log">0.00135958</me:pop>
        <me:pop ref="Formaldehyde.log">0.542025</me:pop>
      </me:population>
      <me:population time="39.8107" logTime="1.6">
        <me:pop ref="CH2OO.log">5.04831e-32</me:pop>
        <me:pop ref="Altamine1">0.456615</me:pop>
        <me:pop ref="PC1.log">1.83928e-25</me:pop>
        <me:pop ref="RC1.log">8.97009e-38</me:pop>
        <me:pop ref="Ring1.log">0.00135958</me:pop>
        <me:pop ref="Formaldehyde.log">0.542025</me:pop>
      </me:population>
      <me:population time="50.1187" logTime="1.7">
        <me:pop ref="CH2OO.log">5.04831e-32</me:pop>
        <me:pop ref="Altamine1">0.456615</me:pop>
        <me:pop ref="PC1.log">1.83928e-25</me:pop>
        <me:pop ref="RC1.log">8.97009e-38</me:pop>
        <me:pop ref="Ring1.log">0.00135958</me:pop>
        <me:pop ref="Formaldehyde.log">0.542025</me:pop>
      </me:population>
      <me:population time="63.0957" logTime="1.8">
        <me:pop ref="CH2OO.log">5.04831e-32</me:pop>
        <me:pop ref="Altamine1">0.456615</me:pop>
        <me:pop ref="PC1.log">1.83928e-25</me:pop>
        <me:pop ref="RC1.log">8.97009e-38</me:pop>
        <me:pop ref="Ring1.log">0.00135958</me:pop>
        <me:pop ref="Formaldehyde.log">0.542025</me:pop>
      </me:population>
      <me:population time="79.4328" logTime="1.9">
        <me:pop ref="CH2OO.log">5.04831e-32</me:pop>
        <me:pop ref="Altamine1">0.456615</me:pop>
        <me:pop ref="PC1.log">1.83928e-25</me:pop>
        <me:pop ref="RC1.log">8.97009e-38</me:pop>
        <me:pop ref="Ring1.log">0.00135958</me:pop>
        <me:pop ref="Formaldehyde.log">0.542025</me:pop>
      </me:population>
      <me:population time="100" logTime="2">
        <me:pop ref="CH2OO.log">5.04831e-32</me:pop>
        <me:pop ref="Altamine1">0.456615</me:pop>
        <me:pop ref="PC1.log">1.83928e-25</me:pop>
        <me:pop ref="RC1.log">8.97009e-38</me:pop>
        <me:pop ref="Ring1.log">0.00135958</me:pop>
        <me:pop ref="Formaldehyde.log">0.542025</me:pop>
      </me:population>
      <me:population time="125.893" logTime="2.1">
        <me:pop ref="CH2OO.log">5.04831e-32</me:pop>
        <me:pop ref="Altamine1">0.456615</me:pop>
        <me:pop ref="PC1.log">1.83928e-25</me:pop>
        <me:pop ref="RC1.log">8.97009e-38</me:pop>
        <me:pop ref="Ring1.log">0.00135958</me:pop>
        <me:pop ref="Formaldehyde.log">0.542025</me:pop>
      </me:population>
      <me:population time="158.489" logTime="2.2">
        <me:pop ref="CH2OO.log">5.04831e-32</me:pop>
        <me:pop ref="Altamine1">0.456615</me:pop>
        <me:pop ref="PC1.log">1.83928e-25</me:pop>
        <me:pop ref="RC1.log">8.97009e-38</me:pop>
        <me:pop ref="Ring1.log">0.00135958</me:pop>
        <me:pop ref="Formaldehyde.log">0.542025</me:pop>
      </me:population>
      <me:population time="199.526" logTime="2.3">
        <me:pop ref="CH2OO.log">5.04831e-32</me:pop>
        <me:pop ref="Altamine1">0.456615</me:pop>
        <me:pop ref="PC1.log">1.83928e-25</me:pop>
        <me:pop ref="RC1.log">8.97009e-38</me:pop>
        <me:pop ref="Ring1.log">0.00135958</me:pop>
        <me:pop ref="Formaldehyde.log">0.542025</me:pop>
      </me:population>
      <me:population time="251.189" logTime="2.4">
        <me:pop ref="CH2OO.log">5.04831e-32</me:pop>
        <me:pop ref="Altamine1">0.456615</me:pop>
        <me:pop ref="PC1.log">1.83928e-25</me:pop>
        <me:pop ref="RC1.log">8.97009e-38</me:pop>
        <me:pop ref="Ring1.log">0.00135958</me:pop>
        <me:pop ref="Formaldehyde.log">0.542025</me:pop>
      </me:population>
      <me:population time="316.228" logTime="2.5">
        <me:pop ref="CH2OO.log">5.04831e-32</me:pop>
        <me:pop ref="Altamine1">0.456615</me:pop>
        <me:pop ref="PC1.log">1.83928e-25</me:pop>
        <me:pop ref="RC1.log">8.97009e-38</me:pop>
        <me:pop ref="Ring1.log">0.00135958</me:pop>
        <me:pop ref="Formaldehyde.log">0.542025</me:pop>
      </me:population>
      <me:population time="398.107" logTime="2.6">
        <me:pop ref="CH2OO.log">5.04831e-32</me:pop>
        <me:pop ref="Altamine1">0.456615</me:pop>
        <me:pop ref="PC1.log">1.83928e-25</me:pop>
        <me:pop ref="RC1.log">8.97009e-38</me:pop>
        <me:pop ref="Ring1.log">0.00135958</me:pop>
        <me:pop ref="Formaldehyde.log">0.542025</me:pop>
      </me:population>
      <me:population time="501.187" logTime="2.7">
        <me:pop ref="CH2OO.log">5.04831e-32</me:pop>
        <me:pop ref="Altamine1">0.456615</me:pop>
        <me:pop ref="PC1.log">1.83928e-25</me:pop>
        <me:pop ref="RC1.log">8.97009e-38</me:pop>
        <me:pop ref="Ring1.log">0.00135958</me:pop>
        <me:pop ref="Formaldehyde.log">0.542025</me:pop>
      </me:population>
      <me:population time="630.957" logTime="2.8">
        <me:pop ref="CH2OO.log">5.04831e-32</me:pop>
        <me:pop ref="Altamine1">0.456615</me:pop>
        <me:pop ref="PC1.log">1.83927e-25</me:pop>
        <me:pop ref="RC1.log">8.97009e-38</me:pop>
        <me:pop ref="Ring1.log">0.00135958</me:pop>
        <me:pop ref="Formaldehyde.log">0.542025</me:pop>
      </me:population>
      <me:population time="794.328" logTime="2.9">
        <me:pop ref="CH2OO.log">5.04831e-32</me:pop>
        <me:pop ref="Altamine1">0.456615</me:pop>
        <me:pop ref="PC1.log">1.83927e-25</me:pop>
        <me:pop ref="RC1.log">8.97009e-38</me:pop>
        <me:pop ref="Ring1.log">0.00135958</me:pop>
        <me:pop ref="Formaldehyde.log">0.542025</me:pop>
      </me:population>
      <me:population time="1000" logTime="3">
        <me:pop ref="CH2OO.log">5.04831e-32</me:pop>
        <me:pop ref="Altamine1">0.456615</me:pop>
        <me:pop ref="PC1.log">1.83927e-25</me:pop>
        <me:pop ref="RC1.log">8.97008e-38</me:pop>
        <me:pop ref="Ring1.log">0.00135958</me:pop>
        <me:pop ref="Formaldehyde.log">0.542025</me:pop>
      </me:population>
      <me:population time="1258.93" logTime="3.1">
        <me:pop ref="CH2OO.log">5.04831e-32</me:pop>
        <me:pop ref="Altamine1">0.456615</me:pop>
        <me:pop ref="PC1.log">1.83927e-25</me:pop>
        <me:pop ref="RC1.log">8.97008e-38</me:pop>
        <me:pop ref="Ring1.log">0.00135958</me:pop>
        <me:pop ref="Formaldehyde.log">0.542025</me:pop>
      </me:population>
      <me:population time="1584.89" logTime="3.2">
        <me:pop ref="CH2OO.log">5.04831e-32</me:pop>
        <me:pop ref="Altamine1">0.456615</me:pop>
        <me:pop ref="PC1.log">1.83927e-25</me:pop>
        <me:pop ref="RC1.log">8.97008e-38</me:pop>
        <me:pop ref="Ring1.log">0.00135958</me:pop>
        <me:pop ref="Formaldehyde.log">0.542025</me:pop>
      </me:population>
      <me:population time="1995.26" logTime="3.3">
        <me:pop ref="CH2OO.log">5.04831e-32</me:pop>
        <me:pop ref="Altamine1">0.456615</me:pop>
        <me:pop ref="PC1.log">1.83927e-25</me:pop>
        <me:pop ref="RC1.log">8.97008e-38</me:pop>
        <me:pop ref="Ring1.log">0.00135958</me:pop>
        <me:pop ref="Formaldehyde.log">0.542025</me:pop>
      </me:population>
      <me:population time="2511.89" logTime="3.4">
        <me:pop ref="CH2OO.log">5.04831e-32</me:pop>
        <me:pop ref="Altamine1">0.456615</me:pop>
        <me:pop ref="PC1.log">1.83927e-25</me:pop>
        <me:pop ref="RC1.log">8.97008e-38</me:pop>
        <me:pop ref="Ring1.log">0.00135958</me:pop>
        <me:pop ref="Formaldehyde.log">0.542025</me:pop>
      </me:population>
      <me:population time="3162.28" logTime="3.5">
        <me:pop ref="CH2OO.log">5.04831e-32</me:pop>
        <me:pop ref="Altamine1">0.456615</me:pop>
        <me:pop ref="PC1.log">1.83927e-25</me:pop>
        <me:pop ref="RC1.log">8.97008e-38</me:pop>
        <me:pop ref="Ring1.log">0.00135958</me:pop>
        <me:pop ref="Formaldehyde.log">0.542025</me:pop>
      </me:population>
      <me:population time="3981.07" logTime="3.6">
        <me:pop ref="CH2OO.log">5.0483e-32</me:pop>
        <me:pop ref="Altamine1">0.456615</me:pop>
        <me:pop ref="PC1.log">1.83927e-25</me:pop>
        <me:pop ref="RC1.log">8.97007e-38</me:pop>
        <me:pop ref="Ring1.log">0.00135958</me:pop>
        <me:pop ref="Formaldehyde.log">0.542025</me:pop>
      </me:population>
      <me:population time="5011.87" logTime="3.7">
        <me:pop ref="CH2OO.log">5.0483e-32</me:pop>
        <me:pop ref="Altamine1">0.456615</me:pop>
        <me:pop ref="PC1.log">1.83927e-25</me:pop>
        <me:pop ref="RC1.log">8.97007e-38</me:pop>
        <me:pop ref="Ring1.log">0.00135958</me:pop>
        <me:pop ref="Formaldehyde.log">0.542025</me:pop>
      </me:population>
      <me:population time="6309.57" logTime="3.8">
        <me:pop ref="CH2OO.log">5.0483e-32</me:pop>
        <me:pop ref="Altamine1">0.456615</me:pop>
        <me:pop ref="PC1.log">1.83927e-25</me:pop>
        <me:pop ref="RC1.log">8.97006e-38</me:pop>
        <me:pop ref="Ring1.log">0.00135958</me:pop>
        <me:pop ref="Formaldehyde.log">0.542025</me:pop>
      </me:population>
      <me:population time="7943.28" logTime="3.9">
        <me:pop ref="CH2OO.log">5.0483e-32</me:pop>
        <me:pop ref="Altamine1">0.456615</me:pop>
        <me:pop ref="PC1.log">1.83927e-25</me:pop>
        <me:pop ref="RC1.log">8.97006e-38</me:pop>
        <me:pop ref="Ring1.log">0.00135957</me:pop>
        <me:pop ref="Formaldehyde.log">0.542025</me:pop>
      </me:population>
      <me:population time="10000" logTime="4">
        <me:pop ref="CH2OO.log">5.04829e-32</me:pop>
        <me:pop ref="Altamine1">0.456615</me:pop>
        <me:pop ref="PC1.log">1.83927e-25</me:pop>
        <me:pop ref="RC1.log">8.97005e-38</me:pop>
        <me:pop ref="Ring1.log">0.00135957</me:pop>
        <me:pop ref="Formaldehyde.log">0.542025</me:pop>
      </me:population>
    </me:populationList>
    <me:avEnergyList T="298.15" conc="2.46149e+19" energyUnits="kJ/mol">
      <me:avEnergy ref="Altamine1">
        <me:Av time="1e-11" logTime="-11">561.806</me:Av>
        <me:Av time="1.25893e-11" logTime="-10.9">561.542</me:Av>
        <me:Av time="1.58489e-11" logTime="-10.8">561.265</me:Av>
        <me:Av time="1.99526e-11" logTime="-10.7">560.968</me:Av>
        <me:Av time="2.51189e-11" logTime="-10.6">560.645</me:Av>
        <me:Av time="3.16228e-11" logTime="-10.5">560.287</me:Av>
        <me:Av time="3.98107e-11" logTime="-10.4">559.887</me:Av>
        <me:Av time="5.01187e-11" logTime="-10.3">559.435</me:Av>
        <me:Av time="6.30957e-11" logTime="-10.2">558.92</me:Av>
        <me:Av time="7.94328e-11" logTime="-10.1">558.329</me:Av>
        <me:Av time="1e-10" logTime="-10">557.647</me:Av>
        <me:Av time="1.25893e-10" logTime="-9.9">556.852</me:Av>
        <me:Av time="1.58489e-10" logTime="-9.8">555.919</me:Av>
        <me:Av time="1.99526e-10" logTime="-9.7">554.811</me:Av>
        <me:Av time="2.51189e-10" logTime="-9.6">553.484</me:Av>
        <me:Av time="3.16228e-10" logTime="-9.5">551.878</me:Av>
        <me:Av time="3.98107e-10" logTime="-9.4">549.917</me:Av>
        <me:Av time="5.01187e-10" logTime="-9.3">547.504</me:Av>
        <me:Av time="6.30957e-10" logTime="-9.2">544.516</me:Av>
        <me:Av time="7.94328e-10" logTime="-9.1">540.798</me:Av>
        <me:Av time="1e-09" logTime="-9">536.155</me:Av>
        <me:Av time="1.25893e-09" logTime="-8.9">530.342</me:Av>
        <me:Av time="1.58489e-09" logTime="-8.8">523.052</me:Av>
        <me:Av time="1.99526e-09" logTime="-8.7">513.902</me:Av>
        <me:Av time="2.51189e-09" logTime="-8.6">502.413</me:Av>
        <me:Av time="3.16228e-09" logTime="-8.5">487.987</me:Av>
        <me:Av time="3.98107e-09" logTime="-8.4">469.878</me:Av>
        <me:Av time="5.01187e-09" logTime="-8.3">447.16</me:Av>
        <me:Av time="6.30957e-09" logTime="-8.2">418.681</me:Av>
        <me:Av time="7.94328e-09" logTime="-8.1">383.041</me:Av>
        <me:Av time="1e-08" logTime="-8">338.75</me:Av>
        <me:Av time="1.25893e-08" logTime="-7.9">286.249</me:Av>
        <me:Av time="1.58489e-08" logTime="-7.8">232.998</me:Av>
        <me:Av time="1.99526e-08" logTime="-7.7">187.684</me:Av>
        <me:Av time="2.51189e-08" logTime="-7.6">151.193</me:Av>
        <me:Av time="3.16228e-08" logTime="-7.5">121.949</me:Av>
        <me:Av time="3.98107e-08" logTime="-7.4">98.5857</me:Av>
        <me:Av time="5.01187e-08" logTime="-7.3">79.9937</me:Av>
        <me:Av time="6.30957e-08" logTime="-7.2">65.2542</me:Av>
        <me:Av time="7.94328e-08" logTime="-7.1">53.5979</me:Av>
        <me:Av time="1e-07" logTime="-7">44.3879</me:Av>
        <me:Av time="1.25893e-07" logTime="-6.9">37.1086</me:Av>
        <me:Av time="1.58489e-07" logTime="-6.8">31.3505</me:Av>
        <me:Av time="1.99526e-07" logTime="-6.7">26.7921</me:Av>
        <me:Av time="2.51189e-07" logTime="-6.6">23.1808</me:Av>
        <me:Av time="3.16228e-07" logTime="-6.5">20.3184</me:Av>
        <me:Av time="3.98107e-07" logTime="-6.4">18.0484</me:Av>
        <me:Av time="5.01187e-07" logTime="-6.3">16.2478</me:Av>
        <me:Av time="6.30957e-07" logTime="-6.2">14.819</me:Av>
        <me:Av time="7.94328e-07" logTime="-6.1">13.685</me:Av>
        <me:Av time="1e-06" logTime="-6">12.7848</me:Av>
        <me:Av time="1.25893e-06" logTime="-5.9">12.0702</me:Av>
        <me:Av time="1.58489e-06" logTime="-5.8">11.5027</me:Av>
        <me:Av time="1.99526e-06" logTime="-5.7">11.0522</me:Av>
        <me:Av time="2.51189e-06" logTime="-5.6">10.6944</me:Av>
        <me:Av time="3.16228e-06" logTime="-5.5">10.4102</me:Av>
        <me:Av time="3.98107e-06" logTime="-5.4">10.1845</me:Av>
        <me:Av time="5.01187e-06" logTime="-5.3">10.0053</me:Av>
        <me:Av time="6.30957e-06" logTime="-5.2">9.86295</me:Av>
        <me:Av time="7.94328e-06" logTime="-5.1">9.74988</me:Av>
        <me:Av time="1e-05" logTime="-5">9.66008</me:Av>
        <me:Av time="1.25893e-05" logTime="-4.9">9.58874</me:Av>
        <me:Av time="1.58489e-05" logTime="-4.8">9.53208</me:Av>
        <me:Av time="1.99526e-05" logTime="-4.7">9.48708</me:Av>
        <me:Av time="2.51189e-05" logTime="-4.6">9.45133</me:Av>
        <me:Av time="3.16228e-05" logTime="-4.5">9.42294</me:Av>
        <me:Av time="3.98107e-05" logTime="-4.4">9.40038</me:Av>
        <me:Av time="5.01187e-05" logTime="-4.3">9.38247</me:Av>
        <me:Av time="6.30957e-05" logTime="-4.2">9.36824</me:Av>
        <me:Av time="7.94328e-05" logTime="-4.1">9.35693</me:Av>
        <me:Av time="0.0001" logTime="-4">9.34796</me:Av>
        <me:Av time="0.000125893" logTime="-3.9">9.34082</me:Av>
        <me:Av time="0.000158489" logTime="-3.8">9.33516</me:Av>
        <me:Av time="0.000199526" logTime="-3.7">9.33066</me:Av>
        <me:Av time="0.000251189" logTime="-3.6">9.32708</me:Av>
        <me:Av time="0.000316228" logTime="-3.5">9.32425</me:Av>
        <me:Av time="0.000398107" logTime="-3.4">9.32199</me:Av>
        <me:Av time="0.000501187" logTime="-3.3">9.3202</me:Av>
        <me:Av time="0.000630957" logTime="-3.2">9.31878</me:Av>
        <me:Av time="0.000794328" logTime="-3.1">9.31765</me:Av>
        <me:Av time="0.001" logTime="-3">9.31675</me:Av>
        <me:Av time="0.00125893" logTime="-2.9">9.31603</me:Av>
        <me:Av time="0.00158489" logTime="-2.8">9.31547</me:Av>
        <me:Av time="0.00199526" logTime="-2.7">9.31502</me:Av>
        <me:Av time="0.00251189" logTime="-2.6">9.31466</me:Av>
        <me:Av time="0.00316228" logTime="-2.5">9.31438</me:Av>
        <me:Av time="0.00398107" logTime="-2.4">9.31415</me:Av>
        <me:Av time="0.00501187" logTime="-2.3">9.31397</me:Av>
        <me:Av time="0.00630957" logTime="-2.2">9.31383</me:Av>
        <me:Av time="0.00794328" logTime="-2.1">9.31372</me:Av>
        <me:Av time="0.01" logTime="-2">9.31363</me:Av>
        <me:Av time="0.0125893" logTime="-1.9">9.31356</me:Av>
        <me:Av time="0.0158489" logTime="-1.8">9.31351</me:Av>
        <me:Av time="0.0199526" logTime="-1.7">9.31347</me:Av>
        <me:Av time="0.0251189" logTime="-1.6">9.31343</me:Av>
        <me:Av time="0.0316228" logTime="-1.5">9.31341</me:Av>
        <me:Av time="0.0398107" logTime="-1.4">9.31339</me:Av>
        <me:Av time="0.0501187" logTime="-1.3">9.31338</me:Av>
        <me:Av time="0.0630957" logTime="-1.2">9.31337</me:Av>
        <me:Av time="0.0794328" logTime="-1.1">9.31336</me:Av>
        <me:Av time="0.1" logTime="-1">9.31336</me:Av>
        <me:Av time="0.125893" logTime="-0.9">9.31336</me:Av>
        <me:Av time="0.158489" logTime="-0.8">9.31336</me:Av>
        <me:Av time="0.199526" logTime="-0.7">9.31336</me:Av>
        <me:Av time="0.251189" logTime="-0.6">9.31336</me:Av>
        <me:Av time="0.316228" logTime="-0.5">9.31336</me:Av>
        <me:Av time="0.398107" logTime="-0.4">9.31336</me:Av>
        <me:Av time="0.501187" logTime="-0.3">9.31336</me:Av>
        <me:Av time="0.630957" logTime="-0.2">9.31336</me:Av>
        <me:Av time="0.794328" logTime="-0.1">9.31336</me:Av>
        <me:Av time="1" logTime="0">9.31336</me:Av>
        <me:Av time="1.25893" logTime="0.1">9.31336</me:Av>
        <me:Av time="1.58489" logTime="0.2">9.31336</me:Av>
        <me:Av time="1.99526" logTime="0.3">9.31336</me:Av>
        <me:Av time="2.51189" logTime="0.4">9.31336</me:Av>
        <me:Av time="3.16228" logTime="0.5">9.31336</me:Av>
        <me:Av time="3.98107" logTime="0.6">9.31336</me:Av>
        <me:Av time="5.01187" logTime="0.7">9.31336</me:Av>
        <me:Av time="6.30957" logTime="0.8">9.31336</me:Av>
        <me:Av time="7.94328" logTime="0.9">9.31336</me:Av>
        <me:Av time="10" logTime="1">9.31336</me:Av>
        <me:Av time="12.5893" logTime="1.1">9.31336</me:Av>
        <me:Av time="15.8489" logTime="1.2">9.31336</me:Av>
        <me:Av time="19.9526" logTime="1.3">9.31336</me:Av>
        <me:Av time="25.1189" logTime="1.4">9.31336</me:Av>
        <me:Av time="31.6228" logTime="1.5">9.31336</me:Av>
        <me:Av time="39.8107" logTime="1.6">9.31336</me:Av>
        <me:Av time="50.1187" logTime="1.7">9.31336</me:Av>
        <me:Av time="63.0957" logTime="1.8">9.31336</me:Av>
        <me:Av time="79.4328" logTime="1.9">9.31336</me:Av>
        <me:Av time="100" logTime="2">9.31336</me:Av>
        <me:Av time="125.893" logTime="2.1">9.31336</me:Av>
        <me:Av time="158.489" logTime="2.2">9.31336</me:Av>
        <me:Av time="199.526" logTime="2.3">9.31336</me:Av>
        <me:Av time="251.189" logTime="2.4">9.31336</me:Av>
        <me:Av time="316.228" logTime="2.5">9.31336</me:Av>
        <me:Av time="398.107" logTime="2.6">9.31336</me:Av>
        <me:Av time="501.187" logTime="2.7">9.31336</me:Av>
        <me:Av time="630.957" logTime="2.8">9.31336</me:Av>
        <me:Av time="794.328" logTime="2.9">9.31336</me:Av>
        <me:Av time="1000" logTime="3">9.31336</me:Av>
        <me:Av time="1258.93" logTime="3.1">9.31336</me:Av>
        <me:Av time="1584.89" logTime="3.2">9.31336</me:Av>
        <me:Av time="1995.26" logTime="3.3">9.31336</me:Av>
        <me:Av time="2511.89" logTime="3.4">9.31336</me:Av>
        <me:Av time="3162.28" logTime="3.5">9.31336</me:Av>
        <me:Av time="3981.07" logTime="3.6">9.31336</me:Av>
        <me:Av time="5011.87" logTime="3.7">9.31336</me:Av>
        <me:Av time="6309.57" logTime="3.8">9.31336</me:Av>
        <me:Av time="7943.28" logTime="3.9">9.31336</me:Av>
        <me:Av time="10000" logTime="4">9.31336</me:Av>
      </me:avEnergy>
      <me:avEnergy ref="PC1.log">
        <me:Av time="1e-11" logTime="-11">498.701</me:Av>
        <me:Av time="1.25893e-11" logTime="-10.9">498.452</me:Av>
        <me:Av time="1.58489e-11" logTime="-10.8">498.194</me:Av>
        <me:Av time="1.99526e-11" logTime="-10.7">497.924</me:Av>
        <me:Av time="2.51189e-11" logTime="-10.6">497.637</me:Av>
        <me:Av time="3.16228e-11" logTime="-10.5">497.334</me:Av>
        <me:Av time="3.98107e-11" logTime="-10.4">497.014</me:Av>
        <me:Av time="5.01187e-11" logTime="-10.3">496.679</me:Av>
        <me:Av time="6.30957e-11" logTime="-10.2">496.335</me:Av>
        <me:Av time="7.94328e-11" logTime="-10.1">495.99</me:Av>
        <me:Av time="1e-10" logTime="-10">495.653</me:Av>
        <me:Av time="1.25893e-10" logTime="-9.9">495.337</me:Av>
        <me:Av time="1.58489e-10" logTime="-9.8">495.052</me:Av>
        <me:Av time="1.99526e-10" logTime="-9.7">494.804</me:Av>
        <me:Av time="2.51189e-10" logTime="-9.6">494.597</me:Av>
        <me:Av time="3.16228e-10" logTime="-9.5">494.429</me:Av>
        <me:Av time="3.98107e-10" logTime="-9.4">494.296</me:Av>
        <me:Av time="5.01187e-10" logTime="-9.3">494.191</me:Av>
        <me:Av time="6.30957e-10" logTime="-9.2">494.109</me:Av>
        <me:Av time="7.94328e-10" logTime="-9.1">494.045</me:Av>
        <me:Av time="1e-09" logTime="-9">493.994</me:Av>
        <me:Av time="1.25893e-09" logTime="-8.9">493.951</me:Av>
        <me:Av time="1.58489e-09" logTime="-8.8">493.913</me:Av>
        <me:Av time="1.99526e-09" logTime="-8.7">493.875</me:Av>
        <me:Av time="2.51189e-09" logTime="-8.6">493.833</me:Av>
        <me:Av time="3.16228e-09" logTime="-8.5">493.787</me:Av>
        <me:Av time="3.98107e-09" logTime="-8.4">493.733</me:Av>
        <me:Av time="5.01187e-09" logTime="-8.3">493.672</me:Av>
        <me:Av time="6.30957e-09" logTime="-8.2">493.604</me:Av>
        <me:Av time="7.94328e-09" logTime="-8.1">493.53</me:Av>
        <me:Av time="1e-08" logTime="-8">493.454</me:Av>
        <me:Av time="1.25893e-08" logTime="-7.9">493.377</me:Av>
        <me:Av time="1.58489e-08" logTime="-7.8">493.304</me:Av>
        <me:Av time="1.99526e-08" logTime="-7.7">493.24</me:Av>
        <me:Av time="2.51189e-08" logTime="-7.6">493.188</me:Av>
        <me:Av time="3.16228e-08" logTime="-7.5">493.151</me:Av>
        <me:Av time="3.98107e-08" logTime="-7.4">493.127</me:Av>
        <me:Av time="5.01187e-08" logTime="-7.3">493.114</me:Av>
        <me:Av time="6.30957e-08" logTime="-7.2">493.108</me:Av>
        <me:Av time="7.94328e-08" logTime="-7.1">493.106</me:Av>
        <me:Av time="1e-07" logTime="-7">493.106</me:Av>
        <me:Av time="1.25893e-07" logTime="-6.9">493.106</me:Av>
        <me:Av time="1.58489e-07" logTime="-6.8">493.106</me:Av>
        <me:Av time="1.99526e-07" logTime="-6.7">493.106</me:Av>
        <me:Av time="2.51189e-07" logTime="-6.6">493.106</me:Av>
        <me:Av time="3.16228e-07" logTime="-6.5">493.106</me:Av>
        <me:Av time="3.98107e-07" logTime="-6.4">493.106</me:Av>
        <me:Av time="5.01187e-07" logTime="-6.3">493.106</me:Av>
        <me:Av time="6.30957e-07" logTime="-6.2">493.106</me:Av>
        <me:Av time="7.94328e-07" logTime="-6.1">493.106</me:Av>
        <me:Av time="1e-06" logTime="-6">493.106</me:Av>
        <me:Av time="1.25893e-06" logTime="-5.9">493.106</me:Av>
        <me:Av time="1.58489e-06" logTime="-5.8">493.106</me:Av>
        <me:Av time="1.99526e-06" logTime="-5.7">493.106</me:Av>
        <me:Av time="2.51189e-06" logTime="-5.6">493.106</me:Av>
        <me:Av time="3.16228e-06" logTime="-5.5">493.106</me:Av>
        <me:Av time="3.98107e-06" logTime="-5.4">493.106</me:Av>
        <me:Av time="5.01187e-06" logTime="-5.3">493.106</me:Av>
        <me:Av time="6.30957e-06" logTime="-5.2">493.106</me:Av>
        <me:Av time="7.94328e-06" logTime="-5.1">493.106</me:Av>
        <me:Av time="1e-05" logTime="-5">493.106</me:Av>
        <me:Av time="1.25893e-05" logTime="-4.9">493.106</me:Av>
        <me:Av time="1.58489e-05" logTime="-4.8">493.106</me:Av>
        <me:Av time="1.99526e-05" logTime="-4.7">493.106</me:Av>
        <me:Av time="2.51189e-05" logTime="-4.6">493.106</me:Av>
        <me:Av time="3.16228e-05" logTime="-4.5">493.106</me:Av>
        <me:Av time="3.98107e-05" logTime="-4.4">493.106</me:Av>
        <me:Av time="5.01187e-05" logTime="-4.3">493.106</me:Av>
        <me:Av time="6.30957e-05" logTime="-4.2">493.106</me:Av>
        <me:Av time="7.94328e-05" logTime="-4.1">493.106</me:Av>
        <me:Av time="0.0001" logTime="-4">493.106</me:Av>
        <me:Av time="0.000125893" logTime="-3.9">493.106</me:Av>
        <me:Av time="0.000158489" logTime="-3.8">493.106</me:Av>
        <me:Av time="0.000199526" logTime="-3.7">493.106</me:Av>
        <me:Av time="0.000251189" logTime="-3.6">493.106</me:Av>
        <me:Av time="0.000316228" logTime="-3.5">493.106</me:Av>
        <me:Av time="0.000398107" logTime="-3.4">493.106</me:Av>
        <me:Av time="0.000501187" logTime="-3.3">493.106</me:Av>
        <me:Av time="0.000630957" logTime="-3.2">493.106</me:Av>
        <me:Av time="0.000794328" logTime="-3.1">493.106</me:Av>
        <me:Av time="0.001" logTime="-3">493.106</me:Av>
        <me:Av time="0.00125893" logTime="-2.9">493.106</me:Av>
        <me:Av time="0.00158489" logTime="-2.8">493.106</me:Av>
        <me:Av time="0.00199526" logTime="-2.7">493.106</me:Av>
        <me:Av time="0.00251189" logTime="-2.6">493.106</me:Av>
        <me:Av time="0.00316228" logTime="-2.5">493.106</me:Av>
        <me:Av time="0.00398107" logTime="-2.4">493.106</me:Av>
        <me:Av time="0.00501187" logTime="-2.3">493.106</me:Av>
        <me:Av time="0.00630957" logTime="-2.2">493.106</me:Av>
        <me:Av time="0.00794328" logTime="-2.1">493.106</me:Av>
        <me:Av time="0.01" logTime="-2">493.106</me:Av>
        <me:Av time="0.0125893" logTime="-1.9">493.106</me:Av>
        <me:Av time="0.0158489" logTime="-1.8">493.106</me:Av>
        <me:Av time="0.0199526" logTime="-1.7">493.106</me:Av>
        <me:Av time="0.0251189" logTime="-1.6">493.106</me:Av>
        <me:Av time="0.0316228" logTime="-1.5">493.106</me:Av>
        <me:Av time="0.0398107" logTime="-1.4">493.106</me:Av>
        <me:Av time="0.0501187" logTime="-1.3">493.106</me:Av>
        <me:Av time="0.0630957" logTime="-1.2">493.106</me:Av>
        <me:Av time="0.0794328" logTime="-1.1">493.106</me:Av>
        <me:Av time="0.1" logTime="-1">493.106</me:Av>
        <me:Av time="0.125893" logTime="-0.9">493.106</me:Av>
        <me:Av time="0.158489" logTime="-0.8">493.106</me:Av>
        <me:Av time="0.199526" logTime="-0.7">493.106</me:Av>
        <me:Av time="0.251189" logTime="-0.6">493.106</me:Av>
        <me:Av time="0.316228" logTime="-0.5">493.106</me:Av>
        <me:Av time="0.398107" logTime="-0.4">493.106</me:Av>
        <me:Av time="0.501187" logTime="-0.3">493.101</me:Av>
        <me:Av time="0.630957" logTime="-0.2">491.448</me:Av>
        <me:Av time="0.794328" logTime="-0.1">412.496</me:Av>
        <me:Av time="1" logTime="0">410.263</me:Av>
        <me:Av time="1.25893" logTime="0.1">410.263</me:Av>
        <me:Av time="1.58489" logTime="0.2">410.263</me:Av>
        <me:Av time="1.99526" logTime="0.3">410.263</me:Av>
        <me:Av time="2.51189" logTime="0.4">410.263</me:Av>
        <me:Av time="3.16228" logTime="0.5">410.263</me:Av>
        <me:Av time="3.98107" logTime="0.6">410.263</me:Av>
        <me:Av time="5.01187" logTime="0.7">410.263</me:Av>
        <me:Av time="6.30957" logTime="0.8">410.263</me:Av>
        <me:Av time="7.94328" logTime="0.9">410.263</me:Av>
        <me:Av time="10" logTime="1">410.263</me:Av>
        <me:Av time="12.5893" logTime="1.1">410.263</me:Av>
        <me:Av time="15.8489" logTime="1.2">410.263</me:Av>
        <me:Av time="19.9526" logTime="1.3">410.263</me:Av>
        <me:Av time="25.1189" logTime="1.4">410.263</me:Av>
        <me:Av time="31.6228" logTime="1.5">410.263</me:Av>
        <me:Av time="39.8107" logTime="1.6">410.263</me:Av>
        <me:Av time="50.1187" logTime="1.7">410.263</me:Av>
        <me:Av time="63.0957" logTime="1.8">410.263</me:Av>
        <me:Av time="79.4328" logTime="1.9">410.263</me:Av>
        <me:Av time="100" logTime="2">410.263</me:Av>
        <me:Av time="125.893" logTime="2.1">410.263</me:Av>
        <me:Av time="158.489" logTime="2.2">410.263</me:Av>
        <me:Av time="199.526" logTime="2.3">410.263</me:Av>
        <me:Av time="251.189" logTime="2.4">410.263</me:Av>
        <me:Av time="316.228" logTime="2.5">410.263</me:Av>
        <me:Av time="398.107" logTime="2.6">410.263</me:Av>
        <me:Av time="501.187" logTime="2.7">410.263</me:Av>
        <me:Av time="630.957" logTime="2.8">410.263</me:Av>
        <me:Av time="794.328" logTime="2.9">410.263</me:Av>
        <me:Av time="1000" logTime="3">410.263</me:Av>
        <me:Av time="1258.93" logTime="3.1">410.263</me:Av>
        <me:Av time="1584.89" logTime="3.2">410.263</me:Av>
        <me:Av time="1995.26" logTime="3.3">410.263</me:Av>
        <me:Av time="2511.89" logTime="3.4">410.263</me:Av>
        <me:Av time="3162.28" logTime="3.5">410.263</me:Av>
        <me:Av time="3981.07" logTime="3.6">410.263</me:Av>
        <me:Av time="5011.87" logTime="3.7">410.263</me:Av>
        <me:Av time="6309.57" logTime="3.8">410.263</me:Av>
        <me:Av time="7943.28" logTime="3.9">410.263</me:Av>
        <me:Av time="10000" logTime="4">410.263</me:Av>
      </me:avEnergy>
      <me:avEnergy ref="RC1.log">
        <me:Av time="1e-11" logTime="-11">33.4117</me:Av>
        <me:Av time="1.25893e-11" logTime="-10.9">33.2283</me:Av>
        <me:Av time="1.58489e-11" logTime="-10.8">33.0427</me:Av>
        <me:Av time="1.99526e-11" logTime="-10.7">32.8512</me:Av>
        <me:Av time="2.51189e-11" logTime="-10.6">32.6497</me:Av>
        <me:Av time="3.16228e-11" logTime="-10.5">32.4333</me:Av>
        <me:Av time="3.98107e-11" logTime="-10.4">32.1963</me:Av>
        <me:Av time="5.01187e-11" logTime="-10.3">31.9324</me:Av>
        <me:Av time="6.30957e-11" logTime="-10.2">31.6342</me:Av>
        <me:Av time="7.94328e-11" logTime="-10.1">31.2936</me:Av>
        <me:Av time="1e-10" logTime="-10">30.9019</me:Av>
        <me:Av time="1.25893e-10" logTime="-9.9">30.4496</me:Av>
        <me:Av time="1.58489e-10" logTime="-9.8">29.9268</me:Av>
        <me:Av time="1.99526e-10" logTime="-9.7">29.3235</me:Av>
        <me:Av time="2.51189e-10" logTime="-9.6">28.6298</me:Av>
        <me:Av time="3.16228e-10" logTime="-9.5">27.8369</me:Av>
        <me:Av time="3.98107e-10" logTime="-9.4">26.9388</me:Av>
        <me:Av time="5.01187e-10" logTime="-9.3">25.9349</me:Av>
        <me:Av time="6.30957e-10" logTime="-9.2">24.8334</me:Av>
        <me:Av time="7.94328e-10" logTime="-9.1">23.6546</me:Av>
        <me:Av time="1e-09" logTime="-9">22.4319</me:Av>
        <me:Av time="1.25893e-09" logTime="-8.9">21.2093</me:Av>
        <me:Av time="1.58489e-09" logTime="-8.8">20.0341</me:Av>
        <me:Av time="1.99526e-09" logTime="-8.7">18.9464</me:Av>
        <me:Av time="2.51189e-09" logTime="-8.6">17.9729</me:Av>
        <me:Av time="3.16228e-09" logTime="-8.5">17.1245</me:Av>
        <me:Av time="3.98107e-09" logTime="-8.4">16.4002</me:Av>
        <me:Av time="5.01187e-09" logTime="-8.3">15.7921</me:Av>
        <me:Av time="6.30957e-09" logTime="-8.2">15.289</me:Av>
        <me:Av time="7.94328e-09" logTime="-8.1">14.8787</me:Av>
        <me:Av time="1e-08" logTime="-8">14.5495</me:Av>
        <me:Av time="1.25893e-08" logTime="-7.9">14.2901</me:Av>
        <me:Av time="1.58489e-08" logTime="-7.8">14.0908</me:Av>
        <me:Av time="1.99526e-08" logTime="-7.7">13.9427</me:Av>
        <me:Av time="2.51189e-08" logTime="-7.6">13.8379</me:Av>
        <me:Av time="3.16228e-08" logTime="-7.5">13.7687</me:Av>
        <me:Av time="3.98107e-08" logTime="-7.4">13.7275</me:Av>
        <me:Av time="5.01187e-08" logTime="-7.3">13.7062</me:Av>
        <me:Av time="6.30957e-08" logTime="-7.2">13.6971</me:Av>
        <me:Av time="7.94328e-08" logTime="-7.1">13.6941</me:Av>
        <me:Av time="1e-07" logTime="-7">13.6934</me:Av>
        <me:Av time="1.25893e-07" logTime="-6.9">13.6933</me:Av>
        <me:Av time="1.58489e-07" logTime="-6.8">13.6933</me:Av>
        <me:Av time="1.99526e-07" logTime="-6.7">13.6933</me:Av>
        <me:Av time="2.51189e-07" logTime="-6.6">13.6933</me:Av>
        <me:Av time="3.16228e-07" logTime="-6.5">13.6933</me:Av>
        <me:Av time="3.98107e-07" logTime="-6.4">13.6933</me:Av>
        <me:Av time="5.01187e-07" logTime="-6.3">13.6933</me:Av>
        <me:Av time="6.30957e-07" logTime="-6.2">13.6933</me:Av>
        <me:Av time="7.94328e-07" logTime="-6.1">13.6933</me:Av>
        <me:Av time="1e-06" logTime="-6">13.6933</me:Av>
        <me:Av time="1.25893e-06" logTime="-5.9">13.6933</me:Av>
        <me:Av time="1.58489e-06" logTime="-5.8">13.6933</me:Av>
        <me:Av time="1.99526e-06" logTime="-5.7">13.6933</me:Av>
        <me:Av time="2.51189e-06" logTime="-5.6">13.6933</me:Av>
        <me:Av time="3.16228e-06" logTime="-5.5">13.6933</me:Av>
        <me:Av time="3.98107e-06" logTime="-5.4">13.6933</me:Av>
        <me:Av time="5.01187e-06" logTime="-5.3">13.6933</me:Av>
        <me:Av time="6.30957e-06" logTime="-5.2">13.6933</me:Av>
        <me:Av time="7.94328e-06" logTime="-5.1">13.6933</me:Av>
        <me:Av time="1e-05" logTime="-5">13.6933</me:Av>
        <me:Av time="1.25893e-05" logTime="-4.9">13.6933</me:Av>
        <me:Av time="1.58489e-05" logTime="-4.8">13.6933</me:Av>
        <me:Av time="1.99526e-05" logTime="-4.7">13.6933</me:Av>
        <me:Av time="2.51189e-05" logTime="-4.6">13.6933</me:Av>
        <me:Av time="3.16228e-05" logTime="-4.5">13.6933</me:Av>
        <me:Av time="3.98107e-05" logTime="-4.4">13.6933</me:Av>
        <me:Av time="5.01187e-05" logTime="-4.3">13.6933</me:Av>
        <me:Av time="6.30957e-05" logTime="-4.2">13.6933</me:Av>
        <me:Av time="7.94328e-05" logTime="-4.1">13.6933</me:Av>
        <me:Av time="0.0001" logTime="-4">13.6933</me:Av>
        <me:Av time="0.000125893" logTime="-3.9">13.6933</me:Av>
        <me:Av time="0.000158489" logTime="-3.8">13.6933</me:Av>
        <me:Av time="0.000199526" logTime="-3.7">13.6933</me:Av>
        <me:Av time="0.000251189" logTime="-3.6">13.6933</me:Av>
        <me:Av time="0.000316228" logTime="-3.5">13.6933</me:Av>
        <me:Av time="0.000398107" logTime="-3.4">13.6933</me:Av>
        <me:Av time="0.000501187" logTime="-3.3">13.6933</me:Av>
        <me:Av time="0.000630957" logTime="-3.2">13.6933</me:Av>
        <me:Av time="0.000794328" logTime="-3.1">13.6933</me:Av>
        <me:Av time="0.001" logTime="-3">13.6933</me:Av>
        <me:Av time="0.00125893" logTime="-2.9">13.6933</me:Av>
        <me:Av time="0.00158489" logTime="-2.8">13.6933</me:Av>
        <me:Av time="0.00199526" logTime="-2.7">13.6933</me:Av>
        <me:Av time="0.00251189" logTime="-2.6">13.6933</me:Av>
        <me:Av time="0.00316228" logTime="-2.5">13.6933</me:Av>
        <me:Av time="0.00398107" logTime="-2.4">13.6933</me:Av>
        <me:Av time="0.00501187" logTime="-2.3">13.6933</me:Av>
        <me:Av time="0.00630957" logTime="-2.2">13.6933</me:Av>
        <me:Av time="0.00794328" logTime="-2.1">13.6933</me:Av>
        <me:Av time="0.01" logTime="-2">13.6933</me:Av>
        <me:Av time="0.0125893" logTime="-1.9">13.6933</me:Av>
        <me:Av time="0.0158489" logTime="-1.8">13.6933</me:Av>
        <me:Av time="0.0199526" logTime="-1.7">13.6933</me:Av>
        <me:Av time="0.0251189" logTime="-1.6">13.6933</me:Av>
        <me:Av time="0.0316228" logTime="-1.5">13.6933</me:Av>
        <me:Av time="0.0398107" logTime="-1.4">13.6933</me:Av>
        <me:Av time="0.0501187" logTime="-1.3">13.6933</me:Av>
        <me:Av time="0.0630957" logTime="-1.2">13.6933</me:Av>
        <me:Av time="0.0794328" logTime="-1.1">13.6933</me:Av>
        <me:Av time="0.1" logTime="-1">13.6933</me:Av>
        <me:Av time="0.125893" logTime="-0.9">13.6933</me:Av>
        <me:Av time="0.158489" logTime="-0.8">13.6933</me:Av>
        <me:Av time="0.199526" logTime="-0.7">13.6933</me:Av>
        <me:Av time="0.251189" logTime="-0.6">13.6933</me:Av>
        <me:Av time="0.316228" logTime="-0.5">13.6933</me:Av>
        <me:Av time="0.398107" logTime="-0.4">13.6933</me:Av>
        <me:Av time="0.501187" logTime="-0.3">13.6933</me:Av>
        <me:Av time="0.630957" logTime="-0.2">13.6933</me:Av>
        <me:Av time="0.794328" logTime="-0.1">13.6933</me:Av>
        <me:Av time="1" logTime="0">13.6933</me:Av>
        <me:Av time="1.25893" logTime="0.1">13.6933</me:Av>
        <me:Av time="1.58489" logTime="0.2">13.6503</me:Av>
        <me:Av time="1.99526" logTime="0.3">13.6259</me:Av>
        <me:Av time="2.51189" logTime="0.4">13.6259</me:Av>
        <me:Av time="3.16228" logTime="0.5">13.6259</me:Av>
        <me:Av time="3.98107" logTime="0.6">13.6259</me:Av>
        <me:Av time="5.01187" logTime="0.7">13.6259</me:Av>
        <me:Av time="6.30957" logTime="0.8">13.6259</me:Av>
        <me:Av time="7.94328" logTime="0.9">13.6259</me:Av>
        <me:Av time="10" logTime="1">13.6259</me:Av>
        <me:Av time="12.5893" logTime="1.1">13.6259</me:Av>
        <me:Av time="15.8489" logTime="1.2">13.6259</me:Av>
        <me:Av time="19.9526" logTime="1.3">13.6259</me:Av>
        <me:Av time="25.1189" logTime="1.4">13.6259</me:Av>
        <me:Av time="31.6228" logTime="1.5">13.6259</me:Av>
        <me:Av time="39.8107" logTime="1.6">13.6259</me:Av>
        <me:Av time="50.1187" logTime="1.7">13.6259</me:Av>
        <me:Av time="63.0957" logTime="1.8">13.6259</me:Av>
        <me:Av time="79.4328" logTime="1.9">13.6259</me:Av>
        <me:Av time="100" logTime="2">13.6259</me:Av>
        <me:Av time="125.893" logTime="2.1">13.6259</me:Av>
        <me:Av time="158.489" logTime="2.2">13.6259</me:Av>
        <me:Av time="199.526" logTime="2.3">13.6259</me:Av>
        <me:Av time="251.189" logTime="2.4">13.6259</me:Av>
        <me:Av time="316.228" logTime="2.5">13.6259</me:Av>
        <me:Av time="398.107" logTime="2.6">13.6259</me:Av>
        <me:Av time="501.187" logTime="2.7">13.6259</me:Av>
        <me:Av time="630.957" logTime="2.8">13.6259</me:Av>
        <me:Av time="794.328" logTime="2.9">13.6259</me:Av>
        <me:Av time="1000" logTime="3">13.6259</me:Av>
        <me:Av time="1258.93" logTime="3.1">13.6259</me:Av>
        <me:Av time="1584.89" logTime="3.2">13.6259</me:Av>
        <me:Av time="1995.26" logTime="3.3">13.6259</me:Av>
        <me:Av time="2511.89" logTime="3.4">13.6259</me:Av>
        <me:Av time="3162.28" logTime="3.5">13.6259</me:Av>
        <me:Av time="3981.07" logTime="3.6">13.6259</me:Av>
        <me:Av time="5011.87" logTime="3.7">13.6259</me:Av>
        <me:Av time="6309.57" logTime="3.8">13.6259</me:Av>
        <me:Av time="7943.28" logTime="3.9">13.6259</me:Av>
        <me:Av time="10000" logTime="4">13.6259</me:Av>
      </me:avEnergy>
      <me:avEnergy ref="Ring1.log">
        <me:Av time="1e-11" logTime="-11">224.477</me:Av>
        <me:Av time="1.25893e-11" logTime="-10.9">224.244</me:Av>
        <me:Av time="1.58489e-11" logTime="-10.8">224.002</me:Av>
        <me:Av time="1.99526e-11" logTime="-10.7">223.746</me:Av>
        <me:Av time="2.51189e-11" logTime="-10.6">223.473</me:Av>
        <me:Av time="3.16228e-11" logTime="-10.5">223.18</me:Av>
        <me:Av time="3.98107e-11" logTime="-10.4">222.863</me:Av>
        <me:Av time="5.01187e-11" logTime="-10.3">222.521</me:Av>
        <me:Av time="6.30957e-11" logTime="-10.2">222.155</me:Av>
        <me:Av time="7.94328e-11" logTime="-10.1">221.768</me:Av>
        <me:Av time="1e-10" logTime="-10">221.364</me:Av>
        <me:Av time="1.25893e-10" logTime="-9.9">220.951</me:Av>
        <me:Av time="1.58489e-10" logTime="-9.8">220.539</me:Av>
        <me:Av time="1.99526e-10" logTime="-9.7">220.138</me:Av>
        <me:Av time="2.51189e-10" logTime="-9.6">219.754</me:Av>
        <me:Av time="3.16228e-10" logTime="-9.5">219.391</me:Av>
        <me:Av time="3.98107e-10" logTime="-9.4">219.049</me:Av>
        <me:Av time="5.01187e-10" logTime="-9.3">218.722</me:Av>
        <me:Av time="6.30957e-10" logTime="-9.2">218.399</me:Av>
        <me:Av time="7.94328e-10" logTime="-9.1">218.066</me:Av>
        <me:Av time="1e-09" logTime="-9">217.701</me:Av>
        <me:Av time="1.25893e-09" logTime="-8.9">217.275</me:Av>
        <me:Av time="1.58489e-09" logTime="-8.8">216.745</me:Av>
        <me:Av time="1.99526e-09" logTime="-8.7">216.049</me:Av>
        <me:Av time="2.51189e-09" logTime="-8.6">215.101</me:Av>
        <me:Av time="3.16228e-09" logTime="-8.5">213.778</me:Av>
        <me:Av time="3.98107e-09" logTime="-8.4">211.904</me:Av>
        <me:Av time="5.01187e-09" logTime="-8.3">209.234</me:Av>
        <me:Av time="6.30957e-09" logTime="-8.2">205.446</me:Av>
        <me:Av time="7.94328e-09" logTime="-8.1">200.203</me:Av>
        <me:Av time="1e-08" logTime="-8">193.336</me:Av>
        <me:Av time="1.25893e-08" logTime="-7.9">184.917</me:Av>
        <me:Av time="1.58489e-08" logTime="-7.8">175.06</me:Av>
        <me:Av time="1.99526e-08" logTime="-7.7">163.841</me:Av>
        <me:Av time="2.51189e-08" logTime="-7.6">151.411</me:Av>
        <me:Av time="3.16228e-08" logTime="-7.5">138.05</me:Av>
        <me:Av time="3.98107e-08" logTime="-7.4">124.161</me:Av>
        <me:Av time="5.01187e-08" logTime="-7.3">110.217</me:Av>
        <me:Av time="6.30957e-08" logTime="-7.2">96.68</me:Av>
        <me:Av time="7.94328e-08" logTime="-7.1">83.9365</me:Av>
        <me:Av time="1e-07" logTime="-7">72.2545</me:Av>
        <me:Av time="1.25893e-07" logTime="-6.9">61.7864</me:Av>
        <me:Av time="1.58489e-07" logTime="-6.8">52.5882</me:Av>
        <me:Av time="1.99526e-07" logTime="-6.7">44.6418</me:Av>
        <me:Av time="2.51189e-07" logTime="-6.6">37.8768</me:Av>
        <me:Av time="3.16228e-07" logTime="-6.5">32.1889</me:Av>
        <me:Av time="3.98107e-07" logTime="-6.4">27.4565</me:Av>
        <me:Av time="5.01187e-07" logTime="-6.3">23.5534</me:Av>
        <me:Av time="6.30957e-07" logTime="-6.2">20.3574</me:Av>
        <me:Av time="7.94328e-07" logTime="-6.1">17.7559</me:Av>
        <me:Av time="1e-06" logTime="-6">15.6483</me:Av>
        <me:Av time="1.25893e-06" logTime="-5.9">13.9477</me:Av>
        <me:Av time="1.58489e-06" logTime="-5.8">12.5797</me:Av>
        <me:Av time="1.99526e-06" logTime="-5.7">11.482</me:Av>
        <me:Av time="2.51189e-06" logTime="-5.6">10.6031</me:Av>
        <me:Av time="3.16228e-06" logTime="-5.5">9.90046</me:Av>
        <me:Av time="3.98107e-06" logTime="-5.4">9.33948</me:Av>
        <me:Av time="5.01187e-06" logTime="-5.3">8.89206</me:Av>
        <me:Av time="6.30957e-06" logTime="-5.2">8.53551</me:Av>
        <me:Av time="7.94328e-06" logTime="-5.1">8.25156</me:Av>
        <me:Av time="1e-05" logTime="-5">8.02555</me:Av>
        <me:Av time="1.25893e-05" logTime="-4.9">7.84573</me:Av>
        <me:Av time="1.58489e-05" logTime="-4.8">7.70271</me:Av>
        <me:Av time="1.99526e-05" logTime="-4.7">7.58899</me:Av>
        <me:Av time="2.51189e-05" logTime="-4.6">7.49859</me:Av>
        <me:Av time="3.16228e-05" logTime="-4.5">7.42673</me:Av>
        <me:Av time="3.98107e-05" logTime="-4.4">7.36962</me:Av>
        <me:Av time="5.01187e-05" logTime="-4.3">7.32424</me:Av>
        <me:Av time="6.30957e-05" logTime="-4.2">7.28818</me:Av>
        <me:Av time="7.94328e-05" logTime="-4.1">7.25953</me:Av>
        <me:Av time="0.0001" logTime="-4">7.23677</me:Av>
        <me:Av time="0.000125893" logTime="-3.9">7.21868</me:Av>
        <me:Av time="0.000158489" logTime="-3.8">7.20432</me:Av>
        <me:Av time="0.000199526" logTime="-3.7">7.1929</me:Av>
        <me:Av time="0.000251189" logTime="-3.6">7.18384</me:Av>
        <me:Av time="0.000316228" logTime="-3.5">7.17664</me:Av>
        <me:Av time="0.000398107" logTime="-3.4">7.17092</me:Av>
        <me:Av time="0.000501187" logTime="-3.3">7.16637</me:Av>
        <me:Av time="0.000630957" logTime="-3.2">7.16276</me:Av>
        <me:Av time="0.000794328" logTime="-3.1">7.15989</me:Av>
        <me:Av time="0.001" logTime="-3">7.15762</me:Av>
        <me:Av time="0.00125893" logTime="-2.9">7.15581</me:Av>
        <me:Av time="0.00158489" logTime="-2.8">7.15437</me:Av>
        <me:Av time="0.00199526" logTime="-2.7">7.15323</me:Av>
        <me:Av time="0.00251189" logTime="-2.6">7.15232</me:Av>
        <me:Av time="0.00316228" logTime="-2.5">7.1516</me:Av>
        <me:Av time="0.00398107" logTime="-2.4">7.15103</me:Av>
        <me:Av time="0.00501187" logTime="-2.3">7.15058</me:Av>
        <me:Av time="0.00630957" logTime="-2.2">7.15022</me:Av>
        <me:Av time="0.00794328" logTime="-2.1">7.14994</me:Av>
        <me:Av time="0.01" logTime="-2">7.14971</me:Av>
        <me:Av time="0.0125893" logTime="-1.9">7.14954</me:Av>
        <me:Av time="0.0158489" logTime="-1.8">7.1494</me:Av>
        <me:Av time="0.0199526" logTime="-1.7">7.14929</me:Av>
        <me:Av time="0.0251189" logTime="-1.6">7.1492</me:Av>
        <me:Av time="0.0316228" logTime="-1.5">7.14914</me:Av>
        <me:Av time="0.0398107" logTime="-1.4">7.1491</me:Av>
        <me:Av time="0.0501187" logTime="-1.3">7.14906</me:Av>
        <me:Av time="0.0630957" logTime="-1.2">7.14904</me:Av>
        <me:Av time="0.0794328" logTime="-1.1">7.14903</me:Av>
        <me:Av time="0.1" logTime="-1">7.14902</me:Av>
        <me:Av time="0.125893" logTime="-0.9">7.14902</me:Av>
        <me:Av time="0.158489" logTime="-0.8">7.14902</me:Av>
        <me:Av time="0.199526" logTime="-0.7">7.14902</me:Av>
        <me:Av time="0.251189" logTime="-0.6">7.14902</me:Av>
        <me:Av time="0.316228" logTime="-0.5">7.14902</me:Av>
        <me:Av time="0.398107" logTime="-0.4">7.14902</me:Av>
        <me:Av time="0.501187" logTime="-0.3">7.14902</me:Av>
        <me:Av time="0.630957" logTime="-0.2">7.14902</me:Av>
        <me:Av time="0.794328" logTime="-0.1">7.14902</me:Av>
        <me:Av time="1" logTime="0">7.14902</me:Av>
        <me:Av time="1.25893" logTime="0.1">7.14902</me:Av>
        <me:Av time="1.58489" logTime="0.2">7.14902</me:Av>
        <me:Av time="1.99526" logTime="0.3">7.14902</me:Av>
        <me:Av time="2.51189" logTime="0.4">7.14902</me:Av>
        <me:Av time="3.16228" logTime="0.5">7.14902</me:Av>
        <me:Av time="3.98107" logTime="0.6">7.14902</me:Av>
        <me:Av time="5.01187" logTime="0.7">7.14902</me:Av>
        <me:Av time="6.30957" logTime="0.8">7.14902</me:Av>
        <me:Av time="7.94328" logTime="0.9">7.14902</me:Av>
        <me:Av time="10" logTime="1">7.14902</me:Av>
        <me:Av time="12.5893" logTime="1.1">7.14902</me:Av>
        <me:Av time="15.8489" logTime="1.2">7.14902</me:Av>
        <me:Av time="19.9526" logTime="1.3">7.14902</me:Av>
        <me:Av time="25.1189" logTime="1.4">7.14902</me:Av>
        <me:Av time="31.6228" logTime="1.5">7.14902</me:Av>
        <me:Av time="39.8107" logTime="1.6">7.14902</me:Av>
        <me:Av time="50.1187" logTime="1.7">7.14902</me:Av>
        <me:Av time="63.0957" logTime="1.8">7.14902</me:Av>
        <me:Av time="79.4328" logTime="1.9">7.14902</me:Av>
        <me:Av time="100" logTime="2">7.14902</me:Av>
        <me:Av time="125.893" logTime="2.1">7.14902</me:Av>
        <me:Av time="158.489" logTime="2.2">7.14902</me:Av>
        <me:Av time="199.526" logTime="2.3">7.14902</me:Av>
        <me:Av time="251.189" logTime="2.4">7.14902</me:Av>
        <me:Av time="316.228" logTime="2.5">7.14902</me:Av>
        <me:Av time="398.107" logTime="2.6">7.14902</me:Av>
        <me:Av time="501.187" logTime="2.7">7.14902</me:Av>
        <me:Av time="630.957" logTime="2.8">7.14902</me:Av>
        <me:Av time="794.328" logTime="2.9">7.14902</me:Av>
        <me:Av time="1000" logTime="3">7.14902</me:Av>
        <me:Av time="1258.93" logTime="3.1">7.14902</me:Av>
        <me:Av time="1584.89" logTime="3.2">7.14902</me:Av>
        <me:Av time="1995.26" logTime="3.3">7.14902</me:Av>
        <me:Av time="2511.89" logTime="3.4">7.14902</me:Av>
        <me:Av time="3162.28" logTime="3.5">7.14902</me:Av>
        <me:Av time="3981.07" logTime="3.6">7.14902</me:Av>
        <me:Av time="5011.87" logTime="3.7">7.14902</me:Av>
        <me:Av time="6309.57" logTime="3.8">7.14902</me:Av>
        <me:Av time="7943.28" logTime="3.9">7.14902</me:Av>
        <me:Av time="10000" logTime="4">7.14902</me:Av>
      </me:avEnergy>
    </me:avEnergyList>
    <me:rateList T="298.15" conc="2.46149e+19" bathGas="N2" units="s-1">
      <me:warning> WARNING: Chemically significant eigenvalues (CSE) not well separated from internal energy relaxation eigenvals (IEREs).  The last CSE = -3.59383e+08 and the first IERE = -1.23478e+09 (last CSE)/(first IERE) ratio = 0.291049, which is less than an order of magnitude  Results obtained from Bartis Widom eigenvalue-vector analysis may be unreliable </me:warning>
      <me:firstOrderLoss ref="Altamine1">-1.09299e-52</me:firstOrderLoss>
      <me:firstOrderLoss ref="CH2OO.log">-192.178</me:firstOrderLoss>
      <me:firstOrderLoss ref="PC1.log">-3.59383e+08</me:firstOrderLoss>
      <me:firstOrderLoss ref="RC1.log">-9.31437e+07</me:firstOrderLoss>
      <me:firstOrderLoss ref="Ring1.log">-4.11237e-10</me:firstOrderLoss>
      <me:firstOrderRate fromRef="Altamine1" toRef="CH2OO.log" reactionType="isomerization">3.76372e-84</me:firstOrderRate>
      <me:firstOrderRate fromRef="Altamine1" toRef="PC1.log" reactionType="isomerization">1.24601e-61</me:firstOrderRate>
      <me:firstOrderRate fromRef="Altamine1" toRef="RC1.log" reactionType="isomerization">4.37213e-85</me:firstOrderRate>
      <me:firstOrderRate fromRef="Altamine1" toRef="Ring1.log" reactionType="isomerization">1.9141e-69</me:firstOrderRate>
      <me:firstOrderRate fromRef="CH2OO.log" toRef="Altamine1" reactionType="isomerization">18.7835</me:firstOrderRate>
      <me:firstOrderRate fromRef="CH2OO.log" toRef="PC1.log" reactionType="isomerization">0.0104502</me:firstOrderRate>
      <me:firstOrderRate fromRef="CH2OO.log" toRef="RC1.log" reactionType="isomerization">150.978</me:firstOrderRate>
      <me:firstOrderRate fromRef="CH2OO.log" toRef="Ring1.log" reactionType="isomerization">0.043079</me:firstOrderRate>
      <me:firstOrderRate fromRef="PC1.log" toRef="Altamine1" reactionType="isomerization">6.91467e-53</me:firstOrderRate>
      <me:firstOrderRate fromRef="PC1.log" toRef="CH2OO.log" reactionType="isomerization">1.16202e-78</me:firstOrderRate>
      <me:firstOrderRate fromRef="PC1.log" toRef="RC1.log" reactionType="isomerization">9.49271e-80</me:firstOrderRate>
      <me:firstOrderRate fromRef="PC1.log" toRef="Ring1.log" reactionType="isomerization">1.97948e-64</me:firstOrderRate>
      <me:firstOrderRate fromRef="RC1.log" toRef="Altamine1" reactionType="isomerization">1.30541e+06</me:firstOrderRate>
      <me:firstOrderRate fromRef="RC1.log" toRef="CH2OO.log" reactionType="isomerization">9.03245e+07</me:firstOrderRate>
      <me:firstOrderRate fromRef="RC1.log" toRef="PC1.log" reactionType="isomerization">510.733</me:firstOrderRate>
      <me:firstOrderRate fromRef="RC1.log" toRef="Ring1.log" reactionType="isomerization">11814.1</me:firstOrderRate>
      <me:firstOrderRate fromRef="Ring1.log" toRef="Altamine1" reactionType="isomerization">2.60893e-10</me:firstOrderRate>
      <me:firstOrderRate fromRef="Ring1.log" toRef="CH2OO.log" reactionType="isomerization">1.17653e-27</me:firstOrderRate>
      <me:firstOrderRate fromRef="Ring1.log" toRef="PC1.log" reactionType="isomerization">4.86183e-14</me:firstOrderRate>
      <me:firstOrderRate fromRef="Ring1.log" toRef="RC1.log" reactionType="isomerization">5.39318e-28</me:firstOrderRate>
      <me:firstOrderRate fromRef="Altamine1" toRef="Formaldehyde.log+IsoC1.log" reactionType="irreversible">-3.21717e-59</me:firstOrderRate>
      <me:firstOrderRate fromRef="CH2OO.log" toRef="Formaldehyde.log+IsoC1.log" reactionType="irreversible">22.382</me:firstOrderRate>
      <me:firstOrderRate fromRef="PC1.log" toRef="Formaldehyde.log+IsoC1.log" reactionType="irreversible">3.15074e+08</me:firstOrderRate>
      <me:firstOrderRate fromRef="RC1.log" toRef="Formaldehyde.log+IsoC1.log" reactionType="irreversible">1.53116e+06</me:firstOrderRate>
      <me:firstOrderRate fromRef="Ring1.log" toRef="Formaldehyde.log+IsoC1.log" reactionType="irreversible">1.50649e-10</me:firstOrderRate>
    </me:rateList>
  </me:analysis>
</me:mesmer>
