# Supplementary material for: An Experimental and Master Equation Investigation of Kinetics of the CH2OO + RCN Reactions (R = H, CH3, C2H5) and Their Atmospheric Relevance
Source: J Phys Chem A. 2023 Jan 5;127(2):477–88. doi: 10.1021/acs.jpca.2c07073 (PMC9869398; doi:10.1021/acs.jpca.2c07073)
Supplement: Supplementary file 2 — jp2c07073_si_002.zip [file jp2c07073_si_002.zip › MESMER/DeltaEDownSensitivity/CriegeeNitrile1E-100-out.xml]

<?xml version="1.0" encoding="utf-8" ?>
<?xml-stylesheet type='text/xsl' href='../../mesmer2.xsl' media='other'?>
<?xml-stylesheet type='text/xsl' href='../../mesmer1.xsl' media='screen'?>
<me:mesmer xmlns="http://www.xml-cml.org/schema" xmlns:me="http://www.chem.leeds.ac.uk/mesmer" xmlns:xsi="http://www.w3.org/2001/XMLSchema-instance">
  <me:title>CriegeeNitrile1</me:title>
  <moleculeList convention="">
    <molecule id="CH2OO.log" description="CH2OO.log">
      <atomArray>
        <atom id="a1" elementType="C" hydrogenCount="2" x3="1.058078" y3="-0.199923" z3="0.000000" />
        <atom id="a2" elementType="H" hydrogenCount="0" x3="1.005629" y3="-1.281919" z3="0.000000" />
        <atom id="a3" elementType="H" hydrogenCount="0" x3="1.966772" y3="0.384409" z3="0.000000" />
        <atom id="a4" elementType="O" hydrogenCount="0" x3="0.000000" y3="0.456542" z3="0.000000" />
        <atom id="a5" elementType="O" hydrogenCount="0" x3="-1.165109" y3="-0.194412" z3="0.000000" />
      </atomArray>
      <bondArray>
        <bond atomRefs2="a1 a2" order="1" />
        <bond atomRefs2="a1 a3" order="1" />
        <bond atomRefs2="a1 a4" order="1" />
        <bond atomRefs2="a4 a5" order="1" />
      </bondArray>
      <propertyList>
        <property title="File Format">
          <scalar>g16</scalar>
        </property>
        <property dictRef="me:ZPE">
          <scalar units="kcal/mol">0.00</scalar>
        </property>
        <property title="Vibrational Frequencies" dictRef="me:vibFreqs">
          <array units="cm-1">543.2489 690.0797 960.7848 979.2214 1258.1765 1422.9589 1593.2124 3137.9486 3291.0333</array>
        </property>
        <property dictRef="me:rotConsts">
          <array units="GHz">81.57743 12.67017 10.96686</array>
        </property>
        <property dictRef="me:symmetryNumber">
          <scalar>1</scalar>
        </property>
        <property dictRef="me:spinMultiplicity">
          <scalar>1</scalar>
        </property>
        <property dictRef="me:frequenciesScaleFactor" default="true">
          <scalar>1</scalar>
        </property>
      </propertyList>
      <me:DOSCMethod>ClassicalRotors</me:DOSCMethod>
    </molecule>
    <molecule id="HCN.log" description="HCN.log">
      <atomArray>
        <atom id="a1" elementType="N" hydrogenCount="0" x3="0.000000" y3="0.000000" z3="0.647791" />
        <atom id="a2" elementType="H" hydrogenCount="0" x3="0.000000" y3="0.000000" z3="-1.561522" />
        <atom id="a3" elementType="C" hydrogenCount="1" x3="0.000000" y3="0.000000" z3="-0.495503" />
      </atomArray>
      <bondArray>
        <bond atomRefs2="a2 a3" order="1" />
        <bond atomRefs2="a3 a1" order="3" />
      </bondArray>
      <propertyList>
        <property title="File Format">
          <scalar>g16</scalar>
        </property>
        <property dictRef="me:ZPE">
          <scalar units="kcal/mol">0.0</scalar>
        </property>
        <property title="Vibrational Frequencies" dictRef="me:vibFreqs">
          <array units="cm-1">773.8293 773.8293 2229.1301 3462.6657</array>
        </property>
        <property dictRef="me:rotConsts">
          <array units="GHz">0.0000000 45.1603171 45.1603171</array>
        </property>
        <property dictRef="me:symmetryNumber">
          <scalar>1</scalar>
        </property>
        <property dictRef="me:spinMultiplicity">
          <scalar>1</scalar>
        </property>
        <property dictRef="me:frequenciesScaleFactor" default="true">
          <scalar>1</scalar>
        </property>
      </propertyList>
      <me:DOSCMethod>ClassicalRotors</me:DOSCMethod>
    </molecule>
    <molecule id="RC1.log" description="RC1.log">
      <atomArray>
        <atom id="a1" elementType="C" hydrogenCount="2" x3="0.971758" y3="1.062378" z3="0.209441" />
        <atom id="a2" elementType="H" hydrogenCount="0" x3="1.204097" y3="1.976171" z3="-0.319338" />
        <atom id="a3" elementType="H" hydrogenCount="0" x3="0.550568" y3="1.012389" z3="1.205037" />
        <atom id="a4" elementType="O" hydrogenCount="0" x3="1.236017" y3="0.011775" z3="-0.399565" />
        <atom id="a5" elementType="O" hydrogenCount="0" x3="0.936190" y3="-1.158561" z3="0.198755" />
        <atom id="a6" elementType="N" hydrogenCount="0" x3="-1.867154" y3="0.629881" z3="-0.043622" />
        <atom id="a7" elementType="H" hydrogenCount="0" x3="-1.557274" y3="-1.559902" z3="-0.029886" />
        <atom id="a8" elementType="C" hydrogenCount="1" x3="-1.722585" y3="-0.506302" z3="-0.033438" />
      </atomArray>
      <bondArray>
        <bond atomRefs2="a4 a5" order="1" />
        <bond atomRefs2="a4 a1" order="1" />
        <bond atomRefs2="a2 a1" order="1" />
        <bond atomRefs2="a6 a8" order="3" />
        <bond atomRefs2="a8 a7" order="1" />
        <bond atomRefs2="a1 a3" order="1" />
      </bondArray>
      <propertyList>
        <property title="File Format">
          <scalar>g16</scalar>
        </property>
        <property dictRef="me:ZPE">
          <scalar units="kcal/mol">-6.3183</scalar>
        </property>
        <property title="Vibrational Frequencies" dictRef="me:vibFreqs">
          <array units="cm-1">93.2901 119.9360 140.8174 192.9170 228.0775 541.5608 698.8433 721.0323 802.6685 942.7681 1028.7046 1254.9946 1431.1943 1612.0478 2212.1195 3146.8490 3295.0189 3459.5483</array>
        </property>
        <property dictRef="me:rotConsts">
          <array units="GHz">9.02040 3.50846 2.66727</array>
        </property>
        <property dictRef="me:symmetryNumber">
          <scalar>1</scalar>
        </property>
        <property dictRef="me:spinMultiplicity">
          <scalar>1</scalar>
        </property>
        <property dictRef="me:epsilon">
          <scalar>487.8</scalar>
          <!--a-pin SI-->
        </property>
        <property dictRef="me:sigma">
          <scalar>5.70</scalar>
          <!--a-pin SI-->
        </property>
        <property dictRef="me:frequenciesScaleFactor" default="true">
          <scalar>1</scalar>
        </property>
      </propertyList>
      <me:energyTransferModel xsi:type="me:ExponentialDown">
        <me:deltaEDown units="cm-1">260</me:deltaEDown>
      </me:energyTransferModel>
      <me:DOSCMethod>ClassicalRotors</me:DOSCMethod>
      <me:DistributionCalcMethod default="true" name="Boltzmann" />
      <me:densityOfStatesList calculated="20220610_121109">
        <me:description>Rovibronic partition function calculation at various temperatures. qtot : product of QM partition functions for vibrations (1-D harmonic oscillator) and classical partition functions for rotations.  sumc : cell based partition function. sumg : grain based partition function </me:description>
        <me:densityOfStates>
          <me:T>200</me:T>
          <me:qtot>495049</me:qtot>
          <me:sumc>495523</me:sumc>
          <me:sumg>492874</me:sumg>
        </me:densityOfStates>
        <me:densityOfStates>
          <me:T>300</me:T>
          <me:qtot>3.70247e+06</me:qtot>
          <me:sumc>3.70561e+06</me:sumc>
          <me:sumg>3.69677e+06</me:sumg>
        </me:densityOfStates>
      </me:densityOfStatesList>
    </molecule>
    <molecule id="TS1.log" description="TS1.log">
      <atomArray>
        <atom id="a1" elementType="C" hydrogenCount="2" x3="-0.798849" y3="-0.975397" z3="0.219884" />
        <atom id="a2" elementType="H" hydrogenCount="0" x3="-1.095998" y3="-1.884703" z3="-0.284942" />
        <atom id="a3" elementType="H" hydrogenCount="0" x3="-0.546423" y3="-0.947226" z3="1.269434" />
        <atom id="a4" elementType="O" hydrogenCount="0" x3="-1.106538" y3="0.090615" z3="-0.381087" />
        <atom id="a5" elementType="O" hydrogenCount="0" x3="-0.547709" y3="1.192630" z3="0.192884" />
        <atom id="a6" elementType="N" hydrogenCount="0" x3="1.333537" y3="-0.762653" z3="-0.089200" />
        <atom id="a7" elementType="H" hydrogenCount="0" x3="1.822669" y3="1.383183" z3="-0.017864" />
        <atom id="a8" elementType="C" hydrogenCount="1" x3="1.418676" y3="0.395624" z3="-0.025985" />
      </atomArray>
      <bondArray>
        <bond atomRefs2="a4 a5" order="1" />
        <bond atomRefs2="a4 a1" order="1" />
        <bond atomRefs2="a2 a1" order="1" />
        <bond atomRefs2="a6 a8" order="3" />
        <bond atomRefs2="a8 a7" order="1" />
        <bond atomRefs2="a1 a3" order="1" />
      </bondArray>
      <propertyList>
        <property title="File Format">
          <scalar>g16</scalar>
        </property>
        <property dictRef="me:ZPE">
          <scalar units="kcal/mol">-0.7958</scalar>
        </property>
        <property title="Vibrational Frequencies" dictRef="me:vibFreqs">
          <array units="cm-1">260.0720 276.1171 436.9868 475.2379 576.3524 793.0949 801.1595 826.1688 983.4782 1072.1732 1241.1550 1408.2743 1570.1847 2073.3428 3157.4922 3293.2677 3427.0952</array>
        </property>
        <property dictRef="me:imFreqs">
          <array units="cm-1">-346.4864</array>
        </property>
        <property dictRef="me:rotConsts">
          <array units="GHz">9.13819 5.49538 3.69770</array>
        </property>
        <property dictRef="me:symmetryNumber">
          <scalar>1</scalar>
        </property>
        <property dictRef="me:spinMultiplicity">
          <scalar>1</scalar>
        </property>
        <property dictRef="me:frequenciesScaleFactor" default="true">
          <scalar>1</scalar>
        </property>
      </propertyList>
      <me:DOSCMethod>ClassicalRotors</me:DOSCMethod>
      <me:densityOfStatesList calculated="20220610_121109">
        <me:description>Rovibronic partition function calculation at various temperatures. qtot : product of QM partition functions for vibrations (1-D harmonic oscillator) and classical partition functions for rotations.  sumc : cell based partition function. sumg : grain based partition function </me:description>
        <me:densityOfStates>
          <me:T>200</me:T>
          <me:qtot>53186.9</me:qtot>
          <me:sumc>53204.9</me:sumc>
          <me:sumg>52928.1</me:sumg>
        </me:densityOfStates>
        <me:densityOfStates>
          <me:T>300</me:T>
          <me:qtot>180944</me:qtot>
          <me:sumc>181062</me:sumc>
          <me:sumg>180633</me:sumg>
        </me:densityOfStates>
      </me:densityOfStatesList>
    </molecule>
    <molecule id="Ring1.log" description="Ring1.log">
      <atomArray>
        <atom id="a1" elementType="O" hydrogenCount="0" x3="-0.677064" y3="-0.964014" z3="0.000000" />
        <atom id="a2" elementType="O" hydrogenCount="0" x3="-1.130871" y3="0.400261" z3="0.000000" />
        <atom id="a3" elementType="C" hydrogenCount="1" x3="0.000000" y3="1.120451" z3="0.000000" />
        <atom id="a4" elementType="N" hydrogenCount="0" x3="1.103517" y3="0.520222" z3="0.000000" />
        <atom id="a5" elementType="C" hydrogenCount="2" x3="0.767997" y3="-0.881515" z3="0.000000" />
        <atom id="a6" elementType="H" hydrogenCount="0" x3="-0.161273" y3="2.189380" z3="0.000000" />
        <atom id="a7" elementType="H" hydrogenCount="0" x3="1.146078" y3="-1.377262" z3="0.897039" />
        <atom id="a8" elementType="H" hydrogenCount="0" x3="1.146078" y3="-1.377262" z3="-0.897039" />
      </atomArray>
      <bondArray>
        <bond atomRefs2="a8 a5" order="1" />
        <bond atomRefs2="a1 a2" order="1" />
        <bond atomRefs2="a1 a5" order="1" />
        <bond atomRefs2="a2 a3" order="1" />
        <bond atomRefs2="a3 a4" order="2" />
        <bond atomRefs2="a3 a6" order="1" />
        <bond atomRefs2="a4 a5" order="1" />
        <bond atomRefs2="a5 a7" order="1" />
      </bondArray>
      <propertyList>
        <property title="File Format">
          <scalar>g16</scalar>
        </property>
        <property dictRef="me:ZPE">
          <scalar units="kcal/mol">-51.1612</scalar>
        </property>
        <property title="Vibrational Frequencies" dictRef="me:vibFreqs">
          <array units="cm-1">148.7290745 513.0472848 736.3612129 800.8691573 893.4945621 915.8157407 981.0984034 1035.825195 1114.571062 1120.454306 1219.9908 1312.948238 1371.147241 1540.974392 1683.381189 3080.14772 3174.534129 3293.75871</array>
        </property>
        <property dictRef="me:rotConsts">
          <array units="GHz">9.09176 8.95352 4.64557</array>
        </property>
        <property dictRef="me:symmetryNumber">
          <scalar>1</scalar>
        </property>
        <property dictRef="me:spinMultiplicity">
          <scalar>1</scalar>
        </property>
        <property dictRef="me:epsilon">
          <scalar>457.3</scalar>
          <!--a-pin SI-->
        </property>
        <property dictRef="me:sigma">
          <scalar>4.93</scalar>
          <!--a-pin SI-->
        </property>
        <property dictRef="me:frequenciesScaleFactor" default="true">
          <scalar>1</scalar>
        </property>
      </propertyList>
      <me:energyTransferModel xsi:type="me:ExponentialDown">
        <me:deltaEDown units="cm-1">160</me:deltaEDown>
      </me:energyTransferModel>
      <me:DOSCMethod>ClassicalRotors</me:DOSCMethod>
      <me:DistributionCalcMethod default="true" name="Boltzmann" />
      <me:densityOfStatesList calculated="20220610_121109">
        <me:description>Rovibronic partition function calculation at various temperatures. qtot : product of QM partition functions for vibrations (1-D harmonic oscillator) and classical partition functions for rotations.  sumc : cell based partition function. sumg : grain based partition function </me:description>
        <me:densityOfStates>
          <me:T>200</me:T>
          <me:qtot>38800.5</me:qtot>
          <me:sumc>38762.1</me:sumc>
          <me:sumg>38561.5</me:sumg>
        </me:densityOfStates>
        <me:densityOfStates>
          <me:T>300</me:T>
          <me:qtot>107837</me:qtot>
          <me:sumc>107711</me:sumc>
          <me:sumg>107458</me:sumg>
        </me:densityOfStates>
      </me:densityOfStatesList>
    </molecule>
    <molecule id="STS1.log" description="STS1.log">
      <atomArray>
        <atom id="a1" elementType="O" hydrogenCount="0" x3="0.977461" y3="-0.945430" z3="-0.126374" />
        <atom id="a2" elementType="O" hydrogenCount="0" x3="-1.257347" y3="-0.843995" z3="0.048663" />
        <atom id="a3" elementType="C" hydrogenCount="1" x3="-1.056831" y3="0.348961" z3="-0.000394" />
        <atom id="a4" elementType="N" hydrogenCount="0" x3="-0.109120" y3="1.200681" z3="-0.128914" />
        <atom id="a5" elementType="C" hydrogenCount="2" x3="1.305899" y3="0.233930" z3="0.142061" />
        <atom id="a6" elementType="H" hydrogenCount="0" x3="-1.876954" y3="1.093023" z3="0.216954" />
        <atom id="a7" elementType="H" hydrogenCount="0" x3="1.636844" y3="0.507456" z3="1.149544" />
        <atom id="a8" elementType="H" hydrogenCount="0" x3="1.748625" y3="0.812804" z3="-0.692422" />
      </atomArray>
      <bondArray>
        <bond atomRefs2="a8 a5" order="1" />
        <bond atomRefs2="a4 a3" order="1" />
        <bond atomRefs2="a4 a5" order="1" />
        <bond atomRefs2="a1 a5" order="1" />
        <bond id="b5" atomRefs2="a3 a2" order="2" />
        <bond atomRefs2="a3 a6" order="1" />
        <bond atomRefs2="a5 a7" order="1" />
      </bondArray>
      <propertyList>
        <property title="File Format">
          <scalar>g16</scalar>
        </property>
        <property dictRef="me:ZPE">
          <scalar units="kcal/mol">-18.9456</scalar>
        </property>
        <property title="Vibrational Frequencies" dictRef="me:vibFreqs">
          <array units="cm-1">80.70572104 334.4079932 457.9738787 557.3722309 725.0800299 727.3929658 859.4670549 865.8236051 1072.682229 1204.749057 1263.339874 1311.337325 1554.795136 1682.965131 2991.992175 3057.862312 3158.520454</array>
        </property>
        <property dictRef="me:imFreqs">
          <array units="cm-1">-999.800280</array>
        </property>
        <property dictRef="me:rotConsts">
          <array units="GHz">9.59533 5.84057 3.77277</array>
        </property>
        <property dictRef="me:symmetryNumber">
          <scalar>1</scalar>
        </property>
        <property dictRef="me:spinMultiplicity">
          <scalar>1</scalar>
        </property>
        <property dictRef="me:frequenciesScaleFactor" default="true">
          <scalar>1</scalar>
        </property>
      </propertyList>
      <me:DOSCMethod>ClassicalRotors</me:DOSCMethod>
      <me:densityOfStatesList calculated="20220610_121110">
        <me:description>Rovibronic partition function calculation at various temperatures. qtot : product of QM partition functions for vibrations (1-D harmonic oscillator) and classical partition functions for rotations.  sumc : cell based partition function. sumg : grain based partition function </me:description>
        <me:densityOfStates>
          <me:T>200</me:T>
          <me:qtot>87926</me:qtot>
          <me:sumc>87721.8</me:sumc>
          <me:sumg>87260.6</me:sumg>
        </me:densityOfStates>
        <me:densityOfStates>
          <me:T>300</me:T>
          <me:qtot>316551</me:qtot>
          <me:sumc>315830</me:sumc>
          <me:sumg>315080</me:sumg>
        </me:densityOfStates>
      </me:densityOfStatesList>
    </molecule>
    <molecule id="PC1.log" description="PC1.log">
      <atomArray>
        <atom id="a1" elementType="C" hydrogenCount="2" x3="2.667131" y3="0.345791" z3="-0.001912" />
        <atom id="a2" elementType="H" hydrogenCount="0" x3="3.768629" y3="0.338375" z3="-0.003816" />
        <atom id="a3" elementType="H" hydrogenCount="0" x3="2.168924" y3="1.329486" z3="-0.002601" />
        <atom id="a4" elementType="O" hydrogenCount="0" x3="2.036728" y3="-0.676789" z3="0.000767" />
        <atom id="a5" elementType="N" hydrogenCount="1" x3="-0.626367" y3="0.401459" z3="0.003668" />
        <atom id="a6" elementType="C" hydrogenCount="0" x3="-1.778564" y3="0.053297" z3="0.000373" />
        <atom id="a7" elementType="O" hydrogenCount="0" x3="-2.922293" y3="-0.158367" z3="-0.002459" />
        <atom id="a8" elementType="H" hydrogenCount="0" x3="0.200125" y3="-0.191359" z3="0.003505" />
      </atomArray>
      <bondArray>
        <bond atomRefs2="a2 a1" order="1" />
        <bond atomRefs2="a3 a1" order="1" />
        <bond atomRefs2="a7 a6" order="2" />
        <bond atomRefs2="a1 a4" order="2" />
        <bond atomRefs2="a6 a5" order="2" />
        <bond atomRefs2="a8 a5" order="1" />
      </bondArray>
      <propertyList>
        <property title="File Format">
          <scalar>g16</scalar>
        </property>
        <property dictRef="me:ZPE">
          <scalar units="kcal/mol">-116.1402</scalar>
        </property>
        <property title="Vibrational Frequencies" dictRef="me:vibFreqs">
          <array units="cm-1">18.2936 53.0087 105.4050 187.6622 198.9704 513.5474 662.3235 680.0760 880.1043 1220.7124 1280.8307 1360.6489 1536.7528 1835.2526 2358.0765 2944.4018 3024.2008 3463.1058</array>
        </property>
        <property dictRef="me:rotConsts">
          <array units="GHz">9.0940506 2.3106702 1.8668605</array>
        </property>
        <property dictRef="me:symmetryNumber">
          <scalar>1</scalar>
        </property>
        <property dictRef="me:spinMultiplicity">
          <scalar>1</scalar>
        </property>
        <property dictRef="me:epsilon">
          <scalar>437.2</scalar>
          <!--a-pin SI-->
        </property>
        <property dictRef="me:sigma">
          <scalar>4.30</scalar>
          <!--a-pin SI-->
        </property>
        <property dictRef="me:frequenciesScaleFactor" default="true">
          <scalar>1</scalar>
        </property>
      </propertyList>
      <me:energyTransferModel xsi:type="me:ExponentialDown">
        <me:deltaEDown units="cm-1">250</me:deltaEDown>
      </me:energyTransferModel>
      <me:DOSCMethod>ClassicalRotors</me:DOSCMethod>
      <me:DistributionCalcMethod default="true" name="Boltzmann" />
      <me:densityOfStatesList calculated="20220610_121110">
        <me:description>Rovibronic partition function calculation at various temperatures. qtot : product of QM partition functions for vibrations (1-D harmonic oscillator) and classical partition functions for rotations.  sumc : cell based partition function. sumg : grain based partition function </me:description>
        <me:densityOfStates>
          <me:T>200</me:T>
          <me:qtot>6.78685e+06</me:qtot>
          <me:sumc>6.90242e+06</me:sumc>
          <me:sumg>6.86554e+06</me:sumg>
        </me:densityOfStates>
        <me:densityOfStates>
          <me:T>300</me:T>
          <me:qtot>6.21214e+07</me:qtot>
          <me:sumc>6.32037e+07</me:sumc>
          <me:sumg>6.30529e+07</me:sumg>
        </me:densityOfStates>
      </me:densityOfStatesList>
    </molecule>
    <molecule id="Formaldehyde.log" description="Formaldehyde.log">
      <atomArray>
        <atom id="a1" elementType="C" hydrogenCount="2" x3="0.000000" y3="0.000000" z3="-0.525299" />
        <atom id="a2" elementType="H" hydrogenCount="0" x3="0.000000" y3="0.938820" z3="-1.108161" />
        <atom id="a3" elementType="H" hydrogenCount="0" x3="0.000000" y3="-0.938820" z3="-1.108161" />
        <atom id="a4" elementType="O" hydrogenCount="0" x3="0.000000" y3="0.000000" z3="0.671015" />
      </atomArray>
      <bondArray>
        <bond atomRefs2="a2 a1" order="1" />
        <bond atomRefs2="a3 a1" order="1" />
        <bond atomRefs2="a1 a4" order="2" />
      </bondArray>
      <propertyList>
        <property title="File Format">
          <scalar>g16</scalar>
        </property>
        <property dictRef="me:ZPE">
          <scalar units="kcal/mol">0.00</scalar>
        </property>
        <property title="Vibrational Frequencies" dictRef="me:vibFreqs">
          <array units="cm-1">1208.4168 1272.1648 1536.5095 1852.8375 2913.2769 2974.1737</array>
        </property>
        <property dictRef="me:rotConsts">
          <array units="GHz">284.47071 39.39723 34.60472</array>
        </property>
        <property dictRef="me:symmetryNumber">
          <scalar>2</scalar>
        </property>
        <property dictRef="me:spinMultiplicity">
          <scalar>1</scalar>
        </property>
        <property dictRef="me:frequenciesScaleFactor" default="true">
          <scalar>1</scalar>
        </property>
      </propertyList>
      <me:DOSCMethod>ClassicalRotors</me:DOSCMethod>
    </molecule>
    <molecule id="IsoC1.log" description="IsoC1.log">
      <atomArray>
        <atom id="a1" elementType="O" hydrogenCount="0" x3="-0.450125" y3="1.117731" z3="0.000000" />
        <atom id="a2" elementType="C" hydrogenCount="0" x3="0.000000" y3="0.048607" z3="0.000000" />
        <atom id="a3" elementType="N" hydrogenCount="1" x3="0.331787" y3="-1.112778" z3="0.000000" />
        <atom id="a4" elementType="H" hydrogenCount="0" x3="1.278492" y3="-1.444045" z3="0.000000" />
      </atomArray>
      <bondArray>
        <bond atomRefs2="a1 a2" order="2" />
        <bond atomRefs2="a2 a3" order="2" />
        <bond atomRefs2="a3 a4" order="1" />
      </bondArray>
      <propertyList>
        <property title="File Format">
          <scalar>g16</scalar>
        </property>
        <property dictRef="me:ZPE">
          <scalar units="kcal/mol">-111.6611</scalar>
        </property>
        <property title="Vibrational Frequencies" dictRef="me:vibFreqs">
          <array units="cm-1">573.4560 649.1733 795.9774 1357.0182 2357.8144 3725.5313</array>
        </property>
        <property dictRef="me:rotConsts">
          <array units="GHz">885.62568 11.17428 11.03504</array>
        </property>
        <property dictRef="me:symmetryNumber">
          <scalar>1</scalar>
        </property>
        <property dictRef="me:spinMultiplicity">
          <scalar>1</scalar>
        </property>
        <property dictRef="me:frequenciesScaleFactor" default="true">
          <scalar>1</scalar>
        </property>
      </propertyList>
      <me:DOSCMethod>ClassicalRotors</me:DOSCMethod>
    </molecule>
    <molecule id="TSH1" description="TSH1">
      <atomArray>
        <atom id="a1" elementType="O" hydrogenCount="0" x3="-1.006790" y3="-0.965100" z3="-0.091790" />
        <atom id="a2" elementType="O" hydrogenCount="0" x3="1.216860" y3="-0.829150" z3="0.036730" />
        <atom id="a3" elementType="C" hydrogenCount="1" x3="1.094870" y3="0.380240" z3="-0.007780" />
        <atom id="a4" elementType="N" hydrogenCount="0" x3="-0.008330" y3="1.144190" z3="-0.133660" />
        <atom id="a5" elementType="C" hydrogenCount="2" x3="-1.135110" y3="0.285040" z3="0.155150" />
        <atom id="a6" elementType="H" hydrogenCount="0" x3="1.948600" y3="1.030560" z3="0.243580" />
        <atom id="a7" elementType="H" hydrogenCount="0" x3="-1.632890" y3="0.692570" z3="-0.790050" />
        <atom id="a8" elementType="H" hydrogenCount="0" x3="-1.696590" y3="0.629880" z3="1.038350" />
      </atomArray>
      <bondArray>
        <bond atomRefs2="a7 a5" order="1" />
        <bond atomRefs2="a4 a3" order="1" />
        <bond atomRefs2="a4 a5" order="1" />
        <bond atomRefs2="a1 a5" order="1" />
        <bond atomRefs2="a3 a2" order="2" />
        <bond atomRefs2="a3 a6" order="1" />
        <bond atomRefs2="a5 a8" order="1" />
      </bondArray>
      <propertyList>
        <property title="File Format">
          <scalar>g16</scalar>
        </property>
        <property dictRef="me:ZPE">
          <scalar units="kcal/mol">-19.8890</scalar>
        </property>
        <property title="Vibrational Frequencies" dictRef="me:vibFreqs">
          <array units="cm-1">269.8061 312.7349 463.2676 535.6721 684.5368 859.8689 932.0733 1014.4278 1091.5484 1245.5655 1269.1093 1329.8180 1407.5562 1630.0424 2656.1473 2967.2177 2996.8683</array>
        </property>
        <property dictRef="me:imFreqs">
          <array units="cm-1">-585.0357</array>
        </property>
        <property dictRef="me:rotConsts">
          <array units="GHz">9.85469 6.19328 3.94970</array>
        </property>
        <property dictRef="me:symmetryNumber">
          <scalar>1</scalar>
        </property>
        <property dictRef="me:TSOpticalSymmetryNumber">
          <scalar>2</scalar>
        </property>
        <property dictRef="me:spinMultiplicity">
          <scalar>1</scalar>
        </property>
        <property dictRef="me:frequenciesScaleFactor" default="true">
          <scalar>1</scalar>
        </property>
      </propertyList>
      <me:DOSCMethod>ClassicalRotors</me:DOSCMethod>
      <me:densityOfStatesList calculated="20220610_121111">
        <me:description>Rovibronic partition function calculation at various temperatures. qtot : product of QM partition functions for vibrations (1-D harmonic oscillator) and classical partition functions for rotations.  sumc : cell based partition function. sumg : grain based partition function </me:description>
        <me:densityOfStates>
          <me:T>200</me:T>
          <me:qtot>85965.2</me:qtot>
          <me:sumc>85925.5</me:sumc>
          <me:sumg>85471.5</me:sumg>
        </me:densityOfStates>
        <me:densityOfStates>
          <me:T>300</me:T>
          <me:qtot>265246</me:qtot>
          <me:sumc>265038</me:sumc>
          <me:sumg>264408</me:sumg>
        </me:densityOfStates>
      </me:densityOfStatesList>
    </molecule>
    <molecule id="Altamine1" description="Altamine1">
      <atomArray>
        <atom id="a1" elementType="O" hydrogenCount="0" x3="1.837300" y3="-0.678040" z3="0.000100" />
        <atom id="a2" elementType="O" hydrogenCount="0" x3="-2.174170" y3="-0.112580" z3="0.000620" />
        <atom id="a3" elementType="C" hydrogenCount="1" x3="-0.999750" y3="-0.358050" z3="-0.000720" />
        <atom id="a4" elementType="N" hydrogenCount="1" x3="-0.033560" y3="0.637330" z3="-0.000680" />
        <atom id="a5" elementType="C" hydrogenCount="1" x3="1.327740" y3="0.407850" z3="0.000310" />
        <atom id="a6" elementType="H" hydrogenCount="0" x3="-0.573890" y3="-1.367580" z3="0.000080" />
        <atom id="a7" elementType="H" hydrogenCount="0" x3="-0.370890" y3="1.587290" z3="0.000090" />
        <atom id="a8" elementType="H" hydrogenCount="0" x3="1.906690" y3="1.345140" z3="0.001320" />
      </atomArray>
      <bondArray>
        <bond atomRefs2="a3 a4" order="1" />
        <bond atomRefs2="a3 a6" order="1" />
        <bond atomRefs2="a3 a2" order="2" />
        <bond atomRefs2="a4 a7" order="1" />
        <bond atomRefs2="a4 a5" order="1" />
        <bond atomRefs2="a1 a5" order="2" />
        <bond atomRefs2="a5 a8" order="1" />
      </bondArray>
      <propertyList>
        <property title="File Format">
          <scalar>g16</scalar>
        </property>
        <property dictRef="me:ZPE">
          <scalar units="kcal/mol">-131.2444</scalar>
        </property>
        <property title="Vibrational Frequencies" dictRef="me:vibFreqs">
          <array units="cm-1">168.4326 235.9247 258.0426 516.3088 681.4269 805.5609 1044.6182 1066.0553 1091.6117 1210.7687 1391.7530 1443.8971 1503.2510 1817.0255 1860.2680 2993.1064 3072.1917 3633.7444</array>
        </property>
        <property dictRef="me:rotConsts">
          <array units="GHz">22.02964 3.02729 2.66154</array>
        </property>
        <property dictRef="me:symmetryNumber">
          <scalar>1</scalar>
        </property>
        <property dictRef="me:spinMultiplicity">
          <scalar>1</scalar>
        </property>
        <property dictRef="me:epsilon">
          <scalar>456.3</scalar>
          <!--a-pin SI-->
        </property>
        <property dictRef="me:sigma">
          <scalar>4.88</scalar>
          <!--a-pin SI-->
        </property>
        <property dictRef="me:frequenciesScaleFactor" default="true">
          <scalar>1</scalar>
        </property>
      </propertyList>
      <me:energyTransferModel xsi:type="me:ExponentialDown">
        <me:deltaEDown units="cm-1">490</me:deltaEDown>
      </me:energyTransferModel>
      <me:DOSCMethod>ClassicalRotors</me:DOSCMethod>
      <me:DistributionCalcMethod default="true" name="Boltzmann" />
      <me:densityOfStatesList calculated="20220610_121111">
        <me:description>Rovibronic partition function calculation at various temperatures. qtot : product of QM partition functions for vibrations (1-D harmonic oscillator) and classical partition functions for rotations.  sumc : cell based partition function. sumg : grain based partition function </me:description>
        <me:densityOfStates>
          <me:T>200</me:T>
          <me:qtot>76719.5</me:qtot>
          <me:sumc>76821.3</me:sumc>
          <me:sumg>76414</me:sumg>
        </me:densityOfStates>
        <me:densityOfStates>
          <me:T>300</me:T>
          <me:qtot>293082</me:qtot>
          <me:sumc>293590</me:sumc>
          <me:sumg>292891</me:sumg>
        </me:densityOfStates>
      </me:densityOfStatesList>
    </molecule>
    <molecule id="N2" description="Bath">
      <propertyList>
        <property dictRef="me:epsilon">
          <scalar>91.85</scalar>
        </property>
        <property dictRef="me:sigma">
          <scalar>3.919</scalar>
        </property>
        <property dictRef="me:MW">
          <scalar units="amu">28.014</scalar>
        </property>
      </propertyList>
    </molecule>
  </moleculeList>
  <reactionList>
    <reaction id=" A1 ">
      <!-- CH2OO.log + HCN.log -> RC1.log -->
      <reactant>
        <molecule ref="CH2OO.log" role="deficientReactant" />
      </reactant>
      <reactant>
        <molecule ref="HCN.log" role="excessReactant" />
      </reactant>
      <product>
        <molecule ref="RC1.log" role="modelled" />
      </product>
      <me:MCRCMethod xsi:type="me:MesmerILT">
        <me:preExponential units="cm3molecule-1s-1">1.4e-10</me:preExponential>
        <me:activationEnergy units="kcal/mol">0.0</me:activationEnergy>
        <me:TInfinity>298.15</me:TInfinity>
        <me:nInfinity>1.0</me:nInfinity>
      </me:MCRCMethod>
      <me:excessReactantConc>1.00E15</me:excessReactantConc>
      <me:TInfinity default="true">298</me:TInfinity>
    </reaction>
    <reaction id=" C1 ">
      <!-- RC1.log -> [ TS1.log ] -> Ring1.log -->
      <reactant>
        <molecule ref="RC1.log" role="modelled" />
      </reactant>
      <me:transitionState>
        <molecule ref="TS1.log" role="transitionState" />
      </me:transitionState>
      <product>
        <molecule ref="Ring1.log" role="modelled" />
      </product>
      <me:MCRCMethod name="RRKM" />
    </reaction>
    <reaction id=" S1 ">
      <!-- Ring1.log -> [ STS1.log ] -> PC1.log -->
      <reactant>
        <molecule ref="Ring1.log" role="modelled" />
      </reactant>
      <me:transitionState>
        <molecule ref="STS1.log" role="transitionState" />
      </me:transitionState>
      <product>
        <molecule ref="PC1.log" role="modelled" />
      </product>
      <me:tunneling>Eckart</me:tunneling>
      <me:MCRCMethod name="RRKM" />
    </reaction>
    <reaction id=" D1 ">
      <!-- PC1.log -> Formaldehyde.log + IsoC1.log -->
      <reactant>
        <molecule ref="PC1.log" role="modelled" />
      </reactant>
      <product>
        <molecule ref="Formaldehyde.log" role="sink" />
      </product>
      <product>
        <molecule ref="IsoC1.log" role="sink" />
      </product>
      <me:MCRCMethod xsi:type="me:MesmerILT">
        <me:preExponential units="cm3molecule-1s-1">1.4e-10</me:preExponential>
        <me:activationEnergy units="kcal/mol" reverse="true">0.0</me:activationEnergy>
        <me:TInfinity>298.15</me:TInfinity>
        <me:nInfinity>0.01</me:nInfinity>
      </me:MCRCMethod>
      <me:TInfinity default="true">298</me:TInfinity>
    </reaction>
    <reaction id=" H1 ">
      <!-- Ring1.log -> [ TSH1 ] -> Altamine1 -->
      <reactant>
        <molecule ref="Ring1.log" role="modelled" />
      </reactant>
      <me:transitionState>
        <molecule ref="TSH1" role="transitionState" />
      </me:transitionState>
      <product>
        <molecule ref="Altamine1" role="modelled" />
      </product>
      <me:tunneling>Eckart</me:tunneling>
      <me:MCRCMethod name="RRKM" />
    </reaction>
  </reactionList>
  <me:conditions>
    <me:bathGas>N2</me:bathGas>
    <me:PTs>
      <me:PTpair units="Torr" P="760.0" T="298.15" precision="qd" bathGas="N2" />
    </me:PTs>
  </me:conditions>
  <me:modelParameters>
    <me:grainSize units="cm-1">50</me:grainSize>
    <me:energyAboveTheTopHill>20</me:energyAboveTheTopHill>
  </me:modelParameters>
  <me:control>
    <me:MaximumEvolutionTime>1E4</me:MaximumEvolutionTime>
    <me:testDOS />
    <me:printSpeciesProfile />
    <me:printCellDOS />
    <me:testRateConstant />
    <me:printGrainDOS />
    <me:printGrainedSpeciesProfile />
    <me:printTunnellingCoefficients />
    <me:printGrainkfE />
    <me:printGrainBoltzmann />
    <me:printGrainkbE />
    <me:eigenvalues>0</me:eigenvalues>
    <me:calcMethod default="true" name="simpleCalc" />
    <me:ForceMacroDetailedBalance default="true">true</me:ForceMacroDetailedBalance>
  </me:control>
  <metadataList xmlns:dc="http://purl.org/dc/elements/1.1/">
    <dc:title>CriegeeNitrile1</dc:title>
    <dc:source>CriegeeNitrile1E-100.xml</dc:source>
    <dc:creator>Mesmer v6.0</dc:creator>
    <dc:date>20220610_121108</dc:date>
    <dc:contributor>lfranzon</dc:contributor>
  </metadataList>
  <me:analysis calculated="20220610_142953">
    <me:description>All calculations shown</me:description>
    <me:eigenvalueList number="0" selection="" />
    <me:populationList T="298.15" conc="2.46149e+19">
      <me:population time="1e-11" logTime="-11">
        <me:pop ref="CH2OO.log">1</me:pop>
        <me:pop ref="Altamine1">1.67576e-11</me:pop>
        <me:pop ref="PC1.log">4.61341e-12</me:pop>
        <me:pop ref="RC1.log">5.96803e-08</me:pop>
        <me:pop ref="Ring1.log">2.81596e-10</me:pop>
        <me:pop ref="Formaldehyde.log">1.54187e-11</me:pop>
      </me:population>
      <me:population time="1.25893e-11" logTime="-10.9">
        <me:pop ref="CH2OO.log">1</me:pop>
        <me:pop ref="Altamine1">2.65277e-11</me:pop>
        <me:pop ref="PC1.log">5.8919e-12</me:pop>
        <me:pop ref="RC1.log">6.19132e-08</me:pop>
        <me:pop ref="Ring1.log">3.52015e-10</me:pop>
        <me:pop ref="Formaldehyde.log">2.58857e-11</me:pop>
      </me:population>
      <me:population time="1.58489e-11" logTime="-10.8">
        <me:pop ref="CH2OO.log">1</me:pop>
        <me:pop ref="Altamine1">4.16694e-11</me:pop>
        <me:pop ref="PC1.log">7.39358e-12</me:pop>
        <me:pop ref="RC1.log">6.41605e-08</me:pop>
        <me:pop ref="Ring1.log">4.35964e-10</me:pop>
        <me:pop ref="Formaldehyde.log">4.25987e-11</me:pop>
      </me:population>
      <me:population time="1.99526e-11" logTime="-10.7">
        <me:pop ref="CH2OO.log">1</me:pop>
        <me:pop ref="Altamine1">6.48957e-11</me:pop>
        <me:pop ref="PC1.log">9.12151e-12</me:pop>
        <me:pop ref="RC1.log">6.64542e-08</me:pop>
        <me:pop ref="Ring1.log">5.34304e-10</me:pop>
        <me:pop ref="Formaldehyde.log">6.88193e-11</me:pop>
      </me:population>
      <me:population time="2.51189e-11" logTime="-10.6">
        <me:pop ref="CH2OO.log">1</me:pop>
        <me:pop ref="Altamine1">1.00109e-10</me:pop>
        <me:pop ref="PC1.log">1.10626e-11</me:pop>
        <me:pop ref="RC1.log">6.88343e-08</me:pop>
        <me:pop ref="Ring1.log">6.47109e-10</me:pop>
        <me:pop ref="Formaldehyde.log">1.09253e-10</me:pop>
      </me:population>
      <me:population time="3.16228e-11" logTime="-10.5">
        <me:pop ref="CH2OO.log">1</me:pop>
        <me:pop ref="Altamine1">1.52792e-10</me:pop>
        <me:pop ref="PC1.log">1.31818e-11</me:pop>
        <me:pop ref="RC1.log">7.13509e-08</me:pop>
        <me:pop ref="Ring1.log">7.73303e-10</me:pop>
        <me:pop ref="Formaldehyde.log">1.70521e-10</me:pop>
      </me:population>
      <me:population time="3.98107e-11" logTime="-10.4">
        <me:pop ref="CH2OO.log">1</me:pop>
        <me:pop ref="Altamine1">2.30447e-10</me:pop>
        <me:pop ref="PC1.log">1.54185e-11</me:pop>
        <me:pop ref="RC1.log">7.40665e-08</me:pop>
        <me:pop ref="Ring1.log">9.10324e-10</me:pop>
        <me:pop ref="Formaldehyde.log">2.61684e-10</me:pop>
      </me:population>
      <me:population time="5.01187e-11" logTime="-10.3">
        <me:pop ref="CH2OO.log">1</me:pop>
        <me:pop ref="Altamine1">3.43037e-10</me:pop>
        <me:pop ref="PC1.log">1.76873e-11</me:pop>
        <me:pop ref="RC1.log">7.70576e-08</me:pop>
        <me:pop ref="Ring1.log">1.05395e-09</me:pop>
        <me:pop ref="Formaldehyde.log">3.94764e-10</me:pop>
      </me:population>
      <me:population time="6.30957e-11" logTime="-10.2">
        <me:pop ref="CH2OO.log">1</me:pop>
        <me:pop ref="Altamine1">5.03381e-10</me:pop>
        <me:pop ref="PC1.log">1.98843e-11</me:pop>
        <me:pop ref="RC1.log">8.04176e-08</me:pop>
        <me:pop ref="Ring1.log">1.19845e-09</me:pop>
        <me:pop ref="Formaldehyde.log">5.85204e-10</me:pop>
      </me:population>
      <me:population time="7.94328e-11" logTime="-10.1">
        <me:pop ref="CH2OO.log">1</me:pop>
        <me:pop ref="Altamine1">7.27471e-10</me:pop>
        <me:pop ref="PC1.log">2.19017e-11</me:pop>
        <me:pop ref="RC1.log">8.42594e-08</me:pop>
        <me:pop ref="Ring1.log">1.33718e-09</me:pop>
        <me:pop ref="Formaldehyde.log">8.52216e-10</me:pop>
      </me:population>
      <me:population time="1e-10" logTime="-10">
        <me:pop ref="CH2OO.log">1</me:pop>
        <me:pop ref="Altamine1">1.03472e-09</me:pop>
        <me:pop ref="PC1.log">2.36474e-11</me:pop>
        <me:pop ref="RC1.log">8.87181e-08</me:pop>
        <me:pop ref="Ring1.log">1.46363e-09</me:pop>
        <me:pop ref="Formaldehyde.log">1.21906e-09</me:pop>
      </me:population>
      <me:population time="1.25893e-10" logTime="-9.9">
        <me:pop ref="CH2OO.log">1</me:pop>
        <me:pop ref="Altamine1">1.4483e-09</me:pop>
        <me:pop ref="PC1.log">2.50652e-11</me:pop>
        <me:pop ref="RC1.log">9.39545e-08</me:pop>
        <me:pop ref="Ring1.log">1.57276e-09</me:pop>
        <me:pop ref="Formaldehyde.log">1.7134e-09</me:pop>
      </me:population>
      <me:population time="1.58489e-10" logTime="-9.8">
        <me:pop ref="CH2OO.log">1</me:pop>
        <me:pop ref="Altamine1">1.99575e-09</me:pop>
        <me:pop ref="PC1.log">2.61468e-11</me:pop>
        <me:pop ref="RC1.log">1.00158e-07</me:pop>
        <me:pop ref="Ring1.log">1.66207e-09</me:pop>
        <me:pop ref="Formaldehyde.log">2.36809e-09</me:pop>
      </me:population>
      <me:population time="1.99526e-10" logTime="-9.7">
        <me:pop ref="CH2OO.log">1</me:pop>
        <me:pop ref="Altamine1">2.71031e-09</me:pop>
        <me:pop ref="PC1.log">2.69294e-11</me:pop>
        <me:pop ref="RC1.log">1.07554e-07</me:pop>
        <me:pop ref="Ring1.log">1.73199e-09</me:pop>
        <me:pop ref="Formaldehyde.log">3.22268e-09</me:pop>
      </me:population>
      <me:population time="2.51189e-10" logTime="-9.6">
        <me:pop ref="CH2OO.log">1</me:pop>
        <me:pop ref="Altamine1">3.63288e-09</me:pop>
        <me:pop ref="PC1.log">2.74789e-11</me:pop>
        <me:pop ref="RC1.log">1.16409e-07</me:pop>
        <me:pop ref="Ring1.log">1.78526e-09</me:pop>
        <me:pop ref="Formaldehyde.log">4.32587e-09</me:pop>
      </me:population>
      <me:population time="3.16228e-10" logTime="-9.5">
        <me:pop ref="CH2OO.log">1</me:pop>
        <me:pop ref="Altamine1">4.8149e-09</me:pop>
        <me:pop ref="PC1.log">2.78658e-11</me:pop>
        <me:pop ref="RC1.log">1.27045e-07</me:pop>
        <me:pop ref="Ring1.log">1.82562e-09</me:pop>
        <me:pop ref="Formaldehyde.log">5.73897e-09</me:pop>
      </me:population>
      <me:population time="3.98107e-10" logTime="-9.4">
        <me:pop ref="CH2OO.log">1</me:pop>
        <me:pop ref="Altamine1">6.32167e-09</me:pop>
        <me:pop ref="PC1.log">2.81471e-11</me:pop>
        <me:pop ref="RC1.log">1.39857e-07</me:pop>
        <me:pop ref="Ring1.log">1.85656e-09</me:pop>
        <me:pop ref="Formaldehyde.log">7.53983e-09</me:pop>
      </me:population>
      <me:population time="5.01187e-10" logTime="-9.3">
        <me:pop ref="CH2OO.log">1</me:pop>
        <me:pop ref="Altamine1">8.2362e-09</me:pop>
        <me:pop ref="PC1.log">2.83604e-11</me:pop>
        <me:pop ref="RC1.log">1.55332e-07</me:pop>
        <me:pop ref="Ring1.log">1.88072e-09</me:pop>
        <me:pop ref="Formaldehyde.log">9.82749e-09</me:pop>
      </me:population>
      <me:population time="6.30957e-10" logTime="-9.2">
        <me:pop ref="CH2OO.log">1</me:pop>
        <me:pop ref="Altamine1">1.06636e-08</me:pop>
        <me:pop ref="PC1.log">2.85279e-11</me:pop>
        <me:pop ref="RC1.log">1.74072e-07</me:pop>
        <me:pop ref="Ring1.log">1.89989e-09</me:pop>
        <me:pop ref="Formaldehyde.log">1.27274e-08</me:pop>
      </me:population>
      <me:population time="7.94328e-10" logTime="-9.1">
        <me:pop ref="CH2OO.log">1</me:pop>
        <me:pop ref="Altamine1">1.37368e-08</me:pop>
        <me:pop ref="PC1.log">2.86636e-11</me:pop>
        <me:pop ref="RC1.log">1.96825e-07</me:pop>
        <me:pop ref="Ring1.log">1.91543e-09</me:pop>
        <me:pop ref="Formaldehyde.log">1.63982e-08</me:pop>
      </me:population>
      <me:population time="1e-09" logTime="-9">
        <me:pop ref="CH2OO.log">1</me:pop>
        <me:pop ref="Altamine1">1.76237e-08</me:pop>
        <me:pop ref="PC1.log">2.8778e-11</me:pop>
        <me:pop ref="RC1.log">2.24505e-07</me:pop>
        <me:pop ref="Ring1.log">1.92846e-09</me:pop>
        <me:pop ref="Formaldehyde.log">2.10403e-08</me:pop>
      </me:population>
      <me:population time="1.25893e-09" logTime="-8.9">
        <me:pop ref="CH2OO.log">1</me:pop>
        <me:pop ref="Altamine1">2.25367e-08</me:pop>
        <me:pop ref="PC1.log">2.88804e-11</me:pop>
        <me:pop ref="RC1.log">2.58206e-07</me:pop>
        <me:pop ref="Ring1.log">1.94003e-09</me:pop>
        <me:pop ref="Formaldehyde.log">2.69071e-08</me:pop>
      </me:population>
      <me:population time="1.58489e-09" logTime="-8.8">
        <me:pop ref="CH2OO.log">1</me:pop>
        <me:pop ref="Altamine1">2.87447e-08</me:pop>
        <me:pop ref="PC1.log">2.89799e-11</me:pop>
        <me:pop ref="RC1.log">2.99197e-07</me:pop>
        <me:pop ref="Ring1.log">1.95119e-09</me:pop>
        <me:pop ref="Formaldehyde.log">3.43195e-08</me:pop>
      </me:population>
      <me:population time="1.99526e-09" logTime="-8.7">
        <me:pop ref="CH2OO.log">1</me:pop>
        <me:pop ref="Altamine1">3.65895e-08</me:pop>
        <me:pop ref="PC1.log">2.90852e-11</me:pop>
        <me:pop ref="RC1.log">3.48872e-07</me:pop>
        <me:pop ref="Ring1.log">1.96295e-09</me:pop>
        <me:pop ref="Formaldehyde.log">4.36852e-08</me:pop>
      </me:population>
      <me:population time="2.51189e-09" logTime="-8.6">
        <me:pop ref="CH2OO.log">0.999999</me:pop>
        <me:pop ref="Altamine1">4.65064e-08</me:pop>
        <me:pop ref="PC1.log">2.92043e-11</me:pop>
        <me:pop ref="RC1.log">4.08673e-07</me:pop>
        <me:pop ref="Ring1.log">1.97619e-09</me:pop>
        <me:pop ref="Formaldehyde.log">5.55231e-08</me:pop>
      </me:population>
      <me:population time="3.16228e-09" logTime="-8.5">
        <me:pop ref="CH2OO.log">0.999999</me:pop>
        <me:pop ref="Altamine1">5.90501e-08</me:pop>
        <me:pop ref="PC1.log">2.93433e-11</me:pop>
        <me:pop ref="RC1.log">4.7994e-07</me:pop>
        <me:pop ref="Ring1.log">1.99162e-09</me:pop>
        <me:pop ref="Formaldehyde.log">7.04945e-08</me:pop>
      </me:population>
      <me:population time="3.98107e-09" logTime="-8.4">
        <me:pop ref="CH2OO.log">0.999999</me:pop>
        <me:pop ref="Altamine1">7.49288e-08</me:pop>
        <me:pop ref="PC1.log">2.95058e-11</me:pop>
        <me:pop ref="RC1.log">5.63723e-07</me:pop>
        <me:pop ref="Ring1.log">2.00966e-09</me:pop>
        <me:pop ref="Formaldehyde.log">8.94431e-08</me:pop>
      </me:population>
      <me:population time="5.01187e-09" logTime="-8.3">
        <me:pop ref="CH2OO.log">0.999999</me:pop>
        <me:pop ref="Altamine1">9.50464e-08</me:pop>
        <me:pop ref="PC1.log">2.96934e-11</me:pop>
        <me:pop ref="RC1.log">6.60506e-07</me:pop>
        <me:pop ref="Ring1.log">2.03049e-09</me:pop>
        <me:pop ref="Formaldehyde.log">1.13445e-07</me:pop>
      </me:population>
      <me:population time="6.30957e-09" logTime="-8.2">
        <me:pop ref="CH2OO.log">0.999999</me:pop>
        <me:pop ref="Altamine1">1.20556e-07</me:pop>
        <me:pop ref="PC1.log">2.99052e-11</me:pop>
        <me:pop ref="RC1.log">7.69851e-07</me:pop>
        <me:pop ref="Ring1.log">2.05404e-09</me:pop>
        <me:pop ref="Formaldehyde.log">1.43874e-07</me:pop>
      </me:population>
      <me:population time="7.94328e-09" logTime="-8.1">
        <me:pop ref="CH2OO.log">0.999999</me:pop>
        <me:pop ref="Altamine1">1.52928e-07</me:pop>
        <me:pop ref="PC1.log">3.0138e-11</me:pop>
        <me:pop ref="RC1.log">8.89985e-07</me:pop>
        <me:pop ref="Ring1.log">2.07997e-09</me:pop>
        <me:pop ref="Formaldehyde.log">1.82479e-07</me:pop>
      </me:population>
      <me:population time="1e-08" logTime="-8">
        <me:pop ref="CH2OO.log">0.999999</me:pop>
        <me:pop ref="Altamine1">1.94031e-07</me:pop>
        <me:pop ref="PC1.log">3.03849e-11</me:pop>
        <me:pop ref="RC1.log">1.01741e-06</me:pop>
        <me:pop ref="Ring1.log">2.10754e-09</me:pop>
        <me:pop ref="Formaldehyde.log">2.31484e-07</me:pop>
      </me:population>
      <me:population time="1.25893e-08" logTime="-7.9">
        <me:pop ref="CH2OO.log">0.999998</me:pop>
        <me:pop ref="Altamine1">2.46232e-07</me:pop>
        <me:pop ref="PC1.log">3.06355e-11</me:pop>
        <me:pop ref="RC1.log">1.14674e-06</me:pop>
        <me:pop ref="Ring1.log">2.13565e-09</me:pop>
        <me:pop ref="Formaldehyde.log">2.93704e-07</me:pop>
      </me:population>
      <me:population time="1.58489e-08" logTime="-7.8">
        <me:pop ref="CH2OO.log">0.999998</me:pop>
        <me:pop ref="Altamine1">3.12516e-07</me:pop>
        <me:pop ref="PC1.log">3.08761e-11</me:pop>
        <me:pop ref="RC1.log">1.2709e-06</me:pop>
        <me:pop ref="Ring1.log">2.16282e-09</me:pop>
        <me:pop ref="Formaldehyde.log">3.72691e-07</me:pop>
      </me:population>
      <me:population time="1.99526e-08" logTime="-7.7">
        <me:pop ref="CH2OO.log">0.999998</me:pop>
        <me:pop ref="Altamine1">3.96624e-07</me:pop>
        <me:pop ref="PC1.log">3.10916e-11</me:pop>
        <me:pop ref="RC1.log">1.38209e-06</me:pop>
        <me:pop ref="Ring1.log">2.18742e-09</me:pop>
        <me:pop ref="Formaldehyde.log">4.72894e-07</me:pop>
      </me:population>
      <me:population time="2.51189e-08" logTime="-7.6">
        <me:pop ref="CH2OO.log">0.999997</me:pop>
        <me:pop ref="Altamine1">5.03225e-07</me:pop>
        <me:pop ref="PC1.log">3.12683e-11</me:pop>
        <me:pop ref="RC1.log">1.47331e-06</me:pop>
        <me:pop ref="Ring1.log">2.20804e-09</me:pop>
        <me:pop ref="Formaldehyde.log">5.99868e-07</me:pop>
      </me:population>
      <me:population time="3.16228e-08" logTime="-7.5">
        <me:pop ref="CH2OO.log">0.999997</me:pop>
        <me:pop ref="Altamine1">6.38127e-07</me:pop>
        <me:pop ref="PC1.log">3.13983e-11</me:pop>
        <me:pop ref="RC1.log">1.54037e-06</me:pop>
        <me:pop ref="Ring1.log">2.22384e-09</me:pop>
        <me:pop ref="Formaldehyde.log">7.6053e-07</me:pop>
      </me:population>
      <me:population time="3.98107e-08" logTime="-7.4">
        <me:pop ref="CH2OO.log">0.999997</me:pop>
        <me:pop ref="Altamine1">8.08567e-07</me:pop>
        <me:pop ref="PC1.log">3.14815e-11</me:pop>
        <me:pop ref="RC1.log">1.58334e-06</me:pop>
        <me:pop ref="Ring1.log">2.23492e-09</me:pop>
        <me:pop ref="Formaldehyde.log">9.63494e-07</me:pop>
      </me:population>
      <me:population time="5.01187e-08" logTime="-7.3">
        <me:pop ref="CH2OO.log">0.999996</me:pop>
        <me:pop ref="Altamine1">1.02359e-06</me:pop>
        <me:pop ref="PC1.log">3.15264e-11</me:pop>
        <me:pop ref="RC1.log">1.60653e-06</me:pop>
        <me:pop ref="Ring1.log">2.2423e-09</me:pop>
        <me:pop ref="Formaldehyde.log">1.21953e-06</me:pop>
      </me:population>
      <me:population time="6.30957e-08" logTime="-7.2">
        <me:pop ref="CH2OO.log">0.999996</me:pop>
        <me:pop ref="Altamine1">1.29457e-06</me:pop>
        <me:pop ref="PC1.log">3.1546e-11</me:pop>
        <me:pop ref="RC1.log">1.61661e-06</me:pop>
        <me:pop ref="Ring1.log">2.24753e-09</me:pop>
        <me:pop ref="Formaldehyde.log">1.54219e-06</me:pop>
      </me:population>
      <me:population time="7.94328e-08" logTime="-7.1">
        <me:pop ref="CH2OO.log">0.999995</me:pop>
        <me:pop ref="Altamine1">1.63585e-06</me:pop>
        <me:pop ref="PC1.log">3.15525e-11</me:pop>
        <me:pop ref="RC1.log">1.61997e-06</me:pop>
        <me:pop ref="Ring1.log">2.25213e-09</me:pop>
        <me:pop ref="Formaldehyde.log">1.94856e-06</me:pop>
      </me:population>
      <me:population time="1e-07" logTime="-7">
        <me:pop ref="CH2OO.log">0.999994</me:pop>
        <me:pop ref="Altamine1">2.06555e-06</me:pop>
        <me:pop ref="PC1.log">3.1554e-11</me:pop>
        <me:pop ref="RC1.log">1.62076e-06</me:pop>
        <me:pop ref="Ring1.log">2.25718e-09</me:pop>
        <me:pop ref="Formaldehyde.log">2.46019e-06</me:pop>
      </me:population>
      <me:population time="1.25893e-07" logTime="-6.9">
        <me:pop ref="CH2OO.log">0.999993</me:pop>
        <me:pop ref="Altamine1">2.60651e-06</me:pop>
        <me:pop ref="PC1.log">3.15542e-11</me:pop>
        <me:pop ref="RC1.log">1.62089e-06</me:pop>
        <me:pop ref="Ring1.log">2.26336e-09</me:pop>
        <me:pop ref="Formaldehyde.log">3.10432e-06</me:pop>
      </me:population>
      <me:population time="1.58489e-07" logTime="-6.8">
        <me:pop ref="CH2OO.log">0.999991</me:pop>
        <me:pop ref="Altamine1">3.28755e-06</me:pop>
        <me:pop ref="PC1.log">3.15542e-11</me:pop>
        <me:pop ref="RC1.log">1.6209e-06</me:pop>
        <me:pop ref="Ring1.log">2.27111e-09</me:pop>
        <me:pop ref="Formaldehyde.log">3.91523e-06</me:pop>
      </me:population>
      <me:population time="1.99526e-07" logTime="-6.7">
        <me:pop ref="CH2OO.log">0.999989</me:pop>
        <me:pop ref="Altamine1">4.14493e-06</me:pop>
        <me:pop ref="PC1.log">3.15541e-11</me:pop>
        <me:pop ref="RC1.log">1.6209e-06</me:pop>
        <me:pop ref="Ring1.log">2.28087e-09</me:pop>
        <me:pop ref="Formaldehyde.log">4.93611e-06</me:pop>
      </me:population>
      <me:population time="2.51189e-07" logTime="-6.6">
        <me:pop ref="CH2OO.log">0.999987</me:pop>
        <me:pop ref="Altamine1">5.2243e-06</me:pop>
        <me:pop ref="PC1.log">3.1554e-11</me:pop>
        <me:pop ref="RC1.log">1.62089e-06</me:pop>
        <me:pop ref="Ring1.log">2.29315e-09</me:pop>
        <me:pop ref="Formaldehyde.log">6.22131e-06</me:pop>
      </me:population>
      <me:population time="3.16228e-07" logTime="-6.5">
        <me:pop ref="CH2OO.log">0.999984</me:pop>
        <me:pop ref="Altamine1">6.58314e-06</me:pop>
        <me:pop ref="PC1.log">3.15539e-11</me:pop>
        <me:pop ref="RC1.log">1.62089e-06</me:pop>
        <me:pop ref="Ring1.log">2.3086e-09</me:pop>
        <me:pop ref="Formaldehyde.log">7.83927e-06</me:pop>
      </me:population>
      <me:population time="3.98107e-07" logTime="-6.4">
        <me:pop ref="CH2OO.log">0.99998</me:pop>
        <me:pop ref="Altamine1">8.29382e-06</me:pop>
        <me:pop ref="PC1.log">3.15538e-11</me:pop>
        <me:pop ref="RC1.log">1.62088e-06</me:pop>
        <me:pop ref="Ring1.log">2.32806e-09</me:pop>
        <me:pop ref="Formaldehyde.log">9.87617e-06</me:pop>
      </me:population>
      <me:population time="5.01187e-07" logTime="-6.3">
        <me:pop ref="CH2OO.log">0.999975</me:pop>
        <me:pop ref="Altamine1">1.04474e-05</me:pop>
        <me:pop ref="PC1.log">3.15537e-11</me:pop>
        <me:pop ref="RC1.log">1.62087e-06</me:pop>
        <me:pop ref="Ring1.log">2.35256e-09</me:pop>
        <me:pop ref="Formaldehyde.log">1.24405e-05</me:pop>
      </me:population>
      <me:population time="6.30957e-07" logTime="-6.2">
        <me:pop ref="CH2OO.log">0.99997</me:pop>
        <me:pop ref="Altamine1">1.31586e-05</me:pop>
        <me:pop ref="PC1.log">3.15535e-11</me:pop>
        <me:pop ref="RC1.log">1.62086e-06</me:pop>
        <me:pop ref="Ring1.log">2.3834e-09</me:pop>
        <me:pop ref="Formaldehyde.log">1.56687e-05</me:pop>
      </me:population>
      <me:population time="7.94328e-07" logTime="-6.1">
        <me:pop ref="CH2OO.log">0.999962</me:pop>
        <me:pop ref="Altamine1">1.65718e-05</me:pop>
        <me:pop ref="PC1.log">3.15532e-11</me:pop>
        <me:pop ref="RC1.log">1.62085e-06</me:pop>
        <me:pop ref="Ring1.log">2.42223e-09</me:pop>
        <me:pop ref="Formaldehyde.log">1.97328e-05</me:pop>
      </me:population>
      <me:population time="1e-06" logTime="-6">
        <me:pop ref="CH2OO.log">0.999953</me:pop>
        <me:pop ref="Altamine1">2.08687e-05</me:pop>
        <me:pop ref="PC1.log">3.15529e-11</me:pop>
        <me:pop ref="RC1.log">1.62084e-06</me:pop>
        <me:pop ref="Ring1.log">2.47111e-09</me:pop>
        <me:pop ref="Formaldehyde.log">2.48491e-05</me:pop>
      </me:population>
      <me:population time="1.25893e-06" logTime="-5.9">
        <me:pop ref="CH2OO.log">0.999941</me:pop>
        <me:pop ref="Altamine1">2.62782e-05</me:pop>
        <me:pop ref="PC1.log">3.15526e-11</me:pop>
        <me:pop ref="RC1.log">1.62082e-06</me:pop>
        <me:pop ref="Ring1.log">2.53264e-09</me:pop>
        <me:pop ref="Formaldehyde.log">3.12901e-05</me:pop>
      </me:population>
      <me:population time="1.58489e-06" logTime="-5.8">
        <me:pop ref="CH2OO.log">0.999926</me:pop>
        <me:pop ref="Altamine1">3.30882e-05</me:pop>
        <me:pop ref="PC1.log">3.15521e-11</me:pop>
        <me:pop ref="RC1.log">1.62079e-06</me:pop>
        <me:pop ref="Ring1.log">2.61011e-09</me:pop>
        <me:pop ref="Formaldehyde.log">3.93987e-05</me:pop>
      </me:population>
      <me:population time="1.99526e-06" logTime="-5.7">
        <me:pop ref="CH2OO.log">0.999907</me:pop>
        <me:pop ref="Altamine1">4.16613e-05</me:pop>
        <me:pop ref="PC1.log">3.15515e-11</me:pop>
        <me:pop ref="RC1.log">1.62076e-06</me:pop>
        <me:pop ref="Ring1.log">2.70763e-09</me:pop>
        <me:pop ref="Formaldehyde.log">4.96067e-05</me:pop>
      </me:population>
      <me:population time="2.51189e-06" logTime="-5.6">
        <me:pop ref="CH2OO.log">0.999883</me:pop>
        <me:pop ref="Altamine1">5.2454e-05</me:pop>
        <me:pop ref="PC1.log">3.15508e-11</me:pop>
        <me:pop ref="RC1.log">1.62072e-06</me:pop>
        <me:pop ref="Ring1.log">2.83041e-09</me:pop>
        <me:pop ref="Formaldehyde.log">6.24575e-05</me:pop>
      </me:population>
      <me:population time="3.16228e-06" logTime="-5.5">
        <me:pop ref="CH2OO.log">0.999854</me:pop>
        <me:pop ref="Altamine1">6.60408e-05</me:pop>
        <me:pop ref="PC1.log">3.15498e-11</me:pop>
        <me:pop ref="RC1.log">1.62068e-06</me:pop>
        <me:pop ref="Ring1.log">2.98496e-09</me:pop>
        <me:pop ref="Formaldehyde.log">7.86353e-05</me:pop>
      </me:population>
      <me:population time="3.98107e-06" logTime="-5.4">
        <me:pop ref="CH2OO.log">0.999816</me:pop>
        <me:pop ref="Altamine1">8.31451e-05</me:pop>
        <me:pop ref="PC1.log">3.15486e-11</me:pop>
        <me:pop ref="RC1.log">1.62061e-06</me:pop>
        <me:pop ref="Ring1.log">3.17953e-09</me:pop>
        <me:pop ref="Formaldehyde.log">9.90013e-05</me:pop>
      </me:population>
      <me:population time="5.01187e-06" logTime="-5.3">
        <me:pop ref="CH2OO.log">0.999769</me:pop>
        <me:pop ref="Altamine1">0.000104677</me:pop>
        <me:pop ref="PC1.log">3.15472e-11</me:pop>
        <me:pop ref="RC1.log">1.62054e-06</me:pop>
        <me:pop ref="Ring1.log">3.42447e-09</me:pop>
        <me:pop ref="Formaldehyde.log">0.000124639</me:pop>
      </me:population>
      <me:population time="6.30957e-06" logTime="-5.2">
        <me:pop ref="CH2OO.log">0.99971</me:pop>
        <me:pop ref="Altamine1">0.000131783</me:pop>
        <me:pop ref="PC1.log">3.15453e-11</me:pop>
        <me:pop ref="RC1.log">1.62044e-06</me:pop>
        <me:pop ref="Ring1.log">3.73281e-09</me:pop>
        <me:pop ref="Formaldehyde.log">0.000156914</me:pop>
      </me:population>
      <me:population time="7.94328e-06" logTime="-5.1">
        <me:pop ref="CH2OO.log">0.999635</me:pop>
        <me:pop ref="Altamine1">0.000165905</me:pop>
        <me:pop ref="PC1.log">3.15429e-11</me:pop>
        <me:pop ref="RC1.log">1.62032e-06</me:pop>
        <me:pop ref="Ring1.log">4.12096e-09</me:pop>
        <me:pop ref="Formaldehyde.log">0.000197543</me:pop>
      </me:population>
      <me:population time="1e-05" logTime="-5">
        <me:pop ref="CH2OO.log">0.999541</me:pop>
        <me:pop ref="Altamine1">0.000208858</me:pop>
        <me:pop ref="PC1.log">3.15399e-11</me:pop>
        <me:pop ref="RC1.log">1.62017e-06</me:pop>
        <me:pop ref="Ring1.log">4.60957e-09</me:pop>
        <me:pop ref="Formaldehyde.log">0.000248687</me:pop>
      </me:population>
      <me:population time="1.25893e-05" logTime="-4.9">
        <me:pop ref="CH2OO.log">0.999422</me:pop>
        <me:pop ref="Altamine1">0.000262927</me:pop>
        <me:pop ref="PC1.log">3.15362e-11</me:pop>
        <me:pop ref="RC1.log">1.61998e-06</me:pop>
        <me:pop ref="Ring1.log">5.22464e-09</me:pop>
        <me:pop ref="Formaldehyde.log">0.000313067</me:pop>
      </me:population>
      <me:population time="1.58489e-05" logTime="-4.8">
        <me:pop ref="CH2OO.log">0.999273</me:pop>
        <me:pop ref="Altamine1">0.000330987</me:pop>
        <me:pop ref="PC1.log">3.15315e-11</me:pop>
        <me:pop ref="RC1.log">1.61973e-06</me:pop>
        <me:pop ref="Ring1.log">5.99885e-09</me:pop>
        <me:pop ref="Formaldehyde.log">0.000394106</me:pop>
      </me:population>
      <me:population time="1.99526e-05" logTime="-4.7">
        <me:pop ref="CH2OO.log">0.999086</me:pop>
        <me:pop ref="Altamine1">0.000416655</me:pop>
        <me:pop ref="PC1.log">3.15256e-11</me:pop>
        <me:pop ref="RC1.log">1.61943e-06</me:pop>
        <me:pop ref="Ring1.log">6.97336e-09</me:pop>
        <me:pop ref="Formaldehyde.log">0.000496111</me:pop>
      </me:population>
      <me:population time="2.51189e-05" logTime="-4.6">
        <me:pop ref="CH2OO.log">0.998849</me:pop>
        <me:pop ref="Altamine1">0.000524482</me:pop>
        <me:pop ref="PC1.log">3.15181e-11</me:pop>
        <me:pop ref="RC1.log">1.61905e-06</me:pop>
        <me:pop ref="Ring1.log">8.19994e-09</me:pop>
        <me:pop ref="Formaldehyde.log">0.0006245</me:pop>
      </me:population>
      <me:population time="3.16228e-05" logTime="-4.5">
        <me:pop ref="CH2OO.log">0.998552</me:pop>
        <me:pop ref="Altamine1">0.000660192</me:pop>
        <me:pop ref="PC1.log">3.15087e-11</me:pop>
        <me:pop ref="RC1.log">1.61857e-06</me:pop>
        <me:pop ref="Ring1.log">9.7437e-09</me:pop>
        <me:pop ref="Formaldehyde.log">0.000786089</me:pop>
      </me:population>
      <me:population time="3.98107e-05" logTime="-4.4">
        <me:pop ref="CH2OO.log">0.998178</me:pop>
        <me:pop ref="Altamine1">0.000830983</me:pop>
        <me:pop ref="PC1.log">3.14969e-11</me:pop>
        <me:pop ref="RC1.log">1.61796e-06</me:pop>
        <me:pop ref="Ring1.log">1.16865e-08</me:pop>
        <me:pop ref="Formaldehyde.log">0.000989449</me:pop>
      </me:population>
      <me:population time="5.01187e-05" logTime="-4.3">
        <me:pop ref="CH2OO.log">0.997707</me:pop>
        <me:pop ref="Altamine1">0.0010459</me:pop>
        <me:pop ref="PC1.log">3.14821e-11</me:pop>
        <me:pop ref="RC1.log">1.6172e-06</me:pop>
        <me:pop ref="Ring1.log">1.41314e-08</me:pop>
        <me:pop ref="Formaldehyde.log">0.00124536</me:pop>
      </me:population>
      <me:population time="6.30957e-05" logTime="-4.2">
        <me:pop ref="CH2OO.log">0.997115</me:pop>
        <me:pop ref="Altamine1">0.00131633</me:pop>
        <me:pop ref="PC1.log">3.14634e-11</me:pop>
        <me:pop ref="RC1.log">1.61624e-06</me:pop>
        <me:pop ref="Ring1.log">1.72076e-08</me:pop>
        <me:pop ref="Formaldehyde.log">0.00156735</me:pop>
      </me:population>
      <me:population time="7.94328e-05" logTime="-4.1">
        <me:pop ref="CH2OO.log">0.996369</me:pop>
        <me:pop ref="Altamine1">0.00165655</me:pop>
        <me:pop ref="PC1.log">3.14399e-11</me:pop>
        <me:pop ref="RC1.log">1.61503e-06</me:pop>
        <me:pop ref="Ring1.log">2.10777e-08</me:pop>
        <me:pop ref="Formaldehyde.log">0.00197245</me:pop>
      </me:population>
      <me:population time="0.0001" logTime="-4">
        <me:pop ref="CH2OO.log">0.995432</me:pop>
        <me:pop ref="Altamine1">0.0020845</me:pop>
        <me:pop ref="PC1.log">3.14103e-11</me:pop>
        <me:pop ref="RC1.log">1.61351e-06</me:pop>
        <me:pop ref="Ring1.log">2.59459e-08</me:pop>
        <me:pop ref="Formaldehyde.log">0.00248201</me:pop>
      </me:population>
      <me:population time="0.000125893" logTime="-3.9">
        <me:pop ref="CH2OO.log">0.994253</me:pop>
        <me:pop ref="Altamine1">0.00262268</me:pop>
        <me:pop ref="PC1.log">3.13731e-11</me:pop>
        <me:pop ref="RC1.log">1.6116e-06</me:pop>
        <me:pop ref="Ring1.log">3.20679e-08</me:pop>
        <me:pop ref="Formaldehyde.log">0.00312282</me:pop>
      </me:population>
      <me:population time="0.000158489" logTime="-3.8">
        <me:pop ref="CH2OO.log">0.992771</me:pop>
        <me:pop ref="Altamine1">0.00329931</me:pop>
        <me:pop ref="PC1.log">3.13263e-11</me:pop>
        <me:pop ref="RC1.log">1.60919e-06</me:pop>
        <me:pop ref="Ring1.log">3.97649e-08</me:pop>
        <me:pop ref="Formaldehyde.log">0.00392847</me:pop>
      </me:population>
      <me:population time="0.000199526" logTime="-3.7">
        <me:pop ref="CH2OO.log">0.990908</me:pop>
        <me:pop ref="Altamine1">0.00414969</me:pop>
        <me:pop ref="PC1.log">3.12675e-11</me:pop>
        <me:pop ref="RC1.log">1.60617e-06</me:pop>
        <me:pop ref="Ring1.log">4.94384e-08</me:pop>
        <me:pop ref="Formaldehyde.log">0.00494102</me:pop>
      </me:population>
      <me:population time="0.000251189" logTime="-3.6">
        <me:pop ref="CH2OO.log">0.988567</me:pop>
        <me:pop ref="Altamine1">0.005218</me:pop>
        <me:pop ref="PC1.log">3.11937e-11</me:pop>
        <me:pop ref="RC1.log">1.60238e-06</me:pop>
        <me:pop ref="Ring1.log">6.15909e-08</me:pop>
        <me:pop ref="Formaldehyde.log">0.00621305</me:pop>
      </me:population>
      <me:population time="0.000316228" logTime="-3.5">
        <me:pop ref="CH2OO.log">0.985629</me:pop>
        <me:pop ref="Altamine1">0.00655933</me:pop>
        <me:pop ref="PC1.log">3.1101e-11</me:pop>
        <me:pop ref="RC1.log">1.59762e-06</me:pop>
        <me:pop ref="Ring1.log">7.68491e-08</me:pop>
        <me:pop ref="Formaldehyde.log">0.00781017</me:pop>
      </me:population>
      <me:population time="0.000398107" logTime="-3.4">
        <me:pop ref="CH2OO.log">0.981942</me:pop>
        <me:pop ref="Altamine1">0.00824229</me:pop>
        <me:pop ref="PC1.log">3.09846e-11</me:pop>
        <me:pop ref="RC1.log">1.59164e-06</me:pop>
        <me:pop ref="Ring1.log">9.59936e-08</me:pop>
        <me:pop ref="Formaldehyde.log">0.00981407</me:pop>
      </me:population>
      <me:population time="0.000501187" logTime="-3.3">
        <me:pop ref="CH2OO.log">0.97732</me:pop>
        <me:pop ref="Altamine1">0.0103521</me:pop>
        <me:pop ref="PC1.log">3.08388e-11</me:pop>
        <me:pop ref="RC1.log">1.58415e-06</me:pop>
        <me:pop ref="Ring1.log">1.19993e-07</me:pop>
        <me:pop ref="Formaldehyde.log">0.0123262</me:pop>
      </me:population>
      <me:population time="0.000630957" logTime="-3.2">
        <me:pop ref="CH2OO.log">0.971532</me:pop>
        <me:pop ref="Altamine1">0.012994</me:pop>
        <me:pop ref="PC1.log">3.06562e-11</me:pop>
        <me:pop ref="RC1.log">1.57477e-06</me:pop>
        <me:pop ref="Ring1.log">1.50047e-07</me:pop>
        <me:pop ref="Formaldehyde.log">0.0154719</me:pop>
      </me:population>
      <me:population time="0.000794328" logTime="-3.1">
        <me:pop ref="CH2OO.log">0.964295</me:pop>
        <me:pop ref="Altamine1">0.0162978</me:pop>
        <me:pop ref="PC1.log">3.04278e-11</me:pop>
        <me:pop ref="RC1.log">1.56304e-06</me:pop>
        <me:pop ref="Ring1.log">1.87629e-07</me:pop>
        <me:pop ref="Formaldehyde.log">0.0194057</me:pop>
      </me:population>
      <me:population time="0.001" logTime="-3">
        <me:pop ref="CH2OO.log">0.95526</me:pop>
        <me:pop ref="Altamine1">0.020422</me:pop>
        <me:pop ref="PC1.log">3.01427e-11</me:pop>
        <me:pop ref="RC1.log">1.54839e-06</me:pop>
        <me:pop ref="Ring1.log">2.34544e-07</me:pop>
        <me:pop ref="Formaldehyde.log">0.0243164</me:pop>
      </me:population>
      <me:population time="0.00125893" logTime="-2.9">
        <me:pop ref="CH2OO.log">0.944006</me:pop>
        <me:pop ref="Altamine1">0.0255592</me:pop>
        <me:pop ref="PC1.log">2.97876e-11</me:pop>
        <me:pop ref="RC1.log">1.53015e-06</me:pop>
        <me:pop ref="Ring1.log">2.92982e-07</me:pop>
        <me:pop ref="Formaldehyde.log">0.0304333</me:pop>
      </me:population>
      <me:population time="0.00158489" logTime="-2.8">
        <me:pop ref="CH2OO.log">0.930026</me:pop>
        <me:pop ref="Altamine1">0.0319406</me:pop>
        <me:pop ref="PC1.log">2.93464e-11</me:pop>
        <me:pop ref="RC1.log">1.50749e-06</me:pop>
        <me:pop ref="Ring1.log">3.65573e-07</me:pop>
        <me:pop ref="Formaldehyde.log">0.0380315</me:pop>
      </me:population>
      <me:population time="0.00199526" logTime="-2.7">
        <me:pop ref="CH2OO.log">0.912721</me:pop>
        <me:pop ref="Altamine1">0.0398401</me:pop>
        <me:pop ref="PC1.log">2.88004e-11</me:pop>
        <me:pop ref="RC1.log">1.47944e-06</me:pop>
        <me:pop ref="Ring1.log">4.55433e-07</me:pop>
        <me:pop ref="Formaldehyde.log">0.0474374</me:pop>
      </me:population>
      <me:population time="0.00251189" logTime="-2.6">
        <me:pop ref="CH2OO.log">0.891392</me:pop>
        <me:pop ref="Altamine1">0.0495762</me:pop>
        <me:pop ref="PC1.log">2.81274e-11</me:pop>
        <me:pop ref="RC1.log">1.44487e-06</me:pop>
        <me:pop ref="Ring1.log">5.66186e-07</me:pop>
        <me:pop ref="Formaldehyde.log">0.0590302</me:pop>
      </me:population>
      <me:population time="0.00316228" logTime="-2.5">
        <me:pop ref="CH2OO.log">0.865247</me:pop>
        <me:pop ref="Altamine1">0.0615105</me:pop>
        <me:pop ref="PC1.log">2.73024e-11</me:pop>
        <me:pop ref="RC1.log">1.40249e-06</me:pop>
        <me:pop ref="Ring1.log">7.01944e-07</me:pop>
        <me:pop ref="Formaldehyde.log">0.0732403</me:pop>
      </me:population>
      <me:population time="0.00398107" logTime="-2.4">
        <me:pop ref="CH2OO.log">0.833421</me:pop>
        <me:pop ref="Altamine1">0.0760384</me:pop>
        <me:pop ref="PC1.log">2.62981e-11</me:pop>
        <me:pop ref="RC1.log">1.3509e-06</me:pop>
        <me:pop ref="Ring1.log">8.67206e-07</me:pop>
        <me:pop ref="Formaldehyde.log">0.0905386</me:pop>
      </me:population>
      <me:population time="0.00501187" logTime="-2.3">
        <me:pop ref="CH2OO.log">0.795013</me:pop>
        <me:pop ref="Altamine1">0.0935706</me:pop>
        <me:pop ref="PC1.log">2.50862e-11</me:pop>
        <me:pop ref="RC1.log">1.28865e-06</me:pop>
        <me:pop ref="Ring1.log">1.06664e-06</me:pop>
        <me:pop ref="Formaldehyde.log">0.111414</me:pop>
      </me:population>
      <me:population time="0.00630957" logTime="-2.2">
        <me:pop ref="CH2OO.log">0.749167</me:pop>
        <me:pop ref="Altamine1">0.114498</me:pop>
        <me:pop ref="PC1.log">2.36395e-11</me:pop>
        <me:pop ref="RC1.log">1.21433e-06</me:pop>
        <me:pop ref="Ring1.log">1.3047e-06</me:pop>
        <me:pop ref="Formaldehyde.log">0.136332</me:pop>
      </me:population>
      <me:population time="0.00794328" logTime="-2.1">
        <me:pop ref="CH2OO.log">0.695191</me:pop>
        <me:pop ref="Altamine1">0.139137</me:pop>
        <me:pop ref="PC1.log">2.19364e-11</me:pop>
        <me:pop ref="RC1.log">1.12684e-06</me:pop>
        <me:pop ref="Ring1.log">1.58498e-06</me:pop>
        <me:pop ref="Formaldehyde.log">0.16567</me:pop>
      </me:population>
      <me:population time="0.01" logTime="-2">
        <me:pop ref="CH2OO.log">0.632734</me:pop>
        <me:pop ref="Altamine1">0.167647</me:pop>
        <me:pop ref="PC1.log">1.99656e-11</me:pop>
        <me:pop ref="RC1.log">1.02561e-06</me:pop>
        <me:pop ref="Ring1.log">1.90929e-06</me:pop>
        <me:pop ref="Formaldehyde.log">0.199616</me:pop>
      </me:population>
      <me:population time="0.0125893" logTime="-1.9">
        <me:pop ref="CH2OO.log">0.562021</me:pop>
        <me:pop ref="Altamine1">0.199926</me:pop>
        <me:pop ref="PC1.log">1.77343e-11</me:pop>
        <me:pop ref="RC1.log">9.10987e-07</me:pop>
        <me:pop ref="Ring1.log">2.27648e-06</me:pop>
        <me:pop ref="Formaldehyde.log">0.238051</me:pop>
      </me:population>
      <me:population time="0.0158489" logTime="-1.8">
        <me:pop ref="CH2OO.log">0.484125</me:pop>
        <me:pop ref="Altamine1">0.235483</me:pop>
        <me:pop ref="PC1.log">1.52763e-11</me:pop>
        <me:pop ref="RC1.log">7.84724e-07</me:pop>
        <me:pop ref="Ring1.log">2.68096e-06</me:pop>
        <me:pop ref="Formaldehyde.log">0.280389</me:pop>
      </me:population>
      <me:population time="0.0199526" logTime="-1.7">
        <me:pop ref="CH2OO.log">0.401222</me:pop>
        <me:pop ref="Altamine1">0.273326</me:pop>
        <me:pop ref="PC1.log">1.26603e-11</me:pop>
        <me:pop ref="RC1.log">6.50346e-07</me:pop>
        <me:pop ref="Ring1.log">3.11144e-06</me:pop>
        <me:pop ref="Formaldehyde.log">0.325448</me:pop>
      </me:population>
      <me:population time="0.0251189" logTime="-1.6">
        <me:pop ref="CH2OO.log">0.316731</me:pop>
        <me:pop ref="Altamine1">0.311894</me:pop>
        <me:pop ref="PC1.log">9.99428e-12</me:pop>
        <me:pop ref="RC1.log">5.13394e-07</me:pop>
        <me:pop ref="Ring1.log">3.55017e-06</me:pop>
        <me:pop ref="Formaldehyde.log">0.371371</me:pop>
      </me:population>
      <me:population time="0.0316228" logTime="-1.5">
        <me:pop ref="CH2OO.log">0.235184</me:pop>
        <me:pop ref="Altamine1">0.349118</me:pop>
        <me:pop ref="PC1.log">7.42109e-12</me:pop>
        <me:pop ref="RC1.log">3.81212e-07</me:pop>
        <me:pop ref="Ring1.log">3.97361e-06</me:pop>
        <me:pop ref="Formaldehyde.log">0.415694</me:pop>
      </me:population>
      <me:population time="0.0398107" logTime="-1.4">
        <me:pop ref="CH2OO.log">0.161677</me:pop>
        <me:pop ref="Altamine1">0.382672</me:pop>
        <me:pop ref="PC1.log">5.10164e-12</me:pop>
        <me:pop ref="RC1.log">2.62065e-07</me:pop>
        <me:pop ref="Ring1.log">4.3553e-06</me:pop>
        <me:pop ref="Formaldehyde.log">0.455646</me:pop>
      </me:population>
      <me:population time="0.0501187" logTime="-1.3">
        <me:pop ref="CH2OO.log">0.100867</me:pop>
        <me:pop ref="Altamine1">0.41043</me:pop>
        <me:pop ref="PC1.log">3.1828e-12</me:pop>
        <me:pop ref="RC1.log">1.63496e-07</me:pop>
        <me:pop ref="Ring1.log">4.67107e-06</me:pop>
        <me:pop ref="Formaldehyde.log">0.488698</me:pop>
      </me:population>
      <me:population time="0.0630957" logTime="-1.2">
        <me:pop ref="CH2OO.log">0.0556921</me:pop>
        <me:pop ref="Altamine1">0.431052</me:pop>
        <me:pop ref="PC1.log">1.75733e-12</me:pop>
        <me:pop ref="RC1.log">9.0272e-08</me:pop>
        <me:pop ref="Ring1.log">4.90564e-06</me:pop>
        <me:pop ref="Formaldehyde.log">0.513251</me:pop>
      </me:population>
      <me:population time="0.0794328" logTime="-1.1">
        <me:pop ref="CH2OO.log">0.0263662</me:pop>
        <me:pop ref="Altamine1">0.444438</me:pop>
        <me:pop ref="PC1.log">8.31971e-13</me:pop>
        <me:pop ref="RC1.log">4.27373e-08</me:pop>
        <me:pop ref="Ring1.log">5.05792e-06</me:pop>
        <me:pop ref="Formaldehyde.log">0.529191</me:pop>
      </me:population>
      <me:population time="0.1" logTime="-1">
        <me:pop ref="CH2OO.log">0.0102853</me:pop>
        <me:pop ref="Altamine1">0.451779</me:pop>
        <me:pop ref="PC1.log">3.24547e-13</me:pop>
        <me:pop ref="RC1.log">1.66716e-08</me:pop>
        <me:pop ref="Ring1.log">5.14142e-06</me:pop>
        <me:pop ref="Formaldehyde.log">0.537931</me:pop>
      </me:population>
      <me:population time="0.125893" logTime="-0.9">
        <me:pop ref="CH2OO.log">0.00314434</me:pop>
        <me:pop ref="Altamine1">0.455038</me:pop>
        <me:pop ref="PC1.log">9.9218e-14</me:pop>
        <me:pop ref="RC1.log">5.09671e-09</me:pop>
        <me:pop ref="Ring1.log">5.1785e-06</me:pop>
        <me:pop ref="Formaldehyde.log">0.541812</me:pop>
      </me:population>
      <me:population time="0.158489" logTime="-0.8">
        <me:pop ref="CH2OO.log">0.000707257</me:pop>
        <me:pop ref="Altamine1">0.456151</me:pop>
        <me:pop ref="PC1.log">2.23171e-14</me:pop>
        <me:pop ref="RC1.log">1.1464e-09</me:pop>
        <me:pop ref="Ring1.log">5.19116e-06</me:pop>
        <me:pop ref="Formaldehyde.log">0.543137</me:pop>
      </me:population>
      <me:population time="0.199526" logTime="-0.7">
        <me:pop ref="CH2OO.log">0.000108107</me:pop>
        <me:pop ref="Altamine1">0.456424</me:pop>
        <me:pop ref="PC1.log">3.41125e-15</me:pop>
        <me:pop ref="RC1.log">1.75232e-10</me:pop>
        <me:pop ref="Ring1.log">5.19427e-06</me:pop>
        <me:pop ref="Formaldehyde.log">0.543462</me:pop>
      </me:population>
      <me:population time="0.251189" logTime="-0.6">
        <me:pop ref="CH2OO.log">1.01605e-05</me:pop>
        <me:pop ref="Altamine1">0.456469</me:pop>
        <me:pop ref="PC1.log">3.2061e-16</me:pop>
        <me:pop ref="RC1.log">1.64693e-11</me:pop>
        <me:pop ref="Ring1.log">5.19478e-06</me:pop>
        <me:pop ref="Formaldehyde.log">0.543516</me:pop>
      </me:population>
      <me:population time="0.316228" logTime="-0.5">
        <me:pop ref="CH2OO.log">5.17703e-07</me:pop>
        <me:pop ref="Altamine1">0.456473</me:pop>
        <me:pop ref="PC1.log">1.63358e-17</me:pop>
        <me:pop ref="RC1.log">8.39151e-13</me:pop>
        <me:pop ref="Ring1.log">5.19483e-06</me:pop>
        <me:pop ref="Formaldehyde.log">0.543521</me:pop>
      </me:population>
      <me:population time="0.398107" logTime="-0.4">
        <me:pop ref="CH2OO.log">1.22038e-08</me:pop>
        <me:pop ref="Altamine1">0.456474</me:pop>
        <me:pop ref="PC1.log">3.85085e-19</me:pop>
        <me:pop ref="RC1.log">1.97814e-14</me:pop>
        <me:pop ref="Ring1.log">5.19483e-06</me:pop>
        <me:pop ref="Formaldehyde.log">0.543521</me:pop>
      </me:population>
      <me:population time="0.501187" logTime="-0.3">
        <me:pop ref="CH2OO.log">1.09016e-10</me:pop>
        <me:pop ref="Altamine1">0.456474</me:pop>
        <me:pop ref="PC1.log">3.43993e-21</me:pop>
        <me:pop ref="RC1.log">1.76705e-16</me:pop>
        <me:pop ref="Ring1.log">5.19483e-06</me:pop>
        <me:pop ref="Formaldehyde.log">0.543521</me:pop>
      </me:population>
      <me:population time="0.630957" logTime="-0.2">
        <me:pop ref="CH2OO.log">2.8704e-13</me:pop>
        <me:pop ref="Altamine1">0.456474</me:pop>
        <me:pop ref="PC1.log">9.05808e-24</me:pop>
        <me:pop ref="RC1.log">4.65267e-19</me:pop>
        <me:pop ref="Ring1.log">5.19483e-06</me:pop>
        <me:pop ref="Formaldehyde.log">0.543521</me:pop>
      </me:population>
      <me:population time="0.794328" logTime="-0.1">
        <me:pop ref="CH2OO.log">1.62362e-16</me:pop>
        <me:pop ref="Altamine1">0.456474</me:pop>
        <me:pop ref="PC1.log">5.81856e-27</me:pop>
        <me:pop ref="RC1.log">2.63175e-22</me:pop>
        <me:pop ref="Ring1.log">5.19483e-06</me:pop>
        <me:pop ref="Formaldehyde.log">0.543521</me:pop>
      </me:population>
      <me:population time="1" logTime="0">
        <me:pop ref="CH2OO.log">1.32489e-20</me:pop>
        <me:pop ref="Altamine1">0.456474</me:pop>
        <me:pop ref="PC1.log">6.95723e-28</me:pop>
        <me:pop ref="RC1.log">2.14753e-26</me:pop>
        <me:pop ref="Ring1.log">5.19483e-06</me:pop>
        <me:pop ref="Formaldehyde.log">0.543521</me:pop>
      </me:population>
      <me:population time="1.25893" logTime="0.1">
        <me:pop ref="CH2OO.log">9.44727e-26</me:pop>
        <me:pop ref="Altamine1">0.456474</me:pop>
        <me:pop ref="PC1.log">6.95305e-28</me:pop>
        <me:pop ref="RC1.log">1.53132e-31</me:pop>
        <me:pop ref="Ring1.log">5.19483e-06</me:pop>
        <me:pop ref="Formaldehyde.log">0.543521</me:pop>
      </me:population>
      <me:population time="1.58489" logTime="0.2">
        <me:pop ref="CH2OO.log">3.13175e-32</me:pop>
        <me:pop ref="Altamine1">0.456474</me:pop>
        <me:pop ref="PC1.log">6.95305e-28</me:pop>
        <me:pop ref="RC1.log">5.07631e-38</me:pop>
        <me:pop ref="Ring1.log">5.19483e-06</me:pop>
        <me:pop ref="Formaldehyde.log">0.543521</me:pop>
      </me:population>
      <me:population time="1.99526" logTime="0.3">
        <me:pop ref="CH2OO.log">7.37239e-37</me:pop>
        <me:pop ref="Altamine1">0.456474</me:pop>
        <me:pop ref="PC1.log">6.95305e-28</me:pop>
        <me:pop ref="RC1.log">1.36421e-42</me:pop>
        <me:pop ref="Ring1.log">5.19483e-06</me:pop>
        <me:pop ref="Formaldehyde.log">0.543521</me:pop>
      </me:population>
      <me:population time="2.51189" logTime="0.4">
        <me:pop ref="CH2OO.log">7.37021e-37</me:pop>
        <me:pop ref="Altamine1">0.456474</me:pop>
        <me:pop ref="PC1.log">6.95305e-28</me:pop>
        <me:pop ref="RC1.log">1.36386e-42</me:pop>
        <me:pop ref="Ring1.log">5.19483e-06</me:pop>
        <me:pop ref="Formaldehyde.log">0.543521</me:pop>
      </me:population>
      <me:population time="3.16228" logTime="0.5">
        <me:pop ref="CH2OO.log">7.37021e-37</me:pop>
        <me:pop ref="Altamine1">0.456474</me:pop>
        <me:pop ref="PC1.log">6.95305e-28</me:pop>
        <me:pop ref="RC1.log">1.36386e-42</me:pop>
        <me:pop ref="Ring1.log">5.19483e-06</me:pop>
        <me:pop ref="Formaldehyde.log">0.543521</me:pop>
      </me:population>
      <me:population time="3.98107" logTime="0.6">
        <me:pop ref="CH2OO.log">7.37021e-37</me:pop>
        <me:pop ref="Altamine1">0.456474</me:pop>
        <me:pop ref="PC1.log">6.95305e-28</me:pop>
        <me:pop ref="RC1.log">1.36386e-42</me:pop>
        <me:pop ref="Ring1.log">5.19483e-06</me:pop>
        <me:pop ref="Formaldehyde.log">0.543521</me:pop>
      </me:population>
      <me:population time="5.01187" logTime="0.7">
        <me:pop ref="CH2OO.log">7.37021e-37</me:pop>
        <me:pop ref="Altamine1">0.456474</me:pop>
        <me:pop ref="PC1.log">6.95305e-28</me:pop>
        <me:pop ref="RC1.log">1.36386e-42</me:pop>
        <me:pop ref="Ring1.log">5.19483e-06</me:pop>
        <me:pop ref="Formaldehyde.log">0.543521</me:pop>
      </me:population>
      <me:population time="6.30957" logTime="0.8">
        <me:pop ref="CH2OO.log">7.37021e-37</me:pop>
        <me:pop ref="Altamine1">0.456474</me:pop>
        <me:pop ref="PC1.log">6.95305e-28</me:pop>
        <me:pop ref="RC1.log">1.36386e-42</me:pop>
        <me:pop ref="Ring1.log">5.19483e-06</me:pop>
        <me:pop ref="Formaldehyde.log">0.543521</me:pop>
      </me:population>
      <me:population time="7.94328" logTime="0.9">
        <me:pop ref="CH2OO.log">7.37021e-37</me:pop>
        <me:pop ref="Altamine1">0.456474</me:pop>
        <me:pop ref="PC1.log">6.95305e-28</me:pop>
        <me:pop ref="RC1.log">1.36386e-42</me:pop>
        <me:pop ref="Ring1.log">5.19483e-06</me:pop>
        <me:pop ref="Formaldehyde.log">0.543521</me:pop>
      </me:population>
      <me:population time="10" logTime="1">
        <me:pop ref="CH2OO.log">7.37021e-37</me:pop>
        <me:pop ref="Altamine1">0.456474</me:pop>
        <me:pop ref="PC1.log">6.95305e-28</me:pop>
        <me:pop ref="RC1.log">1.36386e-42</me:pop>
        <me:pop ref="Ring1.log">5.19483e-06</me:pop>
        <me:pop ref="Formaldehyde.log">0.543521</me:pop>
      </me:population>
      <me:population time="12.5893" logTime="1.1">
        <me:pop ref="CH2OO.log">7.37021e-37</me:pop>
        <me:pop ref="Altamine1">0.456474</me:pop>
        <me:pop ref="PC1.log">6.95305e-28</me:pop>
        <me:pop ref="RC1.log">1.36386e-42</me:pop>
        <me:pop ref="Ring1.log">5.19483e-06</me:pop>
        <me:pop ref="Formaldehyde.log">0.543521</me:pop>
      </me:population>
      <me:population time="15.8489" logTime="1.2">
        <me:pop ref="CH2OO.log">7.37021e-37</me:pop>
        <me:pop ref="Altamine1">0.456474</me:pop>
        <me:pop ref="PC1.log">6.95305e-28</me:pop>
        <me:pop ref="RC1.log">1.36386e-42</me:pop>
        <me:pop ref="Ring1.log">5.19483e-06</me:pop>
        <me:pop ref="Formaldehyde.log">0.543521</me:pop>
      </me:population>
      <me:population time="19.9526" logTime="1.3">
        <me:pop ref="CH2OO.log">7.37021e-37</me:pop>
        <me:pop ref="Altamine1">0.456474</me:pop>
        <me:pop ref="PC1.log">6.95305e-28</me:pop>
        <me:pop ref="RC1.log">1.36386e-42</me:pop>
        <me:pop ref="Ring1.log">5.19483e-06</me:pop>
        <me:pop ref="Formaldehyde.log">0.543521</me:pop>
      </me:population>
      <me:population time="25.1189" logTime="1.4">
        <me:pop ref="CH2OO.log">7.37021e-37</me:pop>
        <me:pop ref="Altamine1">0.456474</me:pop>
        <me:pop ref="PC1.log">6.95305e-28</me:pop>
        <me:pop ref="RC1.log">1.36386e-42</me:pop>
        <me:pop ref="Ring1.log">5.19483e-06</me:pop>
        <me:pop ref="Formaldehyde.log">0.543521</me:pop>
      </me:population>
      <me:population time="31.6228" logTime="1.5">
        <me:pop ref="CH2OO.log">7.37021e-37</me:pop>
        <me:pop ref="Altamine1">0.456474</me:pop>
        <me:pop ref="PC1.log">6.95305e-28</me:pop>
        <me:pop ref="RC1.log">1.36386e-42</me:pop>
        <me:pop ref="Ring1.log">5.19483e-06</me:pop>
        <me:pop ref="Formaldehyde.log">0.543521</me:pop>
      </me:population>
      <me:population time="39.8107" logTime="1.6">
        <me:pop ref="CH2OO.log">7.37021e-37</me:pop>
        <me:pop ref="Altamine1">0.456474</me:pop>
        <me:pop ref="PC1.log">6.95305e-28</me:pop>
        <me:pop ref="RC1.log">1.36386e-42</me:pop>
        <me:pop ref="Ring1.log">5.19483e-06</me:pop>
        <me:pop ref="Formaldehyde.log">0.543521</me:pop>
      </me:population>
      <me:population time="50.1187" logTime="1.7">
        <me:pop ref="CH2OO.log">7.37021e-37</me:pop>
        <me:pop ref="Altamine1">0.456474</me:pop>
        <me:pop ref="PC1.log">6.95305e-28</me:pop>
        <me:pop ref="RC1.log">1.36386e-42</me:pop>
        <me:pop ref="Ring1.log">5.19483e-06</me:pop>
        <me:pop ref="Formaldehyde.log">0.543521</me:pop>
      </me:population>
      <me:population time="63.0957" logTime="1.8">
        <me:pop ref="CH2OO.log">7.37021e-37</me:pop>
        <me:pop ref="Altamine1">0.456474</me:pop>
        <me:pop ref="PC1.log">6.95305e-28</me:pop>
        <me:pop ref="RC1.log">1.36386e-42</me:pop>
        <me:pop ref="Ring1.log">5.19483e-06</me:pop>
        <me:pop ref="Formaldehyde.log">0.543521</me:pop>
      </me:population>
      <me:population time="79.4328" logTime="1.9">
        <me:pop ref="CH2OO.log">7.37021e-37</me:pop>
        <me:pop ref="Altamine1">0.456474</me:pop>
        <me:pop ref="PC1.log">6.95305e-28</me:pop>
        <me:pop ref="RC1.log">1.36386e-42</me:pop>
        <me:pop ref="Ring1.log">5.19483e-06</me:pop>
        <me:pop ref="Formaldehyde.log">0.543521</me:pop>
      </me:population>
      <me:population time="100" logTime="2">
        <me:pop ref="CH2OO.log">7.37021e-37</me:pop>
        <me:pop ref="Altamine1">0.456474</me:pop>
        <me:pop ref="PC1.log">6.95305e-28</me:pop>
        <me:pop ref="RC1.log">1.36386e-42</me:pop>
        <me:pop ref="Ring1.log">5.19483e-06</me:pop>
        <me:pop ref="Formaldehyde.log">0.543521</me:pop>
      </me:population>
      <me:population time="125.893" logTime="2.1">
        <me:pop ref="CH2OO.log">7.37021e-37</me:pop>
        <me:pop ref="Altamine1">0.456474</me:pop>
        <me:pop ref="PC1.log">6.95305e-28</me:pop>
        <me:pop ref="RC1.log">1.36386e-42</me:pop>
        <me:pop ref="Ring1.log">5.19483e-06</me:pop>
        <me:pop ref="Formaldehyde.log">0.543521</me:pop>
      </me:population>
      <me:population time="158.489" logTime="2.2">
        <me:pop ref="CH2OO.log">7.37021e-37</me:pop>
        <me:pop ref="Altamine1">0.456474</me:pop>
        <me:pop ref="PC1.log">6.95305e-28</me:pop>
        <me:pop ref="RC1.log">1.36386e-42</me:pop>
        <me:pop ref="Ring1.log">5.19483e-06</me:pop>
        <me:pop ref="Formaldehyde.log">0.543521</me:pop>
      </me:population>
      <me:population time="199.526" logTime="2.3">
        <me:pop ref="CH2OO.log">7.37021e-37</me:pop>
        <me:pop ref="Altamine1">0.456474</me:pop>
        <me:pop ref="PC1.log">6.95305e-28</me:pop>
        <me:pop ref="RC1.log">1.36386e-42</me:pop>
        <me:pop ref="Ring1.log">5.19483e-06</me:pop>
        <me:pop ref="Formaldehyde.log">0.543521</me:pop>
      </me:population>
      <me:population time="251.189" logTime="2.4">
        <me:pop ref="CH2OO.log">7.37021e-37</me:pop>
        <me:pop ref="Altamine1">0.456474</me:pop>
        <me:pop ref="PC1.log">6.95305e-28</me:pop>
        <me:pop ref="RC1.log">1.36386e-42</me:pop>
        <me:pop ref="Ring1.log">5.19483e-06</me:pop>
        <me:pop ref="Formaldehyde.log">0.543521</me:pop>
      </me:population>
      <me:population time="316.228" logTime="2.5">
        <me:pop ref="CH2OO.log">7.37021e-37</me:pop>
        <me:pop ref="Altamine1">0.456474</me:pop>
        <me:pop ref="PC1.log">6.95305e-28</me:pop>
        <me:pop ref="RC1.log">1.36386e-42</me:pop>
        <me:pop ref="Ring1.log">5.19483e-06</me:pop>
        <me:pop ref="Formaldehyde.log">0.543521</me:pop>
      </me:population>
      <me:population time="398.107" logTime="2.6">
        <me:pop ref="CH2OO.log">7.37021e-37</me:pop>
        <me:pop ref="Altamine1">0.456474</me:pop>
        <me:pop ref="PC1.log">6.95305e-28</me:pop>
        <me:pop ref="RC1.log">1.36386e-42</me:pop>
        <me:pop ref="Ring1.log">5.19483e-06</me:pop>
        <me:pop ref="Formaldehyde.log">0.543521</me:pop>
      </me:population>
      <me:population time="501.187" logTime="2.7">
        <me:pop ref="CH2OO.log">7.37021e-37</me:pop>
        <me:pop ref="Altamine1">0.456474</me:pop>
        <me:pop ref="PC1.log">6.95305e-28</me:pop>
        <me:pop ref="RC1.log">1.36386e-42</me:pop>
        <me:pop ref="Ring1.log">5.19483e-06</me:pop>
        <me:pop ref="Formaldehyde.log">0.543521</me:pop>
      </me:population>
      <me:population time="630.957" logTime="2.8">
        <me:pop ref="CH2OO.log">7.37021e-37</me:pop>
        <me:pop ref="Altamine1">0.456474</me:pop>
        <me:pop ref="PC1.log">6.95305e-28</me:pop>
        <me:pop ref="RC1.log">1.36386e-42</me:pop>
        <me:pop ref="Ring1.log">5.19483e-06</me:pop>
        <me:pop ref="Formaldehyde.log">0.543521</me:pop>
      </me:population>
      <me:population time="794.328" logTime="2.9">
        <me:pop ref="CH2OO.log">7.37021e-37</me:pop>
        <me:pop ref="Altamine1">0.456474</me:pop>
        <me:pop ref="PC1.log">6.95305e-28</me:pop>
        <me:pop ref="RC1.log">1.36386e-42</me:pop>
        <me:pop ref="Ring1.log">5.19483e-06</me:pop>
        <me:pop ref="Formaldehyde.log">0.543521</me:pop>
      </me:population>
      <me:population time="1000" logTime="3">
        <me:pop ref="CH2OO.log">7.37021e-37</me:pop>
        <me:pop ref="Altamine1">0.456474</me:pop>
        <me:pop ref="PC1.log">6.95305e-28</me:pop>
        <me:pop ref="RC1.log">1.36386e-42</me:pop>
        <me:pop ref="Ring1.log">5.19483e-06</me:pop>
        <me:pop ref="Formaldehyde.log">0.543521</me:pop>
      </me:population>
      <me:population time="1258.93" logTime="3.1">
        <me:pop ref="CH2OO.log">7.37021e-37</me:pop>
        <me:pop ref="Altamine1">0.456474</me:pop>
        <me:pop ref="PC1.log">6.95305e-28</me:pop>
        <me:pop ref="RC1.log">1.36386e-42</me:pop>
        <me:pop ref="Ring1.log">5.19483e-06</me:pop>
        <me:pop ref="Formaldehyde.log">0.543521</me:pop>
      </me:population>
      <me:population time="1584.89" logTime="3.2">
        <me:pop ref="CH2OO.log">7.37021e-37</me:pop>
        <me:pop ref="Altamine1">0.456474</me:pop>
        <me:pop ref="PC1.log">6.95305e-28</me:pop>
        <me:pop ref="RC1.log">1.36386e-42</me:pop>
        <me:pop ref="Ring1.log">5.19483e-06</me:pop>
        <me:pop ref="Formaldehyde.log">0.543521</me:pop>
      </me:population>
      <me:population time="1995.26" logTime="3.3">
        <me:pop ref="CH2OO.log">7.37021e-37</me:pop>
        <me:pop ref="Altamine1">0.456474</me:pop>
        <me:pop ref="PC1.log">6.95304e-28</me:pop>
        <me:pop ref="RC1.log">1.36386e-42</me:pop>
        <me:pop ref="Ring1.log">5.19483e-06</me:pop>
        <me:pop ref="Formaldehyde.log">0.543521</me:pop>
      </me:population>
      <me:population time="2511.89" logTime="3.4">
        <me:pop ref="CH2OO.log">7.37021e-37</me:pop>
        <me:pop ref="Altamine1">0.456474</me:pop>
        <me:pop ref="PC1.log">6.95304e-28</me:pop>
        <me:pop ref="RC1.log">1.36386e-42</me:pop>
        <me:pop ref="Ring1.log">5.19483e-06</me:pop>
        <me:pop ref="Formaldehyde.log">0.543521</me:pop>
      </me:population>
      <me:population time="3162.28" logTime="3.5">
        <me:pop ref="CH2OO.log">7.3702e-37</me:pop>
        <me:pop ref="Altamine1">0.456474</me:pop>
        <me:pop ref="PC1.log">6.95304e-28</me:pop>
        <me:pop ref="RC1.log">1.36386e-42</me:pop>
        <me:pop ref="Ring1.log">5.19482e-06</me:pop>
        <me:pop ref="Formaldehyde.log">0.543521</me:pop>
      </me:population>
      <me:population time="3981.07" logTime="3.6">
        <me:pop ref="CH2OO.log">7.3702e-37</me:pop>
        <me:pop ref="Altamine1">0.456474</me:pop>
        <me:pop ref="PC1.log">6.95304e-28</me:pop>
        <me:pop ref="RC1.log">1.36386e-42</me:pop>
        <me:pop ref="Ring1.log">5.19482e-06</me:pop>
        <me:pop ref="Formaldehyde.log">0.543521</me:pop>
      </me:population>
      <me:population time="5011.87" logTime="3.7">
        <me:pop ref="CH2OO.log">7.3702e-37</me:pop>
        <me:pop ref="Altamine1">0.456474</me:pop>
        <me:pop ref="PC1.log">6.95304e-28</me:pop>
        <me:pop ref="RC1.log">1.36386e-42</me:pop>
        <me:pop ref="Ring1.log">5.19482e-06</me:pop>
        <me:pop ref="Formaldehyde.log">0.543521</me:pop>
      </me:population>
      <me:population time="6309.57" logTime="3.8">
        <me:pop ref="CH2OO.log">7.37019e-37</me:pop>
        <me:pop ref="Altamine1">0.456474</me:pop>
        <me:pop ref="PC1.log">6.95303e-28</me:pop>
        <me:pop ref="RC1.log">1.36386e-42</me:pop>
        <me:pop ref="Ring1.log">5.19482e-06</me:pop>
        <me:pop ref="Formaldehyde.log">0.543521</me:pop>
      </me:population>
      <me:population time="7943.28" logTime="3.9">
        <me:pop ref="CH2OO.log">7.37019e-37</me:pop>
        <me:pop ref="Altamine1">0.456474</me:pop>
        <me:pop ref="PC1.log">6.95303e-28</me:pop>
        <me:pop ref="RC1.log">1.36385e-42</me:pop>
        <me:pop ref="Ring1.log">5.19481e-06</me:pop>
        <me:pop ref="Formaldehyde.log">0.543521</me:pop>
      </me:population>
      <me:population time="10000" logTime="4">
        <me:pop ref="CH2OO.log">7.37018e-37</me:pop>
        <me:pop ref="Altamine1">0.456474</me:pop>
        <me:pop ref="PC1.log">6.95302e-28</me:pop>
        <me:pop ref="RC1.log">1.36385e-42</me:pop>
        <me:pop ref="Ring1.log">5.19481e-06</me:pop>
        <me:pop ref="Formaldehyde.log">0.543521</me:pop>
      </me:population>
    </me:populationList>
    <me:avEnergyList T="298.15" conc="2.46149e+19" energyUnits="kJ/mol">
      <me:avEnergy ref="Altamine1">
        <me:Av time="1e-11" logTime="-11">561.832</me:Av>
        <me:Av time="1.25893e-11" logTime="-10.9">561.575</me:Av>
        <me:Av time="1.58489e-11" logTime="-10.8">561.306</me:Av>
        <me:Av time="1.99526e-11" logTime="-10.7">561.019</me:Av>
        <me:Av time="2.51189e-11" logTime="-10.6">560.708</me:Av>
        <me:Av time="3.16228e-11" logTime="-10.5">560.365</me:Av>
        <me:Av time="3.98107e-11" logTime="-10.4">559.983</me:Av>
        <me:Av time="5.01187e-11" logTime="-10.3">559.552</me:Av>
        <me:Av time="6.30957e-11" logTime="-10.2">559.063</me:Av>
        <me:Av time="7.94328e-11" logTime="-10.1">558.502</me:Av>
        <me:Av time="1e-10" logTime="-10">557.854</me:Av>
        <me:Av time="1.25893e-10" logTime="-9.9">557.097</me:Av>
        <me:Av time="1.58489e-10" logTime="-9.8">556.204</me:Av>
        <me:Av time="1.99526e-10" logTime="-9.7">555.14</me:Av>
        <me:Av time="2.51189e-10" logTime="-9.6">553.856</me:Av>
        <me:Av time="3.16228e-10" logTime="-9.5">552.293</me:Av>
        <me:Av time="3.98107e-10" logTime="-9.4">550.372</me:Av>
        <me:Av time="5.01187e-10" logTime="-9.3">547.996</me:Av>
        <me:Av time="6.30957e-10" logTime="-9.2">545.04</me:Av>
        <me:Av time="7.94328e-10" logTime="-9.1">541.351</me:Av>
        <me:Av time="1e-09" logTime="-9">536.732</me:Av>
        <me:Av time="1.25893e-09" logTime="-8.9">530.94</me:Av>
        <me:Av time="1.58489e-09" logTime="-8.8">523.667</me:Av>
        <me:Av time="1.99526e-09" logTime="-8.7">514.53</me:Av>
        <me:Av time="2.51189e-09" logTime="-8.6">503.052</me:Av>
        <me:Av time="3.16228e-09" logTime="-8.5">488.635</me:Av>
        <me:Av time="3.98107e-09" logTime="-8.4">470.534</me:Av>
        <me:Av time="5.01187e-09" logTime="-8.3">447.822</me:Av>
        <me:Av time="6.30957e-09" logTime="-8.2">419.349</me:Av>
        <me:Av time="7.94328e-09" logTime="-8.1">383.713</me:Av>
        <me:Av time="1e-08" logTime="-8">339.421</me:Av>
        <me:Av time="1.25893e-08" logTime="-7.9">286.889</me:Av>
        <me:Av time="1.58489e-08" logTime="-7.8">233.555</me:Av>
        <me:Av time="1.99526e-08" logTime="-7.7">188.143</me:Av>
        <me:Av time="2.51189e-08" logTime="-7.6">151.567</me:Av>
        <me:Av time="3.16228e-08" logTime="-7.5">122.251</me:Av>
        <me:Av time="3.98107e-08" logTime="-7.4">98.8273</me:Av>
        <me:Av time="5.01187e-08" logTime="-7.3">80.1864</me:Av>
        <me:Av time="6.30957e-08" logTime="-7.2">65.4073</me:Av>
        <me:Av time="7.94328e-08" logTime="-7.1">53.7194</me:Av>
        <me:Av time="1e-07" logTime="-7">44.4844</me:Av>
        <me:Av time="1.25893e-07" logTime="-6.9">37.1852</me:Av>
        <me:Av time="1.58489e-07" logTime="-6.8">31.4113</me:Av>
        <me:Av time="1.99526e-07" logTime="-6.7">26.8403</me:Av>
        <me:Av time="2.51189e-07" logTime="-6.6">23.2191</me:Av>
        <me:Av time="3.16228e-07" logTime="-6.5">20.3488</me:Av>
        <me:Av time="3.98107e-07" logTime="-6.4">18.0726</me:Av>
        <me:Av time="5.01187e-07" logTime="-6.3">16.267</me:Av>
        <me:Av time="6.30957e-07" logTime="-6.2">14.8342</me:Av>
        <me:Av time="7.94328e-07" logTime="-6.1">13.6971</me:Av>
        <me:Av time="1e-06" logTime="-6">12.7944</me:Av>
        <me:Av time="1.25893e-06" logTime="-5.9">12.0778</me:Av>
        <me:Av time="1.58489e-06" logTime="-5.8">11.5088</me:Av>
        <me:Av time="1.99526e-06" logTime="-5.7">11.057</me:Av>
        <me:Av time="2.51189e-06" logTime="-5.6">10.6982</me:Av>
        <me:Av time="3.16228e-06" logTime="-5.5">10.4133</me:Av>
        <me:Av time="3.98107e-06" logTime="-5.4">10.187</me:Av>
        <me:Av time="5.01187e-06" logTime="-5.3">10.0072</me:Av>
        <me:Av time="6.30957e-06" logTime="-5.2">9.86448</me:Av>
        <me:Av time="7.94328e-06" logTime="-5.1">9.75109</me:Av>
        <me:Av time="1e-05" logTime="-5">9.66104</me:Av>
        <me:Av time="1.25893e-05" logTime="-4.9">9.58951</me:Av>
        <me:Av time="1.58489e-05" logTime="-4.8">9.53269</me:Av>
        <me:Av time="1.99526e-05" logTime="-4.7">9.48756</me:Av>
        <me:Av time="2.51189e-05" logTime="-4.6">9.45172</me:Av>
        <me:Av time="3.16228e-05" logTime="-4.5">9.42324</me:Av>
        <me:Av time="3.98107e-05" logTime="-4.4">9.40062</me:Av>
        <me:Av time="5.01187e-05" logTime="-4.3">9.38266</me:Av>
        <me:Av time="6.30957e-05" logTime="-4.2">9.36839</me:Av>
        <me:Av time="7.94328e-05" logTime="-4.1">9.35706</me:Av>
        <me:Av time="0.0001" logTime="-4">9.34805</me:Av>
        <me:Av time="0.000125893" logTime="-3.9">9.3409</me:Av>
        <me:Av time="0.000158489" logTime="-3.8">9.33522</me:Av>
        <me:Av time="0.000199526" logTime="-3.7">9.33071</me:Av>
        <me:Av time="0.000251189" logTime="-3.6">9.32712</me:Av>
        <me:Av time="0.000316228" logTime="-3.5">9.32428</me:Av>
        <me:Av time="0.000398107" logTime="-3.4">9.32201</me:Av>
        <me:Av time="0.000501187" logTime="-3.3">9.32022</me:Av>
        <me:Av time="0.000630957" logTime="-3.2">9.31879</me:Av>
        <me:Av time="0.000794328" logTime="-3.1">9.31766</me:Av>
        <me:Av time="0.001" logTime="-3">9.31676</me:Av>
        <me:Av time="0.00125893" logTime="-2.9">9.31604</me:Av>
        <me:Av time="0.00158489" logTime="-2.8">9.31547</me:Av>
        <me:Av time="0.00199526" logTime="-2.7">9.31502</me:Av>
        <me:Av time="0.00251189" logTime="-2.6">9.31467</me:Av>
        <me:Av time="0.00316228" logTime="-2.5">9.31438</me:Av>
        <me:Av time="0.00398107" logTime="-2.4">9.31416</me:Av>
        <me:Av time="0.00501187" logTime="-2.3">9.31398</me:Av>
        <me:Av time="0.00630957" logTime="-2.2">9.31383</me:Av>
        <me:Av time="0.00794328" logTime="-2.1">9.31372</me:Av>
        <me:Av time="0.01" logTime="-2">9.31363</me:Av>
        <me:Av time="0.0125893" logTime="-1.9">9.31356</me:Av>
        <me:Av time="0.0158489" logTime="-1.8">9.31351</me:Av>
        <me:Av time="0.0199526" logTime="-1.7">9.31347</me:Av>
        <me:Av time="0.0251189" logTime="-1.6">9.31343</me:Av>
        <me:Av time="0.0316228" logTime="-1.5">9.31341</me:Av>
        <me:Av time="0.0398107" logTime="-1.4">9.31339</me:Av>
        <me:Av time="0.0501187" logTime="-1.3">9.31338</me:Av>
        <me:Av time="0.0630957" logTime="-1.2">9.31337</me:Av>
        <me:Av time="0.0794328" logTime="-1.1">9.31336</me:Av>
        <me:Av time="0.1" logTime="-1">9.31336</me:Av>
        <me:Av time="0.125893" logTime="-0.9">9.31336</me:Av>
        <me:Av time="0.158489" logTime="-0.8">9.31336</me:Av>
        <me:Av time="0.199526" logTime="-0.7">9.31336</me:Av>
        <me:Av time="0.251189" logTime="-0.6">9.31336</me:Av>
        <me:Av time="0.316228" logTime="-0.5">9.31336</me:Av>
        <me:Av time="0.398107" logTime="-0.4">9.31336</me:Av>
        <me:Av time="0.501187" logTime="-0.3">9.31336</me:Av>
        <me:Av time="0.630957" logTime="-0.2">9.31336</me:Av>
        <me:Av time="0.794328" logTime="-0.1">9.31336</me:Av>
        <me:Av time="1" logTime="0">9.31336</me:Av>
        <me:Av time="1.25893" logTime="0.1">9.31336</me:Av>
        <me:Av time="1.58489" logTime="0.2">9.31336</me:Av>
        <me:Av time="1.99526" logTime="0.3">9.31336</me:Av>
        <me:Av time="2.51189" logTime="0.4">9.31336</me:Av>
        <me:Av time="3.16228" logTime="0.5">9.31336</me:Av>
        <me:Av time="3.98107" logTime="0.6">9.31336</me:Av>
        <me:Av time="5.01187" logTime="0.7">9.31336</me:Av>
        <me:Av time="6.30957" logTime="0.8">9.31336</me:Av>
        <me:Av time="7.94328" logTime="0.9">9.31336</me:Av>
        <me:Av time="10" logTime="1">9.31336</me:Av>
        <me:Av time="12.5893" logTime="1.1">9.31336</me:Av>
        <me:Av time="15.8489" logTime="1.2">9.31336</me:Av>
        <me:Av time="19.9526" logTime="1.3">9.31336</me:Av>
        <me:Av time="25.1189" logTime="1.4">9.31336</me:Av>
        <me:Av time="31.6228" logTime="1.5">9.31336</me:Av>
        <me:Av time="39.8107" logTime="1.6">9.31336</me:Av>
        <me:Av time="50.1187" logTime="1.7">9.31336</me:Av>
        <me:Av time="63.0957" logTime="1.8">9.31336</me:Av>
        <me:Av time="79.4328" logTime="1.9">9.31336</me:Av>
        <me:Av time="100" logTime="2">9.31336</me:Av>
        <me:Av time="125.893" logTime="2.1">9.31336</me:Av>
        <me:Av time="158.489" logTime="2.2">9.31336</me:Av>
        <me:Av time="199.526" logTime="2.3">9.31336</me:Av>
        <me:Av time="251.189" logTime="2.4">9.31336</me:Av>
        <me:Av time="316.228" logTime="2.5">9.31336</me:Av>
        <me:Av time="398.107" logTime="2.6">9.31336</me:Av>
        <me:Av time="501.187" logTime="2.7">9.31336</me:Av>
        <me:Av time="630.957" logTime="2.8">9.31336</me:Av>
        <me:Av time="794.328" logTime="2.9">9.31336</me:Av>
        <me:Av time="1000" logTime="3">9.31336</me:Av>
        <me:Av time="1258.93" logTime="3.1">9.31336</me:Av>
        <me:Av time="1584.89" logTime="3.2">9.31336</me:Av>
        <me:Av time="1995.26" logTime="3.3">9.31336</me:Av>
        <me:Av time="2511.89" logTime="3.4">9.31336</me:Av>
        <me:Av time="3162.28" logTime="3.5">9.31336</me:Av>
        <me:Av time="3981.07" logTime="3.6">9.31336</me:Av>
        <me:Av time="5011.87" logTime="3.7">9.31336</me:Av>
        <me:Av time="6309.57" logTime="3.8">9.31336</me:Av>
        <me:Av time="7943.28" logTime="3.9">9.31336</me:Av>
        <me:Av time="10000" logTime="4">9.31336</me:Av>
      </me:avEnergy>
      <me:avEnergy ref="PC1.log">
        <me:Av time="1e-11" logTime="-11">498.734</me:Av>
        <me:Av time="1.25893e-11" logTime="-10.9">498.494</me:Av>
        <me:Av time="1.58489e-11" logTime="-10.8">498.247</me:Av>
        <me:Av time="1.99526e-11" logTime="-10.7">497.99</me:Av>
        <me:Av time="2.51189e-11" logTime="-10.6">497.721</me:Av>
        <me:Av time="3.16228e-11" logTime="-10.5">497.438</me:Av>
        <me:Av time="3.98107e-11" logTime="-10.4">497.143</me:Av>
        <me:Av time="5.01187e-11" logTime="-10.3">496.837</me:Av>
        <me:Av time="6.30957e-11" logTime="-10.2">496.528</me:Av>
        <me:Av time="7.94328e-11" logTime="-10.1">496.222</me:Av>
        <me:Av time="1e-10" logTime="-10">495.93</me:Av>
        <me:Av time="1.25893e-10" logTime="-9.9">495.662</me:Av>
        <me:Av time="1.58489e-10" logTime="-9.8">495.426</me:Av>
        <me:Av time="1.99526e-10" logTime="-9.7">495.228</me:Av>
        <me:Av time="2.51189e-10" logTime="-9.6">495.068</me:Av>
        <me:Av time="3.16228e-10" logTime="-9.5">494.941</me:Av>
        <me:Av time="3.98107e-10" logTime="-9.4">494.843</me:Av>
        <me:Av time="5.01187e-10" logTime="-9.3">494.767</me:Av>
        <me:Av time="6.30957e-10" logTime="-9.2">494.707</me:Av>
        <me:Av time="7.94328e-10" logTime="-9.1">494.659</me:Av>
        <me:Av time="1e-09" logTime="-9">494.62</me:Av>
        <me:Av time="1.25893e-09" logTime="-8.9">494.585</me:Av>
        <me:Av time="1.58489e-09" logTime="-8.8">494.552</me:Av>
        <me:Av time="1.99526e-09" logTime="-8.7">494.517</me:Av>
        <me:Av time="2.51189e-09" logTime="-8.6">494.479</me:Av>
        <me:Av time="3.16228e-09" logTime="-8.5">494.434</me:Av>
        <me:Av time="3.98107e-09" logTime="-8.4">494.382</me:Av>
        <me:Av time="5.01187e-09" logTime="-8.3">494.323</me:Av>
        <me:Av time="6.30957e-09" logTime="-8.2">494.257</me:Av>
        <me:Av time="7.94328e-09" logTime="-8.1">494.186</me:Av>
        <me:Av time="1e-08" logTime="-8">494.112</me:Av>
        <me:Av time="1.25893e-08" logTime="-7.9">494.037</me:Av>
        <me:Av time="1.58489e-08" logTime="-7.8">493.967</me:Av>
        <me:Av time="1.99526e-08" logTime="-7.7">493.906</me:Av>
        <me:Av time="2.51189e-08" logTime="-7.6">493.855</me:Av>
        <me:Av time="3.16228e-08" logTime="-7.5">493.819</me:Av>
        <me:Av time="3.98107e-08" logTime="-7.4">493.796</me:Av>
        <me:Av time="5.01187e-08" logTime="-7.3">493.783</me:Av>
        <me:Av time="6.30957e-08" logTime="-7.2">493.778</me:Av>
        <me:Av time="7.94328e-08" logTime="-7.1">493.776</me:Av>
        <me:Av time="1e-07" logTime="-7">493.776</me:Av>
        <me:Av time="1.25893e-07" logTime="-6.9">493.775</me:Av>
        <me:Av time="1.58489e-07" logTime="-6.8">493.775</me:Av>
        <me:Av time="1.99526e-07" logTime="-6.7">493.775</me:Av>
        <me:Av time="2.51189e-07" logTime="-6.6">493.775</me:Av>
        <me:Av time="3.16228e-07" logTime="-6.5">493.775</me:Av>
        <me:Av time="3.98107e-07" logTime="-6.4">493.775</me:Av>
        <me:Av time="5.01187e-07" logTime="-6.3">493.775</me:Av>
        <me:Av time="6.30957e-07" logTime="-6.2">493.775</me:Av>
        <me:Av time="7.94328e-07" logTime="-6.1">493.775</me:Av>
        <me:Av time="1e-06" logTime="-6">493.775</me:Av>
        <me:Av time="1.25893e-06" logTime="-5.9">493.775</me:Av>
        <me:Av time="1.58489e-06" logTime="-5.8">493.775</me:Av>
        <me:Av time="1.99526e-06" logTime="-5.7">493.775</me:Av>
        <me:Av time="2.51189e-06" logTime="-5.6">493.775</me:Av>
        <me:Av time="3.16228e-06" logTime="-5.5">493.775</me:Av>
        <me:Av time="3.98107e-06" logTime="-5.4">493.775</me:Av>
        <me:Av time="5.01187e-06" logTime="-5.3">493.775</me:Av>
        <me:Av time="6.30957e-06" logTime="-5.2">493.775</me:Av>
        <me:Av time="7.94328e-06" logTime="-5.1">493.775</me:Av>
        <me:Av time="1e-05" logTime="-5">493.775</me:Av>
        <me:Av time="1.25893e-05" logTime="-4.9">493.775</me:Av>
        <me:Av time="1.58489e-05" logTime="-4.8">493.775</me:Av>
        <me:Av time="1.99526e-05" logTime="-4.7">493.775</me:Av>
        <me:Av time="2.51189e-05" logTime="-4.6">493.775</me:Av>
        <me:Av time="3.16228e-05" logTime="-4.5">493.775</me:Av>
        <me:Av time="3.98107e-05" logTime="-4.4">493.775</me:Av>
        <me:Av time="5.01187e-05" logTime="-4.3">493.775</me:Av>
        <me:Av time="6.30957e-05" logTime="-4.2">493.775</me:Av>
        <me:Av time="7.94328e-05" logTime="-4.1">493.775</me:Av>
        <me:Av time="0.0001" logTime="-4">493.775</me:Av>
        <me:Av time="0.000125893" logTime="-3.9">493.775</me:Av>
        <me:Av time="0.000158489" logTime="-3.8">493.775</me:Av>
        <me:Av time="0.000199526" logTime="-3.7">493.775</me:Av>
        <me:Av time="0.000251189" logTime="-3.6">493.775</me:Av>
        <me:Av time="0.000316228" logTime="-3.5">493.775</me:Av>
        <me:Av time="0.000398107" logTime="-3.4">493.775</me:Av>
        <me:Av time="0.000501187" logTime="-3.3">493.775</me:Av>
        <me:Av time="0.000630957" logTime="-3.2">493.775</me:Av>
        <me:Av time="0.000794328" logTime="-3.1">493.775</me:Av>
        <me:Av time="0.001" logTime="-3">493.775</me:Av>
        <me:Av time="0.00125893" logTime="-2.9">493.775</me:Av>
        <me:Av time="0.00158489" logTime="-2.8">493.775</me:Av>
        <me:Av time="0.00199526" logTime="-2.7">493.775</me:Av>
        <me:Av time="0.00251189" logTime="-2.6">493.775</me:Av>
        <me:Av time="0.00316228" logTime="-2.5">493.775</me:Av>
        <me:Av time="0.00398107" logTime="-2.4">493.775</me:Av>
        <me:Av time="0.00501187" logTime="-2.3">493.775</me:Av>
        <me:Av time="0.00630957" logTime="-2.2">493.775</me:Av>
        <me:Av time="0.00794328" logTime="-2.1">493.775</me:Av>
        <me:Av time="0.01" logTime="-2">493.775</me:Av>
        <me:Av time="0.0125893" logTime="-1.9">493.775</me:Av>
        <me:Av time="0.0158489" logTime="-1.8">493.775</me:Av>
        <me:Av time="0.0199526" logTime="-1.7">493.775</me:Av>
        <me:Av time="0.0251189" logTime="-1.6">493.775</me:Av>
        <me:Av time="0.0316228" logTime="-1.5">493.775</me:Av>
        <me:Av time="0.0398107" logTime="-1.4">493.775</me:Av>
        <me:Av time="0.0501187" logTime="-1.3">493.775</me:Av>
        <me:Av time="0.0630957" logTime="-1.2">493.775</me:Av>
        <me:Av time="0.0794328" logTime="-1.1">493.775</me:Av>
        <me:Av time="0.1" logTime="-1">493.775</me:Av>
        <me:Av time="0.125893" logTime="-0.9">493.775</me:Av>
        <me:Av time="0.158489" logTime="-0.8">493.775</me:Av>
        <me:Av time="0.199526" logTime="-0.7">493.775</me:Av>
        <me:Av time="0.251189" logTime="-0.6">493.775</me:Av>
        <me:Av time="0.316228" logTime="-0.5">493.775</me:Av>
        <me:Av time="0.398107" logTime="-0.4">493.775</me:Av>
        <me:Av time="0.501187" logTime="-0.3">493.775</me:Av>
        <me:Av time="0.630957" logTime="-0.2">493.769</me:Av>
        <me:Av time="0.794328" logTime="-0.1">483.776</me:Av>
        <me:Av time="1" logTime="0">410.148</me:Av>
        <me:Av time="1.25893" logTime="0.1">410.097</me:Av>
        <me:Av time="1.58489" logTime="0.2">410.097</me:Av>
        <me:Av time="1.99526" logTime="0.3">410.097</me:Av>
        <me:Av time="2.51189" logTime="0.4">410.097</me:Av>
        <me:Av time="3.16228" logTime="0.5">410.097</me:Av>
        <me:Av time="3.98107" logTime="0.6">410.097</me:Av>
        <me:Av time="5.01187" logTime="0.7">410.097</me:Av>
        <me:Av time="6.30957" logTime="0.8">410.097</me:Av>
        <me:Av time="7.94328" logTime="0.9">410.097</me:Av>
        <me:Av time="10" logTime="1">410.097</me:Av>
        <me:Av time="12.5893" logTime="1.1">410.097</me:Av>
        <me:Av time="15.8489" logTime="1.2">410.097</me:Av>
        <me:Av time="19.9526" logTime="1.3">410.097</me:Av>
        <me:Av time="25.1189" logTime="1.4">410.097</me:Av>
        <me:Av time="31.6228" logTime="1.5">410.097</me:Av>
        <me:Av time="39.8107" logTime="1.6">410.097</me:Av>
        <me:Av time="50.1187" logTime="1.7">410.097</me:Av>
        <me:Av time="63.0957" logTime="1.8">410.097</me:Av>
        <me:Av time="79.4328" logTime="1.9">410.097</me:Av>
        <me:Av time="100" logTime="2">410.097</me:Av>
        <me:Av time="125.893" logTime="2.1">410.097</me:Av>
        <me:Av time="158.489" logTime="2.2">410.097</me:Av>
        <me:Av time="199.526" logTime="2.3">410.097</me:Av>
        <me:Av time="251.189" logTime="2.4">410.097</me:Av>
        <me:Av time="316.228" logTime="2.5">410.097</me:Av>
        <me:Av time="398.107" logTime="2.6">410.097</me:Av>
        <me:Av time="501.187" logTime="2.7">410.097</me:Av>
        <me:Av time="630.957" logTime="2.8">410.097</me:Av>
        <me:Av time="794.328" logTime="2.9">410.097</me:Av>
        <me:Av time="1000" logTime="3">410.097</me:Av>
        <me:Av time="1258.93" logTime="3.1">410.097</me:Av>
        <me:Av time="1584.89" logTime="3.2">410.097</me:Av>
        <me:Av time="1995.26" logTime="3.3">410.097</me:Av>
        <me:Av time="2511.89" logTime="3.4">410.097</me:Av>
        <me:Av time="3162.28" logTime="3.5">410.097</me:Av>
        <me:Av time="3981.07" logTime="3.6">410.097</me:Av>
        <me:Av time="5011.87" logTime="3.7">410.097</me:Av>
        <me:Av time="6309.57" logTime="3.8">410.097</me:Av>
        <me:Av time="7943.28" logTime="3.9">410.097</me:Av>
        <me:Av time="10000" logTime="4">410.097</me:Av>
      </me:avEnergy>
      <me:avEnergy ref="RC1.log">
        <me:Av time="1e-11" logTime="-11">33.4117</me:Av>
        <me:Av time="1.25893e-11" logTime="-10.9">33.2283</me:Av>
        <me:Av time="1.58489e-11" logTime="-10.8">33.0427</me:Av>
        <me:Av time="1.99526e-11" logTime="-10.7">32.8512</me:Av>
        <me:Av time="2.51189e-11" logTime="-10.6">32.6497</me:Av>
        <me:Av time="3.16228e-11" logTime="-10.5">32.4333</me:Av>
        <me:Av time="3.98107e-11" logTime="-10.4">32.1963</me:Av>
        <me:Av time="5.01187e-11" logTime="-10.3">31.9324</me:Av>
        <me:Av time="6.30957e-11" logTime="-10.2">31.6342</me:Av>
        <me:Av time="7.94328e-11" logTime="-10.1">31.2936</me:Av>
        <me:Av time="1e-10" logTime="-10">30.9019</me:Av>
        <me:Av time="1.25893e-10" logTime="-9.9">30.4496</me:Av>
        <me:Av time="1.58489e-10" logTime="-9.8">29.9268</me:Av>
        <me:Av time="1.99526e-10" logTime="-9.7">29.3235</me:Av>
        <me:Av time="2.51189e-10" logTime="-9.6">28.6298</me:Av>
        <me:Av time="3.16228e-10" logTime="-9.5">27.8369</me:Av>
        <me:Av time="3.98107e-10" logTime="-9.4">26.9388</me:Av>
        <me:Av time="5.01187e-10" logTime="-9.3">25.9349</me:Av>
        <me:Av time="6.30957e-10" logTime="-9.2">24.8334</me:Av>
        <me:Av time="7.94328e-10" logTime="-9.1">23.6546</me:Av>
        <me:Av time="1e-09" logTime="-9">22.4319</me:Av>
        <me:Av time="1.25893e-09" logTime="-8.9">21.2093</me:Av>
        <me:Av time="1.58489e-09" logTime="-8.8">20.0341</me:Av>
        <me:Av time="1.99526e-09" logTime="-8.7">18.9464</me:Av>
        <me:Av time="2.51189e-09" logTime="-8.6">17.9729</me:Av>
        <me:Av time="3.16228e-09" logTime="-8.5">17.1245</me:Av>
        <me:Av time="3.98107e-09" logTime="-8.4">16.4002</me:Av>
        <me:Av time="5.01187e-09" logTime="-8.3">15.7921</me:Av>
        <me:Av time="6.30957e-09" logTime="-8.2">15.289</me:Av>
        <me:Av time="7.94328e-09" logTime="-8.1">14.8787</me:Av>
        <me:Av time="1e-08" logTime="-8">14.5495</me:Av>
        <me:Av time="1.25893e-08" logTime="-7.9">14.2901</me:Av>
        <me:Av time="1.58489e-08" logTime="-7.8">14.0908</me:Av>
        <me:Av time="1.99526e-08" logTime="-7.7">13.9427</me:Av>
        <me:Av time="2.51189e-08" logTime="-7.6">13.8379</me:Av>
        <me:Av time="3.16228e-08" logTime="-7.5">13.7687</me:Av>
        <me:Av time="3.98107e-08" logTime="-7.4">13.7275</me:Av>
        <me:Av time="5.01187e-08" logTime="-7.3">13.7062</me:Av>
        <me:Av time="6.30957e-08" logTime="-7.2">13.6971</me:Av>
        <me:Av time="7.94328e-08" logTime="-7.1">13.6941</me:Av>
        <me:Av time="1e-07" logTime="-7">13.6934</me:Av>
        <me:Av time="1.25893e-07" logTime="-6.9">13.6933</me:Av>
        <me:Av time="1.58489e-07" logTime="-6.8">13.6933</me:Av>
        <me:Av time="1.99526e-07" logTime="-6.7">13.6933</me:Av>
        <me:Av time="2.51189e-07" logTime="-6.6">13.6933</me:Av>
        <me:Av time="3.16228e-07" logTime="-6.5">13.6933</me:Av>
        <me:Av time="3.98107e-07" logTime="-6.4">13.6933</me:Av>
        <me:Av time="5.01187e-07" logTime="-6.3">13.6933</me:Av>
        <me:Av time="6.30957e-07" logTime="-6.2">13.6933</me:Av>
        <me:Av time="7.94328e-07" logTime="-6.1">13.6933</me:Av>
        <me:Av time="1e-06" logTime="-6">13.6933</me:Av>
        <me:Av time="1.25893e-06" logTime="-5.9">13.6933</me:Av>
        <me:Av time="1.58489e-06" logTime="-5.8">13.6933</me:Av>
        <me:Av time="1.99526e-06" logTime="-5.7">13.6933</me:Av>
        <me:Av time="2.51189e-06" logTime="-5.6">13.6933</me:Av>
        <me:Av time="3.16228e-06" logTime="-5.5">13.6933</me:Av>
        <me:Av time="3.98107e-06" logTime="-5.4">13.6933</me:Av>
        <me:Av time="5.01187e-06" logTime="-5.3">13.6933</me:Av>
        <me:Av time="6.30957e-06" logTime="-5.2">13.6933</me:Av>
        <me:Av time="7.94328e-06" logTime="-5.1">13.6933</me:Av>
        <me:Av time="1e-05" logTime="-5">13.6933</me:Av>
        <me:Av time="1.25893e-05" logTime="-4.9">13.6933</me:Av>
        <me:Av time="1.58489e-05" logTime="-4.8">13.6933</me:Av>
        <me:Av time="1.99526e-05" logTime="-4.7">13.6933</me:Av>
        <me:Av time="2.51189e-05" logTime="-4.6">13.6933</me:Av>
        <me:Av time="3.16228e-05" logTime="-4.5">13.6933</me:Av>
        <me:Av time="3.98107e-05" logTime="-4.4">13.6933</me:Av>
        <me:Av time="5.01187e-05" logTime="-4.3">13.6933</me:Av>
        <me:Av time="6.30957e-05" logTime="-4.2">13.6933</me:Av>
        <me:Av time="7.94328e-05" logTime="-4.1">13.6933</me:Av>
        <me:Av time="0.0001" logTime="-4">13.6933</me:Av>
        <me:Av time="0.000125893" logTime="-3.9">13.6933</me:Av>
        <me:Av time="0.000158489" logTime="-3.8">13.6933</me:Av>
        <me:Av time="0.000199526" logTime="-3.7">13.6933</me:Av>
        <me:Av time="0.000251189" logTime="-3.6">13.6933</me:Av>
        <me:Av time="0.000316228" logTime="-3.5">13.6933</me:Av>
        <me:Av time="0.000398107" logTime="-3.4">13.6933</me:Av>
        <me:Av time="0.000501187" logTime="-3.3">13.6933</me:Av>
        <me:Av time="0.000630957" logTime="-3.2">13.6933</me:Av>
        <me:Av time="0.000794328" logTime="-3.1">13.6933</me:Av>
        <me:Av time="0.001" logTime="-3">13.6933</me:Av>
        <me:Av time="0.00125893" logTime="-2.9">13.6933</me:Av>
        <me:Av time="0.00158489" logTime="-2.8">13.6933</me:Av>
        <me:Av time="0.00199526" logTime="-2.7">13.6933</me:Av>
        <me:Av time="0.00251189" logTime="-2.6">13.6933</me:Av>
        <me:Av time="0.00316228" logTime="-2.5">13.6933</me:Av>
        <me:Av time="0.00398107" logTime="-2.4">13.6933</me:Av>
        <me:Av time="0.00501187" logTime="-2.3">13.6933</me:Av>
        <me:Av time="0.00630957" logTime="-2.2">13.6933</me:Av>
        <me:Av time="0.00794328" logTime="-2.1">13.6933</me:Av>
        <me:Av time="0.01" logTime="-2">13.6933</me:Av>
        <me:Av time="0.0125893" logTime="-1.9">13.6933</me:Av>
        <me:Av time="0.0158489" logTime="-1.8">13.6933</me:Av>
        <me:Av time="0.0199526" logTime="-1.7">13.6933</me:Av>
        <me:Av time="0.0251189" logTime="-1.6">13.6933</me:Av>
        <me:Av time="0.0316228" logTime="-1.5">13.6933</me:Av>
        <me:Av time="0.0398107" logTime="-1.4">13.6933</me:Av>
        <me:Av time="0.0501187" logTime="-1.3">13.6933</me:Av>
        <me:Av time="0.0630957" logTime="-1.2">13.6933</me:Av>
        <me:Av time="0.0794328" logTime="-1.1">13.6933</me:Av>
        <me:Av time="0.1" logTime="-1">13.6933</me:Av>
        <me:Av time="0.125893" logTime="-0.9">13.6933</me:Av>
        <me:Av time="0.158489" logTime="-0.8">13.6933</me:Av>
        <me:Av time="0.199526" logTime="-0.7">13.6933</me:Av>
        <me:Av time="0.251189" logTime="-0.6">13.6933</me:Av>
        <me:Av time="0.316228" logTime="-0.5">13.6933</me:Av>
        <me:Av time="0.398107" logTime="-0.4">13.6933</me:Av>
        <me:Av time="0.501187" logTime="-0.3">13.6933</me:Av>
        <me:Av time="0.630957" logTime="-0.2">13.6933</me:Av>
        <me:Av time="0.794328" logTime="-0.1">13.6933</me:Av>
        <me:Av time="1" logTime="0">13.6933</me:Av>
        <me:Av time="1.25893" logTime="0.1">13.6933</me:Av>
        <me:Av time="1.58489" logTime="0.2">13.6933</me:Av>
        <me:Av time="1.99526" logTime="0.3">13.5952</me:Av>
        <me:Av time="2.51189" logTime="0.4">13.5952</me:Av>
        <me:Av time="3.16228" logTime="0.5">13.5952</me:Av>
        <me:Av time="3.98107" logTime="0.6">13.5952</me:Av>
        <me:Av time="5.01187" logTime="0.7">13.5952</me:Av>
        <me:Av time="6.30957" logTime="0.8">13.5952</me:Av>
        <me:Av time="7.94328" logTime="0.9">13.5952</me:Av>
        <me:Av time="10" logTime="1">13.5952</me:Av>
        <me:Av time="12.5893" logTime="1.1">13.5952</me:Av>
        <me:Av time="15.8489" logTime="1.2">13.5952</me:Av>
        <me:Av time="19.9526" logTime="1.3">13.5952</me:Av>
        <me:Av time="25.1189" logTime="1.4">13.5952</me:Av>
        <me:Av time="31.6228" logTime="1.5">13.5952</me:Av>
        <me:Av time="39.8107" logTime="1.6">13.5952</me:Av>
        <me:Av time="50.1187" logTime="1.7">13.5952</me:Av>
        <me:Av time="63.0957" logTime="1.8">13.5952</me:Av>
        <me:Av time="79.4328" logTime="1.9">13.5952</me:Av>
        <me:Av time="100" logTime="2">13.5952</me:Av>
        <me:Av time="125.893" logTime="2.1">13.5952</me:Av>
        <me:Av time="158.489" logTime="2.2">13.5952</me:Av>
        <me:Av time="199.526" logTime="2.3">13.5952</me:Av>
        <me:Av time="251.189" logTime="2.4">13.5952</me:Av>
        <me:Av time="316.228" logTime="2.5">13.5952</me:Av>
        <me:Av time="398.107" logTime="2.6">13.5952</me:Av>
        <me:Av time="501.187" logTime="2.7">13.5952</me:Av>
        <me:Av time="630.957" logTime="2.8">13.5952</me:Av>
        <me:Av time="794.328" logTime="2.9">13.5952</me:Av>
        <me:Av time="1000" logTime="3">13.5952</me:Av>
        <me:Av time="1258.93" logTime="3.1">13.5952</me:Av>
        <me:Av time="1584.89" logTime="3.2">13.5952</me:Av>
        <me:Av time="1995.26" logTime="3.3">13.5952</me:Av>
        <me:Av time="2511.89" logTime="3.4">13.5952</me:Av>
        <me:Av time="3162.28" logTime="3.5">13.5952</me:Av>
        <me:Av time="3981.07" logTime="3.6">13.5952</me:Av>
        <me:Av time="5011.87" logTime="3.7">13.5952</me:Av>
        <me:Av time="6309.57" logTime="3.8">13.5952</me:Av>
        <me:Av time="7943.28" logTime="3.9">13.5952</me:Av>
        <me:Av time="10000" logTime="4">13.5952</me:Av>
      </me:avEnergy>
      <me:avEnergy ref="Ring1.log">
        <me:Av time="1e-11" logTime="-11">224.546</me:Av>
        <me:Av time="1.25893e-11" logTime="-10.9">224.331</me:Av>
        <me:Av time="1.58489e-11" logTime="-10.8">224.111</me:Av>
        <me:Av time="1.99526e-11" logTime="-10.7">223.884</me:Av>
        <me:Av time="2.51189e-11" logTime="-10.6">223.646</me:Av>
        <me:Av time="3.16228e-11" logTime="-10.5">223.396</me:Av>
        <me:Av time="3.98107e-11" logTime="-10.4">223.133</me:Av>
        <me:Av time="5.01187e-11" logTime="-10.3">222.856</me:Av>
        <me:Av time="6.30957e-11" logTime="-10.2">222.57</me:Av>
        <me:Av time="7.94328e-11" logTime="-10.1">222.278</me:Av>
        <me:Av time="1e-10" logTime="-10">221.986</me:Av>
        <me:Av time="1.25893e-10" logTime="-9.9">221.704</me:Av>
        <me:Av time="1.58489e-10" logTime="-9.8">221.439</me:Av>
        <me:Av time="1.99526e-10" logTime="-9.7">221.201</me:Av>
        <me:Av time="2.51189e-10" logTime="-9.6">220.995</me:Av>
        <me:Av time="3.16228e-10" logTime="-9.5">220.822</me:Av>
        <me:Av time="3.98107e-10" logTime="-9.4">220.681</me:Av>
        <me:Av time="5.01187e-10" logTime="-9.3">220.567</me:Av>
        <me:Av time="6.30957e-10" logTime="-9.2">220.477</me:Av>
        <me:Av time="7.94328e-10" logTime="-9.1">220.406</me:Av>
        <me:Av time="1e-09" logTime="-9">220.347</me:Av>
        <me:Av time="1.25893e-09" logTime="-8.9">220.296</me:Av>
        <me:Av time="1.58489e-09" logTime="-8.8">220.248</me:Av>
        <me:Av time="1.99526e-09" logTime="-8.7">220.2</me:Av>
        <me:Av time="2.51189e-09" logTime="-8.6">220.145</me:Av>
        <me:Av time="3.16228e-09" logTime="-8.5">220.083</me:Av>
        <me:Av time="3.98107e-09" logTime="-8.4">220.012</me:Av>
        <me:Av time="5.01187e-09" logTime="-8.3">219.93</me:Av>
        <me:Av time="6.30957e-09" logTime="-8.2">219.837</me:Av>
        <me:Av time="7.94328e-09" logTime="-8.1">219.734</me:Av>
        <me:Av time="1e-08" logTime="-8">219.622</me:Av>
        <me:Av time="1.25893e-08" logTime="-7.9">219.502</me:Av>
        <me:Av time="1.58489e-08" logTime="-7.8">219.373</me:Av>
        <me:Av time="1.99526e-08" logTime="-7.7">219.234</me:Av>
        <me:Av time="2.51189e-08" logTime="-7.6">219.079</me:Av>
        <me:Av time="3.16228e-08" logTime="-7.5">218.905</me:Av>
        <me:Av time="3.98107e-08" logTime="-7.4">218.704</me:Av>
        <me:Av time="5.01187e-08" logTime="-7.3">218.465</me:Av>
        <me:Av time="6.30957e-08" logTime="-7.2">218.171</me:Av>
        <me:Av time="7.94328e-08" logTime="-7.1">217.806</me:Av>
        <me:Av time="1e-07" logTime="-7">217.349</me:Av>
        <me:Av time="1.25893e-07" logTime="-6.9">216.778</me:Av>
        <me:Av time="1.58489e-07" logTime="-6.8">216.062</me:Av>
        <me:Av time="1.99526e-07" logTime="-6.7">215.169</me:Av>
        <me:Av time="2.51189e-07" logTime="-6.6">214.054</me:Av>
        <me:Av time="3.16228e-07" logTime="-6.5">212.668</me:Av>
        <me:Av time="3.98107e-07" logTime="-6.4">210.95</me:Av>
        <me:Av time="5.01187e-07" logTime="-6.3">208.826</me:Av>
        <me:Av time="6.30957e-07" logTime="-6.2">206.216</me:Av>
        <me:Av time="7.94328e-07" logTime="-6.1">203.023</me:Av>
        <me:Av time="1e-06" logTime="-6">199.147</me:Av>
        <me:Av time="1.25893e-06" logTime="-5.9">194.48</me:Av>
        <me:Av time="1.58489e-06" logTime="-5.8">188.917</me:Av>
        <me:Av time="1.99526e-06" logTime="-5.7">182.367</me:Av>
        <me:Av time="2.51189e-06" logTime="-5.6">174.763</me:Av>
        <me:Av time="3.16228e-06" logTime="-5.5">166.079</me:Av>
        <me:Av time="3.98107e-06" logTime="-5.4">156.348</me:Av>
        <me:Av time="5.01187e-06" logTime="-5.3">145.67</me:Av>
        <me:Av time="6.30957e-06" logTime="-5.2">134.22</me:Av>
        <me:Av time="7.94328e-06" logTime="-5.1">122.243</me:Av>
        <me:Av time="1e-05" logTime="-5">110.033</me:Av>
        <me:Av time="1.25893e-05" logTime="-4.9">97.9106</me:Av>
        <me:Av time="1.58489e-05" logTime="-4.8">86.185</me:Av>
        <me:Av time="1.99526e-05" logTime="-4.7">75.1271</me:Av>
        <me:Av time="2.51189e-05" logTime="-4.6">64.945</me:Av>
        <me:Av time="3.16228e-05" logTime="-4.5">55.7736</me:Av>
        <me:Av time="3.98107e-05" logTime="-4.4">47.6748</me:Av>
        <me:Av time="5.01187e-05" logTime="-4.3">40.6477</me:Av>
        <me:Av time="6.30957e-05" logTime="-4.2">34.6428</me:Av>
        <me:Av time="7.94328e-05" logTime="-4.1">29.5778</me:Av>
        <me:Av time="0.0001" logTime="-4">25.3524</me:Av>
        <me:Av time="0.000125893" logTime="-3.9">21.8598</me:Av>
        <me:Av time="0.000158489" logTime="-3.8">18.9947</me:Av>
        <me:Av time="0.000199526" logTime="-3.7">16.659</me:Av>
        <me:Av time="0.000251189" logTime="-3.6">14.7645</me:Av>
        <me:Av time="0.000316228" logTime="-3.5">13.2343</me:Av>
        <me:Av time="0.000398107" logTime="-3.4">12.0025</me:Av>
        <me:Av time="0.000501187" logTime="-3.3">11.0135</me:Av>
        <me:Av time="0.000630957" logTime="-3.2">10.2212</me:Av>
        <me:Av time="0.000794328" logTime="-3.1">9.5875</me:Av>
        <me:Av time="0.001" logTime="-3">9.08146</me:Av>
        <me:Av time="0.00125893" logTime="-2.9">8.67779</me:Av>
        <me:Av time="0.00158489" logTime="-2.8">8.35608</me:Av>
        <me:Av time="0.00199526" logTime="-2.7">8.09989</me:Av>
        <me:Av time="0.00251189" logTime="-2.6">7.89601</me:Av>
        <me:Av time="0.00316228" logTime="-2.5">7.73387</me:Av>
        <me:Av time="0.00398107" logTime="-2.4">7.605</me:Av>
        <me:Av time="0.00501187" logTime="-2.3">7.50266</me:Av>
        <me:Av time="0.00630957" logTime="-2.2">7.42146</me:Av>
        <me:Av time="0.00794328" logTime="-2.1">7.35713</me:Av>
        <me:Av time="0.01" logTime="-2">7.30626</me:Av>
        <me:Av time="0.0125893" logTime="-1.9">7.26616</me:Av>
        <me:Av time="0.0158489" logTime="-1.8">7.2347</me:Av>
        <me:Av time="0.0199526" logTime="-1.7">7.2102</me:Av>
        <me:Av time="0.0251189" logTime="-1.6">7.19135</me:Av>
        <me:Av time="0.0316228" logTime="-1.5">7.1771</me:Av>
        <me:Av time="0.0398107" logTime="-1.4">7.16663</me:Av>
        <me:Av time="0.0501187" logTime="-1.3">7.15926</me:Av>
        <me:Av time="0.0630957" logTime="-1.2">7.1544</me:Av>
        <me:Av time="0.0794328" logTime="-1.1">7.15149</me:Av>
        <me:Av time="0.1" logTime="-1">7.14997</me:Av>
        <me:Av time="0.125893" logTime="-0.9">7.14931</me:Av>
        <me:Av time="0.158489" logTime="-0.8">7.14908</me:Av>
        <me:Av time="0.199526" logTime="-0.7">7.14903</me:Av>
        <me:Av time="0.251189" logTime="-0.6">7.14902</me:Av>
        <me:Av time="0.316228" logTime="-0.5">7.14902</me:Av>
        <me:Av time="0.398107" logTime="-0.4">7.14902</me:Av>
        <me:Av time="0.501187" logTime="-0.3">7.14902</me:Av>
        <me:Av time="0.630957" logTime="-0.2">7.14902</me:Av>
        <me:Av time="0.794328" logTime="-0.1">7.14902</me:Av>
        <me:Av time="1" logTime="0">7.14902</me:Av>
        <me:Av time="1.25893" logTime="0.1">7.14902</me:Av>
        <me:Av time="1.58489" logTime="0.2">7.14902</me:Av>
        <me:Av time="1.99526" logTime="0.3">7.14902</me:Av>
        <me:Av time="2.51189" logTime="0.4">7.14902</me:Av>
        <me:Av time="3.16228" logTime="0.5">7.14902</me:Av>
        <me:Av time="3.98107" logTime="0.6">7.14902</me:Av>
        <me:Av time="5.01187" logTime="0.7">7.14902</me:Av>
        <me:Av time="6.30957" logTime="0.8">7.14902</me:Av>
        <me:Av time="7.94328" logTime="0.9">7.14902</me:Av>
        <me:Av time="10" logTime="1">7.14902</me:Av>
        <me:Av time="12.5893" logTime="1.1">7.14902</me:Av>
        <me:Av time="15.8489" logTime="1.2">7.14902</me:Av>
        <me:Av time="19.9526" logTime="1.3">7.14902</me:Av>
        <me:Av time="25.1189" logTime="1.4">7.14902</me:Av>
        <me:Av time="31.6228" logTime="1.5">7.14902</me:Av>
        <me:Av time="39.8107" logTime="1.6">7.14902</me:Av>
        <me:Av time="50.1187" logTime="1.7">7.14902</me:Av>
        <me:Av time="63.0957" logTime="1.8">7.14902</me:Av>
        <me:Av time="79.4328" logTime="1.9">7.14902</me:Av>
        <me:Av time="100" logTime="2">7.14902</me:Av>
        <me:Av time="125.893" logTime="2.1">7.14902</me:Av>
        <me:Av time="158.489" logTime="2.2">7.14902</me:Av>
        <me:Av time="199.526" logTime="2.3">7.14902</me:Av>
        <me:Av time="251.189" logTime="2.4">7.14902</me:Av>
        <me:Av time="316.228" logTime="2.5">7.14902</me:Av>
        <me:Av time="398.107" logTime="2.6">7.14902</me:Av>
        <me:Av time="501.187" logTime="2.7">7.14902</me:Av>
        <me:Av time="630.957" logTime="2.8">7.14902</me:Av>
        <me:Av time="794.328" logTime="2.9">7.14902</me:Av>
        <me:Av time="1000" logTime="3">7.14902</me:Av>
        <me:Av time="1258.93" logTime="3.1">7.14902</me:Av>
        <me:Av time="1584.89" logTime="3.2">7.14902</me:Av>
        <me:Av time="1995.26" logTime="3.3">7.14902</me:Av>
        <me:Av time="2511.89" logTime="3.4">7.14902</me:Av>
        <me:Av time="3162.28" logTime="3.5">7.14902</me:Av>
        <me:Av time="3981.07" logTime="3.6">7.14902</me:Av>
        <me:Av time="5011.87" logTime="3.7">7.14902</me:Av>
        <me:Av time="6309.57" logTime="3.8">7.14902</me:Av>
        <me:Av time="7943.28" logTime="3.9">7.14902</me:Av>
        <me:Av time="10000" logTime="4">7.14902</me:Av>
      </me:avEnergy>
    </me:avEnergyList>
    <me:rateList T="298.15" conc="2.46149e+19" bathGas="N2" units="s-1">
      <me:warning> WARNING: Chemically significant eigenvalues (CSE) not well separated from internal energy relaxation eigenvals (IEREs).  The last CSE = -3.59383e+08 and the first IERE = -4.53793e+08 (last CSE)/(first IERE) ratio = 0.791954, which is less than an order of magnitude  Results obtained from Bartis Widom eigenvalue-vector analysis may be unreliable </me:warning>
      <me:firstOrderLoss ref="Altamine1">-1.79215e-52</me:firstOrderLoss>
      <me:firstOrderLoss ref="CH2OO.log">-192.178</me:firstOrderLoss>
      <me:firstOrderLoss ref="PC1.log">-3.59383e+08</me:firstOrderLoss>
      <me:firstOrderLoss ref="RC1.log">-9.31437e+07</me:firstOrderLoss>
      <me:firstOrderLoss ref="Ring1.log">-4.07505e-10</me:firstOrderLoss>
      <me:firstOrderRate fromRef="Altamine1" toRef="CH2OO.log" reactionType="isomerization">3.76181e-84</me:firstOrderRate>
      <me:firstOrderRate fromRef="Altamine1" toRef="PC1.log" reactionType="isomerization">7.61232e-62</me:firstOrderRate>
      <me:firstOrderRate fromRef="Altamine1" toRef="RC1.log" reactionType="isomerization">4.37842e-85</me:firstOrderRate>
      <me:firstOrderRate fromRef="Altamine1" toRef="Ring1.log" reactionType="isomerization">1.89769e-69</me:firstOrderRate>
      <me:firstOrderRate fromRef="CH2OO.log" toRef="Altamine1" reactionType="isomerization">18.774</me:firstOrderRate>
      <me:firstOrderRate fromRef="CH2OO.log" toRef="PC1.log" reactionType="isomerization">0.0105039</me:firstOrderRate>
      <me:firstOrderRate fromRef="CH2OO.log" toRef="RC1.log" reactionType="isomerization">150.978</me:firstOrderRate>
      <me:firstOrderRate fromRef="CH2OO.log" toRef="Ring1.log" reactionType="isomerization">0.000130042</me:firstOrderRate>
      <me:firstOrderRate fromRef="PC1.log" toRef="Altamine1" reactionType="isomerization">4.22441e-53</me:firstOrderRate>
      <me:firstOrderRate fromRef="PC1.log" toRef="CH2OO.log" reactionType="isomerization">1.16799e-78</me:firstOrderRate>
      <me:firstOrderRate fromRef="PC1.log" toRef="RC1.log" reactionType="isomerization">9.58901e-80</me:firstOrderRate>
      <me:firstOrderRate fromRef="PC1.log" toRef="Ring1.log" reactionType="isomerization">1.95845e-64</me:firstOrderRate>
      <me:firstOrderRate fromRef="RC1.log" toRef="Altamine1" reactionType="isomerization">1.30728e+06</me:firstOrderRate>
      <me:firstOrderRate fromRef="RC1.log" toRef="CH2OO.log" reactionType="isomerization">9.03245e+07</me:firstOrderRate>
      <me:firstOrderRate fromRef="RC1.log" toRef="PC1.log" reactionType="isomerization">515.914</me:firstOrderRate>
      <me:firstOrderRate fromRef="RC1.log" toRef="Ring1.log" reactionType="isomerization">66.4613</me:firstOrderRate>
      <me:firstOrderRate fromRef="Ring1.log" toRef="Altamine1" reactionType="isomerization">2.58656e-10</me:firstOrderRate>
      <me:firstOrderRate fromRef="Ring1.log" toRef="CH2OO.log" reactionType="isomerization">3.55157e-30</me:firstOrderRate>
      <me:firstOrderRate fromRef="Ring1.log" toRef="PC1.log" reactionType="isomerization">4.81018e-14</me:firstOrderRate>
      <me:firstOrderRate fromRef="Ring1.log" toRef="RC1.log" reactionType="isomerization">3.03399e-30</me:firstOrderRate>
      <me:firstOrderRate fromRef="Altamine1" toRef="Formaldehyde.log+IsoC1.log" reactionType="irreversible">9.0237e-59</me:firstOrderRate>
      <me:firstOrderRate fromRef="CH2OO.log" toRef="Formaldehyde.log+IsoC1.log" reactionType="irreversible">22.4356</me:firstOrderRate>
      <me:firstOrderRate fromRef="PC1.log" toRef="Formaldehyde.log+IsoC1.log" reactionType="irreversible">3.15074e+08</me:firstOrderRate>
      <me:firstOrderRate fromRef="RC1.log" toRef="Formaldehyde.log+IsoC1.log" reactionType="irreversible">1.54027e+06</me:firstOrderRate>
      <me:firstOrderRate fromRef="Ring1.log" toRef="Formaldehyde.log+IsoC1.log" reactionType="irreversible">1.49152e-10</me:firstOrderRate>
    </me:rateList>
  </me:analysis>
</me:mesmer>
