# Supplementary material for: An Experimental and Master Equation Investigation of Kinetics of the CH2OO + RCN Reactions (R = H, CH3, C2H5) and Their Atmospheric Relevance
Source: J Phys Chem A. 2023 Jan 5;127(2):477–88. doi: 10.1021/acs.jpca.2c07073 (PMC9869398; doi:10.1021/acs.jpca.2c07073)
Supplement: Supplementary file 2 — jp2c07073_si_002.zip [file jp2c07073_si_002.zip › MESMER/DeltaEDownSensitivity/CriegeeNitrile1E-50-out.xml]

<?xml version="1.0" encoding="utf-8" ?>
<?xml-stylesheet type='text/xsl' href='../../mesmer2.xsl' media='other'?>
<?xml-stylesheet type='text/xsl' href='../../mesmer1.xsl' media='screen'?>
<me:mesmer xmlns="http://www.xml-cml.org/schema" xmlns:me="http://www.chem.leeds.ac.uk/mesmer" xmlns:xsi="http://www.w3.org/2001/XMLSchema-instance">
  <me:title>CriegeeNitrile1</me:title>
  <moleculeList convention="">
    <molecule id="CH2OO.log" description="CH2OO.log">
      <atomArray>
        <atom id="a1" elementType="C" hydrogenCount="2" x3="1.058078" y3="-0.199923" z3="0.000000" />
        <atom id="a2" elementType="H" hydrogenCount="0" x3="1.005629" y3="-1.281919" z3="0.000000" />
        <atom id="a3" elementType="H" hydrogenCount="0" x3="1.966772" y3="0.384409" z3="0.000000" />
        <atom id="a4" elementType="O" hydrogenCount="0" x3="0.000000" y3="0.456542" z3="0.000000" />
        <atom id="a5" elementType="O" hydrogenCount="0" x3="-1.165109" y3="-0.194412" z3="0.000000" />
      </atomArray>
      <bondArray>
        <bond atomRefs2="a1 a2" order="1" />
        <bond atomRefs2="a1 a3" order="1" />
        <bond atomRefs2="a1 a4" order="1" />
        <bond atomRefs2="a4 a5" order="1" />
      </bondArray>
      <propertyList>
        <property title="File Format">
          <scalar>g16</scalar>
        </property>
        <property dictRef="me:ZPE">
          <scalar units="kcal/mol">0.00</scalar>
        </property>
        <property title="Vibrational Frequencies" dictRef="me:vibFreqs">
          <array units="cm-1">543.2489 690.0797 960.7848 979.2214 1258.1765 1422.9589 1593.2124 3137.9486 3291.0333</array>
        </property>
        <property dictRef="me:rotConsts">
          <array units="GHz">81.57743 12.67017 10.96686</array>
        </property>
        <property dictRef="me:symmetryNumber">
          <scalar>1</scalar>
        </property>
        <property dictRef="me:spinMultiplicity">
          <scalar>1</scalar>
        </property>
        <property dictRef="me:frequenciesScaleFactor" default="true">
          <scalar>1</scalar>
        </property>
      </propertyList>
      <me:DOSCMethod>ClassicalRotors</me:DOSCMethod>
    </molecule>
    <molecule id="HCN.log" description="HCN.log">
      <atomArray>
        <atom id="a1" elementType="N" hydrogenCount="0" x3="0.000000" y3="0.000000" z3="0.647791" />
        <atom id="a2" elementType="H" hydrogenCount="0" x3="0.000000" y3="0.000000" z3="-1.561522" />
        <atom id="a3" elementType="C" hydrogenCount="1" x3="0.000000" y3="0.000000" z3="-0.495503" />
      </atomArray>
      <bondArray>
        <bond atomRefs2="a2 a3" order="1" />
        <bond atomRefs2="a3 a1" order="3" />
      </bondArray>
      <propertyList>
        <property title="File Format">
          <scalar>g16</scalar>
        </property>
        <property dictRef="me:ZPE">
          <scalar units="kcal/mol">0.0</scalar>
        </property>
        <property title="Vibrational Frequencies" dictRef="me:vibFreqs">
          <array units="cm-1">773.8293 773.8293 2229.1301 3462.6657</array>
        </property>
        <property dictRef="me:rotConsts">
          <array units="GHz">0.0000000 45.1603171 45.1603171</array>
        </property>
        <property dictRef="me:symmetryNumber">
          <scalar>1</scalar>
        </property>
        <property dictRef="me:spinMultiplicity">
          <scalar>1</scalar>
        </property>
        <property dictRef="me:frequenciesScaleFactor" default="true">
          <scalar>1</scalar>
        </property>
      </propertyList>
      <me:DOSCMethod>ClassicalRotors</me:DOSCMethod>
    </molecule>
    <molecule id="RC1.log" description="RC1.log">
      <atomArray>
        <atom id="a1" elementType="C" hydrogenCount="2" x3="0.971758" y3="1.062378" z3="0.209441" />
        <atom id="a2" elementType="H" hydrogenCount="0" x3="1.204097" y3="1.976171" z3="-0.319338" />
        <atom id="a3" elementType="H" hydrogenCount="0" x3="0.550568" y3="1.012389" z3="1.205037" />
        <atom id="a4" elementType="O" hydrogenCount="0" x3="1.236017" y3="0.011775" z3="-0.399565" />
        <atom id="a5" elementType="O" hydrogenCount="0" x3="0.936190" y3="-1.158561" z3="0.198755" />
        <atom id="a6" elementType="N" hydrogenCount="0" x3="-1.867154" y3="0.629881" z3="-0.043622" />
        <atom id="a7" elementType="H" hydrogenCount="0" x3="-1.557274" y3="-1.559902" z3="-0.029886" />
        <atom id="a8" elementType="C" hydrogenCount="1" x3="-1.722585" y3="-0.506302" z3="-0.033438" />
      </atomArray>
      <bondArray>
        <bond atomRefs2="a4 a5" order="1" />
        <bond atomRefs2="a4 a1" order="1" />
        <bond atomRefs2="a2 a1" order="1" />
        <bond atomRefs2="a6 a8" order="3" />
        <bond atomRefs2="a8 a7" order="1" />
        <bond atomRefs2="a1 a3" order="1" />
      </bondArray>
      <propertyList>
        <property title="File Format">
          <scalar>g16</scalar>
        </property>
        <property dictRef="me:ZPE">
          <scalar units="kcal/mol">-6.3183</scalar>
        </property>
        <property title="Vibrational Frequencies" dictRef="me:vibFreqs">
          <array units="cm-1">93.2901 119.9360 140.8174 192.9170 228.0775 541.5608 698.8433 721.0323 802.6685 942.7681 1028.7046 1254.9946 1431.1943 1612.0478 2212.1195 3146.8490 3295.0189 3459.5483</array>
        </property>
        <property dictRef="me:rotConsts">
          <array units="GHz">9.02040 3.50846 2.66727</array>
        </property>
        <property dictRef="me:symmetryNumber">
          <scalar>1</scalar>
        </property>
        <property dictRef="me:spinMultiplicity">
          <scalar>1</scalar>
        </property>
        <property dictRef="me:epsilon">
          <scalar>487.8</scalar>
          <!--a-pin SI-->
        </property>
        <property dictRef="me:sigma">
          <scalar>5.70</scalar>
          <!--a-pin SI-->
        </property>
        <property dictRef="me:frequenciesScaleFactor" default="true">
          <scalar>1</scalar>
        </property>
      </propertyList>
      <me:energyTransferModel xsi:type="me:ExponentialDown">
        <me:deltaEDown units="cm-1">260</me:deltaEDown>
      </me:energyTransferModel>
      <me:DOSCMethod>ClassicalRotors</me:DOSCMethod>
      <me:DistributionCalcMethod default="true" name="Boltzmann" />
      <me:densityOfStatesList calculated="20220610_121109">
        <me:description>Rovibronic partition function calculation at various temperatures. qtot : product of QM partition functions for vibrations (1-D harmonic oscillator) and classical partition functions for rotations.  sumc : cell based partition function. sumg : grain based partition function </me:description>
        <me:densityOfStates>
          <me:T>200</me:T>
          <me:qtot>495049</me:qtot>
          <me:sumc>495523</me:sumc>
          <me:sumg>492874</me:sumg>
        </me:densityOfStates>
        <me:densityOfStates>
          <me:T>300</me:T>
          <me:qtot>3.70247e+06</me:qtot>
          <me:sumc>3.70561e+06</me:sumc>
          <me:sumg>3.69677e+06</me:sumg>
        </me:densityOfStates>
      </me:densityOfStatesList>
    </molecule>
    <molecule id="TS1.log" description="TS1.log">
      <atomArray>
        <atom id="a1" elementType="C" hydrogenCount="2" x3="-0.798849" y3="-0.975397" z3="0.219884" />
        <atom id="a2" elementType="H" hydrogenCount="0" x3="-1.095998" y3="-1.884703" z3="-0.284942" />
        <atom id="a3" elementType="H" hydrogenCount="0" x3="-0.546423" y3="-0.947226" z3="1.269434" />
        <atom id="a4" elementType="O" hydrogenCount="0" x3="-1.106538" y3="0.090615" z3="-0.381087" />
        <atom id="a5" elementType="O" hydrogenCount="0" x3="-0.547709" y3="1.192630" z3="0.192884" />
        <atom id="a6" elementType="N" hydrogenCount="0" x3="1.333537" y3="-0.762653" z3="-0.089200" />
        <atom id="a7" elementType="H" hydrogenCount="0" x3="1.822669" y3="1.383183" z3="-0.017864" />
        <atom id="a8" elementType="C" hydrogenCount="1" x3="1.418676" y3="0.395624" z3="-0.025985" />
      </atomArray>
      <bondArray>
        <bond atomRefs2="a4 a5" order="1" />
        <bond atomRefs2="a4 a1" order="1" />
        <bond atomRefs2="a2 a1" order="1" />
        <bond atomRefs2="a6 a8" order="3" />
        <bond atomRefs2="a8 a7" order="1" />
        <bond atomRefs2="a1 a3" order="1" />
      </bondArray>
      <propertyList>
        <property title="File Format">
          <scalar>g16</scalar>
        </property>
        <property dictRef="me:ZPE">
          <scalar units="kcal/mol">-0.7958</scalar>
        </property>
        <property title="Vibrational Frequencies" dictRef="me:vibFreqs">
          <array units="cm-1">260.0720 276.1171 436.9868 475.2379 576.3524 793.0949 801.1595 826.1688 983.4782 1072.1732 1241.1550 1408.2743 1570.1847 2073.3428 3157.4922 3293.2677 3427.0952</array>
        </property>
        <property dictRef="me:imFreqs">
          <array units="cm-1">-346.4864</array>
        </property>
        <property dictRef="me:rotConsts">
          <array units="GHz">9.13819 5.49538 3.69770</array>
        </property>
        <property dictRef="me:symmetryNumber">
          <scalar>1</scalar>
        </property>
        <property dictRef="me:spinMultiplicity">
          <scalar>1</scalar>
        </property>
        <property dictRef="me:frequenciesScaleFactor" default="true">
          <scalar>1</scalar>
        </property>
      </propertyList>
      <me:DOSCMethod>ClassicalRotors</me:DOSCMethod>
      <me:densityOfStatesList calculated="20220610_121109">
        <me:description>Rovibronic partition function calculation at various temperatures. qtot : product of QM partition functions for vibrations (1-D harmonic oscillator) and classical partition functions for rotations.  sumc : cell based partition function. sumg : grain based partition function </me:description>
        <me:densityOfStates>
          <me:T>200</me:T>
          <me:qtot>53186.9</me:qtot>
          <me:sumc>53204.9</me:sumc>
          <me:sumg>52928.1</me:sumg>
        </me:densityOfStates>
        <me:densityOfStates>
          <me:T>300</me:T>
          <me:qtot>180944</me:qtot>
          <me:sumc>181062</me:sumc>
          <me:sumg>180633</me:sumg>
        </me:densityOfStates>
      </me:densityOfStatesList>
    </molecule>
    <molecule id="Ring1.log" description="Ring1.log">
      <atomArray>
        <atom id="a1" elementType="O" hydrogenCount="0" x3="-0.677064" y3="-0.964014" z3="0.000000" />
        <atom id="a2" elementType="O" hydrogenCount="0" x3="-1.130871" y3="0.400261" z3="0.000000" />
        <atom id="a3" elementType="C" hydrogenCount="1" x3="0.000000" y3="1.120451" z3="0.000000" />
        <atom id="a4" elementType="N" hydrogenCount="0" x3="1.103517" y3="0.520222" z3="0.000000" />
        <atom id="a5" elementType="C" hydrogenCount="2" x3="0.767997" y3="-0.881515" z3="0.000000" />
        <atom id="a6" elementType="H" hydrogenCount="0" x3="-0.161273" y3="2.189380" z3="0.000000" />
        <atom id="a7" elementType="H" hydrogenCount="0" x3="1.146078" y3="-1.377262" z3="0.897039" />
        <atom id="a8" elementType="H" hydrogenCount="0" x3="1.146078" y3="-1.377262" z3="-0.897039" />
      </atomArray>
      <bondArray>
        <bond atomRefs2="a8 a5" order="1" />
        <bond atomRefs2="a1 a2" order="1" />
        <bond atomRefs2="a1 a5" order="1" />
        <bond atomRefs2="a2 a3" order="1" />
        <bond atomRefs2="a3 a4" order="2" />
        <bond atomRefs2="a3 a6" order="1" />
        <bond atomRefs2="a4 a5" order="1" />
        <bond atomRefs2="a5 a7" order="1" />
      </bondArray>
      <propertyList>
        <property title="File Format">
          <scalar>g16</scalar>
        </property>
        <property dictRef="me:ZPE">
          <scalar units="kcal/mol">-51.1612</scalar>
        </property>
        <property title="Vibrational Frequencies" dictRef="me:vibFreqs">
          <array units="cm-1">148.7290745 513.0472848 736.3612129 800.8691573 893.4945621 915.8157407 981.0984034 1035.825195 1114.571062 1120.454306 1219.9908 1312.948238 1371.147241 1540.974392 1683.381189 3080.14772 3174.534129 3293.75871</array>
        </property>
        <property dictRef="me:rotConsts">
          <array units="GHz">9.09176 8.95352 4.64557</array>
        </property>
        <property dictRef="me:symmetryNumber">
          <scalar>1</scalar>
        </property>
        <property dictRef="me:spinMultiplicity">
          <scalar>1</scalar>
        </property>
        <property dictRef="me:epsilon">
          <scalar>457.3</scalar>
          <!--a-pin SI-->
        </property>
        <property dictRef="me:sigma">
          <scalar>4.93</scalar>
          <!--a-pin SI-->
        </property>
        <property dictRef="me:frequenciesScaleFactor" default="true">
          <scalar>1</scalar>
        </property>
      </propertyList>
      <me:energyTransferModel xsi:type="me:ExponentialDown">
        <me:deltaEDown units="cm-1">210</me:deltaEDown>
      </me:energyTransferModel>
      <me:DOSCMethod>ClassicalRotors</me:DOSCMethod>
      <me:DistributionCalcMethod default="true" name="Boltzmann" />
      <me:densityOfStatesList calculated="20220610_121109">
        <me:description>Rovibronic partition function calculation at various temperatures. qtot : product of QM partition functions for vibrations (1-D harmonic oscillator) and classical partition functions for rotations.  sumc : cell based partition function. sumg : grain based partition function </me:description>
        <me:densityOfStates>
          <me:T>200</me:T>
          <me:qtot>38800.5</me:qtot>
          <me:sumc>38762.1</me:sumc>
          <me:sumg>38561.5</me:sumg>
        </me:densityOfStates>
        <me:densityOfStates>
          <me:T>300</me:T>
          <me:qtot>107837</me:qtot>
          <me:sumc>107711</me:sumc>
          <me:sumg>107458</me:sumg>
        </me:densityOfStates>
      </me:densityOfStatesList>
    </molecule>
    <molecule id="STS1.log" description="STS1.log">
      <atomArray>
        <atom id="a1" elementType="O" hydrogenCount="0" x3="0.977461" y3="-0.945430" z3="-0.126374" />
        <atom id="a2" elementType="O" hydrogenCount="0" x3="-1.257347" y3="-0.843995" z3="0.048663" />
        <atom id="a3" elementType="C" hydrogenCount="1" x3="-1.056831" y3="0.348961" z3="-0.000394" />
        <atom id="a4" elementType="N" hydrogenCount="0" x3="-0.109120" y3="1.200681" z3="-0.128914" />
        <atom id="a5" elementType="C" hydrogenCount="2" x3="1.305899" y3="0.233930" z3="0.142061" />
        <atom id="a6" elementType="H" hydrogenCount="0" x3="-1.876954" y3="1.093023" z3="0.216954" />
        <atom id="a7" elementType="H" hydrogenCount="0" x3="1.636844" y3="0.507456" z3="1.149544" />
        <atom id="a8" elementType="H" hydrogenCount="0" x3="1.748625" y3="0.812804" z3="-0.692422" />
      </atomArray>
      <bondArray>
        <bond atomRefs2="a8 a5" order="1" />
        <bond atomRefs2="a4 a3" order="1" />
        <bond atomRefs2="a4 a5" order="1" />
        <bond atomRefs2="a1 a5" order="1" />
        <bond id="b5" atomRefs2="a3 a2" order="2" />
        <bond atomRefs2="a3 a6" order="1" />
        <bond atomRefs2="a5 a7" order="1" />
      </bondArray>
      <propertyList>
        <property title="File Format">
          <scalar>g16</scalar>
        </property>
        <property dictRef="me:ZPE">
          <scalar units="kcal/mol">-18.9456</scalar>
        </property>
        <property title="Vibrational Frequencies" dictRef="me:vibFreqs">
          <array units="cm-1">80.70572104 334.4079932 457.9738787 557.3722309 725.0800299 727.3929658 859.4670549 865.8236051 1072.682229 1204.749057 1263.339874 1311.337325 1554.795136 1682.965131 2991.992175 3057.862312 3158.520454</array>
        </property>
        <property dictRef="me:imFreqs">
          <array units="cm-1">-999.800280</array>
        </property>
        <property dictRef="me:rotConsts">
          <array units="GHz">9.59533 5.84057 3.77277</array>
        </property>
        <property dictRef="me:symmetryNumber">
          <scalar>1</scalar>
        </property>
        <property dictRef="me:spinMultiplicity">
          <scalar>1</scalar>
        </property>
        <property dictRef="me:frequenciesScaleFactor" default="true">
          <scalar>1</scalar>
        </property>
      </propertyList>
      <me:DOSCMethod>ClassicalRotors</me:DOSCMethod>
      <me:densityOfStatesList calculated="20220610_121109">
        <me:description>Rovibronic partition function calculation at various temperatures. qtot : product of QM partition functions for vibrations (1-D harmonic oscillator) and classical partition functions for rotations.  sumc : cell based partition function. sumg : grain based partition function </me:description>
        <me:densityOfStates>
          <me:T>200</me:T>
          <me:qtot>87926</me:qtot>
          <me:sumc>87721.8</me:sumc>
          <me:sumg>87260.6</me:sumg>
        </me:densityOfStates>
        <me:densityOfStates>
          <me:T>300</me:T>
          <me:qtot>316551</me:qtot>
          <me:sumc>315830</me:sumc>
          <me:sumg>315080</me:sumg>
        </me:densityOfStates>
      </me:densityOfStatesList>
    </molecule>
    <molecule id="PC1.log" description="PC1.log">
      <atomArray>
        <atom id="a1" elementType="C" hydrogenCount="2" x3="2.667131" y3="0.345791" z3="-0.001912" />
        <atom id="a2" elementType="H" hydrogenCount="0" x3="3.768629" y3="0.338375" z3="-0.003816" />
        <atom id="a3" elementType="H" hydrogenCount="0" x3="2.168924" y3="1.329486" z3="-0.002601" />
        <atom id="a4" elementType="O" hydrogenCount="0" x3="2.036728" y3="-0.676789" z3="0.000767" />
        <atom id="a5" elementType="N" hydrogenCount="1" x3="-0.626367" y3="0.401459" z3="0.003668" />
        <atom id="a6" elementType="C" hydrogenCount="0" x3="-1.778564" y3="0.053297" z3="0.000373" />
        <atom id="a7" elementType="O" hydrogenCount="0" x3="-2.922293" y3="-0.158367" z3="-0.002459" />
        <atom id="a8" elementType="H" hydrogenCount="0" x3="0.200125" y3="-0.191359" z3="0.003505" />
      </atomArray>
      <bondArray>
        <bond atomRefs2="a2 a1" order="1" />
        <bond atomRefs2="a3 a1" order="1" />
        <bond atomRefs2="a7 a6" order="2" />
        <bond atomRefs2="a1 a4" order="2" />
        <bond atomRefs2="a6 a5" order="2" />
        <bond atomRefs2="a8 a5" order="1" />
      </bondArray>
      <propertyList>
        <property title="File Format">
          <scalar>g16</scalar>
        </property>
        <property dictRef="me:ZPE">
          <scalar units="kcal/mol">-116.1402</scalar>
        </property>
        <property title="Vibrational Frequencies" dictRef="me:vibFreqs">
          <array units="cm-1">18.2936 53.0087 105.4050 187.6622 198.9704 513.5474 662.3235 680.0760 880.1043 1220.7124 1280.8307 1360.6489 1536.7528 1835.2526 2358.0765 2944.4018 3024.2008 3463.1058</array>
        </property>
        <property dictRef="me:rotConsts">
          <array units="GHz">9.0940506 2.3106702 1.8668605</array>
        </property>
        <property dictRef="me:symmetryNumber">
          <scalar>1</scalar>
        </property>
        <property dictRef="me:spinMultiplicity">
          <scalar>1</scalar>
        </property>
        <property dictRef="me:epsilon">
          <scalar>437.2</scalar>
          <!--a-pin SI-->
        </property>
        <property dictRef="me:sigma">
          <scalar>4.30</scalar>
          <!--a-pin SI-->
        </property>
        <property dictRef="me:frequenciesScaleFactor" default="true">
          <scalar>1</scalar>
        </property>
      </propertyList>
      <me:energyTransferModel xsi:type="me:ExponentialDown">
        <me:deltaEDown units="cm-1">250</me:deltaEDown>
      </me:energyTransferModel>
      <me:DOSCMethod>ClassicalRotors</me:DOSCMethod>
      <me:DistributionCalcMethod default="true" name="Boltzmann" />
      <me:densityOfStatesList calculated="20220610_121110">
        <me:description>Rovibronic partition function calculation at various temperatures. qtot : product of QM partition functions for vibrations (1-D harmonic oscillator) and classical partition functions for rotations.  sumc : cell based partition function. sumg : grain based partition function </me:description>
        <me:densityOfStates>
          <me:T>200</me:T>
          <me:qtot>6.78685e+06</me:qtot>
          <me:sumc>6.90242e+06</me:sumc>
          <me:sumg>6.86554e+06</me:sumg>
        </me:densityOfStates>
        <me:densityOfStates>
          <me:T>300</me:T>
          <me:qtot>6.21214e+07</me:qtot>
          <me:sumc>6.32037e+07</me:sumc>
          <me:sumg>6.30529e+07</me:sumg>
        </me:densityOfStates>
      </me:densityOfStatesList>
    </molecule>
    <molecule id="Formaldehyde.log" description="Formaldehyde.log">
      <atomArray>
        <atom id="a1" elementType="C" hydrogenCount="2" x3="0.000000" y3="0.000000" z3="-0.525299" />
        <atom id="a2" elementType="H" hydrogenCount="0" x3="0.000000" y3="0.938820" z3="-1.108161" />
        <atom id="a3" elementType="H" hydrogenCount="0" x3="0.000000" y3="-0.938820" z3="-1.108161" />
        <atom id="a4" elementType="O" hydrogenCount="0" x3="0.000000" y3="0.000000" z3="0.671015" />
      </atomArray>
      <bondArray>
        <bond atomRefs2="a2 a1" order="1" />
        <bond atomRefs2="a3 a1" order="1" />
        <bond atomRefs2="a1 a4" order="2" />
      </bondArray>
      <propertyList>
        <property title="File Format">
          <scalar>g16</scalar>
        </property>
        <property dictRef="me:ZPE">
          <scalar units="kcal/mol">0.00</scalar>
        </property>
        <property title="Vibrational Frequencies" dictRef="me:vibFreqs">
          <array units="cm-1">1208.4168 1272.1648 1536.5095 1852.8375 2913.2769 2974.1737</array>
        </property>
        <property dictRef="me:rotConsts">
          <array units="GHz">284.47071 39.39723 34.60472</array>
        </property>
        <property dictRef="me:symmetryNumber">
          <scalar>2</scalar>
        </property>
        <property dictRef="me:spinMultiplicity">
          <scalar>1</scalar>
        </property>
        <property dictRef="me:frequenciesScaleFactor" default="true">
          <scalar>1</scalar>
        </property>
      </propertyList>
      <me:DOSCMethod>ClassicalRotors</me:DOSCMethod>
    </molecule>
    <molecule id="IsoC1.log" description="IsoC1.log">
      <atomArray>
        <atom id="a1" elementType="O" hydrogenCount="0" x3="-0.450125" y3="1.117731" z3="0.000000" />
        <atom id="a2" elementType="C" hydrogenCount="0" x3="0.000000" y3="0.048607" z3="0.000000" />
        <atom id="a3" elementType="N" hydrogenCount="1" x3="0.331787" y3="-1.112778" z3="0.000000" />
        <atom id="a4" elementType="H" hydrogenCount="0" x3="1.278492" y3="-1.444045" z3="0.000000" />
      </atomArray>
      <bondArray>
        <bond atomRefs2="a1 a2" order="2" />
        <bond atomRefs2="a2 a3" order="2" />
        <bond atomRefs2="a3 a4" order="1" />
      </bondArray>
      <propertyList>
        <property title="File Format">
          <scalar>g16</scalar>
        </property>
        <property dictRef="me:ZPE">
          <scalar units="kcal/mol">-111.6611</scalar>
        </property>
        <property title="Vibrational Frequencies" dictRef="me:vibFreqs">
          <array units="cm-1">573.4560 649.1733 795.9774 1357.0182 2357.8144 3725.5313</array>
        </property>
        <property dictRef="me:rotConsts">
          <array units="GHz">885.62568 11.17428 11.03504</array>
        </property>
        <property dictRef="me:symmetryNumber">
          <scalar>1</scalar>
        </property>
        <property dictRef="me:spinMultiplicity">
          <scalar>1</scalar>
        </property>
        <property dictRef="me:frequenciesScaleFactor" default="true">
          <scalar>1</scalar>
        </property>
      </propertyList>
      <me:DOSCMethod>ClassicalRotors</me:DOSCMethod>
    </molecule>
    <molecule id="TSH1" description="TSH1">
      <atomArray>
        <atom id="a1" elementType="O" hydrogenCount="0" x3="-1.006790" y3="-0.965100" z3="-0.091790" />
        <atom id="a2" elementType="O" hydrogenCount="0" x3="1.216860" y3="-0.829150" z3="0.036730" />
        <atom id="a3" elementType="C" hydrogenCount="1" x3="1.094870" y3="0.380240" z3="-0.007780" />
        <atom id="a4" elementType="N" hydrogenCount="0" x3="-0.008330" y3="1.144190" z3="-0.133660" />
        <atom id="a5" elementType="C" hydrogenCount="2" x3="-1.135110" y3="0.285040" z3="0.155150" />
        <atom id="a6" elementType="H" hydrogenCount="0" x3="1.948600" y3="1.030560" z3="0.243580" />
        <atom id="a7" elementType="H" hydrogenCount="0" x3="-1.632890" y3="0.692570" z3="-0.790050" />
        <atom id="a8" elementType="H" hydrogenCount="0" x3="-1.696590" y3="0.629880" z3="1.038350" />
      </atomArray>
      <bondArray>
        <bond atomRefs2="a7 a5" order="1" />
        <bond atomRefs2="a4 a3" order="1" />
        <bond atomRefs2="a4 a5" order="1" />
        <bond atomRefs2="a1 a5" order="1" />
        <bond atomRefs2="a3 a2" order="2" />
        <bond atomRefs2="a3 a6" order="1" />
        <bond atomRefs2="a5 a8" order="1" />
      </bondArray>
      <propertyList>
        <property title="File Format">
          <scalar>g16</scalar>
        </property>
        <property dictRef="me:ZPE">
          <scalar units="kcal/mol">-19.8890</scalar>
        </property>
        <property title="Vibrational Frequencies" dictRef="me:vibFreqs">
          <array units="cm-1">269.8061 312.7349 463.2676 535.6721 684.5368 859.8689 932.0733 1014.4278 1091.5484 1245.5655 1269.1093 1329.8180 1407.5562 1630.0424 2656.1473 2967.2177 2996.8683</array>
        </property>
        <property dictRef="me:imFreqs">
          <array units="cm-1">-585.0357</array>
        </property>
        <property dictRef="me:rotConsts">
          <array units="GHz">9.85469 6.19328 3.94970</array>
        </property>
        <property dictRef="me:symmetryNumber">
          <scalar>1</scalar>
        </property>
        <property dictRef="me:TSOpticalSymmetryNumber">
          <scalar>2</scalar>
        </property>
        <property dictRef="me:spinMultiplicity">
          <scalar>1</scalar>
        </property>
        <property dictRef="me:frequenciesScaleFactor" default="true">
          <scalar>1</scalar>
        </property>
      </propertyList>
      <me:DOSCMethod>ClassicalRotors</me:DOSCMethod>
      <me:densityOfStatesList calculated="20220610_121110">
        <me:description>Rovibronic partition function calculation at various temperatures. qtot : product of QM partition functions for vibrations (1-D harmonic oscillator) and classical partition functions for rotations.  sumc : cell based partition function. sumg : grain based partition function </me:description>
        <me:densityOfStates>
          <me:T>200</me:T>
          <me:qtot>85965.2</me:qtot>
          <me:sumc>85925.5</me:sumc>
          <me:sumg>85471.5</me:sumg>
        </me:densityOfStates>
        <me:densityOfStates>
          <me:T>300</me:T>
          <me:qtot>265246</me:qtot>
          <me:sumc>265038</me:sumc>
          <me:sumg>264408</me:sumg>
        </me:densityOfStates>
      </me:densityOfStatesList>
    </molecule>
    <molecule id="Altamine1" description="Altamine1">
      <atomArray>
        <atom id="a1" elementType="O" hydrogenCount="0" x3="1.837300" y3="-0.678040" z3="0.000100" />
        <atom id="a2" elementType="O" hydrogenCount="0" x3="-2.174170" y3="-0.112580" z3="0.000620" />
        <atom id="a3" elementType="C" hydrogenCount="1" x3="-0.999750" y3="-0.358050" z3="-0.000720" />
        <atom id="a4" elementType="N" hydrogenCount="1" x3="-0.033560" y3="0.637330" z3="-0.000680" />
        <atom id="a5" elementType="C" hydrogenCount="1" x3="1.327740" y3="0.407850" z3="0.000310" />
        <atom id="a6" elementType="H" hydrogenCount="0" x3="-0.573890" y3="-1.367580" z3="0.000080" />
        <atom id="a7" elementType="H" hydrogenCount="0" x3="-0.370890" y3="1.587290" z3="0.000090" />
        <atom id="a8" elementType="H" hydrogenCount="0" x3="1.906690" y3="1.345140" z3="0.001320" />
      </atomArray>
      <bondArray>
        <bond atomRefs2="a3 a4" order="1" />
        <bond atomRefs2="a3 a6" order="1" />
        <bond atomRefs2="a3 a2" order="2" />
        <bond atomRefs2="a4 a7" order="1" />
        <bond atomRefs2="a4 a5" order="1" />
        <bond atomRefs2="a1 a5" order="2" />
        <bond atomRefs2="a5 a8" order="1" />
      </bondArray>
      <propertyList>
        <property title="File Format">
          <scalar>g16</scalar>
        </property>
        <property dictRef="me:ZPE">
          <scalar units="kcal/mol">-131.2444</scalar>
        </property>
        <property title="Vibrational Frequencies" dictRef="me:vibFreqs">
          <array units="cm-1">168.4326 235.9247 258.0426 516.3088 681.4269 805.5609 1044.6182 1066.0553 1091.6117 1210.7687 1391.7530 1443.8971 1503.2510 1817.0255 1860.2680 2993.1064 3072.1917 3633.7444</array>
        </property>
        <property dictRef="me:rotConsts">
          <array units="GHz">22.02964 3.02729 2.66154</array>
        </property>
        <property dictRef="me:symmetryNumber">
          <scalar>1</scalar>
        </property>
        <property dictRef="me:spinMultiplicity">
          <scalar>1</scalar>
        </property>
        <property dictRef="me:epsilon">
          <scalar>456.3</scalar>
          <!--a-pin SI-->
        </property>
        <property dictRef="me:sigma">
          <scalar>4.88</scalar>
          <!--a-pin SI-->
        </property>
        <property dictRef="me:frequenciesScaleFactor" default="true">
          <scalar>1</scalar>
        </property>
      </propertyList>
      <me:energyTransferModel xsi:type="me:ExponentialDown">
        <me:deltaEDown units="cm-1">490</me:deltaEDown>
      </me:energyTransferModel>
      <me:DOSCMethod>ClassicalRotors</me:DOSCMethod>
      <me:DistributionCalcMethod default="true" name="Boltzmann" />
      <me:densityOfStatesList calculated="20220610_121111">
        <me:description>Rovibronic partition function calculation at various temperatures. qtot : product of QM partition functions for vibrations (1-D harmonic oscillator) and classical partition functions for rotations.  sumc : cell based partition function. sumg : grain based partition function </me:description>
        <me:densityOfStates>
          <me:T>200</me:T>
          <me:qtot>76719.5</me:qtot>
          <me:sumc>76821.3</me:sumc>
          <me:sumg>76414</me:sumg>
        </me:densityOfStates>
        <me:densityOfStates>
          <me:T>300</me:T>
          <me:qtot>293082</me:qtot>
          <me:sumc>293590</me:sumc>
          <me:sumg>292891</me:sumg>
        </me:densityOfStates>
      </me:densityOfStatesList>
    </molecule>
    <molecule id="N2" description="Bath">
      <propertyList>
        <property dictRef="me:epsilon">
          <scalar>91.85</scalar>
        </property>
        <property dictRef="me:sigma">
          <scalar>3.919</scalar>
        </property>
        <property dictRef="me:MW">
          <scalar units="amu">28.014</scalar>
        </property>
      </propertyList>
    </molecule>
  </moleculeList>
  <reactionList>
    <reaction id=" A1 ">
      <!-- CH2OO.log + HCN.log -> RC1.log -->
      <reactant>
        <molecule ref="CH2OO.log" role="deficientReactant" />
      </reactant>
      <reactant>
        <molecule ref="HCN.log" role="excessReactant" />
      </reactant>
      <product>
        <molecule ref="RC1.log" role="modelled" />
      </product>
      <me:MCRCMethod xsi:type="me:MesmerILT">
        <me:preExponential units="cm3molecule-1s-1">1.4e-10</me:preExponential>
        <me:activationEnergy units="kcal/mol">0.0</me:activationEnergy>
        <me:TInfinity>298.15</me:TInfinity>
        <me:nInfinity>1.0</me:nInfinity>
      </me:MCRCMethod>
      <me:excessReactantConc>1.00E15</me:excessReactantConc>
      <me:TInfinity default="true">298</me:TInfinity>
    </reaction>
    <reaction id=" C1 ">
      <!-- RC1.log -> [ TS1.log ] -> Ring1.log -->
      <reactant>
        <molecule ref="RC1.log" role="modelled" />
      </reactant>
      <me:transitionState>
        <molecule ref="TS1.log" role="transitionState" />
      </me:transitionState>
      <product>
        <molecule ref="Ring1.log" role="modelled" />
      </product>
      <me:MCRCMethod name="RRKM" />
    </reaction>
    <reaction id=" S1 ">
      <!-- Ring1.log -> [ STS1.log ] -> PC1.log -->
      <reactant>
        <molecule ref="Ring1.log" role="modelled" />
      </reactant>
      <me:transitionState>
        <molecule ref="STS1.log" role="transitionState" />
      </me:transitionState>
      <product>
        <molecule ref="PC1.log" role="modelled" />
      </product>
      <me:tunneling>Eckart</me:tunneling>
      <me:MCRCMethod name="RRKM" />
    </reaction>
    <reaction id=" D1 ">
      <!-- PC1.log -> Formaldehyde.log + IsoC1.log -->
      <reactant>
        <molecule ref="PC1.log" role="modelled" />
      </reactant>
      <product>
        <molecule ref="Formaldehyde.log" role="sink" />
      </product>
      <product>
        <molecule ref="IsoC1.log" role="sink" />
      </product>
      <me:MCRCMethod xsi:type="me:MesmerILT">
        <me:preExponential units="cm3molecule-1s-1">1.4e-10</me:preExponential>
        <me:activationEnergy units="kcal/mol" reverse="true">0.0</me:activationEnergy>
        <me:TInfinity>298.15</me:TInfinity>
        <me:nInfinity>0.01</me:nInfinity>
      </me:MCRCMethod>
      <me:TInfinity default="true">298</me:TInfinity>
    </reaction>
    <reaction id=" H1 ">
      <!-- Ring1.log -> [ TSH1 ] -> Altamine1 -->
      <reactant>
        <molecule ref="Ring1.log" role="modelled" />
      </reactant>
      <me:transitionState>
        <molecule ref="TSH1" role="transitionState" />
      </me:transitionState>
      <product>
        <molecule ref="Altamine1" role="modelled" />
      </product>
      <me:tunneling>Eckart</me:tunneling>
      <me:MCRCMethod name="RRKM" />
    </reaction>
  </reactionList>
  <me:conditions>
    <me:bathGas>N2</me:bathGas>
    <me:PTs>
      <me:PTpair units="Torr" P="760.0" T="298.15" precision="qd" bathGas="N2" />
    </me:PTs>
  </me:conditions>
  <me:modelParameters>
    <me:grainSize units="cm-1">50</me:grainSize>
    <me:energyAboveTheTopHill>20</me:energyAboveTheTopHill>
  </me:modelParameters>
  <me:control>
    <me:MaximumEvolutionTime>1E4</me:MaximumEvolutionTime>
    <me:testDOS />
    <me:printSpeciesProfile />
    <me:printCellDOS />
    <me:testRateConstant />
    <me:printGrainDOS />
    <me:printGrainedSpeciesProfile />
    <me:printTunnellingCoefficients />
    <me:printGrainkfE />
    <me:printGrainBoltzmann />
    <me:printGrainkbE />
    <me:eigenvalues>0</me:eigenvalues>
    <me:calcMethod default="true" name="simpleCalc" />
    <me:ForceMacroDetailedBalance default="true">true</me:ForceMacroDetailedBalance>
  </me:control>
  <metadataList xmlns:dc="http://purl.org/dc/elements/1.1/">
    <dc:title>CriegeeNitrile1</dc:title>
    <dc:source>CriegeeNitrile1E-50.xml</dc:source>
    <dc:creator>Mesmer v6.0</dc:creator>
    <dc:date>20220610_121108</dc:date>
    <dc:contributor>lfranzon</dc:contributor>
  </metadataList>
  <me:analysis calculated="20220610_141127">
    <me:description>All calculations shown</me:description>
    <me:eigenvalueList number="0" selection="" />
    <me:populationList T="298.15" conc="2.46149e+19">
      <me:population time="1e-11" logTime="-11">
        <me:pop ref="CH2OO.log">1</me:pop>
        <me:pop ref="Altamine1">1.67489e-11</me:pop>
        <me:pop ref="PC1.log">4.60994e-12</me:pop>
        <me:pop ref="RC1.log">5.96803e-08</me:pop>
        <me:pop ref="Ring1.log">2.81616e-10</me:pop>
        <me:pop ref="Formaldehyde.log">1.5411e-11</me:pop>
      </me:population>
      <me:population time="1.25893e-11" logTime="-10.9">
        <me:pop ref="CH2OO.log">1</me:pop>
        <me:pop ref="Altamine1">2.65107e-11</me:pop>
        <me:pop ref="PC1.log">5.8863e-12</me:pop>
        <me:pop ref="RC1.log">6.19132e-08</me:pop>
        <me:pop ref="Ring1.log">3.52054e-10</me:pop>
        <me:pop ref="Formaldehyde.log">2.58695e-11</me:pop>
      </me:population>
      <me:population time="1.58489e-11" logTime="-10.8">
        <me:pop ref="CH2OO.log">1</me:pop>
        <me:pop ref="Altamine1">4.16366e-11</me:pop>
        <me:pop ref="PC1.log">7.38477e-12</me:pop>
        <me:pop ref="RC1.log">6.41605e-08</me:pop>
        <me:pop ref="Ring1.log">4.36039e-10</me:pop>
        <me:pop ref="Formaldehyde.log">4.25654e-11</me:pop>
      </me:population>
      <me:population time="1.99526e-11" logTime="-10.7">
        <me:pop ref="CH2OO.log">1</me:pop>
        <me:pop ref="Altamine1">6.48333e-11</me:pop>
        <me:pop ref="PC1.log">9.10807e-12</me:pop>
        <me:pop ref="RC1.log">6.64542e-08</me:pop>
        <me:pop ref="Ring1.log">5.34446e-10</me:pop>
        <me:pop ref="Formaldehyde.log">6.87528e-11</me:pop>
      </me:population>
      <me:population time="2.51189e-11" logTime="-10.6">
        <me:pop ref="CH2OO.log">1</me:pop>
        <me:pop ref="Altamine1">9.99926e-11</me:pop>
        <me:pop ref="PC1.log">1.10427e-11</me:pop>
        <me:pop ref="RC1.log">6.88343e-08</me:pop>
        <me:pop ref="Ring1.log">6.47375e-10</me:pop>
        <me:pop ref="Formaldehyde.log">1.09124e-10</me:pop>
      </me:population>
      <me:population time="3.16228e-11" logTime="-10.5">
        <me:pop ref="CH2OO.log">1</me:pop>
        <me:pop ref="Altamine1">1.5258e-10</me:pop>
        <me:pop ref="PC1.log">1.31533e-11</me:pop>
        <me:pop ref="RC1.log">7.13509e-08</me:pop>
        <me:pop ref="Ring1.log">7.73788e-10</me:pop>
        <me:pop ref="Formaldehyde.log">1.70277e-10</me:pop>
      </me:population>
      <me:population time="3.98107e-11" logTime="-10.4">
        <me:pop ref="CH2OO.log">1</me:pop>
        <me:pop ref="Altamine1">2.3007e-10</me:pop>
        <me:pop ref="PC1.log">1.53793e-11</me:pop>
        <me:pop ref="RC1.log">7.40665e-08</me:pop>
        <me:pop ref="Ring1.log">9.11186e-10</me:pop>
        <me:pop ref="Formaldehyde.log">2.61238e-10</me:pop>
      </me:population>
      <me:population time="5.01187e-11" logTime="-10.3">
        <me:pop ref="CH2OO.log">1</me:pop>
        <me:pop ref="Altamine1">3.42386e-10</me:pop>
        <me:pop ref="PC1.log">1.76356e-11</me:pop>
        <me:pop ref="RC1.log">7.70576e-08</me:pop>
        <me:pop ref="Ring1.log">1.05544e-09</me:pop>
        <me:pop ref="Formaldehyde.log">3.93977e-10</me:pop>
      </me:population>
      <me:population time="6.30957e-11" logTime="-10.2">
        <me:pop ref="CH2OO.log">1</me:pop>
        <me:pop ref="Altamine1">5.02298e-10</me:pop>
        <me:pop ref="PC1.log">1.98191e-11</me:pop>
        <me:pop ref="RC1.log">8.04176e-08</me:pop>
        <me:pop ref="Ring1.log">1.20094e-09</me:pop>
        <me:pop ref="Formaldehyde.log">5.83866e-10</me:pop>
      </me:population>
      <me:population time="7.94328e-11" logTime="-10.1">
        <me:pop ref="CH2OO.log">1</me:pop>
        <me:pop ref="Altamine1">7.25736e-10</me:pop>
        <me:pop ref="PC1.log">2.18238e-11</me:pop>
        <me:pop ref="RC1.log">8.42594e-08</me:pop>
        <me:pop ref="Ring1.log">1.34117e-09</me:pop>
        <me:pop ref="Formaldehyde.log">8.50035e-10</me:pop>
      </me:population>
      <me:population time="1e-10" logTime="-10">
        <me:pop ref="CH2OO.log">1</me:pop>
        <me:pop ref="Altamine1">1.03207e-09</me:pop>
        <me:pop ref="PC1.log">2.35597e-11</me:pop>
        <me:pop ref="RC1.log">8.87181e-08</me:pop>
        <me:pop ref="Ring1.log">1.46977e-09</me:pop>
        <me:pop ref="Formaldehyde.log">1.21566e-09</me:pop>
      </me:population>
      <me:population time="1.25893e-10" logTime="-9.9">
        <me:pop ref="CH2OO.log">1</me:pop>
        <me:pop ref="Altamine1">1.44443e-09</me:pop>
        <me:pop ref="PC1.log">2.49726e-11</me:pop>
        <me:pop ref="RC1.log">9.39545e-08</me:pop>
        <me:pop ref="Ring1.log">1.58176e-09</me:pop>
        <me:pop ref="Formaldehyde.log">1.70836e-09</me:pop>
      </me:population>
      <me:population time="1.58489e-10" logTime="-9.8">
        <me:pop ref="CH2OO.log">1</me:pop>
        <me:pop ref="Altamine1">1.99041e-09</me:pop>
        <me:pop ref="PC1.log">2.60551e-11</me:pop>
        <me:pop ref="RC1.log">1.00158e-07</me:pop>
        <me:pop ref="Ring1.log">1.67461e-09</me:pop>
        <me:pop ref="Formaldehyde.log">2.36099e-09</me:pop>
      </me:population>
      <me:population time="1.99526e-10" logTime="-9.7">
        <me:pop ref="CH2OO.log">1</me:pop>
        <me:pop ref="Altamine1">2.70333e-09</me:pop>
        <me:pop ref="PC1.log">2.68442e-11</me:pop>
        <me:pop ref="RC1.log">1.07554e-07</me:pop>
        <me:pop ref="Ring1.log">1.74856e-09</me:pop>
        <me:pop ref="Formaldehyde.log">3.21317e-09</me:pop>
      </me:population>
      <me:population time="2.51189e-10" logTime="-9.6">
        <me:pop ref="CH2OO.log">1</me:pop>
        <me:pop ref="Altamine1">3.62427e-09</me:pop>
        <me:pop ref="PC1.log">2.74035e-11</me:pop>
        <me:pop ref="RC1.log">1.16409e-07</me:pop>
        <me:pop ref="Ring1.log">1.80606e-09</me:pop>
        <me:pop ref="Formaldehyde.log">4.31376e-09</me:pop>
      </me:population>
      <me:population time="3.16228e-10" logTime="-9.5">
        <me:pop ref="CH2OO.log">1</me:pop>
        <me:pop ref="Altamine1">4.80484e-09</me:pop>
        <me:pop ref="PC1.log">2.7801e-11</me:pop>
        <me:pop ref="RC1.log">1.27045e-07</me:pop>
        <me:pop ref="Ring1.log">1.85051e-09</me:pop>
        <me:pop ref="Formaldehyde.log">5.7242e-09</me:pop>
      </me:population>
      <me:population time="3.98107e-10" logTime="-9.4">
        <me:pop ref="CH2OO.log">1</me:pop>
        <me:pop ref="Altamine1">6.31049e-09</me:pop>
        <me:pop ref="PC1.log">2.80916e-11</me:pop>
        <me:pop ref="RC1.log">1.39857e-07</me:pop>
        <me:pop ref="Ring1.log">1.88518e-09</me:pop>
        <me:pop ref="Formaldehyde.log">7.52246e-09</me:pop>
      </me:population>
      <me:population time="5.01187e-10" logTime="-9.3">
        <me:pop ref="CH2OO.log">1</me:pop>
        <me:pop ref="Altamine1">8.22431e-09</me:pop>
        <me:pop ref="PC1.log">2.83118e-11</me:pop>
        <me:pop ref="RC1.log">1.55332e-07</me:pop>
        <me:pop ref="Ring1.log">1.91255e-09</me:pop>
        <me:pop ref="Formaldehyde.log">9.8076e-09</me:pop>
      </me:population>
      <me:population time="6.30957e-10" logTime="-9.2">
        <me:pop ref="CH2OO.log">1</me:pop>
        <me:pop ref="Altamine1">1.06515e-08</me:pop>
        <me:pop ref="PC1.log">2.8484e-11</me:pop>
        <me:pop ref="RC1.log">1.74072e-07</me:pop>
        <me:pop ref="Ring1.log">1.93444e-09</me:pop>
        <me:pop ref="Formaldehyde.log">1.2705e-08</me:pop>
      </me:population>
      <me:population time="7.94328e-10" logTime="-9.1">
        <me:pop ref="CH2OO.log">1</me:pop>
        <me:pop ref="Altamine1">1.3725e-08</me:pop>
        <me:pop ref="PC1.log">2.86227e-11</me:pop>
        <me:pop ref="RC1.log">1.96825e-07</me:pop>
        <me:pop ref="Ring1.log">1.95227e-09</me:pop>
        <me:pop ref="Formaldehyde.log">1.63733e-08</me:pop>
      </me:population>
      <me:population time="1e-09" logTime="-9">
        <me:pop ref="CH2OO.log">1</me:pop>
        <me:pop ref="Altamine1">1.76127e-08</me:pop>
        <me:pop ref="PC1.log">2.87388e-11</me:pop>
        <me:pop ref="RC1.log">2.24505e-07</me:pop>
        <me:pop ref="Ring1.log">1.96726e-09</me:pop>
        <me:pop ref="Formaldehyde.log">2.10126e-08</me:pop>
      </me:population>
      <me:population time="1.25893e-09" logTime="-8.9">
        <me:pop ref="CH2OO.log">1</me:pop>
        <me:pop ref="Altamine1">2.2527e-08</me:pop>
        <me:pop ref="PC1.log">2.88422e-11</me:pop>
        <me:pop ref="RC1.log">2.58206e-07</me:pop>
        <me:pop ref="Ring1.log">1.98059e-09</me:pop>
        <me:pop ref="Formaldehyde.log">2.68762e-08</me:pop>
      </me:population>
      <me:population time="1.58489e-09" logTime="-8.8">
        <me:pop ref="CH2OO.log">1</me:pop>
        <me:pop ref="Altamine1">2.87371e-08</me:pop>
        <me:pop ref="PC1.log">2.89421e-11</me:pop>
        <me:pop ref="RC1.log">2.99197e-07</me:pop>
        <me:pop ref="Ring1.log">1.99342e-09</me:pop>
        <me:pop ref="Formaldehyde.log">3.42848e-08</me:pop>
      </me:population>
      <me:population time="1.99526e-09" logTime="-8.7">
        <me:pop ref="CH2OO.log">1</me:pop>
        <me:pop ref="Altamine1">3.65848e-08</me:pop>
        <me:pop ref="PC1.log">2.90476e-11</me:pop>
        <me:pop ref="RC1.log">3.48872e-07</me:pop>
        <me:pop ref="Ring1.log">2.00689e-09</me:pop>
        <me:pop ref="Formaldehyde.log">4.3646e-08</me:pop>
      </me:population>
      <me:population time="2.51189e-09" logTime="-8.6">
        <me:pop ref="CH2OO.log">0.999999</me:pop>
        <me:pop ref="Altamine1">4.65053e-08</me:pop>
        <me:pop ref="PC1.log">2.91666e-11</me:pop>
        <me:pop ref="RC1.log">4.08673e-07</me:pop>
        <me:pop ref="Ring1.log">2.02205e-09</me:pop>
        <me:pop ref="Formaldehyde.log">5.54783e-08</me:pop>
      </me:population>
      <me:population time="3.16228e-09" logTime="-8.5">
        <me:pop ref="CH2OO.log">0.999999</me:pop>
        <me:pop ref="Altamine1">5.90538e-08</me:pop>
        <me:pop ref="PC1.log">2.93054e-11</me:pop>
        <me:pop ref="RC1.log">4.7994e-07</me:pop>
        <me:pop ref="Ring1.log">2.03972e-09</me:pop>
        <me:pop ref="Formaldehyde.log">7.04427e-08</me:pop>
      </me:population>
      <me:population time="3.98107e-09" logTime="-8.4">
        <me:pop ref="CH2OO.log">0.999999</me:pop>
        <me:pop ref="Altamine1">7.49387e-08</me:pop>
        <me:pop ref="PC1.log">2.94676e-11</me:pop>
        <me:pop ref="RC1.log">5.63723e-07</me:pop>
        <me:pop ref="Ring1.log">2.06051e-09</me:pop>
        <me:pop ref="Formaldehyde.log">8.93824e-08</me:pop>
      </me:population>
      <me:population time="5.01187e-09" logTime="-8.3">
        <me:pop ref="CH2OO.log">0.999999</me:pop>
        <me:pop ref="Altamine1">9.50641e-08</me:pop>
        <me:pop ref="PC1.log">2.96547e-11</me:pop>
        <me:pop ref="RC1.log">6.60506e-07</me:pop>
        <me:pop ref="Ring1.log">2.08479e-09</me:pop>
        <me:pop ref="Formaldehyde.log">1.13373e-07</me:pop>
      </me:population>
      <me:population time="6.30957e-09" logTime="-8.2">
        <me:pop ref="CH2OO.log">0.999999</me:pop>
        <me:pop ref="Altamine1">1.20584e-07</me:pop>
        <me:pop ref="PC1.log">2.98662e-11</me:pop>
        <me:pop ref="RC1.log">7.69851e-07</me:pop>
        <me:pop ref="Ring1.log">2.11269e-09</me:pop>
        <me:pop ref="Formaldehyde.log">1.43788e-07</me:pop>
      </me:population>
      <me:population time="7.94328e-09" logTime="-8.1">
        <me:pop ref="CH2OO.log">0.999999</me:pop>
        <me:pop ref="Altamine1">1.52969e-07</me:pop>
        <me:pop ref="PC1.log">3.00985e-11</me:pop>
        <me:pop ref="RC1.log">8.89985e-07</me:pop>
        <me:pop ref="Ring1.log">2.14411e-09</me:pop>
        <me:pop ref="Formaldehyde.log">1.82375e-07</me:pop>
      </me:population>
      <me:population time="1e-08" logTime="-8">
        <me:pop ref="CH2OO.log">0.999999</me:pop>
        <me:pop ref="Altamine1">1.94088e-07</me:pop>
        <me:pop ref="PC1.log">3.03449e-11</me:pop>
        <me:pop ref="RC1.log">1.01741e-06</me:pop>
        <me:pop ref="Ring1.log">2.17867e-09</me:pop>
        <me:pop ref="Formaldehyde.log">2.31356e-07</me:pop>
      </me:population>
      <me:population time="1.25893e-08" logTime="-7.9">
        <me:pop ref="CH2OO.log">0.999998</me:pop>
        <me:pop ref="Altamine1">2.4631e-07</me:pop>
        <me:pop ref="PC1.log">3.05949e-11</me:pop>
        <me:pop ref="RC1.log">1.14674e-06</me:pop>
        <me:pop ref="Ring1.log">2.21563e-09</me:pop>
        <me:pop ref="Formaldehyde.log">2.93546e-07</me:pop>
      </me:population>
      <me:population time="1.58489e-08" logTime="-7.8">
        <me:pop ref="CH2OO.log">0.999998</me:pop>
        <me:pop ref="Altamine1">3.12621e-07</me:pop>
        <me:pop ref="PC1.log">3.0835e-11</me:pop>
        <me:pop ref="RC1.log">1.2709e-06</me:pop>
        <me:pop ref="Ring1.log">2.25402e-09</me:pop>
        <me:pop ref="Formaldehyde.log">3.72494e-07</me:pop>
      </me:population>
      <me:population time="1.99526e-08" logTime="-7.7">
        <me:pop ref="CH2OO.log">0.999998</me:pop>
        <me:pop ref="Altamine1">3.96764e-07</me:pop>
        <me:pop ref="PC1.log">3.105e-11</me:pop>
        <me:pop ref="RC1.log">1.38209e-06</me:pop>
        <me:pop ref="Ring1.log">2.29286e-09</me:pop>
        <me:pop ref="Formaldehyde.log">4.72648e-07</me:pop>
      </me:population>
      <me:population time="2.51189e-08" logTime="-7.6">
        <me:pop ref="CH2OO.log">0.999997</me:pop>
        <me:pop ref="Altamine1">5.03408e-07</me:pop>
        <me:pop ref="PC1.log">3.12264e-11</me:pop>
        <me:pop ref="RC1.log">1.47331e-06</me:pop>
        <me:pop ref="Ring1.log">2.33149e-09</me:pop>
        <me:pop ref="Formaldehyde.log">5.99561e-07</me:pop>
      </me:population>
      <me:population time="3.16228e-08" logTime="-7.5">
        <me:pop ref="CH2OO.log">0.999997</me:pop>
        <me:pop ref="Altamine1">6.38367e-07</me:pop>
        <me:pop ref="PC1.log">3.1356e-11</me:pop>
        <me:pop ref="RC1.log">1.54037e-06</me:pop>
        <me:pop ref="Ring1.log">2.37008e-09</me:pop>
        <me:pop ref="Formaldehyde.log">7.60144e-07</me:pop>
      </me:population>
      <me:population time="3.98107e-08" logTime="-7.4">
        <me:pop ref="CH2OO.log">0.999997</me:pop>
        <me:pop ref="Altamine1">8.08878e-07</me:pop>
        <me:pop ref="PC1.log">3.14391e-11</me:pop>
        <me:pop ref="RC1.log">1.58334e-06</me:pop>
        <me:pop ref="Ring1.log">2.40993e-09</me:pop>
        <me:pop ref="Formaldehyde.log">9.63008e-07</me:pop>
      </me:population>
      <me:population time="5.01187e-08" logTime="-7.3">
        <me:pop ref="CH2OO.log">0.999996</me:pop>
        <me:pop ref="Altamine1">1.02399e-06</me:pop>
        <me:pop ref="PC1.log">3.14839e-11</me:pop>
        <me:pop ref="RC1.log">1.60653e-06</me:pop>
        <me:pop ref="Ring1.log">2.4536e-09</me:pop>
        <me:pop ref="Formaldehyde.log">1.21892e-06</me:pop>
      </me:population>
      <me:population time="6.30957e-08" logTime="-7.2">
        <me:pop ref="CH2OO.log">0.999996</me:pop>
        <me:pop ref="Altamine1">1.29508e-06</me:pop>
        <me:pop ref="PC1.log">3.15034e-11</me:pop>
        <me:pop ref="RC1.log">1.61661e-06</me:pop>
        <me:pop ref="Ring1.log">2.50455e-09</me:pop>
        <me:pop ref="Formaldehyde.log">1.54142e-06</me:pop>
      </me:population>
      <me:population time="7.94328e-08" logTime="-7.1">
        <me:pop ref="CH2OO.log">0.999995</me:pop>
        <me:pop ref="Altamine1">1.63651e-06</me:pop>
        <me:pop ref="PC1.log">3.15099e-11</me:pop>
        <me:pop ref="RC1.log">1.61997e-06</me:pop>
        <me:pop ref="Ring1.log">2.56673e-09</me:pop>
        <me:pop ref="Formaldehyde.log">1.94759e-06</me:pop>
      </me:population>
      <me:population time="1e-07" logTime="-7">
        <me:pop ref="CH2OO.log">0.999994</me:pop>
        <me:pop ref="Altamine1">2.06638e-06</me:pop>
        <me:pop ref="PC1.log">3.15114e-11</me:pop>
        <me:pop ref="RC1.log">1.62076e-06</me:pop>
        <me:pop ref="Ring1.log">2.64429e-09</me:pop>
        <me:pop ref="Formaldehyde.log">2.45897e-06</me:pop>
      </me:population>
      <me:population time="1.25893e-07" logTime="-6.9">
        <me:pop ref="CH2OO.log">0.999993</me:pop>
        <me:pop ref="Altamine1">2.60757e-06</me:pop>
        <me:pop ref="PC1.log">3.15116e-11</me:pop>
        <me:pop ref="RC1.log">1.62089e-06</me:pop>
        <me:pop ref="Ring1.log">2.74174e-09</me:pop>
        <me:pop ref="Formaldehyde.log">3.10278e-06</me:pop>
      </me:population>
      <me:population time="1.58489e-07" logTime="-6.8">
        <me:pop ref="CH2OO.log">0.999991</me:pop>
        <me:pop ref="Altamine1">3.2889e-06</me:pop>
        <me:pop ref="PC1.log">3.15116e-11</me:pop>
        <me:pop ref="RC1.log">1.6209e-06</me:pop>
        <me:pop ref="Ring1.log">2.8644e-09</me:pop>
        <me:pop ref="Formaldehyde.log">3.91329e-06</me:pop>
      </me:population>
      <me:population time="1.99526e-07" logTime="-6.7">
        <me:pop ref="CH2OO.log">0.999989</me:pop>
        <me:pop ref="Altamine1">4.14663e-06</me:pop>
        <me:pop ref="PC1.log">3.15115e-11</me:pop>
        <me:pop ref="RC1.log">1.6209e-06</me:pop>
        <me:pop ref="Ring1.log">3.01881e-09</me:pop>
        <me:pop ref="Formaldehyde.log">4.93367e-06</me:pop>
      </me:population>
      <me:population time="2.51189e-07" logTime="-6.6">
        <me:pop ref="CH2OO.log">0.999987</me:pop>
        <me:pop ref="Altamine1">5.22645e-06</me:pop>
        <me:pop ref="PC1.log">3.15114e-11</me:pop>
        <me:pop ref="RC1.log">1.62089e-06</me:pop>
        <me:pop ref="Ring1.log">3.21321e-09</me:pop>
        <me:pop ref="Formaldehyde.log">6.21823e-06</me:pop>
      </me:population>
      <me:population time="3.16228e-07" logTime="-6.5">
        <me:pop ref="CH2OO.log">0.999984</me:pop>
        <me:pop ref="Altamine1">6.58586e-06</me:pop>
        <me:pop ref="PC1.log">3.15113e-11</me:pop>
        <me:pop ref="RC1.log">1.62089e-06</me:pop>
        <me:pop ref="Ring1.log">3.45793e-09</me:pop>
        <me:pop ref="Formaldehyde.log">7.83541e-06</me:pop>
      </me:population>
      <me:population time="3.98107e-07" logTime="-6.4">
        <me:pop ref="CH2OO.log">0.99998</me:pop>
        <me:pop ref="Altamine1">8.29725e-06</me:pop>
        <me:pop ref="PC1.log">3.15112e-11</me:pop>
        <me:pop ref="RC1.log">1.62088e-06</me:pop>
        <me:pop ref="Ring1.log">3.76602e-09</me:pop>
        <me:pop ref="Formaldehyde.log">9.8713e-06</me:pop>
      </me:population>
      <me:population time="5.01187e-07" logTime="-6.3">
        <me:pop ref="CH2OO.log">0.999975</me:pop>
        <me:pop ref="Altamine1">1.04518e-05</me:pop>
        <me:pop ref="PC1.log">3.15111e-11</me:pop>
        <me:pop ref="RC1.log">1.62087e-06</me:pop>
        <me:pop ref="Ring1.log">4.15389e-09</me:pop>
        <me:pop ref="Formaldehyde.log">1.24343e-05</me:pop>
      </me:population>
      <me:population time="6.30957e-07" logTime="-6.2">
        <me:pop ref="CH2OO.log">0.99997</me:pop>
        <me:pop ref="Altamine1">1.31641e-05</me:pop>
        <me:pop ref="PC1.log">3.15109e-11</me:pop>
        <me:pop ref="RC1.log">1.62086e-06</me:pop>
        <me:pop ref="Ring1.log">4.64217e-09</me:pop>
        <me:pop ref="Formaldehyde.log">1.5661e-05</me:pop>
      </me:population>
      <me:population time="7.94328e-07" logTime="-6.1">
        <me:pop ref="CH2OO.log">0.999962</me:pop>
        <me:pop ref="Altamine1">1.65787e-05</me:pop>
        <me:pop ref="PC1.log">3.15106e-11</me:pop>
        <me:pop ref="RC1.log">1.62085e-06</me:pop>
        <me:pop ref="Ring1.log">5.25689e-09</me:pop>
        <me:pop ref="Formaldehyde.log">1.9723e-05</me:pop>
      </me:population>
      <me:population time="1e-06" logTime="-6">
        <me:pop ref="CH2OO.log">0.999953</me:pop>
        <me:pop ref="Altamine1">2.08774e-05</me:pop>
        <me:pop ref="PC1.log">3.15104e-11</me:pop>
        <me:pop ref="RC1.log">1.62084e-06</me:pop>
        <me:pop ref="Ring1.log">6.03076e-09</me:pop>
        <me:pop ref="Formaldehyde.log">2.48368e-05</me:pop>
      </me:population>
      <me:population time="1.25893e-06" logTime="-5.9">
        <me:pop ref="CH2OO.log">0.999941</me:pop>
        <me:pop ref="Altamine1">2.62891e-05</me:pop>
        <me:pop ref="PC1.log">3.151e-11</me:pop>
        <me:pop ref="RC1.log">1.62082e-06</me:pop>
        <me:pop ref="Ring1.log">7.005e-09</me:pop>
        <me:pop ref="Formaldehyde.log">3.12747e-05</me:pop>
      </me:population>
      <me:population time="1.58489e-06" logTime="-5.8">
        <me:pop ref="CH2OO.log">0.999926</me:pop>
        <me:pop ref="Altamine1">3.31019e-05</me:pop>
        <me:pop ref="PC1.log">3.15095e-11</me:pop>
        <me:pop ref="RC1.log">1.62079e-06</me:pop>
        <me:pop ref="Ring1.log">8.23147e-09</me:pop>
        <me:pop ref="Formaldehyde.log">3.93793e-05</me:pop>
      </me:population>
      <me:population time="1.99526e-06" logTime="-5.7">
        <me:pop ref="CH2OO.log">0.999907</me:pop>
        <me:pop ref="Altamine1">4.16786e-05</me:pop>
        <me:pop ref="PC1.log">3.15089e-11</me:pop>
        <me:pop ref="RC1.log">1.62076e-06</me:pop>
        <me:pop ref="Ring1.log">9.77549e-09</me:pop>
        <me:pop ref="Formaldehyde.log">4.95823e-05</me:pop>
      </me:population>
      <me:population time="2.51189e-06" logTime="-5.6">
        <me:pop ref="CH2OO.log">0.999883</me:pop>
        <me:pop ref="Altamine1">5.24758e-05</me:pop>
        <me:pop ref="PC1.log">3.15082e-11</me:pop>
        <me:pop ref="RC1.log">1.62072e-06</me:pop>
        <me:pop ref="Ring1.log">1.17192e-08</me:pop>
        <me:pop ref="Formaldehyde.log">6.24268e-05</me:pop>
      </me:population>
      <me:population time="3.16228e-06" logTime="-5.5">
        <me:pop ref="CH2OO.log">0.999854</me:pop>
        <me:pop ref="Altamine1">6.60684e-05</me:pop>
        <me:pop ref="PC1.log">3.15072e-11</me:pop>
        <me:pop ref="RC1.log">1.62068e-06</me:pop>
        <me:pop ref="Ring1.log">1.41662e-08</me:pop>
        <me:pop ref="Formaldehyde.log">7.85966e-05</me:pop>
      </me:population>
      <me:population time="3.98107e-06" logTime="-5.4">
        <me:pop ref="CH2OO.log">0.999816</me:pop>
        <me:pop ref="Altamine1">8.31797e-05</me:pop>
        <me:pop ref="PC1.log">3.15061e-11</me:pop>
        <me:pop ref="RC1.log">1.62061e-06</me:pop>
        <me:pop ref="Ring1.log">1.72467e-08</me:pop>
        <me:pop ref="Formaldehyde.log">9.89525e-05</me:pop>
      </me:population>
      <me:population time="5.01187e-06" logTime="-5.3">
        <me:pop ref="CH2OO.log">0.999769</me:pop>
        <me:pop ref="Altamine1">0.000104721</me:pop>
        <me:pop ref="PC1.log">3.15046e-11</me:pop>
        <me:pop ref="RC1.log">1.62054e-06</me:pop>
        <me:pop ref="Ring1.log">2.11246e-08</me:pop>
        <me:pop ref="Formaldehyde.log">0.000124578</me:pop>
      </me:population>
      <me:population time="6.30957e-06" logTime="-5.2">
        <me:pop ref="CH2OO.log">0.99971</me:pop>
        <me:pop ref="Altamine1">0.000131838</me:pop>
        <me:pop ref="PC1.log">3.15027e-11</me:pop>
        <me:pop ref="RC1.log">1.62044e-06</me:pop>
        <me:pop ref="Ring1.log">2.60063e-08</me:pop>
        <me:pop ref="Formaldehyde.log">0.000156837</me:pop>
      </me:population>
      <me:population time="7.94328e-06" logTime="-5.1">
        <me:pop ref="CH2OO.log">0.999635</me:pop>
        <me:pop ref="Altamine1">0.000165974</me:pop>
        <me:pop ref="PC1.log">3.15003e-11</me:pop>
        <me:pop ref="RC1.log">1.62032e-06</me:pop>
        <me:pop ref="Ring1.log">3.21517e-08</me:pop>
        <me:pop ref="Formaldehyde.log">0.000197446</me:pop>
      </me:population>
      <me:population time="1e-05" logTime="-5">
        <me:pop ref="CH2OO.log">0.999541</me:pop>
        <me:pop ref="Altamine1">0.000208945</me:pop>
        <me:pop ref="PC1.log">3.14974e-11</me:pop>
        <me:pop ref="RC1.log">1.62017e-06</me:pop>
        <me:pop ref="Ring1.log">3.98875e-08</me:pop>
        <me:pop ref="Formaldehyde.log">0.000248565</me:pop>
      </me:population>
      <me:population time="1.25893e-05" logTime="-4.9">
        <me:pop ref="CH2OO.log">0.999422</me:pop>
        <me:pop ref="Altamine1">0.000263037</me:pop>
        <me:pop ref="PC1.log">3.14936e-11</me:pop>
        <me:pop ref="RC1.log">1.61998e-06</me:pop>
        <me:pop ref="Ring1.log">4.96254e-08</me:pop>
        <me:pop ref="Formaldehyde.log">0.000312913</me:pop>
      </me:population>
      <me:population time="1.58489e-05" logTime="-4.8">
        <me:pop ref="CH2OO.log">0.999273</me:pop>
        <me:pop ref="Altamine1">0.000331125</me:pop>
        <me:pop ref="PC1.log">3.14889e-11</me:pop>
        <me:pop ref="RC1.log">1.61973e-06</me:pop>
        <me:pop ref="Ring1.log">6.1883e-08</me:pop>
        <me:pop ref="Formaldehyde.log">0.000393912</me:pop>
      </me:population>
      <me:population time="1.99526e-05" logTime="-4.7">
        <me:pop ref="CH2OO.log">0.999086</me:pop>
        <me:pop ref="Altamine1">0.000416829</me:pop>
        <me:pop ref="PC1.log">3.1483e-11</me:pop>
        <me:pop ref="RC1.log">1.61943e-06</me:pop>
        <me:pop ref="Ring1.log">7.73117e-08</me:pop>
        <me:pop ref="Formaldehyde.log">0.000495867</me:pop>
      </me:population>
      <me:population time="2.51189e-05" logTime="-4.6">
        <me:pop ref="CH2OO.log">0.998849</me:pop>
        <me:pop ref="Altamine1">0.000524701</me:pop>
        <me:pop ref="PC1.log">3.14756e-11</me:pop>
        <me:pop ref="RC1.log">1.61905e-06</me:pop>
        <me:pop ref="Ring1.log">9.67313e-08</me:pop>
        <me:pop ref="Formaldehyde.log">0.000624192</me:pop>
      </me:population>
      <me:population time="3.16228e-05" logTime="-4.5">
        <me:pop ref="CH2OO.log">0.998552</me:pop>
        <me:pop ref="Altamine1">0.000660467</me:pop>
        <me:pop ref="PC1.log">3.14662e-11</me:pop>
        <me:pop ref="RC1.log">1.61857e-06</me:pop>
        <me:pop ref="Ring1.log">1.21173e-07</me:pop>
        <me:pop ref="Formaldehyde.log">0.000785702</me:pop>
      </me:population>
      <me:population time="3.98107e-05" logTime="-4.4">
        <me:pop ref="CH2OO.log">0.998178</me:pop>
        <me:pop ref="Altamine1">0.000831329</me:pop>
        <me:pop ref="PC1.log">3.14544e-11</me:pop>
        <me:pop ref="RC1.log">1.61796e-06</me:pop>
        <me:pop ref="Ring1.log">1.51932e-07</me:pop>
        <me:pop ref="Formaldehyde.log">0.000988962</me:pop>
      </me:population>
      <me:population time="5.01187e-05" logTime="-4.3">
        <me:pop ref="CH2OO.log">0.997707</me:pop>
        <me:pop ref="Altamine1">0.00104634</me:pop>
        <me:pop ref="PC1.log">3.14396e-11</me:pop>
        <me:pop ref="RC1.log">1.6172e-06</me:pop>
        <me:pop ref="Ring1.log">1.90639e-07</me:pop>
        <me:pop ref="Formaldehyde.log">0.00124474</me:pop>
      </me:population>
      <me:population time="6.30957e-05" logTime="-4.2">
        <me:pop ref="CH2OO.log">0.997115</me:pop>
        <me:pop ref="Altamine1">0.00131688</me:pop>
        <me:pop ref="PC1.log">3.14209e-11</me:pop>
        <me:pop ref="RC1.log">1.61624e-06</me:pop>
        <me:pop ref="Ring1.log">2.39343e-07</me:pop>
        <me:pop ref="Formaldehyde.log">0.00156658</me:pop>
      </me:population>
      <me:population time="7.94328e-05" logTime="-4.1">
        <me:pop ref="CH2OO.log">0.996369</me:pop>
        <me:pop ref="Altamine1">0.00165724</me:pop>
        <me:pop ref="PC1.log">3.13974e-11</me:pop>
        <me:pop ref="RC1.log">1.61503e-06</me:pop>
        <me:pop ref="Ring1.log">3.00616e-07</me:pop>
        <me:pop ref="Formaldehyde.log">0.00197148</me:pop>
      </me:population>
      <me:population time="0.0001" logTime="-4">
        <me:pop ref="CH2OO.log">0.995432</me:pop>
        <me:pop ref="Altamine1">0.00208537</me:pop>
        <me:pop ref="PC1.log">3.13679e-11</me:pop>
        <me:pop ref="RC1.log">1.61351e-06</me:pop>
        <me:pop ref="Ring1.log">3.77689e-07</me:pop>
        <me:pop ref="Formaldehyde.log">0.00248078</me:pop>
      </me:population>
      <me:population time="0.000125893" logTime="-3.9">
        <me:pop ref="CH2OO.log">0.994253</me:pop>
        <me:pop ref="Altamine1">0.00262378</me:pop>
        <me:pop ref="PC1.log">3.13307e-11</me:pop>
        <me:pop ref="RC1.log">1.6116e-06</me:pop>
        <me:pop ref="Ring1.log">4.74616e-07</me:pop>
        <me:pop ref="Formaldehyde.log">0.00312128</me:pop>
      </me:population>
      <me:population time="0.000158489" logTime="-3.8">
        <me:pop ref="CH2OO.log">0.992771</me:pop>
        <me:pop ref="Altamine1">0.00330068</me:pop>
        <me:pop ref="PC1.log">3.1284e-11</me:pop>
        <me:pop ref="RC1.log">1.60919e-06</me:pop>
        <me:pop ref="Ring1.log">5.96476e-07</me:pop>
        <me:pop ref="Formaldehyde.log">0.00392654</me:pop>
      </me:population>
      <me:population time="0.000199526" logTime="-3.7">
        <me:pop ref="CH2OO.log">0.990908</me:pop>
        <me:pop ref="Altamine1">0.00415142</me:pop>
        <me:pop ref="PC1.log">3.12253e-11</me:pop>
        <me:pop ref="RC1.log">1.60617e-06</me:pop>
        <me:pop ref="Ring1.log">7.4963e-07</me:pop>
        <me:pop ref="Formaldehyde.log">0.00493859</me:pop>
      </me:population>
      <me:population time="0.000251189" logTime="-3.6">
        <me:pop ref="CH2OO.log">0.988567</me:pop>
        <me:pop ref="Altamine1">0.00522018</me:pop>
        <me:pop ref="PC1.log">3.11516e-11</me:pop>
        <me:pop ref="RC1.log">1.60238e-06</me:pop>
        <me:pop ref="Ring1.log">9.42031e-07</me:pop>
        <me:pop ref="Formaldehyde.log">0.00620999</me:pop>
      </me:population>
      <me:population time="0.000316228" logTime="-3.5">
        <me:pop ref="CH2OO.log">0.985629</me:pop>
        <me:pop ref="Altamine1">0.00656206</me:pop>
        <me:pop ref="PC1.log">3.1059e-11</me:pop>
        <me:pop ref="RC1.log">1.59762e-06</me:pop>
        <me:pop ref="Ring1.log">1.1836e-06</me:pop>
        <me:pop ref="Formaldehyde.log">0.00780632</me:pop>
      </me:population>
      <me:population time="0.000398107" logTime="-3.4">
        <me:pop ref="CH2OO.log">0.981942</me:pop>
        <me:pop ref="Altamine1">0.00824573</me:pop>
        <me:pop ref="PC1.log">3.09428e-11</me:pop>
        <me:pop ref="RC1.log">1.59164e-06</me:pop>
        <me:pop ref="Ring1.log">1.4867e-06</me:pop>
        <me:pop ref="Formaldehyde.log">0.00980924</me:pop>
      </me:population>
      <me:population time="0.000501187" logTime="-3.3">
        <me:pop ref="CH2OO.log">0.97732</me:pop>
        <me:pop ref="Altamine1">0.0103564</me:pop>
        <me:pop ref="PC1.log">3.07972e-11</me:pop>
        <me:pop ref="RC1.log">1.58415e-06</me:pop>
        <me:pop ref="Ring1.log">1.86668e-06</me:pop>
        <me:pop ref="Formaldehyde.log">0.0123201</me:pop>
      </me:population>
      <me:population time="0.000630957" logTime="-3.2">
        <me:pop ref="CH2OO.log">0.971532</me:pop>
        <me:pop ref="Altamine1">0.0129994</me:pop>
        <me:pop ref="PC1.log">3.06148e-11</me:pop>
        <me:pop ref="RC1.log">1.57477e-06</me:pop>
        <me:pop ref="Ring1.log">2.34249e-06</me:pop>
        <me:pop ref="Formaldehyde.log">0.0154643</me:pop>
      </me:population>
      <me:population time="0.000794328" logTime="-3.1">
        <me:pop ref="CH2OO.log">0.964295</me:pop>
        <me:pop ref="Altamine1">0.0163046</me:pop>
        <me:pop ref="PC1.log">3.03867e-11</me:pop>
        <me:pop ref="RC1.log">1.56304e-06</me:pop>
        <me:pop ref="Ring1.log">2.93749e-06</me:pop>
        <me:pop ref="Formaldehyde.log">0.0193962</me:pop>
      </me:population>
      <me:population time="0.001" logTime="-3">
        <me:pop ref="CH2OO.log">0.95526</me:pop>
        <me:pop ref="Altamine1">0.0204305</me:pop>
        <me:pop ref="PC1.log">3.0102e-11</me:pop>
        <me:pop ref="RC1.log">1.54839e-06</me:pop>
        <me:pop ref="Ring1.log">3.68027e-06</me:pop>
        <me:pop ref="Formaldehyde.log">0.0243044</me:pop>
      </me:population>
      <me:population time="0.00125893" logTime="-2.9">
        <me:pop ref="CH2OO.log">0.944006</me:pop>
        <me:pop ref="Altamine1">0.0255699</me:pop>
        <me:pop ref="PC1.log">2.97474e-11</me:pop>
        <me:pop ref="RC1.log">1.53015e-06</me:pop>
        <me:pop ref="Ring1.log">4.60547e-06</me:pop>
        <me:pop ref="Formaldehyde.log">0.0304183</me:pop>
      </me:population>
      <me:population time="0.00158489" logTime="-2.8">
        <me:pop ref="CH2OO.log">0.930026</me:pop>
        <me:pop ref="Altamine1">0.0319539</me:pop>
        <me:pop ref="PC1.log">2.93068e-11</me:pop>
        <me:pop ref="RC1.log">1.50749e-06</me:pop>
        <me:pop ref="Ring1.log">5.75475e-06</me:pop>
        <me:pop ref="Formaldehyde.log">0.0380128</me:pop>
      </me:population>
      <me:population time="0.00199526" logTime="-2.7">
        <me:pop ref="CH2OO.log">0.912721</me:pop>
        <me:pop ref="Altamine1">0.0398567</me:pop>
        <me:pop ref="PC1.log">2.87615e-11</me:pop>
        <me:pop ref="RC1.log">1.47944e-06</me:pop>
        <me:pop ref="Ring1.log">7.17745e-06</me:pop>
        <me:pop ref="Formaldehyde.log">0.0474141</me:pop>
      </me:population>
      <me:population time="0.00251189" logTime="-2.6">
        <me:pop ref="CH2OO.log">0.891392</me:pop>
        <me:pop ref="Altamine1">0.0495969</me:pop>
        <me:pop ref="PC1.log">2.80894e-11</me:pop>
        <me:pop ref="RC1.log">1.44487e-06</me:pop>
        <me:pop ref="Ring1.log">8.93093e-06</me:pop>
        <me:pop ref="Formaldehyde.log">0.0590012</me:pop>
      </me:population>
      <me:population time="0.00316228" logTime="-2.5">
        <me:pop ref="CH2OO.log">0.865247</me:pop>
        <me:pop ref="Altamine1">0.0615362</me:pop>
        <me:pop ref="PC1.log">2.72655e-11</me:pop>
        <me:pop ref="RC1.log">1.40249e-06</me:pop>
        <me:pop ref="Ring1.log">1.10803e-05</me:pop>
        <me:pop ref="Formaldehyde.log">0.0732043</me:pop>
      </me:population>
      <me:population time="0.00398107" logTime="-2.4">
        <me:pop ref="CH2OO.log">0.833421</me:pop>
        <me:pop ref="Altamine1">0.0760701</me:pop>
        <me:pop ref="PC1.log">2.62626e-11</me:pop>
        <me:pop ref="RC1.log">1.3509e-06</me:pop>
        <me:pop ref="Ring1.log">1.36967e-05</me:pop>
        <me:pop ref="Formaldehyde.log">0.0904941</me:pop>
      </me:population>
      <me:population time="0.00501187" logTime="-2.3">
        <me:pop ref="CH2OO.log">0.795013</me:pop>
        <me:pop ref="Altamine1">0.0936096</me:pop>
        <me:pop ref="PC1.log">2.50523e-11</me:pop>
        <me:pop ref="RC1.log">1.28865e-06</me:pop>
        <me:pop ref="Ring1.log">1.68543e-05</me:pop>
        <me:pop ref="Formaldehyde.log">0.111359</me:pop>
      </me:population>
      <me:population time="0.00630957" logTime="-2.2">
        <me:pop ref="CH2OO.log">0.749167</me:pop>
        <me:pop ref="Altamine1">0.114546</me:pop>
        <me:pop ref="PC1.log">2.36076e-11</me:pop>
        <me:pop ref="RC1.log">1.21433e-06</me:pop>
        <me:pop ref="Ring1.log">2.06233e-05</me:pop>
        <me:pop ref="Formaldehyde.log">0.136265</me:pop>
      </me:population>
      <me:population time="0.00794328" logTime="-2.1">
        <me:pop ref="CH2OO.log">0.695191</me:pop>
        <me:pop ref="Altamine1">0.139195</me:pop>
        <me:pop ref="PC1.log">2.19068e-11</me:pop>
        <me:pop ref="RC1.log">1.12684e-06</me:pop>
        <me:pop ref="Ring1.log">2.50607e-05</me:pop>
        <me:pop ref="Formaldehyde.log">0.165588</me:pop>
      </me:population>
      <me:population time="0.01" logTime="-2">
        <me:pop ref="CH2OO.log">0.632734</me:pop>
        <me:pop ref="Altamine1">0.167717</me:pop>
        <me:pop ref="PC1.log">1.99386e-11</me:pop>
        <me:pop ref="RC1.log">1.02561e-06</me:pop>
        <me:pop ref="Ring1.log">3.01954e-05</me:pop>
        <me:pop ref="Formaldehyde.log">0.199518</me:pop>
      </me:population>
      <me:population time="0.0125893" logTime="-1.9">
        <me:pop ref="CH2OO.log">0.562021</me:pop>
        <me:pop ref="Altamine1">0.200009</me:pop>
        <me:pop ref="PC1.log">1.77103e-11</me:pop>
        <me:pop ref="RC1.log">9.10987e-07</me:pop>
        <me:pop ref="Ring1.log">3.60087e-05</me:pop>
        <me:pop ref="Formaldehyde.log">0.237933</me:pop>
      </me:population>
      <me:population time="0.0158489" logTime="-1.8">
        <me:pop ref="CH2OO.log">0.484125</me:pop>
        <me:pop ref="Altamine1">0.235581</me:pop>
        <me:pop ref="PC1.log">1.52557e-11</me:pop>
        <me:pop ref="RC1.log">7.84724e-07</me:pop>
        <me:pop ref="Ring1.log">4.24127e-05</me:pop>
        <me:pop ref="Formaldehyde.log">0.280251</me:pop>
      </me:population>
      <me:population time="0.0199526" logTime="-1.7">
        <me:pop ref="CH2OO.log">0.401222</me:pop>
        <me:pop ref="Altamine1">0.27344</me:pop>
        <me:pop ref="PC1.log">1.26432e-11</me:pop>
        <me:pop ref="RC1.log">6.50346e-07</me:pop>
        <me:pop ref="Ring1.log">4.92281e-05</me:pop>
        <me:pop ref="Formaldehyde.log">0.325288</me:pop>
      </me:population>
      <me:population time="0.0251189" logTime="-1.6">
        <me:pop ref="CH2OO.log">0.316731</me:pop>
        <me:pop ref="Altamine1">0.312024</me:pop>
        <me:pop ref="PC1.log">9.98079e-12</me:pop>
        <me:pop ref="RC1.log">5.13394e-07</me:pop>
        <me:pop ref="Ring1.log">5.61742e-05</me:pop>
        <me:pop ref="Formaldehyde.log">0.371188</me:pop>
      </me:population>
      <me:population time="0.0316228" logTime="-1.5">
        <me:pop ref="CH2OO.log">0.235184</me:pop>
        <me:pop ref="Altamine1">0.349264</me:pop>
        <me:pop ref="PC1.log">7.41108e-12</me:pop>
        <me:pop ref="RC1.log">3.81212e-07</me:pop>
        <me:pop ref="Ring1.log">6.28783e-05</me:pop>
        <me:pop ref="Formaldehyde.log">0.415489</me:pop>
      </me:population>
      <me:population time="0.0398107" logTime="-1.4">
        <me:pop ref="CH2OO.log">0.161677</me:pop>
        <me:pop ref="Altamine1">0.382832</me:pop>
        <me:pop ref="PC1.log">5.09475e-12</me:pop>
        <me:pop ref="RC1.log">2.62065e-07</me:pop>
        <me:pop ref="Ring1.log">6.89213e-05</me:pop>
        <me:pop ref="Formaldehyde.log">0.455422</me:pop>
      </me:population>
      <me:population time="0.0501187" logTime="-1.3">
        <me:pop ref="CH2OO.log">0.100867</me:pop>
        <me:pop ref="Altamine1">0.410602</me:pop>
        <me:pop ref="PC1.log">3.1785e-12</me:pop>
        <me:pop ref="RC1.log">1.63496e-07</me:pop>
        <me:pop ref="Ring1.log">7.39206e-05</me:pop>
        <me:pop ref="Formaldehyde.log">0.488457</me:pop>
      </me:population>
      <me:population time="0.0630957" logTime="-1.2">
        <me:pop ref="CH2OO.log">0.0556921</me:pop>
        <me:pop ref="Altamine1">0.431231</me:pop>
        <me:pop ref="PC1.log">1.75496e-12</me:pop>
        <me:pop ref="RC1.log">9.0272e-08</me:pop>
        <me:pop ref="Ring1.log">7.76344e-05</me:pop>
        <me:pop ref="Formaldehyde.log">0.512999</me:pop>
      </me:population>
      <me:population time="0.0794328" logTime="-1.1">
        <me:pop ref="CH2OO.log">0.0263662</me:pop>
        <me:pop ref="Altamine1">0.444623</me:pop>
        <me:pop ref="PC1.log">8.30848e-13</me:pop>
        <me:pop ref="RC1.log">4.27373e-08</me:pop>
        <me:pop ref="Ring1.log">8.00453e-05</me:pop>
        <me:pop ref="Formaldehyde.log">0.52893</me:pop>
      </me:population>
      <me:population time="0.1" logTime="-1">
        <me:pop ref="CH2OO.log">0.0102853</me:pop>
        <me:pop ref="Altamine1">0.451967</me:pop>
        <me:pop ref="PC1.log">3.24109e-13</me:pop>
        <me:pop ref="RC1.log">1.66716e-08</me:pop>
        <me:pop ref="Ring1.log">8.13673e-05</me:pop>
        <me:pop ref="Formaldehyde.log">0.537666</me:pop>
      </me:population>
      <me:population time="0.125893" logTime="-0.9">
        <me:pop ref="CH2OO.log">0.00314434</me:pop>
        <me:pop ref="Altamine1">0.455228</me:pop>
        <me:pop ref="PC1.log">9.9084e-14</me:pop>
        <me:pop ref="RC1.log">5.09671e-09</me:pop>
        <me:pop ref="Ring1.log">8.19544e-05</me:pop>
        <me:pop ref="Formaldehyde.log">0.541546</me:pop>
      </me:population>
      <me:population time="0.158489" logTime="-0.8">
        <me:pop ref="CH2OO.log">0.000707257</me:pop>
        <me:pop ref="Altamine1">0.456341</me:pop>
        <me:pop ref="PC1.log">2.2287e-14</me:pop>
        <me:pop ref="RC1.log">1.1464e-09</me:pop>
        <me:pop ref="Ring1.log">8.21548e-05</me:pop>
        <me:pop ref="Formaldehyde.log">0.54287</me:pop>
      </me:population>
      <me:population time="0.199526" logTime="-0.7">
        <me:pop ref="CH2OO.log">0.000108107</me:pop>
        <me:pop ref="Altamine1">0.456615</me:pop>
        <me:pop ref="PC1.log">3.40664e-15</me:pop>
        <me:pop ref="RC1.log">1.75232e-10</me:pop>
        <me:pop ref="Ring1.log">8.2204e-05</me:pop>
        <me:pop ref="Formaldehyde.log">0.543195</me:pop>
      </me:population>
      <me:population time="0.251189" logTime="-0.6">
        <me:pop ref="CH2OO.log">1.01605e-05</me:pop>
        <me:pop ref="Altamine1">0.456659</me:pop>
        <me:pop ref="PC1.log">3.20177e-16</me:pop>
        <me:pop ref="RC1.log">1.64693e-11</me:pop>
        <me:pop ref="Ring1.log">8.22121e-05</me:pop>
        <me:pop ref="Formaldehyde.log">0.543248</me:pop>
      </me:population>
      <me:population time="0.316228" logTime="-0.5">
        <me:pop ref="CH2OO.log">5.17703e-07</me:pop>
        <me:pop ref="Altamine1">0.456664</me:pop>
        <me:pop ref="PC1.log">1.63138e-17</me:pop>
        <me:pop ref="RC1.log">8.39151e-13</me:pop>
        <me:pop ref="Ring1.log">8.22129e-05</me:pop>
        <me:pop ref="Formaldehyde.log">0.543254</me:pop>
      </me:population>
      <me:population time="0.398107" logTime="-0.4">
        <me:pop ref="CH2OO.log">1.22038e-08</me:pop>
        <me:pop ref="Altamine1">0.456664</me:pop>
        <me:pop ref="PC1.log">3.84565e-19</me:pop>
        <me:pop ref="RC1.log">1.97814e-14</me:pop>
        <me:pop ref="Ring1.log">8.22129e-05</me:pop>
        <me:pop ref="Formaldehyde.log">0.543254</me:pop>
      </me:population>
      <me:population time="0.501187" logTime="-0.3">
        <me:pop ref="CH2OO.log">1.09016e-10</me:pop>
        <me:pop ref="Altamine1">0.456664</me:pop>
        <me:pop ref="PC1.log">3.4353e-21</me:pop>
        <me:pop ref="RC1.log">1.76705e-16</me:pop>
        <me:pop ref="Ring1.log">8.22129e-05</me:pop>
        <me:pop ref="Formaldehyde.log">0.543254</me:pop>
      </me:population>
      <me:population time="0.630957" logTime="-0.2">
        <me:pop ref="CH2OO.log">2.8704e-13</me:pop>
        <me:pop ref="Altamine1">0.456664</me:pop>
        <me:pop ref="PC1.log">9.05622e-24</me:pop>
        <me:pop ref="RC1.log">4.65267e-19</me:pop>
        <me:pop ref="Ring1.log">8.22129e-05</me:pop>
        <me:pop ref="Formaldehyde.log">0.543254</me:pop>
      </me:population>
      <me:population time="0.794328" logTime="-0.1">
        <me:pop ref="CH2OO.log">1.62362e-16</me:pop>
        <me:pop ref="Altamine1">0.456664</me:pop>
        <me:pop ref="PC1.log">1.61827e-26</me:pop>
        <me:pop ref="RC1.log">2.63175e-22</me:pop>
        <me:pop ref="Ring1.log">8.22129e-05</me:pop>
        <me:pop ref="Formaldehyde.log">0.543254</me:pop>
      </me:population>
      <me:population time="1" logTime="0">
        <me:pop ref="CH2OO.log">1.32489e-20</me:pop>
        <me:pop ref="Altamine1">0.456664</me:pop>
        <me:pop ref="PC1.log">1.10668e-26</me:pop>
        <me:pop ref="RC1.log">2.14753e-26</me:pop>
        <me:pop ref="Ring1.log">8.22129e-05</me:pop>
        <me:pop ref="Formaldehyde.log">0.543254</me:pop>
      </me:population>
      <me:population time="1.25893" logTime="0.1">
        <me:pop ref="CH2OO.log">9.44726e-26</me:pop>
        <me:pop ref="Altamine1">0.456664</me:pop>
        <me:pop ref="PC1.log">1.10664e-26</me:pop>
        <me:pop ref="RC1.log">1.53132e-31</me:pop>
        <me:pop ref="Ring1.log">8.22129e-05</me:pop>
        <me:pop ref="Formaldehyde.log">0.543254</me:pop>
      </me:population>
      <me:population time="1.58489" logTime="0.2">
        <me:pop ref="CH2OO.log">3.15013e-32</me:pop>
        <me:pop ref="Altamine1">0.456664</me:pop>
        <me:pop ref="PC1.log">1.10664e-26</me:pop>
        <me:pop ref="RC1.log">5.10971e-38</me:pop>
        <me:pop ref="Ring1.log">8.22129e-05</me:pop>
        <me:pop ref="Formaldehyde.log">0.543254</me:pop>
      </me:population>
      <me:population time="1.99526" logTime="0.3">
        <me:pop ref="CH2OO.log">1.84594e-34</me:pop>
        <me:pop ref="Altamine1">0.456664</me:pop>
        <me:pop ref="PC1.log">1.10664e-26</me:pop>
        <me:pop ref="RC1.log">3.35433e-40</me:pop>
        <me:pop ref="Ring1.log">8.22129e-05</me:pop>
        <me:pop ref="Formaldehyde.log">0.543254</me:pop>
      </me:population>
      <me:population time="2.51189" logTime="0.4">
        <me:pop ref="CH2OO.log">1.84594e-34</me:pop>
        <me:pop ref="Altamine1">0.456664</me:pop>
        <me:pop ref="PC1.log">1.10664e-26</me:pop>
        <me:pop ref="RC1.log">3.35432e-40</me:pop>
        <me:pop ref="Ring1.log">8.22129e-05</me:pop>
        <me:pop ref="Formaldehyde.log">0.543254</me:pop>
      </me:population>
      <me:population time="3.16228" logTime="0.5">
        <me:pop ref="CH2OO.log">1.84594e-34</me:pop>
        <me:pop ref="Altamine1">0.456664</me:pop>
        <me:pop ref="PC1.log">1.10664e-26</me:pop>
        <me:pop ref="RC1.log">3.35432e-40</me:pop>
        <me:pop ref="Ring1.log">8.22129e-05</me:pop>
        <me:pop ref="Formaldehyde.log">0.543254</me:pop>
      </me:population>
      <me:population time="3.98107" logTime="0.6">
        <me:pop ref="CH2OO.log">1.84594e-34</me:pop>
        <me:pop ref="Altamine1">0.456664</me:pop>
        <me:pop ref="PC1.log">1.10664e-26</me:pop>
        <me:pop ref="RC1.log">3.35432e-40</me:pop>
        <me:pop ref="Ring1.log">8.22129e-05</me:pop>
        <me:pop ref="Formaldehyde.log">0.543254</me:pop>
      </me:population>
      <me:population time="5.01187" logTime="0.7">
        <me:pop ref="CH2OO.log">1.84594e-34</me:pop>
        <me:pop ref="Altamine1">0.456664</me:pop>
        <me:pop ref="PC1.log">1.10664e-26</me:pop>
        <me:pop ref="RC1.log">3.35432e-40</me:pop>
        <me:pop ref="Ring1.log">8.22129e-05</me:pop>
        <me:pop ref="Formaldehyde.log">0.543254</me:pop>
      </me:population>
      <me:population time="6.30957" logTime="0.8">
        <me:pop ref="CH2OO.log">1.84594e-34</me:pop>
        <me:pop ref="Altamine1">0.456664</me:pop>
        <me:pop ref="PC1.log">1.10664e-26</me:pop>
        <me:pop ref="RC1.log">3.35432e-40</me:pop>
        <me:pop ref="Ring1.log">8.22129e-05</me:pop>
        <me:pop ref="Formaldehyde.log">0.543254</me:pop>
      </me:population>
      <me:population time="7.94328" logTime="0.9">
        <me:pop ref="CH2OO.log">1.84594e-34</me:pop>
        <me:pop ref="Altamine1">0.456664</me:pop>
        <me:pop ref="PC1.log">1.10664e-26</me:pop>
        <me:pop ref="RC1.log">3.35432e-40</me:pop>
        <me:pop ref="Ring1.log">8.22129e-05</me:pop>
        <me:pop ref="Formaldehyde.log">0.543254</me:pop>
      </me:population>
      <me:population time="10" logTime="1">
        <me:pop ref="CH2OO.log">1.84594e-34</me:pop>
        <me:pop ref="Altamine1">0.456664</me:pop>
        <me:pop ref="PC1.log">1.10664e-26</me:pop>
        <me:pop ref="RC1.log">3.35432e-40</me:pop>
        <me:pop ref="Ring1.log">8.22129e-05</me:pop>
        <me:pop ref="Formaldehyde.log">0.543254</me:pop>
      </me:population>
      <me:population time="12.5893" logTime="1.1">
        <me:pop ref="CH2OO.log">1.84594e-34</me:pop>
        <me:pop ref="Altamine1">0.456664</me:pop>
        <me:pop ref="PC1.log">1.10664e-26</me:pop>
        <me:pop ref="RC1.log">3.35432e-40</me:pop>
        <me:pop ref="Ring1.log">8.22129e-05</me:pop>
        <me:pop ref="Formaldehyde.log">0.543254</me:pop>
      </me:population>
      <me:population time="15.8489" logTime="1.2">
        <me:pop ref="CH2OO.log">1.84594e-34</me:pop>
        <me:pop ref="Altamine1">0.456664</me:pop>
        <me:pop ref="PC1.log">1.10664e-26</me:pop>
        <me:pop ref="RC1.log">3.35432e-40</me:pop>
        <me:pop ref="Ring1.log">8.22129e-05</me:pop>
        <me:pop ref="Formaldehyde.log">0.543254</me:pop>
      </me:population>
      <me:population time="19.9526" logTime="1.3">
        <me:pop ref="CH2OO.log">1.84594e-34</me:pop>
        <me:pop ref="Altamine1">0.456664</me:pop>
        <me:pop ref="PC1.log">1.10664e-26</me:pop>
        <me:pop ref="RC1.log">3.35432e-40</me:pop>
        <me:pop ref="Ring1.log">8.22129e-05</me:pop>
        <me:pop ref="Formaldehyde.log">0.543254</me:pop>
      </me:population>
      <me:population time="25.1189" logTime="1.4">
        <me:pop ref="CH2OO.log">1.84594e-34</me:pop>
        <me:pop ref="Altamine1">0.456664</me:pop>
        <me:pop ref="PC1.log">1.10664e-26</me:pop>
        <me:pop ref="RC1.log">3.35432e-40</me:pop>
        <me:pop ref="Ring1.log">8.22129e-05</me:pop>
        <me:pop ref="Formaldehyde.log">0.543254</me:pop>
      </me:population>
      <me:population time="31.6228" logTime="1.5">
        <me:pop ref="CH2OO.log">1.84594e-34</me:pop>
        <me:pop ref="Altamine1">0.456664</me:pop>
        <me:pop ref="PC1.log">1.10664e-26</me:pop>
        <me:pop ref="RC1.log">3.35432e-40</me:pop>
        <me:pop ref="Ring1.log">8.22129e-05</me:pop>
        <me:pop ref="Formaldehyde.log">0.543254</me:pop>
      </me:population>
      <me:population time="39.8107" logTime="1.6">
        <me:pop ref="CH2OO.log">1.84594e-34</me:pop>
        <me:pop ref="Altamine1">0.456664</me:pop>
        <me:pop ref="PC1.log">1.10664e-26</me:pop>
        <me:pop ref="RC1.log">3.35432e-40</me:pop>
        <me:pop ref="Ring1.log">8.22129e-05</me:pop>
        <me:pop ref="Formaldehyde.log">0.543254</me:pop>
      </me:population>
      <me:population time="50.1187" logTime="1.7">
        <me:pop ref="CH2OO.log">1.84594e-34</me:pop>
        <me:pop ref="Altamine1">0.456664</me:pop>
        <me:pop ref="PC1.log">1.10664e-26</me:pop>
        <me:pop ref="RC1.log">3.35432e-40</me:pop>
        <me:pop ref="Ring1.log">8.22129e-05</me:pop>
        <me:pop ref="Formaldehyde.log">0.543254</me:pop>
      </me:population>
      <me:population time="63.0957" logTime="1.8">
        <me:pop ref="CH2OO.log">1.84594e-34</me:pop>
        <me:pop ref="Altamine1">0.456664</me:pop>
        <me:pop ref="PC1.log">1.10664e-26</me:pop>
        <me:pop ref="RC1.log">3.35432e-40</me:pop>
        <me:pop ref="Ring1.log">8.22129e-05</me:pop>
        <me:pop ref="Formaldehyde.log">0.543254</me:pop>
      </me:population>
      <me:population time="79.4328" logTime="1.9">
        <me:pop ref="CH2OO.log">1.84594e-34</me:pop>
        <me:pop ref="Altamine1">0.456664</me:pop>
        <me:pop ref="PC1.log">1.10664e-26</me:pop>
        <me:pop ref="RC1.log">3.35432e-40</me:pop>
        <me:pop ref="Ring1.log">8.22129e-05</me:pop>
        <me:pop ref="Formaldehyde.log">0.543254</me:pop>
      </me:population>
      <me:population time="100" logTime="2">
        <me:pop ref="CH2OO.log">1.84594e-34</me:pop>
        <me:pop ref="Altamine1">0.456664</me:pop>
        <me:pop ref="PC1.log">1.10664e-26</me:pop>
        <me:pop ref="RC1.log">3.35432e-40</me:pop>
        <me:pop ref="Ring1.log">8.22129e-05</me:pop>
        <me:pop ref="Formaldehyde.log">0.543254</me:pop>
      </me:population>
      <me:population time="125.893" logTime="2.1">
        <me:pop ref="CH2OO.log">1.84594e-34</me:pop>
        <me:pop ref="Altamine1">0.456664</me:pop>
        <me:pop ref="PC1.log">1.10664e-26</me:pop>
        <me:pop ref="RC1.log">3.35432e-40</me:pop>
        <me:pop ref="Ring1.log">8.22129e-05</me:pop>
        <me:pop ref="Formaldehyde.log">0.543254</me:pop>
      </me:population>
      <me:population time="158.489" logTime="2.2">
        <me:pop ref="CH2OO.log">1.84594e-34</me:pop>
        <me:pop ref="Altamine1">0.456664</me:pop>
        <me:pop ref="PC1.log">1.10664e-26</me:pop>
        <me:pop ref="RC1.log">3.35432e-40</me:pop>
        <me:pop ref="Ring1.log">8.22129e-05</me:pop>
        <me:pop ref="Formaldehyde.log">0.543254</me:pop>
      </me:population>
      <me:population time="199.526" logTime="2.3">
        <me:pop ref="CH2OO.log">1.84594e-34</me:pop>
        <me:pop ref="Altamine1">0.456664</me:pop>
        <me:pop ref="PC1.log">1.10664e-26</me:pop>
        <me:pop ref="RC1.log">3.35432e-40</me:pop>
        <me:pop ref="Ring1.log">8.22129e-05</me:pop>
        <me:pop ref="Formaldehyde.log">0.543254</me:pop>
      </me:population>
      <me:population time="251.189" logTime="2.4">
        <me:pop ref="CH2OO.log">1.84594e-34</me:pop>
        <me:pop ref="Altamine1">0.456664</me:pop>
        <me:pop ref="PC1.log">1.10664e-26</me:pop>
        <me:pop ref="RC1.log">3.35432e-40</me:pop>
        <me:pop ref="Ring1.log">8.22129e-05</me:pop>
        <me:pop ref="Formaldehyde.log">0.543254</me:pop>
      </me:population>
      <me:population time="316.228" logTime="2.5">
        <me:pop ref="CH2OO.log">1.84594e-34</me:pop>
        <me:pop ref="Altamine1">0.456664</me:pop>
        <me:pop ref="PC1.log">1.10664e-26</me:pop>
        <me:pop ref="RC1.log">3.35432e-40</me:pop>
        <me:pop ref="Ring1.log">8.22129e-05</me:pop>
        <me:pop ref="Formaldehyde.log">0.543254</me:pop>
      </me:population>
      <me:population time="398.107" logTime="2.6">
        <me:pop ref="CH2OO.log">1.84594e-34</me:pop>
        <me:pop ref="Altamine1">0.456664</me:pop>
        <me:pop ref="PC1.log">1.10664e-26</me:pop>
        <me:pop ref="RC1.log">3.35432e-40</me:pop>
        <me:pop ref="Ring1.log">8.22129e-05</me:pop>
        <me:pop ref="Formaldehyde.log">0.543254</me:pop>
      </me:population>
      <me:population time="501.187" logTime="2.7">
        <me:pop ref="CH2OO.log">1.84594e-34</me:pop>
        <me:pop ref="Altamine1">0.456664</me:pop>
        <me:pop ref="PC1.log">1.10664e-26</me:pop>
        <me:pop ref="RC1.log">3.35432e-40</me:pop>
        <me:pop ref="Ring1.log">8.22129e-05</me:pop>
        <me:pop ref="Formaldehyde.log">0.543254</me:pop>
      </me:population>
      <me:population time="630.957" logTime="2.8">
        <me:pop ref="CH2OO.log">1.84594e-34</me:pop>
        <me:pop ref="Altamine1">0.456664</me:pop>
        <me:pop ref="PC1.log">1.10664e-26</me:pop>
        <me:pop ref="RC1.log">3.35432e-40</me:pop>
        <me:pop ref="Ring1.log">8.22129e-05</me:pop>
        <me:pop ref="Formaldehyde.log">0.543254</me:pop>
      </me:population>
      <me:population time="794.328" logTime="2.9">
        <me:pop ref="CH2OO.log">1.84594e-34</me:pop>
        <me:pop ref="Altamine1">0.456664</me:pop>
        <me:pop ref="PC1.log">1.10664e-26</me:pop>
        <me:pop ref="RC1.log">3.35432e-40</me:pop>
        <me:pop ref="Ring1.log">8.22129e-05</me:pop>
        <me:pop ref="Formaldehyde.log">0.543254</me:pop>
      </me:population>
      <me:population time="1000" logTime="3">
        <me:pop ref="CH2OO.log">1.84594e-34</me:pop>
        <me:pop ref="Altamine1">0.456664</me:pop>
        <me:pop ref="PC1.log">1.10664e-26</me:pop>
        <me:pop ref="RC1.log">3.35432e-40</me:pop>
        <me:pop ref="Ring1.log">8.22129e-05</me:pop>
        <me:pop ref="Formaldehyde.log">0.543254</me:pop>
      </me:population>
      <me:population time="1258.93" logTime="3.1">
        <me:pop ref="CH2OO.log">1.84594e-34</me:pop>
        <me:pop ref="Altamine1">0.456664</me:pop>
        <me:pop ref="PC1.log">1.10664e-26</me:pop>
        <me:pop ref="RC1.log">3.35432e-40</me:pop>
        <me:pop ref="Ring1.log">8.22129e-05</me:pop>
        <me:pop ref="Formaldehyde.log">0.543254</me:pop>
      </me:population>
      <me:population time="1584.89" logTime="3.2">
        <me:pop ref="CH2OO.log">1.84594e-34</me:pop>
        <me:pop ref="Altamine1">0.456664</me:pop>
        <me:pop ref="PC1.log">1.10664e-26</me:pop>
        <me:pop ref="RC1.log">3.35432e-40</me:pop>
        <me:pop ref="Ring1.log">8.22128e-05</me:pop>
        <me:pop ref="Formaldehyde.log">0.543254</me:pop>
      </me:population>
      <me:population time="1995.26" logTime="3.3">
        <me:pop ref="CH2OO.log">1.84594e-34</me:pop>
        <me:pop ref="Altamine1">0.456664</me:pop>
        <me:pop ref="PC1.log">1.10664e-26</me:pop>
        <me:pop ref="RC1.log">3.35432e-40</me:pop>
        <me:pop ref="Ring1.log">8.22128e-05</me:pop>
        <me:pop ref="Formaldehyde.log">0.543254</me:pop>
      </me:population>
      <me:population time="2511.89" logTime="3.4">
        <me:pop ref="CH2OO.log">1.84594e-34</me:pop>
        <me:pop ref="Altamine1">0.456664</me:pop>
        <me:pop ref="PC1.log">1.10664e-26</me:pop>
        <me:pop ref="RC1.log">3.35432e-40</me:pop>
        <me:pop ref="Ring1.log">8.22128e-05</me:pop>
        <me:pop ref="Formaldehyde.log">0.543254</me:pop>
      </me:population>
      <me:population time="3162.28" logTime="3.5">
        <me:pop ref="CH2OO.log">1.84594e-34</me:pop>
        <me:pop ref="Altamine1">0.456664</me:pop>
        <me:pop ref="PC1.log">1.10664e-26</me:pop>
        <me:pop ref="RC1.log">3.35432e-40</me:pop>
        <me:pop ref="Ring1.log">8.22128e-05</me:pop>
        <me:pop ref="Formaldehyde.log">0.543254</me:pop>
      </me:population>
      <me:population time="3981.07" logTime="3.6">
        <me:pop ref="CH2OO.log">1.84594e-34</me:pop>
        <me:pop ref="Altamine1">0.456664</me:pop>
        <me:pop ref="PC1.log">1.10664e-26</me:pop>
        <me:pop ref="RC1.log">3.35432e-40</me:pop>
        <me:pop ref="Ring1.log">8.22128e-05</me:pop>
        <me:pop ref="Formaldehyde.log">0.543254</me:pop>
      </me:population>
      <me:population time="5011.87" logTime="3.7">
        <me:pop ref="CH2OO.log">1.84593e-34</me:pop>
        <me:pop ref="Altamine1">0.456664</me:pop>
        <me:pop ref="PC1.log">1.10664e-26</me:pop>
        <me:pop ref="RC1.log">3.35432e-40</me:pop>
        <me:pop ref="Ring1.log">8.22127e-05</me:pop>
        <me:pop ref="Formaldehyde.log">0.543254</me:pop>
      </me:population>
      <me:population time="6309.57" logTime="3.8">
        <me:pop ref="CH2OO.log">1.84593e-34</me:pop>
        <me:pop ref="Altamine1">0.456664</me:pop>
        <me:pop ref="PC1.log">1.10664e-26</me:pop>
        <me:pop ref="RC1.log">3.35431e-40</me:pop>
        <me:pop ref="Ring1.log">8.22127e-05</me:pop>
        <me:pop ref="Formaldehyde.log">0.543254</me:pop>
      </me:population>
      <me:population time="7943.28" logTime="3.9">
        <me:pop ref="CH2OO.log">1.84593e-34</me:pop>
        <me:pop ref="Altamine1">0.456664</me:pop>
        <me:pop ref="PC1.log">1.10664e-26</me:pop>
        <me:pop ref="RC1.log">3.35431e-40</me:pop>
        <me:pop ref="Ring1.log">8.22126e-05</me:pop>
        <me:pop ref="Formaldehyde.log">0.543254</me:pop>
      </me:population>
      <me:population time="10000" logTime="4">
        <me:pop ref="CH2OO.log">1.84593e-34</me:pop>
        <me:pop ref="Altamine1">0.456664</me:pop>
        <me:pop ref="PC1.log">1.10663e-26</me:pop>
        <me:pop ref="RC1.log">3.35431e-40</me:pop>
        <me:pop ref="Ring1.log">8.22126e-05</me:pop>
        <me:pop ref="Formaldehyde.log">0.543254</me:pop>
      </me:population>
    </me:populationList>
    <me:avEnergyList T="298.15" conc="2.46149e+19" energyUnits="kJ/mol">
      <me:avEnergy ref="Altamine1">
        <me:Av time="1e-11" logTime="-11">561.823</me:Av>
        <me:Av time="1.25893e-11" logTime="-10.9">561.564</me:Av>
        <me:Av time="1.58489e-11" logTime="-10.8">561.292</me:Av>
        <me:Av time="1.99526e-11" logTime="-10.7">561.002</me:Av>
        <me:Av time="2.51189e-11" logTime="-10.6">560.687</me:Av>
        <me:Av time="3.16228e-11" logTime="-10.5">560.339</me:Av>
        <me:Av time="3.98107e-11" logTime="-10.4">559.951</me:Av>
        <me:Av time="5.01187e-11" logTime="-10.3">559.513</me:Av>
        <me:Av time="6.30957e-11" logTime="-10.2">559.016</me:Av>
        <me:Av time="7.94328e-11" logTime="-10.1">558.445</me:Av>
        <me:Av time="1e-10" logTime="-10">557.786</me:Av>
        <me:Av time="1.25893e-10" logTime="-9.9">557.016</me:Av>
        <me:Av time="1.58489e-10" logTime="-9.8">556.111</me:Av>
        <me:Av time="1.99526e-10" logTime="-9.7">555.032</me:Av>
        <me:Av time="2.51189e-10" logTime="-9.6">553.735</me:Av>
        <me:Av time="3.16228e-10" logTime="-9.5">552.158</me:Av>
        <me:Av time="3.98107e-10" logTime="-9.4">550.225</me:Av>
        <me:Av time="5.01187e-10" logTime="-9.3">547.838</me:Av>
        <me:Av time="6.30957e-10" logTime="-9.2">544.873</me:Av>
        <me:Av time="7.94328e-10" logTime="-9.1">541.176</me:Av>
        <me:Av time="1e-09" logTime="-9">536.551</me:Av>
        <me:Av time="1.25893e-09" logTime="-8.9">530.753</me:Av>
        <me:Av time="1.58489e-09" logTime="-8.8">523.475</me:Av>
        <me:Av time="1.99526e-09" logTime="-8.7">514.336</me:Av>
        <me:Av time="2.51189e-09" logTime="-8.6">502.855</me:Av>
        <me:Av time="3.16228e-09" logTime="-8.5">488.435</me:Av>
        <me:Av time="3.98107e-09" logTime="-8.4">470.332</me:Av>
        <me:Av time="5.01187e-09" logTime="-8.3">447.619</me:Av>
        <me:Av time="6.30957e-09" logTime="-8.2">419.144</me:Av>
        <me:Av time="7.94328e-09" logTime="-8.1">383.507</me:Av>
        <me:Av time="1e-08" logTime="-8">339.216</me:Av>
        <me:Av time="1.25893e-08" logTime="-7.9">286.694</me:Av>
        <me:Av time="1.58489e-08" logTime="-7.8">233.386</me:Av>
        <me:Av time="1.99526e-08" logTime="-7.7">188.004</me:Av>
        <me:Av time="2.51189e-08" logTime="-7.6">151.454</me:Av>
        <me:Av time="3.16228e-08" logTime="-7.5">122.16</me:Av>
        <me:Av time="3.98107e-08" logTime="-7.4">98.7542</me:Av>
        <me:Av time="5.01187e-08" logTime="-7.3">80.1279</me:Av>
        <me:Av time="6.30957e-08" logTime="-7.2">65.3607</me:Av>
        <me:Av time="7.94328e-08" logTime="-7.1">53.6824</me:Av>
        <me:Av time="1e-07" logTime="-7">44.4549</me:Av>
        <me:Av time="1.25893e-07" logTime="-6.9">37.1617</me:Av>
        <me:Av time="1.58489e-07" logTime="-6.8">31.3927</me:Av>
        <me:Av time="1.99526e-07" logTime="-6.7">26.8255</me:Av>
        <me:Av time="2.51189e-07" logTime="-6.6">23.2074</me:Av>
        <me:Av time="3.16228e-07" logTime="-6.5">20.3394</me:Av>
        <me:Av time="3.98107e-07" logTime="-6.4">18.0652</me:Av>
        <me:Av time="5.01187e-07" logTime="-6.3">16.261</me:Av>
        <me:Av time="6.30957e-07" logTime="-6.2">14.8295</me:Av>
        <me:Av time="7.94328e-07" logTime="-6.1">13.6933</me:Av>
        <me:Av time="1e-06" logTime="-6">12.7915</me:Av>
        <me:Av time="1.25893e-06" logTime="-5.9">12.0755</me:Av>
        <me:Av time="1.58489e-06" logTime="-5.8">11.5069</me:Av>
        <me:Av time="1.99526e-06" logTime="-5.7">11.0555</me:Av>
        <me:Av time="2.51189e-06" logTime="-5.6">10.697</me:Av>
        <me:Av time="3.16228e-06" logTime="-5.5">10.4123</me:Av>
        <me:Av time="3.98107e-06" logTime="-5.4">10.1862</me:Av>
        <me:Av time="5.01187e-06" logTime="-5.3">10.0066</me:Av>
        <me:Av time="6.30957e-06" logTime="-5.2">9.86401</me:Av>
        <me:Av time="7.94328e-06" logTime="-5.1">9.75072</me:Av>
        <me:Av time="1e-05" logTime="-5">9.66074</me:Av>
        <me:Av time="1.25893e-05" logTime="-4.9">9.58927</me:Av>
        <me:Av time="1.58489e-05" logTime="-4.8">9.5325</me:Av>
        <me:Av time="1.99526e-05" logTime="-4.7">9.48741</me:Av>
        <me:Av time="2.51189e-05" logTime="-4.6">9.4516</me:Av>
        <me:Av time="3.16228e-05" logTime="-4.5">9.42315</me:Av>
        <me:Av time="3.98107e-05" logTime="-4.4">9.40055</me:Av>
        <me:Av time="5.01187e-05" logTime="-4.3">9.3826</me:Av>
        <me:Av time="6.30957e-05" logTime="-4.2">9.36834</me:Av>
        <me:Av time="7.94328e-05" logTime="-4.1">9.35702</me:Av>
        <me:Av time="0.0001" logTime="-4">9.34802</me:Av>
        <me:Av time="0.000125893" logTime="-3.9">9.34088</me:Av>
        <me:Av time="0.000158489" logTime="-3.8">9.3352</me:Av>
        <me:Av time="0.000199526" logTime="-3.7">9.33069</me:Av>
        <me:Av time="0.000251189" logTime="-3.6">9.32711</me:Av>
        <me:Av time="0.000316228" logTime="-3.5">9.32427</me:Av>
        <me:Av time="0.000398107" logTime="-3.4">9.32201</me:Av>
        <me:Av time="0.000501187" logTime="-3.3">9.32021</me:Av>
        <me:Av time="0.000630957" logTime="-3.2">9.31879</me:Av>
        <me:Av time="0.000794328" logTime="-3.1">9.31765</me:Av>
        <me:Av time="0.001" logTime="-3">9.31675</me:Av>
        <me:Av time="0.00125893" logTime="-2.9">9.31604</me:Av>
        <me:Av time="0.00158489" logTime="-2.8">9.31547</me:Av>
        <me:Av time="0.00199526" logTime="-2.7">9.31502</me:Av>
        <me:Av time="0.00251189" logTime="-2.6">9.31466</me:Av>
        <me:Av time="0.00316228" logTime="-2.5">9.31438</me:Av>
        <me:Av time="0.00398107" logTime="-2.4">9.31415</me:Av>
        <me:Av time="0.00501187" logTime="-2.3">9.31398</me:Av>
        <me:Av time="0.00630957" logTime="-2.2">9.31383</me:Av>
        <me:Av time="0.00794328" logTime="-2.1">9.31372</me:Av>
        <me:Av time="0.01" logTime="-2">9.31363</me:Av>
        <me:Av time="0.0125893" logTime="-1.9">9.31356</me:Av>
        <me:Av time="0.0158489" logTime="-1.8">9.31351</me:Av>
        <me:Av time="0.0199526" logTime="-1.7">9.31347</me:Av>
        <me:Av time="0.0251189" logTime="-1.6">9.31343</me:Av>
        <me:Av time="0.0316228" logTime="-1.5">9.31341</me:Av>
        <me:Av time="0.0398107" logTime="-1.4">9.31339</me:Av>
        <me:Av time="0.0501187" logTime="-1.3">9.31338</me:Av>
        <me:Av time="0.0630957" logTime="-1.2">9.31337</me:Av>
        <me:Av time="0.0794328" logTime="-1.1">9.31336</me:Av>
        <me:Av time="0.1" logTime="-1">9.31336</me:Av>
        <me:Av time="0.125893" logTime="-0.9">9.31336</me:Av>
        <me:Av time="0.158489" logTime="-0.8">9.31336</me:Av>
        <me:Av time="0.199526" logTime="-0.7">9.31336</me:Av>
        <me:Av time="0.251189" logTime="-0.6">9.31336</me:Av>
        <me:Av time="0.316228" logTime="-0.5">9.31336</me:Av>
        <me:Av time="0.398107" logTime="-0.4">9.31336</me:Av>
        <me:Av time="0.501187" logTime="-0.3">9.31336</me:Av>
        <me:Av time="0.630957" logTime="-0.2">9.31336</me:Av>
        <me:Av time="0.794328" logTime="-0.1">9.31336</me:Av>
        <me:Av time="1" logTime="0">9.31336</me:Av>
        <me:Av time="1.25893" logTime="0.1">9.31336</me:Av>
        <me:Av time="1.58489" logTime="0.2">9.31336</me:Av>
        <me:Av time="1.99526" logTime="0.3">9.31336</me:Av>
        <me:Av time="2.51189" logTime="0.4">9.31336</me:Av>
        <me:Av time="3.16228" logTime="0.5">9.31336</me:Av>
        <me:Av time="3.98107" logTime="0.6">9.31336</me:Av>
        <me:Av time="5.01187" logTime="0.7">9.31336</me:Av>
        <me:Av time="6.30957" logTime="0.8">9.31336</me:Av>
        <me:Av time="7.94328" logTime="0.9">9.31336</me:Av>
        <me:Av time="10" logTime="1">9.31336</me:Av>
        <me:Av time="12.5893" logTime="1.1">9.31336</me:Av>
        <me:Av time="15.8489" logTime="1.2">9.31336</me:Av>
        <me:Av time="19.9526" logTime="1.3">9.31336</me:Av>
        <me:Av time="25.1189" logTime="1.4">9.31336</me:Av>
        <me:Av time="31.6228" logTime="1.5">9.31336</me:Av>
        <me:Av time="39.8107" logTime="1.6">9.31336</me:Av>
        <me:Av time="50.1187" logTime="1.7">9.31336</me:Av>
        <me:Av time="63.0957" logTime="1.8">9.31336</me:Av>
        <me:Av time="79.4328" logTime="1.9">9.31336</me:Av>
        <me:Av time="100" logTime="2">9.31336</me:Av>
        <me:Av time="125.893" logTime="2.1">9.31336</me:Av>
        <me:Av time="158.489" logTime="2.2">9.31336</me:Av>
        <me:Av time="199.526" logTime="2.3">9.31336</me:Av>
        <me:Av time="251.189" logTime="2.4">9.31336</me:Av>
        <me:Av time="316.228" logTime="2.5">9.31336</me:Av>
        <me:Av time="398.107" logTime="2.6">9.31336</me:Av>
        <me:Av time="501.187" logTime="2.7">9.31336</me:Av>
        <me:Av time="630.957" logTime="2.8">9.31336</me:Av>
        <me:Av time="794.328" logTime="2.9">9.31336</me:Av>
        <me:Av time="1000" logTime="3">9.31336</me:Av>
        <me:Av time="1258.93" logTime="3.1">9.31336</me:Av>
        <me:Av time="1584.89" logTime="3.2">9.31336</me:Av>
        <me:Av time="1995.26" logTime="3.3">9.31336</me:Av>
        <me:Av time="2511.89" logTime="3.4">9.31336</me:Av>
        <me:Av time="3162.28" logTime="3.5">9.31336</me:Av>
        <me:Av time="3981.07" logTime="3.6">9.31336</me:Av>
        <me:Av time="5011.87" logTime="3.7">9.31336</me:Av>
        <me:Av time="6309.57" logTime="3.8">9.31336</me:Av>
        <me:Av time="7943.28" logTime="3.9">9.31336</me:Av>
        <me:Av time="10000" logTime="4">9.31336</me:Av>
      </me:avEnergy>
      <me:avEnergy ref="PC1.log">
        <me:Av time="1e-11" logTime="-11">498.723</me:Av>
        <me:Av time="1.25893e-11" logTime="-10.9">498.48</me:Av>
        <me:Av time="1.58489e-11" logTime="-10.8">498.229</me:Av>
        <me:Av time="1.99526e-11" logTime="-10.7">497.968</me:Av>
        <me:Av time="2.51189e-11" logTime="-10.6">497.693</me:Av>
        <me:Av time="3.16228e-11" logTime="-10.5">497.403</me:Av>
        <me:Av time="3.98107e-11" logTime="-10.4">497.099</me:Av>
        <me:Av time="5.01187e-11" logTime="-10.3">496.784</me:Av>
        <me:Av time="6.30957e-11" logTime="-10.2">496.463</me:Av>
        <me:Av time="7.94328e-11" logTime="-10.1">496.144</me:Av>
        <me:Av time="1e-10" logTime="-10">495.838</me:Av>
        <me:Av time="1.25893e-10" logTime="-9.9">495.554</me:Av>
        <me:Av time="1.58489e-10" logTime="-9.8">495.302</me:Av>
        <me:Av time="1.99526e-10" logTime="-9.7">495.088</me:Av>
        <me:Av time="2.51189e-10" logTime="-9.6">494.913</me:Av>
        <me:Av time="3.16228e-10" logTime="-9.5">494.774</me:Av>
        <me:Av time="3.98107e-10" logTime="-9.4">494.666</me:Av>
        <me:Av time="5.01187e-10" logTime="-9.3">494.581</me:Av>
        <me:Av time="6.30957e-10" logTime="-9.2">494.516</me:Av>
        <me:Av time="7.94328e-10" logTime="-9.1">494.464</me:Av>
        <me:Av time="1e-09" logTime="-9">494.422</me:Av>
        <me:Av time="1.25893e-09" logTime="-8.9">494.385</me:Av>
        <me:Av time="1.58489e-09" logTime="-8.8">494.351</me:Av>
        <me:Av time="1.99526e-09" logTime="-8.7">494.315</me:Av>
        <me:Av time="2.51189e-09" logTime="-8.6">494.276</me:Av>
        <me:Av time="3.16228e-09" logTime="-8.5">494.23</me:Av>
        <me:Av time="3.98107e-09" logTime="-8.4">494.178</me:Av>
        <me:Av time="5.01187e-09" logTime="-8.3">494.118</me:Av>
        <me:Av time="6.30957e-09" logTime="-8.2">494.051</me:Av>
        <me:Av time="7.94328e-09" logTime="-8.1">493.979</me:Av>
        <me:Av time="1e-08" logTime="-8">493.904</me:Av>
        <me:Av time="1.25893e-08" logTime="-7.9">493.829</me:Av>
        <me:Av time="1.58489e-08" logTime="-7.8">493.758</me:Av>
        <me:Av time="1.99526e-08" logTime="-7.7">493.695</me:Av>
        <me:Av time="2.51189e-08" logTime="-7.6">493.644</me:Av>
        <me:Av time="3.16228e-08" logTime="-7.5">493.607</me:Av>
        <me:Av time="3.98107e-08" logTime="-7.4">493.584</me:Av>
        <me:Av time="5.01187e-08" logTime="-7.3">493.571</me:Av>
        <me:Av time="6.30957e-08" logTime="-7.2">493.566</me:Av>
        <me:Av time="7.94328e-08" logTime="-7.1">493.564</me:Av>
        <me:Av time="1e-07" logTime="-7">493.564</me:Av>
        <me:Av time="1.25893e-07" logTime="-6.9">493.563</me:Av>
        <me:Av time="1.58489e-07" logTime="-6.8">493.563</me:Av>
        <me:Av time="1.99526e-07" logTime="-6.7">493.563</me:Av>
        <me:Av time="2.51189e-07" logTime="-6.6">493.563</me:Av>
        <me:Av time="3.16228e-07" logTime="-6.5">493.563</me:Av>
        <me:Av time="3.98107e-07" logTime="-6.4">493.563</me:Av>
        <me:Av time="5.01187e-07" logTime="-6.3">493.563</me:Av>
        <me:Av time="6.30957e-07" logTime="-6.2">493.563</me:Av>
        <me:Av time="7.94328e-07" logTime="-6.1">493.563</me:Av>
        <me:Av time="1e-06" logTime="-6">493.563</me:Av>
        <me:Av time="1.25893e-06" logTime="-5.9">493.563</me:Av>
        <me:Av time="1.58489e-06" logTime="-5.8">493.563</me:Av>
        <me:Av time="1.99526e-06" logTime="-5.7">493.563</me:Av>
        <me:Av time="2.51189e-06" logTime="-5.6">493.563</me:Av>
        <me:Av time="3.16228e-06" logTime="-5.5">493.563</me:Av>
        <me:Av time="3.98107e-06" logTime="-5.4">493.563</me:Av>
        <me:Av time="5.01187e-06" logTime="-5.3">493.563</me:Av>
        <me:Av time="6.30957e-06" logTime="-5.2">493.563</me:Av>
        <me:Av time="7.94328e-06" logTime="-5.1">493.563</me:Av>
        <me:Av time="1e-05" logTime="-5">493.563</me:Av>
        <me:Av time="1.25893e-05" logTime="-4.9">493.563</me:Av>
        <me:Av time="1.58489e-05" logTime="-4.8">493.563</me:Av>
        <me:Av time="1.99526e-05" logTime="-4.7">493.563</me:Av>
        <me:Av time="2.51189e-05" logTime="-4.6">493.563</me:Av>
        <me:Av time="3.16228e-05" logTime="-4.5">493.563</me:Av>
        <me:Av time="3.98107e-05" logTime="-4.4">493.563</me:Av>
        <me:Av time="5.01187e-05" logTime="-4.3">493.563</me:Av>
        <me:Av time="6.30957e-05" logTime="-4.2">493.563</me:Av>
        <me:Av time="7.94328e-05" logTime="-4.1">493.563</me:Av>
        <me:Av time="0.0001" logTime="-4">493.563</me:Av>
        <me:Av time="0.000125893" logTime="-3.9">493.563</me:Av>
        <me:Av time="0.000158489" logTime="-3.8">493.563</me:Av>
        <me:Av time="0.000199526" logTime="-3.7">493.563</me:Av>
        <me:Av time="0.000251189" logTime="-3.6">493.563</me:Av>
        <me:Av time="0.000316228" logTime="-3.5">493.563</me:Av>
        <me:Av time="0.000398107" logTime="-3.4">493.563</me:Av>
        <me:Av time="0.000501187" logTime="-3.3">493.563</me:Av>
        <me:Av time="0.000630957" logTime="-3.2">493.563</me:Av>
        <me:Av time="0.000794328" logTime="-3.1">493.563</me:Av>
        <me:Av time="0.001" logTime="-3">493.563</me:Av>
        <me:Av time="0.00125893" logTime="-2.9">493.563</me:Av>
        <me:Av time="0.00158489" logTime="-2.8">493.563</me:Av>
        <me:Av time="0.00199526" logTime="-2.7">493.563</me:Av>
        <me:Av time="0.00251189" logTime="-2.6">493.563</me:Av>
        <me:Av time="0.00316228" logTime="-2.5">493.563</me:Av>
        <me:Av time="0.00398107" logTime="-2.4">493.563</me:Av>
        <me:Av time="0.00501187" logTime="-2.3">493.563</me:Av>
        <me:Av time="0.00630957" logTime="-2.2">493.563</me:Av>
        <me:Av time="0.00794328" logTime="-2.1">493.563</me:Av>
        <me:Av time="0.01" logTime="-2">493.563</me:Av>
        <me:Av time="0.0125893" logTime="-1.9">493.563</me:Av>
        <me:Av time="0.0158489" logTime="-1.8">493.563</me:Av>
        <me:Av time="0.0199526" logTime="-1.7">493.563</me:Av>
        <me:Av time="0.0251189" logTime="-1.6">493.563</me:Av>
        <me:Av time="0.0316228" logTime="-1.5">493.563</me:Av>
        <me:Av time="0.0398107" logTime="-1.4">493.563</me:Av>
        <me:Av time="0.0501187" logTime="-1.3">493.563</me:Av>
        <me:Av time="0.0630957" logTime="-1.2">493.563</me:Av>
        <me:Av time="0.0794328" logTime="-1.1">493.563</me:Av>
        <me:Av time="0.1" logTime="-1">493.563</me:Av>
        <me:Av time="0.125893" logTime="-0.9">493.563</me:Av>
        <me:Av time="0.158489" logTime="-0.8">493.563</me:Av>
        <me:Av time="0.199526" logTime="-0.7">493.563</me:Av>
        <me:Av time="0.251189" logTime="-0.6">493.563</me:Av>
        <me:Av time="0.316228" logTime="-0.5">493.563</me:Av>
        <me:Av time="0.398107" logTime="-0.4">493.563</me:Av>
        <me:Av time="0.501187" logTime="-0.3">493.563</me:Av>
        <me:Av time="0.630957" logTime="-0.2">493.462</me:Av>
        <me:Av time="0.794328" logTime="-0.1">436.545</me:Av>
        <me:Av time="1" logTime="0">410.187</me:Av>
        <me:Av time="1.25893" logTime="0.1">410.184</me:Av>
        <me:Av time="1.58489" logTime="0.2">410.184</me:Av>
        <me:Av time="1.99526" logTime="0.3">410.184</me:Av>
        <me:Av time="2.51189" logTime="0.4">410.184</me:Av>
        <me:Av time="3.16228" logTime="0.5">410.184</me:Av>
        <me:Av time="3.98107" logTime="0.6">410.184</me:Av>
        <me:Av time="5.01187" logTime="0.7">410.184</me:Av>
        <me:Av time="6.30957" logTime="0.8">410.184</me:Av>
        <me:Av time="7.94328" logTime="0.9">410.184</me:Av>
        <me:Av time="10" logTime="1">410.184</me:Av>
        <me:Av time="12.5893" logTime="1.1">410.184</me:Av>
        <me:Av time="15.8489" logTime="1.2">410.184</me:Av>
        <me:Av time="19.9526" logTime="1.3">410.184</me:Av>
        <me:Av time="25.1189" logTime="1.4">410.184</me:Av>
        <me:Av time="31.6228" logTime="1.5">410.184</me:Av>
        <me:Av time="39.8107" logTime="1.6">410.184</me:Av>
        <me:Av time="50.1187" logTime="1.7">410.184</me:Av>
        <me:Av time="63.0957" logTime="1.8">410.184</me:Av>
        <me:Av time="79.4328" logTime="1.9">410.184</me:Av>
        <me:Av time="100" logTime="2">410.184</me:Av>
        <me:Av time="125.893" logTime="2.1">410.184</me:Av>
        <me:Av time="158.489" logTime="2.2">410.184</me:Av>
        <me:Av time="199.526" logTime="2.3">410.184</me:Av>
        <me:Av time="251.189" logTime="2.4">410.184</me:Av>
        <me:Av time="316.228" logTime="2.5">410.184</me:Av>
        <me:Av time="398.107" logTime="2.6">410.184</me:Av>
        <me:Av time="501.187" logTime="2.7">410.184</me:Av>
        <me:Av time="630.957" logTime="2.8">410.184</me:Av>
        <me:Av time="794.328" logTime="2.9">410.184</me:Av>
        <me:Av time="1000" logTime="3">410.184</me:Av>
        <me:Av time="1258.93" logTime="3.1">410.184</me:Av>
        <me:Av time="1584.89" logTime="3.2">410.184</me:Av>
        <me:Av time="1995.26" logTime="3.3">410.184</me:Av>
        <me:Av time="2511.89" logTime="3.4">410.184</me:Av>
        <me:Av time="3162.28" logTime="3.5">410.184</me:Av>
        <me:Av time="3981.07" logTime="3.6">410.184</me:Av>
        <me:Av time="5011.87" logTime="3.7">410.184</me:Av>
        <me:Av time="6309.57" logTime="3.8">410.184</me:Av>
        <me:Av time="7943.28" logTime="3.9">410.184</me:Av>
        <me:Av time="10000" logTime="4">410.184</me:Av>
      </me:avEnergy>
      <me:avEnergy ref="RC1.log">
        <me:Av time="1e-11" logTime="-11">33.4117</me:Av>
        <me:Av time="1.25893e-11" logTime="-10.9">33.2283</me:Av>
        <me:Av time="1.58489e-11" logTime="-10.8">33.0427</me:Av>
        <me:Av time="1.99526e-11" logTime="-10.7">32.8512</me:Av>
        <me:Av time="2.51189e-11" logTime="-10.6">32.6497</me:Av>
        <me:Av time="3.16228e-11" logTime="-10.5">32.4333</me:Av>
        <me:Av time="3.98107e-11" logTime="-10.4">32.1963</me:Av>
        <me:Av time="5.01187e-11" logTime="-10.3">31.9324</me:Av>
        <me:Av time="6.30957e-11" logTime="-10.2">31.6342</me:Av>
        <me:Av time="7.94328e-11" logTime="-10.1">31.2936</me:Av>
        <me:Av time="1e-10" logTime="-10">30.9019</me:Av>
        <me:Av time="1.25893e-10" logTime="-9.9">30.4496</me:Av>
        <me:Av time="1.58489e-10" logTime="-9.8">29.9268</me:Av>
        <me:Av time="1.99526e-10" logTime="-9.7">29.3235</me:Av>
        <me:Av time="2.51189e-10" logTime="-9.6">28.6298</me:Av>
        <me:Av time="3.16228e-10" logTime="-9.5">27.8369</me:Av>
        <me:Av time="3.98107e-10" logTime="-9.4">26.9388</me:Av>
        <me:Av time="5.01187e-10" logTime="-9.3">25.9349</me:Av>
        <me:Av time="6.30957e-10" logTime="-9.2">24.8334</me:Av>
        <me:Av time="7.94328e-10" logTime="-9.1">23.6546</me:Av>
        <me:Av time="1e-09" logTime="-9">22.4319</me:Av>
        <me:Av time="1.25893e-09" logTime="-8.9">21.2093</me:Av>
        <me:Av time="1.58489e-09" logTime="-8.8">20.0341</me:Av>
        <me:Av time="1.99526e-09" logTime="-8.7">18.9464</me:Av>
        <me:Av time="2.51189e-09" logTime="-8.6">17.9729</me:Av>
        <me:Av time="3.16228e-09" logTime="-8.5">17.1245</me:Av>
        <me:Av time="3.98107e-09" logTime="-8.4">16.4002</me:Av>
        <me:Av time="5.01187e-09" logTime="-8.3">15.7921</me:Av>
        <me:Av time="6.30957e-09" logTime="-8.2">15.289</me:Av>
        <me:Av time="7.94328e-09" logTime="-8.1">14.8787</me:Av>
        <me:Av time="1e-08" logTime="-8">14.5495</me:Av>
        <me:Av time="1.25893e-08" logTime="-7.9">14.2901</me:Av>
        <me:Av time="1.58489e-08" logTime="-7.8">14.0908</me:Av>
        <me:Av time="1.99526e-08" logTime="-7.7">13.9427</me:Av>
        <me:Av time="2.51189e-08" logTime="-7.6">13.8379</me:Av>
        <me:Av time="3.16228e-08" logTime="-7.5">13.7687</me:Av>
        <me:Av time="3.98107e-08" logTime="-7.4">13.7275</me:Av>
        <me:Av time="5.01187e-08" logTime="-7.3">13.7062</me:Av>
        <me:Av time="6.30957e-08" logTime="-7.2">13.6971</me:Av>
        <me:Av time="7.94328e-08" logTime="-7.1">13.6941</me:Av>
        <me:Av time="1e-07" logTime="-7">13.6934</me:Av>
        <me:Av time="1.25893e-07" logTime="-6.9">13.6933</me:Av>
        <me:Av time="1.58489e-07" logTime="-6.8">13.6933</me:Av>
        <me:Av time="1.99526e-07" logTime="-6.7">13.6933</me:Av>
        <me:Av time="2.51189e-07" logTime="-6.6">13.6933</me:Av>
        <me:Av time="3.16228e-07" logTime="-6.5">13.6933</me:Av>
        <me:Av time="3.98107e-07" logTime="-6.4">13.6933</me:Av>
        <me:Av time="5.01187e-07" logTime="-6.3">13.6933</me:Av>
        <me:Av time="6.30957e-07" logTime="-6.2">13.6933</me:Av>
        <me:Av time="7.94328e-07" logTime="-6.1">13.6933</me:Av>
        <me:Av time="1e-06" logTime="-6">13.6933</me:Av>
        <me:Av time="1.25893e-06" logTime="-5.9">13.6933</me:Av>
        <me:Av time="1.58489e-06" logTime="-5.8">13.6933</me:Av>
        <me:Av time="1.99526e-06" logTime="-5.7">13.6933</me:Av>
        <me:Av time="2.51189e-06" logTime="-5.6">13.6933</me:Av>
        <me:Av time="3.16228e-06" logTime="-5.5">13.6933</me:Av>
        <me:Av time="3.98107e-06" logTime="-5.4">13.6933</me:Av>
        <me:Av time="5.01187e-06" logTime="-5.3">13.6933</me:Av>
        <me:Av time="6.30957e-06" logTime="-5.2">13.6933</me:Av>
        <me:Av time="7.94328e-06" logTime="-5.1">13.6933</me:Av>
        <me:Av time="1e-05" logTime="-5">13.6933</me:Av>
        <me:Av time="1.25893e-05" logTime="-4.9">13.6933</me:Av>
        <me:Av time="1.58489e-05" logTime="-4.8">13.6933</me:Av>
        <me:Av time="1.99526e-05" logTime="-4.7">13.6933</me:Av>
        <me:Av time="2.51189e-05" logTime="-4.6">13.6933</me:Av>
        <me:Av time="3.16228e-05" logTime="-4.5">13.6933</me:Av>
        <me:Av time="3.98107e-05" logTime="-4.4">13.6933</me:Av>
        <me:Av time="5.01187e-05" logTime="-4.3">13.6933</me:Av>
        <me:Av time="6.30957e-05" logTime="-4.2">13.6933</me:Av>
        <me:Av time="7.94328e-05" logTime="-4.1">13.6933</me:Av>
        <me:Av time="0.0001" logTime="-4">13.6933</me:Av>
        <me:Av time="0.000125893" logTime="-3.9">13.6933</me:Av>
        <me:Av time="0.000158489" logTime="-3.8">13.6933</me:Av>
        <me:Av time="0.000199526" logTime="-3.7">13.6933</me:Av>
        <me:Av time="0.000251189" logTime="-3.6">13.6933</me:Av>
        <me:Av time="0.000316228" logTime="-3.5">13.6933</me:Av>
        <me:Av time="0.000398107" logTime="-3.4">13.6933</me:Av>
        <me:Av time="0.000501187" logTime="-3.3">13.6933</me:Av>
        <me:Av time="0.000630957" logTime="-3.2">13.6933</me:Av>
        <me:Av time="0.000794328" logTime="-3.1">13.6933</me:Av>
        <me:Av time="0.001" logTime="-3">13.6933</me:Av>
        <me:Av time="0.00125893" logTime="-2.9">13.6933</me:Av>
        <me:Av time="0.00158489" logTime="-2.8">13.6933</me:Av>
        <me:Av time="0.00199526" logTime="-2.7">13.6933</me:Av>
        <me:Av time="0.00251189" logTime="-2.6">13.6933</me:Av>
        <me:Av time="0.00316228" logTime="-2.5">13.6933</me:Av>
        <me:Av time="0.00398107" logTime="-2.4">13.6933</me:Av>
        <me:Av time="0.00501187" logTime="-2.3">13.6933</me:Av>
        <me:Av time="0.00630957" logTime="-2.2">13.6933</me:Av>
        <me:Av time="0.00794328" logTime="-2.1">13.6933</me:Av>
        <me:Av time="0.01" logTime="-2">13.6933</me:Av>
        <me:Av time="0.0125893" logTime="-1.9">13.6933</me:Av>
        <me:Av time="0.0158489" logTime="-1.8">13.6933</me:Av>
        <me:Av time="0.0199526" logTime="-1.7">13.6933</me:Av>
        <me:Av time="0.0251189" logTime="-1.6">13.6933</me:Av>
        <me:Av time="0.0316228" logTime="-1.5">13.6933</me:Av>
        <me:Av time="0.0398107" logTime="-1.4">13.6933</me:Av>
        <me:Av time="0.0501187" logTime="-1.3">13.6933</me:Av>
        <me:Av time="0.0630957" logTime="-1.2">13.6933</me:Av>
        <me:Av time="0.0794328" logTime="-1.1">13.6933</me:Av>
        <me:Av time="0.1" logTime="-1">13.6933</me:Av>
        <me:Av time="0.125893" logTime="-0.9">13.6933</me:Av>
        <me:Av time="0.158489" logTime="-0.8">13.6933</me:Av>
        <me:Av time="0.199526" logTime="-0.7">13.6933</me:Av>
        <me:Av time="0.251189" logTime="-0.6">13.6933</me:Av>
        <me:Av time="0.316228" logTime="-0.5">13.6933</me:Av>
        <me:Av time="0.398107" logTime="-0.4">13.6933</me:Av>
        <me:Av time="0.501187" logTime="-0.3">13.6933</me:Av>
        <me:Av time="0.630957" logTime="-0.2">13.6933</me:Av>
        <me:Av time="0.794328" logTime="-0.1">13.6933</me:Av>
        <me:Av time="1" logTime="0">13.6933</me:Av>
        <me:Av time="1.25893" logTime="0.1">13.6933</me:Av>
        <me:Av time="1.58489" logTime="0.2">13.6927</me:Av>
        <me:Av time="1.99526" logTime="0.3">13.6091</me:Av>
        <me:Av time="2.51189" logTime="0.4">13.6091</me:Av>
        <me:Av time="3.16228" logTime="0.5">13.6091</me:Av>
        <me:Av time="3.98107" logTime="0.6">13.6091</me:Av>
        <me:Av time="5.01187" logTime="0.7">13.6091</me:Av>
        <me:Av time="6.30957" logTime="0.8">13.6091</me:Av>
        <me:Av time="7.94328" logTime="0.9">13.6091</me:Av>
        <me:Av time="10" logTime="1">13.6091</me:Av>
        <me:Av time="12.5893" logTime="1.1">13.6091</me:Av>
        <me:Av time="15.8489" logTime="1.2">13.6091</me:Av>
        <me:Av time="19.9526" logTime="1.3">13.6091</me:Av>
        <me:Av time="25.1189" logTime="1.4">13.6091</me:Av>
        <me:Av time="31.6228" logTime="1.5">13.6091</me:Av>
        <me:Av time="39.8107" logTime="1.6">13.6091</me:Av>
        <me:Av time="50.1187" logTime="1.7">13.6091</me:Av>
        <me:Av time="63.0957" logTime="1.8">13.6091</me:Av>
        <me:Av time="79.4328" logTime="1.9">13.6091</me:Av>
        <me:Av time="100" logTime="2">13.6091</me:Av>
        <me:Av time="125.893" logTime="2.1">13.6091</me:Av>
        <me:Av time="158.489" logTime="2.2">13.6091</me:Av>
        <me:Av time="199.526" logTime="2.3">13.6091</me:Av>
        <me:Av time="251.189" logTime="2.4">13.6091</me:Av>
        <me:Av time="316.228" logTime="2.5">13.6091</me:Av>
        <me:Av time="398.107" logTime="2.6">13.6091</me:Av>
        <me:Av time="501.187" logTime="2.7">13.6091</me:Av>
        <me:Av time="630.957" logTime="2.8">13.6091</me:Av>
        <me:Av time="794.328" logTime="2.9">13.6091</me:Av>
        <me:Av time="1000" logTime="3">13.6091</me:Av>
        <me:Av time="1258.93" logTime="3.1">13.6091</me:Av>
        <me:Av time="1584.89" logTime="3.2">13.6091</me:Av>
        <me:Av time="1995.26" logTime="3.3">13.6091</me:Av>
        <me:Av time="2511.89" logTime="3.4">13.6091</me:Av>
        <me:Av time="3162.28" logTime="3.5">13.6091</me:Av>
        <me:Av time="3981.07" logTime="3.6">13.6091</me:Av>
        <me:Av time="5011.87" logTime="3.7">13.6091</me:Av>
        <me:Av time="6309.57" logTime="3.8">13.6091</me:Av>
        <me:Av time="7943.28" logTime="3.9">13.6091</me:Av>
        <me:Av time="10000" logTime="4">13.6091</me:Av>
      </me:avEnergy>
      <me:avEnergy ref="Ring1.log">
        <me:Av time="1e-11" logTime="-11">224.525</me:Av>
        <me:Av time="1.25893e-11" logTime="-10.9">224.305</me:Av>
        <me:Av time="1.58489e-11" logTime="-10.8">224.078</me:Av>
        <me:Av time="1.99526e-11" logTime="-10.7">223.842</me:Av>
        <me:Av time="2.51189e-11" logTime="-10.6">223.594</me:Av>
        <me:Av time="3.16228e-11" logTime="-10.5">223.33</me:Av>
        <me:Av time="3.98107e-11" logTime="-10.4">223.051</me:Av>
        <me:Av time="5.01187e-11" logTime="-10.3">222.756</me:Av>
        <me:Av time="6.30957e-11" logTime="-10.2">222.446</me:Av>
        <me:Av time="7.94328e-11" logTime="-10.1">222.126</me:Av>
        <me:Av time="1e-10" logTime="-10">221.803</me:Av>
        <me:Av time="1.25893e-10" logTime="-9.9">221.485</me:Av>
        <me:Av time="1.58489e-10" logTime="-9.8">221.181</me:Av>
        <me:Av time="1.99526e-10" logTime="-9.7">220.901</me:Av>
        <me:Av time="2.51189e-10" logTime="-9.6">220.652</me:Av>
        <me:Av time="3.16228e-10" logTime="-9.5">220.438</me:Av>
        <me:Av time="3.98107e-10" logTime="-9.4">220.257</me:Av>
        <me:Av time="5.01187e-10" logTime="-9.3">220.106</me:Av>
        <me:Av time="6.30957e-10" logTime="-9.2">219.982</me:Av>
        <me:Av time="7.94328e-10" logTime="-9.1">219.878</me:Av>
        <me:Av time="1e-09" logTime="-9">219.789</me:Av>
        <me:Av time="1.25893e-09" logTime="-8.9">219.707</me:Av>
        <me:Av time="1.58489e-09" logTime="-8.8">219.626</me:Av>
        <me:Av time="1.99526e-09" logTime="-8.7">219.539</me:Av>
        <me:Av time="2.51189e-09" logTime="-8.6">219.437</me:Av>
        <me:Av time="3.16228e-09" logTime="-8.5">219.312</me:Av>
        <me:Av time="3.98107e-09" logTime="-8.4">219.155</me:Av>
        <me:Av time="5.01187e-09" logTime="-8.3">218.951</me:Av>
        <me:Av time="6.30957e-09" logTime="-8.2">218.683</me:Av>
        <me:Av time="7.94328e-09" logTime="-8.1">218.323</me:Av>
        <me:Av time="1e-08" logTime="-8">217.83</me:Av>
        <me:Av time="1.25893e-08" logTime="-7.9">217.148</me:Av>
        <me:Av time="1.58489e-08" logTime="-7.8">216.213</me:Av>
        <me:Av time="1.99526e-08" logTime="-7.7">214.971</me:Av>
        <me:Av time="2.51189e-08" logTime="-7.6">213.373</me:Av>
        <me:Av time="3.16228e-08" logTime="-7.5">211.35</me:Av>
        <me:Av time="3.98107e-08" logTime="-7.4">208.814</me:Av>
        <me:Av time="5.01187e-08" logTime="-7.3">205.67</me:Av>
        <me:Av time="6.30957e-08" logTime="-7.2">201.821</me:Av>
        <me:Av time="7.94328e-08" logTime="-7.1">197.167</me:Av>
        <me:Av time="1e-07" logTime="-7">191.608</me:Av>
        <me:Av time="1.25893e-07" logTime="-6.9">185.053</me:Av>
        <me:Av time="1.58489e-07" logTime="-6.8">177.435</me:Av>
        <me:Av time="1.99526e-07" logTime="-6.7">168.725</me:Av>
        <me:Av time="2.51189e-07" logTime="-6.6">158.949</me:Av>
        <me:Av time="3.16228e-07" logTime="-6.5">148.205</me:Av>
        <me:Av time="3.98107e-07" logTime="-6.4">136.665</me:Av>
        <me:Av time="5.01187e-07" logTime="-6.3">124.571</me:Av>
        <me:Av time="6.30957e-07" logTime="-6.2">112.22</me:Av>
        <me:Av time="7.94328e-07" logTime="-6.1">99.9325</me:Av>
        <me:Av time="1e-06" logTime="-6">88.0257</me:Av>
        <me:Av time="1.25893e-06" logTime="-5.9">76.7768</me:Av>
        <me:Av time="1.58489e-06" logTime="-5.8">66.4015</me:Av>
        <me:Av time="1.99526e-06" logTime="-5.7">57.0418</me:Av>
        <me:Av time="2.51189e-06" logTime="-5.6">48.7655</me:Av>
        <me:Av time="3.16228e-06" logTime="-5.5">41.5759</me:Av>
        <me:Av time="3.98107e-06" logTime="-5.4">35.4258</me:Av>
        <me:Av time="5.01187e-06" logTime="-5.3">30.2339</me:Av>
        <me:Av time="6.30957e-06" logTime="-5.2">25.8994</me:Av>
        <me:Av time="7.94328e-06" logTime="-5.1">22.3144</me:Av>
        <me:Av time="1e-05" logTime="-5">19.3721</me:Av>
        <me:Av time="1.25893e-05" logTime="-4.9">16.9724</me:Av>
        <me:Av time="1.58489e-05" logTime="-4.8">15.0254</me:Av>
        <me:Av time="1.99526e-05" logTime="-4.7">13.4524</me:Av>
        <me:Av time="2.51189e-05" logTime="-4.6">12.1858</me:Av>
        <me:Av time="3.16228e-05" logTime="-4.5">11.1686</me:Av>
        <me:Av time="3.98107e-05" logTime="-4.4">10.3536</me:Av>
        <me:Av time="5.01187e-05" logTime="-4.3">9.70176</me:Av>
        <me:Av time="6.30957e-05" logTime="-4.2">9.1811</me:Av>
        <me:Av time="7.94328e-05" logTime="-4.1">8.7657</me:Av>
        <me:Av time="0.0001" logTime="-4">8.43458</me:Av>
        <me:Av time="0.000125893" logTime="-3.9">8.17083</me:Av>
        <me:Av time="0.000158489" logTime="-3.8">7.96086</me:Av>
        <me:Av time="0.000199526" logTime="-3.7">7.79378</me:Av>
        <me:Av time="0.000251189" logTime="-3.6">7.66089</me:Av>
        <me:Av time="0.000316228" logTime="-3.5">7.5552</me:Av>
        <me:Av time="0.000398107" logTime="-3.4">7.47118</me:Av>
        <me:Av time="0.000501187" logTime="-3.3">7.4044</me:Av>
        <me:Av time="0.000630957" logTime="-3.2">7.35132</me:Av>
        <me:Av time="0.000794328" logTime="-3.1">7.30914</me:Av>
        <me:Av time="0.001" logTime="-3">7.27563</me:Av>
        <me:Av time="0.00125893" logTime="-2.9">7.249</me:Av>
        <me:Av time="0.00158489" logTime="-2.8">7.22785</me:Av>
        <me:Av time="0.00199526" logTime="-2.7">7.21105</me:Av>
        <me:Av time="0.00251189" logTime="-2.6">7.1977</me:Av>
        <me:Av time="0.00316228" logTime="-2.5">7.18711</me:Av>
        <me:Av time="0.00398107" logTime="-2.4">7.1787</me:Av>
        <me:Av time="0.00501187" logTime="-2.3">7.17203</me:Av>
        <me:Av time="0.00630957" logTime="-2.2">7.16674</me:Av>
        <me:Av time="0.00794328" logTime="-2.1">7.16255</me:Av>
        <me:Av time="0.01" logTime="-2">7.15924</me:Av>
        <me:Av time="0.0125893" logTime="-1.9">7.15663</me:Av>
        <me:Av time="0.0158489" logTime="-1.8">7.15459</me:Av>
        <me:Av time="0.0199526" logTime="-1.7">7.15299</me:Av>
        <me:Av time="0.0251189" logTime="-1.6">7.15177</me:Av>
        <me:Av time="0.0316228" logTime="-1.5">7.15084</me:Av>
        <me:Av time="0.0398107" logTime="-1.4">7.15016</me:Av>
        <me:Av time="0.0501187" logTime="-1.3">7.14968</me:Av>
        <me:Av time="0.0630957" logTime="-1.2">7.14937</me:Av>
        <me:Av time="0.0794328" logTime="-1.1">7.14918</me:Av>
        <me:Av time="0.1" logTime="-1">7.14908</me:Av>
        <me:Av time="0.125893" logTime="-0.9">7.14904</me:Av>
        <me:Av time="0.158489" logTime="-0.8">7.14902</me:Av>
        <me:Av time="0.199526" logTime="-0.7">7.14902</me:Av>
        <me:Av time="0.251189" logTime="-0.6">7.14902</me:Av>
        <me:Av time="0.316228" logTime="-0.5">7.14902</me:Av>
        <me:Av time="0.398107" logTime="-0.4">7.14902</me:Av>
        <me:Av time="0.501187" logTime="-0.3">7.14902</me:Av>
        <me:Av time="0.630957" logTime="-0.2">7.14902</me:Av>
        <me:Av time="0.794328" logTime="-0.1">7.14902</me:Av>
        <me:Av time="1" logTime="0">7.14902</me:Av>
        <me:Av time="1.25893" logTime="0.1">7.14902</me:Av>
        <me:Av time="1.58489" logTime="0.2">7.14902</me:Av>
        <me:Av time="1.99526" logTime="0.3">7.14902</me:Av>
        <me:Av time="2.51189" logTime="0.4">7.14902</me:Av>
        <me:Av time="3.16228" logTime="0.5">7.14902</me:Av>
        <me:Av time="3.98107" logTime="0.6">7.14902</me:Av>
        <me:Av time="5.01187" logTime="0.7">7.14902</me:Av>
        <me:Av time="6.30957" logTime="0.8">7.14902</me:Av>
        <me:Av time="7.94328" logTime="0.9">7.14902</me:Av>
        <me:Av time="10" logTime="1">7.14902</me:Av>
        <me:Av time="12.5893" logTime="1.1">7.14902</me:Av>
        <me:Av time="15.8489" logTime="1.2">7.14902</me:Av>
        <me:Av time="19.9526" logTime="1.3">7.14902</me:Av>
        <me:Av time="25.1189" logTime="1.4">7.14902</me:Av>
        <me:Av time="31.6228" logTime="1.5">7.14902</me:Av>
        <me:Av time="39.8107" logTime="1.6">7.14902</me:Av>
        <me:Av time="50.1187" logTime="1.7">7.14902</me:Av>
        <me:Av time="63.0957" logTime="1.8">7.14902</me:Av>
        <me:Av time="79.4328" logTime="1.9">7.14902</me:Av>
        <me:Av time="100" logTime="2">7.14902</me:Av>
        <me:Av time="125.893" logTime="2.1">7.14902</me:Av>
        <me:Av time="158.489" logTime="2.2">7.14902</me:Av>
        <me:Av time="199.526" logTime="2.3">7.14902</me:Av>
        <me:Av time="251.189" logTime="2.4">7.14902</me:Av>
        <me:Av time="316.228" logTime="2.5">7.14902</me:Av>
        <me:Av time="398.107" logTime="2.6">7.14902</me:Av>
        <me:Av time="501.187" logTime="2.7">7.14902</me:Av>
        <me:Av time="630.957" logTime="2.8">7.14902</me:Av>
        <me:Av time="794.328" logTime="2.9">7.14902</me:Av>
        <me:Av time="1000" logTime="3">7.14902</me:Av>
        <me:Av time="1258.93" logTime="3.1">7.14902</me:Av>
        <me:Av time="1584.89" logTime="3.2">7.14902</me:Av>
        <me:Av time="1995.26" logTime="3.3">7.14902</me:Av>
        <me:Av time="2511.89" logTime="3.4">7.14902</me:Av>
        <me:Av time="3162.28" logTime="3.5">7.14902</me:Av>
        <me:Av time="3981.07" logTime="3.6">7.14902</me:Av>
        <me:Av time="5011.87" logTime="3.7">7.14902</me:Av>
        <me:Av time="6309.57" logTime="3.8">7.14902</me:Av>
        <me:Av time="7943.28" logTime="3.9">7.14902</me:Av>
        <me:Av time="10000" logTime="4">7.14902</me:Av>
      </me:avEnergy>
    </me:avEnergyList>
    <me:rateList T="298.15" conc="2.46149e+19" bathGas="N2" units="s-1">
      <me:warning> WARNING: Chemically significant eigenvalues (CSE) not well separated from internal energy relaxation eigenvals (IEREs).  The last CSE = -3.59383e+08 and the first IERE = -7.00879e+08 (last CSE)/(first IERE) ratio = 0.51276, which is less than an order of magnitude  Results obtained from Bartis Widom eigenvalue-vector analysis may be unreliable </me:warning>
      <me:firstOrderLoss ref="Altamine1">-1.49041e-52</me:firstOrderLoss>
      <me:firstOrderLoss ref="CH2OO.log">-192.178</me:firstOrderLoss>
      <me:firstOrderLoss ref="PC1.log">-3.59383e+08</me:firstOrderLoss>
      <me:firstOrderLoss ref="RC1.log">-9.31437e+07</me:firstOrderLoss>
      <me:firstOrderLoss ref="Ring1.log">-4.0949e-10</me:firstOrderLoss>
      <me:firstOrderRate fromRef="Altamine1" toRef="CH2OO.log" reactionType="isomerization">3.76333e-84</me:firstOrderRate>
      <me:firstOrderRate fromRef="Altamine1" toRef="PC1.log" reactionType="isomerization">-9.54449e-63</me:firstOrderRate>
      <me:firstOrderRate fromRef="Altamine1" toRef="RC1.log" reactionType="isomerization">4.38076e-85</me:firstOrderRate>
      <me:firstOrderRate fromRef="Altamine1" toRef="Ring1.log" reactionType="isomerization">1.90644e-69</me:firstOrderRate>
      <me:firstOrderRate fromRef="CH2OO.log" toRef="Altamine1" reactionType="isomerization">18.7816</me:firstOrderRate>
      <me:firstOrderRate fromRef="CH2OO.log" toRef="PC1.log" reactionType="isomerization">0.0104903</me:firstOrderRate>
      <me:firstOrderRate fromRef="CH2OO.log" toRef="RC1.log" reactionType="isomerization">150.978</me:firstOrderRate>
      <me:firstOrderRate fromRef="CH2OO.log" toRef="Ring1.log" reactionType="isomerization">0.00230578</me:firstOrderRate>
      <me:firstOrderRate fromRef="PC1.log" toRef="Altamine1" reactionType="isomerization">-5.29665e-54</me:firstOrderRate>
      <me:firstOrderRate fromRef="PC1.log" toRef="CH2OO.log" reactionType="isomerization">1.16648e-78</me:firstOrderRate>
      <me:firstOrderRate fromRef="PC1.log" toRef="RC1.log" reactionType="isomerization">9.56853e-80</me:firstOrderRate>
      <me:firstOrderRate fromRef="PC1.log" toRef="Ring1.log" reactionType="isomerization">1.96958e-64</me:firstOrderRate>
      <me:firstOrderRate fromRef="RC1.log" toRef="Altamine1" reactionType="isomerization">1.30798e+06</me:firstOrderRate>
      <me:firstOrderRate fromRef="RC1.log" toRef="CH2OO.log" reactionType="isomerization">9.03245e+07</me:firstOrderRate>
      <me:firstOrderRate fromRef="RC1.log" toRef="PC1.log" reactionType="isomerization">514.813</me:firstOrderRate>
      <me:firstOrderRate fromRef="RC1.log" toRef="Ring1.log" reactionType="isomerization">898.961</me:firstOrderRate>
      <me:firstOrderRate fromRef="Ring1.log" toRef="Altamine1" reactionType="isomerization">2.59848e-10</me:firstOrderRate>
      <me:firstOrderRate fromRef="Ring1.log" toRef="CH2OO.log" reactionType="isomerization">6.29732e-29</me:firstOrderRate>
      <me:firstOrderRate fromRef="Ring1.log" toRef="PC1.log" reactionType="isomerization">4.83753e-14</me:firstOrderRate>
      <me:firstOrderRate fromRef="Ring1.log" toRef="RC1.log" reactionType="isomerization">4.10379e-29</me:firstOrderRate>
      <me:firstOrderRate fromRef="Altamine1" toRef="Formaldehyde.log+IsoC1.log" reactionType="irreversible">-1.04169e-58</me:firstOrderRate>
      <me:firstOrderRate fromRef="CH2OO.log" toRef="Formaldehyde.log+IsoC1.log" reactionType="irreversible">22.4254</me:firstOrderRate>
      <me:firstOrderRate fromRef="PC1.log" toRef="Formaldehyde.log+IsoC1.log" reactionType="irreversible">3.15074e+08</me:firstOrderRate>
      <me:firstOrderRate fromRef="RC1.log" toRef="Formaldehyde.log+IsoC1.log" reactionType="irreversible">1.53904e+06</me:firstOrderRate>
      <me:firstOrderRate fromRef="Ring1.log" toRef="Formaldehyde.log+IsoC1.log" reactionType="irreversible">1.49946e-10</me:firstOrderRate>
    </me:rateList>
  </me:analysis>
</me:mesmer>
