# Supplementary material for: An Experimental and Master Equation Investigation of Kinetics of the CH2OO + RCN Reactions (R = H, CH3, C2H5) and Their Atmospheric Relevance
Source: J Phys Chem A. 2023 Jan 5;127(2):477–88. doi: 10.1021/acs.jpca.2c07073 (PMC9869398; doi:10.1021/acs.jpca.2c07073)
Supplement: Supplementary file 2 — jp2c07073_si_002.zip [file jp2c07073_si_002.zip › MESMER/DeltaEDownSensitivity/CriegeeNitrile2E+50-out.xml]

<?xml version="1.0" encoding="utf-8" ?>
<?xml-stylesheet type='text/xsl' href='../../mesmer2.xsl' media='other'?>
<?xml-stylesheet type='text/xsl' href='../../mesmer1.xsl' media='screen'?>
<me:mesmer xmlns="http://www.xml-cml.org/schema" xmlns:me="http://www.chem.leeds.ac.uk/mesmer" xmlns:xsi="http://www.w3.org/2001/XMLSchema-instance">
  <me:title>CriegeeNitrile2</me:title>
  <moleculeList convention="">
    <molecule id="CH2oo.log" description="CH2oo.log">
      <atomArray>
        <atom id="a1" elementType="C" hydrogenCount="2" x3="1.058078" y3="-0.199923" z3="0.000000" />
        <atom id="a2" elementType="H" hydrogenCount="0" x3="1.005629" y3="-1.281919" z3="0.000000" />
        <atom id="a3" elementType="H" hydrogenCount="0" x3="1.966772" y3="0.384409" z3="0.000000" />
        <atom id="a4" elementType="O" hydrogenCount="0" x3="0.000000" y3="0.456542" z3="0.000000" />
        <atom id="a5" elementType="O" hydrogenCount="0" x3="-1.165109" y3="-0.194412" z3="0.000000" />
      </atomArray>
      <bondArray>
        <bond atomRefs2="a1 a2" order="1" />
        <bond atomRefs2="a1 a3" order="1" />
        <bond atomRefs2="a1 a4" order="1" />
        <bond atomRefs2="a4 a5" order="1" />
      </bondArray>
      <propertyList>
        <property title="File Format">
          <scalar>g16</scalar>
        </property>
        <property dictRef="me:ZPE">
          <scalar units="kcal/mol">0.0</scalar>
        </property>
        <property title="Vibrational Frequencies" dictRef="me:vibFreqs">
          <array units="cm-1">543.2489 690.0797 960.7848 979.2214 1258.1765 1422.9589 1593.2124 3137.9486 3291.0333</array>
        </property>
        <property dictRef="me:rotConsts">
          <array units="GHz">81.57743 12.67017 10.96686</array>
        </property>
        <property dictRef="me:symmetryNumber">
          <scalar>1</scalar>
        </property>
        <property dictRef="me:spinMultiplicity">
          <scalar>1</scalar>
        </property>
        <property dictRef="me:frequenciesScaleFactor" default="true">
          <scalar>1</scalar>
        </property>
      </propertyList>
      <me:DOSCMethod>ClassicalRotors</me:DOSCMethod>
    </molecule>
    <molecule id="CH3CN.log" description="CH3CN.log">
      <atomArray>
        <atom id="a1" elementType="C" hydrogenCount="0" x3="-0.281014" y3="0.000268" z3="-0.000071" />
        <atom id="a2" elementType="N" hydrogenCount="0" x3="-1.427186" y3="-0.000119" z3="0.000032" />
        <atom id="a3" elementType="C" hydrogenCount="3" x3="1.173636" y3="-0.000060" z3="0.000016" />
        <atom id="a4" elementType="H" hydrogenCount="0" x3="1.544632" y3="-0.995975" z3="0.233800" />
        <atom id="a5" elementType="H" hydrogenCount="0" x3="1.544965" y3="0.700223" z3="0.745573" />
        <atom id="a6" elementType="H" hydrogenCount="0" x3="1.544975" y3="0.295333" z3="-0.979262" />
      </atomArray>
      <bondArray>
        <bond atomRefs2="a6 a3" order="1" />
        <bond atomRefs2="a1 a3" order="1" />
        <bond atomRefs2="a1 a2" order="3" />
        <bond atomRefs2="a3 a4" order="1" />
        <bond atomRefs2="a3 a5" order="1" />
      </bondArray>
      <propertyList>
        <property title="File Format">
          <scalar>g16</scalar>
        </property>
        <property dictRef="me:ZPE">
          <scalar units="kcal/mol">0.0</scalar>
        </property>
        <property title="Vibrational Frequencies" dictRef="me:vibFreqs">
          <array units="cm-1">385.1968 385.4021 937.0092 1066.1841 1066.3197 1416.4490 1480.7657 1480.8283 2401.3797 3072.9161 3154.7676 3154.7825</array>
        </property>
        <property dictRef="me:rotConsts">
          <array units="GHz">159.75006 9.31057 9.31057</array>
        </property>
        <property dictRef="me:symmetryNumber">
          <scalar>3</scalar>
        </property>
        <property dictRef="me:spinMultiplicity">
          <scalar>1</scalar>
        </property>
        <property dictRef="me:frequenciesScaleFactor" default="true">
          <scalar>1</scalar>
        </property>
      </propertyList>
      <me:DOSCMethod>ClassicalRotors</me:DOSCMethod>
    </molecule>
    <molecule id="RC2.log" description="RC2.log">
      <atomArray>
        <atom id="a1" elementType="C" hydrogenCount="2" x3="1.788558" y3="0.724326" z3="0.193490" />
        <atom id="a2" elementType="H" hydrogenCount="0" x3="2.332156" y3="1.480807" z3="-0.353410" />
        <atom id="a3" elementType="H" hydrogenCount="0" x3="1.397808" y3="0.839485" z3="1.194230" />
        <atom id="a4" elementType="O" hydrogenCount="0" x3="1.615722" y3="-0.347725" z3="-0.408430" />
        <atom id="a5" elementType="O" hydrogenCount="0" x3="0.906335" y3="-1.310847" z3="0.219010" />
        <atom id="a6" elementType="N" hydrogenCount="0" x3="-0.891214" y3="1.550858" z3="-0.022100" />
        <atom id="a7" elementType="C" hydrogenCount="0" x3="-1.433201" y3="0.540086" z3="-0.022570" />
        <atom id="a8" elementType="C" hydrogenCount="3" x3="-2.143877" y3="-0.726366" z3="-0.023510" />
        <atom id="a9" elementType="H" hydrogenCount="0" x3="-1.614305" y3="-1.427994" z3="-0.661710" />
        <atom id="a10" elementType="H" hydrogenCount="0" x3="-3.160868" y3="-0.578279" z3="-0.378610" />
        <atom id="a11" elementType="H" hydrogenCount="0" x3="-2.161626" y3="-1.129726" z3="0.985110" />
      </atomArray>
      <bondArray>
        <bond atomRefs2="a9 a8" order="1" />
        <bond atomRefs2="a4 a1" order="1" />
        <bond atomRefs2="a4 a5" order="1" />
        <bond atomRefs2="a10 a8" order="1" />
        <bond atomRefs2="a2 a1" order="1" />
        <bond atomRefs2="a8 a7" order="1" />
        <bond atomRefs2="a8 a11" order="1" />
        <bond atomRefs2="a7 a6" order="3" />
        <bond atomRefs2="a1 a3" order="1" />
      </bondArray>
      <propertyList>
        <property title="File Format">
          <scalar>g16</scalar>
        </property>
        <property dictRef="me:ZPE">
          <scalar units="kcal/mol">-7.1975</scalar>
        </property>
        <property title="Vibrational Frequencies" dictRef="me:vibFreqs">
          <array units="cm-1">-91.4658 51.1310 97.5825 113.3958 114.9821 208.3399 392.1802 395.0184 539.3339 689.6956 933.3107 937.8778 1017.6583 1063.9909 1065.7305 1252.5788 1410.4911 1429.6498 1465.0153 1476.4423 1616.1587 2392.7383 3084.8525 3157.7501 3169.8575 3176.4850 3307.0447</array>
        </property>
        <property dictRef="me:rotConsts">
          <array units="GHz">5.50301 2.32929 1.71447</array>
        </property>
        <property dictRef="me:symmetryNumber">
          <scalar>1</scalar>
        </property>
        <property dictRef="me:spinMultiplicity">
          <scalar>1</scalar>
        </property>
        <property dictRef="me:epsilon">
          <scalar>500.6</scalar>
          <!--a-pin SI-->
        </property>
        <property dictRef="me:sigma">
          <scalar>3.19</scalar>
          <!--a-pin SI-->
        </property>
        <property dictRef="me:frequenciesScaleFactor" default="true">
          <scalar>1</scalar>
        </property>
      </propertyList>
      <me:energyTransferModel xsi:type="me:ExponentialDown">
        <me:deltaEDown units="cm-1">310</me:deltaEDown>
      </me:energyTransferModel>
      <me:DOSCMethod>ClassicalRotors</me:DOSCMethod>
      <me:DistributionCalcMethod default="true" name="Boltzmann" />
      <me:densityOfStatesList calculated="20220610_121113">
        <me:description>Rovibronic partition function calculation at various temperatures. qtot : product of QM partition functions for vibrations (1-D harmonic oscillator) and classical partition functions for rotations.  sumc : cell based partition function. sumg : grain based partition function </me:description>
        <me:densityOfStates>
          <me:T>200</me:T>
          <me:qtot>-3.36753e+06</me:qtot>
          <me:sumc>3.14171e+06</me:sumc>
          <me:sumg>3.13094e+06</me:sumg>
        </me:densityOfStates>
        <me:densityOfStates>
          <me:T>300</me:T>
          <me:qtot>-6.08595e+07</me:qtot>
          <me:sumc>3.35991e+07</me:sumc>
          <me:sumg>3.35477e+07</me:sumg>
        </me:densityOfStates>
      </me:densityOfStatesList>
    </molecule>
    <molecule id="TS2.log" description="TS2.log">
      <atomArray>
        <atom id="a1" elementType="C" hydrogenCount="2" x3="1.634627" y3="0.521938" z3="0.220765" />
        <atom id="a2" elementType="H" hydrogenCount="0" x3="1.427621" y3="0.594244" z3="1.278799" />
        <atom id="a3" elementType="H" hydrogenCount="0" x3="2.341766" y3="1.177377" z3="-0.269580" />
        <atom id="a4" elementType="O" hydrogenCount="0" x3="1.407925" y3="-0.564599" z3="-0.384069" />
        <atom id="a5" elementType="O" hydrogenCount="0" x3="0.380934" y3="-1.263632" z3="0.192971" />
        <atom id="a6" elementType="N" hydrogenCount="0" x3="-0.214634" y3="1.398401" z3="-0.086639" />
        <atom id="a7" elementType="C" hydrogenCount="0" x3="-0.964568" y3="0.509155" z3="-0.030073" />
        <atom id="a8" elementType="C" hydrogenCount="3" x3="-2.188517" y3="-0.279094" z3="-0.004970" />
        <atom id="a9" elementType="H" hydrogenCount="0" x3="-2.209171" y3="-0.879917" z3="0.901108" />
        <atom id="a10" elementType="H" hydrogenCount="0" x3="-2.202096" y3="-0.950781" z3="-0.859396" />
        <atom id="a11" elementType="H" hydrogenCount="0" x3="-3.052560" y3="0.383290" z3="-0.033354" />
      </atomArray>
      <bondArray>
        <bond atomRefs2="a10 a8" order="1" />
        <bond atomRefs2="a4 a5" order="1" />
        <bond atomRefs2="a4 a1" order="1" />
        <bond atomRefs2="a3 a1" order="1" />
        <bond id="r1" atomRefs2="a6 a7" order="3" />
        <bond atomRefs2="a11 a8" order="1" />
        <bond id="r2" atomRefs2="a7 a8" order="1" />
        <bond atomRefs2="a8 a9" order="1" />
        <bond atomRefs2="a1 a2" order="1" />
      </bondArray>
      <propertyList>
        <property title="File Format">
          <scalar>g16</scalar>
        </property>
        <property dictRef="me:ZPE">
          <scalar units="kcal/mol">-1.3047</scalar>
        </property>
        <property title="Vibrational Frequencies" dictRef="me:vibFreqs">
          <array units="cm-1">142.4025 199.8258 279.1681 438.8581 452.0182 481.4351 569.7806 844.4271 938.3491 970.5237 1054.9870 1070.7194 1104.2036 1237.8044 1401.9443 1411.2311 1469.8050 1477.8752 1564.5803 2238.5179 3072.6431 3151.7597 3156.9170 3167.5662 3282.2865</array>
        </property>
        <property dictRef="me:imFreqs">
          <array units="cm-1">-344.7093</array>
        </property>
        <property dictRef="me:rotConsts">
          <array units="GHz">6.70119 2.98424 2.18851</array>
        </property>
        <property dictRef="me:symmetryNumber">
          <scalar>1</scalar>
        </property>
        <property dictRef="me:spinMultiplicity">
          <scalar>1</scalar>
        </property>
        <property dictRef="me:frequenciesScaleFactor" default="true">
          <scalar>1</scalar>
        </property>
      </propertyList>
      <me:DOSCMethod xsi:type="me:ClassicalRotors" />
      <me:ExtraDOSCMethod xsi:type="me:HinderedRotorQM1D">
        <me:bondRef>r2</me:bondRef>
        <me:HinderedRotorPotential format="analytical" units="kJ/mol">
          <me:PotentialPoint index="0" coefficient="2.650" />
          <me:PotentialPoint index="3" coefficient="-2.650" />
        </me:HinderedRotorPotential>
        <me:periodicity>3</me:periodicity>
      </me:ExtraDOSCMethod>
      <me:densityOfStatesList calculated="20220610_121114">
        <me:description>Rovibronic partition function calculation at various temperatures. qtot : product of QM partition functions for vibrations (1-D harmonic oscillator) and classical partition functions for rotations.  sumc : cell based partition function. sumg : grain based partition function </me:description>
        <me:densityOfStates>
          <me:T>200</me:T>
          <me:qtot>258016</me:qtot>
          <me:sumc>258398</me:sumc>
          <me:sumg>257518</me:sumg>
        </me:densityOfStates>
        <me:densityOfStates>
          <me:T>300</me:T>
          <me:qtot>1.5715e+06</me:qtot>
          <me:sumc>1.57418e+06</me:sumc>
          <me:sumg>1.57178e+06</me:sumg>
        </me:densityOfStates>
      </me:densityOfStatesList>
    </molecule>
    <molecule id="Ring2.log" description="Ring2.log">
      <atomArray>
        <atom id="a1" elementType="O" hydrogenCount="0" x3="-1.074824" y3="-0.165921" z3="0.000000" />
        <atom id="a2" elementType="O" hydrogenCount="0" x3="-0.529495" y3="-1.491948" z3="0.000000" />
        <atom id="a3" elementType="C" hydrogenCount="2" x3="0.906314" y3="-1.305534" z3="0.000000" />
        <atom id="a4" elementType="N" hydrogenCount="0" x3="1.139235" y3="0.111176" z3="0.000000" />
        <atom id="a5" elementType="C" hydrogenCount="0" x3="0.000000" y3="0.651566" z3="0.000000" />
        <atom id="a6" elementType="H" hydrogenCount="0" x3="1.317810" y3="-1.776916" z3="0.896124" />
        <atom id="a7" elementType="H" hydrogenCount="0" x3="1.317810" y3="-1.776916" z3="-0.896124" />
        <atom id="a8" elementType="C" hydrogenCount="3" x3="-0.328651" y3="2.098945" z3="0.000000" />
        <atom id="a9" elementType="H" hydrogenCount="0" x3="-0.917553" y3="2.349053" z3="0.881227" />
        <atom id="a10" elementType="H" hydrogenCount="0" x3="-0.917553" y3="2.349053" z3="-0.881227" />
        <atom id="a11" elementType="H" hydrogenCount="0" x3="0.593408" y3="2.670580" z3="0.000000" />
      </atomArray>
      <bondArray>
        <bond atomRefs2="a7 a3" order="1" />
        <bond atomRefs2="a10 a8" order="1" />
        <bond atomRefs2="a1 a2" order="1" />
        <bond atomRefs2="a1 a5" order="1" />
        <bond atomRefs2="a2 a3" order="1" />
        <bond atomRefs2="a3 a4" order="1" />
        <bond atomRefs2="a3 a6" order="1" />
        <bond atomRefs2="a4 a5" order="2" />
        <bond id="r1" atomRefs2="a5 a8" order="1" />
        <bond atomRefs2="a8 a11" order="1" />
        <bond atomRefs2="a8 a9" order="1" />
      </bondArray>
      <propertyList>
        <property title="File Format">
          <scalar>g16</scalar>
        </property>
        <property dictRef="me:ZPE">
          <scalar units="kcal/mol">-51.2925</scalar>
        </property>
        <property title="Vibrational Frequencies" dictRef="me:vibFreqs">
          <array units="cm-1">161.504884 252.5722461 340.9294222 640.2827605 653.613022 761.8629812 828.3654114 959.7040116 973.8041967 980.0497218 996.7149151 1101.964699 1126.80644 1219.764929 1278.597355 1379.387053 1423.711698 1489.079099 1497.601821 1539.654845 1733.151548 3071.002138 3111.24375 3169.308965 3195.700645 3233.556577</array>
        </property>
        <property dictRef="me:rotConsts">
          <array units="GHz">8.55785 3.50288 2.56587</array>
        </property>
        <property dictRef="me:symmetryNumber">
          <scalar>1</scalar>
        </property>
        <property dictRef="me:spinMultiplicity">
          <scalar>1</scalar>
        </property>
        <property dictRef="me:epsilon">
          <scalar>477.2</scalar>
          <!--a-pin SI-->
        </property>
        <property dictRef="me:sigma">
          <scalar>5.31</scalar>
          <!--a-pin SI-->
        </property>
        <property dictRef="me:frequenciesScaleFactor" default="true">
          <scalar>1</scalar>
        </property>
      </propertyList>
      <me:energyTransferModel xsi:type="me:ExponentialDown">
        <me:deltaEDown units="cm-1">360</me:deltaEDown>
      </me:energyTransferModel>
      <me:DOSCMethod>ClassicalRotors</me:DOSCMethod>
      <me:ExtraDOSCMethod xsi:type="me:HinderedRotorQM1D">
        <me:bondRef>r1</me:bondRef>
        <me:HinderedRotorPotential format="analytical" units="kJ/mol">
          <me:PotentialPoint index="0" coefficient="1.665" />
          <me:PotentialPoint index="3" coefficient="-1.665" />
        </me:HinderedRotorPotential>
        <me:periodicity>3</me:periodicity>
      </me:ExtraDOSCMethod>
      <me:DistributionCalcMethod default="true" name="Boltzmann" />
      <me:densityOfStatesList calculated="20220610_121114">
        <me:description>Rovibronic partition function calculation at various temperatures. qtot : product of QM partition functions for vibrations (1-D harmonic oscillator) and classical partition functions for rotations.  sumc : cell based partition function. sumg : grain based partition function </me:description>
        <me:densityOfStates>
          <me:T>200</me:T>
          <me:qtot>215280</me:qtot>
          <me:sumc>214913</me:sumc>
          <me:sumg>214178</me:sumg>
        </me:densityOfStates>
        <me:densityOfStates>
          <me:T>300</me:T>
          <me:qtot>1.06676e+06</me:qtot>
          <me:sumc>1.0639e+06</me:sumc>
          <me:sumg>1.06227e+06</me:sumg>
        </me:densityOfStates>
      </me:densityOfStatesList>
    </molecule>
    <molecule id="STS2.log" description="STS2.log">
      <atomArray>
        <atom id="a1" elementType="O" hydrogenCount="0" x3="-0.484134" y3="1.244388" z3="0.046095" />
        <atom id="a2" elementType="O" hydrogenCount="0" x3="1.835001" y3="0.663577" z3="-0.080670" />
        <atom id="a3" elementType="C" hydrogenCount="2" x3="1.937633" y3="-0.546212" z3="0.054762" />
        <atom id="a4" elementType="N" hydrogenCount="0" x3="-0.099820" y3="-1.079961" z3="-0.026727" />
        <atom id="a5" elementType="C" hydrogenCount="0" x3="-0.729911" y3="0.014930" z3="0.004884" />
        <atom id="a6" elementType="H" hydrogenCount="0" x3="2.141762" y3="-1.200382" z3="-0.804350" />
        <atom id="a7" elementType="H" hydrogenCount="0" x3="2.024518" y3="-1.001831" z3="1.051837" />
        <atom id="a8" elementType="C" hydrogenCount="3" x3="-2.281611" y3="-0.243050" z3="-0.014417" />
        <atom id="a9" elementType="H" hydrogenCount="0" x3="-2.675706" y3="0.253067" z3="-0.896122" />
        <atom id="a10" elementType="H" hydrogenCount="0" x3="-2.690290" y3="0.201133" z3="0.888070" />
        <atom id="a11" elementType="H" hydrogenCount="0" x3="-2.465145" y3="-1.309998" z3="-0.047115" />
      </atomArray>
      <bondArray>
        <bond atomRefs2="a9 a8" order="1" />
        <bond atomRefs2="a6 a3" order="1" />
        <bond atomRefs2="a2 a3" order="2" />
        <bond atomRefs2="a11 a8" order="1" />
        <bond atomRefs2="a4 a5" order="1" />
        <bond id="r1" atomRefs2="a8 a5" order="1" />
        <bond atomRefs2="a8 a10" order="1" />
        <bond atomRefs2="a5 a1" order="2" />
        <bond atomRefs2="a3 a7" order="1" />
      </bondArray>
      <propertyList>
        <property title="File Format">
          <scalar>g16</scalar>
        </property>
        <property dictRef="me:ZPE">
          <scalar units="kcal/mol">-19.7883</scalar>
        </property>
        <property title="Vibrational Frequencies" dictRef="me:vibFreqs">
          <array units="cm-1">96.39687116 136.2474171 218.414561 387.8437728 480.2566096 570.6485064 616.9778715 841.2344012 910.2266048 1022.904879 1030.80296 1103.504891 1189.552905 1232.428067 1377.652431 1393.851867 1488.333064 1501.13743 1537.225028 1819.817839 3019.251407 3124.91481 3130.416703 3236.623006 3268.764322</array>
        </property>
        <property dictRef="me:imFreqs">
          <array units="cm-1">-466.3901046</array>
        </property>
        <property dictRef="me:rotConsts">
          <array units="GHz">8.0274563 2.8855691 2.2140320</array>
        </property>
        <property dictRef="me:symmetryNumber">
          <scalar>1</scalar>
        </property>
        <property dictRef="me:TSOpticalSymmetryNumber">
          <scalar>2</scalar>
        </property>
        <property dictRef="me:spinMultiplicity">
          <scalar>1</scalar>
        </property>
        <property dictRef="me:frequenciesScaleFactor" default="true">
          <scalar>1</scalar>
        </property>
      </propertyList>
      <me:DOSCMethod xsi:type="me:ClassicalRotors" />
      <me:ExtraDOSCMethod xsi:type="me:HinderedRotorQM1D">
        <me:bondRef>r1</me:bondRef>
        <me:HinderedRotorPotential format="analytical" units="kJ/mol">
          <me:PotentialPoint index="0" coefficient="3.520" />
          <me:PotentialPoint index="3" coefficient="-3.520" />
        </me:HinderedRotorPotential>
        <me:periodicity>3</me:periodicity>
      </me:ExtraDOSCMethod>
      <me:densityOfStatesList calculated="20220610_121114">
        <me:description>Rovibronic partition function calculation at various temperatures. qtot : product of QM partition functions for vibrations (1-D harmonic oscillator) and classical partition functions for rotations.  sumc : cell based partition function. sumg : grain based partition function </me:description>
        <me:densityOfStates>
          <me:T>200</me:T>
          <me:qtot>931853</me:qtot>
          <me:sumc>936041</me:sumc>
          <me:sumg>932842</me:sumg>
        </me:densityOfStates>
        <me:densityOfStates>
          <me:T>300</me:T>
          <me:qtot>6.7253e+06</me:qtot>
          <me:sumc>6.76163e+06</me:sumc>
          <me:sumg>6.7513e+06</me:sumg>
        </me:densityOfStates>
      </me:densityOfStatesList>
    </molecule>
    <molecule id="PC2.log" description="PC2.log">
      <atomArray>
        <atom id="a1" elementType="C" hydrogenCount="2" x3="2.285468" y3="-0.235345" z3="0.017680" />
        <atom id="a2" elementType="H" hydrogenCount="0" x3="2.814742" y3="0.105256" z3="-0.888958" />
        <atom id="a3" elementType="H" hydrogenCount="0" x3="2.499247" y3="0.319540" z3="0.946602" />
        <atom id="a4" elementType="O" hydrogenCount="0" x3="1.517279" y3="-1.155732" z3="-0.008269" />
        <atom id="a5" elementType="N" hydrogenCount="0" x3="-1.587627" y3="0.191949" z3="-0.007707" />
        <atom id="a6" elementType="C" hydrogenCount="0" x3="-0.717038" y3="1.002139" z3="-0.007188" />
        <atom id="a7" elementType="O" hydrogenCount="0" x3="0.057450" y3="1.882416" z3="-0.008502" />
        <atom id="a8" elementType="C" hydrogenCount="3" x3="-1.783007" y3="-1.231248" z3="0.006647" />
        <atom id="a9" elementType="H" hydrogenCount="0" x3="-2.847750" y3="-1.439900" z3="0.068308" />
        <atom id="a10" elementType="H" hydrogenCount="0" x3="-1.278832" y3="-1.677386" z3="0.862080" />
        <atom id="a11" elementType="H" hydrogenCount="0" x3="-1.384390" y3="-1.677897" z3="-0.902746" />
      </atomArray>
      <bondArray>
        <bond atomRefs2="a11 a8" order="1" />
        <bond atomRefs2="a2 a1" order="1" />
        <bond atomRefs2="a7 a6" order="2" />
        <bond atomRefs2="a4 a1" order="2" />
        <bond atomRefs2="a5 a6" order="2" />
        <bond atomRefs2="a5 a8" order="1" />
        <bond atomRefs2="a8 a9" order="1" />
        <bond atomRefs2="a8 a10" order="1" />
        <bond atomRefs2="a1 a3" order="1" />
      </bondArray>
      <propertyList>
        <property title="File Format">
          <scalar>g16</scalar>
        </property>
        <property dictRef="me:ZPE">
          <scalar units="kcal/mol">-99.3404</scalar>
        </property>
        <property title="Vibrational Frequencies" dictRef="me:vibFreqs">
          <array units="cm-1">97.5054 32.1959 47.3685 55.5768 62.8084 82.7198 117.3789 180.1137 612.2262 652.3261 893.3231 1140.6679 1160.3475 1214.2153 1273.0620 1467.2225 1490.3818 1506.5603 1531.1951 1539.1919 1843.0009 2398.8373 2930.9405 2999.3245 3063.2127 3137.1223 3152.1955</array>
        </property>
        <property dictRef="me:rotConsts">
          <array units="GHz">4.23346 2.41212 1.56789</array>
        </property>
        <property dictRef="me:symmetryNumber">
          <scalar>1</scalar>
        </property>
        <property dictRef="me:spinMultiplicity">
          <scalar>1</scalar>
        </property>
        <property dictRef="me:epsilon">
          <scalar>446.7</scalar>
          <!--a-pin SI-->
        </property>
        <property dictRef="me:sigma">
          <scalar>4.17</scalar>
          <!--a-pin SI-->
        </property>
        <property dictRef="me:frequenciesScaleFactor" default="true">
          <scalar>1</scalar>
        </property>
      </propertyList>
      <me:energyTransferModel xsi:type="me:ExponentialDown">
        <me:deltaEDown units="cm-1">310</me:deltaEDown>
      </me:energyTransferModel>
      <me:DOSCMethod>ClassicalRotors</me:DOSCMethod>
      <me:DistributionCalcMethod default="true" name="Boltzmann" />
      <me:densityOfStatesList calculated="20220610_121115">
        <me:description>Rovibronic partition function calculation at various temperatures. qtot : product of QM partition functions for vibrations (1-D harmonic oscillator) and classical partition functions for rotations.  sumc : cell based partition function. sumg : grain based partition function </me:description>
        <me:densityOfStates>
          <me:T>200</me:T>
          <me:qtot>1.82257e+08</me:qtot>
          <me:sumc>1.82233e+08</me:sumc>
          <me:sumg>1.81608e+08</me:sumg>
        </me:densityOfStates>
        <me:densityOfStates>
          <me:T>300</me:T>
          <me:qtot>4.62744e+09</me:qtot>
          <me:sumc>4.62571e+09</me:sumc>
          <me:sumg>4.61863e+09</me:sumg>
        </me:densityOfStates>
      </me:densityOfStatesList>
    </molecule>
    <molecule id="Formaldehyde.log" description="Formaldehyde.log">
      <atomArray>
        <atom id="a1" elementType="C" hydrogenCount="2" x3="0.000000" y3="0.000000" z3="-0.525299" />
        <atom id="a2" elementType="H" hydrogenCount="0" x3="0.000000" y3="0.938820" z3="-1.108161" />
        <atom id="a3" elementType="H" hydrogenCount="0" x3="0.000000" y3="-0.938820" z3="-1.108161" />
        <atom id="a4" elementType="O" hydrogenCount="0" x3="0.000000" y3="0.000000" z3="0.671015" />
      </atomArray>
      <bondArray>
        <bond atomRefs2="a2 a1" order="1" />
        <bond atomRefs2="a3 a1" order="1" />
        <bond atomRefs2="a1 a4" order="2" />
      </bondArray>
      <propertyList>
        <property title="File Format">
          <scalar>g16</scalar>
        </property>
        <property dictRef="me:ZPE">
          <scalar units="kcal/mol">0.0</scalar>
        </property>
        <property title="Vibrational Frequencies" dictRef="me:vibFreqs">
          <array units="cm-1">1208.4168 1272.1648 1536.5095 1852.8375 2913.2769 2974.1737</array>
        </property>
        <property dictRef="me:rotConsts">
          <array units="GHz">284.47071 39.39723 34.60472</array>
        </property>
        <property dictRef="me:symmetryNumber">
          <scalar>2</scalar>
        </property>
        <property dictRef="me:spinMultiplicity">
          <scalar>1</scalar>
        </property>
        <property dictRef="me:frequenciesScaleFactor" default="true">
          <scalar>1</scalar>
        </property>
      </propertyList>
      <me:DOSCMethod>ClassicalRotors</me:DOSCMethod>
    </molecule>
    <molecule id="IsoC2.log" description="IsoC2.log">
      <atomArray>
        <atom id="a1" elementType="O" hydrogenCount="0" x3="1.882603" y3="0.151278" z3="0.000006" />
        <atom id="a2" elementType="C" hydrogenCount="0" x3="0.733790" y3="-0.060751" z3="-0.000003" />
        <atom id="a3" elementType="N" hydrogenCount="0" x3="-0.410420" y3="-0.400209" z3="-0.000015" />
        <atom id="a4" elementType="C" hydrogenCount="3" x3="-1.727025" y3="0.170276" z3="0.000002" />
        <atom id="a5" elementType="H" hydrogenCount="0" x3="-1.883755" y3="0.784807" z3="-0.886426" />
        <atom id="a6" elementType="H" hydrogenCount="0" x3="-1.884959" y3="0.781718" z3="0.888351" />
        <atom id="a7" elementType="H" hydrogenCount="0" x3="-2.459752" y3="-0.632435" z3="-0.001866" />
      </atomArray>
      <bondArray>
        <bond atomRefs2="a5 a4" order="1" />
        <bond atomRefs2="a7 a4" order="1" />
        <bond atomRefs2="a3 a2" order="2" />
        <bond atomRefs2="a3 a4" order="1" />
        <bond atomRefs2="a2 a1" order="2" />
        <bond atomRefs2="a4 a6" order="1" />
      </bondArray>
      <propertyList>
        <property title="File Format">
          <scalar>g16</scalar>
        </property>
        <property dictRef="me:ZPE">
          <scalar units="kcal/mol">-95.7531</scalar>
        </property>
        <property title="Vibrational Frequencies" dictRef="me:vibFreqs">
          <array units="cm-1">47.6344 165.6066 613.2216 656.0384 898.0581 1139.1631 1162.4514 1467.8808 1496.0301 1514.7746 1536.9177 2396.7472 3051.9925 3120.6653 3146.7420</array>
        </property>
        <property dictRef="me:rotConsts">
          <array units="GHz">81.60827 4.37575 4.26431</array>
        </property>
        <property dictRef="me:symmetryNumber">
          <scalar>1</scalar>
        </property>
        <property dictRef="me:spinMultiplicity">
          <scalar>1</scalar>
        </property>
        <property dictRef="me:frequenciesScaleFactor" default="true">
          <scalar>1</scalar>
        </property>
      </propertyList>
      <me:DOSCMethod>ClassicalRotors</me:DOSCMethod>
    </molecule>
    <molecule id="TSH2" description="TSH2">
      <atomArray>
        <atom id="a1" elementType="O" hydrogenCount="0" x3="-1.818280" y3="0.585150" z3="-0.064810" />
        <atom id="a2" elementType="O" hydrogenCount="0" x3="0.326580" y3="1.262010" z3="0.032390" />
        <atom id="a3" elementType="C" hydrogenCount="0" x3="0.703120" y3="0.105080" z3="-0.091510" />
        <atom id="a4" elementType="N" hydrogenCount="0" x3="-0.106730" y3="-0.992770" z3="-0.182810" />
        <atom id="a5" elementType="C" hydrogenCount="2" x3="-1.406930" y3="-0.614600" z3="0.175120" />
        <atom id="a6" elementType="H" hydrogenCount="0" x3="-1.748140" y3="-1.130270" z3="1.095130" />
        <atom id="a7" elementType="H" hydrogenCount="0" x3="-1.935530" y3="-1.158070" z3="-0.678740" />
        <atom id="a8" elementType="C" hydrogenCount="3" x3="2.172200" y3="-0.247040" z3="0.052970" />
        <atom id="a9" elementType="H" hydrogenCount="0" x3="2.386370" y3="-1.148790" z3="-0.513370" />
        <atom id="a10" elementType="H" hydrogenCount="0" x3="2.386930" y3="-0.436500" z3="1.103880" />
        <atom id="a11" elementType="H" hydrogenCount="0" x3="2.780720" y3="0.585150" z3="-0.287350" />
      </atomArray>
      <bondArray>
        <bond atomRefs2="a7 a5" order="1" />
        <bond atomRefs2="a9 a8" order="1" />
        <bond atomRefs2="a11 a8" order="1" />
        <bond atomRefs2="a4 a3" order="1" />
        <bond atomRefs2="a4 a5" order="1" />
        <bond atomRefs2="a3 a2" order="2" />
        <bond id="r1" atomRefs2="a3 a8" order="1" />
        <bond atomRefs2="a1 a5" order="1" />
        <bond atomRefs2="a8 a10" order="1" />
        <bond atomRefs2="a5 a6" order="1" />
      </bondArray>
      <propertyList>
        <property title="File Format">
          <scalar>g16</scalar>
        </property>
        <property dictRef="me:ZPE">
          <scalar units="kcal/mol">-18.4841</scalar>
        </property>
        <property title="Vibrational Frequencies" dictRef="me:vibFreqs">
          <array units="cm-1">57.5489 125.7094 342.0366 454.5074 542.1973 602.2907 686.8756 747.4249 933.8332 992.1645 1031.2743 1059.8024 1175.4813 1224.8673 1307.9443 1387.6827 1392.8462 1475.7022 1482.2046 1606.0440 2689.1822 2894.9536 3076.2519 3157.9803 3186.3910</array>
        </property>
        <property dictRef="me:imFreqs">
          <array units="cm-1">-408.0408</array>
        </property>
        <property dictRef="me:rotConsts">
          <array units="GHz">8.59469 2.94957 2.28104</array>
        </property>
        <property dictRef="me:symmetryNumber">
          <scalar>1</scalar>
        </property>
        <property dictRef="me:TSOpticalSymmetryNumber">
          <scalar>2</scalar>
        </property>
        <property dictRef="me:spinMultiplicity">
          <scalar>1</scalar>
        </property>
        <property dictRef="me:frequenciesScaleFactor" default="true">
          <scalar>1</scalar>
        </property>
      </propertyList>
      <me:DOSCMethod>ClassicalRotors</me:DOSCMethod>
      <me:ExtraDOSCMethod xsi:type="me:HinderedRotorQM1D">
        <me:bondRef>r1</me:bondRef>
        <me:HinderedRotorPotential format="analytical" units="kJ/mol">
          <me:PotentialPoint index="0" coefficient="0.809" />
          <me:PotentialPoint index="3" coefficient="-0.809" />
        </me:HinderedRotorPotential>
        <me:periodicity>3</me:periodicity>
      </me:ExtraDOSCMethod>
      <me:densityOfStatesList calculated="20220610_121115">
        <me:description>Rovibronic partition function calculation at various temperatures. qtot : product of QM partition functions for vibrations (1-D harmonic oscillator) and classical partition functions for rotations.  sumc : cell based partition function. sumg : grain based partition function </me:description>
        <me:densityOfStates>
          <me:T>200</me:T>
          <me:qtot>1.86435e+06</me:qtot>
          <me:sumc>1.84695e+06</me:sumc>
          <me:sumg>1.84062e+06</me:sumg>
        </me:densityOfStates>
        <me:densityOfStates>
          <me:T>300</me:T>
          <me:qtot>1.21317e+07</me:qtot>
          <me:sumc>1.20162e+07</me:sumc>
          <me:sumg>1.19979e+07</me:sumg>
        </me:densityOfStates>
      </me:densityOfStatesList>
    </molecule>
    <molecule id="Altamine2" description="Altamine2">
      <atomArray>
        <atom id="a1" elementType="O" hydrogenCount="0" x3="-1.059830" y3="1.373250" z3="-0.000280" />
        <atom id="a2" elementType="O" hydrogenCount="0" x3="2.579280" y3="-0.314830" z3="-0.000180" />
        <atom id="a3" elementType="C" hydrogenCount="1" x3="1.517780" y3="0.248300" z3="0.000470" />
        <atom id="a4" elementType="N" hydrogenCount="1" x3="0.316270" y3="-0.434700" z3="-0.000120" />
        <atom id="a5" elementType="C" hydrogenCount="0" x3="-0.934890" y3="0.175470" z3="-0.000170" />
        <atom id="a6" elementType="H" hydrogenCount="0" x3="1.390320" y3="1.336540" z3="0.001370" />
        <atom id="a7" elementType="H" hydrogenCount="0" x3="0.381090" y3="-1.440360" z3="-0.001180" />
        <atom id="a8" elementType="C" hydrogenCount="3" x3="-2.088240" y3="-0.793260" z3="0.000220" />
        <atom id="a9" elementType="H" hydrogenCount="0" x3="-3.019180" y3="-0.236430" z3="-0.000180" />
        <atom id="a10" elementType="H" hydrogenCount="0" x3="-2.044830" y3="-1.432950" z3="0.882490" />
        <atom id="a11" elementType="H" hydrogenCount="0" x3="-2.044810" y3="-1.434200" z3="-0.881140" />
      </atomArray>
      <bondArray>
        <bond atomRefs2="a11 a8" order="1" />
        <bond atomRefs2="a7 a4" order="1" />
        <bond atomRefs2="a1 a5" order="2" />
        <bond atomRefs2="a2 a3" order="2" />
        <bond atomRefs2="a9 a8" order="1" />
        <bond atomRefs2="a5 a4" order="1" />
        <bond atomRefs2="a5 a8" order="1" />
        <bond atomRefs2="a4 a3" order="1" />
        <bond atomRefs2="a8 a10" order="1" />
        <bond atomRefs2="a3 a6" order="1" />
      </bondArray>
      <propertyList>
        <property title="File Format">
          <scalar>g16</scalar>
        </property>
        <property dictRef="me:ZPE">
          <scalar units="kcal/mol">-130.8905</scalar>
        </property>
        <property title="Vibrational Frequencies" dictRef="me:vibFreqs">
          <array units="cm-1">74.8192 124.7933 185.9306 209.9930 402.4426 532.3986 594.9896 641.8914 677.8377 985.9852 998.0245 1065.5082 1068.8170 1215.0547 1234.7281 1386.2336 1407.5394 1470.6098 1488.7420 1511.7346 1812.9950 1851.1842 3059.5316 3071.8972 3128.3046 3184.5444 3635.0367</array>
        </property>
        <property dictRef="me:rotConsts">
          <array units="GHz">9.67227 2.12756 1.76302</array>
        </property>
        <property dictRef="me:symmetryNumber">
          <scalar>1</scalar>
        </property>
        <property dictRef="me:spinMultiplicity">
          <scalar>1</scalar>
        </property>
        <property dictRef="me:epsilon">
          <scalar>488.9</scalar>
          <!--a-pin SI-->
        </property>
        <property dictRef="me:sigma">
          <scalar>5.20</scalar>
          <!--a-pin SI-->
        </property>
        <property dictRef="me:frequenciesScaleFactor" default="true">
          <scalar>1</scalar>
        </property>
      </propertyList>
      <me:energyTransferModel xsi:type="me:ExponentialDown">
        <me:deltaEDown units="cm-1">540</me:deltaEDown>
      </me:energyTransferModel>
      <me:DOSCMethod>ClassicalRotors</me:DOSCMethod>
      <me:DistributionCalcMethod default="true" name="Boltzmann" />
      <me:densityOfStatesList calculated="20220610_121116">
        <me:description>Rovibronic partition function calculation at various temperatures. qtot : product of QM partition functions for vibrations (1-D harmonic oscillator) and classical partition functions for rotations.  sumc : cell based partition function. sumg : grain based partition function </me:description>
        <me:densityOfStates>
          <me:T>200</me:T>
          <me:qtot>625568</me:qtot>
          <me:sumc>623818</me:sumc>
          <me:sumg>621681</me:sumg>
        </me:densityOfStates>
        <me:densityOfStates>
          <me:T>300</me:T>
          <me:qtot>4.36942e+06</me:qtot>
          <me:sumc>4.35621e+06</me:sumc>
          <me:sumg>4.34956e+06</me:sumg>
        </me:densityOfStates>
      </me:densityOfStatesList>
    </molecule>
    <molecule id="N2" description="Bath">
      <propertyList>
        <property dictRef="me:epsilon">
          <scalar>91.85</scalar>
        </property>
        <property dictRef="me:sigma">
          <scalar>3.919</scalar>
        </property>
        <property dictRef="me:MW">
          <scalar units="amu">28.014</scalar>
        </property>
      </propertyList>
    </molecule>
  </moleculeList>
  <reactionList>
    <reaction id=" A2 ">
      <!-- CH2oo.log + CH3CN.log -> RC2.log -->
      <reactant>
        <molecule ref="CH2oo.log" role="deficientReactant" />
      </reactant>
      <reactant>
        <molecule ref="CH3CN.log" role="excessReactant" />
      </reactant>
      <product>
        <molecule ref="RC2.log" role="modelled" />
      </product>
      <me:MCRCMethod xsi:type="me:MesmerILT">
        <me:preExponential units="cm3molecule-1s-1">1.170e-14</me:preExponential>
        <me:activationEnergy units="kcal/mol">0.0</me:activationEnergy>
        <me:TInfinity>298.15</me:TInfinity>
        <me:nInfinity>-0.12371</me:nInfinity>
      </me:MCRCMethod>
      <me:excessReactantConc>1e15</me:excessReactantConc>
      <me:TInfinity default="true">298</me:TInfinity>
    </reaction>
    <reaction id=" C2 ">
      <!-- RC2.log -> [ TS2.log ] -> Ring2.log -->
      <reactant>
        <molecule ref="RC2.log" role="modelled" />
      </reactant>
      <me:transitionState>
        <molecule ref="TS2.log" role="transitionState" />
      </me:transitionState>
      <product>
        <molecule ref="Ring2.log" role="modelled" />
      </product>
      <me:MCRCMethod name="RRKM" />
    </reaction>
    <reaction id=" S2 ">
      <!-- Ring2.log -> [ STS2.log ] -> PC2.log -->
      <reactant>
        <molecule ref="Ring2.log" role="modelled" />
      </reactant>
      <me:transitionState>
        <molecule ref="STS2.log" role="transitionState" />
      </me:transitionState>
      <product>
        <molecule ref="PC2.log" role="modelled" />
      </product>
      <me:tunneling>Eckart</me:tunneling>
      <me:MCRCMethod name="RRKM" />
    </reaction>
    <reaction id=" D2 ">
      <!-- PC2.log -> Formaldehyde.log + IsoC2.log -->
      <reactant>
        <molecule ref="PC2.log" role="modelled" />
      </reactant>
      <product>
        <molecule ref="Formaldehyde.log" role="sink" />
      </product>
      <product>
        <molecule ref="IsoC2.log" role="sink" />
      </product>
      <me:MCRCMethod xsi:type="me:MesmerILT">
        <me:preExponential units="cm3molecule-1s-1">1.4e-10</me:preExponential>
        <me:activationEnergy units="kcal/mol" reverse="true">0.0</me:activationEnergy>
        <me:TInfinity>298.15</me:TInfinity>
        <me:nInfinity>1.0</me:nInfinity>
      </me:MCRCMethod>
      <me:TInfinity default="true">298</me:TInfinity>
    </reaction>
    <reaction id=" H2 ">
      <!-- Ring2.log -> [ TSH2 ] -> Altamine2 -->
      <reactant>
        <molecule ref="Ring2.log" role="modelled" />
      </reactant>
      <me:transitionState>
        <molecule ref="TSH2" role="transitionState" />
      </me:transitionState>
      <product>
        <molecule ref="Altamine2" role="modelled" />
      </product>
      <me:tunneling>Eckart</me:tunneling>
      <me:MCRCMethod name="RRKM" />
    </reaction>
  </reactionList>
  <me:conditions>
    <me:bathGas>N2</me:bathGas>
    <me:PTs>
      <me:PTpair units="Torr" P="760.0" T="298.15" precision="qd" bathGas="N2" />
    </me:PTs>
  </me:conditions>
  <me:modelParameters>
    <me:grainSize units="cm-1">40</me:grainSize>
    <me:energyAboveTheTopHill>20</me:energyAboveTheTopHill>
  </me:modelParameters>
  <me:control>
    <me:MaximumEvolutionTime>1E4</me:MaximumEvolutionTime>
    <me:testDOS />
    <me:printSpeciesProfile />
    <me:printCellDOS />
    <me:testRateConstant />
    <me:printGrainDOS />
    <me:printGrainedSpeciesProfile />
    <me:printTunnellingCoefficients />
    <me:printGrainkfE />
    <me:printGrainBoltzmann />
    <me:printGrainkbE />
    <me:eigenvalues>0</me:eigenvalues>
    <me:calcMethod default="true" name="simpleCalc" />
    <me:ForceMacroDetailedBalance default="true">true</me:ForceMacroDetailedBalance>
  </me:control>
  <metadataList xmlns:dc="http://purl.org/dc/elements/1.1/">
    <dc:title>CriegeeNitrile2</dc:title>
    <dc:source>CriegeeNitrile2E+50.xml</dc:source>
    <dc:creator>Mesmer v6.0</dc:creator>
    <dc:date>20220610_121113</dc:date>
    <dc:contributor>lfranzon</dc:contributor>
  </metadataList>
  <me:analysis calculated="20220610_145556">
    <me:description>All calculations shown</me:description>
    <me:eigenvalueList number="0" selection="" />
    <me:populationList T="298.15" conc="2.46149e+19">
      <me:population time="1e-11" logTime="-11">
        <me:pop ref="CH2oo.log">1</me:pop>
        <me:pop ref="Altamine2">0</me:pop>
        <me:pop ref="PC2.log">3.36644e-16</me:pop>
        <me:pop ref="RC2.log">1.16864e-10</me:pop>
        <me:pop ref="Ring2.log">4.46049e-13</me:pop>
        <me:pop ref="Formaldehyde.log">8.10463e-15</me:pop>
      </me:population>
      <me:population time="1.25893e-11" logTime="-10.9">
        <me:pop ref="CH2oo.log">1</me:pop>
        <me:pop ref="Altamine2">0</me:pop>
        <me:pop ref="PC2.log">5.31435e-16</me:pop>
        <me:pop ref="RC2.log">1.46876e-10</me:pop>
        <me:pop ref="Ring2.log">7.01947e-13</me:pop>
        <me:pop ref="Formaldehyde.log">1.58762e-14</me:pop>
      </me:population>
      <me:population time="1.58489e-11" logTime="-10.8">
        <me:pop ref="CH2oo.log">1</me:pop>
        <me:pop ref="Altamine2">0</me:pop>
        <me:pop ref="PC2.log">8.35797e-16</me:pop>
        <me:pop ref="RC2.log">1.84518e-10</me:pop>
        <me:pop ref="Ring2.log">1.10268e-12</me:pop>
        <me:pop ref="Formaldehyde.log">3.14193e-14</me:pop>
      </me:population>
      <me:population time="1.99526e-11" logTime="-10.7">
        <me:pop ref="CH2oo.log">1</me:pop>
        <me:pop ref="Altamine2">0</me:pop>
        <me:pop ref="PC2.log">1.30907e-15</me:pop>
        <me:pop ref="RC2.log">2.31684e-10</me:pop>
        <me:pop ref="Ring2.log">1.72831e-12</me:pop>
        <me:pop ref="Formaldehyde.log">6.19504e-14</me:pop>
      </me:population>
      <me:population time="2.51189e-11" logTime="-10.6">
        <me:pop ref="CH2oo.log">1</me:pop>
        <me:pop ref="Altamine2">0</me:pop>
        <me:pop ref="PC2.log">2.04079e-15</me:pop>
        <me:pop ref="RC2.log">2.90714e-10</me:pop>
        <me:pop ref="Ring2.log">2.7014e-12</me:pop>
        <me:pop ref="Formaldehyde.log">1.21791e-13</me:pop>
      </me:population>
      <me:population time="3.16228e-11" logTime="-10.5">
        <me:pop ref="CH2oo.log">1</me:pop>
        <me:pop ref="Altamine2">0</me:pop>
        <me:pop ref="PC2.log">3.16424e-15</me:pop>
        <me:pop ref="RC2.log">3.64485e-10</me:pop>
        <me:pop ref="Ring2.log">4.20789e-12</me:pop>
        <me:pop ref="Formaldehyde.log">2.38587e-13</me:pop>
      </me:population>
      <me:population time="3.98107e-11" logTime="-10.4">
        <me:pop ref="CH2oo.log">1</me:pop>
        <me:pop ref="Altamine2">0</me:pop>
        <me:pop ref="PC2.log">4.87471e-15</me:pop>
        <me:pop ref="RC2.log">4.56514e-10</me:pop>
        <me:pop ref="Ring2.log">6.52675e-12</me:pop>
        <me:pop ref="Formaldehyde.log">4.65294e-13</me:pop>
      </me:population>
      <me:population time="5.01187e-11" logTime="-10.3">
        <me:pop ref="CH2oo.log">1</me:pop>
        <me:pop ref="Altamine2">0</me:pop>
        <me:pop ref="PC2.log">7.45241e-15</me:pop>
        <me:pop ref="RC2.log">5.71065e-10</me:pop>
        <me:pop ref="Ring2.log">1.00709e-11</me:pop>
        <me:pop ref="Formaldehyde.log">9.025e-13</me:pop>
      </me:population>
      <me:population time="6.30957e-11" logTime="-10.2">
        <me:pop ref="CH2oo.log">1</me:pop>
        <me:pop ref="Altamine2">0</me:pop>
        <me:pop ref="PC2.log">1.1289e-14</me:pop>
        <me:pop ref="RC2.log">7.13272e-10</me:pop>
        <me:pop ref="Ring2.log">1.54413e-11</me:pop>
        <me:pop ref="Formaldehyde.log">1.73905e-12</me:pop>
      </me:population>
      <me:population time="7.94328e-11" logTime="-10.1">
        <me:pop ref="CH2oo.log">1</me:pop>
        <me:pop ref="Altamine2">0</me:pop>
        <me:pop ref="PC2.log">1.69139e-14</me:pop>
        <me:pop ref="RC2.log">8.8924e-10</me:pop>
        <me:pop ref="Ring2.log">2.34941e-11</me:pop>
        <me:pop ref="Formaldehyde.log">3.32423e-12</me:pop>
      </me:population>
      <me:population time="1e-10" logTime="-10">
        <me:pop ref="CH2oo.log">1</me:pop>
        <me:pop ref="Altamine2">0</me:pop>
        <me:pop ref="PC2.log">2.50128e-14</me:pop>
        <me:pop ref="RC2.log">1.10615e-09</me:pop>
        <me:pop ref="Ring2.log">3.5418e-11</me:pop>
        <me:pop ref="Formaldehyde.log">6.2923e-12</me:pop>
      </me:population>
      <me:population time="1.25893e-10" logTime="-9.9">
        <me:pop ref="CH2oo.log">1</me:pop>
        <me:pop ref="Altamine2">0</me:pop>
        <me:pop ref="PC2.log">3.64236e-14</me:pop>
        <me:pop ref="RC2.log">1.37233e-09</me:pop>
        <me:pop ref="Ring2.log">5.28117e-11</me:pop>
        <me:pop ref="Formaldehyde.log">1.17732e-11</me:pop>
      </me:population>
      <me:population time="1.58489e-10" logTime="-9.8">
        <me:pop ref="CH2oo.log">1</me:pop>
        <me:pop ref="Altamine2">0</me:pop>
        <me:pop ref="PC2.log">5.20937e-14</me:pop>
        <me:pop ref="RC2.log">1.69728e-09</me:pop>
        <me:pop ref="Ring2.log">7.77419e-11</me:pop>
        <me:pop ref="Formaldehyde.log">2.17283e-11</me:pop>
      </me:population>
      <me:population time="1.99526e-10" logTime="-9.7">
        <me:pop ref="CH2oo.log">1</me:pop>
        <me:pop ref="Altamine2">0</me:pop>
        <me:pop ref="PC2.log">7.29752e-14</me:pop>
        <me:pop ref="RC2.log">2.09167e-09</me:pop>
        <me:pop ref="Ring2.log">1.12755e-10</me:pop>
        <me:pop ref="Formaldehyde.log">3.94663e-11</me:pop>
      </me:population>
      <me:population time="2.51189e-10" logTime="-9.6">
        <me:pop ref="CH2oo.log">1</me:pop>
        <me:pop ref="Altamine2">0</me:pop>
        <me:pop ref="PC2.log">9.98481e-14</me:pop>
        <me:pop ref="RC2.log">2.56738e-09</me:pop>
        <me:pop ref="Ring2.log">1.60807e-10</me:pop>
        <me:pop ref="Formaldehyde.log">7.03849e-11</me:pop>
      </me:population>
      <me:population time="3.16228e-10" logTime="-9.5">
        <me:pop ref="CH2oo.log">1</me:pop>
        <me:pop ref="Altamine2">0</me:pop>
        <me:pop ref="PC2.log">1.33077e-13</me:pop>
        <me:pop ref="RC2.log">3.1375e-09</me:pop>
        <me:pop ref="Ring2.log">2.25087e-10</me:pop>
        <me:pop ref="Formaldehyde.log">1.22962e-10</me:pop>
      </me:population>
      <me:population time="3.98107e-10" logTime="-9.4">
        <me:pop ref="CH2oo.log">1</me:pop>
        <me:pop ref="Altamine2">0</me:pop>
        <me:pop ref="PC2.log">1.72351e-13</me:pop>
        <me:pop ref="RC2.log">3.81664e-09</me:pop>
        <me:pop ref="Ring2.log">3.08741e-10</me:pop>
        <me:pop ref="Formaldehyde.log">2.09962e-10</me:pop>
      </me:population>
      <me:population time="5.01187e-10" logTime="-9.3">
        <me:pop ref="CH2oo.log">1</me:pop>
        <me:pop ref="Altamine2">0</me:pop>
        <me:pop ref="PC2.log">2.16481e-13</me:pop>
        <me:pop ref="RC2.log">4.62161e-09</me:pop>
        <me:pop ref="Ring2.log">4.14548e-10</me:pop>
        <me:pop ref="Formaldehyde.log">3.49733e-10</me:pop>
      </me:population>
      <me:population time="6.30957e-10" logTime="-9.2">
        <me:pop ref="CH2oo.log">1</me:pop>
        <me:pop ref="Altamine2">0</me:pop>
        <me:pop ref="PC2.log">2.63369e-13</me:pop>
        <me:pop ref="RC2.log">5.57267e-09</me:pop>
        <me:pop ref="Ring2.log">5.44688e-10</me:pop>
        <me:pop ref="Formaldehyde.log">5.67399e-10</me:pop>
      </me:population>
      <me:population time="7.94328e-10" logTime="-9.1">
        <me:pop ref="CH2oo.log">1</me:pop>
        <me:pop ref="Altamine2">0</me:pop>
        <me:pop ref="PC2.log">3.10231e-13</me:pop>
        <me:pop ref="RC2.log">6.69577e-09</me:pop>
        <me:pop ref="Ring2.log">7.00799e-10</me:pop>
        <me:pop ref="Formaldehyde.log">8.95692e-10</me:pop>
      </me:population>
      <me:population time="1e-09" logTime="-9">
        <me:pop ref="CH2oo.log">1</me:pop>
        <me:pop ref="Altamine2">0</me:pop>
        <me:pop ref="PC2.log">3.5406e-13</me:pop>
        <me:pop ref="RC2.log">8.02558e-09</me:pop>
        <me:pop ref="Ring2.log">8.84492e-10</me:pop>
        <me:pop ref="Formaldehyde.log">1.37528e-09</me:pop>
      </me:population>
      <me:population time="1.25893e-09" logTime="-8.9">
        <me:pop ref="CH2oo.log">1</me:pop>
        <me:pop ref="Altamine2">0</me:pop>
        <me:pop ref="PC2.log">3.92237e-13</me:pop>
        <me:pop ref="RC2.log">9.60935e-09</me:pop>
        <me:pop ref="Ring2.log">1.09846e-09</me:pop>
        <me:pop ref="Formaldehyde.log">2.05471e-09</me:pop>
      </me:population>
      <me:population time="1.58489e-09" logTime="-8.8">
        <me:pop ref="CH2oo.log">1</me:pop>
        <me:pop ref="Altamine2">0</me:pop>
        <me:pop ref="PC2.log">4.23103e-13</me:pop>
        <me:pop ref="RC2.log">1.15112e-08</me:pop>
        <me:pop ref="Ring2.log">1.34808e-09</me:pop>
        <me:pop ref="Formaldehyde.log">2.99036e-09</me:pop>
      </me:population>
      <me:population time="1.99526e-09" logTime="-8.7">
        <me:pop ref="CH2oo.log">1</me:pop>
        <me:pop ref="Altamine2">0</me:pop>
        <me:pop ref="PC2.log">4.46261e-13</me:pop>
        <me:pop ref="RC2.log">1.38163e-08</me:pop>
        <me:pop ref="Ring2.log">1.64314e-09</me:pop>
        <me:pop ref="Formaldehyde.log">4.24739e-09</me:pop>
      </me:population>
      <me:population time="2.51189e-09" logTime="-8.6">
        <me:pop ref="CH2oo.log">1</me:pop>
        <me:pop ref="Altamine2">0</me:pop>
        <me:pop ref="PC2.log">4.6253e-13</me:pop>
        <me:pop ref="RC2.log">1.66347e-08</me:pop>
        <me:pop ref="Ring2.log">1.99936e-09</me:pop>
        <me:pop ref="Formaldehyde.log">5.90244e-09</me:pop>
      </me:population>
      <me:population time="3.16228e-09" logTime="-8.5">
        <me:pop ref="CH2oo.log">1</me:pop>
        <me:pop ref="Altamine2">0</me:pop>
        <me:pop ref="PC2.log">4.73559e-13</me:pop>
        <me:pop ref="RC2.log">2.01055e-08</me:pop>
        <me:pop ref="Ring2.log">2.4392e-09</me:pop>
        <me:pop ref="Formaldehyde.log">8.04898e-09</me:pop>
      </me:population>
      <me:population time="3.98107e-09" logTime="-8.4">
        <me:pop ref="CH2oo.log">1</me:pop>
        <me:pop ref="Altamine2">0</me:pop>
        <me:pop ref="PC2.log">4.81302e-13</me:pop>
        <me:pop ref="RC2.log">2.44001e-08</me:pop>
        <me:pop ref="Ring2.log">2.99237e-09</me:pop>
        <me:pop ref="Formaldehyde.log">1.08056e-08</me:pop>
      </me:population>
      <me:population time="5.01187e-09" logTime="-8.3">
        <me:pop ref="CH2oo.log">1</me:pop>
        <me:pop ref="Altamine2">0</me:pop>
        <me:pop ref="PC2.log">4.87549e-13</me:pop>
        <me:pop ref="RC2.log">2.97261e-08</me:pop>
        <me:pop ref="Ring2.log">3.69685e-09</me:pop>
        <me:pop ref="Formaldehyde.log">1.43268e-08</me:pop>
      </me:population>
      <me:population time="6.30957e-09" logTime="-8.2">
        <me:pop ref="CH2oo.log">1</me:pop>
        <me:pop ref="Altamine2">0</me:pop>
        <me:pop ref="PC2.log">4.93687e-13</me:pop>
        <me:pop ref="RC2.log">3.63304e-08</me:pop>
        <me:pop ref="Ring2.log">4.60139e-09</me:pop>
        <me:pop ref="Formaldehyde.log">1.88167e-08</me:pop>
      </me:population>
      <me:population time="7.94328e-09" logTime="-8.1">
        <me:pop ref="CH2oo.log">1</me:pop>
        <me:pop ref="Altamine2">0</me:pop>
        <me:pop ref="PC2.log">5.00665e-13</me:pop>
        <me:pop ref="RC2.log">4.45017e-08</me:pop>
        <me:pop ref="Ring2.log">5.77001e-09</me:pop>
        <me:pop ref="Formaldehyde.log">2.45458e-08</me:pop>
      </me:population>
      <me:population time="1e-08" logTime="-8">
        <me:pop ref="CH2oo.log">1</me:pop>
        <me:pop ref="Altamine2">0</me:pop>
        <me:pop ref="PC2.log">5.09088e-13</me:pop>
        <me:pop ref="RC2.log">5.45729e-08</me:pop>
        <me:pop ref="Ring2.log">7.28856e-09</me:pop>
        <me:pop ref="Formaldehyde.log">3.18721e-08</me:pop>
      </me:population>
      <me:population time="1.25893e-08" logTime="-7.9">
        <me:pop ref="CH2oo.log">1</me:pop>
        <me:pop ref="Altamine2">0</me:pop>
        <me:pop ref="PC2.log">5.1938e-13</me:pop>
        <me:pop ref="RC2.log">6.69196e-08</me:pop>
        <me:pop ref="Ring2.log">9.27381e-09</me:pop>
        <me:pop ref="Formaldehyde.log">4.12699e-08</me:pop>
      </me:population>
      <me:population time="1.58489e-08" logTime="-7.8">
        <me:pop ref="CH2oo.log">1</me:pop>
        <me:pop ref="Altamine2">0</me:pop>
        <me:pop ref="PC2.log">5.31907e-13</me:pop>
        <me:pop ref="RC2.log">8.19528e-08</me:pop>
        <me:pop ref="Ring2.log">1.18862e-08</me:pop>
        <me:pop ref="Formaldehyde.log">5.33689e-08</me:pop>
      </me:population>
      <me:population time="1.99526e-08" logTime="-7.7">
        <me:pop ref="CH2oo.log">1</me:pop>
        <me:pop ref="Altamine2">0</me:pop>
        <me:pop ref="PC2.log">5.47029e-13</me:pop>
        <me:pop ref="RC2.log">1.001e-07</me:pop>
        <me:pop ref="Ring2.log">1.53476e-08</me:pop>
        <me:pop ref="Formaldehyde.log">6.90096e-08</me:pop>
      </me:population>
      <me:population time="2.51189e-08" logTime="-7.6">
        <me:pop ref="CH2oo.log">1</me:pop>
        <me:pop ref="Altamine2">0</me:pop>
        <me:pop ref="PC2.log">5.65085e-13</me:pop>
        <me:pop ref="RC2.log">1.21768e-07</me:pop>
        <me:pop ref="Ring2.log">1.9966e-08</me:pop>
        <me:pop ref="Formaldehyde.log">8.93179e-08</me:pop>
      </me:population>
      <me:population time="3.16228e-08" logTime="-7.5">
        <me:pop ref="CH2oo.log">1</me:pop>
        <me:pop ref="Altamine2">0</me:pop>
        <me:pop ref="PC2.log">5.86353e-13</me:pop>
        <me:pop ref="RC2.log">1.47291e-07</me:pop>
        <me:pop ref="Ring2.log">2.61697e-08</me:pop>
        <me:pop ref="Formaldehyde.log">1.15807e-07</me:pop>
      </me:population>
      <me:population time="3.98107e-08" logTime="-7.4">
        <me:pop ref="CH2oo.log">1</me:pop>
        <me:pop ref="Altamine2">0</me:pop>
        <me:pop ref="PC2.log">6.10975e-13</me:pop>
        <me:pop ref="RC2.log">1.76839e-07</me:pop>
        <me:pop ref="Ring2.log">3.45519e-08</me:pop>
        <me:pop ref="Formaldehyde.log">1.50511e-07</me:pop>
      </me:population>
      <me:population time="5.01187e-08" logTime="-7.3">
        <me:pop ref="CH2oo.log">1</me:pop>
        <me:pop ref="Altamine2">0</me:pop>
        <me:pop ref="PC2.log">6.38872e-13</me:pop>
        <me:pop ref="RC2.log">2.10316e-07</me:pop>
        <me:pop ref="Ring2.log">4.59293e-08</me:pop>
        <me:pop ref="Formaldehyde.log">1.96154e-07</me:pop>
      </me:population>
      <me:population time="6.30957e-08" logTime="-7.2">
        <me:pop ref="CH2oo.log">0.999999</me:pop>
        <me:pop ref="Altamine2">0</me:pop>
        <me:pop ref="PC2.log">6.69628e-13</me:pop>
        <me:pop ref="RC2.log">2.47225e-07</me:pop>
        <me:pop ref="Ring2.log">6.1413e-08</me:pop>
        <me:pop ref="Formaldehyde.log">2.56364e-07</me:pop>
      </me:population>
      <me:population time="7.94328e-08" logTime="-7.1">
        <me:pop ref="CH2oo.log">0.999999</me:pop>
        <me:pop ref="Altamine2">0</me:pop>
        <me:pop ref="PC2.log">7.02396e-13</me:pop>
        <me:pop ref="RC2.log">2.86549e-07</me:pop>
        <me:pop ref="Ring2.log">8.24888e-08</me:pop>
        <me:pop ref="Formaldehyde.log">3.35915e-07</me:pop>
      </me:population>
      <me:population time="1e-07" logTime="-7">
        <me:pop ref="CH2oo.log">0.999999</me:pop>
        <me:pop ref="Altamine2">0</me:pop>
        <me:pop ref="PC2.log">7.35838e-13</me:pop>
        <me:pop ref="RC2.log">3.2668e-07</me:pop>
        <me:pop ref="Ring2.log">1.11099e-07</me:pop>
        <me:pop ref="Formaldehyde.log">4.40985e-07</me:pop>
      </me:population>
      <me:population time="1.25893e-07" logTime="-6.9">
        <me:pop ref="CH2oo.log">0.999999</me:pop>
        <me:pop ref="Altamine2">0</me:pop>
        <me:pop ref="PC2.log">7.68169e-13</me:pop>
        <me:pop ref="RC2.log">3.65479e-07</me:pop>
        <me:pop ref="Ring2.log">1.49715e-07</me:pop>
        <me:pop ref="Formaldehyde.log">5.79415e-07</me:pop>
      </me:population>
      <me:population time="1.58489e-07" logTime="-6.8">
        <me:pop ref="CH2oo.log">0.999999</me:pop>
        <me:pop ref="Altamine2">0</me:pop>
        <me:pop ref="PC2.log">7.97374e-13</me:pop>
        <me:pop ref="RC2.log">4.00527e-07</me:pop>
        <me:pop ref="Ring2.log">2.01388e-07</me:pop>
        <me:pop ref="Formaldehyde.log">7.60931e-07</me:pop>
      </me:population>
      <me:population time="1.99526e-07" logTime="-6.7">
        <me:pop ref="CH2oo.log">0.999998</me:pop>
        <me:pop ref="Altamine2">0</me:pop>
        <me:pop ref="PC2.log">8.216e-13</me:pop>
        <me:pop ref="RC2.log">4.296e-07</me:pop>
        <me:pop ref="Ring2.log">2.69775e-07</me:pop>
        <me:pop ref="Formaldehyde.log">9.97349e-07</me:pop>
      </me:population>
      <me:population time="2.51189e-07" logTime="-6.6">
        <me:pop ref="CH2oo.log">0.999998</me:pop>
        <me:pop ref="Altamine2">0</me:pop>
        <me:pop ref="PC2.log">8.39657e-13</me:pop>
        <me:pop ref="RC2.log">4.51269e-07</me:pop>
        <me:pop ref="Ring2.log">3.59179e-07</me:pop>
        <me:pop ref="Formaldehyde.log">1.30282e-06</me:pop>
      </me:population>
      <me:population time="3.16228e-07" logTime="-6.5">
        <me:pop ref="CH2oo.log">0.999997</me:pop>
        <me:pop ref="Altamine2">0</me:pop>
        <me:pop ref="PC2.log">8.51428e-13</me:pop>
        <me:pop ref="RC2.log">4.65395e-07</me:pop>
        <me:pop ref="Ring2.log">4.74646e-07</me:pop>
        <me:pop ref="Formaldehyde.log">1.69429e-06</me:pop>
      </me:population>
      <me:population time="3.98107e-07" logTime="-6.4">
        <me:pop ref="CH2oo.log">0.999997</me:pop>
        <me:pop ref="Altamine2">0</me:pop>
        <me:pop ref="PC2.log">8.57916e-13</me:pop>
        <me:pop ref="RC2.log">4.73182e-07</me:pop>
        <me:pop ref="Ring2.log">6.22227e-07</me:pop>
        <me:pop ref="Formaldehyde.log">2.19237e-06</me:pop>
      </me:population>
      <me:population time="5.01187e-07" logTime="-6.3">
        <me:pop ref="CH2oo.log">0.999996</me:pop>
        <me:pop ref="Altamine2">0</me:pop>
        <me:pop ref="PC2.log">8.60816e-13</me:pop>
        <me:pop ref="RC2.log">4.76663e-07</me:pop>
        <me:pop ref="Ring2.log">8.09421e-07</me:pop>
        <me:pop ref="Formaldehyde.log">2.82274e-06</me:pop>
      </me:population>
      <me:population time="6.30957e-07" logTime="-6.2">
        <me:pop ref="CH2oo.log">0.999995</me:pop>
        <me:pop ref="Altamine2">0</me:pop>
        <me:pop ref="PC2.log">8.61813e-13</me:pop>
        <me:pop ref="RC2.log">4.7786e-07</me:pop>
        <me:pop ref="Ring2.log">1.04579e-06</me:pop>
        <me:pop ref="Formaldehyde.log">3.618e-06</me:pop>
      </me:population>
      <me:population time="7.94328e-07" logTime="-6.1">
        <me:pop ref="CH2oo.log">0.999994</me:pop>
        <me:pop ref="Altamine2">0</me:pop>
        <me:pop ref="PC2.log">8.6206e-13</me:pop>
        <me:pop ref="RC2.log">4.78157e-07</me:pop>
        <me:pop ref="Ring2.log">1.34363e-06</me:pop>
        <me:pop ref="Formaldehyde.log">4.6198e-06</me:pop>
      </me:population>
      <me:population time="1e-06" logTime="-6">
        <me:pop ref="CH2oo.log">0.999992</me:pop>
        <me:pop ref="Altamine2">0</me:pop>
        <me:pop ref="PC2.log">8.62099e-13</me:pop>
        <me:pop ref="RC2.log">4.78205e-07</me:pop>
        <me:pop ref="Ring2.log">1.71865e-06</me:pop>
        <me:pop ref="Formaldehyde.log">5.88116e-06</me:pop>
      </me:population>
      <me:population time="1.25893e-06" logTime="-5.9">
        <me:pop ref="CH2oo.log">0.99999</me:pop>
        <me:pop ref="Altamine2">0</me:pop>
        <me:pop ref="PC2.log">8.62102e-13</me:pop>
        <me:pop ref="RC2.log">4.78209e-07</me:pop>
        <me:pop ref="Ring2.log">2.1908e-06</me:pop>
        <me:pop ref="Formaldehyde.log">7.46915e-06</me:pop>
      </me:population>
      <me:population time="1.58489e-06" logTime="-5.8">
        <me:pop ref="CH2oo.log">0.999987</me:pop>
        <me:pop ref="Altamine2">0</me:pop>
        <me:pop ref="PC2.log">8.621e-13</me:pop>
        <me:pop ref="RC2.log">4.78208e-07</me:pop>
        <me:pop ref="Ring2.log">2.78519e-06</me:pop>
        <me:pop ref="Formaldehyde.log">9.46831e-06</me:pop>
      </me:population>
      <me:population time="1.99526e-06" logTime="-5.7">
        <me:pop ref="CH2oo.log">0.999984</me:pop>
        <me:pop ref="Altamine2">0</me:pop>
        <me:pop ref="PC2.log">8.62097e-13</me:pop>
        <me:pop ref="RC2.log">4.78206e-07</me:pop>
        <me:pop ref="Ring2.log">3.53349e-06</me:pop>
        <me:pop ref="Formaldehyde.log">1.19851e-05</me:pop>
      </me:population>
      <me:population time="2.51189e-06" logTime="-5.6">
        <me:pop ref="CH2oo.log">0.99998</me:pop>
        <me:pop ref="Altamine2">0</me:pop>
        <me:pop ref="PC2.log">8.62093e-13</me:pop>
        <me:pop ref="RC2.log">4.78204e-07</me:pop>
        <me:pop ref="Ring2.log">4.47553e-06</me:pop>
        <me:pop ref="Formaldehyde.log">1.51535e-05</me:pop>
      </me:population>
      <me:population time="3.16228e-06" logTime="-5.5">
        <me:pop ref="CH2oo.log">0.999975</me:pop>
        <me:pop ref="Altamine2">0</me:pop>
        <me:pop ref="PC2.log">8.62089e-13</me:pop>
        <me:pop ref="RC2.log">4.78202e-07</me:pop>
        <me:pop ref="Ring2.log">5.66149e-06</me:pop>
        <me:pop ref="Formaldehyde.log">1.91423e-05</me:pop>
      </me:population>
      <me:population time="3.98107e-06" logTime="-5.4">
        <me:pop ref="CH2oo.log">0.999968</me:pop>
        <me:pop ref="Altamine2">0</me:pop>
        <me:pop ref="PC2.log">8.62083e-13</me:pop>
        <me:pop ref="RC2.log">4.78199e-07</me:pop>
        <me:pop ref="Ring2.log">7.15451e-06</me:pop>
        <me:pop ref="Formaldehyde.log">2.41639e-05</me:pop>
      </me:population>
      <me:population time="5.01187e-06" logTime="-5.3">
        <me:pop ref="CH2oo.log">0.99996</me:pop>
        <me:pop ref="Altamine2">0</me:pop>
        <me:pop ref="PC2.log">8.62076e-13</me:pop>
        <me:pop ref="RC2.log">4.78195e-07</me:pop>
        <me:pop ref="Ring2.log">9.0341e-06</me:pop>
        <me:pop ref="Formaldehyde.log">3.04856e-05</me:pop>
      </me:population>
      <me:population time="6.30957e-06" logTime="-5.2">
        <me:pop ref="CH2oo.log">0.99995</me:pop>
        <me:pop ref="Altamine2">0</me:pop>
        <me:pop ref="PC2.log">8.62067e-13</me:pop>
        <me:pop ref="RC2.log">4.7819e-07</me:pop>
        <me:pop ref="Ring2.log">1.14003e-05</me:pop>
        <me:pop ref="Formaldehyde.log">3.84442e-05</me:pop>
      </me:population>
      <me:population time="7.94328e-06" logTime="-5.1">
        <me:pop ref="CH2oo.log">0.999937</me:pop>
        <me:pop ref="Altamine2">0</me:pop>
        <me:pop ref="PC2.log">8.62056e-13</me:pop>
        <me:pop ref="RC2.log">4.78184e-07</me:pop>
        <me:pop ref="Ring2.log">1.43792e-05</me:pop>
        <me:pop ref="Formaldehyde.log">4.84632e-05</me:pop>
      </me:population>
      <me:population time="1e-05" logTime="-5">
        <me:pop ref="CH2oo.log">0.99992</me:pop>
        <me:pop ref="Altamine2">0</me:pop>
        <me:pop ref="PC2.log">8.62042e-13</me:pop>
        <me:pop ref="RC2.log">4.78176e-07</me:pop>
        <me:pop ref="Ring2.log">1.81294e-05</me:pop>
        <me:pop ref="Formaldehyde.log">6.10763e-05</me:pop>
      </me:population>
      <me:population time="1.25893e-05" logTime="-4.9">
        <me:pop ref="CH2oo.log">0.9999</me:pop>
        <me:pop ref="Altamine2">0</me:pop>
        <me:pop ref="PC2.log">8.62024e-13</me:pop>
        <me:pop ref="RC2.log">4.78166e-07</me:pop>
        <me:pop ref="Ring2.log">2.28504e-05</me:pop>
        <me:pop ref="Formaldehyde.log">7.69549e-05</me:pop>
      </me:population>
      <me:population time="1.58489e-05" logTime="-4.8">
        <me:pop ref="CH2oo.log">0.999874</me:pop>
        <me:pop ref="Altamine2">0</me:pop>
        <me:pop ref="PC2.log">8.62002e-13</me:pop>
        <me:pop ref="RC2.log">4.78154e-07</me:pop>
        <me:pop ref="Ring2.log">2.87938e-05</me:pop>
        <me:pop ref="Formaldehyde.log">9.69445e-05</me:pop>
      </me:population>
      <me:population time="1.99526e-05" logTime="-4.7">
        <me:pop ref="CH2oo.log">0.999841</me:pop>
        <me:pop ref="Altamine2">0</me:pop>
        <me:pop ref="PC2.log">8.61974e-13</me:pop>
        <me:pop ref="RC2.log">4.78138e-07</me:pop>
        <me:pop ref="Ring2.log">3.62758e-05</me:pop>
        <me:pop ref="Formaldehyde.log">0.000122109</me:pop>
      </me:population>
      <me:population time="2.51189e-05" logTime="-4.6">
        <me:pop ref="CH2oo.log">0.9998</me:pop>
        <me:pop ref="Altamine2">0</me:pop>
        <me:pop ref="PC2.log">8.61938e-13</me:pop>
        <me:pop ref="RC2.log">4.78118e-07</me:pop>
        <me:pop ref="Ring2.log">4.56947e-05</me:pop>
        <me:pop ref="Formaldehyde.log">0.000153788</me:pop>
      </me:population>
      <me:population time="3.16228e-05" logTime="-4.5">
        <me:pop ref="CH2oo.log">0.999748</me:pop>
        <me:pop ref="Altamine2">0</me:pop>
        <me:pop ref="PC2.log">8.61894e-13</me:pop>
        <me:pop ref="RC2.log">4.78094e-07</me:pop>
        <me:pop ref="Ring2.log">5.75518e-05</me:pop>
        <me:pop ref="Formaldehyde.log">0.000193668</me:pop>
      </me:population>
      <me:population time="3.98107e-05" logTime="-4.4">
        <me:pop ref="CH2oo.log">0.999683</me:pop>
        <me:pop ref="Altamine2">0</me:pop>
        <me:pop ref="PC2.log">8.61838e-13</me:pop>
        <me:pop ref="RC2.log">4.78063e-07</me:pop>
        <me:pop ref="Ring2.log">7.24783e-05</me:pop>
        <me:pop ref="Formaldehyde.log">0.000243871</me:pop>
      </me:population>
      <me:population time="5.01187e-05" logTime="-4.3">
        <me:pop ref="CH2oo.log">0.999601</me:pop>
        <me:pop ref="Altamine2">0</me:pop>
        <me:pop ref="PC2.log">8.61767e-13</me:pop>
        <me:pop ref="RC2.log">4.78023e-07</me:pop>
        <me:pop ref="Ring2.log">9.12681e-05</me:pop>
        <me:pop ref="Formaldehyde.log">0.000307068</me:pop>
      </me:population>
      <me:population time="6.30957e-05" logTime="-4.2">
        <me:pop ref="CH2oo.log">0.999498</me:pop>
        <me:pop ref="Altamine2">0</me:pop>
        <me:pop ref="PC2.log">8.61678e-13</me:pop>
        <me:pop ref="RC2.log">4.77974e-07</me:pop>
        <me:pop ref="Ring2.log">0.000114921</me:pop>
        <me:pop ref="Formaldehyde.log">0.000386621</me:pop>
      </me:population>
      <me:population time="7.94328e-05" logTime="-4.1">
        <me:pop ref="CH2oo.log">0.999368</me:pop>
        <me:pop ref="Altamine2">0</me:pop>
        <me:pop ref="PC2.log">8.61566e-13</me:pop>
        <me:pop ref="RC2.log">4.77912e-07</me:pop>
        <me:pop ref="Ring2.log">0.000144695</me:pop>
        <me:pop ref="Formaldehyde.log">0.000486761</me:pop>
      </me:population>
      <me:population time="0.0001" logTime="-4">
        <me:pop ref="CH2oo.log">0.999205</me:pop>
        <me:pop ref="Altamine2">0</me:pop>
        <me:pop ref="PC2.log">8.61425e-13</me:pop>
        <me:pop ref="RC2.log">4.77834e-07</me:pop>
        <me:pop ref="Ring2.log">0.000182172</me:pop>
        <me:pop ref="Formaldehyde.log">0.000612811</me:pop>
      </me:population>
      <me:population time="0.000125893" logTime="-3.9">
        <me:pop ref="CH2oo.log">0.998999</me:pop>
        <me:pop ref="Altamine2">0</me:pop>
        <me:pop ref="PC2.log">8.61247e-13</me:pop>
        <me:pop ref="RC2.log">4.77735e-07</me:pop>
        <me:pop ref="Ring2.log">0.000229344</me:pop>
        <me:pop ref="Formaldehyde.log">0.000771468</me:pop>
      </me:population>
      <me:population time="0.000158489" logTime="-3.8">
        <me:pop ref="CH2oo.log">0.99874</me:pop>
        <me:pop ref="Altamine2">0</me:pop>
        <me:pop ref="PC2.log">8.61024e-13</me:pop>
        <me:pop ref="RC2.log">4.77611e-07</me:pop>
        <me:pop ref="Ring2.log">0.000288717</me:pop>
        <me:pop ref="Formaldehyde.log">0.000971161</me:pop>
      </me:population>
      <me:population time="0.000199526" logTime="-3.7">
        <me:pop ref="CH2oo.log">0.998414</me:pop>
        <me:pop ref="Altamine2">0</me:pop>
        <me:pop ref="PC2.log">8.60743e-13</me:pop>
        <me:pop ref="RC2.log">4.77455e-07</me:pop>
        <me:pop ref="Ring2.log">0.000363441</me:pop>
        <me:pop ref="Formaldehyde.log">0.00122248</me:pop>
      </me:population>
      <me:population time="0.000251189" logTime="-3.6">
        <me:pop ref="CH2oo.log">0.998003</me:pop>
        <me:pop ref="Altamine2">0</me:pop>
        <me:pop ref="PC2.log">8.60389e-13</me:pop>
        <me:pop ref="RC2.log">4.77259e-07</me:pop>
        <me:pop ref="Ring2.log">0.000457479</me:pop>
        <me:pop ref="Formaldehyde.log">0.00153877</me:pop>
      </me:population>
      <me:population time="0.000316228" logTime="-3.5">
        <me:pop ref="CH2oo.log">0.997487</me:pop>
        <me:pop ref="Altamine2">0</me:pop>
        <me:pop ref="PC2.log">8.59944e-13</me:pop>
        <me:pop ref="RC2.log">4.77012e-07</me:pop>
        <me:pop ref="Ring2.log">0.00057581</me:pop>
        <me:pop ref="Formaldehyde.log">0.00193676</me:pop>
      </me:population>
      <me:population time="0.000398107" logTime="-3.4">
        <me:pop ref="CH2oo.log">0.996837</me:pop>
        <me:pop ref="Altamine2">0</me:pop>
        <me:pop ref="PC2.log">8.59384e-13</me:pop>
        <me:pop ref="RC2.log">4.76702e-07</me:pop>
        <me:pop ref="Ring2.log">0.000724692</me:pop>
        <me:pop ref="Formaldehyde.log">0.0024375</me:pop>
      </me:population>
      <me:population time="0.000501187" logTime="-3.3">
        <me:pop ref="CH2oo.log">0.99602</me:pop>
        <me:pop ref="Altamine2">0</me:pop>
        <me:pop ref="PC2.log">8.5868e-13</me:pop>
        <me:pop ref="RC2.log">4.76311e-07</me:pop>
        <me:pop ref="Ring2.log">0.000911987</me:pop>
        <me:pop ref="Formaldehyde.log">0.00306744</me:pop>
      </me:population>
      <me:population time="0.000630957" logTime="-3.2">
        <me:pop ref="CH2oo.log">0.994992</me:pop>
        <me:pop ref="Altamine2">0</me:pop>
        <me:pop ref="PC2.log">8.57793e-13</me:pop>
        <me:pop ref="RC2.log">4.75819e-07</me:pop>
        <me:pop ref="Ring2.log">0.00114756</me:pop>
        <me:pop ref="Formaldehyde.log">0.00385975</me:pop>
      </me:population>
      <me:population time="0.000794328" logTime="-3.1">
        <me:pop ref="CH2oo.log">0.9937</me:pop>
        <me:pop ref="Altamine2">0</me:pop>
        <me:pop ref="PC2.log">8.56679e-13</me:pop>
        <me:pop ref="RC2.log">4.75201e-07</me:pop>
        <me:pop ref="Ring2.log">0.00144378</me:pop>
        <me:pop ref="Formaldehyde.log">0.00485605</me:pop>
      </me:population>
      <me:population time="0.001" logTime="-3">
        <me:pop ref="CH2oo.log">0.992075</me:pop>
        <me:pop ref="Altamine2">0</me:pop>
        <me:pop ref="PC2.log">8.55278e-13</me:pop>
        <me:pop ref="RC2.log">4.74424e-07</me:pop>
        <me:pop ref="Ring2.log">0.00181615</me:pop>
        <me:pop ref="Formaldehyde.log">0.00610848</me:pop>
      </me:population>
      <me:population time="0.00125893" logTime="-2.9">
        <me:pop ref="CH2oo.log">0.990033</me:pop>
        <me:pop ref="Altamine2">0</me:pop>
        <me:pop ref="PC2.log">8.53518e-13</me:pop>
        <me:pop ref="RC2.log">4.73448e-07</me:pop>
        <me:pop ref="Ring2.log">0.00228408</me:pop>
        <me:pop ref="Formaldehyde.log">0.00768228</me:pop>
      </me:population>
      <me:population time="0.00158489" logTime="-2.8">
        <me:pop ref="CH2oo.log">0.987469</me:pop>
        <me:pop ref="Altamine2">0</me:pop>
        <me:pop ref="PC2.log">8.51307e-13</me:pop>
        <me:pop ref="RC2.log">4.72221e-07</me:pop>
        <me:pop ref="Ring2.log">0.00287179</me:pop>
        <me:pop ref="Formaldehyde.log">0.00965897</me:pop>
      </me:population>
      <me:population time="0.00199526" logTime="-2.7">
        <me:pop ref="CH2oo.log">0.98425</me:pop>
        <me:pop ref="Altamine2">0</me:pop>
        <me:pop ref="PC2.log">8.48532e-13</me:pop>
        <me:pop ref="RC2.log">4.70682e-07</me:pop>
        <me:pop ref="Ring2.log">0.00360952</me:pop>
        <me:pop ref="Formaldehyde.log">0.0121402</me:pop>
      </me:population>
      <me:population time="0.00251189" logTime="-2.6">
        <me:pop ref="CH2oo.log">0.980212</me:pop>
        <me:pop ref="Altamine2">0</me:pop>
        <me:pop ref="PC2.log">8.45052e-13</me:pop>
        <me:pop ref="RC2.log">4.68751e-07</me:pop>
        <me:pop ref="Ring2.log">0.00453484</me:pop>
        <me:pop ref="Formaldehyde.log">0.0152524</me:pop>
      </me:population>
      <me:population time="0.00316228" logTime="-2.5">
        <me:pop ref="CH2oo.log">0.975153</me:pop>
        <me:pop ref="Altamine2">0</me:pop>
        <me:pop ref="PC2.log">8.4069e-13</me:pop>
        <me:pop ref="RC2.log">4.66332e-07</me:pop>
        <me:pop ref="Ring2.log">0.00569435</me:pop>
        <me:pop ref="Formaldehyde.log">0.0191522</me:pop>
      </me:population>
      <me:population time="0.00398107" logTime="-2.4">
        <me:pop ref="CH2oo.log">0.968821</me:pop>
        <me:pop ref="Altamine2">0</me:pop>
        <me:pop ref="PC2.log">8.35231e-13</me:pop>
        <me:pop ref="RC2.log">4.63304e-07</me:pop>
        <me:pop ref="Ring2.log">0.00714558</me:pop>
        <me:pop ref="Formaldehyde.log">0.0240333</me:pop>
      </me:population>
      <me:population time="0.00501187" logTime="-2.3">
        <me:pop ref="CH2oo.log">0.960907</me:pop>
        <me:pop ref="Altamine2">0</me:pop>
        <me:pop ref="PC2.log">8.28408e-13</me:pop>
        <me:pop ref="RC2.log">4.59519e-07</me:pop>
        <me:pop ref="Ring2.log">0.00895919</me:pop>
        <me:pop ref="Formaldehyde.log">0.0301331</me:pop>
      </me:population>
      <me:population time="0.00630957" logTime="-2.2">
        <me:pop ref="CH2oo.log">0.951037</me:pop>
        <me:pop ref="Altamine2">0</me:pop>
        <me:pop ref="PC2.log">8.19899e-13</me:pop>
        <me:pop ref="RC2.log">4.54799e-07</me:pop>
        <me:pop ref="Ring2.log">0.0112213</me:pop>
        <me:pop ref="Formaldehyde.log">0.0377415</me:pop>
      </me:population>
      <me:population time="0.00794328" logTime="-2.1">
        <me:pop ref="CH2oo.log">0.938755</me:pop>
        <me:pop ref="Altamine2">0</me:pop>
        <me:pop ref="PC2.log">8.0931e-13</me:pop>
        <me:pop ref="RC2.log">4.48926e-07</me:pop>
        <me:pop ref="Ring2.log">0.0140362</me:pop>
        <me:pop ref="Formaldehyde.log">0.0472089</me:pop>
      </me:population>
      <me:population time="0.01" logTime="-2">
        <me:pop ref="CH2oo.log">0.923517</me:pop>
        <me:pop ref="Altamine2">0</me:pop>
        <me:pop ref="PC2.log">7.96174e-13</me:pop>
        <me:pop ref="RC2.log">4.41639e-07</me:pop>
        <me:pop ref="Ring2.log">0.0175283</me:pop>
        <me:pop ref="Formaldehyde.log">0.0589539</me:pop>
      </me:population>
      <me:population time="0.0125893" logTime="-1.9">
        <me:pop ref="CH2oo.log">0.904686</me:pop>
        <me:pop ref="Altamine2">0</me:pop>
        <me:pop ref="PC2.log">7.7994e-13</me:pop>
        <me:pop ref="RC2.log">4.32634e-07</me:pop>
        <me:pop ref="Ring2.log">0.021844</me:pop>
        <me:pop ref="Formaldehyde.log">0.0734694</me:pop>
      </me:population>
      <me:population time="0.0158489" logTime="-1.8">
        <me:pop ref="CH2oo.log">0.881524</me:pop>
        <me:pop ref="Altamine2">0</me:pop>
        <me:pop ref="PC2.log">7.59971e-13</me:pop>
        <me:pop ref="RC2.log">4.21557e-07</me:pop>
        <me:pop ref="Ring2.log">0.0271523</me:pop>
        <me:pop ref="Formaldehyde.log">0.0913232</me:pop>
      </me:population>
      <me:population time="0.0199526" logTime="-1.7">
        <me:pop ref="CH2oo.log">0.853206</me:pop>
        <me:pop ref="Altamine2">0</me:pop>
        <me:pop ref="PC2.log">7.35558e-13</me:pop>
        <me:pop ref="RC2.log">4.08015e-07</me:pop>
        <me:pop ref="Ring2.log">0.0336423</me:pop>
        <me:pop ref="Formaldehyde.log">0.113151</me:pop>
      </me:population>
      <me:population time="0.0251189" logTime="-1.6">
        <me:pop ref="CH2oo.log">0.818846</me:pop>
        <me:pop ref="Altamine2">0</me:pop>
        <me:pop ref="PC2.log">7.05936e-13</me:pop>
        <me:pop ref="RC2.log">3.91583e-07</me:pop>
        <me:pop ref="Ring2.log">0.0415171</me:pop>
        <me:pop ref="Formaldehyde.log">0.139637</me:pop>
      </me:population>
      <me:population time="0.0316228" logTime="-1.5">
        <me:pop ref="CH2oo.log">0.777549</me:pop>
        <me:pop ref="Altamine2">0</me:pop>
        <me:pop ref="PC2.log">6.70333e-13</me:pop>
        <me:pop ref="RC2.log">3.71835e-07</me:pop>
        <me:pop ref="Ring2.log">0.0509815</me:pop>
        <me:pop ref="Formaldehyde.log">0.171469</me:pop>
      </me:population>
      <me:population time="0.0398107" logTime="-1.4">
        <me:pop ref="CH2oo.log">0.728508</me:pop>
        <me:pop ref="Altamine2">0</me:pop>
        <me:pop ref="PC2.log">6.28055e-13</me:pop>
        <me:pop ref="RC2.log">3.48383e-07</me:pop>
        <me:pop ref="Ring2.log">0.0622207</me:pop>
        <me:pop ref="Formaldehyde.log">0.209271</me:pop>
      </me:population>
      <me:population time="0.0501187" logTime="-1.3">
        <me:pop ref="CH2oo.log">0.671143</me:pop>
        <me:pop ref="Altamine2">0</me:pop>
        <me:pop ref="PC2.log">5.786e-13</me:pop>
        <me:pop ref="RC2.log">3.2095e-07</me:pop>
        <me:pop ref="Ring2.log">0.0753677</me:pop>
        <me:pop ref="Formaldehyde.log">0.253489</me:pop>
      </me:population>
      <me:population time="0.0630957" logTime="-1.2">
        <me:pop ref="CH2oo.log">0.605304</me:pop>
        <me:pop ref="Altamine2">0</me:pop>
        <me:pop ref="PC2.log">5.21839e-13</me:pop>
        <me:pop ref="RC2.log">2.89465e-07</me:pop>
        <me:pop ref="Ring2.log">0.0904569</me:pop>
        <me:pop ref="Formaldehyde.log">0.304239</me:pop>
      </me:population>
      <me:population time="0.0794328" logTime="-1.1">
        <me:pop ref="CH2oo.log">0.531521</me:pop>
        <me:pop ref="Altamine2">0</me:pop>
        <me:pop ref="PC2.log">4.5823e-13</me:pop>
        <me:pop ref="RC2.log">2.54181e-07</me:pop>
        <me:pop ref="Ring2.log">0.107366</me:pop>
        <me:pop ref="Formaldehyde.log">0.361112</me:pop>
      </me:population>
      <me:population time="0.1" logTime="-1">
        <me:pop ref="CH2oo.log">0.451285</me:pop>
        <me:pop ref="Altamine2">0</me:pop>
        <me:pop ref="PC2.log">3.89058e-13</me:pop>
        <me:pop ref="RC2.log">2.15811e-07</me:pop>
        <me:pop ref="Ring2.log">0.125755</me:pop>
        <me:pop ref="Formaldehyde.log">0.422959</me:pop>
      </me:population>
      <me:population time="0.125893" logTime="-0.9">
        <me:pop ref="CH2oo.log">0.367265</me:pop>
        <me:pop ref="Altamine2">0</me:pop>
        <me:pop ref="PC2.log">3.16623e-13</me:pop>
        <me:pop ref="RC2.log">1.75631e-07</me:pop>
        <me:pop ref="Ring2.log">0.145011</me:pop>
        <me:pop ref="Formaldehyde.log">0.487724</me:pop>
      </me:population>
      <me:population time="0.158489" logTime="-0.8">
        <me:pop ref="CH2oo.log">0.283362</me:pop>
        <me:pop ref="Altamine2">0</me:pop>
        <me:pop ref="PC2.log">2.4429e-13</me:pop>
        <me:pop ref="RC2.log">1.35508e-07</me:pop>
        <me:pop ref="Ring2.log">0.16424</me:pop>
        <me:pop ref="Formaldehyde.log">0.552398</me:pop>
      </me:population>
      <me:population time="0.199526" logTime="-0.7">
        <me:pop ref="CH2oo.log">0.204428</me:pop>
        <me:pop ref="Altamine2">0</me:pop>
        <me:pop ref="PC2.log">1.76239e-13</me:pop>
        <me:pop ref="RC2.log">9.77602e-08</me:pop>
        <me:pop ref="Ring2.log">0.18233</me:pop>
        <me:pop ref="Formaldehyde.log">0.613242</me:pop>
      </me:population>
      <me:population time="0.251189" logTime="-0.6">
        <me:pop ref="CH2oo.log">0.135525</me:pop>
        <me:pop ref="Altamine2">0</me:pop>
        <me:pop ref="PC2.log">1.16838e-13</me:pop>
        <me:pop ref="RC2.log">6.48102e-08</me:pop>
        <me:pop ref="Ring2.log">0.198121</me:pop>
        <me:pop ref="Formaldehyde.log">0.666353</me:pop>
      </me:population>
      <me:population time="0.316228" logTime="-0.5">
        <me:pop ref="CH2oo.log">0.0807754</me:pop>
        <me:pop ref="Altamine2">0</me:pop>
        <me:pop ref="PC2.log">6.96373e-14</me:pop>
        <me:pop ref="RC2.log">3.86279e-08</me:pop>
        <me:pop ref="Ring2.log">0.210669</me:pop>
        <me:pop ref="Formaldehyde.log">0.708556</me:pop>
      </me:population>
      <me:population time="0.398107" logTime="-0.4">
        <me:pop ref="CH2oo.log">0.0421062</me:pop>
        <me:pop ref="Altamine2">0</me:pop>
        <me:pop ref="PC2.log">3.63002e-14</me:pop>
        <me:pop ref="RC2.log">2.01358e-08</me:pop>
        <me:pop ref="Ring2.log">0.219531</me:pop>
        <me:pop ref="Formaldehyde.log">0.738363</me:pop>
      </me:population>
      <me:population time="0.501187" logTime="-0.3">
        <me:pop ref="CH2oo.log">0.0185419</me:pop>
        <me:pop ref="Altamine2">0</me:pop>
        <me:pop ref="PC2.log">1.59852e-14</me:pop>
        <me:pop ref="RC2.log">8.86699e-09</me:pop>
        <me:pop ref="Ring2.log">0.224932</me:pop>
        <me:pop ref="Formaldehyde.log">0.756526</me:pop>
      </me:population>
      <me:population time="0.630957" logTime="-0.2">
        <me:pop ref="CH2oo.log">0.0066029</me:pop>
        <me:pop ref="Altamine2">0</me:pop>
        <me:pop ref="PC2.log">5.69243e-15</me:pop>
        <me:pop ref="RC2.log">3.1576e-09</me:pop>
        <me:pop ref="Ring2.log">0.227668</me:pop>
        <me:pop ref="Formaldehyde.log">0.765729</me:pop>
      </me:population>
      <me:population time="0.794328" logTime="-0.1">
        <me:pop ref="CH2oo.log">0.00179974</me:pop>
        <me:pop ref="Altamine2">0</me:pop>
        <me:pop ref="PC2.log">1.55157e-15</me:pop>
        <me:pop ref="RC2.log">8.60659e-10</me:pop>
        <me:pop ref="Ring2.log">0.228769</me:pop>
        <me:pop ref="Formaldehyde.log">0.769432</me:pop>
      </me:population>
      <me:population time="1" logTime="0">
        <me:pop ref="CH2oo.log">0.000350358</me:pop>
        <me:pop ref="Altamine2">0</me:pop>
        <me:pop ref="PC2.log">3.02048e-16</me:pop>
        <me:pop ref="RC2.log">1.67546e-10</me:pop>
        <me:pop ref="Ring2.log">0.229101</me:pop>
        <me:pop ref="Formaldehyde.log">0.770549</me:pop>
      </me:population>
      <me:population time="1.25893" logTime="0.1">
        <me:pop ref="CH2oo.log">4.46477e-05</me:pop>
        <me:pop ref="Altamine2">0</me:pop>
        <me:pop ref="PC2.log">3.84913e-17</me:pop>
        <me:pop ref="RC2.log">2.13512e-11</me:pop>
        <me:pop ref="Ring2.log">0.229171</me:pop>
        <me:pop ref="Formaldehyde.log">0.770784</me:pop>
      </me:population>
      <me:population time="1.58489" logTime="0.2">
        <me:pop ref="CH2oo.log">3.3375e-06</me:pop>
        <me:pop ref="Altamine2">0</me:pop>
        <me:pop ref="PC2.log">2.87731e-18</me:pop>
        <me:pop ref="RC2.log">1.59604e-12</me:pop>
        <me:pop ref="Ring2.log">0.22918</me:pop>
        <me:pop ref="Formaldehyde.log">0.770816</me:pop>
      </me:population>
      <me:population time="1.99526" logTime="0.3">
        <me:pop ref="CH2oo.log">1.27466e-07</me:pop>
        <me:pop ref="Altamine2">0</me:pop>
        <me:pop ref="PC2.log">1.09901e-19</me:pop>
        <me:pop ref="RC2.log">6.09563e-14</me:pop>
        <me:pop ref="Ring2.log">0.229181</me:pop>
        <me:pop ref="Formaldehyde.log">0.770819</me:pop>
      </me:population>
      <me:population time="2.51189" logTime="0.4">
        <me:pop ref="CH2oo.log">2.0903e-09</me:pop>
        <me:pop ref="Altamine2">0</me:pop>
        <me:pop ref="PC2.log">1.81291e-21</me:pop>
        <me:pop ref="RC2.log">9.99609e-16</me:pop>
        <me:pop ref="Ring2.log">0.229181</me:pop>
        <me:pop ref="Formaldehyde.log">0.770819</me:pop>
      </me:population>
      <me:population time="3.16228" logTime="0.5">
        <me:pop ref="CH2oo.log">1.18247e-11</me:pop>
        <me:pop ref="Altamine2">0</me:pop>
        <me:pop ref="PC2.log">2.10359e-23</me:pop>
        <me:pop ref="RC2.log">5.65473e-18</me:pop>
        <me:pop ref="Ring2.log">0.229181</me:pop>
        <me:pop ref="Formaldehyde.log">0.770819</me:pop>
      </me:population>
      <me:population time="3.98107" logTime="0.6">
        <me:pop ref="CH2oo.log">1.75169e-14</me:pop>
        <me:pop ref="Altamine2">0</me:pop>
        <me:pop ref="PC2.log">1.08569e-23</me:pop>
        <me:pop ref="RC2.log">8.37682e-21</me:pop>
        <me:pop ref="Ring2.log">0.229181</me:pop>
        <me:pop ref="Formaldehyde.log">0.770819</me:pop>
      </me:population>
      <me:population time="5.01187" logTime="0.7">
        <me:pop ref="CH2oo.log">4.80328e-18</me:pop>
        <me:pop ref="Altamine2">0</me:pop>
        <me:pop ref="PC2.log">1.08418e-23</me:pop>
        <me:pop ref="RC2.log">2.297e-24</me:pop>
        <me:pop ref="Ring2.log">0.229181</me:pop>
        <me:pop ref="Formaldehyde.log">0.770819</me:pop>
      </me:population>
      <me:population time="6.30957" logTime="0.8">
        <me:pop ref="CH2oo.log">1.57529e-22</me:pop>
        <me:pop ref="Altamine2">0</me:pop>
        <me:pop ref="PC2.log">1.08418e-23</me:pop>
        <me:pop ref="RC2.log">7.534e-29</me:pop>
        <me:pop ref="Ring2.log">0.229181</me:pop>
        <me:pop ref="Formaldehyde.log">0.770819</me:pop>
      </me:population>
      <me:population time="7.94328" logTime="0.9">
        <me:pop ref="CH2oo.log">4.50167e-27</me:pop>
        <me:pop ref="Altamine2">0</me:pop>
        <me:pop ref="PC2.log">1.08418e-23</me:pop>
        <me:pop ref="RC2.log">9.75691e-33</me:pop>
        <me:pop ref="Ring2.log">0.229181</me:pop>
        <me:pop ref="Formaldehyde.log">0.770819</me:pop>
      </me:population>
      <me:population time="10" logTime="1">
        <me:pop ref="CH2oo.log">4.14514e-27</me:pop>
        <me:pop ref="Altamine2">0</me:pop>
        <me:pop ref="PC2.log">1.08418e-23</me:pop>
        <me:pop ref="RC2.log">9.58641e-33</me:pop>
        <me:pop ref="Ring2.log">0.229181</me:pop>
        <me:pop ref="Formaldehyde.log">0.770819</me:pop>
      </me:population>
      <me:population time="12.5893" logTime="1.1">
        <me:pop ref="CH2oo.log">4.14514e-27</me:pop>
        <me:pop ref="Altamine2">0</me:pop>
        <me:pop ref="PC2.log">1.08418e-23</me:pop>
        <me:pop ref="RC2.log">9.58641e-33</me:pop>
        <me:pop ref="Ring2.log">0.229181</me:pop>
        <me:pop ref="Formaldehyde.log">0.770819</me:pop>
      </me:population>
      <me:population time="15.8489" logTime="1.2">
        <me:pop ref="CH2oo.log">4.14514e-27</me:pop>
        <me:pop ref="Altamine2">0</me:pop>
        <me:pop ref="PC2.log">1.08418e-23</me:pop>
        <me:pop ref="RC2.log">9.58641e-33</me:pop>
        <me:pop ref="Ring2.log">0.229181</me:pop>
        <me:pop ref="Formaldehyde.log">0.770819</me:pop>
      </me:population>
      <me:population time="19.9526" logTime="1.3">
        <me:pop ref="CH2oo.log">4.14514e-27</me:pop>
        <me:pop ref="Altamine2">0</me:pop>
        <me:pop ref="PC2.log">1.08418e-23</me:pop>
        <me:pop ref="RC2.log">9.58641e-33</me:pop>
        <me:pop ref="Ring2.log">0.229181</me:pop>
        <me:pop ref="Formaldehyde.log">0.770819</me:pop>
      </me:population>
      <me:population time="25.1189" logTime="1.4">
        <me:pop ref="CH2oo.log">4.14514e-27</me:pop>
        <me:pop ref="Altamine2">0</me:pop>
        <me:pop ref="PC2.log">1.08418e-23</me:pop>
        <me:pop ref="RC2.log">9.58641e-33</me:pop>
        <me:pop ref="Ring2.log">0.229181</me:pop>
        <me:pop ref="Formaldehyde.log">0.770819</me:pop>
      </me:population>
      <me:population time="31.6228" logTime="1.5">
        <me:pop ref="CH2oo.log">4.14514e-27</me:pop>
        <me:pop ref="Altamine2">0</me:pop>
        <me:pop ref="PC2.log">1.08418e-23</me:pop>
        <me:pop ref="RC2.log">9.58641e-33</me:pop>
        <me:pop ref="Ring2.log">0.229181</me:pop>
        <me:pop ref="Formaldehyde.log">0.770819</me:pop>
      </me:population>
      <me:population time="39.8107" logTime="1.6">
        <me:pop ref="CH2oo.log">4.14514e-27</me:pop>
        <me:pop ref="Altamine2">0</me:pop>
        <me:pop ref="PC2.log">1.08418e-23</me:pop>
        <me:pop ref="RC2.log">9.58641e-33</me:pop>
        <me:pop ref="Ring2.log">0.229181</me:pop>
        <me:pop ref="Formaldehyde.log">0.770819</me:pop>
      </me:population>
      <me:population time="50.1187" logTime="1.7">
        <me:pop ref="CH2oo.log">4.14514e-27</me:pop>
        <me:pop ref="Altamine2">0</me:pop>
        <me:pop ref="PC2.log">1.08418e-23</me:pop>
        <me:pop ref="RC2.log">9.58641e-33</me:pop>
        <me:pop ref="Ring2.log">0.229181</me:pop>
        <me:pop ref="Formaldehyde.log">0.770819</me:pop>
      </me:population>
      <me:population time="63.0957" logTime="1.8">
        <me:pop ref="CH2oo.log">4.14514e-27</me:pop>
        <me:pop ref="Altamine2">0</me:pop>
        <me:pop ref="PC2.log">1.08418e-23</me:pop>
        <me:pop ref="RC2.log">9.58641e-33</me:pop>
        <me:pop ref="Ring2.log">0.229181</me:pop>
        <me:pop ref="Formaldehyde.log">0.770819</me:pop>
      </me:population>
      <me:population time="79.4328" logTime="1.9">
        <me:pop ref="CH2oo.log">4.14514e-27</me:pop>
        <me:pop ref="Altamine2">0</me:pop>
        <me:pop ref="PC2.log">1.08418e-23</me:pop>
        <me:pop ref="RC2.log">9.58641e-33</me:pop>
        <me:pop ref="Ring2.log">0.229181</me:pop>
        <me:pop ref="Formaldehyde.log">0.770819</me:pop>
      </me:population>
      <me:population time="100" logTime="2">
        <me:pop ref="CH2oo.log">4.14514e-27</me:pop>
        <me:pop ref="Altamine2">0</me:pop>
        <me:pop ref="PC2.log">1.08418e-23</me:pop>
        <me:pop ref="RC2.log">9.58641e-33</me:pop>
        <me:pop ref="Ring2.log">0.229181</me:pop>
        <me:pop ref="Formaldehyde.log">0.770819</me:pop>
      </me:population>
      <me:population time="125.893" logTime="2.1">
        <me:pop ref="CH2oo.log">4.14514e-27</me:pop>
        <me:pop ref="Altamine2">0</me:pop>
        <me:pop ref="PC2.log">1.08418e-23</me:pop>
        <me:pop ref="RC2.log">9.58641e-33</me:pop>
        <me:pop ref="Ring2.log">0.229181</me:pop>
        <me:pop ref="Formaldehyde.log">0.770819</me:pop>
      </me:population>
      <me:population time="158.489" logTime="2.2">
        <me:pop ref="CH2oo.log">4.14514e-27</me:pop>
        <me:pop ref="Altamine2">0</me:pop>
        <me:pop ref="PC2.log">1.08418e-23</me:pop>
        <me:pop ref="RC2.log">9.58641e-33</me:pop>
        <me:pop ref="Ring2.log">0.229181</me:pop>
        <me:pop ref="Formaldehyde.log">0.770819</me:pop>
      </me:population>
      <me:population time="199.526" logTime="2.3">
        <me:pop ref="CH2oo.log">4.14514e-27</me:pop>
        <me:pop ref="Altamine2">0</me:pop>
        <me:pop ref="PC2.log">1.08418e-23</me:pop>
        <me:pop ref="RC2.log">9.58641e-33</me:pop>
        <me:pop ref="Ring2.log">0.229181</me:pop>
        <me:pop ref="Formaldehyde.log">0.770819</me:pop>
      </me:population>
      <me:population time="251.189" logTime="2.4">
        <me:pop ref="CH2oo.log">4.14514e-27</me:pop>
        <me:pop ref="Altamine2">0</me:pop>
        <me:pop ref="PC2.log">1.08418e-23</me:pop>
        <me:pop ref="RC2.log">9.58641e-33</me:pop>
        <me:pop ref="Ring2.log">0.229181</me:pop>
        <me:pop ref="Formaldehyde.log">0.770819</me:pop>
      </me:population>
      <me:population time="316.228" logTime="2.5">
        <me:pop ref="CH2oo.log">4.14514e-27</me:pop>
        <me:pop ref="Altamine2">0</me:pop>
        <me:pop ref="PC2.log">1.08418e-23</me:pop>
        <me:pop ref="RC2.log">9.58641e-33</me:pop>
        <me:pop ref="Ring2.log">0.229181</me:pop>
        <me:pop ref="Formaldehyde.log">0.770819</me:pop>
      </me:population>
      <me:population time="398.107" logTime="2.6">
        <me:pop ref="CH2oo.log">4.14514e-27</me:pop>
        <me:pop ref="Altamine2">0</me:pop>
        <me:pop ref="PC2.log">1.08418e-23</me:pop>
        <me:pop ref="RC2.log">9.58641e-33</me:pop>
        <me:pop ref="Ring2.log">0.229181</me:pop>
        <me:pop ref="Formaldehyde.log">0.770819</me:pop>
      </me:population>
      <me:population time="501.187" logTime="2.7">
        <me:pop ref="CH2oo.log">4.14514e-27</me:pop>
        <me:pop ref="Altamine2">0</me:pop>
        <me:pop ref="PC2.log">1.08418e-23</me:pop>
        <me:pop ref="RC2.log">9.58641e-33</me:pop>
        <me:pop ref="Ring2.log">0.229181</me:pop>
        <me:pop ref="Formaldehyde.log">0.770819</me:pop>
      </me:population>
      <me:population time="630.957" logTime="2.8">
        <me:pop ref="CH2oo.log">4.14514e-27</me:pop>
        <me:pop ref="Altamine2">0</me:pop>
        <me:pop ref="PC2.log">1.08418e-23</me:pop>
        <me:pop ref="RC2.log">9.58641e-33</me:pop>
        <me:pop ref="Ring2.log">0.229181</me:pop>
        <me:pop ref="Formaldehyde.log">0.770819</me:pop>
      </me:population>
      <me:population time="794.328" logTime="2.9">
        <me:pop ref="CH2oo.log">4.14514e-27</me:pop>
        <me:pop ref="Altamine2">0</me:pop>
        <me:pop ref="PC2.log">1.08418e-23</me:pop>
        <me:pop ref="RC2.log">9.58641e-33</me:pop>
        <me:pop ref="Ring2.log">0.229181</me:pop>
        <me:pop ref="Formaldehyde.log">0.770819</me:pop>
      </me:population>
      <me:population time="1000" logTime="3">
        <me:pop ref="CH2oo.log">4.14514e-27</me:pop>
        <me:pop ref="Altamine2">0</me:pop>
        <me:pop ref="PC2.log">1.08418e-23</me:pop>
        <me:pop ref="RC2.log">9.58641e-33</me:pop>
        <me:pop ref="Ring2.log">0.229181</me:pop>
        <me:pop ref="Formaldehyde.log">0.770819</me:pop>
      </me:population>
      <me:population time="1258.93" logTime="3.1">
        <me:pop ref="CH2oo.log">4.14514e-27</me:pop>
        <me:pop ref="Altamine2">0</me:pop>
        <me:pop ref="PC2.log">1.08418e-23</me:pop>
        <me:pop ref="RC2.log">9.58641e-33</me:pop>
        <me:pop ref="Ring2.log">0.229181</me:pop>
        <me:pop ref="Formaldehyde.log">0.770819</me:pop>
      </me:population>
      <me:population time="1584.89" logTime="3.2">
        <me:pop ref="CH2oo.log">4.14514e-27</me:pop>
        <me:pop ref="Altamine2">0</me:pop>
        <me:pop ref="PC2.log">1.08418e-23</me:pop>
        <me:pop ref="RC2.log">9.58641e-33</me:pop>
        <me:pop ref="Ring2.log">0.229181</me:pop>
        <me:pop ref="Formaldehyde.log">0.770819</me:pop>
      </me:population>
      <me:population time="1995.26" logTime="3.3">
        <me:pop ref="CH2oo.log">4.14514e-27</me:pop>
        <me:pop ref="Altamine2">0</me:pop>
        <me:pop ref="PC2.log">1.08418e-23</me:pop>
        <me:pop ref="RC2.log">9.58641e-33</me:pop>
        <me:pop ref="Ring2.log">0.229181</me:pop>
        <me:pop ref="Formaldehyde.log">0.770819</me:pop>
      </me:population>
      <me:population time="2511.89" logTime="3.4">
        <me:pop ref="CH2oo.log">4.14514e-27</me:pop>
        <me:pop ref="Altamine2">0</me:pop>
        <me:pop ref="PC2.log">1.08418e-23</me:pop>
        <me:pop ref="RC2.log">9.5864e-33</me:pop>
        <me:pop ref="Ring2.log">0.229181</me:pop>
        <me:pop ref="Formaldehyde.log">0.770819</me:pop>
      </me:population>
      <me:population time="3162.28" logTime="3.5">
        <me:pop ref="CH2oo.log">4.14514e-27</me:pop>
        <me:pop ref="Altamine2">0</me:pop>
        <me:pop ref="PC2.log">1.08418e-23</me:pop>
        <me:pop ref="RC2.log">9.5864e-33</me:pop>
        <me:pop ref="Ring2.log">0.229181</me:pop>
        <me:pop ref="Formaldehyde.log">0.770819</me:pop>
      </me:population>
      <me:population time="3981.07" logTime="3.6">
        <me:pop ref="CH2oo.log">4.14514e-27</me:pop>
        <me:pop ref="Altamine2">0</me:pop>
        <me:pop ref="PC2.log">1.08417e-23</me:pop>
        <me:pop ref="RC2.log">9.5864e-33</me:pop>
        <me:pop ref="Ring2.log">0.229181</me:pop>
        <me:pop ref="Formaldehyde.log">0.770819</me:pop>
      </me:population>
      <me:population time="5011.87" logTime="3.7">
        <me:pop ref="CH2oo.log">4.14513e-27</me:pop>
        <me:pop ref="Altamine2">0</me:pop>
        <me:pop ref="PC2.log">1.08417e-23</me:pop>
        <me:pop ref="RC2.log">9.58639e-33</me:pop>
        <me:pop ref="Ring2.log">0.229181</me:pop>
        <me:pop ref="Formaldehyde.log">0.770819</me:pop>
      </me:population>
      <me:population time="6309.57" logTime="3.8">
        <me:pop ref="CH2oo.log">4.14513e-27</me:pop>
        <me:pop ref="Altamine2">0</me:pop>
        <me:pop ref="PC2.log">1.08417e-23</me:pop>
        <me:pop ref="RC2.log">9.58639e-33</me:pop>
        <me:pop ref="Ring2.log">0.229181</me:pop>
        <me:pop ref="Formaldehyde.log">0.770819</me:pop>
      </me:population>
      <me:population time="7943.28" logTime="3.9">
        <me:pop ref="CH2oo.log">4.14513e-27</me:pop>
        <me:pop ref="Altamine2">0</me:pop>
        <me:pop ref="PC2.log">1.08417e-23</me:pop>
        <me:pop ref="RC2.log">9.58638e-33</me:pop>
        <me:pop ref="Ring2.log">0.22918</me:pop>
        <me:pop ref="Formaldehyde.log">0.77082</me:pop>
      </me:population>
      <me:population time="10000" logTime="4">
        <me:pop ref="CH2oo.log">4.14513e-27</me:pop>
        <me:pop ref="Altamine2">0</me:pop>
        <me:pop ref="PC2.log">1.08417e-23</me:pop>
        <me:pop ref="RC2.log">9.58638e-33</me:pop>
        <me:pop ref="Ring2.log">0.22918</me:pop>
        <me:pop ref="Formaldehyde.log">0.77082</me:pop>
      </me:population>
    </me:populationList>
    <me:avEnergyList T="298.15" conc="2.46149e+19" energyUnits="kJ/mol">
      <me:avEnergy ref="Altamine2">
        <me:Av time="1e-11" logTime="-11">0</me:Av>
        <me:Av time="1.25893e-11" logTime="-10.9">0</me:Av>
        <me:Av time="1.58489e-11" logTime="-10.8">0</me:Av>
        <me:Av time="1.99526e-11" logTime="-10.7">0</me:Av>
        <me:Av time="2.51189e-11" logTime="-10.6">0</me:Av>
        <me:Av time="3.16228e-11" logTime="-10.5">0</me:Av>
        <me:Av time="3.98107e-11" logTime="-10.4">0</me:Av>
        <me:Av time="5.01187e-11" logTime="-10.3">0</me:Av>
        <me:Av time="6.30957e-11" logTime="-10.2">0</me:Av>
        <me:Av time="7.94328e-11" logTime="-10.1">0</me:Av>
        <me:Av time="1e-10" logTime="-10">0</me:Av>
        <me:Av time="1.25893e-10" logTime="-9.9">0</me:Av>
        <me:Av time="1.58489e-10" logTime="-9.8">0</me:Av>
        <me:Av time="1.99526e-10" logTime="-9.7">0</me:Av>
        <me:Av time="2.51189e-10" logTime="-9.6">0</me:Av>
        <me:Av time="3.16228e-10" logTime="-9.5">0</me:Av>
        <me:Av time="3.98107e-10" logTime="-9.4">0</me:Av>
        <me:Av time="5.01187e-10" logTime="-9.3">0</me:Av>
        <me:Av time="6.30957e-10" logTime="-9.2">0</me:Av>
        <me:Av time="7.94328e-10" logTime="-9.1">0</me:Av>
        <me:Av time="1e-09" logTime="-9">0</me:Av>
        <me:Av time="1.25893e-09" logTime="-8.9">0</me:Av>
        <me:Av time="1.58489e-09" logTime="-8.8">0</me:Av>
        <me:Av time="1.99526e-09" logTime="-8.7">0</me:Av>
        <me:Av time="2.51189e-09" logTime="-8.6">0</me:Av>
        <me:Av time="3.16228e-09" logTime="-8.5">0</me:Av>
        <me:Av time="3.98107e-09" logTime="-8.4">0</me:Av>
        <me:Av time="5.01187e-09" logTime="-8.3">0</me:Av>
        <me:Av time="6.30957e-09" logTime="-8.2">0</me:Av>
        <me:Av time="7.94328e-09" logTime="-8.1">0</me:Av>
        <me:Av time="1e-08" logTime="-8">0</me:Av>
        <me:Av time="1.25893e-08" logTime="-7.9">0</me:Av>
        <me:Av time="1.58489e-08" logTime="-7.8">0</me:Av>
        <me:Av time="1.99526e-08" logTime="-7.7">0</me:Av>
        <me:Av time="2.51189e-08" logTime="-7.6">0</me:Av>
        <me:Av time="3.16228e-08" logTime="-7.5">0</me:Av>
        <me:Av time="3.98107e-08" logTime="-7.4">0</me:Av>
        <me:Av time="5.01187e-08" logTime="-7.3">0</me:Av>
        <me:Av time="6.30957e-08" logTime="-7.2">0</me:Av>
        <me:Av time="7.94328e-08" logTime="-7.1">0</me:Av>
        <me:Av time="1e-07" logTime="-7">0</me:Av>
        <me:Av time="1.25893e-07" logTime="-6.9">0</me:Av>
        <me:Av time="1.58489e-07" logTime="-6.8">0</me:Av>
        <me:Av time="1.99526e-07" logTime="-6.7">0</me:Av>
        <me:Av time="2.51189e-07" logTime="-6.6">0</me:Av>
        <me:Av time="3.16228e-07" logTime="-6.5">0</me:Av>
        <me:Av time="3.98107e-07" logTime="-6.4">0</me:Av>
        <me:Av time="5.01187e-07" logTime="-6.3">0</me:Av>
        <me:Av time="6.30957e-07" logTime="-6.2">0</me:Av>
        <me:Av time="7.94328e-07" logTime="-6.1">0</me:Av>
        <me:Av time="1e-06" logTime="-6">0</me:Av>
        <me:Av time="1.25893e-06" logTime="-5.9">0</me:Av>
        <me:Av time="1.58489e-06" logTime="-5.8">0</me:Av>
        <me:Av time="1.99526e-06" logTime="-5.7">0</me:Av>
        <me:Av time="2.51189e-06" logTime="-5.6">0</me:Av>
        <me:Av time="3.16228e-06" logTime="-5.5">0</me:Av>
        <me:Av time="3.98107e-06" logTime="-5.4">0</me:Av>
        <me:Av time="5.01187e-06" logTime="-5.3">0</me:Av>
        <me:Av time="6.30957e-06" logTime="-5.2">0</me:Av>
        <me:Av time="7.94328e-06" logTime="-5.1">0</me:Av>
        <me:Av time="1e-05" logTime="-5">0</me:Av>
        <me:Av time="1.25893e-05" logTime="-4.9">0</me:Av>
        <me:Av time="1.58489e-05" logTime="-4.8">0</me:Av>
        <me:Av time="1.99526e-05" logTime="-4.7">0</me:Av>
        <me:Av time="2.51189e-05" logTime="-4.6">0</me:Av>
        <me:Av time="3.16228e-05" logTime="-4.5">0</me:Av>
        <me:Av time="3.98107e-05" logTime="-4.4">0</me:Av>
        <me:Av time="5.01187e-05" logTime="-4.3">0</me:Av>
        <me:Av time="6.30957e-05" logTime="-4.2">0</me:Av>
        <me:Av time="7.94328e-05" logTime="-4.1">0</me:Av>
        <me:Av time="0.0001" logTime="-4">0</me:Av>
        <me:Av time="0.000125893" logTime="-3.9">0</me:Av>
        <me:Av time="0.000158489" logTime="-3.8">0</me:Av>
        <me:Av time="0.000199526" logTime="-3.7">0</me:Av>
        <me:Av time="0.000251189" logTime="-3.6">0</me:Av>
        <me:Av time="0.000316228" logTime="-3.5">0</me:Av>
        <me:Av time="0.000398107" logTime="-3.4">0</me:Av>
        <me:Av time="0.000501187" logTime="-3.3">0</me:Av>
        <me:Av time="0.000630957" logTime="-3.2">0</me:Av>
        <me:Av time="0.000794328" logTime="-3.1">0</me:Av>
        <me:Av time="0.001" logTime="-3">0</me:Av>
        <me:Av time="0.00125893" logTime="-2.9">0</me:Av>
        <me:Av time="0.00158489" logTime="-2.8">0</me:Av>
        <me:Av time="0.00199526" logTime="-2.7">0</me:Av>
        <me:Av time="0.00251189" logTime="-2.6">0</me:Av>
        <me:Av time="0.00316228" logTime="-2.5">0</me:Av>
        <me:Av time="0.00398107" logTime="-2.4">0</me:Av>
        <me:Av time="0.00501187" logTime="-2.3">0</me:Av>
        <me:Av time="0.00630957" logTime="-2.2">0</me:Av>
        <me:Av time="0.00794328" logTime="-2.1">0</me:Av>
        <me:Av time="0.01" logTime="-2">0</me:Av>
        <me:Av time="0.0125893" logTime="-1.9">0</me:Av>
        <me:Av time="0.0158489" logTime="-1.8">0</me:Av>
        <me:Av time="0.0199526" logTime="-1.7">0</me:Av>
        <me:Av time="0.0251189" logTime="-1.6">0</me:Av>
        <me:Av time="0.0316228" logTime="-1.5">0</me:Av>
        <me:Av time="0.0398107" logTime="-1.4">0</me:Av>
        <me:Av time="0.0501187" logTime="-1.3">0</me:Av>
        <me:Av time="0.0630957" logTime="-1.2">0</me:Av>
        <me:Av time="0.0794328" logTime="-1.1">0</me:Av>
        <me:Av time="0.1" logTime="-1">0</me:Av>
        <me:Av time="0.125893" logTime="-0.9">0</me:Av>
        <me:Av time="0.158489" logTime="-0.8">0</me:Av>
        <me:Av time="0.199526" logTime="-0.7">0</me:Av>
        <me:Av time="0.251189" logTime="-0.6">0</me:Av>
        <me:Av time="0.316228" logTime="-0.5">0</me:Av>
        <me:Av time="0.398107" logTime="-0.4">0</me:Av>
        <me:Av time="0.501187" logTime="-0.3">0</me:Av>
        <me:Av time="0.630957" logTime="-0.2">0</me:Av>
        <me:Av time="0.794328" logTime="-0.1">0</me:Av>
        <me:Av time="1" logTime="0">0</me:Av>
        <me:Av time="1.25893" logTime="0.1">0</me:Av>
        <me:Av time="1.58489" logTime="0.2">0</me:Av>
        <me:Av time="1.99526" logTime="0.3">0</me:Av>
        <me:Av time="2.51189" logTime="0.4">0</me:Av>
        <me:Av time="3.16228" logTime="0.5">0</me:Av>
        <me:Av time="3.98107" logTime="0.6">0</me:Av>
        <me:Av time="5.01187" logTime="0.7">0</me:Av>
        <me:Av time="6.30957" logTime="0.8">0</me:Av>
        <me:Av time="7.94328" logTime="0.9">0</me:Av>
        <me:Av time="10" logTime="1">0</me:Av>
        <me:Av time="12.5893" logTime="1.1">0</me:Av>
        <me:Av time="15.8489" logTime="1.2">0</me:Av>
        <me:Av time="19.9526" logTime="1.3">0</me:Av>
        <me:Av time="25.1189" logTime="1.4">0</me:Av>
        <me:Av time="31.6228" logTime="1.5">0</me:Av>
        <me:Av time="39.8107" logTime="1.6">0</me:Av>
        <me:Av time="50.1187" logTime="1.7">0</me:Av>
        <me:Av time="63.0957" logTime="1.8">0</me:Av>
        <me:Av time="79.4328" logTime="1.9">0</me:Av>
        <me:Av time="100" logTime="2">0</me:Av>
        <me:Av time="125.893" logTime="2.1">0</me:Av>
        <me:Av time="158.489" logTime="2.2">0</me:Av>
        <me:Av time="199.526" logTime="2.3">0</me:Av>
        <me:Av time="251.189" logTime="2.4">0</me:Av>
        <me:Av time="316.228" logTime="2.5">0</me:Av>
        <me:Av time="398.107" logTime="2.6">0</me:Av>
        <me:Av time="501.187" logTime="2.7">0</me:Av>
        <me:Av time="630.957" logTime="2.8">0</me:Av>
        <me:Av time="794.328" logTime="2.9">0</me:Av>
        <me:Av time="1000" logTime="3">0</me:Av>
        <me:Av time="1258.93" logTime="3.1">0</me:Av>
        <me:Av time="1584.89" logTime="3.2">0</me:Av>
        <me:Av time="1995.26" logTime="3.3">0</me:Av>
        <me:Av time="2511.89" logTime="3.4">0</me:Av>
        <me:Av time="3162.28" logTime="3.5">0</me:Av>
        <me:Av time="3981.07" logTime="3.6">0</me:Av>
        <me:Av time="5011.87" logTime="3.7">0</me:Av>
        <me:Av time="6309.57" logTime="3.8">0</me:Av>
        <me:Av time="7943.28" logTime="3.9">0</me:Av>
        <me:Av time="10000" logTime="4">0</me:Av>
      </me:avEnergy>
      <me:avEnergy ref="PC2.log">
        <me:Av time="1e-11" logTime="-11">438.987</me:Av>
        <me:Av time="1.25893e-11" logTime="-10.9">438.936</me:Av>
        <me:Av time="1.58489e-11" logTime="-10.8">438.872</me:Av>
        <me:Av time="1.99526e-11" logTime="-10.7">438.791</me:Av>
        <me:Av time="2.51189e-11" logTime="-10.6">438.691</me:Av>
        <me:Av time="3.16228e-11" logTime="-10.5">438.566</me:Av>
        <me:Av time="3.98107e-11" logTime="-10.4">438.412</me:Av>
        <me:Av time="5.01187e-11" logTime="-10.3">438.222</me:Av>
        <me:Av time="6.30957e-11" logTime="-10.2">437.989</me:Av>
        <me:Av time="7.94328e-11" logTime="-10.1">437.706</me:Av>
        <me:Av time="1e-10" logTime="-10">437.366</me:Av>
        <me:Av time="1.25893e-10" logTime="-9.9">436.959</me:Av>
        <me:Av time="1.58489e-10" logTime="-9.8">436.48</me:Av>
        <me:Av time="1.99526e-10" logTime="-9.7">435.921</me:Av>
        <me:Av time="2.51189e-10" logTime="-9.6">435.281</me:Av>
        <me:Av time="3.16228e-10" logTime="-9.5">434.56</me:Av>
        <me:Av time="3.98107e-10" logTime="-9.4">433.765</me:Av>
        <me:Av time="5.01187e-10" logTime="-9.3">432.906</me:Av>
        <me:Av time="6.30957e-10" logTime="-9.2">432.004</me:Av>
        <me:Av time="7.94328e-10" logTime="-9.1">431.087</me:Av>
        <me:Av time="1e-09" logTime="-9">430.19</me:Av>
        <me:Av time="1.25893e-09" logTime="-8.9">429.356</me:Av>
        <me:Av time="1.58489e-09" logTime="-8.8">428.629</me:Av>
        <me:Av time="1.99526e-09" logTime="-8.7">428.042</me:Av>
        <me:Av time="2.51189e-09" logTime="-8.6">427.611</me:Av>
        <me:Av time="3.16228e-09" logTime="-8.5">427.321</me:Av>
        <me:Av time="3.98107e-09" logTime="-8.4">427.131</me:Av>
        <me:Av time="5.01187e-09" logTime="-8.3">426.994</me:Av>
        <me:Av time="6.30957e-09" logTime="-8.2">426.872</me:Av>
        <me:Av time="7.94328e-09" logTime="-8.1">426.741</me:Av>
        <me:Av time="1e-08" logTime="-8">426.588</me:Av>
        <me:Av time="1.25893e-08" logTime="-7.9">426.408</me:Av>
        <me:Av time="1.58489e-08" logTime="-7.8">426.198</me:Av>
        <me:Av time="1.99526e-08" logTime="-7.7">425.958</me:Av>
        <me:Av time="2.51189e-08" logTime="-7.6">425.688</me:Av>
        <me:Av time="3.16228e-08" logTime="-7.5">425.391</me:Av>
        <me:Av time="3.98107e-08" logTime="-7.4">425.073</me:Av>
        <me:Av time="5.01187e-08" logTime="-7.3">424.743</me:Av>
        <me:Av time="6.30957e-08" logTime="-7.2">424.411</me:Av>
        <me:Av time="7.94328e-08" logTime="-7.1">424.088</me:Av>
        <me:Av time="1e-07" logTime="-7">423.789</me:Av>
        <me:Av time="1.25893e-07" logTime="-6.9">423.525</me:Av>
        <me:Av time="1.58489e-07" logTime="-6.8">423.304</me:Av>
        <me:Av time="1.99526e-07" logTime="-6.7">423.133</me:Av>
        <me:Av time="2.51189e-07" logTime="-6.6">423.012</me:Av>
        <me:Av time="3.16228e-07" logTime="-6.5">422.936</me:Av>
        <me:Av time="3.98107e-07" logTime="-6.4">422.895</me:Av>
        <me:Av time="5.01187e-07" logTime="-6.3">422.877</me:Av>
        <me:Av time="6.30957e-07" logTime="-6.2">422.871</me:Av>
        <me:Av time="7.94328e-07" logTime="-6.1">422.869</me:Av>
        <me:Av time="1e-06" logTime="-6">422.869</me:Av>
        <me:Av time="1.25893e-06" logTime="-5.9">422.869</me:Av>
        <me:Av time="1.58489e-06" logTime="-5.8">422.869</me:Av>
        <me:Av time="1.99526e-06" logTime="-5.7">422.869</me:Av>
        <me:Av time="2.51189e-06" logTime="-5.6">422.869</me:Av>
        <me:Av time="3.16228e-06" logTime="-5.5">422.869</me:Av>
        <me:Av time="3.98107e-06" logTime="-5.4">422.869</me:Av>
        <me:Av time="5.01187e-06" logTime="-5.3">422.869</me:Av>
        <me:Av time="6.30957e-06" logTime="-5.2">422.869</me:Av>
        <me:Av time="7.94328e-06" logTime="-5.1">422.869</me:Av>
        <me:Av time="1e-05" logTime="-5">422.869</me:Av>
        <me:Av time="1.25893e-05" logTime="-4.9">422.869</me:Av>
        <me:Av time="1.58489e-05" logTime="-4.8">422.869</me:Av>
        <me:Av time="1.99526e-05" logTime="-4.7">422.869</me:Av>
        <me:Av time="2.51189e-05" logTime="-4.6">422.869</me:Av>
        <me:Av time="3.16228e-05" logTime="-4.5">422.869</me:Av>
        <me:Av time="3.98107e-05" logTime="-4.4">422.869</me:Av>
        <me:Av time="5.01187e-05" logTime="-4.3">422.869</me:Av>
        <me:Av time="6.30957e-05" logTime="-4.2">422.869</me:Av>
        <me:Av time="7.94328e-05" logTime="-4.1">422.869</me:Av>
        <me:Av time="0.0001" logTime="-4">422.869</me:Av>
        <me:Av time="0.000125893" logTime="-3.9">422.869</me:Av>
        <me:Av time="0.000158489" logTime="-3.8">422.869</me:Av>
        <me:Av time="0.000199526" logTime="-3.7">422.869</me:Av>
        <me:Av time="0.000251189" logTime="-3.6">422.869</me:Av>
        <me:Av time="0.000316228" logTime="-3.5">422.869</me:Av>
        <me:Av time="0.000398107" logTime="-3.4">422.869</me:Av>
        <me:Av time="0.000501187" logTime="-3.3">422.869</me:Av>
        <me:Av time="0.000630957" logTime="-3.2">422.869</me:Av>
        <me:Av time="0.000794328" logTime="-3.1">422.869</me:Av>
        <me:Av time="0.001" logTime="-3">422.869</me:Av>
        <me:Av time="0.00125893" logTime="-2.9">422.869</me:Av>
        <me:Av time="0.00158489" logTime="-2.8">422.869</me:Av>
        <me:Av time="0.00199526" logTime="-2.7">422.869</me:Av>
        <me:Av time="0.00251189" logTime="-2.6">422.869</me:Av>
        <me:Av time="0.00316228" logTime="-2.5">422.869</me:Av>
        <me:Av time="0.00398107" logTime="-2.4">422.869</me:Av>
        <me:Av time="0.00501187" logTime="-2.3">422.869</me:Av>
        <me:Av time="0.00630957" logTime="-2.2">422.869</me:Av>
        <me:Av time="0.00794328" logTime="-2.1">422.869</me:Av>
        <me:Av time="0.01" logTime="-2">422.869</me:Av>
        <me:Av time="0.0125893" logTime="-1.9">422.869</me:Av>
        <me:Av time="0.0158489" logTime="-1.8">422.869</me:Av>
        <me:Av time="0.0199526" logTime="-1.7">422.869</me:Av>
        <me:Av time="0.0251189" logTime="-1.6">422.869</me:Av>
        <me:Av time="0.0316228" logTime="-1.5">422.869</me:Av>
        <me:Av time="0.0398107" logTime="-1.4">422.869</me:Av>
        <me:Av time="0.0501187" logTime="-1.3">422.869</me:Av>
        <me:Av time="0.0630957" logTime="-1.2">422.869</me:Av>
        <me:Av time="0.0794328" logTime="-1.1">422.869</me:Av>
        <me:Av time="0.1" logTime="-1">422.869</me:Av>
        <me:Av time="0.125893" logTime="-0.9">422.869</me:Av>
        <me:Av time="0.158489" logTime="-0.8">422.869</me:Av>
        <me:Av time="0.199526" logTime="-0.7">422.869</me:Av>
        <me:Av time="0.251189" logTime="-0.6">422.869</me:Av>
        <me:Av time="0.316228" logTime="-0.5">422.869</me:Av>
        <me:Av time="0.398107" logTime="-0.4">422.869</me:Av>
        <me:Av time="0.501187" logTime="-0.3">422.869</me:Av>
        <me:Av time="0.630957" logTime="-0.2">422.869</me:Av>
        <me:Av time="0.794328" logTime="-0.1">422.869</me:Av>
        <me:Av time="1" logTime="0">422.869</me:Av>
        <me:Av time="1.25893" logTime="0.1">422.869</me:Av>
        <me:Av time="1.58489" logTime="0.2">422.869</me:Av>
        <me:Av time="1.99526" logTime="0.3">422.862</me:Av>
        <me:Av time="2.51189" logTime="0.4">422.421</me:Av>
        <me:Av time="3.16228" logTime="0.5">384.291</me:Av>
        <me:Av time="3.98107" logTime="0.6">348.122</me:Av>
        <me:Av time="5.01187" logTime="0.7">348.018</me:Av>
        <me:Av time="6.30957" logTime="0.8">348.018</me:Av>
        <me:Av time="7.94328" logTime="0.9">348.018</me:Av>
        <me:Av time="10" logTime="1">348.018</me:Av>
        <me:Av time="12.5893" logTime="1.1">348.018</me:Av>
        <me:Av time="15.8489" logTime="1.2">348.018</me:Av>
        <me:Av time="19.9526" logTime="1.3">348.018</me:Av>
        <me:Av time="25.1189" logTime="1.4">348.018</me:Av>
        <me:Av time="31.6228" logTime="1.5">348.018</me:Av>
        <me:Av time="39.8107" logTime="1.6">348.018</me:Av>
        <me:Av time="50.1187" logTime="1.7">348.018</me:Av>
        <me:Av time="63.0957" logTime="1.8">348.018</me:Av>
        <me:Av time="79.4328" logTime="1.9">348.018</me:Av>
        <me:Av time="100" logTime="2">348.018</me:Av>
        <me:Av time="125.893" logTime="2.1">348.018</me:Av>
        <me:Av time="158.489" logTime="2.2">348.018</me:Av>
        <me:Av time="199.526" logTime="2.3">348.018</me:Av>
        <me:Av time="251.189" logTime="2.4">348.018</me:Av>
        <me:Av time="316.228" logTime="2.5">348.018</me:Av>
        <me:Av time="398.107" logTime="2.6">348.018</me:Av>
        <me:Av time="501.187" logTime="2.7">348.018</me:Av>
        <me:Av time="630.957" logTime="2.8">348.018</me:Av>
        <me:Av time="794.328" logTime="2.9">348.018</me:Av>
        <me:Av time="1000" logTime="3">348.018</me:Av>
        <me:Av time="1258.93" logTime="3.1">348.018</me:Av>
        <me:Av time="1584.89" logTime="3.2">348.018</me:Av>
        <me:Av time="1995.26" logTime="3.3">348.018</me:Av>
        <me:Av time="2511.89" logTime="3.4">348.018</me:Av>
        <me:Av time="3162.28" logTime="3.5">348.018</me:Av>
        <me:Av time="3981.07" logTime="3.6">348.018</me:Av>
        <me:Av time="5011.87" logTime="3.7">348.018</me:Av>
        <me:Av time="6309.57" logTime="3.8">348.018</me:Av>
        <me:Av time="7943.28" logTime="3.9">348.018</me:Av>
        <me:Av time="10000" logTime="4">348.018</me:Av>
      </me:avEnergy>
      <me:avEnergy ref="RC2.log">
        <me:Av time="1e-11" logTime="-11">43.9508</me:Av>
        <me:Av time="1.25893e-11" logTime="-10.9">43.9258</me:Av>
        <me:Av time="1.58489e-11" logTime="-10.8">43.8943</me:Av>
        <me:Av time="1.99526e-11" logTime="-10.7">43.8549</me:Av>
        <me:Av time="2.51189e-11" logTime="-10.6">43.8053</me:Av>
        <me:Av time="3.16228e-11" logTime="-10.5">43.7431</me:Av>
        <me:Av time="3.98107e-11" logTime="-10.4">43.6652</me:Av>
        <me:Av time="5.01187e-11" logTime="-10.3">43.5677</me:Av>
        <me:Av time="6.30957e-11" logTime="-10.2">43.4458</me:Av>
        <me:Av time="7.94328e-11" logTime="-10.1">43.2936</me:Av>
        <me:Av time="1e-10" logTime="-10">43.1041</me:Av>
        <me:Av time="1.25893e-10" logTime="-9.9">42.8686</me:Av>
        <me:Av time="1.58489e-10" logTime="-9.8">42.5766</me:Av>
        <me:Av time="1.99526e-10" logTime="-9.7">42.216</me:Av>
        <me:Av time="2.51189e-10" logTime="-9.6">41.7721</me:Av>
        <me:Av time="3.16228e-10" logTime="-9.5">41.2282</me:Av>
        <me:Av time="3.98107e-10" logTime="-9.4">40.5651</me:Av>
        <me:Av time="5.01187e-10" logTime="-9.3">39.7616</me:Av>
        <me:Av time="6.30957e-10" logTime="-9.2">38.7953</me:Av>
        <me:Av time="7.94328e-10" logTime="-9.1">37.6449</me:Av>
        <me:Av time="1e-09" logTime="-9">36.2937</me:Av>
        <me:Av time="1.25893e-09" logTime="-8.9">34.7362</me:Av>
        <me:Av time="1.58489e-09" logTime="-8.8">32.9861</me:Av>
        <me:Av time="1.99526e-09" logTime="-8.7">31.0849</me:Av>
        <me:Av time="2.51189e-09" logTime="-8.6">29.105</me:Av>
        <me:Av time="3.16228e-09" logTime="-8.5">27.1421</me:Av>
        <me:Av time="3.98107e-09" logTime="-8.4">25.2948</me:Av>
        <me:Av time="5.01187e-09" logTime="-8.3">23.6392</me:Av>
        <me:Av time="6.30957e-09" logTime="-8.2">22.2137</me:Av>
        <me:Av time="7.94328e-09" logTime="-8.1">21.0199</me:Av>
        <me:Av time="1e-08" logTime="-8">20.0366</me:Av>
        <me:Av time="1.25893e-08" logTime="-7.9">19.2344</me:Av>
        <me:Av time="1.58489e-08" logTime="-7.8">18.5839</me:Av>
        <me:Av time="1.99526e-08" logTime="-7.7">18.059</me:Av>
        <me:Av time="2.51189e-08" logTime="-7.6">17.6371</me:Av>
        <me:Av time="3.16228e-08" logTime="-7.5">17.2994</me:Av>
        <me:Av time="3.98107e-08" logTime="-7.4">17.0302</me:Av>
        <me:Av time="5.01187e-08" logTime="-7.3">16.8166</me:Av>
        <me:Av time="6.30957e-08" logTime="-7.2">16.6482</me:Av>
        <me:Av time="7.94328e-08" logTime="-7.1">16.5164</me:Av>
        <me:Av time="1e-07" logTime="-7">16.4147</me:Av>
        <me:Av time="1.25893e-07" logTime="-6.9">16.3376</me:Av>
        <me:Av time="1.58489e-07" logTime="-6.8">16.2808</me:Av>
        <me:Av time="1.99526e-07" logTime="-6.7">16.2407</me:Av>
        <me:Av time="2.51189e-07" logTime="-6.6">16.2142</me:Av>
        <me:Av time="3.16228e-07" logTime="-6.5">16.1982</me:Av>
        <me:Av time="3.98107e-07" logTime="-6.4">16.1898</me:Av>
        <me:Av time="5.01187e-07" logTime="-6.3">16.1861</me:Av>
        <me:Av time="6.30957e-07" logTime="-6.2">16.1849</me:Av>
        <me:Av time="7.94328e-07" logTime="-6.1">16.1846</me:Av>
        <me:Av time="1e-06" logTime="-6">16.1845</me:Av>
        <me:Av time="1.25893e-06" logTime="-5.9">16.1845</me:Av>
        <me:Av time="1.58489e-06" logTime="-5.8">16.1845</me:Av>
        <me:Av time="1.99526e-06" logTime="-5.7">16.1845</me:Av>
        <me:Av time="2.51189e-06" logTime="-5.6">16.1845</me:Av>
        <me:Av time="3.16228e-06" logTime="-5.5">16.1845</me:Av>
        <me:Av time="3.98107e-06" logTime="-5.4">16.1845</me:Av>
        <me:Av time="5.01187e-06" logTime="-5.3">16.1845</me:Av>
        <me:Av time="6.30957e-06" logTime="-5.2">16.1845</me:Av>
        <me:Av time="7.94328e-06" logTime="-5.1">16.1845</me:Av>
        <me:Av time="1e-05" logTime="-5">16.1845</me:Av>
        <me:Av time="1.25893e-05" logTime="-4.9">16.1845</me:Av>
        <me:Av time="1.58489e-05" logTime="-4.8">16.1845</me:Av>
        <me:Av time="1.99526e-05" logTime="-4.7">16.1845</me:Av>
        <me:Av time="2.51189e-05" logTime="-4.6">16.1845</me:Av>
        <me:Av time="3.16228e-05" logTime="-4.5">16.1845</me:Av>
        <me:Av time="3.98107e-05" logTime="-4.4">16.1845</me:Av>
        <me:Av time="5.01187e-05" logTime="-4.3">16.1845</me:Av>
        <me:Av time="6.30957e-05" logTime="-4.2">16.1845</me:Av>
        <me:Av time="7.94328e-05" logTime="-4.1">16.1845</me:Av>
        <me:Av time="0.0001" logTime="-4">16.1845</me:Av>
        <me:Av time="0.000125893" logTime="-3.9">16.1845</me:Av>
        <me:Av time="0.000158489" logTime="-3.8">16.1845</me:Av>
        <me:Av time="0.000199526" logTime="-3.7">16.1845</me:Av>
        <me:Av time="0.000251189" logTime="-3.6">16.1845</me:Av>
        <me:Av time="0.000316228" logTime="-3.5">16.1845</me:Av>
        <me:Av time="0.000398107" logTime="-3.4">16.1845</me:Av>
        <me:Av time="0.000501187" logTime="-3.3">16.1845</me:Av>
        <me:Av time="0.000630957" logTime="-3.2">16.1845</me:Av>
        <me:Av time="0.000794328" logTime="-3.1">16.1845</me:Av>
        <me:Av time="0.001" logTime="-3">16.1845</me:Av>
        <me:Av time="0.00125893" logTime="-2.9">16.1845</me:Av>
        <me:Av time="0.00158489" logTime="-2.8">16.1845</me:Av>
        <me:Av time="0.00199526" logTime="-2.7">16.1845</me:Av>
        <me:Av time="0.00251189" logTime="-2.6">16.1845</me:Av>
        <me:Av time="0.00316228" logTime="-2.5">16.1845</me:Av>
        <me:Av time="0.00398107" logTime="-2.4">16.1845</me:Av>
        <me:Av time="0.00501187" logTime="-2.3">16.1845</me:Av>
        <me:Av time="0.00630957" logTime="-2.2">16.1845</me:Av>
        <me:Av time="0.00794328" logTime="-2.1">16.1845</me:Av>
        <me:Av time="0.01" logTime="-2">16.1845</me:Av>
        <me:Av time="0.0125893" logTime="-1.9">16.1845</me:Av>
        <me:Av time="0.0158489" logTime="-1.8">16.1845</me:Av>
        <me:Av time="0.0199526" logTime="-1.7">16.1845</me:Av>
        <me:Av time="0.0251189" logTime="-1.6">16.1845</me:Av>
        <me:Av time="0.0316228" logTime="-1.5">16.1845</me:Av>
        <me:Av time="0.0398107" logTime="-1.4">16.1845</me:Av>
        <me:Av time="0.0501187" logTime="-1.3">16.1845</me:Av>
        <me:Av time="0.0630957" logTime="-1.2">16.1845</me:Av>
        <me:Av time="0.0794328" logTime="-1.1">16.1845</me:Av>
        <me:Av time="0.1" logTime="-1">16.1845</me:Av>
        <me:Av time="0.125893" logTime="-0.9">16.1845</me:Av>
        <me:Av time="0.158489" logTime="-0.8">16.1845</me:Av>
        <me:Av time="0.199526" logTime="-0.7">16.1845</me:Av>
        <me:Av time="0.251189" logTime="-0.6">16.1845</me:Av>
        <me:Av time="0.316228" logTime="-0.5">16.1845</me:Av>
        <me:Av time="0.398107" logTime="-0.4">16.1845</me:Av>
        <me:Av time="0.501187" logTime="-0.3">16.1845</me:Av>
        <me:Av time="0.630957" logTime="-0.2">16.1845</me:Av>
        <me:Av time="0.794328" logTime="-0.1">16.1845</me:Av>
        <me:Av time="1" logTime="0">16.1845</me:Av>
        <me:Av time="1.25893" logTime="0.1">16.1845</me:Av>
        <me:Av time="1.58489" logTime="0.2">16.1845</me:Av>
        <me:Av time="1.99526" logTime="0.3">16.1845</me:Av>
        <me:Av time="2.51189" logTime="0.4">16.1845</me:Av>
        <me:Av time="3.16228" logTime="0.5">16.1845</me:Av>
        <me:Av time="3.98107" logTime="0.6">16.1845</me:Av>
        <me:Av time="5.01187" logTime="0.7">16.1845</me:Av>
        <me:Av time="6.30957" logTime="0.8">16.1845</me:Av>
        <me:Av time="7.94328" logTime="0.9">16.0294</me:Av>
        <me:Av time="10" logTime="1">16.0266</me:Av>
        <me:Av time="12.5893" logTime="1.1">16.0266</me:Av>
        <me:Av time="15.8489" logTime="1.2">16.0266</me:Av>
        <me:Av time="19.9526" logTime="1.3">16.0266</me:Av>
        <me:Av time="25.1189" logTime="1.4">16.0266</me:Av>
        <me:Av time="31.6228" logTime="1.5">16.0266</me:Av>
        <me:Av time="39.8107" logTime="1.6">16.0266</me:Av>
        <me:Av time="50.1187" logTime="1.7">16.0266</me:Av>
        <me:Av time="63.0957" logTime="1.8">16.0266</me:Av>
        <me:Av time="79.4328" logTime="1.9">16.0266</me:Av>
        <me:Av time="100" logTime="2">16.0266</me:Av>
        <me:Av time="125.893" logTime="2.1">16.0266</me:Av>
        <me:Av time="158.489" logTime="2.2">16.0266</me:Av>
        <me:Av time="199.526" logTime="2.3">16.0266</me:Av>
        <me:Av time="251.189" logTime="2.4">16.0266</me:Av>
        <me:Av time="316.228" logTime="2.5">16.0266</me:Av>
        <me:Av time="398.107" logTime="2.6">16.0266</me:Av>
        <me:Av time="501.187" logTime="2.7">16.0266</me:Av>
        <me:Av time="630.957" logTime="2.8">16.0266</me:Av>
        <me:Av time="794.328" logTime="2.9">16.0266</me:Av>
        <me:Av time="1000" logTime="3">16.0266</me:Av>
        <me:Av time="1258.93" logTime="3.1">16.0266</me:Av>
        <me:Av time="1584.89" logTime="3.2">16.0266</me:Av>
        <me:Av time="1995.26" logTime="3.3">16.0266</me:Av>
        <me:Av time="2511.89" logTime="3.4">16.0266</me:Av>
        <me:Av time="3162.28" logTime="3.5">16.0266</me:Av>
        <me:Av time="3981.07" logTime="3.6">16.0266</me:Av>
        <me:Av time="5011.87" logTime="3.7">16.0266</me:Av>
        <me:Av time="6309.57" logTime="3.8">16.0266</me:Av>
        <me:Av time="7943.28" logTime="3.9">16.0266</me:Av>
        <me:Av time="10000" logTime="4">16.0266</me:Av>
      </me:avEnergy>
      <me:avEnergy ref="Ring2.log">
        <me:Av time="1e-11" logTime="-11">233.874</me:Av>
        <me:Av time="1.25893e-11" logTime="-10.9">233.819</me:Av>
        <me:Av time="1.58489e-11" logTime="-10.8">233.75</me:Av>
        <me:Av time="1.99526e-11" logTime="-10.7">233.664</me:Av>
        <me:Av time="2.51189e-11" logTime="-10.6">233.556</me:Av>
        <me:Av time="3.16228e-11" logTime="-10.5">233.421</me:Av>
        <me:Av time="3.98107e-11" logTime="-10.4">233.253</me:Av>
        <me:Av time="5.01187e-11" logTime="-10.3">233.045</me:Av>
        <me:Av time="6.30957e-11" logTime="-10.2">232.787</me:Av>
        <me:Av time="7.94328e-11" logTime="-10.1">232.468</me:Av>
        <me:Av time="1e-10" logTime="-10">232.077</me:Av>
        <me:Av time="1.25893e-10" logTime="-9.9">231.597</me:Av>
        <me:Av time="1.58489e-10" logTime="-9.8">231.013</me:Av>
        <me:Av time="1.99526e-10" logTime="-9.7">230.304</me:Av>
        <me:Av time="2.51189e-10" logTime="-9.6">229.447</me:Av>
        <me:Av time="3.16228e-10" logTime="-9.5">228.416</me:Av>
        <me:Av time="3.98107e-10" logTime="-9.4">227.178</me:Av>
        <me:Av time="5.01187e-10" logTime="-9.3">225.689</me:Av>
        <me:Av time="6.30957e-10" logTime="-9.2">223.895</me:Av>
        <me:Av time="7.94328e-10" logTime="-9.1">221.717</me:Av>
        <me:Av time="1e-09" logTime="-9">219.044</me:Av>
        <me:Av time="1.25893e-09" logTime="-8.9">215.72</me:Av>
        <me:Av time="1.58489e-09" logTime="-8.8">211.525</me:Av>
        <me:Av time="1.99526e-09" logTime="-8.7">206.168</me:Av>
        <me:Av time="2.51189e-09" logTime="-8.6">199.282</me:Av>
        <me:Av time="3.16228e-09" logTime="-8.5">190.432</me:Av>
        <me:Av time="3.98107e-09" logTime="-8.4">179.139</me:Av>
        <me:Av time="5.01187e-09" logTime="-8.3">164.932</me:Av>
        <me:Av time="6.30957e-09" logTime="-8.2">147.604</me:Av>
        <me:Av time="7.94328e-09" logTime="-8.1">127.935</me:Av>
        <me:Av time="1e-08" logTime="-8">108.183</me:Av>
        <me:Av time="1.25893e-08" logTime="-7.9">90.6511</me:Av>
        <me:Av time="1.58489e-08" logTime="-7.8">76.0585</me:Av>
        <me:Av time="1.99526e-08" logTime="-7.7">64.0992</me:Av>
        <me:Av time="2.51189e-08" logTime="-7.6">54.3111</me:Av>
        <me:Av time="3.16228e-08" logTime="-7.5">46.2907</me:Av>
        <me:Av time="3.98107e-08" logTime="-7.4">39.7054</me:Av>
        <me:Av time="5.01187e-08" logTime="-7.3">34.286</me:Av>
        <me:Av time="6.30957e-08" logTime="-7.2">29.818</me:Av>
        <me:Av time="7.94328e-08" logTime="-7.1">26.1325</me:Av>
        <me:Av time="1e-07" logTime="-7">23.0971</me:Av>
        <me:Av time="1.25893e-07" logTime="-6.9">20.6077</me:Av>
        <me:Av time="1.58489e-07" logTime="-6.8">18.5806</me:Av>
        <me:Av time="1.99526e-07" logTime="-6.7">16.9466</me:Av>
        <me:Av time="2.51189e-07" logTime="-6.6">15.646</me:Av>
        <me:Av time="3.16228e-07" logTime="-6.5">14.6253</me:Av>
        <me:Av time="3.98107e-07" logTime="-6.4">13.8349</me:Av>
        <me:Av time="5.01187e-07" logTime="-6.3">13.2291</me:Av>
        <me:Av time="6.30957e-07" logTime="-6.2">12.767</me:Av>
        <me:Av time="7.94328e-07" logTime="-6.1">12.4143</me:Av>
        <me:Av time="1e-06" logTime="-6">12.1436</me:Av>
        <me:Av time="1.25893e-06" logTime="-5.9">11.9345</me:Av>
        <me:Av time="1.58489e-06" logTime="-5.8">11.7721</me:Av>
        <me:Av time="1.99526e-06" logTime="-5.7">11.6453</me:Av>
        <me:Av time="2.51189e-06" logTime="-5.6">11.5459</me:Av>
        <me:Av time="3.16228e-06" logTime="-5.5">11.4679</me:Av>
        <me:Av time="3.98107e-06" logTime="-5.4">11.4064</me:Av>
        <me:Av time="5.01187e-06" logTime="-5.3">11.358</me:Av>
        <me:Av time="6.30957e-06" logTime="-5.2">11.3196</me:Av>
        <me:Av time="7.94328e-06" logTime="-5.1">11.2893</me:Av>
        <me:Av time="1e-05" logTime="-5">11.2654</me:Av>
        <me:Av time="1.25893e-05" logTime="-4.9">11.2464</me:Av>
        <me:Av time="1.58489e-05" logTime="-4.8">11.2313</me:Av>
        <me:Av time="1.99526e-05" logTime="-4.7">11.2193</me:Av>
        <me:Av time="2.51189e-05" logTime="-4.6">11.2099</me:Av>
        <me:Av time="3.16228e-05" logTime="-4.5">11.2024</me:Av>
        <me:Av time="3.98107e-05" logTime="-4.4">11.1964</me:Av>
        <me:Av time="5.01187e-05" logTime="-4.3">11.1917</me:Av>
        <me:Av time="6.30957e-05" logTime="-4.2">11.1879</me:Av>
        <me:Av time="7.94328e-05" logTime="-4.1">11.1849</me:Av>
        <me:Av time="0.0001" logTime="-4">11.1825</me:Av>
        <me:Av time="0.000125893" logTime="-3.9">11.1807</me:Av>
        <me:Av time="0.000158489" logTime="-3.8">11.1792</me:Av>
        <me:Av time="0.000199526" logTime="-3.7">11.178</me:Av>
        <me:Av time="0.000251189" logTime="-3.6">11.177</me:Av>
        <me:Av time="0.000316228" logTime="-3.5">11.1763</me:Av>
        <me:Av time="0.000398107" logTime="-3.4">11.1757</me:Av>
        <me:Av time="0.000501187" logTime="-3.3">11.1752</me:Av>
        <me:Av time="0.000630957" logTime="-3.2">11.1748</me:Av>
        <me:Av time="0.000794328" logTime="-3.1">11.1745</me:Av>
        <me:Av time="0.001" logTime="-3">11.1743</me:Av>
        <me:Av time="0.00125893" logTime="-2.9">11.1741</me:Av>
        <me:Av time="0.00158489" logTime="-2.8">11.174</me:Av>
        <me:Av time="0.00199526" logTime="-2.7">11.1738</me:Av>
        <me:Av time="0.00251189" logTime="-2.6">11.1737</me:Av>
        <me:Av time="0.00316228" logTime="-2.5">11.1737</me:Av>
        <me:Av time="0.00398107" logTime="-2.4">11.1736</me:Av>
        <me:Av time="0.00501187" logTime="-2.3">11.1736</me:Av>
        <me:Av time="0.00630957" logTime="-2.2">11.1735</me:Av>
        <me:Av time="0.00794328" logTime="-2.1">11.1735</me:Av>
        <me:Av time="0.01" logTime="-2">11.1735</me:Av>
        <me:Av time="0.0125893" logTime="-1.9">11.1735</me:Av>
        <me:Av time="0.0158489" logTime="-1.8">11.1734</me:Av>
        <me:Av time="0.0199526" logTime="-1.7">11.1734</me:Av>
        <me:Av time="0.0251189" logTime="-1.6">11.1734</me:Av>
        <me:Av time="0.0316228" logTime="-1.5">11.1734</me:Av>
        <me:Av time="0.0398107" logTime="-1.4">11.1734</me:Av>
        <me:Av time="0.0501187" logTime="-1.3">11.1734</me:Av>
        <me:Av time="0.0630957" logTime="-1.2">11.1734</me:Av>
        <me:Av time="0.0794328" logTime="-1.1">11.1734</me:Av>
        <me:Av time="0.1" logTime="-1">11.1734</me:Av>
        <me:Av time="0.125893" logTime="-0.9">11.1734</me:Av>
        <me:Av time="0.158489" logTime="-0.8">11.1734</me:Av>
        <me:Av time="0.199526" logTime="-0.7">11.1734</me:Av>
        <me:Av time="0.251189" logTime="-0.6">11.1734</me:Av>
        <me:Av time="0.316228" logTime="-0.5">11.1734</me:Av>
        <me:Av time="0.398107" logTime="-0.4">11.1734</me:Av>
        <me:Av time="0.501187" logTime="-0.3">11.1734</me:Av>
        <me:Av time="0.630957" logTime="-0.2">11.1734</me:Av>
        <me:Av time="0.794328" logTime="-0.1">11.1734</me:Av>
        <me:Av time="1" logTime="0">11.1734</me:Av>
        <me:Av time="1.25893" logTime="0.1">11.1734</me:Av>
        <me:Av time="1.58489" logTime="0.2">11.1734</me:Av>
        <me:Av time="1.99526" logTime="0.3">11.1734</me:Av>
        <me:Av time="2.51189" logTime="0.4">11.1734</me:Av>
        <me:Av time="3.16228" logTime="0.5">11.1734</me:Av>
        <me:Av time="3.98107" logTime="0.6">11.1734</me:Av>
        <me:Av time="5.01187" logTime="0.7">11.1734</me:Av>
        <me:Av time="6.30957" logTime="0.8">11.1734</me:Av>
        <me:Av time="7.94328" logTime="0.9">11.1734</me:Av>
        <me:Av time="10" logTime="1">11.1734</me:Av>
        <me:Av time="12.5893" logTime="1.1">11.1734</me:Av>
        <me:Av time="15.8489" logTime="1.2">11.1734</me:Av>
        <me:Av time="19.9526" logTime="1.3">11.1734</me:Av>
        <me:Av time="25.1189" logTime="1.4">11.1734</me:Av>
        <me:Av time="31.6228" logTime="1.5">11.1734</me:Av>
        <me:Av time="39.8107" logTime="1.6">11.1734</me:Av>
        <me:Av time="50.1187" logTime="1.7">11.1734</me:Av>
        <me:Av time="63.0957" logTime="1.8">11.1734</me:Av>
        <me:Av time="79.4328" logTime="1.9">11.1734</me:Av>
        <me:Av time="100" logTime="2">11.1734</me:Av>
        <me:Av time="125.893" logTime="2.1">11.1734</me:Av>
        <me:Av time="158.489" logTime="2.2">11.1734</me:Av>
        <me:Av time="199.526" logTime="2.3">11.1734</me:Av>
        <me:Av time="251.189" logTime="2.4">11.1734</me:Av>
        <me:Av time="316.228" logTime="2.5">11.1734</me:Av>
        <me:Av time="398.107" logTime="2.6">11.1734</me:Av>
        <me:Av time="501.187" logTime="2.7">11.1734</me:Av>
        <me:Av time="630.957" logTime="2.8">11.1734</me:Av>
        <me:Av time="794.328" logTime="2.9">11.1734</me:Av>
        <me:Av time="1000" logTime="3">11.1734</me:Av>
        <me:Av time="1258.93" logTime="3.1">11.1734</me:Av>
        <me:Av time="1584.89" logTime="3.2">11.1734</me:Av>
        <me:Av time="1995.26" logTime="3.3">11.1734</me:Av>
        <me:Av time="2511.89" logTime="3.4">11.1734</me:Av>
        <me:Av time="3162.28" logTime="3.5">11.1734</me:Av>
        <me:Av time="3981.07" logTime="3.6">11.1734</me:Av>
        <me:Av time="5011.87" logTime="3.7">11.1734</me:Av>
        <me:Av time="6309.57" logTime="3.8">11.1734</me:Av>
        <me:Av time="7943.28" logTime="3.9">11.1734</me:Av>
        <me:Av time="10000" logTime="4">11.1734</me:Av>
      </me:avEnergy>
    </me:avEnergyList>
    <me:rateList T="298.15" conc="2.46149e+19" bathGas="N2" units="s-1">
      <me:warning> WARNING: Chemically significant eigenvalues (CSE) not well separated from internal energy relaxation eigenvals (IEREs).  The last CSE = -1.08004e+09 and the first IERE = -1.443e+09 (last CSE)/(first IERE) ratio = 0.748465, which is less than an order of magnitude  Results obtained from Bartis Widom eigenvalue-vector analysis may be unreliable </me:warning>
      <me:firstOrderLoss ref="Altamine2">-6.26105e-53</me:firstOrderLoss>
      <me:firstOrderLoss ref="CH2oo.log">-9.34318</me:firstOrderLoss>
      <me:firstOrderLoss ref="PC2.log">-1.08004e+09</me:firstOrderLoss>
      <me:firstOrderLoss ref="RC2.log">-1.14231e+07</me:firstOrderLoss>
      <me:firstOrderLoss ref="Ring2.log">-3.9763e-10</me:firstOrderLoss>
      <me:firstOrderRate fromRef="Altamine2" toRef="CH2oo.log" reactionType="isomerization">0</me:firstOrderRate>
      <me:firstOrderRate fromRef="Altamine2" toRef="PC2.log" reactionType="isomerization">0</me:firstOrderRate>
      <me:firstOrderRate fromRef="Altamine2" toRef="RC2.log" reactionType="isomerization">0</me:firstOrderRate>
      <me:firstOrderRate fromRef="Altamine2" toRef="Ring2.log" reactionType="isomerization">0</me:firstOrderRate>
      <me:firstOrderRate fromRef="CH2oo.log" toRef="Altamine2" reactionType="isomerization">0</me:firstOrderRate>
      <me:firstOrderRate fromRef="CH2oo.log" toRef="PC2.log" reactionType="isomerization">-3.88022e+12</me:firstOrderRate>
      <me:firstOrderRate fromRef="CH2oo.log" toRef="RC2.log" reactionType="isomerization">5.4627</me:firstOrderRate>
      <me:firstOrderRate fromRef="CH2oo.log" toRef="Ring2.log" reactionType="isomerization">0.604423</me:firstOrderRate>
      <me:firstOrderRate fromRef="PC2.log" toRef="Altamine2" reactionType="isomerization">0</me:firstOrderRate>
      <me:firstOrderRate fromRef="PC2.log" toRef="CH2oo.log" reactionType="isomerization">-4.3558e-52</me:firstOrderRate>
      <me:firstOrderRate fromRef="PC2.log" toRef="RC2.log" reactionType="isomerization">7.90774e-52</me:firstOrderRate>
      <me:firstOrderRate fromRef="PC2.log" toRef="Ring2.log" reactionType="isomerization">-4.40684e-52</me:firstOrderRate>
      <me:firstOrderRate fromRef="RC2.log" toRef="Altamine2" reactionType="isomerization">0</me:firstOrderRate>
      <me:firstOrderRate fromRef="RC2.log" toRef="CH2oo.log" reactionType="isomerization">2.8996e+06</me:firstOrderRate>
      <me:firstOrderRate fromRef="RC2.log" toRef="PC2.log" reactionType="isomerization">3.73915e+18</me:firstOrderRate>
      <me:firstOrderRate fromRef="RC2.log" toRef="Ring2.log" reactionType="isomerization">2.54922e+06</me:firstOrderRate>
      <me:firstOrderRate fromRef="Ring2.log" toRef="Altamine2" reactionType="isomerization">0</me:firstOrderRate>
      <me:firstOrderRate fromRef="Ring2.log" toRef="CH2oo.log" reactionType="isomerization">4.77004e-26</me:firstOrderRate>
      <me:firstOrderRate fromRef="Ring2.log" toRef="PC2.log" reactionType="isomerization">-3.09811e-13</me:firstOrderRate>
      <me:firstOrderRate fromRef="Ring2.log" toRef="RC2.log" reactionType="isomerization">3.79015e-25</me:firstOrderRate>
      <me:firstOrderRate fromRef="Altamine2" toRef="Formaldehyde.log+IsoC2.log" reactionType="irreversible">0</me:firstOrderRate>
      <me:firstOrderRate fromRef="CH2oo.log" toRef="Formaldehyde.log+IsoC2.log" reactionType="irreversible">3.26951</me:firstOrderRate>
      <me:firstOrderRate fromRef="PC2.log" toRef="Formaldehyde.log+IsoC2.log" reactionType="irreversible">6.65762e-28</me:firstOrderRate>
      <me:firstOrderRate fromRef="RC2.log" toRef="Formaldehyde.log+IsoC2.log" reactionType="irreversible">5.9769e+06</me:firstOrderRate>
      <me:firstOrderRate fromRef="Ring2.log" toRef="Formaldehyde.log+IsoC2.log" reactionType="irreversible">3.97698e-10</me:firstOrderRate>
    </me:rateList>
  </me:analysis>
</me:mesmer>
