# Supplementary material for: An Experimental and Master Equation Investigation of Kinetics of the CH2OO + RCN Reactions (R = H, CH3, C2H5) and Their Atmospheric Relevance
Source: J Phys Chem A. 2023 Jan 5;127(2):477–88. doi: 10.1021/acs.jpca.2c07073 (PMC9869398; doi:10.1021/acs.jpca.2c07073)
Supplement: Supplementary file 2 — jp2c07073_si_002.zip [file jp2c07073_si_002.zip › MESMER/DeltaEDownSensitivity/CriegeeNitrile2E-100.log]

            /|      /|                        \   
           / |     / | ________________________\  
          /  |    /  |  _   _             _   _   
         /   |   /   | / \ / \ |\     /| / \ / \  
        /    |  /    | \_/ \_  | \   / | \_/ |_/  
       /     | /     | /     \ |  \ /  | /   | \  
    \_/      |/      | \_/ \_/ |   V   | \_/ |  \ 

     Mesmer: Master Equation Solver for Multi-Energy well Reactions
     Mesmer v6.0 compiled: -- Oct 25 2021 -- 17:23:48

     Copyright (C) 2009-2020 by
     Struan H. Robertson, Chris Morley, Chi-Hsiu Liang,
     David R. Glowacki, Michael J. Pilling and contributors

     Mesmer is free software: you can redistribute it and/or modify
     it under the terms of the GNU Public License as published by
     the Free Software Foundation, either version 2 of the License,
     or (at your option) any later version.

     But WITHOUT ANY WARRANTY; without even the implied warranty of
     MERCHANTABILITY or FITNESS FOR A PARTICULAR PURPOSE.  See the
     GNU Public License for more details.

    You should have received a copy of the GNU Public License
    along with Mesmer.  If not, see <http://www.gnu.org/licenses/>.

                     Platform:        Linux
                     Execution Date:  Fri Jun 10 12:11:08 2022
                     Number of ranks: 4

defaults.xml, librarymols.xml are in /projappl/kurten/appl_lauri/Mesmer6.0/bin

Parsing input xml file...
CriegeeNitrile2E-100.xml

The default value of me:calcMethod was used.
--Parse data for simpleCalc
Energy convention "" written to <moleculeList>
In  A2 : Parsing reaction...Association reaction
In RC2.log: The default value of me:DistributionCalcMethod was used.
In RC2.log: --Parse data for Boltzmann
In RC2.log: --Parse data for ExponentialDown
In  A2 : --Parse data for MesmerILT
In  A2 : The default value of me:TInfinity was used.
In  A2 : No tunneling method used for  A2 
In  A2 : Not a unimolecular reaction: look for excess reactant concentration.
In  C2 : Parsing reaction...Isomerization reaction
In Ring2.log: Hindered rotor r1
In Ring2.log: The default value of me:DistributionCalcMethod was used.
In Ring2.log: --Parse data for Boltzmann
In Ring2.log: --Parse data for ExponentialDown
In TS2.log: Hindered rotor r2
In  C2 : --Parse data for RRKM
In  C2 : No tunneling method used for  C2 
In  S2 : Parsing reaction...Isomerization reaction
In PC2.log: The default value of me:DistributionCalcMethod was used.
In PC2.log: --Parse data for Boltzmann
In PC2.log: --Parse data for ExponentialDown
In STS2.log: Hindered rotor r1
In  S2 : --Parse data for RRKM
In  S2 : --Parse data for Eckart
In  D2 : Parsing reaction...Irreversible unimolecular reaction
In  D2 : --Parse data for MesmerILT
In  D2 : The default value of me:TInfinity was used.
In  D2 : No tunneling method used for  D2 
In  H2 : Parsing reaction...Isomerization reaction
In Altamine2: The default value of me:DistributionCalcMethod was used.
In Altamine2: --Parse data for Boltzmann
In Altamine2: --Parse data for ExponentialDown
In TSH2: Hindered rotor r1
In  H2 : --Parse data for RRKM
In  H2 : --Parse data for Eckart
760Torr, 298.15K at qd precision with N2
The default value of me:ForceMacroDetailedBalance was used.
Write metadata 20220610_121108

File: "CriegeeNitrile2E-100.xml" successfully parsed.
Main Calculation begins
Now calculating...

--Execute calcMethod simpleCalc
Number of cells = 50000, Number of grains = 1249
In FastLaplaceConvolution: 12720 values in the FFT convolution routine were replaced by standard convolution
In FastLaplaceConvolution: 7320 values in the FFT convolution routine were replaced by standard convolution
In FastLaplaceConvolution: 18960 values in the FFT convolution routine were replaced by standard convolution
In FastLaplaceConvolution: 11480 values in the FFT convolution routine were replaced by standard convolution
In FastLaplaceConvolution: 10020 values in the FFT convolution routine were replaced by standard convolution

In FastLaplaceConvolution: A null array has been detected in the convolution method.
In FastLaplaceConvolution: 20 values in the FFT convolution routine were replaced by standard convolution
In timeEvolution: No population was assigned. Initialize the first source term to 1.0.

WARNING: Chemically significant eigenvalues (CSE) not well separated from internal energy relaxation eigenvals (IEREs).

The last CSE = -6.50685e+08 and the first IERE = -8.38937e+08
(last CSE)/(first IERE) ratio = 0.775606, which is less than an order of magnitude

Results obtained from Bartis Widom eigenvalue-vector analysis may be unreliable
 -- Total time elapsed: 11657 seconds.


    Temperature  Concentration    Exp. Coeff.    Cal. Coeff.


System saved to CriegeeNitrile2E-100-out.xml
Total time elapsed: 11657 seconds.
