# Supplementary material for: An Experimental and Master Equation Investigation of Kinetics of the CH2OO + RCN Reactions (R = H, CH3, C2H5) and Their Atmospheric Relevance
Source: J Phys Chem A. 2023 Jan 5;127(2):477–88. doi: 10.1021/acs.jpca.2c07073 (PMC9869398; doi:10.1021/acs.jpca.2c07073)
Supplement: Supplementary file 2 — jp2c07073_si_002.zip [file jp2c07073_si_002.zip › MESMER/DeltaEDownSensitivity/CriegeeNitrile2E-100-out.xml]

<?xml version="1.0" encoding="utf-8" ?>
<?xml-stylesheet type='text/xsl' href='../../mesmer2.xsl' media='other'?>
<?xml-stylesheet type='text/xsl' href='../../mesmer1.xsl' media='screen'?>
<me:mesmer xmlns="http://www.xml-cml.org/schema" xmlns:me="http://www.chem.leeds.ac.uk/mesmer" xmlns:xsi="http://www.w3.org/2001/XMLSchema-instance">
  <me:title>CriegeeNitrile2</me:title>
  <moleculeList convention="">
    <molecule id="CH2oo.log" description="CH2oo.log">
      <atomArray>
        <atom id="a1" elementType="C" hydrogenCount="2" x3="1.058078" y3="-0.199923" z3="0.000000" />
        <atom id="a2" elementType="H" hydrogenCount="0" x3="1.005629" y3="-1.281919" z3="0.000000" />
        <atom id="a3" elementType="H" hydrogenCount="0" x3="1.966772" y3="0.384409" z3="0.000000" />
        <atom id="a4" elementType="O" hydrogenCount="0" x3="0.000000" y3="0.456542" z3="0.000000" />
        <atom id="a5" elementType="O" hydrogenCount="0" x3="-1.165109" y3="-0.194412" z3="0.000000" />
      </atomArray>
      <bondArray>
        <bond atomRefs2="a1 a2" order="1" />
        <bond atomRefs2="a1 a3" order="1" />
        <bond atomRefs2="a1 a4" order="1" />
        <bond atomRefs2="a4 a5" order="1" />
      </bondArray>
      <propertyList>
        <property title="File Format">
          <scalar>g16</scalar>
        </property>
        <property dictRef="me:ZPE">
          <scalar units="kcal/mol">0.0</scalar>
        </property>
        <property title="Vibrational Frequencies" dictRef="me:vibFreqs">
          <array units="cm-1">543.2489 690.0797 960.7848 979.2214 1258.1765 1422.9589 1593.2124 3137.9486 3291.0333</array>
        </property>
        <property dictRef="me:rotConsts">
          <array units="GHz">81.57743 12.67017 10.96686</array>
        </property>
        <property dictRef="me:symmetryNumber">
          <scalar>1</scalar>
        </property>
        <property dictRef="me:spinMultiplicity">
          <scalar>1</scalar>
        </property>
        <property dictRef="me:frequenciesScaleFactor" default="true">
          <scalar>1</scalar>
        </property>
      </propertyList>
      <me:DOSCMethod>ClassicalRotors</me:DOSCMethod>
    </molecule>
    <molecule id="CH3CN.log" description="CH3CN.log">
      <atomArray>
        <atom id="a1" elementType="C" hydrogenCount="0" x3="-0.281014" y3="0.000268" z3="-0.000071" />
        <atom id="a2" elementType="N" hydrogenCount="0" x3="-1.427186" y3="-0.000119" z3="0.000032" />
        <atom id="a3" elementType="C" hydrogenCount="3" x3="1.173636" y3="-0.000060" z3="0.000016" />
        <atom id="a4" elementType="H" hydrogenCount="0" x3="1.544632" y3="-0.995975" z3="0.233800" />
        <atom id="a5" elementType="H" hydrogenCount="0" x3="1.544965" y3="0.700223" z3="0.745573" />
        <atom id="a6" elementType="H" hydrogenCount="0" x3="1.544975" y3="0.295333" z3="-0.979262" />
      </atomArray>
      <bondArray>
        <bond atomRefs2="a6 a3" order="1" />
        <bond atomRefs2="a1 a3" order="1" />
        <bond atomRefs2="a1 a2" order="3" />
        <bond atomRefs2="a3 a4" order="1" />
        <bond atomRefs2="a3 a5" order="1" />
      </bondArray>
      <propertyList>
        <property title="File Format">
          <scalar>g16</scalar>
        </property>
        <property dictRef="me:ZPE">
          <scalar units="kcal/mol">0.0</scalar>
        </property>
        <property title="Vibrational Frequencies" dictRef="me:vibFreqs">
          <array units="cm-1">385.1968 385.4021 937.0092 1066.1841 1066.3197 1416.4490 1480.7657 1480.8283 2401.3797 3072.9161 3154.7676 3154.7825</array>
        </property>
        <property dictRef="me:rotConsts">
          <array units="GHz">159.75006 9.31057 9.31057</array>
        </property>
        <property dictRef="me:symmetryNumber">
          <scalar>3</scalar>
        </property>
        <property dictRef="me:spinMultiplicity">
          <scalar>1</scalar>
        </property>
        <property dictRef="me:frequenciesScaleFactor" default="true">
          <scalar>1</scalar>
        </property>
      </propertyList>
      <me:DOSCMethod>ClassicalRotors</me:DOSCMethod>
    </molecule>
    <molecule id="RC2.log" description="RC2.log">
      <atomArray>
        <atom id="a1" elementType="C" hydrogenCount="2" x3="1.788558" y3="0.724326" z3="0.193490" />
        <atom id="a2" elementType="H" hydrogenCount="0" x3="2.332156" y3="1.480807" z3="-0.353410" />
        <atom id="a3" elementType="H" hydrogenCount="0" x3="1.397808" y3="0.839485" z3="1.194230" />
        <atom id="a4" elementType="O" hydrogenCount="0" x3="1.615722" y3="-0.347725" z3="-0.408430" />
        <atom id="a5" elementType="O" hydrogenCount="0" x3="0.906335" y3="-1.310847" z3="0.219010" />
        <atom id="a6" elementType="N" hydrogenCount="0" x3="-0.891214" y3="1.550858" z3="-0.022100" />
        <atom id="a7" elementType="C" hydrogenCount="0" x3="-1.433201" y3="0.540086" z3="-0.022570" />
        <atom id="a8" elementType="C" hydrogenCount="3" x3="-2.143877" y3="-0.726366" z3="-0.023510" />
        <atom id="a9" elementType="H" hydrogenCount="0" x3="-1.614305" y3="-1.427994" z3="-0.661710" />
        <atom id="a10" elementType="H" hydrogenCount="0" x3="-3.160868" y3="-0.578279" z3="-0.378610" />
        <atom id="a11" elementType="H" hydrogenCount="0" x3="-2.161626" y3="-1.129726" z3="0.985110" />
      </atomArray>
      <bondArray>
        <bond atomRefs2="a9 a8" order="1" />
        <bond atomRefs2="a4 a1" order="1" />
        <bond atomRefs2="a4 a5" order="1" />
        <bond atomRefs2="a10 a8" order="1" />
        <bond atomRefs2="a2 a1" order="1" />
        <bond atomRefs2="a8 a7" order="1" />
        <bond atomRefs2="a8 a11" order="1" />
        <bond atomRefs2="a7 a6" order="3" />
        <bond atomRefs2="a1 a3" order="1" />
      </bondArray>
      <propertyList>
        <property title="File Format">
          <scalar>g16</scalar>
        </property>
        <property dictRef="me:ZPE">
          <scalar units="kcal/mol">-7.1975</scalar>
        </property>
        <property title="Vibrational Frequencies" dictRef="me:vibFreqs">
          <array units="cm-1">-91.4658 51.1310 97.5825 113.3958 114.9821 208.3399 392.1802 395.0184 539.3339 689.6956 933.3107 937.8778 1017.6583 1063.9909 1065.7305 1252.5788 1410.4911 1429.6498 1465.0153 1476.4423 1616.1587 2392.7383 3084.8525 3157.7501 3169.8575 3176.4850 3307.0447</array>
        </property>
        <property dictRef="me:rotConsts">
          <array units="GHz">5.50301 2.32929 1.71447</array>
        </property>
        <property dictRef="me:symmetryNumber">
          <scalar>1</scalar>
        </property>
        <property dictRef="me:spinMultiplicity">
          <scalar>1</scalar>
        </property>
        <property dictRef="me:epsilon">
          <scalar>500.6</scalar>
          <!--a-pin SI-->
        </property>
        <property dictRef="me:sigma">
          <scalar>3.19</scalar>
          <!--a-pin SI-->
        </property>
        <property dictRef="me:frequenciesScaleFactor" default="true">
          <scalar>1</scalar>
        </property>
      </propertyList>
      <me:energyTransferModel xsi:type="me:ExponentialDown">
        <me:deltaEDown units="cm-1">310</me:deltaEDown>
      </me:energyTransferModel>
      <me:DOSCMethod>ClassicalRotors</me:DOSCMethod>
      <me:DistributionCalcMethod default="true" name="Boltzmann" />
      <me:densityOfStatesList calculated="20220610_121109">
        <me:description>Rovibronic partition function calculation at various temperatures. qtot : product of QM partition functions for vibrations (1-D harmonic oscillator) and classical partition functions for rotations.  sumc : cell based partition function. sumg : grain based partition function </me:description>
        <me:densityOfStates>
          <me:T>200</me:T>
          <me:qtot>-3.36753e+06</me:qtot>
          <me:sumc>3.14171e+06</me:sumc>
          <me:sumg>3.13094e+06</me:sumg>
        </me:densityOfStates>
        <me:densityOfStates>
          <me:T>300</me:T>
          <me:qtot>-6.08595e+07</me:qtot>
          <me:sumc>3.35991e+07</me:sumc>
          <me:sumg>3.35477e+07</me:sumg>
        </me:densityOfStates>
      </me:densityOfStatesList>
    </molecule>
    <molecule id="TS2.log" description="TS2.log">
      <atomArray>
        <atom id="a1" elementType="C" hydrogenCount="2" x3="1.634627" y3="0.521938" z3="0.220765" />
        <atom id="a2" elementType="H" hydrogenCount="0" x3="1.427621" y3="0.594244" z3="1.278799" />
        <atom id="a3" elementType="H" hydrogenCount="0" x3="2.341766" y3="1.177377" z3="-0.269580" />
        <atom id="a4" elementType="O" hydrogenCount="0" x3="1.407925" y3="-0.564599" z3="-0.384069" />
        <atom id="a5" elementType="O" hydrogenCount="0" x3="0.380934" y3="-1.263632" z3="0.192971" />
        <atom id="a6" elementType="N" hydrogenCount="0" x3="-0.214634" y3="1.398401" z3="-0.086639" />
        <atom id="a7" elementType="C" hydrogenCount="0" x3="-0.964568" y3="0.509155" z3="-0.030073" />
        <atom id="a8" elementType="C" hydrogenCount="3" x3="-2.188517" y3="-0.279094" z3="-0.004970" />
        <atom id="a9" elementType="H" hydrogenCount="0" x3="-2.209171" y3="-0.879917" z3="0.901108" />
        <atom id="a10" elementType="H" hydrogenCount="0" x3="-2.202096" y3="-0.950781" z3="-0.859396" />
        <atom id="a11" elementType="H" hydrogenCount="0" x3="-3.052560" y3="0.383290" z3="-0.033354" />
      </atomArray>
      <bondArray>
        <bond atomRefs2="a10 a8" order="1" />
        <bond atomRefs2="a4 a5" order="1" />
        <bond atomRefs2="a4 a1" order="1" />
        <bond atomRefs2="a3 a1" order="1" />
        <bond id="r1" atomRefs2="a6 a7" order="3" />
        <bond atomRefs2="a11 a8" order="1" />
        <bond id="r2" atomRefs2="a7 a8" order="1" />
        <bond atomRefs2="a8 a9" order="1" />
        <bond atomRefs2="a1 a2" order="1" />
      </bondArray>
      <propertyList>
        <property title="File Format">
          <scalar>g16</scalar>
        </property>
        <property dictRef="me:ZPE">
          <scalar units="kcal/mol">-1.3047</scalar>
        </property>
        <property title="Vibrational Frequencies" dictRef="me:vibFreqs">
          <array units="cm-1">142.4025 199.8258 279.1681 438.8581 452.0182 481.4351 569.7806 844.4271 938.3491 970.5237 1054.9870 1070.7194 1104.2036 1237.8044 1401.9443 1411.2311 1469.8050 1477.8752 1564.5803 2238.5179 3072.6431 3151.7597 3156.9170 3167.5662 3282.2865</array>
        </property>
        <property dictRef="me:imFreqs">
          <array units="cm-1">-344.7093</array>
        </property>
        <property dictRef="me:rotConsts">
          <array units="GHz">6.70119 2.98424 2.18851</array>
        </property>
        <property dictRef="me:symmetryNumber">
          <scalar>1</scalar>
        </property>
        <property dictRef="me:spinMultiplicity">
          <scalar>1</scalar>
        </property>
        <property dictRef="me:frequenciesScaleFactor" default="true">
          <scalar>1</scalar>
        </property>
      </propertyList>
      <me:DOSCMethod xsi:type="me:ClassicalRotors" />
      <me:ExtraDOSCMethod xsi:type="me:HinderedRotorQM1D">
        <me:bondRef>r2</me:bondRef>
        <me:HinderedRotorPotential format="analytical" units="kJ/mol">
          <me:PotentialPoint index="0" coefficient="2.650" />
          <me:PotentialPoint index="3" coefficient="-2.650" />
        </me:HinderedRotorPotential>
        <me:periodicity>3</me:periodicity>
      </me:ExtraDOSCMethod>
      <me:densityOfStatesList calculated="20220610_121110">
        <me:description>Rovibronic partition function calculation at various temperatures. qtot : product of QM partition functions for vibrations (1-D harmonic oscillator) and classical partition functions for rotations.  sumc : cell based partition function. sumg : grain based partition function </me:description>
        <me:densityOfStates>
          <me:T>200</me:T>
          <me:qtot>258016</me:qtot>
          <me:sumc>258398</me:sumc>
          <me:sumg>257518</me:sumg>
        </me:densityOfStates>
        <me:densityOfStates>
          <me:T>300</me:T>
          <me:qtot>1.5715e+06</me:qtot>
          <me:sumc>1.57418e+06</me:sumc>
          <me:sumg>1.57178e+06</me:sumg>
        </me:densityOfStates>
      </me:densityOfStatesList>
    </molecule>
    <molecule id="Ring2.log" description="Ring2.log">
      <atomArray>
        <atom id="a1" elementType="O" hydrogenCount="0" x3="-1.074824" y3="-0.165921" z3="0.000000" />
        <atom id="a2" elementType="O" hydrogenCount="0" x3="-0.529495" y3="-1.491948" z3="0.000000" />
        <atom id="a3" elementType="C" hydrogenCount="2" x3="0.906314" y3="-1.305534" z3="0.000000" />
        <atom id="a4" elementType="N" hydrogenCount="0" x3="1.139235" y3="0.111176" z3="0.000000" />
        <atom id="a5" elementType="C" hydrogenCount="0" x3="0.000000" y3="0.651566" z3="0.000000" />
        <atom id="a6" elementType="H" hydrogenCount="0" x3="1.317810" y3="-1.776916" z3="0.896124" />
        <atom id="a7" elementType="H" hydrogenCount="0" x3="1.317810" y3="-1.776916" z3="-0.896124" />
        <atom id="a8" elementType="C" hydrogenCount="3" x3="-0.328651" y3="2.098945" z3="0.000000" />
        <atom id="a9" elementType="H" hydrogenCount="0" x3="-0.917553" y3="2.349053" z3="0.881227" />
        <atom id="a10" elementType="H" hydrogenCount="0" x3="-0.917553" y3="2.349053" z3="-0.881227" />
        <atom id="a11" elementType="H" hydrogenCount="0" x3="0.593408" y3="2.670580" z3="0.000000" />
      </atomArray>
      <bondArray>
        <bond atomRefs2="a7 a3" order="1" />
        <bond atomRefs2="a10 a8" order="1" />
        <bond atomRefs2="a1 a2" order="1" />
        <bond atomRefs2="a1 a5" order="1" />
        <bond atomRefs2="a2 a3" order="1" />
        <bond atomRefs2="a3 a4" order="1" />
        <bond atomRefs2="a3 a6" order="1" />
        <bond atomRefs2="a4 a5" order="2" />
        <bond id="r1" atomRefs2="a5 a8" order="1" />
        <bond atomRefs2="a8 a11" order="1" />
        <bond atomRefs2="a8 a9" order="1" />
      </bondArray>
      <propertyList>
        <property title="File Format">
          <scalar>g16</scalar>
        </property>
        <property dictRef="me:ZPE">
          <scalar units="kcal/mol">-51.2925</scalar>
        </property>
        <property title="Vibrational Frequencies" dictRef="me:vibFreqs">
          <array units="cm-1">161.504884 252.5722461 340.9294222 640.2827605 653.613022 761.8629812 828.3654114 959.7040116 973.8041967 980.0497218 996.7149151 1101.964699 1126.80644 1219.764929 1278.597355 1379.387053 1423.711698 1489.079099 1497.601821 1539.654845 1733.151548 3071.002138 3111.24375 3169.308965 3195.700645 3233.556577</array>
        </property>
        <property dictRef="me:rotConsts">
          <array units="GHz">8.55785 3.50288 2.56587</array>
        </property>
        <property dictRef="me:symmetryNumber">
          <scalar>1</scalar>
        </property>
        <property dictRef="me:spinMultiplicity">
          <scalar>1</scalar>
        </property>
        <property dictRef="me:epsilon">
          <scalar>477.2</scalar>
          <!--a-pin SI-->
        </property>
        <property dictRef="me:sigma">
          <scalar>5.31</scalar>
          <!--a-pin SI-->
        </property>
        <property dictRef="me:frequenciesScaleFactor" default="true">
          <scalar>1</scalar>
        </property>
      </propertyList>
      <me:energyTransferModel xsi:type="me:ExponentialDown">
        <me:deltaEDown units="cm-1">210</me:deltaEDown>
      </me:energyTransferModel>
      <me:DOSCMethod>ClassicalRotors</me:DOSCMethod>
      <me:ExtraDOSCMethod xsi:type="me:HinderedRotorQM1D">
        <me:bondRef>r1</me:bondRef>
        <me:HinderedRotorPotential format="analytical" units="kJ/mol">
          <me:PotentialPoint index="0" coefficient="1.665" />
          <me:PotentialPoint index="3" coefficient="-1.665" />
        </me:HinderedRotorPotential>
        <me:periodicity>3</me:periodicity>
      </me:ExtraDOSCMethod>
      <me:DistributionCalcMethod default="true" name="Boltzmann" />
      <me:densityOfStatesList calculated="20220610_121110">
        <me:description>Rovibronic partition function calculation at various temperatures. qtot : product of QM partition functions for vibrations (1-D harmonic oscillator) and classical partition functions for rotations.  sumc : cell based partition function. sumg : grain based partition function </me:description>
        <me:densityOfStates>
          <me:T>200</me:T>
          <me:qtot>215280</me:qtot>
          <me:sumc>214913</me:sumc>
          <me:sumg>214178</me:sumg>
        </me:densityOfStates>
        <me:densityOfStates>
          <me:T>300</me:T>
          <me:qtot>1.06676e+06</me:qtot>
          <me:sumc>1.0639e+06</me:sumc>
          <me:sumg>1.06227e+06</me:sumg>
        </me:densityOfStates>
      </me:densityOfStatesList>
    </molecule>
    <molecule id="STS2.log" description="STS2.log">
      <atomArray>
        <atom id="a1" elementType="O" hydrogenCount="0" x3="-0.484134" y3="1.244388" z3="0.046095" />
        <atom id="a2" elementType="O" hydrogenCount="0" x3="1.835001" y3="0.663577" z3="-0.080670" />
        <atom id="a3" elementType="C" hydrogenCount="2" x3="1.937633" y3="-0.546212" z3="0.054762" />
        <atom id="a4" elementType="N" hydrogenCount="0" x3="-0.099820" y3="-1.079961" z3="-0.026727" />
        <atom id="a5" elementType="C" hydrogenCount="0" x3="-0.729911" y3="0.014930" z3="0.004884" />
        <atom id="a6" elementType="H" hydrogenCount="0" x3="2.141762" y3="-1.200382" z3="-0.804350" />
        <atom id="a7" elementType="H" hydrogenCount="0" x3="2.024518" y3="-1.001831" z3="1.051837" />
        <atom id="a8" elementType="C" hydrogenCount="3" x3="-2.281611" y3="-0.243050" z3="-0.014417" />
        <atom id="a9" elementType="H" hydrogenCount="0" x3="-2.675706" y3="0.253067" z3="-0.896122" />
        <atom id="a10" elementType="H" hydrogenCount="0" x3="-2.690290" y3="0.201133" z3="0.888070" />
        <atom id="a11" elementType="H" hydrogenCount="0" x3="-2.465145" y3="-1.309998" z3="-0.047115" />
      </atomArray>
      <bondArray>
        <bond atomRefs2="a9 a8" order="1" />
        <bond atomRefs2="a6 a3" order="1" />
        <bond atomRefs2="a2 a3" order="2" />
        <bond atomRefs2="a11 a8" order="1" />
        <bond atomRefs2="a4 a5" order="1" />
        <bond id="r1" atomRefs2="a8 a5" order="1" />
        <bond atomRefs2="a8 a10" order="1" />
        <bond atomRefs2="a5 a1" order="2" />
        <bond atomRefs2="a3 a7" order="1" />
      </bondArray>
      <propertyList>
        <property title="File Format">
          <scalar>g16</scalar>
        </property>
        <property dictRef="me:ZPE">
          <scalar units="kcal/mol">-19.7883</scalar>
        </property>
        <property title="Vibrational Frequencies" dictRef="me:vibFreqs">
          <array units="cm-1">96.39687116 136.2474171 218.414561 387.8437728 480.2566096 570.6485064 616.9778715 841.2344012 910.2266048 1022.904879 1030.80296 1103.504891 1189.552905 1232.428067 1377.652431 1393.851867 1488.333064 1501.13743 1537.225028 1819.817839 3019.251407 3124.91481 3130.416703 3236.623006 3268.764322</array>
        </property>
        <property dictRef="me:imFreqs">
          <array units="cm-1">-466.3901046</array>
        </property>
        <property dictRef="me:rotConsts">
          <array units="GHz">8.0274563 2.8855691 2.2140320</array>
        </property>
        <property dictRef="me:symmetryNumber">
          <scalar>1</scalar>
        </property>
        <property dictRef="me:TSOpticalSymmetryNumber">
          <scalar>2</scalar>
        </property>
        <property dictRef="me:spinMultiplicity">
          <scalar>1</scalar>
        </property>
        <property dictRef="me:frequenciesScaleFactor" default="true">
          <scalar>1</scalar>
        </property>
      </propertyList>
      <me:DOSCMethod xsi:type="me:ClassicalRotors" />
      <me:ExtraDOSCMethod xsi:type="me:HinderedRotorQM1D">
        <me:bondRef>r1</me:bondRef>
        <me:HinderedRotorPotential format="analytical" units="kJ/mol">
          <me:PotentialPoint index="0" coefficient="3.520" />
          <me:PotentialPoint index="3" coefficient="-3.520" />
        </me:HinderedRotorPotential>
        <me:periodicity>3</me:periodicity>
      </me:ExtraDOSCMethod>
      <me:densityOfStatesList calculated="20220610_121110">
        <me:description>Rovibronic partition function calculation at various temperatures. qtot : product of QM partition functions for vibrations (1-D harmonic oscillator) and classical partition functions for rotations.  sumc : cell based partition function. sumg : grain based partition function </me:description>
        <me:densityOfStates>
          <me:T>200</me:T>
          <me:qtot>931853</me:qtot>
          <me:sumc>936041</me:sumc>
          <me:sumg>932842</me:sumg>
        </me:densityOfStates>
        <me:densityOfStates>
          <me:T>300</me:T>
          <me:qtot>6.7253e+06</me:qtot>
          <me:sumc>6.76163e+06</me:sumc>
          <me:sumg>6.7513e+06</me:sumg>
        </me:densityOfStates>
      </me:densityOfStatesList>
    </molecule>
    <molecule id="PC2.log" description="PC2.log">
      <atomArray>
        <atom id="a1" elementType="C" hydrogenCount="2" x3="2.285468" y3="-0.235345" z3="0.017680" />
        <atom id="a2" elementType="H" hydrogenCount="0" x3="2.814742" y3="0.105256" z3="-0.888958" />
        <atom id="a3" elementType="H" hydrogenCount="0" x3="2.499247" y3="0.319540" z3="0.946602" />
        <atom id="a4" elementType="O" hydrogenCount="0" x3="1.517279" y3="-1.155732" z3="-0.008269" />
        <atom id="a5" elementType="N" hydrogenCount="0" x3="-1.587627" y3="0.191949" z3="-0.007707" />
        <atom id="a6" elementType="C" hydrogenCount="0" x3="-0.717038" y3="1.002139" z3="-0.007188" />
        <atom id="a7" elementType="O" hydrogenCount="0" x3="0.057450" y3="1.882416" z3="-0.008502" />
        <atom id="a8" elementType="C" hydrogenCount="3" x3="-1.783007" y3="-1.231248" z3="0.006647" />
        <atom id="a9" elementType="H" hydrogenCount="0" x3="-2.847750" y3="-1.439900" z3="0.068308" />
        <atom id="a10" elementType="H" hydrogenCount="0" x3="-1.278832" y3="-1.677386" z3="0.862080" />
        <atom id="a11" elementType="H" hydrogenCount="0" x3="-1.384390" y3="-1.677897" z3="-0.902746" />
      </atomArray>
      <bondArray>
        <bond atomRefs2="a11 a8" order="1" />
        <bond atomRefs2="a2 a1" order="1" />
        <bond atomRefs2="a7 a6" order="2" />
        <bond atomRefs2="a4 a1" order="2" />
        <bond atomRefs2="a5 a6" order="2" />
        <bond atomRefs2="a5 a8" order="1" />
        <bond atomRefs2="a8 a9" order="1" />
        <bond atomRefs2="a8 a10" order="1" />
        <bond atomRefs2="a1 a3" order="1" />
      </bondArray>
      <propertyList>
        <property title="File Format">
          <scalar>g16</scalar>
        </property>
        <property dictRef="me:ZPE">
          <scalar units="kcal/mol">-99.3404</scalar>
        </property>
        <property title="Vibrational Frequencies" dictRef="me:vibFreqs">
          <array units="cm-1">97.5054 32.1959 47.3685 55.5768 62.8084 82.7198 117.3789 180.1137 612.2262 652.3261 893.3231 1140.6679 1160.3475 1214.2153 1273.0620 1467.2225 1490.3818 1506.5603 1531.1951 1539.1919 1843.0009 2398.8373 2930.9405 2999.3245 3063.2127 3137.1223 3152.1955</array>
        </property>
        <property dictRef="me:rotConsts">
          <array units="GHz">4.23346 2.41212 1.56789</array>
        </property>
        <property dictRef="me:symmetryNumber">
          <scalar>1</scalar>
        </property>
        <property dictRef="me:spinMultiplicity">
          <scalar>1</scalar>
        </property>
        <property dictRef="me:epsilon">
          <scalar>446.7</scalar>
          <!--a-pin SI-->
        </property>
        <property dictRef="me:sigma">
          <scalar>4.17</scalar>
          <!--a-pin SI-->
        </property>
        <property dictRef="me:frequenciesScaleFactor" default="true">
          <scalar>1</scalar>
        </property>
      </propertyList>
      <me:energyTransferModel xsi:type="me:ExponentialDown">
        <me:deltaEDown units="cm-1">310</me:deltaEDown>
      </me:energyTransferModel>
      <me:DOSCMethod>ClassicalRotors</me:DOSCMethod>
      <me:DistributionCalcMethod default="true" name="Boltzmann" />
      <me:densityOfStatesList calculated="20220610_121111">
        <me:description>Rovibronic partition function calculation at various temperatures. qtot : product of QM partition functions for vibrations (1-D harmonic oscillator) and classical partition functions for rotations.  sumc : cell based partition function. sumg : grain based partition function </me:description>
        <me:densityOfStates>
          <me:T>200</me:T>
          <me:qtot>1.82257e+08</me:qtot>
          <me:sumc>1.82233e+08</me:sumc>
          <me:sumg>1.81608e+08</me:sumg>
        </me:densityOfStates>
        <me:densityOfStates>
          <me:T>300</me:T>
          <me:qtot>4.62744e+09</me:qtot>
          <me:sumc>4.62571e+09</me:sumc>
          <me:sumg>4.61863e+09</me:sumg>
        </me:densityOfStates>
      </me:densityOfStatesList>
    </molecule>
    <molecule id="Formaldehyde.log" description="Formaldehyde.log">
      <atomArray>
        <atom id="a1" elementType="C" hydrogenCount="2" x3="0.000000" y3="0.000000" z3="-0.525299" />
        <atom id="a2" elementType="H" hydrogenCount="0" x3="0.000000" y3="0.938820" z3="-1.108161" />
        <atom id="a3" elementType="H" hydrogenCount="0" x3="0.000000" y3="-0.938820" z3="-1.108161" />
        <atom id="a4" elementType="O" hydrogenCount="0" x3="0.000000" y3="0.000000" z3="0.671015" />
      </atomArray>
      <bondArray>
        <bond atomRefs2="a2 a1" order="1" />
        <bond atomRefs2="a3 a1" order="1" />
        <bond atomRefs2="a1 a4" order="2" />
      </bondArray>
      <propertyList>
        <property title="File Format">
          <scalar>g16</scalar>
        </property>
        <property dictRef="me:ZPE">
          <scalar units="kcal/mol">0.0</scalar>
        </property>
        <property title="Vibrational Frequencies" dictRef="me:vibFreqs">
          <array units="cm-1">1208.4168 1272.1648 1536.5095 1852.8375 2913.2769 2974.1737</array>
        </property>
        <property dictRef="me:rotConsts">
          <array units="GHz">284.47071 39.39723 34.60472</array>
        </property>
        <property dictRef="me:symmetryNumber">
          <scalar>2</scalar>
        </property>
        <property dictRef="me:spinMultiplicity">
          <scalar>1</scalar>
        </property>
        <property dictRef="me:frequenciesScaleFactor" default="true">
          <scalar>1</scalar>
        </property>
      </propertyList>
      <me:DOSCMethod>ClassicalRotors</me:DOSCMethod>
    </molecule>
    <molecule id="IsoC2.log" description="IsoC2.log">
      <atomArray>
        <atom id="a1" elementType="O" hydrogenCount="0" x3="1.882603" y3="0.151278" z3="0.000006" />
        <atom id="a2" elementType="C" hydrogenCount="0" x3="0.733790" y3="-0.060751" z3="-0.000003" />
        <atom id="a3" elementType="N" hydrogenCount="0" x3="-0.410420" y3="-0.400209" z3="-0.000015" />
        <atom id="a4" elementType="C" hydrogenCount="3" x3="-1.727025" y3="0.170276" z3="0.000002" />
        <atom id="a5" elementType="H" hydrogenCount="0" x3="-1.883755" y3="0.784807" z3="-0.886426" />
        <atom id="a6" elementType="H" hydrogenCount="0" x3="-1.884959" y3="0.781718" z3="0.888351" />
        <atom id="a7" elementType="H" hydrogenCount="0" x3="-2.459752" y3="-0.632435" z3="-0.001866" />
      </atomArray>
      <bondArray>
        <bond atomRefs2="a5 a4" order="1" />
        <bond atomRefs2="a7 a4" order="1" />
        <bond atomRefs2="a3 a2" order="2" />
        <bond atomRefs2="a3 a4" order="1" />
        <bond atomRefs2="a2 a1" order="2" />
        <bond atomRefs2="a4 a6" order="1" />
      </bondArray>
      <propertyList>
        <property title="File Format">
          <scalar>g16</scalar>
        </property>
        <property dictRef="me:ZPE">
          <scalar units="kcal/mol">-95.7531</scalar>
        </property>
        <property title="Vibrational Frequencies" dictRef="me:vibFreqs">
          <array units="cm-1">47.6344 165.6066 613.2216 656.0384 898.0581 1139.1631 1162.4514 1467.8808 1496.0301 1514.7746 1536.9177 2396.7472 3051.9925 3120.6653 3146.7420</array>
        </property>
        <property dictRef="me:rotConsts">
          <array units="GHz">81.60827 4.37575 4.26431</array>
        </property>
        <property dictRef="me:symmetryNumber">
          <scalar>1</scalar>
        </property>
        <property dictRef="me:spinMultiplicity">
          <scalar>1</scalar>
        </property>
        <property dictRef="me:frequenciesScaleFactor" default="true">
          <scalar>1</scalar>
        </property>
      </propertyList>
      <me:DOSCMethod>ClassicalRotors</me:DOSCMethod>
    </molecule>
    <molecule id="TSH2" description="TSH2">
      <atomArray>
        <atom id="a1" elementType="O" hydrogenCount="0" x3="-1.818280" y3="0.585150" z3="-0.064810" />
        <atom id="a2" elementType="O" hydrogenCount="0" x3="0.326580" y3="1.262010" z3="0.032390" />
        <atom id="a3" elementType="C" hydrogenCount="0" x3="0.703120" y3="0.105080" z3="-0.091510" />
        <atom id="a4" elementType="N" hydrogenCount="0" x3="-0.106730" y3="-0.992770" z3="-0.182810" />
        <atom id="a5" elementType="C" hydrogenCount="2" x3="-1.406930" y3="-0.614600" z3="0.175120" />
        <atom id="a6" elementType="H" hydrogenCount="0" x3="-1.748140" y3="-1.130270" z3="1.095130" />
        <atom id="a7" elementType="H" hydrogenCount="0" x3="-1.935530" y3="-1.158070" z3="-0.678740" />
        <atom id="a8" elementType="C" hydrogenCount="3" x3="2.172200" y3="-0.247040" z3="0.052970" />
        <atom id="a9" elementType="H" hydrogenCount="0" x3="2.386370" y3="-1.148790" z3="-0.513370" />
        <atom id="a10" elementType="H" hydrogenCount="0" x3="2.386930" y3="-0.436500" z3="1.103880" />
        <atom id="a11" elementType="H" hydrogenCount="0" x3="2.780720" y3="0.585150" z3="-0.287350" />
      </atomArray>
      <bondArray>
        <bond atomRefs2="a7 a5" order="1" />
        <bond atomRefs2="a9 a8" order="1" />
        <bond atomRefs2="a11 a8" order="1" />
        <bond atomRefs2="a4 a3" order="1" />
        <bond atomRefs2="a4 a5" order="1" />
        <bond atomRefs2="a3 a2" order="2" />
        <bond id="r1" atomRefs2="a3 a8" order="1" />
        <bond atomRefs2="a1 a5" order="1" />
        <bond atomRefs2="a8 a10" order="1" />
        <bond atomRefs2="a5 a6" order="1" />
      </bondArray>
      <propertyList>
        <property title="File Format">
          <scalar>g16</scalar>
        </property>
        <property dictRef="me:ZPE">
          <scalar units="kcal/mol">-18.4841</scalar>
        </property>
        <property title="Vibrational Frequencies" dictRef="me:vibFreqs">
          <array units="cm-1">57.5489 125.7094 342.0366 454.5074 542.1973 602.2907 686.8756 747.4249 933.8332 992.1645 1031.2743 1059.8024 1175.4813 1224.8673 1307.9443 1387.6827 1392.8462 1475.7022 1482.2046 1606.0440 2689.1822 2894.9536 3076.2519 3157.9803 3186.3910</array>
        </property>
        <property dictRef="me:imFreqs">
          <array units="cm-1">-408.0408</array>
        </property>
        <property dictRef="me:rotConsts">
          <array units="GHz">8.59469 2.94957 2.28104</array>
        </property>
        <property dictRef="me:symmetryNumber">
          <scalar>1</scalar>
        </property>
        <property dictRef="me:TSOpticalSymmetryNumber">
          <scalar>2</scalar>
        </property>
        <property dictRef="me:spinMultiplicity">
          <scalar>1</scalar>
        </property>
        <property dictRef="me:frequenciesScaleFactor" default="true">
          <scalar>1</scalar>
        </property>
      </propertyList>
      <me:DOSCMethod>ClassicalRotors</me:DOSCMethod>
      <me:ExtraDOSCMethod xsi:type="me:HinderedRotorQM1D">
        <me:bondRef>r1</me:bondRef>
        <me:HinderedRotorPotential format="analytical" units="kJ/mol">
          <me:PotentialPoint index="0" coefficient="0.809" />
          <me:PotentialPoint index="3" coefficient="-0.809" />
        </me:HinderedRotorPotential>
        <me:periodicity>3</me:periodicity>
      </me:ExtraDOSCMethod>
      <me:densityOfStatesList calculated="20220610_121112">
        <me:description>Rovibronic partition function calculation at various temperatures. qtot : product of QM partition functions for vibrations (1-D harmonic oscillator) and classical partition functions for rotations.  sumc : cell based partition function. sumg : grain based partition function </me:description>
        <me:densityOfStates>
          <me:T>200</me:T>
          <me:qtot>1.86435e+06</me:qtot>
          <me:sumc>1.84695e+06</me:sumc>
          <me:sumg>1.84062e+06</me:sumg>
        </me:densityOfStates>
        <me:densityOfStates>
          <me:T>300</me:T>
          <me:qtot>1.21317e+07</me:qtot>
          <me:sumc>1.20162e+07</me:sumc>
          <me:sumg>1.19979e+07</me:sumg>
        </me:densityOfStates>
      </me:densityOfStatesList>
    </molecule>
    <molecule id="Altamine2" description="Altamine2">
      <atomArray>
        <atom id="a1" elementType="O" hydrogenCount="0" x3="-1.059830" y3="1.373250" z3="-0.000280" />
        <atom id="a2" elementType="O" hydrogenCount="0" x3="2.579280" y3="-0.314830" z3="-0.000180" />
        <atom id="a3" elementType="C" hydrogenCount="1" x3="1.517780" y3="0.248300" z3="0.000470" />
        <atom id="a4" elementType="N" hydrogenCount="1" x3="0.316270" y3="-0.434700" z3="-0.000120" />
        <atom id="a5" elementType="C" hydrogenCount="0" x3="-0.934890" y3="0.175470" z3="-0.000170" />
        <atom id="a6" elementType="H" hydrogenCount="0" x3="1.390320" y3="1.336540" z3="0.001370" />
        <atom id="a7" elementType="H" hydrogenCount="0" x3="0.381090" y3="-1.440360" z3="-0.001180" />
        <atom id="a8" elementType="C" hydrogenCount="3" x3="-2.088240" y3="-0.793260" z3="0.000220" />
        <atom id="a9" elementType="H" hydrogenCount="0" x3="-3.019180" y3="-0.236430" z3="-0.000180" />
        <atom id="a10" elementType="H" hydrogenCount="0" x3="-2.044830" y3="-1.432950" z3="0.882490" />
        <atom id="a11" elementType="H" hydrogenCount="0" x3="-2.044810" y3="-1.434200" z3="-0.881140" />
      </atomArray>
      <bondArray>
        <bond atomRefs2="a11 a8" order="1" />
        <bond atomRefs2="a7 a4" order="1" />
        <bond atomRefs2="a1 a5" order="2" />
        <bond atomRefs2="a2 a3" order="2" />
        <bond atomRefs2="a9 a8" order="1" />
        <bond atomRefs2="a5 a4" order="1" />
        <bond atomRefs2="a5 a8" order="1" />
        <bond atomRefs2="a4 a3" order="1" />
        <bond atomRefs2="a8 a10" order="1" />
        <bond atomRefs2="a3 a6" order="1" />
      </bondArray>
      <propertyList>
        <property title="File Format">
          <scalar>g16</scalar>
        </property>
        <property dictRef="me:ZPE">
          <scalar units="kcal/mol">-130.8905</scalar>
        </property>
        <property title="Vibrational Frequencies" dictRef="me:vibFreqs">
          <array units="cm-1">74.8192 124.7933 185.9306 209.9930 402.4426 532.3986 594.9896 641.8914 677.8377 985.9852 998.0245 1065.5082 1068.8170 1215.0547 1234.7281 1386.2336 1407.5394 1470.6098 1488.7420 1511.7346 1812.9950 1851.1842 3059.5316 3071.8972 3128.3046 3184.5444 3635.0367</array>
        </property>
        <property dictRef="me:rotConsts">
          <array units="GHz">9.67227 2.12756 1.76302</array>
        </property>
        <property dictRef="me:symmetryNumber">
          <scalar>1</scalar>
        </property>
        <property dictRef="me:spinMultiplicity">
          <scalar>1</scalar>
        </property>
        <property dictRef="me:epsilon">
          <scalar>488.9</scalar>
          <!--a-pin SI-->
        </property>
        <property dictRef="me:sigma">
          <scalar>5.20</scalar>
          <!--a-pin SI-->
        </property>
        <property dictRef="me:frequenciesScaleFactor" default="true">
          <scalar>1</scalar>
        </property>
      </propertyList>
      <me:energyTransferModel xsi:type="me:ExponentialDown">
        <me:deltaEDown units="cm-1">540</me:deltaEDown>
      </me:energyTransferModel>
      <me:DOSCMethod>ClassicalRotors</me:DOSCMethod>
      <me:DistributionCalcMethod default="true" name="Boltzmann" />
      <me:densityOfStatesList calculated="20220610_121112">
        <me:description>Rovibronic partition function calculation at various temperatures. qtot : product of QM partition functions for vibrations (1-D harmonic oscillator) and classical partition functions for rotations.  sumc : cell based partition function. sumg : grain based partition function </me:description>
        <me:densityOfStates>
          <me:T>200</me:T>
          <me:qtot>625568</me:qtot>
          <me:sumc>623818</me:sumc>
          <me:sumg>621681</me:sumg>
        </me:densityOfStates>
        <me:densityOfStates>
          <me:T>300</me:T>
          <me:qtot>4.36942e+06</me:qtot>
          <me:sumc>4.35621e+06</me:sumc>
          <me:sumg>4.34956e+06</me:sumg>
        </me:densityOfStates>
      </me:densityOfStatesList>
    </molecule>
    <molecule id="N2" description="Bath">
      <propertyList>
        <property dictRef="me:epsilon">
          <scalar>91.85</scalar>
        </property>
        <property dictRef="me:sigma">
          <scalar>3.919</scalar>
        </property>
        <property dictRef="me:MW">
          <scalar units="amu">28.014</scalar>
        </property>
      </propertyList>
    </molecule>
  </moleculeList>
  <reactionList>
    <reaction id=" A2 ">
      <!-- CH2oo.log + CH3CN.log -> RC2.log -->
      <reactant>
        <molecule ref="CH2oo.log" role="deficientReactant" />
      </reactant>
      <reactant>
        <molecule ref="CH3CN.log" role="excessReactant" />
      </reactant>
      <product>
        <molecule ref="RC2.log" role="modelled" />
      </product>
      <me:MCRCMethod xsi:type="me:MesmerILT">
        <me:preExponential units="cm3molecule-1s-1">1.170e-14</me:preExponential>
        <me:activationEnergy units="kcal/mol">0.0</me:activationEnergy>
        <me:TInfinity>298.15</me:TInfinity>
        <me:nInfinity>-0.12371</me:nInfinity>
      </me:MCRCMethod>
      <me:excessReactantConc>1e15</me:excessReactantConc>
      <me:TInfinity default="true">298</me:TInfinity>
    </reaction>
    <reaction id=" C2 ">
      <!-- RC2.log -> [ TS2.log ] -> Ring2.log -->
      <reactant>
        <molecule ref="RC2.log" role="modelled" />
      </reactant>
      <me:transitionState>
        <molecule ref="TS2.log" role="transitionState" />
      </me:transitionState>
      <product>
        <molecule ref="Ring2.log" role="modelled" />
      </product>
      <me:MCRCMethod name="RRKM" />
    </reaction>
    <reaction id=" S2 ">
      <!-- Ring2.log -> [ STS2.log ] -> PC2.log -->
      <reactant>
        <molecule ref="Ring2.log" role="modelled" />
      </reactant>
      <me:transitionState>
        <molecule ref="STS2.log" role="transitionState" />
      </me:transitionState>
      <product>
        <molecule ref="PC2.log" role="modelled" />
      </product>
      <me:tunneling>Eckart</me:tunneling>
      <me:MCRCMethod name="RRKM" />
    </reaction>
    <reaction id=" D2 ">
      <!-- PC2.log -> Formaldehyde.log + IsoC2.log -->
      <reactant>
        <molecule ref="PC2.log" role="modelled" />
      </reactant>
      <product>
        <molecule ref="Formaldehyde.log" role="sink" />
      </product>
      <product>
        <molecule ref="IsoC2.log" role="sink" />
      </product>
      <me:MCRCMethod xsi:type="me:MesmerILT">
        <me:preExponential units="cm3molecule-1s-1">1.4e-10</me:preExponential>
        <me:activationEnergy units="kcal/mol" reverse="true">0.0</me:activationEnergy>
        <me:TInfinity>298.15</me:TInfinity>
        <me:nInfinity>1.0</me:nInfinity>
      </me:MCRCMethod>
      <me:TInfinity default="true">298</me:TInfinity>
    </reaction>
    <reaction id=" H2 ">
      <!-- Ring2.log -> [ TSH2 ] -> Altamine2 -->
      <reactant>
        <molecule ref="Ring2.log" role="modelled" />
      </reactant>
      <me:transitionState>
        <molecule ref="TSH2" role="transitionState" />
      </me:transitionState>
      <product>
        <molecule ref="Altamine2" role="modelled" />
      </product>
      <me:tunneling>Eckart</me:tunneling>
      <me:MCRCMethod name="RRKM" />
    </reaction>
  </reactionList>
  <me:conditions>
    <me:bathGas>N2</me:bathGas>
    <me:PTs>
      <me:PTpair units="Torr" P="760.0" T="298.15" precision="qd" bathGas="N2" />
    </me:PTs>
  </me:conditions>
  <me:modelParameters>
    <me:grainSize units="cm-1">40</me:grainSize>
    <me:energyAboveTheTopHill>20</me:energyAboveTheTopHill>
  </me:modelParameters>
  <me:control>
    <me:MaximumEvolutionTime>1E4</me:MaximumEvolutionTime>
    <me:testDOS />
    <me:printSpeciesProfile />
    <me:printCellDOS />
    <me:testRateConstant />
    <me:printGrainDOS />
    <me:printGrainedSpeciesProfile />
    <me:printTunnellingCoefficients />
    <me:printGrainkfE />
    <me:printGrainBoltzmann />
    <me:printGrainkbE />
    <me:eigenvalues>0</me:eigenvalues>
    <me:calcMethod default="true" name="simpleCalc" />
    <me:ForceMacroDetailedBalance default="true">true</me:ForceMacroDetailedBalance>
  </me:control>
  <metadataList xmlns:dc="http://purl.org/dc/elements/1.1/">
    <dc:title>CriegeeNitrile2</dc:title>
    <dc:source>CriegeeNitrile2E-100.xml</dc:source>
    <dc:creator>Mesmer v6.0</dc:creator>
    <dc:date>20220610_121108</dc:date>
    <dc:contributor>lfranzon</dc:contributor>
  </metadataList>
  <me:analysis calculated="20220610_152525">
    <me:description>All calculations shown</me:description>
    <me:eigenvalueList number="0" selection="" />
    <me:populationList T="298.15" conc="2.46149e+19">
      <me:population time="1e-11" logTime="-11">
        <me:pop ref="CH2oo.log">1</me:pop>
        <me:pop ref="Altamine2">0</me:pop>
        <me:pop ref="PC2.log">3.37381e-16</me:pop>
        <me:pop ref="RC2.log">1.16864e-10</me:pop>
        <me:pop ref="Ring2.log">4.46035e-13</me:pop>
        <me:pop ref="Formaldehyde.log">8.10463e-15</me:pop>
      </me:population>
      <me:population time="1.25893e-11" logTime="-10.9">
        <me:pop ref="CH2oo.log">1</me:pop>
        <me:pop ref="Altamine2">0</me:pop>
        <me:pop ref="PC2.log">5.329e-16</me:pop>
        <me:pop ref="RC2.log">1.46876e-10</me:pop>
        <me:pop ref="Ring2.log">7.01915e-13</me:pop>
        <me:pop ref="Formaldehyde.log">1.58762e-14</me:pop>
      </me:population>
      <me:population time="1.58489e-11" logTime="-10.8">
        <me:pop ref="CH2oo.log">1</me:pop>
        <me:pop ref="Altamine2">0</me:pop>
        <me:pop ref="PC2.log">8.3869e-16</me:pop>
        <me:pop ref="RC2.log">1.84518e-10</me:pop>
        <me:pop ref="Ring2.log">1.1026e-12</me:pop>
        <me:pop ref="Formaldehyde.log">3.15303e-14</me:pop>
      </me:population>
      <me:population time="1.99526e-11" logTime="-10.7">
        <me:pop ref="CH2oo.log">1</me:pop>
        <me:pop ref="Altamine2">0</me:pop>
        <me:pop ref="PC2.log">1.31476e-15</me:pop>
        <me:pop ref="RC2.log">2.31684e-10</me:pop>
        <me:pop ref="Ring2.log">1.72811e-12</me:pop>
        <me:pop ref="Formaldehyde.log">6.21725e-14</me:pop>
      </me:population>
      <me:population time="2.51189e-11" logTime="-10.6">
        <me:pop ref="CH2oo.log">1</me:pop>
        <me:pop ref="Altamine2">0</me:pop>
        <me:pop ref="PC2.log">2.05188e-15</me:pop>
        <me:pop ref="RC2.log">2.90714e-10</me:pop>
        <me:pop ref="Ring2.log">2.70092e-12</me:pop>
        <me:pop ref="Formaldehyde.log">1.22347e-13</me:pop>
      </me:population>
      <me:population time="3.16228e-11" logTime="-10.5">
        <me:pop ref="CH2oo.log">1</me:pop>
        <me:pop ref="Altamine2">0</me:pop>
        <me:pop ref="PC2.log">3.18572e-15</me:pop>
        <me:pop ref="RC2.log">3.64485e-10</me:pop>
        <me:pop ref="Ring2.log">4.2067e-12</me:pop>
        <me:pop ref="Formaldehyde.log">2.39808e-13</me:pop>
      </me:population>
      <me:population time="3.98107e-11" logTime="-10.4">
        <me:pop ref="CH2oo.log">1</me:pop>
        <me:pop ref="Altamine2">0</me:pop>
        <me:pop ref="PC2.log">4.91593e-15</me:pop>
        <me:pop ref="RC2.log">4.56514e-10</me:pop>
        <me:pop ref="Ring2.log">6.52386e-12</me:pop>
        <me:pop ref="Formaldehyde.log">4.68181e-13</me:pop>
      </me:population>
      <me:population time="5.01187e-11" logTime="-10.3">
        <me:pop ref="CH2oo.log">1</me:pop>
        <me:pop ref="Altamine2">0</me:pop>
        <me:pop ref="PC2.log">7.53065e-15</me:pop>
        <me:pop ref="RC2.log">5.71065e-10</me:pop>
        <me:pop ref="Ring2.log">1.0064e-11</me:pop>
        <me:pop ref="Formaldehyde.log">9.09384e-13</me:pop>
      </me:population>
      <me:population time="6.30957e-11" logTime="-10.2">
        <me:pop ref="CH2oo.log">1</me:pop>
        <me:pop ref="Altamine2">0</me:pop>
        <me:pop ref="PC2.log">1.14357e-14</me:pop>
        <me:pop ref="RC2.log">7.13272e-10</me:pop>
        <me:pop ref="Ring2.log">1.54247e-11</me:pop>
        <me:pop ref="Formaldehyde.log">1.7556e-12</me:pop>
      </me:population>
      <me:population time="7.94328e-11" logTime="-10.1">
        <me:pop ref="CH2oo.log">1</me:pop>
        <me:pop ref="Altamine2">0</me:pop>
        <me:pop ref="PC2.log">1.71848e-14</me:pop>
        <me:pop ref="RC2.log">8.8924e-10</me:pop>
        <me:pop ref="Ring2.log">2.34549e-11</me:pop>
        <me:pop ref="Formaldehyde.log">3.36309e-12</me:pop>
      </me:population>
      <me:population time="1e-10" logTime="-10">
        <me:pop ref="CH2oo.log">1</me:pop>
        <me:pop ref="Altamine2">0</me:pop>
        <me:pop ref="PC2.log">2.55038e-14</me:pop>
        <me:pop ref="RC2.log">1.10615e-09</me:pop>
        <me:pop ref="Ring2.log">3.5327e-11</me:pop>
        <me:pop ref="Formaldehyde.log">6.38289e-12</me:pop>
      </me:population>
      <me:population time="1.25893e-10" logTime="-9.9">
        <me:pop ref="CH2oo.log">1</me:pop>
        <me:pop ref="Altamine2">0</me:pop>
        <me:pop ref="PC2.log">3.72949e-14</me:pop>
        <me:pop ref="RC2.log">1.37233e-09</me:pop>
        <me:pop ref="Ring2.log">5.26037e-11</me:pop>
        <me:pop ref="Formaldehyde.log">1.19804e-11</me:pop>
      </me:population>
      <me:population time="1.58489e-10" logTime="-9.8">
        <me:pop ref="CH2oo.log">1</me:pop>
        <me:pop ref="Altamine2">0</me:pop>
        <me:pop ref="PC2.log">5.36014e-14</me:pop>
        <me:pop ref="RC2.log">1.69728e-09</me:pop>
        <me:pop ref="Ring2.log">7.72762e-11</me:pop>
        <me:pop ref="Formaldehyde.log">2.21925e-11</me:pop>
      </me:population>
      <me:population time="1.99526e-10" logTime="-9.7">
        <me:pop ref="CH2oo.log">1</me:pop>
        <me:pop ref="Altamine2">0</me:pop>
        <me:pop ref="PC2.log">7.55094e-14</me:pop>
        <me:pop ref="RC2.log">2.09167e-09</me:pop>
        <me:pop ref="Ring2.log">1.11737e-10</me:pop>
        <me:pop ref="Formaldehyde.log">4.04816e-11</me:pop>
      </me:population>
      <me:population time="2.51189e-10" logTime="-9.6">
        <me:pop ref="CH2oo.log">1</me:pop>
        <me:pop ref="Altamine2">0</me:pop>
        <me:pop ref="PC2.log">1.03969e-13</me:pop>
        <me:pop ref="RC2.log">2.56738e-09</me:pop>
        <me:pop ref="Ring2.log">1.58641e-10</me:pop>
        <me:pop ref="Formaldehyde.log">7.25463e-11</me:pop>
      </me:population>
      <me:population time="3.16228e-10" logTime="-9.5">
        <me:pop ref="CH2oo.log">1</me:pop>
        <me:pop ref="Altamine2">0</me:pop>
        <me:pop ref="PC2.log">1.39535e-13</me:pop>
        <me:pop ref="RC2.log">3.1375e-09</me:pop>
        <me:pop ref="Ring2.log">2.20619e-10</me:pop>
        <me:pop ref="Formaldehyde.log">1.27424e-10</me:pop>
      </me:population>
      <me:population time="3.98107e-10" logTime="-9.4">
        <me:pop ref="CH2oo.log">1</me:pop>
        <me:pop ref="Altamine2">0</me:pop>
        <me:pop ref="PC2.log">1.8207e-13</me:pop>
        <me:pop ref="RC2.log">3.81664e-09</me:pop>
        <me:pop ref="Ring2.log">2.99827e-10</me:pop>
        <me:pop ref="Formaldehyde.log">2.18866e-10</me:pop>
      </me:population>
      <me:population time="5.01187e-10" logTime="-9.3">
        <me:pop ref="CH2oo.log">1</me:pop>
        <me:pop ref="Altamine2">0</me:pop>
        <me:pop ref="PC2.log">2.30487e-13</me:pop>
        <me:pop ref="RC2.log">4.62161e-09</me:pop>
        <me:pop ref="Ring2.log">3.97402e-10</me:pop>
        <me:pop ref="Formaldehyde.log">3.66865e-10</me:pop>
      </me:population>
      <me:population time="6.30957e-10" logTime="-9.2">
        <me:pop ref="CH2oo.log">1</me:pop>
        <me:pop ref="Altamine2">0</me:pop>
        <me:pop ref="PC2.log">2.82675e-13</me:pop>
        <me:pop ref="RC2.log">5.57267e-09</me:pop>
        <me:pop ref="Ring2.log">5.12954e-10</me:pop>
        <me:pop ref="Formaldehyde.log">5.99114e-10</me:pop>
      </me:population>
      <me:population time="7.94328e-10" logTime="-9.1">
        <me:pop ref="CH2oo.log">1</me:pop>
        <me:pop ref="Altamine2">0</me:pop>
        <me:pop ref="PC2.log">3.35682e-13</me:pop>
        <me:pop ref="RC2.log">6.69577e-09</me:pop>
        <me:pop ref="Ring2.log">6.44331e-10</me:pop>
        <me:pop ref="Formaldehyde.log">9.52134e-10</me:pop>
      </me:population>
      <me:population time="1e-09" logTime="-9">
        <me:pop ref="CH2oo.log">1</me:pop>
        <me:pop ref="Altamine2">0</me:pop>
        <me:pop ref="PC2.log">3.86211e-13</me:pop>
        <me:pop ref="RC2.log">8.02558e-09</me:pop>
        <me:pop ref="Ring2.log">7.87862e-10</me:pop>
        <me:pop ref="Formaldehyde.log">1.47188e-09</me:pop>
      </me:population>
      <me:population time="1.25893e-09" logTime="-8.9">
        <me:pop ref="CH2oo.log">1</me:pop>
        <me:pop ref="Altamine2">0</me:pop>
        <me:pop ref="PC2.log">4.31292e-13</me:pop>
        <me:pop ref="RC2.log">9.60935e-09</me:pop>
        <me:pop ref="Ring2.log">9.39187e-10</me:pop>
        <me:pop ref="Formaldehyde.log">2.21394e-09</me:pop>
      </me:population>
      <me:population time="1.58489e-09" logTime="-8.8">
        <me:pop ref="CH2oo.log">1</me:pop>
        <me:pop ref="Altamine2">0</me:pop>
        <me:pop ref="PC2.log">4.68914e-13</me:pop>
        <me:pop ref="RC2.log">1.15112e-08</me:pop>
        <me:pop ref="Ring2.log">1.09456e-09</me:pop>
        <me:pop ref="Formaldehyde.log">3.24383e-09</me:pop>
      </me:population>
      <me:population time="1.99526e-09" logTime="-8.7">
        <me:pop ref="CH2oo.log">1</me:pop>
        <me:pop ref="Altamine2">0</me:pop>
        <me:pop ref="PC2.log">4.98358e-13</me:pop>
        <me:pop ref="RC2.log">1.38163e-08</me:pop>
        <me:pop ref="Ring2.log">1.2523e-09</me:pop>
        <me:pop ref="Formaldehyde.log">4.63817e-09</me:pop>
      </me:population>
      <me:population time="2.51189e-09" logTime="-8.6">
        <me:pop ref="CH2oo.log">1</me:pop>
        <me:pop ref="Altamine2">0</me:pop>
        <me:pop ref="PC2.log">5.20146e-13</me:pop>
        <me:pop ref="RC2.log">1.66347e-08</me:pop>
        <me:pop ref="Ring2.log">1.41412e-09</me:pop>
        <me:pop ref="Formaldehyde.log">6.48762e-09</me:pop>
      </me:population>
      <me:population time="3.16228e-09" logTime="-8.5">
        <me:pop ref="CH2oo.log">1</me:pop>
        <me:pop ref="Altamine2">0</me:pop>
        <me:pop ref="PC2.log">5.35692e-13</me:pop>
        <me:pop ref="RC2.log">2.01055e-08</me:pop>
        <me:pop ref="Ring2.log">1.58591e-09</me:pop>
        <me:pop ref="Formaldehyde.log">8.90221e-09</me:pop>
      </me:population>
      <me:population time="3.98107e-09" logTime="-8.4">
        <me:pop ref="CH2oo.log">1</me:pop>
        <me:pop ref="Altamine2">0</me:pop>
        <me:pop ref="PC2.log">5.4687e-13</me:pop>
        <me:pop ref="RC2.log">2.44001e-08</me:pop>
        <me:pop ref="Ring2.log">1.77822e-09</me:pop>
        <me:pop ref="Formaldehyde.log">1.20197e-08</me:pop>
      </me:population>
      <me:population time="5.01187e-09" logTime="-8.3">
        <me:pop ref="CH2oo.log">1</me:pop>
        <me:pop ref="Altamine2">0</me:pop>
        <me:pop ref="PC2.log">5.55655e-13</me:pop>
        <me:pop ref="RC2.log">2.97261e-08</me:pop>
        <me:pop ref="Ring2.log">2.0063e-09</me:pop>
        <me:pop ref="Formaldehyde.log">1.60173e-08</me:pop>
      </me:population>
      <me:population time="6.30957e-09" logTime="-8.2">
        <me:pop ref="CH2oo.log">1</me:pop>
        <me:pop ref="Altamine2">0</me:pop>
        <me:pop ref="PC2.log">5.63833e-13</me:pop>
        <me:pop ref="RC2.log">3.63304e-08</me:pop>
        <me:pop ref="Ring2.log">2.28995e-09</me:pop>
        <me:pop ref="Formaldehyde.log">2.11281e-08</me:pop>
      </me:population>
      <me:population time="7.94328e-09" logTime="-8.1">
        <me:pop ref="CH2oo.log">1</me:pop>
        <me:pop ref="Altamine2">0</me:pop>
        <me:pop ref="PC2.log">5.72793e-13</me:pop>
        <me:pop ref="RC2.log">4.45017e-08</me:pop>
        <me:pop ref="Ring2.log">2.65365e-09</me:pop>
        <me:pop ref="Formaldehyde.log">2.76621e-08</me:pop>
      </me:population>
      <me:population time="1e-08" logTime="-8">
        <me:pop ref="CH2oo.log">1</me:pop>
        <me:pop ref="Altamine2">0</me:pop>
        <me:pop ref="PC2.log">5.83472e-13</me:pop>
        <me:pop ref="RC2.log">5.45729e-08</me:pop>
        <me:pop ref="Ring2.log">3.12787e-09</me:pop>
        <me:pop ref="Formaldehyde.log">3.60327e-08</me:pop>
      </me:population>
      <me:population time="1.25893e-08" logTime="-7.9">
        <me:pop ref="CH2oo.log">1</me:pop>
        <me:pop ref="Altamine2">0</me:pop>
        <me:pop ref="PC2.log">5.96486e-13</me:pop>
        <me:pop ref="RC2.log">6.69196e-08</me:pop>
        <me:pop ref="Ring2.log">3.75239e-09</me:pop>
        <me:pop ref="Formaldehyde.log">4.67912e-08</me:pop>
      </me:population>
      <me:population time="1.58489e-08" logTime="-7.8">
        <me:pop ref="CH2oo.log">1</me:pop>
        <me:pop ref="Altamine2">0</me:pop>
        <me:pop ref="PC2.log">6.12322e-13</me:pop>
        <me:pop ref="RC2.log">8.19528e-08</me:pop>
        <me:pop ref="Ring2.log">4.58146e-09</me:pop>
        <me:pop ref="Formaldehyde.log">6.06735e-08</me:pop>
      </me:population>
      <me:population time="1.99526e-08" logTime="-7.7">
        <me:pop ref="CH2oo.log">1</me:pop>
        <me:pop ref="Altamine2">0</me:pop>
        <me:pop ref="PC2.log">6.31436e-13</me:pop>
        <me:pop ref="RC2.log">1.001e-07</me:pop>
        <me:pop ref="Ring2.log">5.69067e-09</me:pop>
        <me:pop ref="Formaldehyde.log">7.86664e-08</me:pop>
      </me:population>
      <me:population time="2.51189e-08" logTime="-7.6">
        <me:pop ref="CH2oo.log">1</me:pop>
        <me:pop ref="Altamine2">0</me:pop>
        <me:pop ref="PC2.log">6.5426e-13</me:pop>
        <me:pop ref="RC2.log">1.21768e-07</me:pop>
        <me:pop ref="Ring2.log">7.18602e-09</me:pop>
        <me:pop ref="Formaldehyde.log">1.02098e-07</me:pop>
      </me:population>
      <me:population time="3.16228e-08" logTime="-7.5">
        <me:pop ref="CH2oo.log">1</me:pop>
        <me:pop ref="Altamine2">0</me:pop>
        <me:pop ref="PC2.log">6.81144e-13</me:pop>
        <me:pop ref="RC2.log">1.47291e-07</me:pop>
        <me:pop ref="Ring2.log">9.21624e-09</me:pop>
        <me:pop ref="Formaldehyde.log">1.3276e-07</me:pop>
      </me:population>
      <me:population time="3.98107e-08" logTime="-7.4">
        <me:pop ref="CH2oo.log">1</me:pop>
        <me:pop ref="Altamine2">0</me:pop>
        <me:pop ref="PC2.log">7.12268e-13</me:pop>
        <me:pop ref="RC2.log">1.76839e-07</me:pop>
        <me:pop ref="Ring2.log">1.19892e-08</me:pop>
        <me:pop ref="Formaldehyde.log">1.73073e-07</me:pop>
      </me:population>
      <me:population time="5.01187e-08" logTime="-7.3">
        <me:pop ref="CH2oo.log">1</me:pop>
        <me:pop ref="Altamine2">0</me:pop>
        <me:pop ref="PC2.log">7.4753e-13</me:pop>
        <me:pop ref="RC2.log">2.10316e-07</me:pop>
        <me:pop ref="Ring2.log">1.5793e-08</me:pop>
        <me:pop ref="Formaldehyde.log">2.2629e-07</me:pop>
      </me:population>
      <me:population time="6.30957e-08" logTime="-7.2">
        <me:pop ref="CH2oo.log">0.999999</me:pop>
        <me:pop ref="Altamine2">0</me:pop>
        <me:pop ref="PC2.log">7.86408e-13</me:pop>
        <me:pop ref="RC2.log">2.47225e-07</me:pop>
        <me:pop ref="Ring2.log">2.1022e-08</me:pop>
        <me:pop ref="Formaldehyde.log">2.96755e-07</me:pop>
      </me:population>
      <me:population time="7.94328e-08" logTime="-7.1">
        <me:pop ref="CH2oo.log">0.999999</me:pop>
        <me:pop ref="Altamine2">0</me:pop>
        <me:pop ref="PC2.log">8.27829e-13</me:pop>
        <me:pop ref="RC2.log">2.86549e-07</me:pop>
        <me:pop ref="Ring2.log">2.82052e-08</me:pop>
        <me:pop ref="Formaldehyde.log">3.90198e-07</me:pop>
      </me:population>
      <me:population time="1e-07" logTime="-7">
        <me:pop ref="CH2oo.log">0.999999</me:pop>
        <me:pop ref="Altamine2">0</me:pop>
        <me:pop ref="PC2.log">8.701e-13</me:pop>
        <me:pop ref="RC2.log">3.2668e-07</me:pop>
        <me:pop ref="Ring2.log">3.80364e-08</me:pop>
        <me:pop ref="Formaldehyde.log">5.14047e-07</me:pop>
      </me:population>
      <me:population time="1.25893e-07" logTime="-6.9">
        <me:pop ref="CH2oo.log">0.999999</me:pop>
        <me:pop ref="Altamine2">0</me:pop>
        <me:pop ref="PC2.log">9.10969e-13</me:pop>
        <me:pop ref="RC2.log">3.65479e-07</me:pop>
        <me:pop ref="Ring2.log">5.13986e-08</me:pop>
        <me:pop ref="Formaldehyde.log">6.77731e-07</me:pop>
      </me:population>
      <me:population time="1.58489e-07" logTime="-6.8">
        <me:pop ref="CH2oo.log">0.999999</me:pop>
        <me:pop ref="Altamine2">0</me:pop>
        <me:pop ref="PC2.log">9.47886e-13</me:pop>
        <me:pop ref="RC2.log">4.00527e-07</me:pop>
        <me:pop ref="Ring2.log">6.93804e-08</me:pop>
        <me:pop ref="Formaldehyde.log">8.92939e-07</me:pop>
      </me:population>
      <me:population time="1.99526e-07" logTime="-6.7">
        <me:pop ref="CH2oo.log">0.999998</me:pop>
        <me:pop ref="Altamine2">0</me:pop>
        <me:pop ref="PC2.log">9.78508e-13</me:pop>
        <me:pop ref="RC2.log">4.296e-07</me:pop>
        <me:pop ref="Ring2.log">9.32834e-08</me:pop>
        <me:pop ref="Formaldehyde.log">1.17384e-06</me:pop>
      </me:population>
      <me:population time="2.51189e-07" logTime="-6.6">
        <me:pop ref="CH2oo.log">0.999998</me:pop>
        <me:pop ref="Altamine2">0</me:pop>
        <me:pop ref="PC2.log">1.00133e-12</me:pop>
        <me:pop ref="RC2.log">4.51269e-07</me:pop>
        <me:pop ref="Ring2.log">1.24631e-07</me:pop>
        <me:pop ref="Formaldehyde.log">1.53737e-06</me:pop>
      </me:population>
      <me:population time="3.16228e-07" logTime="-6.5">
        <me:pop ref="CH2oo.log">0.999997</me:pop>
        <me:pop ref="Altamine2">0</me:pop>
        <me:pop ref="PC2.log">1.01621e-12</me:pop>
        <me:pop ref="RC2.log">4.65395e-07</me:pop>
        <me:pop ref="Ring2.log">1.652e-07</me:pop>
        <me:pop ref="Formaldehyde.log">2.00374e-06</me:pop>
      </me:population>
      <me:population time="3.98107e-07" logTime="-6.4">
        <me:pop ref="CH2oo.log">0.999997</me:pop>
        <me:pop ref="Altamine2">0</me:pop>
        <me:pop ref="PC2.log">1.02441e-12</me:pop>
        <me:pop ref="RC2.log">4.73182e-07</me:pop>
        <me:pop ref="Ring2.log">2.17114e-07</me:pop>
        <me:pop ref="Formaldehyde.log">2.59749e-06</me:pop>
      </me:population>
      <me:population time="5.01187e-07" logTime="-6.3">
        <me:pop ref="CH2oo.log">0.999996</me:pop>
        <me:pop ref="Altamine2">0</me:pop>
        <me:pop ref="PC2.log">1.02808e-12</me:pop>
        <me:pop ref="RC2.log">4.76663e-07</me:pop>
        <me:pop ref="Ring2.log">2.83002e-07</me:pop>
        <me:pop ref="Formaldehyde.log">3.34916e-06</me:pop>
      </me:population>
      <me:population time="6.30957e-07" logTime="-6.2">
        <me:pop ref="CH2oo.log">0.999995</me:pop>
        <me:pop ref="Altamine2">0</me:pop>
        <me:pop ref="PC2.log">1.02934e-12</me:pop>
        <me:pop ref="RC2.log">4.7786e-07</me:pop>
        <me:pop ref="Ring2.log">3.66218e-07</me:pop>
        <me:pop ref="Formaldehyde.log">4.29757e-06</me:pop>
      </me:population>
      <me:population time="7.94328e-07" logTime="-6.1">
        <me:pop ref="CH2oo.log">0.999994</me:pop>
        <me:pop ref="Altamine2">0</me:pop>
        <me:pop ref="PC2.log">1.02965e-12</me:pop>
        <me:pop ref="RC2.log">4.78157e-07</me:pop>
        <me:pop ref="Ring2.log">4.71081e-07</me:pop>
        <me:pop ref="Formaldehyde.log">5.49234e-06</me:pop>
      </me:population>
      <me:population time="1e-06" logTime="-6">
        <me:pop ref="CH2oo.log">0.999992</me:pop>
        <me:pop ref="Altamine2">0</me:pop>
        <me:pop ref="PC2.log">1.0297e-12</me:pop>
        <me:pop ref="RC2.log">4.78205e-07</me:pop>
        <me:pop ref="Ring2.log">6.03124e-07</me:pop>
        <me:pop ref="Formaldehyde.log">6.99669e-06</me:pop>
      </me:population>
      <me:population time="1.25893e-06" logTime="-5.9">
        <me:pop ref="CH2oo.log">0.99999</me:pop>
        <me:pop ref="Altamine2">0</me:pop>
        <me:pop ref="PC2.log">1.02971e-12</me:pop>
        <me:pop ref="RC2.log">4.78209e-07</me:pop>
        <me:pop ref="Ring2.log">7.6936e-07</me:pop>
        <me:pop ref="Formaldehyde.log">8.89059e-06</me:pop>
      </me:population>
      <me:population time="1.58489e-06" logTime="-5.8">
        <me:pop ref="CH2oo.log">0.999987</me:pop>
        <me:pop ref="Altamine2">0</me:pop>
        <me:pop ref="PC2.log">1.0297e-12</me:pop>
        <me:pop ref="RC2.log">4.78208e-07</me:pop>
        <me:pop ref="Ring2.log">9.78639e-07</me:pop>
        <me:pop ref="Formaldehyde.log">1.12749e-05</me:pop>
      </me:population>
      <me:population time="1.99526e-06" logTime="-5.7">
        <me:pop ref="CH2oo.log">0.999984</me:pop>
        <me:pop ref="Altamine2">0</me:pop>
        <me:pop ref="PC2.log">1.0297e-12</me:pop>
        <me:pop ref="RC2.log">4.78206e-07</me:pop>
        <me:pop ref="Ring2.log">1.2421e-06</me:pop>
        <me:pop ref="Formaldehyde.log">1.42765e-05</me:pop>
      </me:population>
      <me:population time="2.51189e-06" logTime="-5.6">
        <me:pop ref="CH2oo.log">0.99998</me:pop>
        <me:pop ref="Altamine2">0</me:pop>
        <me:pop ref="PC2.log">1.0297e-12</me:pop>
        <me:pop ref="RC2.log">4.78204e-07</me:pop>
        <me:pop ref="Ring2.log">1.57379e-06</me:pop>
        <me:pop ref="Formaldehyde.log">1.80553e-05</me:pop>
      </me:population>
      <me:population time="3.16228e-06" logTime="-5.5">
        <me:pop ref="CH2oo.log">0.999975</me:pop>
        <me:pop ref="Altamine2">0</me:pop>
        <me:pop ref="PC2.log">1.02969e-12</me:pop>
        <me:pop ref="RC2.log">4.78202e-07</me:pop>
        <me:pop ref="Ring2.log">1.99135e-06</me:pop>
        <me:pop ref="Formaldehyde.log">2.28125e-05</me:pop>
      </me:population>
      <me:population time="3.98107e-06" logTime="-5.4">
        <me:pop ref="CH2oo.log">0.999968</me:pop>
        <me:pop ref="Altamine2">0</me:pop>
        <me:pop ref="PC2.log">1.02968e-12</me:pop>
        <me:pop ref="RC2.log">4.78199e-07</me:pop>
        <me:pop ref="Ring2.log">2.51703e-06</me:pop>
        <me:pop ref="Formaldehyde.log">2.88014e-05</me:pop>
      </me:population>
      <me:population time="5.01187e-06" logTime="-5.3">
        <me:pop ref="CH2oo.log">0.99996</me:pop>
        <me:pop ref="Altamine2">0</me:pop>
        <me:pop ref="PC2.log">1.02967e-12</me:pop>
        <me:pop ref="RC2.log">4.78195e-07</me:pop>
        <me:pop ref="Ring2.log">3.17881e-06</me:pop>
        <me:pop ref="Formaldehyde.log">3.63409e-05</me:pop>
      </me:population>
      <me:population time="6.30957e-06" logTime="-5.2">
        <me:pop ref="CH2oo.log">0.99995</me:pop>
        <me:pop ref="Altamine2">0</me:pop>
        <me:pop ref="PC2.log">1.02966e-12</me:pop>
        <me:pop ref="RC2.log">4.7819e-07</me:pop>
        <me:pop ref="Ring2.log">4.01193e-06</me:pop>
        <me:pop ref="Formaldehyde.log">4.58326e-05</me:pop>
      </me:population>
      <me:population time="7.94328e-06" logTime="-5.1">
        <me:pop ref="CH2oo.log">0.999937</me:pop>
        <me:pop ref="Altamine2">0</me:pop>
        <me:pop ref="PC2.log">1.02965e-12</me:pop>
        <me:pop ref="RC2.log">4.78184e-07</me:pop>
        <me:pop ref="Ring2.log">5.06077e-06</me:pop>
        <me:pop ref="Formaldehyde.log">5.77817e-05</me:pop>
      </me:population>
      <me:population time="1e-05" logTime="-5">
        <me:pop ref="CH2oo.log">0.99992</me:pop>
        <me:pop ref="Altamine2">0</me:pop>
        <me:pop ref="PC2.log">1.02963e-12</me:pop>
        <me:pop ref="RC2.log">4.78176e-07</me:pop>
        <me:pop ref="Ring2.log">6.38115e-06</me:pop>
        <me:pop ref="Formaldehyde.log">7.28245e-05</me:pop>
      </me:population>
      <me:population time="1.25893e-05" logTime="-4.9">
        <me:pop ref="CH2oo.log">0.9999</me:pop>
        <me:pop ref="Altamine2">0</me:pop>
        <me:pop ref="PC2.log">1.02961e-12</me:pop>
        <me:pop ref="RC2.log">4.78166e-07</me:pop>
        <me:pop ref="Ring2.log">8.04338e-06</me:pop>
        <me:pop ref="Formaldehyde.log">9.1762e-05</me:pop>
      </me:population>
      <me:population time="1.58489e-05" logTime="-4.8">
        <me:pop ref="CH2oo.log">0.999874</me:pop>
        <me:pop ref="Altamine2">0</me:pop>
        <me:pop ref="PC2.log">1.02959e-12</me:pop>
        <me:pop ref="RC2.log">4.78154e-07</me:pop>
        <me:pop ref="Ring2.log">1.0136e-05</me:pop>
        <me:pop ref="Formaldehyde.log">0.000115602</me:pop>
      </me:population>
      <me:population time="1.99526e-05" logTime="-4.7">
        <me:pop ref="CH2oo.log">0.999841</me:pop>
        <me:pop ref="Altamine2">0</me:pop>
        <me:pop ref="PC2.log">1.02955e-12</me:pop>
        <me:pop ref="RC2.log">4.78138e-07</me:pop>
        <me:pop ref="Ring2.log">1.27703e-05</me:pop>
        <me:pop ref="Formaldehyde.log">0.000145615</me:pop>
      </me:population>
      <me:population time="2.51189e-05" logTime="-4.6">
        <me:pop ref="CH2oo.log">0.9998</me:pop>
        <me:pop ref="Altamine2">0</me:pop>
        <me:pop ref="PC2.log">1.02951e-12</me:pop>
        <me:pop ref="RC2.log">4.78118e-07</me:pop>
        <me:pop ref="Ring2.log">1.60866e-05</me:pop>
        <me:pop ref="Formaldehyde.log">0.000183396</me:pop>
      </me:population>
      <me:population time="3.16228e-05" logTime="-4.5">
        <me:pop ref="CH2oo.log">0.999748</me:pop>
        <me:pop ref="Altamine2">0</me:pop>
        <me:pop ref="PC2.log">1.02946e-12</me:pop>
        <me:pop ref="RC2.log">4.78094e-07</me:pop>
        <me:pop ref="Ring2.log">2.02613e-05</me:pop>
        <me:pop ref="Formaldehyde.log">0.000230959</me:pop>
      </me:population>
      <me:population time="3.98107e-05" logTime="-4.4">
        <me:pop ref="CH2oo.log">0.999683</me:pop>
        <me:pop ref="Altamine2">0</me:pop>
        <me:pop ref="PC2.log">1.02939e-12</me:pop>
        <me:pop ref="RC2.log">4.78063e-07</me:pop>
        <me:pop ref="Ring2.log">2.55168e-05</me:pop>
        <me:pop ref="Formaldehyde.log">0.000290833</me:pop>
      </me:population>
      <me:population time="5.01187e-05" logTime="-4.3">
        <me:pop ref="CH2oo.log">0.999601</me:pop>
        <me:pop ref="Altamine2">0</me:pop>
        <me:pop ref="PC2.log">1.02931e-12</me:pop>
        <me:pop ref="RC2.log">4.78023e-07</me:pop>
        <me:pop ref="Ring2.log">3.21324e-05</me:pop>
        <me:pop ref="Formaldehyde.log">0.000366204</me:pop>
      </me:population>
      <me:population time="6.30957e-05" logTime="-4.2">
        <me:pop ref="CH2oo.log">0.999498</me:pop>
        <me:pop ref="Altamine2">0</me:pop>
        <me:pop ref="PC2.log">1.0292e-12</me:pop>
        <me:pop ref="RC2.log">4.77974e-07</me:pop>
        <me:pop ref="Ring2.log">4.04603e-05</me:pop>
        <me:pop ref="Formaldehyde.log">0.000461082</me:pop>
      </me:population>
      <me:population time="7.94328e-05" logTime="-4.1">
        <me:pop ref="CH2oo.log">0.999368</me:pop>
        <me:pop ref="Altamine2">0</me:pop>
        <me:pop ref="PC2.log">1.02907e-12</me:pop>
        <me:pop ref="RC2.log">4.77912e-07</me:pop>
        <me:pop ref="Ring2.log">5.09433e-05</me:pop>
        <me:pop ref="Formaldehyde.log">0.000580512</me:pop>
      </me:population>
      <me:population time="0.0001" logTime="-4">
        <me:pop ref="CH2oo.log">0.999205</me:pop>
        <me:pop ref="Altamine2">0</me:pop>
        <me:pop ref="PC2.log">1.0289e-12</me:pop>
        <me:pop ref="RC2.log">4.77834e-07</me:pop>
        <me:pop ref="Ring2.log">6.41386e-05</me:pop>
        <me:pop ref="Formaldehyde.log">0.000730844</me:pop>
      </me:population>
      <me:population time="0.000125893" logTime="-3.9">
        <me:pop ref="CH2oo.log">0.998999</me:pop>
        <me:pop ref="Altamine2">0</me:pop>
        <me:pop ref="PC2.log">1.02868e-12</me:pop>
        <me:pop ref="RC2.log">4.77735e-07</me:pop>
        <me:pop ref="Ring2.log">8.07475e-05</me:pop>
        <me:pop ref="Formaldehyde.log">0.000920065</me:pop>
      </me:population>
      <me:population time="0.000158489" logTime="-3.8">
        <me:pop ref="CH2oo.log">0.99874</me:pop>
        <me:pop ref="Altamine2">0</me:pop>
        <me:pop ref="PC2.log">1.02842e-12</me:pop>
        <me:pop ref="RC2.log">4.77611e-07</me:pop>
        <me:pop ref="Ring2.log">0.000101652</me:pop>
        <me:pop ref="Formaldehyde.log">0.00115823</me:pop>
      </me:population>
      <me:population time="0.000199526" logTime="-3.7">
        <me:pop ref="CH2oo.log">0.998414</me:pop>
        <me:pop ref="Altamine2">0</me:pop>
        <me:pop ref="PC2.log">1.02808e-12</me:pop>
        <me:pop ref="RC2.log">4.77455e-07</me:pop>
        <me:pop ref="Ring2.log">0.000127961</me:pop>
        <me:pop ref="Formaldehyde.log">0.00145796</me:pop>
      </me:population>
      <me:population time="0.000251189" logTime="-3.6">
        <me:pop ref="CH2oo.log">0.998003</me:pop>
        <me:pop ref="Altamine2">0</me:pop>
        <me:pop ref="PC2.log">1.02766e-12</me:pop>
        <me:pop ref="RC2.log">4.77259e-07</me:pop>
        <me:pop ref="Ring2.log">0.000161071</me:pop>
        <me:pop ref="Formaldehyde.log">0.00183517</me:pop>
      </me:population>
      <me:population time="0.000316228" logTime="-3.5">
        <me:pop ref="CH2oo.log">0.997487</me:pop>
        <me:pop ref="Altamine2">0</me:pop>
        <me:pop ref="PC2.log">1.02713e-12</me:pop>
        <me:pop ref="RC2.log">4.77012e-07</me:pop>
        <me:pop ref="Ring2.log">0.000202734</me:pop>
        <me:pop ref="Formaldehyde.log">0.00230983</me:pop>
      </me:population>
      <me:population time="0.000398107" logTime="-3.4">
        <me:pop ref="CH2oo.log">0.996837</me:pop>
        <me:pop ref="Altamine2">0</me:pop>
        <me:pop ref="PC2.log">1.02646e-12</me:pop>
        <me:pop ref="RC2.log">4.76702e-07</me:pop>
        <me:pop ref="Ring2.log">0.000255154</me:pop>
        <me:pop ref="Formaldehyde.log">0.00290704</me:pop>
      </me:population>
      <me:population time="0.000501187" logTime="-3.3">
        <me:pop ref="CH2oo.log">0.99602</me:pop>
        <me:pop ref="Altamine2">0</me:pop>
        <me:pop ref="PC2.log">1.02562e-12</me:pop>
        <me:pop ref="RC2.log">4.76311e-07</me:pop>
        <me:pop ref="Ring2.log">0.000321098</me:pop>
        <me:pop ref="Formaldehyde.log">0.00365833</me:pop>
      </me:population>
      <me:population time="0.000630957" logTime="-3.2">
        <me:pop ref="CH2oo.log">0.994992</me:pop>
        <me:pop ref="Altamine2">0</me:pop>
        <me:pop ref="PC2.log">1.02456e-12</me:pop>
        <me:pop ref="RC2.log">4.75819e-07</me:pop>
        <me:pop ref="Ring2.log">0.00040404</me:pop>
        <me:pop ref="Formaldehyde.log">0.00460327</me:pop>
      </me:population>
      <me:population time="0.000794328" logTime="-3.1">
        <me:pop ref="CH2oo.log">0.9937</me:pop>
        <me:pop ref="Altamine2">0</me:pop>
        <me:pop ref="PC2.log">1.02323e-12</me:pop>
        <me:pop ref="RC2.log">4.75201e-07</me:pop>
        <me:pop ref="Ring2.log">0.000508336</me:pop>
        <me:pop ref="Formaldehyde.log">0.00579149</me:pop>
      </me:population>
      <me:population time="0.001" logTime="-3">
        <me:pop ref="CH2oo.log">0.992075</me:pop>
        <me:pop ref="Altamine2">0</me:pop>
        <me:pop ref="PC2.log">1.02156e-12</me:pop>
        <me:pop ref="RC2.log">4.74424e-07</me:pop>
        <me:pop ref="Ring2.log">0.000639445</me:pop>
        <me:pop ref="Formaldehyde.log">0.00728519</me:pop>
      </me:population>
      <me:population time="0.00125893" logTime="-2.9">
        <me:pop ref="CH2oo.log">0.990033</me:pop>
        <me:pop ref="Altamine2">0</me:pop>
        <me:pop ref="PC2.log">1.01945e-12</me:pop>
        <me:pop ref="RC2.log">4.73448e-07</me:pop>
        <me:pop ref="Ring2.log">0.000804195</me:pop>
        <me:pop ref="Formaldehyde.log">0.00916216</me:pop>
      </me:population>
      <me:population time="0.00158489" logTime="-2.8">
        <me:pop ref="CH2oo.log">0.987469</me:pop>
        <me:pop ref="Altamine2">0</me:pop>
        <me:pop ref="PC2.log">1.01681e-12</me:pop>
        <me:pop ref="RC2.log">4.72221e-07</me:pop>
        <me:pop ref="Ring2.log">0.00101112</me:pop>
        <me:pop ref="Formaldehyde.log">0.0115196</me:pop>
      </me:population>
      <me:population time="0.00199526" logTime="-2.7">
        <me:pop ref="CH2oo.log">0.98425</me:pop>
        <me:pop ref="Altamine2">0</me:pop>
        <me:pop ref="PC2.log">1.0135e-12</me:pop>
        <me:pop ref="RC2.log">4.70682e-07</me:pop>
        <me:pop ref="Ring2.log">0.00127087</me:pop>
        <me:pop ref="Formaldehyde.log">0.0144788</me:pop>
      </me:population>
      <me:population time="0.00251189" logTime="-2.6">
        <me:pop ref="CH2oo.log">0.980212</me:pop>
        <me:pop ref="Altamine2">0</me:pop>
        <me:pop ref="PC2.log">1.00934e-12</me:pop>
        <me:pop ref="RC2.log">4.68751e-07</me:pop>
        <me:pop ref="Ring2.log">0.00159666</me:pop>
        <me:pop ref="Formaldehyde.log">0.0181906</me:pop>
      </me:population>
      <me:population time="0.00316228" logTime="-2.5">
        <me:pop ref="CH2oo.log">0.975153</me:pop>
        <me:pop ref="Altamine2">0</me:pop>
        <me:pop ref="PC2.log">1.00413e-12</me:pop>
        <me:pop ref="RC2.log">4.66332e-07</me:pop>
        <me:pop ref="Ring2.log">0.00200491</me:pop>
        <me:pop ref="Formaldehyde.log">0.0228417</me:pop>
      </me:population>
      <me:population time="0.00398107" logTime="-2.4">
        <me:pop ref="CH2oo.log">0.968821</me:pop>
        <me:pop ref="Altamine2">0</me:pop>
        <me:pop ref="PC2.log">9.9761e-13</me:pop>
        <me:pop ref="RC2.log">4.63304e-07</me:pop>
        <me:pop ref="Ring2.log">0.00251588</me:pop>
        <me:pop ref="Formaldehyde.log">0.028663</me:pop>
      </me:population>
      <me:population time="0.00501187" logTime="-2.3">
        <me:pop ref="CH2oo.log">0.960907</me:pop>
        <me:pop ref="Altamine2">0</me:pop>
        <me:pop ref="PC2.log">9.89462e-13</me:pop>
        <me:pop ref="RC2.log">4.59519e-07</me:pop>
        <me:pop ref="Ring2.log">0.00315442</me:pop>
        <me:pop ref="Formaldehyde.log">0.0359378</me:pop>
      </me:population>
      <me:population time="0.00630957" logTime="-2.2">
        <me:pop ref="CH2oo.log">0.951037</me:pop>
        <me:pop ref="Altamine2">0</me:pop>
        <me:pop ref="PC2.log">9.79298e-13</me:pop>
        <me:pop ref="RC2.log">4.54799e-07</me:pop>
        <me:pop ref="Ring2.log">0.0039509</me:pop>
        <me:pop ref="Formaldehyde.log">0.0450119</me:pop>
      </me:population>
      <me:population time="0.00794328" logTime="-2.1">
        <me:pop ref="CH2oo.log">0.938755</me:pop>
        <me:pop ref="Altamine2">0</me:pop>
        <me:pop ref="PC2.log">9.66651e-13</me:pop>
        <me:pop ref="RC2.log">4.48926e-07</me:pop>
        <me:pop ref="Ring2.log">0.00494198</me:pop>
        <me:pop ref="Formaldehyde.log">0.0563031</me:pop>
      </me:population>
      <me:population time="0.01" logTime="-2">
        <me:pop ref="CH2oo.log">0.923517</me:pop>
        <me:pop ref="Altamine2">0</me:pop>
        <me:pop ref="PC2.log">9.50961e-13</me:pop>
        <me:pop ref="RC2.log">4.41639e-07</me:pop>
        <me:pop ref="Ring2.log">0.00617149</me:pop>
        <me:pop ref="Formaldehyde.log">0.0703107</me:pop>
      </me:population>
      <me:population time="0.0125893" logTime="-1.9">
        <me:pop ref="CH2oo.log">0.904686</me:pop>
        <me:pop ref="Altamine2">0</me:pop>
        <me:pop ref="PC2.log">9.3157e-13</me:pop>
        <me:pop ref="RC2.log">4.32634e-07</me:pop>
        <me:pop ref="Ring2.log">0.00769103</me:pop>
        <me:pop ref="Formaldehyde.log">0.0876224</me:pop>
      </me:population>
      <me:population time="0.0158489" logTime="-1.8">
        <me:pop ref="CH2oo.log">0.881524</me:pop>
        <me:pop ref="Altamine2">0</me:pop>
        <me:pop ref="PC2.log">9.07719e-13</me:pop>
        <me:pop ref="RC2.log">4.21557e-07</me:pop>
        <me:pop ref="Ring2.log">0.00956002</me:pop>
        <me:pop ref="Formaldehyde.log">0.108916</me:pop>
      </me:population>
      <me:population time="0.0199526" logTime="-1.7">
        <me:pop ref="CH2oo.log">0.853206</me:pop>
        <me:pop ref="Altamine2">0</me:pop>
        <me:pop ref="PC2.log">8.7856e-13</me:pop>
        <me:pop ref="RC2.log">4.08015e-07</me:pop>
        <me:pop ref="Ring2.log">0.0118451</me:pop>
        <me:pop ref="Formaldehyde.log">0.134949</me:pop>
      </me:population>
      <me:population time="0.0251189" logTime="-1.6">
        <me:pop ref="CH2oo.log">0.818846</me:pop>
        <me:pop ref="Altamine2">0</me:pop>
        <me:pop ref="PC2.log">8.43178e-13</me:pop>
        <me:pop ref="RC2.log">3.91583e-07</me:pop>
        <me:pop ref="Ring2.log">0.0146177</me:pop>
        <me:pop ref="Formaldehyde.log">0.166536</me:pop>
      </me:population>
      <me:population time="0.0316228" logTime="-1.5">
        <me:pop ref="CH2oo.log">0.777549</me:pop>
        <me:pop ref="Altamine2">0</me:pop>
        <me:pop ref="PC2.log">8.00655e-13</me:pop>
        <me:pop ref="RC2.log">3.71835e-07</me:pop>
        <me:pop ref="Ring2.log">0.01795</me:pop>
        <me:pop ref="Formaldehyde.log">0.204501</me:pop>
      </me:population>
      <me:population time="0.0398107" logTime="-1.4">
        <me:pop ref="CH2oo.log">0.728508</me:pop>
        <me:pop ref="Altamine2">0</me:pop>
        <me:pop ref="PC2.log">7.50157e-13</me:pop>
        <me:pop ref="RC2.log">3.48383e-07</me:pop>
        <me:pop ref="Ring2.log">0.0219072</me:pop>
        <me:pop ref="Formaldehyde.log">0.249584</me:pop>
      </me:population>
      <me:population time="0.0501187" logTime="-1.3">
        <me:pop ref="CH2oo.log">0.671143</me:pop>
        <me:pop ref="Altamine2">0</me:pop>
        <me:pop ref="PC2.log">6.91087e-13</me:pop>
        <me:pop ref="RC2.log">3.2095e-07</me:pop>
        <me:pop ref="Ring2.log">0.0265361</me:pop>
        <me:pop ref="Formaldehyde.log">0.30232</me:pop>
      </me:population>
      <me:population time="0.0630957" logTime="-1.2">
        <me:pop ref="CH2oo.log">0.605304</me:pop>
        <me:pop ref="Altamine2">0</me:pop>
        <me:pop ref="PC2.log">6.23291e-13</me:pop>
        <me:pop ref="RC2.log">2.89465e-07</me:pop>
        <me:pop ref="Ring2.log">0.0318488</me:pop>
        <me:pop ref="Formaldehyde.log">0.362847</me:pop>
      </me:population>
      <me:population time="0.0794328" logTime="-1.1">
        <me:pop ref="CH2oo.log">0.531521</me:pop>
        <me:pop ref="Altamine2">0</me:pop>
        <me:pop ref="PC2.log">5.47316e-13</me:pop>
        <me:pop ref="RC2.log">2.54181e-07</me:pop>
        <me:pop ref="Ring2.log">0.0378025</me:pop>
        <me:pop ref="Formaldehyde.log">0.430676</me:pop>
      </me:population>
      <me:population time="0.1" logTime="-1">
        <me:pop ref="CH2oo.log">0.451285</me:pop>
        <me:pop ref="Altamine2">0</me:pop>
        <me:pop ref="PC2.log">4.64696e-13</me:pop>
        <me:pop ref="RC2.log">2.15811e-07</me:pop>
        <me:pop ref="Ring2.log">0.0442769</me:pop>
        <me:pop ref="Formaldehyde.log">0.504438</me:pop>
      </me:population>
      <me:population time="0.125893" logTime="-0.9">
        <me:pop ref="CH2oo.log">0.367265</me:pop>
        <me:pop ref="Altamine2">0</me:pop>
        <me:pop ref="PC2.log">3.78179e-13</me:pop>
        <me:pop ref="RC2.log">1.75631e-07</me:pop>
        <me:pop ref="Ring2.log">0.0510566</me:pop>
        <me:pop ref="Formaldehyde.log">0.581678</me:pop>
      </me:population>
      <me:population time="0.158489" logTime="-0.8">
        <me:pop ref="CH2oo.log">0.283362</me:pop>
        <me:pop ref="Altamine2">0</me:pop>
        <me:pop ref="PC2.log">2.91783e-13</me:pop>
        <me:pop ref="RC2.log">1.35508e-07</me:pop>
        <me:pop ref="Ring2.log">0.0578269</me:pop>
        <me:pop ref="Formaldehyde.log">0.658811</me:pop>
      </me:population>
      <me:population time="0.199526" logTime="-0.7">
        <me:pop ref="CH2oo.log">0.204428</me:pop>
        <me:pop ref="Altamine2">0</me:pop>
        <me:pop ref="PC2.log">2.10502e-13</me:pop>
        <me:pop ref="RC2.log">9.77602e-08</me:pop>
        <me:pop ref="Ring2.log">0.0641963</me:pop>
        <me:pop ref="Formaldehyde.log">0.731376</me:pop>
      </me:population>
      <me:population time="0.251189" logTime="-0.6">
        <me:pop ref="CH2oo.log">0.135525</me:pop>
        <me:pop ref="Altamine2">0</me:pop>
        <me:pop ref="PC2.log">1.39553e-13</me:pop>
        <me:pop ref="RC2.log">6.48102e-08</me:pop>
        <me:pop ref="Ring2.log">0.0697562</me:pop>
        <me:pop ref="Formaldehyde.log">0.794718</me:pop>
      </me:population>
      <me:population time="0.316228" logTime="-0.5">
        <me:pop ref="CH2oo.log">0.0807754</me:pop>
        <me:pop ref="Altamine2">0</me:pop>
        <me:pop ref="PC2.log">8.31757e-14</me:pop>
        <me:pop ref="RC2.log">3.86279e-08</me:pop>
        <me:pop ref="Ring2.log">0.0741741</me:pop>
        <me:pop ref="Formaldehyde.log">0.84505</me:pop>
      </me:population>
      <me:population time="0.398107" logTime="-0.4">
        <me:pop ref="CH2oo.log">0.0421062</me:pop>
        <me:pop ref="Altamine2">0</me:pop>
        <me:pop ref="PC2.log">4.33574e-14</me:pop>
        <me:pop ref="RC2.log">2.01358e-08</me:pop>
        <me:pop ref="Ring2.log">0.0772944</me:pop>
        <me:pop ref="Formaldehyde.log">0.880599</me:pop>
      </me:population>
      <me:population time="0.501187" logTime="-0.3">
        <me:pop ref="CH2oo.log">0.0185419</me:pop>
        <me:pop ref="Altamine2">0</me:pop>
        <me:pop ref="PC2.log">1.90929e-14</me:pop>
        <me:pop ref="RC2.log">8.86699e-09</me:pop>
        <me:pop ref="Ring2.log">0.0791959</me:pop>
        <me:pop ref="Formaldehyde.log">0.902262</me:pop>
      </me:population>
      <me:population time="0.630957" logTime="-0.2">
        <me:pop ref="CH2oo.log">0.0066029</me:pop>
        <me:pop ref="Altamine2">0</me:pop>
        <me:pop ref="PC2.log">6.79911e-15</me:pop>
        <me:pop ref="RC2.log">3.1576e-09</me:pop>
        <me:pop ref="Ring2.log">0.0801592</me:pop>
        <me:pop ref="Formaldehyde.log">0.913238</me:pop>
      </me:population>
      <me:population time="0.794328" logTime="-0.1">
        <me:pop ref="CH2oo.log">0.00179974</me:pop>
        <me:pop ref="Altamine2">0</me:pop>
        <me:pop ref="PC2.log">1.85322e-15</me:pop>
        <me:pop ref="RC2.log">8.60659e-10</me:pop>
        <me:pop ref="Ring2.log">0.0805468</me:pop>
        <me:pop ref="Formaldehyde.log">0.917653</me:pop>
      </me:population>
      <me:population time="1" logTime="0">
        <me:pop ref="CH2oo.log">0.000350358</me:pop>
        <me:pop ref="Altamine2">0</me:pop>
        <me:pop ref="PC2.log">3.6077e-16</me:pop>
        <me:pop ref="RC2.log">1.67546e-10</me:pop>
        <me:pop ref="Ring2.log">0.0806638</me:pop>
        <me:pop ref="Formaldehyde.log">0.918986</me:pop>
      </me:population>
      <me:population time="1.25893" logTime="0.1">
        <me:pop ref="CH2oo.log">4.46477e-05</me:pop>
        <me:pop ref="Altamine2">0</me:pop>
        <me:pop ref="PC2.log">4.59744e-17</me:pop>
        <me:pop ref="RC2.log">2.13512e-11</me:pop>
        <me:pop ref="Ring2.log">0.0806884</me:pop>
        <me:pop ref="Formaldehyde.log">0.919267</me:pop>
      </me:population>
      <me:population time="1.58489" logTime="0.2">
        <me:pop ref="CH2oo.log">3.3375e-06</me:pop>
        <me:pop ref="Altamine2">0</me:pop>
        <me:pop ref="PC2.log">3.43668e-18</me:pop>
        <me:pop ref="RC2.log">1.59604e-12</me:pop>
        <me:pop ref="Ring2.log">0.0806918</me:pop>
        <me:pop ref="Formaldehyde.log">0.919305</me:pop>
      </me:population>
      <me:population time="1.99526" logTime="0.3">
        <me:pop ref="CH2oo.log">1.27467e-07</me:pop>
        <me:pop ref="Altamine2">0</me:pop>
        <me:pop ref="PC2.log">1.31258e-19</me:pop>
        <me:pop ref="RC2.log">6.09563e-14</me:pop>
        <me:pop ref="Ring2.log">0.080692</me:pop>
        <me:pop ref="Formaldehyde.log">0.919308</me:pop>
      </me:population>
      <me:population time="2.51189" logTime="0.4">
        <me:pop ref="CH2oo.log">2.0903e-09</me:pop>
        <me:pop ref="Altamine2">0</me:pop>
        <me:pop ref="PC2.log">2.15623e-21</me:pop>
        <me:pop ref="RC2.log">9.99609e-16</me:pop>
        <me:pop ref="Ring2.log">0.080692</me:pop>
        <me:pop ref="Formaldehyde.log">0.919308</me:pop>
      </me:population>
      <me:population time="3.16228" logTime="0.5">
        <me:pop ref="CH2oo.log">1.18247e-11</me:pop>
        <me:pop ref="Altamine2">0</me:pop>
        <me:pop ref="PC2.log">1.59897e-23</me:pop>
        <me:pop ref="RC2.log">5.65473e-18</me:pop>
        <me:pop ref="Ring2.log">0.080692</me:pop>
        <me:pop ref="Formaldehyde.log">0.919308</me:pop>
      </me:population>
      <me:population time="3.98107" logTime="0.6">
        <me:pop ref="CH2oo.log">1.75169e-14</me:pop>
        <me:pop ref="Altamine2">0</me:pop>
        <me:pop ref="PC2.log">3.83169e-24</me:pop>
        <me:pop ref="RC2.log">8.37682e-21</me:pop>
        <me:pop ref="Ring2.log">0.080692</me:pop>
        <me:pop ref="Formaldehyde.log">0.919308</me:pop>
      </me:population>
      <me:population time="5.01187" logTime="0.7">
        <me:pop ref="CH2oo.log">4.80328e-18</me:pop>
        <me:pop ref="Altamine2">0</me:pop>
        <me:pop ref="PC2.log">3.81366e-24</me:pop>
        <me:pop ref="RC2.log">2.297e-24</me:pop>
        <me:pop ref="Ring2.log">0.080692</me:pop>
        <me:pop ref="Formaldehyde.log">0.919308</me:pop>
      </me:population>
      <me:population time="6.30957" logTime="0.8">
        <me:pop ref="CH2oo.log">1.57525e-22</me:pop>
        <me:pop ref="Altamine2">0</me:pop>
        <me:pop ref="PC2.log">3.81365e-24</me:pop>
        <me:pop ref="RC2.log">7.53318e-29</me:pop>
        <me:pop ref="Ring2.log">0.080692</me:pop>
        <me:pop ref="Formaldehyde.log">0.919308</me:pop>
      </me:population>
      <me:population time="7.94328" logTime="0.9">
        <me:pop ref="CH2oo.log">8.70381e-28</me:pop>
        <me:pop ref="Altamine2">0</me:pop>
        <me:pop ref="PC2.log">3.81365e-24</me:pop>
        <me:pop ref="RC2.log">1.46398e-33</me:pop>
        <me:pop ref="Ring2.log">0.080692</me:pop>
        <me:pop ref="Formaldehyde.log">0.919308</me:pop>
      </me:population>
      <me:population time="10" logTime="1">
        <me:pop ref="CH2oo.log">5.13858e-28</me:pop>
        <me:pop ref="Altamine2">0</me:pop>
        <me:pop ref="PC2.log">3.81365e-24</me:pop>
        <me:pop ref="RC2.log">1.29349e-33</me:pop>
        <me:pop ref="Ring2.log">0.080692</me:pop>
        <me:pop ref="Formaldehyde.log">0.919308</me:pop>
      </me:population>
      <me:population time="12.5893" logTime="1.1">
        <me:pop ref="CH2oo.log">5.13858e-28</me:pop>
        <me:pop ref="Altamine2">0</me:pop>
        <me:pop ref="PC2.log">3.81365e-24</me:pop>
        <me:pop ref="RC2.log">1.29349e-33</me:pop>
        <me:pop ref="Ring2.log">0.080692</me:pop>
        <me:pop ref="Formaldehyde.log">0.919308</me:pop>
      </me:population>
      <me:population time="15.8489" logTime="1.2">
        <me:pop ref="CH2oo.log">5.13858e-28</me:pop>
        <me:pop ref="Altamine2">0</me:pop>
        <me:pop ref="PC2.log">3.81365e-24</me:pop>
        <me:pop ref="RC2.log">1.29349e-33</me:pop>
        <me:pop ref="Ring2.log">0.080692</me:pop>
        <me:pop ref="Formaldehyde.log">0.919308</me:pop>
      </me:population>
      <me:population time="19.9526" logTime="1.3">
        <me:pop ref="CH2oo.log">5.13858e-28</me:pop>
        <me:pop ref="Altamine2">0</me:pop>
        <me:pop ref="PC2.log">3.81365e-24</me:pop>
        <me:pop ref="RC2.log">1.29349e-33</me:pop>
        <me:pop ref="Ring2.log">0.080692</me:pop>
        <me:pop ref="Formaldehyde.log">0.919308</me:pop>
      </me:population>
      <me:population time="25.1189" logTime="1.4">
        <me:pop ref="CH2oo.log">5.13858e-28</me:pop>
        <me:pop ref="Altamine2">0</me:pop>
        <me:pop ref="PC2.log">3.81365e-24</me:pop>
        <me:pop ref="RC2.log">1.29349e-33</me:pop>
        <me:pop ref="Ring2.log">0.080692</me:pop>
        <me:pop ref="Formaldehyde.log">0.919308</me:pop>
      </me:population>
      <me:population time="31.6228" logTime="1.5">
        <me:pop ref="CH2oo.log">5.13858e-28</me:pop>
        <me:pop ref="Altamine2">0</me:pop>
        <me:pop ref="PC2.log">3.81365e-24</me:pop>
        <me:pop ref="RC2.log">1.29349e-33</me:pop>
        <me:pop ref="Ring2.log">0.080692</me:pop>
        <me:pop ref="Formaldehyde.log">0.919308</me:pop>
      </me:population>
      <me:population time="39.8107" logTime="1.6">
        <me:pop ref="CH2oo.log">5.13858e-28</me:pop>
        <me:pop ref="Altamine2">0</me:pop>
        <me:pop ref="PC2.log">3.81365e-24</me:pop>
        <me:pop ref="RC2.log">1.29349e-33</me:pop>
        <me:pop ref="Ring2.log">0.080692</me:pop>
        <me:pop ref="Formaldehyde.log">0.919308</me:pop>
      </me:population>
      <me:population time="50.1187" logTime="1.7">
        <me:pop ref="CH2oo.log">5.13858e-28</me:pop>
        <me:pop ref="Altamine2">0</me:pop>
        <me:pop ref="PC2.log">3.81365e-24</me:pop>
        <me:pop ref="RC2.log">1.29349e-33</me:pop>
        <me:pop ref="Ring2.log">0.080692</me:pop>
        <me:pop ref="Formaldehyde.log">0.919308</me:pop>
      </me:population>
      <me:population time="63.0957" logTime="1.8">
        <me:pop ref="CH2oo.log">5.13858e-28</me:pop>
        <me:pop ref="Altamine2">0</me:pop>
        <me:pop ref="PC2.log">3.81365e-24</me:pop>
        <me:pop ref="RC2.log">1.29349e-33</me:pop>
        <me:pop ref="Ring2.log">0.080692</me:pop>
        <me:pop ref="Formaldehyde.log">0.919308</me:pop>
      </me:population>
      <me:population time="79.4328" logTime="1.9">
        <me:pop ref="CH2oo.log">5.13858e-28</me:pop>
        <me:pop ref="Altamine2">0</me:pop>
        <me:pop ref="PC2.log">3.81365e-24</me:pop>
        <me:pop ref="RC2.log">1.29349e-33</me:pop>
        <me:pop ref="Ring2.log">0.080692</me:pop>
        <me:pop ref="Formaldehyde.log">0.919308</me:pop>
      </me:population>
      <me:population time="100" logTime="2">
        <me:pop ref="CH2oo.log">5.13858e-28</me:pop>
        <me:pop ref="Altamine2">0</me:pop>
        <me:pop ref="PC2.log">3.81365e-24</me:pop>
        <me:pop ref="RC2.log">1.29349e-33</me:pop>
        <me:pop ref="Ring2.log">0.080692</me:pop>
        <me:pop ref="Formaldehyde.log">0.919308</me:pop>
      </me:population>
      <me:population time="125.893" logTime="2.1">
        <me:pop ref="CH2oo.log">5.13858e-28</me:pop>
        <me:pop ref="Altamine2">0</me:pop>
        <me:pop ref="PC2.log">3.81365e-24</me:pop>
        <me:pop ref="RC2.log">1.29349e-33</me:pop>
        <me:pop ref="Ring2.log">0.080692</me:pop>
        <me:pop ref="Formaldehyde.log">0.919308</me:pop>
      </me:population>
      <me:population time="158.489" logTime="2.2">
        <me:pop ref="CH2oo.log">5.13858e-28</me:pop>
        <me:pop ref="Altamine2">0</me:pop>
        <me:pop ref="PC2.log">3.81365e-24</me:pop>
        <me:pop ref="RC2.log">1.29349e-33</me:pop>
        <me:pop ref="Ring2.log">0.080692</me:pop>
        <me:pop ref="Formaldehyde.log">0.919308</me:pop>
      </me:population>
      <me:population time="199.526" logTime="2.3">
        <me:pop ref="CH2oo.log">5.13858e-28</me:pop>
        <me:pop ref="Altamine2">0</me:pop>
        <me:pop ref="PC2.log">3.81365e-24</me:pop>
        <me:pop ref="RC2.log">1.29349e-33</me:pop>
        <me:pop ref="Ring2.log">0.080692</me:pop>
        <me:pop ref="Formaldehyde.log">0.919308</me:pop>
      </me:population>
      <me:population time="251.189" logTime="2.4">
        <me:pop ref="CH2oo.log">5.13858e-28</me:pop>
        <me:pop ref="Altamine2">0</me:pop>
        <me:pop ref="PC2.log">3.81365e-24</me:pop>
        <me:pop ref="RC2.log">1.29349e-33</me:pop>
        <me:pop ref="Ring2.log">0.080692</me:pop>
        <me:pop ref="Formaldehyde.log">0.919308</me:pop>
      </me:population>
      <me:population time="316.228" logTime="2.5">
        <me:pop ref="CH2oo.log">5.13858e-28</me:pop>
        <me:pop ref="Altamine2">0</me:pop>
        <me:pop ref="PC2.log">3.81365e-24</me:pop>
        <me:pop ref="RC2.log">1.29349e-33</me:pop>
        <me:pop ref="Ring2.log">0.080692</me:pop>
        <me:pop ref="Formaldehyde.log">0.919308</me:pop>
      </me:population>
      <me:population time="398.107" logTime="2.6">
        <me:pop ref="CH2oo.log">5.13858e-28</me:pop>
        <me:pop ref="Altamine2">0</me:pop>
        <me:pop ref="PC2.log">3.81365e-24</me:pop>
        <me:pop ref="RC2.log">1.29349e-33</me:pop>
        <me:pop ref="Ring2.log">0.080692</me:pop>
        <me:pop ref="Formaldehyde.log">0.919308</me:pop>
      </me:population>
      <me:population time="501.187" logTime="2.7">
        <me:pop ref="CH2oo.log">5.13858e-28</me:pop>
        <me:pop ref="Altamine2">0</me:pop>
        <me:pop ref="PC2.log">3.81365e-24</me:pop>
        <me:pop ref="RC2.log">1.29349e-33</me:pop>
        <me:pop ref="Ring2.log">0.080692</me:pop>
        <me:pop ref="Formaldehyde.log">0.919308</me:pop>
      </me:population>
      <me:population time="630.957" logTime="2.8">
        <me:pop ref="CH2oo.log">5.13858e-28</me:pop>
        <me:pop ref="Altamine2">0</me:pop>
        <me:pop ref="PC2.log">3.81365e-24</me:pop>
        <me:pop ref="RC2.log">1.29349e-33</me:pop>
        <me:pop ref="Ring2.log">0.080692</me:pop>
        <me:pop ref="Formaldehyde.log">0.919308</me:pop>
      </me:population>
      <me:population time="794.328" logTime="2.9">
        <me:pop ref="CH2oo.log">5.13858e-28</me:pop>
        <me:pop ref="Altamine2">0</me:pop>
        <me:pop ref="PC2.log">3.81365e-24</me:pop>
        <me:pop ref="RC2.log">1.29349e-33</me:pop>
        <me:pop ref="Ring2.log">0.080692</me:pop>
        <me:pop ref="Formaldehyde.log">0.919308</me:pop>
      </me:population>
      <me:population time="1000" logTime="3">
        <me:pop ref="CH2oo.log">5.13858e-28</me:pop>
        <me:pop ref="Altamine2">0</me:pop>
        <me:pop ref="PC2.log">3.81365e-24</me:pop>
        <me:pop ref="RC2.log">1.29349e-33</me:pop>
        <me:pop ref="Ring2.log">0.080692</me:pop>
        <me:pop ref="Formaldehyde.log">0.919308</me:pop>
      </me:population>
      <me:population time="1258.93" logTime="3.1">
        <me:pop ref="CH2oo.log">5.13857e-28</me:pop>
        <me:pop ref="Altamine2">0</me:pop>
        <me:pop ref="PC2.log">3.81365e-24</me:pop>
        <me:pop ref="RC2.log">1.29349e-33</me:pop>
        <me:pop ref="Ring2.log">0.080692</me:pop>
        <me:pop ref="Formaldehyde.log">0.919308</me:pop>
      </me:population>
      <me:population time="1584.89" logTime="3.2">
        <me:pop ref="CH2oo.log">5.13857e-28</me:pop>
        <me:pop ref="Altamine2">0</me:pop>
        <me:pop ref="PC2.log">3.81365e-24</me:pop>
        <me:pop ref="RC2.log">1.29348e-33</me:pop>
        <me:pop ref="Ring2.log">0.080692</me:pop>
        <me:pop ref="Formaldehyde.log">0.919308</me:pop>
      </me:population>
      <me:population time="1995.26" logTime="3.3">
        <me:pop ref="CH2oo.log">5.13857e-28</me:pop>
        <me:pop ref="Altamine2">0</me:pop>
        <me:pop ref="PC2.log">3.81365e-24</me:pop>
        <me:pop ref="RC2.log">1.29348e-33</me:pop>
        <me:pop ref="Ring2.log">0.080692</me:pop>
        <me:pop ref="Formaldehyde.log">0.919308</me:pop>
      </me:population>
      <me:population time="2511.89" logTime="3.4">
        <me:pop ref="CH2oo.log">5.13857e-28</me:pop>
        <me:pop ref="Altamine2">0</me:pop>
        <me:pop ref="PC2.log">3.81365e-24</me:pop>
        <me:pop ref="RC2.log">1.29348e-33</me:pop>
        <me:pop ref="Ring2.log">0.080692</me:pop>
        <me:pop ref="Formaldehyde.log">0.919308</me:pop>
      </me:population>
      <me:population time="3162.28" logTime="3.5">
        <me:pop ref="CH2oo.log">5.13857e-28</me:pop>
        <me:pop ref="Altamine2">0</me:pop>
        <me:pop ref="PC2.log">3.81365e-24</me:pop>
        <me:pop ref="RC2.log">1.29348e-33</me:pop>
        <me:pop ref="Ring2.log">0.0806919</me:pop>
        <me:pop ref="Formaldehyde.log">0.919308</me:pop>
      </me:population>
      <me:population time="3981.07" logTime="3.6">
        <me:pop ref="CH2oo.log">5.13857e-28</me:pop>
        <me:pop ref="Altamine2">0</me:pop>
        <me:pop ref="PC2.log">3.81365e-24</me:pop>
        <me:pop ref="RC2.log">1.29348e-33</me:pop>
        <me:pop ref="Ring2.log">0.0806919</me:pop>
        <me:pop ref="Formaldehyde.log">0.919308</me:pop>
      </me:population>
      <me:population time="5011.87" logTime="3.7">
        <me:pop ref="CH2oo.log">5.13857e-28</me:pop>
        <me:pop ref="Altamine2">0</me:pop>
        <me:pop ref="PC2.log">3.81364e-24</me:pop>
        <me:pop ref="RC2.log">1.29348e-33</me:pop>
        <me:pop ref="Ring2.log">0.0806919</me:pop>
        <me:pop ref="Formaldehyde.log">0.919308</me:pop>
      </me:population>
      <me:population time="6309.57" logTime="3.8">
        <me:pop ref="CH2oo.log">5.13856e-28</me:pop>
        <me:pop ref="Altamine2">0</me:pop>
        <me:pop ref="PC2.log">3.81364e-24</me:pop>
        <me:pop ref="RC2.log">1.29348e-33</me:pop>
        <me:pop ref="Ring2.log">0.0806918</me:pop>
        <me:pop ref="Formaldehyde.log">0.919308</me:pop>
      </me:population>
      <me:population time="7943.28" logTime="3.9">
        <me:pop ref="CH2oo.log">5.13856e-28</me:pop>
        <me:pop ref="Altamine2">0</me:pop>
        <me:pop ref="PC2.log">3.81364e-24</me:pop>
        <me:pop ref="RC2.log">1.29348e-33</me:pop>
        <me:pop ref="Ring2.log">0.0806918</me:pop>
        <me:pop ref="Formaldehyde.log">0.919308</me:pop>
      </me:population>
      <me:population time="10000" logTime="4">
        <me:pop ref="CH2oo.log">5.13856e-28</me:pop>
        <me:pop ref="Altamine2">0</me:pop>
        <me:pop ref="PC2.log">3.81364e-24</me:pop>
        <me:pop ref="RC2.log">1.29348e-33</me:pop>
        <me:pop ref="Ring2.log">0.0806917</me:pop>
        <me:pop ref="Formaldehyde.log">0.919308</me:pop>
      </me:population>
    </me:populationList>
    <me:avEnergyList T="298.15" conc="2.46149e+19" energyUnits="kJ/mol">
      <me:avEnergy ref="Altamine2">
        <me:Av time="1e-11" logTime="-11">0</me:Av>
        <me:Av time="1.25893e-11" logTime="-10.9">0</me:Av>
        <me:Av time="1.58489e-11" logTime="-10.8">0</me:Av>
        <me:Av time="1.99526e-11" logTime="-10.7">0</me:Av>
        <me:Av time="2.51189e-11" logTime="-10.6">0</me:Av>
        <me:Av time="3.16228e-11" logTime="-10.5">0</me:Av>
        <me:Av time="3.98107e-11" logTime="-10.4">0</me:Av>
        <me:Av time="5.01187e-11" logTime="-10.3">0</me:Av>
        <me:Av time="6.30957e-11" logTime="-10.2">0</me:Av>
        <me:Av time="7.94328e-11" logTime="-10.1">0</me:Av>
        <me:Av time="1e-10" logTime="-10">0</me:Av>
        <me:Av time="1.25893e-10" logTime="-9.9">0</me:Av>
        <me:Av time="1.58489e-10" logTime="-9.8">0</me:Av>
        <me:Av time="1.99526e-10" logTime="-9.7">0</me:Av>
        <me:Av time="2.51189e-10" logTime="-9.6">0</me:Av>
        <me:Av time="3.16228e-10" logTime="-9.5">0</me:Av>
        <me:Av time="3.98107e-10" logTime="-9.4">0</me:Av>
        <me:Av time="5.01187e-10" logTime="-9.3">0</me:Av>
        <me:Av time="6.30957e-10" logTime="-9.2">0</me:Av>
        <me:Av time="7.94328e-10" logTime="-9.1">0</me:Av>
        <me:Av time="1e-09" logTime="-9">0</me:Av>
        <me:Av time="1.25893e-09" logTime="-8.9">0</me:Av>
        <me:Av time="1.58489e-09" logTime="-8.8">0</me:Av>
        <me:Av time="1.99526e-09" logTime="-8.7">0</me:Av>
        <me:Av time="2.51189e-09" logTime="-8.6">0</me:Av>
        <me:Av time="3.16228e-09" logTime="-8.5">0</me:Av>
        <me:Av time="3.98107e-09" logTime="-8.4">0</me:Av>
        <me:Av time="5.01187e-09" logTime="-8.3">0</me:Av>
        <me:Av time="6.30957e-09" logTime="-8.2">0</me:Av>
        <me:Av time="7.94328e-09" logTime="-8.1">0</me:Av>
        <me:Av time="1e-08" logTime="-8">0</me:Av>
        <me:Av time="1.25893e-08" logTime="-7.9">0</me:Av>
        <me:Av time="1.58489e-08" logTime="-7.8">0</me:Av>
        <me:Av time="1.99526e-08" logTime="-7.7">0</me:Av>
        <me:Av time="2.51189e-08" logTime="-7.6">0</me:Av>
        <me:Av time="3.16228e-08" logTime="-7.5">0</me:Av>
        <me:Av time="3.98107e-08" logTime="-7.4">0</me:Av>
        <me:Av time="5.01187e-08" logTime="-7.3">0</me:Av>
        <me:Av time="6.30957e-08" logTime="-7.2">0</me:Av>
        <me:Av time="7.94328e-08" logTime="-7.1">0</me:Av>
        <me:Av time="1e-07" logTime="-7">0</me:Av>
        <me:Av time="1.25893e-07" logTime="-6.9">0</me:Av>
        <me:Av time="1.58489e-07" logTime="-6.8">0</me:Av>
        <me:Av time="1.99526e-07" logTime="-6.7">0</me:Av>
        <me:Av time="2.51189e-07" logTime="-6.6">0</me:Av>
        <me:Av time="3.16228e-07" logTime="-6.5">0</me:Av>
        <me:Av time="3.98107e-07" logTime="-6.4">0</me:Av>
        <me:Av time="5.01187e-07" logTime="-6.3">0</me:Av>
        <me:Av time="6.30957e-07" logTime="-6.2">0</me:Av>
        <me:Av time="7.94328e-07" logTime="-6.1">0</me:Av>
        <me:Av time="1e-06" logTime="-6">0</me:Av>
        <me:Av time="1.25893e-06" logTime="-5.9">0</me:Av>
        <me:Av time="1.58489e-06" logTime="-5.8">0</me:Av>
        <me:Av time="1.99526e-06" logTime="-5.7">0</me:Av>
        <me:Av time="2.51189e-06" logTime="-5.6">0</me:Av>
        <me:Av time="3.16228e-06" logTime="-5.5">0</me:Av>
        <me:Av time="3.98107e-06" logTime="-5.4">0</me:Av>
        <me:Av time="5.01187e-06" logTime="-5.3">0</me:Av>
        <me:Av time="6.30957e-06" logTime="-5.2">0</me:Av>
        <me:Av time="7.94328e-06" logTime="-5.1">0</me:Av>
        <me:Av time="1e-05" logTime="-5">0</me:Av>
        <me:Av time="1.25893e-05" logTime="-4.9">0</me:Av>
        <me:Av time="1.58489e-05" logTime="-4.8">0</me:Av>
        <me:Av time="1.99526e-05" logTime="-4.7">0</me:Av>
        <me:Av time="2.51189e-05" logTime="-4.6">0</me:Av>
        <me:Av time="3.16228e-05" logTime="-4.5">0</me:Av>
        <me:Av time="3.98107e-05" logTime="-4.4">0</me:Av>
        <me:Av time="5.01187e-05" logTime="-4.3">0</me:Av>
        <me:Av time="6.30957e-05" logTime="-4.2">0</me:Av>
        <me:Av time="7.94328e-05" logTime="-4.1">0</me:Av>
        <me:Av time="0.0001" logTime="-4">0</me:Av>
        <me:Av time="0.000125893" logTime="-3.9">0</me:Av>
        <me:Av time="0.000158489" logTime="-3.8">0</me:Av>
        <me:Av time="0.000199526" logTime="-3.7">0</me:Av>
        <me:Av time="0.000251189" logTime="-3.6">0</me:Av>
        <me:Av time="0.000316228" logTime="-3.5">0</me:Av>
        <me:Av time="0.000398107" logTime="-3.4">0</me:Av>
        <me:Av time="0.000501187" logTime="-3.3">0</me:Av>
        <me:Av time="0.000630957" logTime="-3.2">0</me:Av>
        <me:Av time="0.000794328" logTime="-3.1">0</me:Av>
        <me:Av time="0.001" logTime="-3">0</me:Av>
        <me:Av time="0.00125893" logTime="-2.9">0</me:Av>
        <me:Av time="0.00158489" logTime="-2.8">0</me:Av>
        <me:Av time="0.00199526" logTime="-2.7">0</me:Av>
        <me:Av time="0.00251189" logTime="-2.6">0</me:Av>
        <me:Av time="0.00316228" logTime="-2.5">0</me:Av>
        <me:Av time="0.00398107" logTime="-2.4">0</me:Av>
        <me:Av time="0.00501187" logTime="-2.3">0</me:Av>
        <me:Av time="0.00630957" logTime="-2.2">0</me:Av>
        <me:Av time="0.00794328" logTime="-2.1">0</me:Av>
        <me:Av time="0.01" logTime="-2">0</me:Av>
        <me:Av time="0.0125893" logTime="-1.9">0</me:Av>
        <me:Av time="0.0158489" logTime="-1.8">0</me:Av>
        <me:Av time="0.0199526" logTime="-1.7">0</me:Av>
        <me:Av time="0.0251189" logTime="-1.6">0</me:Av>
        <me:Av time="0.0316228" logTime="-1.5">0</me:Av>
        <me:Av time="0.0398107" logTime="-1.4">0</me:Av>
        <me:Av time="0.0501187" logTime="-1.3">0</me:Av>
        <me:Av time="0.0630957" logTime="-1.2">0</me:Av>
        <me:Av time="0.0794328" logTime="-1.1">0</me:Av>
        <me:Av time="0.1" logTime="-1">0</me:Av>
        <me:Av time="0.125893" logTime="-0.9">0</me:Av>
        <me:Av time="0.158489" logTime="-0.8">0</me:Av>
        <me:Av time="0.199526" logTime="-0.7">0</me:Av>
        <me:Av time="0.251189" logTime="-0.6">0</me:Av>
        <me:Av time="0.316228" logTime="-0.5">0</me:Av>
        <me:Av time="0.398107" logTime="-0.4">0</me:Av>
        <me:Av time="0.501187" logTime="-0.3">0</me:Av>
        <me:Av time="0.630957" logTime="-0.2">0</me:Av>
        <me:Av time="0.794328" logTime="-0.1">0</me:Av>
        <me:Av time="1" logTime="0">0</me:Av>
        <me:Av time="1.25893" logTime="0.1">0</me:Av>
        <me:Av time="1.58489" logTime="0.2">0</me:Av>
        <me:Av time="1.99526" logTime="0.3">0</me:Av>
        <me:Av time="2.51189" logTime="0.4">0</me:Av>
        <me:Av time="3.16228" logTime="0.5">0</me:Av>
        <me:Av time="3.98107" logTime="0.6">0</me:Av>
        <me:Av time="5.01187" logTime="0.7">0</me:Av>
        <me:Av time="6.30957" logTime="0.8">0</me:Av>
        <me:Av time="7.94328" logTime="0.9">0</me:Av>
        <me:Av time="10" logTime="1">0</me:Av>
        <me:Av time="12.5893" logTime="1.1">0</me:Av>
        <me:Av time="15.8489" logTime="1.2">0</me:Av>
        <me:Av time="19.9526" logTime="1.3">0</me:Av>
        <me:Av time="25.1189" logTime="1.4">0</me:Av>
        <me:Av time="31.6228" logTime="1.5">0</me:Av>
        <me:Av time="39.8107" logTime="1.6">0</me:Av>
        <me:Av time="50.1187" logTime="1.7">0</me:Av>
        <me:Av time="63.0957" logTime="1.8">0</me:Av>
        <me:Av time="79.4328" logTime="1.9">0</me:Av>
        <me:Av time="100" logTime="2">0</me:Av>
        <me:Av time="125.893" logTime="2.1">0</me:Av>
        <me:Av time="158.489" logTime="2.2">0</me:Av>
        <me:Av time="199.526" logTime="2.3">0</me:Av>
        <me:Av time="251.189" logTime="2.4">0</me:Av>
        <me:Av time="316.228" logTime="2.5">0</me:Av>
        <me:Av time="398.107" logTime="2.6">0</me:Av>
        <me:Av time="501.187" logTime="2.7">0</me:Av>
        <me:Av time="630.957" logTime="2.8">0</me:Av>
        <me:Av time="794.328" logTime="2.9">0</me:Av>
        <me:Av time="1000" logTime="3">0</me:Av>
        <me:Av time="1258.93" logTime="3.1">0</me:Av>
        <me:Av time="1584.89" logTime="3.2">0</me:Av>
        <me:Av time="1995.26" logTime="3.3">0</me:Av>
        <me:Av time="2511.89" logTime="3.4">0</me:Av>
        <me:Av time="3162.28" logTime="3.5">0</me:Av>
        <me:Av time="3981.07" logTime="3.6">0</me:Av>
        <me:Av time="5011.87" logTime="3.7">0</me:Av>
        <me:Av time="6309.57" logTime="3.8">0</me:Av>
        <me:Av time="7943.28" logTime="3.9">0</me:Av>
        <me:Av time="10000" logTime="4">0</me:Av>
      </me:avEnergy>
      <me:avEnergy ref="PC2.log">
        <me:Av time="1e-11" logTime="-11">439.012</me:Av>
        <me:Av time="1.25893e-11" logTime="-10.9">438.968</me:Av>
        <me:Av time="1.58489e-11" logTime="-10.8">438.912</me:Av>
        <me:Av time="1.99526e-11" logTime="-10.7">438.841</me:Av>
        <me:Av time="2.51189e-11" logTime="-10.6">438.754</me:Av>
        <me:Av time="3.16228e-11" logTime="-10.5">438.645</me:Av>
        <me:Av time="3.98107e-11" logTime="-10.4">438.51</me:Av>
        <me:Av time="5.01187e-11" logTime="-10.3">438.344</me:Av>
        <me:Av time="6.30957e-11" logTime="-10.2">438.141</me:Av>
        <me:Av time="7.94328e-11" logTime="-10.1">437.895</me:Av>
        <me:Av time="1e-10" logTime="-10">437.599</me:Av>
        <me:Av time="1.25893e-10" logTime="-9.9">437.247</me:Av>
        <me:Av time="1.58489e-10" logTime="-9.8">436.831</me:Av>
        <me:Av time="1.99526e-10" logTime="-9.7">436.349</me:Av>
        <me:Av time="2.51189e-10" logTime="-9.6">435.798</me:Av>
        <me:Av time="3.16228e-10" logTime="-9.5">435.18</me:Av>
        <me:Av time="3.98107e-10" logTime="-9.4">434.499</me:Av>
        <me:Av time="5.01187e-10" logTime="-9.3">433.765</me:Av>
        <me:Av time="6.30957e-10" logTime="-9.2">432.994</me:Av>
        <me:Av time="7.94328e-10" logTime="-9.1">432.205</me:Av>
        <me:Av time="1e-09" logTime="-9">431.421</me:Av>
        <me:Av time="1.25893e-09" logTime="-8.9">430.672</me:Av>
        <me:Av time="1.58489e-09" logTime="-8.8">429.984</me:Av>
        <me:Av time="1.99526e-09" logTime="-8.7">429.385</me:Av>
        <me:Av time="2.51189e-09" logTime="-8.6">428.891</me:Av>
        <me:Av time="3.16228e-09" logTime="-8.5">428.507</me:Av>
        <me:Av time="3.98107e-09" logTime="-8.4">428.224</me:Av>
        <me:Av time="5.01187e-09" logTime="-8.3">428.015</me:Av>
        <me:Av time="6.30957e-09" logTime="-8.2">427.847</me:Av>
        <me:Av time="7.94328e-09" logTime="-8.1">427.686</me:Av>
        <me:Av time="1e-08" logTime="-8">427.509</me:Av>
        <me:Av time="1.25893e-08" logTime="-7.9">427.304</me:Av>
        <me:Av time="1.58489e-08" logTime="-7.8">427.067</me:Av>
        <me:Av time="1.99526e-08" logTime="-7.7">426.796</me:Av>
        <me:Av time="2.51189e-08" logTime="-7.6">426.494</me:Av>
        <me:Av time="3.16228e-08" logTime="-7.5">426.163</me:Av>
        <me:Av time="3.98107e-08" logTime="-7.4">425.812</me:Av>
        <me:Av time="5.01187e-08" logTime="-7.3">425.449</me:Av>
        <me:Av time="6.30957e-08" logTime="-7.2">425.087</me:Av>
        <me:Av time="7.94328e-08" logTime="-7.1">424.739</me:Av>
        <me:Av time="1e-07" logTime="-7">424.417</me:Av>
        <me:Av time="1.25893e-07" logTime="-6.9">424.135</me:Av>
        <me:Av time="1.58489e-07" logTime="-6.8">423.901</me:Av>
        <me:Av time="1.99526e-07" logTime="-6.7">423.72</me:Av>
        <me:Av time="2.51189e-07" logTime="-6.6">423.592</me:Av>
        <me:Av time="3.16228e-07" logTime="-6.5">423.512</me:Av>
        <me:Av time="3.98107e-07" logTime="-6.4">423.469</me:Av>
        <me:Av time="5.01187e-07" logTime="-6.3">423.45</me:Av>
        <me:Av time="6.30957e-07" logTime="-6.2">423.444</me:Av>
        <me:Av time="7.94328e-07" logTime="-6.1">423.442</me:Av>
        <me:Av time="1e-06" logTime="-6">423.442</me:Av>
        <me:Av time="1.25893e-06" logTime="-5.9">423.442</me:Av>
        <me:Av time="1.58489e-06" logTime="-5.8">423.442</me:Av>
        <me:Av time="1.99526e-06" logTime="-5.7">423.442</me:Av>
        <me:Av time="2.51189e-06" logTime="-5.6">423.442</me:Av>
        <me:Av time="3.16228e-06" logTime="-5.5">423.442</me:Av>
        <me:Av time="3.98107e-06" logTime="-5.4">423.442</me:Av>
        <me:Av time="5.01187e-06" logTime="-5.3">423.442</me:Av>
        <me:Av time="6.30957e-06" logTime="-5.2">423.442</me:Av>
        <me:Av time="7.94328e-06" logTime="-5.1">423.442</me:Av>
        <me:Av time="1e-05" logTime="-5">423.442</me:Av>
        <me:Av time="1.25893e-05" logTime="-4.9">423.442</me:Av>
        <me:Av time="1.58489e-05" logTime="-4.8">423.442</me:Av>
        <me:Av time="1.99526e-05" logTime="-4.7">423.442</me:Av>
        <me:Av time="2.51189e-05" logTime="-4.6">423.442</me:Av>
        <me:Av time="3.16228e-05" logTime="-4.5">423.442</me:Av>
        <me:Av time="3.98107e-05" logTime="-4.4">423.442</me:Av>
        <me:Av time="5.01187e-05" logTime="-4.3">423.442</me:Av>
        <me:Av time="6.30957e-05" logTime="-4.2">423.442</me:Av>
        <me:Av time="7.94328e-05" logTime="-4.1">423.442</me:Av>
        <me:Av time="0.0001" logTime="-4">423.442</me:Av>
        <me:Av time="0.000125893" logTime="-3.9">423.442</me:Av>
        <me:Av time="0.000158489" logTime="-3.8">423.442</me:Av>
        <me:Av time="0.000199526" logTime="-3.7">423.442</me:Av>
        <me:Av time="0.000251189" logTime="-3.6">423.442</me:Av>
        <me:Av time="0.000316228" logTime="-3.5">423.442</me:Av>
        <me:Av time="0.000398107" logTime="-3.4">423.442</me:Av>
        <me:Av time="0.000501187" logTime="-3.3">423.442</me:Av>
        <me:Av time="0.000630957" logTime="-3.2">423.442</me:Av>
        <me:Av time="0.000794328" logTime="-3.1">423.442</me:Av>
        <me:Av time="0.001" logTime="-3">423.442</me:Av>
        <me:Av time="0.00125893" logTime="-2.9">423.442</me:Av>
        <me:Av time="0.00158489" logTime="-2.8">423.442</me:Av>
        <me:Av time="0.00199526" logTime="-2.7">423.442</me:Av>
        <me:Av time="0.00251189" logTime="-2.6">423.442</me:Av>
        <me:Av time="0.00316228" logTime="-2.5">423.442</me:Av>
        <me:Av time="0.00398107" logTime="-2.4">423.442</me:Av>
        <me:Av time="0.00501187" logTime="-2.3">423.442</me:Av>
        <me:Av time="0.00630957" logTime="-2.2">423.442</me:Av>
        <me:Av time="0.00794328" logTime="-2.1">423.442</me:Av>
        <me:Av time="0.01" logTime="-2">423.442</me:Av>
        <me:Av time="0.0125893" logTime="-1.9">423.442</me:Av>
        <me:Av time="0.0158489" logTime="-1.8">423.442</me:Av>
        <me:Av time="0.0199526" logTime="-1.7">423.442</me:Av>
        <me:Av time="0.0251189" logTime="-1.6">423.442</me:Av>
        <me:Av time="0.0316228" logTime="-1.5">423.442</me:Av>
        <me:Av time="0.0398107" logTime="-1.4">423.442</me:Av>
        <me:Av time="0.0501187" logTime="-1.3">423.442</me:Av>
        <me:Av time="0.0630957" logTime="-1.2">423.442</me:Av>
        <me:Av time="0.0794328" logTime="-1.1">423.442</me:Av>
        <me:Av time="0.1" logTime="-1">423.442</me:Av>
        <me:Av time="0.125893" logTime="-0.9">423.442</me:Av>
        <me:Av time="0.158489" logTime="-0.8">423.442</me:Av>
        <me:Av time="0.199526" logTime="-0.7">423.442</me:Av>
        <me:Av time="0.251189" logTime="-0.6">423.442</me:Av>
        <me:Av time="0.316228" logTime="-0.5">423.442</me:Av>
        <me:Av time="0.398107" logTime="-0.4">423.442</me:Av>
        <me:Av time="0.501187" logTime="-0.3">423.442</me:Av>
        <me:Av time="0.630957" logTime="-0.2">423.442</me:Av>
        <me:Av time="0.794328" logTime="-0.1">423.442</me:Av>
        <me:Av time="1" logTime="0">423.442</me:Av>
        <me:Av time="1.25893" logTime="0.1">423.442</me:Av>
        <me:Av time="1.58489" logTime="0.2">423.442</me:Av>
        <me:Av time="1.99526" logTime="0.3">423.44</me:Av>
        <me:Av time="2.51189" logTime="0.4">423.308</me:Av>
        <me:Av time="3.16228" logTime="0.5">405.449</me:Av>
        <me:Av time="3.98107" logTime="0.6">348.356</me:Av>
        <me:Av time="5.01187" logTime="0.7">348.001</me:Av>
        <me:Av time="6.30957" logTime="0.8">348.001</me:Av>
        <me:Av time="7.94328" logTime="0.9">348.001</me:Av>
        <me:Av time="10" logTime="1">348.001</me:Av>
        <me:Av time="12.5893" logTime="1.1">348.001</me:Av>
        <me:Av time="15.8489" logTime="1.2">348.001</me:Av>
        <me:Av time="19.9526" logTime="1.3">348.001</me:Av>
        <me:Av time="25.1189" logTime="1.4">348.001</me:Av>
        <me:Av time="31.6228" logTime="1.5">348.001</me:Av>
        <me:Av time="39.8107" logTime="1.6">348.001</me:Av>
        <me:Av time="50.1187" logTime="1.7">348.001</me:Av>
        <me:Av time="63.0957" logTime="1.8">348.001</me:Av>
        <me:Av time="79.4328" logTime="1.9">348.001</me:Av>
        <me:Av time="100" logTime="2">348.001</me:Av>
        <me:Av time="125.893" logTime="2.1">348.001</me:Av>
        <me:Av time="158.489" logTime="2.2">348.001</me:Av>
        <me:Av time="199.526" logTime="2.3">348.001</me:Av>
        <me:Av time="251.189" logTime="2.4">348.001</me:Av>
        <me:Av time="316.228" logTime="2.5">348.001</me:Av>
        <me:Av time="398.107" logTime="2.6">348.001</me:Av>
        <me:Av time="501.187" logTime="2.7">348.001</me:Av>
        <me:Av time="630.957" logTime="2.8">348.001</me:Av>
        <me:Av time="794.328" logTime="2.9">348.001</me:Av>
        <me:Av time="1000" logTime="3">348.001</me:Av>
        <me:Av time="1258.93" logTime="3.1">348.001</me:Av>
        <me:Av time="1584.89" logTime="3.2">348.001</me:Av>
        <me:Av time="1995.26" logTime="3.3">348.001</me:Av>
        <me:Av time="2511.89" logTime="3.4">348.001</me:Av>
        <me:Av time="3162.28" logTime="3.5">348.001</me:Av>
        <me:Av time="3981.07" logTime="3.6">348.001</me:Av>
        <me:Av time="5011.87" logTime="3.7">348.001</me:Av>
        <me:Av time="6309.57" logTime="3.8">348.001</me:Av>
        <me:Av time="7943.28" logTime="3.9">348.001</me:Av>
        <me:Av time="10000" logTime="4">348.001</me:Av>
      </me:avEnergy>
      <me:avEnergy ref="RC2.log">
        <me:Av time="1e-11" logTime="-11">43.9508</me:Av>
        <me:Av time="1.25893e-11" logTime="-10.9">43.9258</me:Av>
        <me:Av time="1.58489e-11" logTime="-10.8">43.8943</me:Av>
        <me:Av time="1.99526e-11" logTime="-10.7">43.8549</me:Av>
        <me:Av time="2.51189e-11" logTime="-10.6">43.8053</me:Av>
        <me:Av time="3.16228e-11" logTime="-10.5">43.7431</me:Av>
        <me:Av time="3.98107e-11" logTime="-10.4">43.6652</me:Av>
        <me:Av time="5.01187e-11" logTime="-10.3">43.5677</me:Av>
        <me:Av time="6.30957e-11" logTime="-10.2">43.4458</me:Av>
        <me:Av time="7.94328e-11" logTime="-10.1">43.2936</me:Av>
        <me:Av time="1e-10" logTime="-10">43.1041</me:Av>
        <me:Av time="1.25893e-10" logTime="-9.9">42.8686</me:Av>
        <me:Av time="1.58489e-10" logTime="-9.8">42.5766</me:Av>
        <me:Av time="1.99526e-10" logTime="-9.7">42.216</me:Av>
        <me:Av time="2.51189e-10" logTime="-9.6">41.7721</me:Av>
        <me:Av time="3.16228e-10" logTime="-9.5">41.2282</me:Av>
        <me:Av time="3.98107e-10" logTime="-9.4">40.5651</me:Av>
        <me:Av time="5.01187e-10" logTime="-9.3">39.7616</me:Av>
        <me:Av time="6.30957e-10" logTime="-9.2">38.7953</me:Av>
        <me:Av time="7.94328e-10" logTime="-9.1">37.6449</me:Av>
        <me:Av time="1e-09" logTime="-9">36.2937</me:Av>
        <me:Av time="1.25893e-09" logTime="-8.9">34.7362</me:Av>
        <me:Av time="1.58489e-09" logTime="-8.8">32.9861</me:Av>
        <me:Av time="1.99526e-09" logTime="-8.7">31.0849</me:Av>
        <me:Av time="2.51189e-09" logTime="-8.6">29.105</me:Av>
        <me:Av time="3.16228e-09" logTime="-8.5">27.1421</me:Av>
        <me:Av time="3.98107e-09" logTime="-8.4">25.2948</me:Av>
        <me:Av time="5.01187e-09" logTime="-8.3">23.6392</me:Av>
        <me:Av time="6.30957e-09" logTime="-8.2">22.2137</me:Av>
        <me:Av time="7.94328e-09" logTime="-8.1">21.0199</me:Av>
        <me:Av time="1e-08" logTime="-8">20.0366</me:Av>
        <me:Av time="1.25893e-08" logTime="-7.9">19.2344</me:Av>
        <me:Av time="1.58489e-08" logTime="-7.8">18.5839</me:Av>
        <me:Av time="1.99526e-08" logTime="-7.7">18.059</me:Av>
        <me:Av time="2.51189e-08" logTime="-7.6">17.6371</me:Av>
        <me:Av time="3.16228e-08" logTime="-7.5">17.2994</me:Av>
        <me:Av time="3.98107e-08" logTime="-7.4">17.0302</me:Av>
        <me:Av time="5.01187e-08" logTime="-7.3">16.8166</me:Av>
        <me:Av time="6.30957e-08" logTime="-7.2">16.6482</me:Av>
        <me:Av time="7.94328e-08" logTime="-7.1">16.5164</me:Av>
        <me:Av time="1e-07" logTime="-7">16.4147</me:Av>
        <me:Av time="1.25893e-07" logTime="-6.9">16.3376</me:Av>
        <me:Av time="1.58489e-07" logTime="-6.8">16.2808</me:Av>
        <me:Av time="1.99526e-07" logTime="-6.7">16.2407</me:Av>
        <me:Av time="2.51189e-07" logTime="-6.6">16.2142</me:Av>
        <me:Av time="3.16228e-07" logTime="-6.5">16.1982</me:Av>
        <me:Av time="3.98107e-07" logTime="-6.4">16.1898</me:Av>
        <me:Av time="5.01187e-07" logTime="-6.3">16.1861</me:Av>
        <me:Av time="6.30957e-07" logTime="-6.2">16.1849</me:Av>
        <me:Av time="7.94328e-07" logTime="-6.1">16.1846</me:Av>
        <me:Av time="1e-06" logTime="-6">16.1845</me:Av>
        <me:Av time="1.25893e-06" logTime="-5.9">16.1845</me:Av>
        <me:Av time="1.58489e-06" logTime="-5.8">16.1845</me:Av>
        <me:Av time="1.99526e-06" logTime="-5.7">16.1845</me:Av>
        <me:Av time="2.51189e-06" logTime="-5.6">16.1845</me:Av>
        <me:Av time="3.16228e-06" logTime="-5.5">16.1845</me:Av>
        <me:Av time="3.98107e-06" logTime="-5.4">16.1845</me:Av>
        <me:Av time="5.01187e-06" logTime="-5.3">16.1845</me:Av>
        <me:Av time="6.30957e-06" logTime="-5.2">16.1845</me:Av>
        <me:Av time="7.94328e-06" logTime="-5.1">16.1845</me:Av>
        <me:Av time="1e-05" logTime="-5">16.1845</me:Av>
        <me:Av time="1.25893e-05" logTime="-4.9">16.1845</me:Av>
        <me:Av time="1.58489e-05" logTime="-4.8">16.1845</me:Av>
        <me:Av time="1.99526e-05" logTime="-4.7">16.1845</me:Av>
        <me:Av time="2.51189e-05" logTime="-4.6">16.1845</me:Av>
        <me:Av time="3.16228e-05" logTime="-4.5">16.1845</me:Av>
        <me:Av time="3.98107e-05" logTime="-4.4">16.1845</me:Av>
        <me:Av time="5.01187e-05" logTime="-4.3">16.1845</me:Av>
        <me:Av time="6.30957e-05" logTime="-4.2">16.1845</me:Av>
        <me:Av time="7.94328e-05" logTime="-4.1">16.1845</me:Av>
        <me:Av time="0.0001" logTime="-4">16.1845</me:Av>
        <me:Av time="0.000125893" logTime="-3.9">16.1845</me:Av>
        <me:Av time="0.000158489" logTime="-3.8">16.1845</me:Av>
        <me:Av time="0.000199526" logTime="-3.7">16.1845</me:Av>
        <me:Av time="0.000251189" logTime="-3.6">16.1845</me:Av>
        <me:Av time="0.000316228" logTime="-3.5">16.1845</me:Av>
        <me:Av time="0.000398107" logTime="-3.4">16.1845</me:Av>
        <me:Av time="0.000501187" logTime="-3.3">16.1845</me:Av>
        <me:Av time="0.000630957" logTime="-3.2">16.1845</me:Av>
        <me:Av time="0.000794328" logTime="-3.1">16.1845</me:Av>
        <me:Av time="0.001" logTime="-3">16.1845</me:Av>
        <me:Av time="0.00125893" logTime="-2.9">16.1845</me:Av>
        <me:Av time="0.00158489" logTime="-2.8">16.1845</me:Av>
        <me:Av time="0.00199526" logTime="-2.7">16.1845</me:Av>
        <me:Av time="0.00251189" logTime="-2.6">16.1845</me:Av>
        <me:Av time="0.00316228" logTime="-2.5">16.1845</me:Av>
        <me:Av time="0.00398107" logTime="-2.4">16.1845</me:Av>
        <me:Av time="0.00501187" logTime="-2.3">16.1845</me:Av>
        <me:Av time="0.00630957" logTime="-2.2">16.1845</me:Av>
        <me:Av time="0.00794328" logTime="-2.1">16.1845</me:Av>
        <me:Av time="0.01" logTime="-2">16.1845</me:Av>
        <me:Av time="0.0125893" logTime="-1.9">16.1845</me:Av>
        <me:Av time="0.0158489" logTime="-1.8">16.1845</me:Av>
        <me:Av time="0.0199526" logTime="-1.7">16.1845</me:Av>
        <me:Av time="0.0251189" logTime="-1.6">16.1845</me:Av>
        <me:Av time="0.0316228" logTime="-1.5">16.1845</me:Av>
        <me:Av time="0.0398107" logTime="-1.4">16.1845</me:Av>
        <me:Av time="0.0501187" logTime="-1.3">16.1845</me:Av>
        <me:Av time="0.0630957" logTime="-1.2">16.1845</me:Av>
        <me:Av time="0.0794328" logTime="-1.1">16.1845</me:Av>
        <me:Av time="0.1" logTime="-1">16.1845</me:Av>
        <me:Av time="0.125893" logTime="-0.9">16.1845</me:Av>
        <me:Av time="0.158489" logTime="-0.8">16.1845</me:Av>
        <me:Av time="0.199526" logTime="-0.7">16.1845</me:Av>
        <me:Av time="0.251189" logTime="-0.6">16.1845</me:Av>
        <me:Av time="0.316228" logTime="-0.5">16.1845</me:Av>
        <me:Av time="0.398107" logTime="-0.4">16.1845</me:Av>
        <me:Av time="0.501187" logTime="-0.3">16.1845</me:Av>
        <me:Av time="0.630957" logTime="-0.2">16.1845</me:Av>
        <me:Av time="0.794328" logTime="-0.1">16.1845</me:Av>
        <me:Av time="1" logTime="0">16.1845</me:Av>
        <me:Av time="1.25893" logTime="0.1">16.1845</me:Av>
        <me:Av time="1.58489" logTime="0.2">16.1845</me:Av>
        <me:Av time="1.99526" logTime="0.3">16.1845</me:Av>
        <me:Av time="2.51189" logTime="0.4">16.1845</me:Av>
        <me:Av time="3.16228" logTime="0.5">16.1845</me:Av>
        <me:Av time="3.98107" logTime="0.6">16.1845</me:Av>
        <me:Av time="5.01187" logTime="0.7">16.1845</me:Av>
        <me:Av time="6.30957" logTime="0.8">16.1845</me:Av>
        <me:Av time="7.94328" logTime="0.9">16.0195</me:Av>
        <me:Av time="10" logTime="1">15.9978</me:Av>
        <me:Av time="12.5893" logTime="1.1">15.9978</me:Av>
        <me:Av time="15.8489" logTime="1.2">15.9978</me:Av>
        <me:Av time="19.9526" logTime="1.3">15.9978</me:Av>
        <me:Av time="25.1189" logTime="1.4">15.9978</me:Av>
        <me:Av time="31.6228" logTime="1.5">15.9978</me:Av>
        <me:Av time="39.8107" logTime="1.6">15.9978</me:Av>
        <me:Av time="50.1187" logTime="1.7">15.9978</me:Av>
        <me:Av time="63.0957" logTime="1.8">15.9978</me:Av>
        <me:Av time="79.4328" logTime="1.9">15.9978</me:Av>
        <me:Av time="100" logTime="2">15.9978</me:Av>
        <me:Av time="125.893" logTime="2.1">15.9978</me:Av>
        <me:Av time="158.489" logTime="2.2">15.9978</me:Av>
        <me:Av time="199.526" logTime="2.3">15.9978</me:Av>
        <me:Av time="251.189" logTime="2.4">15.9978</me:Av>
        <me:Av time="316.228" logTime="2.5">15.9978</me:Av>
        <me:Av time="398.107" logTime="2.6">15.9978</me:Av>
        <me:Av time="501.187" logTime="2.7">15.9978</me:Av>
        <me:Av time="630.957" logTime="2.8">15.9978</me:Av>
        <me:Av time="794.328" logTime="2.9">15.9978</me:Av>
        <me:Av time="1000" logTime="3">15.9978</me:Av>
        <me:Av time="1258.93" logTime="3.1">15.9978</me:Av>
        <me:Av time="1584.89" logTime="3.2">15.9978</me:Av>
        <me:Av time="1995.26" logTime="3.3">15.9978</me:Av>
        <me:Av time="2511.89" logTime="3.4">15.9978</me:Av>
        <me:Av time="3162.28" logTime="3.5">15.9978</me:Av>
        <me:Av time="3981.07" logTime="3.6">15.9978</me:Av>
        <me:Av time="5011.87" logTime="3.7">15.9978</me:Av>
        <me:Av time="6309.57" logTime="3.8">15.9978</me:Av>
        <me:Av time="7943.28" logTime="3.9">15.9978</me:Av>
        <me:Av time="10000" logTime="4">15.9978</me:Av>
      </me:avEnergy>
      <me:avEnergy ref="Ring2.log">
        <me:Av time="1e-11" logTime="-11">233.93</me:Av>
        <me:Av time="1.25893e-11" logTime="-10.9">233.89</me:Av>
        <me:Av time="1.58489e-11" logTime="-10.8">233.839</me:Av>
        <me:Av time="1.99526e-11" logTime="-10.7">233.776</me:Av>
        <me:Av time="2.51189e-11" logTime="-10.6">233.697</me:Av>
        <me:Av time="3.16228e-11" logTime="-10.5">233.598</me:Av>
        <me:Av time="3.98107e-11" logTime="-10.4">233.476</me:Av>
        <me:Av time="5.01187e-11" logTime="-10.3">233.325</me:Av>
        <me:Av time="6.30957e-11" logTime="-10.2">233.139</me:Av>
        <me:Av time="7.94328e-11" logTime="-10.1">232.912</me:Av>
        <me:Av time="1e-10" logTime="-10">232.634</me:Av>
        <me:Av time="1.25893e-10" logTime="-9.9">232.298</me:Av>
        <me:Av time="1.58489e-10" logTime="-9.8">231.894</me:Av>
        <me:Av time="1.99526e-10" logTime="-9.7">231.412</me:Av>
        <me:Av time="2.51189e-10" logTime="-9.6">230.844</me:Av>
        <me:Av time="3.16228e-10" logTime="-9.5">230.179</me:Av>
        <me:Av time="3.98107e-10" logTime="-9.4">229.408</me:Av>
        <me:Av time="5.01187e-10" logTime="-9.3">228.523</me:Av>
        <me:Av time="6.30957e-10" logTime="-9.2">227.513</me:Av>
        <me:Av time="7.94328e-10" logTime="-9.1">226.367</me:Av>
        <me:Av time="1e-09" logTime="-9">225.07</me:Av>
        <me:Av time="1.25893e-09" logTime="-8.9">223.598</me:Av>
        <me:Av time="1.58489e-09" logTime="-8.8">221.907</me:Av>
        <me:Av time="1.99526e-09" logTime="-8.7">219.925</me:Av>
        <me:Av time="2.51189e-09" logTime="-8.6">217.533</me:Av>
        <me:Av time="3.16228e-09" logTime="-8.5">214.547</me:Av>
        <me:Av time="3.98107e-09" logTime="-8.4">210.704</me:Av>
        <me:Av time="5.01187e-09" logTime="-8.3">205.665</me:Av>
        <me:Av time="6.30957e-09" logTime="-8.2">199.028</me:Av>
        <me:Av time="7.94328e-09" logTime="-8.1">190.349</me:Av>
        <me:Av time="1e-08" logTime="-8">179.17</me:Av>
        <me:Av time="1.25893e-08" logTime="-7.9">165.112</me:Av>
        <me:Av time="1.58489e-08" logTime="-7.8">148.308</me:Av>
        <me:Av time="1.99526e-08" logTime="-7.7">130.115</me:Av>
        <me:Av time="2.51189e-08" logTime="-7.6">112.551</me:Av>
        <me:Av time="3.16228e-08" logTime="-7.5">96.6713</me:Av>
        <me:Av time="3.98107e-08" logTime="-7.4">82.6311</me:Av>
        <me:Av time="5.01187e-08" logTime="-7.3">70.3521</me:Av>
        <me:Av time="6.30957e-08" logTime="-7.2">59.7173</me:Av>
        <me:Av time="7.94328e-08" logTime="-7.1">50.5982</me:Av>
        <me:Av time="1e-07" logTime="-7">42.863</me:Av>
        <me:Av time="1.25893e-07" logTime="-6.9">36.3809</me:Av>
        <me:Av time="1.58489e-07" logTime="-6.8">31.023</me:Av>
        <me:Av time="1.99526e-07" logTime="-6.7">26.6619</me:Av>
        <me:Av time="2.51189e-07" logTime="-6.6">23.1707</me:Av>
        <me:Av time="3.16228e-07" logTime="-6.5">20.4234</me:Av>
        <me:Av time="3.98107e-07" logTime="-6.4">18.2951</me:Av>
        <me:Av time="5.01187e-07" logTime="-6.3">16.6656</me:Av>
        <me:Av time="6.30957e-07" logTime="-6.2">15.4252</me:Av>
        <me:Av time="7.94328e-07" logTime="-6.1">14.4802</me:Av>
        <me:Av time="1e-06" logTime="-6">13.7564</me:Av>
        <me:Av time="1.25893e-06" logTime="-5.9">13.1983</me:Av>
        <me:Av time="1.58489e-06" logTime="-5.8">12.7653</me:Av>
        <me:Av time="1.99526e-06" logTime="-5.7">12.4276</me:Av>
        <me:Av time="2.51189e-06" logTime="-5.6">12.1633</me:Av>
        <me:Av time="3.16228e-06" logTime="-5.5">11.9557</me:Av>
        <me:Av time="3.98107e-06" logTime="-5.4">11.7923</me:Av>
        <me:Av time="5.01187e-06" logTime="-5.3">11.6635</me:Av>
        <me:Av time="6.30957e-06" logTime="-5.2">11.5617</me:Av>
        <me:Av time="7.94328e-06" logTime="-5.1">11.4812</me:Av>
        <me:Av time="1e-05" logTime="-5">11.4175</me:Av>
        <me:Av time="1.25893e-05" logTime="-4.9">11.3671</me:Av>
        <me:Av time="1.58489e-05" logTime="-4.8">11.3271</me:Av>
        <me:Av time="1.99526e-05" logTime="-4.7">11.2954</me:Av>
        <me:Av time="2.51189e-05" logTime="-4.6">11.2702</me:Av>
        <me:Av time="3.16228e-05" logTime="-4.5">11.2503</me:Av>
        <me:Av time="3.98107e-05" logTime="-4.4">11.2344</me:Av>
        <me:Av time="5.01187e-05" logTime="-4.3">11.2219</me:Av>
        <me:Av time="6.30957e-05" logTime="-4.2">11.2119</me:Av>
        <me:Av time="7.94328e-05" logTime="-4.1">11.204</me:Av>
        <me:Av time="0.0001" logTime="-4">11.1977</me:Av>
        <me:Av time="0.000125893" logTime="-3.9">11.1927</me:Av>
        <me:Av time="0.000158489" logTime="-3.8">11.1887</me:Av>
        <me:Av time="0.000199526" logTime="-3.7">11.1855</me:Av>
        <me:Av time="0.000251189" logTime="-3.6">11.183</me:Av>
        <me:Av time="0.000316228" logTime="-3.5">11.1811</me:Av>
        <me:Av time="0.000398107" logTime="-3.4">11.1795</me:Av>
        <me:Av time="0.000501187" logTime="-3.3">11.1782</me:Av>
        <me:Av time="0.000630957" logTime="-3.2">11.1772</me:Av>
        <me:Av time="0.000794328" logTime="-3.1">11.1764</me:Av>
        <me:Av time="0.001" logTime="-3">11.1758</me:Av>
        <me:Av time="0.00125893" logTime="-2.9">11.1753</me:Av>
        <me:Av time="0.00158489" logTime="-2.8">11.1749</me:Av>
        <me:Av time="0.00199526" logTime="-2.7">11.1746</me:Av>
        <me:Av time="0.00251189" logTime="-2.6">11.1743</me:Av>
        <me:Av time="0.00316228" logTime="-2.5">11.1741</me:Av>
        <me:Av time="0.00398107" logTime="-2.4">11.174</me:Av>
        <me:Av time="0.00501187" logTime="-2.3">11.1739</me:Av>
        <me:Av time="0.00630957" logTime="-2.2">11.1738</me:Av>
        <me:Av time="0.00794328" logTime="-2.1">11.1737</me:Av>
        <me:Av time="0.01" logTime="-2">11.1736</me:Av>
        <me:Av time="0.0125893" logTime="-1.9">11.1736</me:Av>
        <me:Av time="0.0158489" logTime="-1.8">11.1735</me:Av>
        <me:Av time="0.0199526" logTime="-1.7">11.1735</me:Av>
        <me:Av time="0.0251189" logTime="-1.6">11.1735</me:Av>
        <me:Av time="0.0316228" logTime="-1.5">11.1735</me:Av>
        <me:Av time="0.0398107" logTime="-1.4">11.1734</me:Av>
        <me:Av time="0.0501187" logTime="-1.3">11.1734</me:Av>
        <me:Av time="0.0630957" logTime="-1.2">11.1734</me:Av>
        <me:Av time="0.0794328" logTime="-1.1">11.1734</me:Av>
        <me:Av time="0.1" logTime="-1">11.1734</me:Av>
        <me:Av time="0.125893" logTime="-0.9">11.1734</me:Av>
        <me:Av time="0.158489" logTime="-0.8">11.1734</me:Av>
        <me:Av time="0.199526" logTime="-0.7">11.1734</me:Av>
        <me:Av time="0.251189" logTime="-0.6">11.1734</me:Av>
        <me:Av time="0.316228" logTime="-0.5">11.1734</me:Av>
        <me:Av time="0.398107" logTime="-0.4">11.1734</me:Av>
        <me:Av time="0.501187" logTime="-0.3">11.1734</me:Av>
        <me:Av time="0.630957" logTime="-0.2">11.1734</me:Av>
        <me:Av time="0.794328" logTime="-0.1">11.1734</me:Av>
        <me:Av time="1" logTime="0">11.1734</me:Av>
        <me:Av time="1.25893" logTime="0.1">11.1734</me:Av>
        <me:Av time="1.58489" logTime="0.2">11.1734</me:Av>
        <me:Av time="1.99526" logTime="0.3">11.1734</me:Av>
        <me:Av time="2.51189" logTime="0.4">11.1734</me:Av>
        <me:Av time="3.16228" logTime="0.5">11.1734</me:Av>
        <me:Av time="3.98107" logTime="0.6">11.1734</me:Av>
        <me:Av time="5.01187" logTime="0.7">11.1734</me:Av>
        <me:Av time="6.30957" logTime="0.8">11.1734</me:Av>
        <me:Av time="7.94328" logTime="0.9">11.1734</me:Av>
        <me:Av time="10" logTime="1">11.1734</me:Av>
        <me:Av time="12.5893" logTime="1.1">11.1734</me:Av>
        <me:Av time="15.8489" logTime="1.2">11.1734</me:Av>
        <me:Av time="19.9526" logTime="1.3">11.1734</me:Av>
        <me:Av time="25.1189" logTime="1.4">11.1734</me:Av>
        <me:Av time="31.6228" logTime="1.5">11.1734</me:Av>
        <me:Av time="39.8107" logTime="1.6">11.1734</me:Av>
        <me:Av time="50.1187" logTime="1.7">11.1734</me:Av>
        <me:Av time="63.0957" logTime="1.8">11.1734</me:Av>
        <me:Av time="79.4328" logTime="1.9">11.1734</me:Av>
        <me:Av time="100" logTime="2">11.1734</me:Av>
        <me:Av time="125.893" logTime="2.1">11.1734</me:Av>
        <me:Av time="158.489" logTime="2.2">11.1734</me:Av>
        <me:Av time="199.526" logTime="2.3">11.1734</me:Av>
        <me:Av time="251.189" logTime="2.4">11.1734</me:Av>
        <me:Av time="316.228" logTime="2.5">11.1734</me:Av>
        <me:Av time="398.107" logTime="2.6">11.1734</me:Av>
        <me:Av time="501.187" logTime="2.7">11.1734</me:Av>
        <me:Av time="630.957" logTime="2.8">11.1734</me:Av>
        <me:Av time="794.328" logTime="2.9">11.1734</me:Av>
        <me:Av time="1000" logTime="3">11.1734</me:Av>
        <me:Av time="1258.93" logTime="3.1">11.1734</me:Av>
        <me:Av time="1584.89" logTime="3.2">11.1734</me:Av>
        <me:Av time="1995.26" logTime="3.3">11.1734</me:Av>
        <me:Av time="2511.89" logTime="3.4">11.1734</me:Av>
        <me:Av time="3162.28" logTime="3.5">11.1734</me:Av>
        <me:Av time="3981.07" logTime="3.6">11.1734</me:Av>
        <me:Av time="5011.87" logTime="3.7">11.1734</me:Av>
        <me:Av time="6309.57" logTime="3.8">11.1734</me:Av>
        <me:Av time="7943.28" logTime="3.9">11.1734</me:Av>
        <me:Av time="10000" logTime="4">11.1734</me:Av>
      </me:avEnergy>
    </me:avEnergyList>
    <me:rateList T="298.15" conc="2.46149e+19" bathGas="N2" units="s-1">
      <me:warning> WARNING: Chemically significant eigenvalues (CSE) not well separated from internal energy relaxation eigenvals (IEREs).  The last CSE = -6.50685e+08 and the first IERE = -8.38937e+08 (last CSE)/(first IERE) ratio = 0.775606, which is less than an order of magnitude  Results obtained from Bartis Widom eigenvalue-vector analysis may be unreliable </me:warning>
      <me:firstOrderLoss ref="Altamine2">-6.26105e-53</me:firstOrderLoss>
      <me:firstOrderLoss ref="CH2oo.log">-9.34318</me:firstOrderLoss>
      <me:firstOrderLoss ref="PC2.log">-6.50685e+08</me:firstOrderLoss>
      <me:firstOrderLoss ref="RC2.log">-1.14231e+07</me:firstOrderLoss>
      <me:firstOrderLoss ref="Ring2.log">-3.97269e-10</me:firstOrderLoss>
      <me:firstOrderRate fromRef="Altamine2" toRef="CH2oo.log" reactionType="isomerization">0</me:firstOrderRate>
      <me:firstOrderRate fromRef="Altamine2" toRef="PC2.log" reactionType="isomerization">0</me:firstOrderRate>
      <me:firstOrderRate fromRef="Altamine2" toRef="RC2.log" reactionType="isomerization">0</me:firstOrderRate>
      <me:firstOrderRate fromRef="Altamine2" toRef="Ring2.log" reactionType="isomerization">0</me:firstOrderRate>
      <me:firstOrderRate fromRef="CH2oo.log" toRef="Altamine2" reactionType="isomerization">0</me:firstOrderRate>
      <me:firstOrderRate fromRef="CH2oo.log" toRef="PC2.log" reactionType="isomerization">-0.0259633</me:firstOrderRate>
      <me:firstOrderRate fromRef="CH2oo.log" toRef="RC2.log" reactionType="isomerization">5.4627</me:firstOrderRate>
      <me:firstOrderRate fromRef="CH2oo.log" toRef="Ring2.log" reactionType="isomerization">0.164958</me:firstOrderRate>
      <me:firstOrderRate fromRef="PC2.log" toRef="Altamine2" reactionType="isomerization">0</me:firstOrderRate>
      <me:firstOrderRate fromRef="PC2.log" toRef="CH2oo.log" reactionType="isomerization">-2.91454e-66</me:firstOrderRate>
      <me:firstOrderRate fromRef="PC2.log" toRef="RC2.log" reactionType="isomerization">2.39589e-66</me:firstOrderRate>
      <me:firstOrderRate fromRef="PC2.log" toRef="Ring2.log" reactionType="isomerization">1.04877e-52</me:firstOrderRate>
      <me:firstOrderRate fromRef="RC2.log" toRef="Altamine2" reactionType="isomerization">0</me:firstOrderRate>
      <me:firstOrderRate fromRef="RC2.log" toRef="CH2oo.log" reactionType="isomerization">2.8996e+06</me:firstOrderRate>
      <me:firstOrderRate fromRef="RC2.log" toRef="PC2.log" reactionType="isomerization">11328.9</me:firstOrderRate>
      <me:firstOrderRate fromRef="RC2.log" toRef="Ring2.log" reactionType="isomerization">997614</me:firstOrderRate>
      <me:firstOrderRate fromRef="Ring2.log" toRef="Altamine2" reactionType="isomerization">0</me:firstOrderRate>
      <me:firstOrderRate fromRef="Ring2.log" toRef="CH2oo.log" reactionType="isomerization">1.30183e-26</me:firstOrderRate>
      <me:firstOrderRate fromRef="Ring2.log" toRef="PC2.log" reactionType="isomerization">7.3731e-14</me:firstOrderRate>
      <me:firstOrderRate fromRef="Ring2.log" toRef="RC2.log" reactionType="isomerization">1.48324e-25</me:firstOrderRate>
      <me:firstOrderRate fromRef="Altamine2" toRef="Formaldehyde.log+IsoC2.log" reactionType="irreversible">0</me:firstOrderRate>
      <me:firstOrderRate fromRef="CH2oo.log" toRef="Formaldehyde.log+IsoC2.log" reactionType="irreversible">3.7015</me:firstOrderRate>
      <me:firstOrderRate fromRef="PC2.log" toRef="Formaldehyde.log+IsoC2.log" reactionType="irreversible">4.24652e-25</me:firstOrderRate>
      <me:firstOrderRate fromRef="RC2.log" toRef="Formaldehyde.log+IsoC2.log" reactionType="irreversible">7.54441e+06</me:firstOrderRate>
      <me:firstOrderRate fromRef="Ring2.log" toRef="Formaldehyde.log+IsoC2.log" reactionType="irreversible">3.97337e-10</me:firstOrderRate>
    </me:rateList>
  </me:analysis>
</me:mesmer>
