# Supplementary material for: An Experimental and Master Equation Investigation of Kinetics of the CH2OO + RCN Reactions (R = H, CH3, C2H5) and Their Atmospheric Relevance
Source: J Phys Chem A. 2023 Jan 5;127(2):477–88. doi: 10.1021/acs.jpca.2c07073 (PMC9869398; doi:10.1021/acs.jpca.2c07073)
Supplement: Supplementary file 2 — jp2c07073_si_002.zip [file jp2c07073_si_002.zip › MESMER/DeltaEDownSensitivity/CriegeeNitrile3E-100-out.xml]

<?xml version="1.0" encoding="utf-8" ?>
<?xml-stylesheet type='text/xsl' href='../../mesmer2.xsl' media='other'?>
<?xml-stylesheet type='text/xsl' href='../../mesmer1.xsl' media='screen'?>
<me:mesmer xmlns="http://www.xml-cml.org/schema" xmlns:me="http://www.chem.leeds.ac.uk/mesmer" xmlns:xsi="http://www.w3.org/2001/XMLSchema-instance">
  <me:title>Criegee-Nitrile3</me:title>
  <moleculeList convention="">
    <molecule id="CH2OO.log" description="CH2OO.log">
      <atomArray>
        <atom id="a1" elementType="C" hydrogenCount="2" x3="1.058078" y3="-0.199923" z3="0.000000" />
        <atom id="a2" elementType="H" hydrogenCount="0" x3="1.005629" y3="-1.281919" z3="0.000000" />
        <atom id="a3" elementType="H" hydrogenCount="0" x3="1.966772" y3="0.384409" z3="0.000000" />
        <atom id="a4" elementType="O" hydrogenCount="0" x3="0.000000" y3="0.456542" z3="0.000000" />
        <atom id="a5" elementType="O" hydrogenCount="0" x3="-1.165109" y3="-0.194412" z3="0.000000" />
      </atomArray>
      <bondArray>
        <bond atomRefs2="a1 a2" order="1" />
        <bond atomRefs2="a1 a3" order="1" />
        <bond atomRefs2="a1 a4" order="1" />
        <bond atomRefs2="a4 a5" order="1" />
      </bondArray>
      <propertyList>
        <property title="File Format">
          <scalar>g16</scalar>
        </property>
        <property dictRef="me:ZPE">
          <scalar units="kcal/mol">0.0</scalar>
        </property>
        <property title="Vibrational Frequencies" dictRef="me:vibFreqs">
          <array units="cm-1">543.2489 690.0797 960.7848 979.2214 1258.1765 1422.9589 1593.2124 3137.9486 3291.0333</array>
        </property>
        <property dictRef="me:rotConsts">
          <array units="GHz">81.57743 12.67017 10.96686</array>
        </property>
        <property dictRef="me:symmetryNumber">
          <scalar>1</scalar>
        </property>
        <property dictRef="me:spinMultiplicity">
          <scalar>1</scalar>
        </property>
        <property dictRef="me:frequenciesScaleFactor" default="true">
          <scalar>1</scalar>
        </property>
      </propertyList>
      <me:DOSCMethod>ClassicalRotors</me:DOSCMethod>
    </molecule>
    <molecule id="C2H5CN.log" description="C2H5CN.log">
      <atomArray>
        <atom id="a1" elementType="N" hydrogenCount="0" x3="-1.357819" y3="-1.415525" z3="0.000000" />
        <atom id="a2" elementType="C" hydrogenCount="0" x3="-0.769433" y3="-0.431140" z3="0.000000" />
        <atom id="a3" elementType="C" hydrogenCount="2" x3="0.000000" y3="0.809986" z3="0.000000" />
        <atom id="a4" elementType="H" hydrogenCount="0" x3="-0.294872" y3="1.387327" z3="0.876649" />
        <atom id="a5" elementType="H" hydrogenCount="0" x3="-0.294872" y3="1.387327" z3="-0.876649" />
        <atom id="a6" elementType="C" hydrogenCount="3" x3="1.509015" y3="0.559516" z3="0.000000" />
        <atom id="a7" elementType="H" hydrogenCount="0" x3="1.808844" y3="-0.003108" z3="-0.881953" />
        <atom id="a8" elementType="H" hydrogenCount="0" x3="1.808844" y3="-0.003108" z3="0.881953" />
        <atom id="a9" elementType="H" hydrogenCount="0" x3="2.039300" y3="1.510062" z3="0.000000" />
      </atomArray>
      <bondArray>
        <bond atomRefs2="a7 a6" order="1" />
        <bond atomRefs2="a5 a3" order="1" />
        <bond atomRefs2="a1 a2" order="3" />
        <bond atomRefs2="a2 a3" order="1" />
        <bond atomRefs2="a3 a6" order="1" />
        <bond atomRefs2="a3 a4" order="1" />
        <bond atomRefs2="a6 a9" order="1" />
        <bond atomRefs2="a6 a8" order="1" />
      </bondArray>
      <propertyList>
        <property title="File Format">
          <scalar>g16</scalar>
        </property>
        <property dictRef="me:ZPE">
          <scalar units="kcal/mol">0.00</scalar>
        </property>
        <property title="Vibrational Frequencies" dictRef="me:vibFreqs">
          <array units="cm-1">214.2072 217.5104 395.7103 557.7529 796.5371 849.2150 1029.5461 1102.4630 1122.3411 1297.9621 1359.1918 1426.7323 1481.0961 1504.3622 1511.0783 2390.9618 3066.3703 3075.0207 3113.7329 3147.2399 3150.3781</array>
        </property>
        <property dictRef="me:rotConsts">
          <array units="GHz">28.14369 4.73232 4.26421</array>
        </property>
        <property dictRef="me:symmetryNumber">
          <scalar>1</scalar>
        </property>
        <property dictRef="me:spinMultiplicity">
          <scalar>1</scalar>
        </property>
        <property dictRef="me:frequenciesScaleFactor" default="true">
          <scalar>1</scalar>
        </property>
      </propertyList>
      <me:DOSCMethod>ClassicalRotors</me:DOSCMethod>
    </molecule>
    <molecule id="RC3.log" description="RC3.log">
      <atomArray>
        <atom id="a1" elementType="C" hydrogenCount="2" x3="2.342920" y3="0.632803" z3="-0.231981" />
        <atom id="a2" elementType="H" hydrogenCount="0" x3="3.319430" y3="1.019902" z3="-0.490685" />
        <atom id="a3" elementType="H" hydrogenCount="0" x3="1.429979" y3="1.219640" z3="-0.177237" />
        <atom id="a4" elementType="O" hydrogenCount="0" x3="2.314978" y3="-0.587286" z3="0.006753" />
        <atom id="a5" elementType="O" hydrogenCount="0" x3="1.141953" y3="-1.157507" z3="0.336810" />
        <atom id="a6" elementType="N" hydrogenCount="0" x3="-0.719339" y3="2.034216" z3="-0.147603" />
        <atom id="a7" elementType="C" hydrogenCount="0" x3="-1.232775" y3="1.059420" z3="0.174630" />
        <atom id="a8" elementType="C" hydrogenCount="2" x3="-1.866247" y3="-0.193428" z3="0.566979" />
        <atom id="a9" elementType="H" hydrogenCount="0" x3="-1.212842" y3="-0.659911" z3="1.304211" />
        <atom id="a10" elementType="H" hydrogenCount="0" x3="-2.812654" y3="0.045163" z3="1.053499" />
        <atom id="a11" elementType="C" hydrogenCount="3" x3="-2.073064" y3="-1.131759" z3="-0.622600" />
        <atom id="a12" elementType="H" hydrogenCount="0" x3="-1.111902" y3="-1.392701" z3="-1.060018" />
        <atom id="a13" elementType="H" hydrogenCount="0" x3="-2.699645" y3="-0.670045" z3="-1.383913" />
        <atom id="a14" elementType="H" hydrogenCount="0" x3="-2.557434" y3="-2.045431" z3="-0.283312" />
      </atomArray>
      <bondArray>
        <bond atomRefs2="a13 a11" order="1" />
        <bond atomRefs2="a12 a11" order="1" />
        <bond atomRefs2="a11 a14" order="1" />
        <bond atomRefs2="a11 a8" order="1" />
        <bond atomRefs2="a2 a1" order="1" />
        <bond atomRefs2="a1 a3" order="1" />
        <bond atomRefs2="a1 a4" order="1" />
        <bond atomRefs2="a6 a7" order="3" />
        <bond atomRefs2="a4 a5" order="1" />
        <bond atomRefs2="a7 a8" order="1" />
        <bond atomRefs2="a8 a10" order="1" />
        <bond atomRefs2="a8 a9" order="1" />
      </bondArray>
      <propertyList>
        <property title="File Format">
          <scalar>g16</scalar>
        </property>
        <property dictRef="me:ZPE">
          <scalar units="kcal/mol">-6.8769</scalar>
        </property>
        <property title="Vibrational Frequencies" dictRef="me:vibFreqs">
          <array units="cm-1">30.0916 58.7096 64.4045 83.2003 96.7976 150.0091 219.1199 229.7678 403.7906 544.5674 566.0579 704.5485 796.3974 850.4735 939.4401 1029.4657 1041.5278 1103.9224 1122.9624 1267.7020 1301.9870 1359.7622 1420.3876 1439.0306 1466.0211 1501.8140 1513.8611 1607.2970 2380.1015 3064.8429 3075.1708 3109.9249 3121.1088 3144.9121 3156.3920 3270.7457</array>
        </property>
        <property dictRef="me:rotConsts">
          <array units="GHz">3.47614 1.45355 1.10502</array>
        </property>
        <property dictRef="me:symmetryNumber">
          <scalar>1</scalar>
        </property>
        <property dictRef="me:spinMultiplicity">
          <scalar>1</scalar>
        </property>
        <property dictRef="me:epsilon">
          <scalar>511.7</scalar>
          <!--a-pin SI-->
        </property>
        <property dictRef="me:sigma">
          <scalar>2.92</scalar>
          <!--a-pin SI-->
        </property>
        <property dictRef="me:frequenciesScaleFactor" default="true">
          <scalar>1</scalar>
        </property>
      </propertyList>
      <me:energyTransferModel xsi:type="me:ExponentialDown">
        <me:deltaEDown units="cm-1">340</me:deltaEDown>
      </me:energyTransferModel>
      <me:DOSCMethod>ClassicalRotors</me:DOSCMethod>
      <me:DistributionCalcMethod default="true" name="Boltzmann" />
      <me:densityOfStatesList calculated="20220610_121109">
        <me:description>Rovibronic partition function calculation at various temperatures. qtot : product of QM partition functions for vibrations (1-D harmonic oscillator) and classical partition functions for rotations.  sumc : cell based partition function. sumg : grain based partition function </me:description>
        <me:densityOfStates>
          <me:T>200</me:T>
          <me:qtot>9.46022e+07</me:qtot>
          <me:sumc>9.49589e+07</me:sumc>
          <me:sumg>9.46331e+07</me:sumg>
        </me:densityOfStates>
        <me:densityOfStates>
          <me:T>300</me:T>
          <me:qtot>2.36451e+09</me:qtot>
          <me:sumc>2.37345e+09</me:sumc>
          <me:sumg>2.36982e+09</me:sumg>
        </me:densityOfStates>
      </me:densityOfStatesList>
    </molecule>
    <molecule id="TS3.log" description="TS3.log">
      <atomArray>
        <atom id="a1" elementType="C" hydrogenCount="2" x3="-2.045311" y3="0.210452" z3="0.469690" />
        <atom id="a2" elementType="H" hydrogenCount="0" x3="-2.936031" y3="0.785942" z3="0.255140" />
        <atom id="a3" elementType="H" hydrogenCount="0" x3="-1.657931" y3="0.113512" z3="1.473980" />
        <atom id="a4" elementType="O" hydrogenCount="0" x3="-1.761022" y3="-0.670338" z3="-0.392420" />
        <atom id="a5" elementType="O" hydrogenCount="0" x3="-0.539472" y3="-1.243399" z3="-0.146510" />
        <atom id="a6" elementType="N" hydrogenCount="0" x3="-0.496821" y3="1.499611" z3="0.091870" />
        <atom id="a7" elementType="C" hydrogenCount="0" x3="0.407369" y3="0.818751" z3="-0.182300" />
        <atom id="a8" elementType="C" hydrogenCount="2" x3="1.743729" y3="0.346621" z3="-0.542910" />
        <atom id="a9" elementType="H" hydrogenCount="0" x3="1.652798" y3="-0.211679" z3="-1.472810" />
        <atom id="a10" elementType="H" hydrogenCount="0" x3="2.353779" y3="1.231471" z3="-0.735180" />
        <atom id="a11" elementType="C" hydrogenCount="3" x3="2.372738" y3="-0.524079" z3="0.542970" />
        <atom id="a12" elementType="H" hydrogenCount="0" x3="1.760308" y3="-1.403709" z3="0.722950" />
        <atom id="a13" elementType="H" hydrogenCount="0" x3="2.473949" y3="0.027971" z3="1.476220" />
        <atom id="a14" elementType="H" hydrogenCount="0" x3="3.363678" y3="-0.841359" z3="0.223360" />
      </atomArray>
      <bondArray>
        <bond atomRefs2="a9 a8" order="1" />
        <bond atomRefs2="a10 a8" order="1" />
        <bond id="r2" atomRefs2="a8 a7" order="1" />
        <bond id="r3" atomRefs2="a8 a11" order="1" />
        <bond atomRefs2="a4 a5" order="1" />
        <bond atomRefs2="a4 a1" order="1" />
        <bond atomRefs2="a7 a6" order="3" />
        <bond atomRefs2="a14 a11" order="1" />
        <bond atomRefs2="a2 a1" order="1" />
        <bond atomRefs2="a1 a3" order="1" />
        <bond atomRefs2="a11 a12" order="1" />
        <bond atomRefs2="a11 a13" order="1" />
      </bondArray>
      <propertyList>
        <property title="File Format">
          <scalar>g16</scalar>
        </property>
        <property dictRef="me:ZPE">
          <scalar units="kcal/mol">-2.0276</scalar>
        </property>
        <property title="Vibrational Frequencies" dictRef="me:vibFreqs">
          <array units="cm-1">77.5286 115.2726 177.5261 243.1026 323.9191 451.6357 474.9552 567.0745 804.4525 853.0552 854.3448 967.1330 1031.6609 1093.0779 1111.2083 1121.5471 1237.5425 1297.4148 1358.0852 1400.5479 1421.5903 1472.2430 1501.3323 1514.1349 1563.0174 2231.2613 3066.3391 3067.5856 3125.5133 3143.6436 3150.2464 3163.1902 3279.8491</array>
        </property>
        <property dictRef="me:imFreqs">
          <array units="cm-1">-330.0239</array>
        </property>
        <property dictRef="me:rotConsts">
          <array units="GHz">4.94344 1.83871 1.50576</array>
        </property>
        <property dictRef="me:symmetryNumber">
          <scalar>1</scalar>
        </property>
        <property dictRef="me:spinMultiplicity">
          <scalar>1</scalar>
        </property>
        <property dictRef="me:frequenciesScaleFactor" default="true">
          <scalar>1</scalar>
        </property>
      </propertyList>
      <me:DOSCMethod xsi:type="me:ClassicalRotors" />
      <me:ExtraDOSCMethod xsi:type="me:HinderedRotorQM1D">
        <me:bondRef>r2</me:bondRef>
        <me:HinderedRotorPotential format="analytical" units="kJ/mol">
          <me:PotentialPoint index="0" coefficient="6.216" />
          <me:PotentialPoint index="3" coefficient="-6.216" />
        </me:HinderedRotorPotential>
        <me:periodicity>3</me:periodicity>
      </me:ExtraDOSCMethod>
      <me:ExtraDOSCMethod xsi:type="me:HinderedRotorQM1D">
        <me:bondRef>r3</me:bondRef>
        <me:HinderedRotorPotential format="analytical" units="kJ/mol">
          <me:PotentialPoint index="0" coefficient="2.092" />
          <me:PotentialPoint index="3" coefficient="-2.092" />
        </me:HinderedRotorPotential>
        <me:periodicity>3</me:periodicity>
      </me:ExtraDOSCMethod>
      <me:densityOfStatesList calculated="20220610_121110">
        <me:description>Rovibronic partition function calculation at various temperatures. qtot : product of QM partition functions for vibrations (1-D harmonic oscillator) and classical partition functions for rotations.  sumc : cell based partition function. sumg : grain based partition function </me:description>
        <me:densityOfStates>
          <me:T>200</me:T>
          <me:qtot>2.35113e+06</me:qtot>
          <me:sumc>2.34071e+06</me:sumc>
          <me:sumg>2.33269e+06</me:sumg>
        </me:densityOfStates>
        <me:densityOfStates>
          <me:T>300</me:T>
          <me:qtot>2.90695e+07</me:qtot>
          <me:sumc>2.89242e+07</me:sumc>
          <me:sumg>2.88799e+07</me:sumg>
        </me:densityOfStates>
      </me:densityOfStatesList>
    </molecule>
    <molecule id="Ring3.log" description="Ring3.log">
      <atomArray>
        <atom id="a1" elementType="O" hydrogenCount="0" x3="0.324536" y3="0.995662" z3="-0.358188" />
        <atom id="a2" elementType="O" hydrogenCount="0" x3="1.671390" y3="0.916329" z3="0.125170" />
        <atom id="a3" elementType="C" hydrogenCount="2" x3="1.934917" y3="-0.498795" z3="0.222536" />
        <atom id="a4" elementType="N" hydrogenCount="0" x3="0.662613" y3="-1.159377" z3="0.110841" />
        <atom id="a5" elementType="C" hydrogenCount="0" x3="-0.156036" y3="-0.263323" z3="-0.233745" />
        <atom id="a6" elementType="H" hydrogenCount="0" x3="2.604180" y3="-0.811956" z3="-0.586260" />
        <atom id="a7" elementType="H" hydrogenCount="0" x3="2.406457" y3="-0.673262" z3="1.190481" />
        <atom id="a8" elementType="C" hydrogenCount="2" x3="-1.610294" y3="-0.405797" z3="-0.520853" />
        <atom id="a9" elementType="H" hydrogenCount="0" x3="-1.816015" y3="-1.471181" z3="-0.590946" />
        <atom id="a10" elementType="H" hydrogenCount="0" x3="-1.813706" y3="0.041898" z3="-1.494834" />
        <atom id="a11" elementType="C" hydrogenCount="3" x3="-2.481286" y3="0.250798" z3="0.550971" />
        <atom id="a12" elementType="H" hydrogenCount="0" x3="-2.282415" y3="1.318922" z3="0.619428" />
        <atom id="a13" elementType="H" hydrogenCount="0" x3="-2.293817" y3="-0.195934" z3="1.526610" />
        <atom id="a14" elementType="H" hydrogenCount="0" x3="-3.534192" y3="0.113930" z3="0.310328" />
      </atomArray>
      <bondArray>
        <bond atomRefs2="a10 a8" order="1" />
        <bond atomRefs2="a9 a8" order="1" />
        <bond atomRefs2="a6 a3" order="1" />
        <bond id="r1" atomRefs2="a8 a5" order="1" />
        <bond id="r2" atomRefs2="a8 a11" order="1" />
        <bond atomRefs2="a1 a5" order="1" />
        <bond atomRefs2="a1 a2" order="1" />
        <bond atomRefs2="a5 a4" order="2" />
        <bond atomRefs2="a4 a3" order="1" />
        <bond atomRefs2="a2 a3" order="1" />
        <bond atomRefs2="a3 a7" order="1" />
        <bond atomRefs2="a14 a11" order="1" />
        <bond atomRefs2="a11 a12" order="1" />
        <bond atomRefs2="a11 a13" order="1" />
      </bondArray>
      <propertyList>
        <property title="File Format">
          <scalar>g16</scalar>
        </property>
        <property dictRef="me:ZPE">
          <scalar units="kcal/mol">-51.4748</scalar>
        </property>
        <property title="Vibrational Frequencies" dictRef="me:vibFreqs">
          <array units="cm-1">146.1361639 179.6781881 319.1466569 384.1983908 614.7972273 694.0975034 759.4346272 793.6042526 834.6608245 948.0925156 983.7865509 1005.28955 1037.787027 1098.469436 1109.408984 1138.269853 1220.881448 1255.311656 1320.657776 1352.816502 1394.439777 1421.940018 1486.187433 1515.852455 1523.562565 1539.089755 1723.835945 3068.310557 3099.189042 3112.096327 3168.127525 3178.840705 3190.491899 3201.012295</array>
        </property>
        <property dictRef="me:rotConsts">
          <array units="GHz">6.52298 1.92432 1.65963</array>
        </property>
        <property dictRef="me:symmetryNumber">
          <scalar>1</scalar>
        </property>
        <property dictRef="me:spinMultiplicity">
          <scalar>1</scalar>
        </property>
        <property dictRef="me:epsilon">
          <scalar>492.8</scalar>
          <!--a-pin SI-->
        </property>
        <property dictRef="me:sigma">
          <scalar>5.63</scalar>
          <!--a-pin SI-->
        </property>
        <property dictRef="me:frequenciesScaleFactor" default="true">
          <scalar>1</scalar>
        </property>
      </propertyList>
      <me:energyTransferModel xsi:type="me:ExponentialDown">
        <me:deltaEDown units="cm-1">240</me:deltaEDown>
      </me:energyTransferModel>
      <me:DOSCMethod>ClassicalRotors</me:DOSCMethod>
      <me:ExtraDOSCMethod xsi:type="me:HinderedRotorQM1D">
        <me:bondRef>r1</me:bondRef>
        <me:HinderedRotorPotential format="analytical" units="kJ/mol">
          <me:PotentialPoint index="0" coefficient="1.821" />
          <me:PotentialPoint index="3" coefficient="-1.821" />
        </me:HinderedRotorPotential>
        <me:periodicity>1</me:periodicity>
      </me:ExtraDOSCMethod>
      <me:ExtraDOSCMethod xsi:type="me:HinderedRotorQM1D">
        <me:bondRef>r2</me:bondRef>
        <me:HinderedRotorPotential format="analytical" units="kJ/mol">
          <me:PotentialPoint index="0" coefficient="4.04" />
          <me:PotentialPoint index="1" coefficient="-4.04" />
        </me:HinderedRotorPotential>
        <me:periodicity>3</me:periodicity>
      </me:ExtraDOSCMethod>
      <me:DistributionCalcMethod default="true" name="Boltzmann" />
      <me:densityOfStatesList calculated="20220610_121111">
        <me:description>Rovibronic partition function calculation at various temperatures. qtot : product of QM partition functions for vibrations (1-D harmonic oscillator) and classical partition functions for rotations.  sumc : cell based partition function. sumg : grain based partition function </me:description>
        <me:densityOfStates>
          <me:T>200</me:T>
          <me:qtot>3.4732e+06</me:qtot>
          <me:sumc>3.47196e+06</me:sumc>
          <me:sumg>3.46006e+06</me:sumg>
        </me:densityOfStates>
        <me:densityOfStates>
          <me:T>300</me:T>
          <me:qtot>3.35722e+07</me:qtot>
          <me:sumc>3.35675e+07</me:sumc>
          <me:sumg>3.35162e+07</me:sumg>
        </me:densityOfStates>
      </me:densityOfStatesList>
    </molecule>
    <molecule id="STS3.log" description="STS3.log">
      <atomArray>
        <atom id="a1" elementType="O" hydrogenCount="0" x3="-0.046747" y3="1.256888" z3="-0.353465" />
        <atom id="a2" elementType="O" hydrogenCount="0" x3="-2.167837" y3="0.645335" z3="0.153641" />
        <atom id="a3" elementType="C" hydrogenCount="2" x3="-1.974558" y3="-0.564054" z3="0.422003" />
        <atom id="a4" elementType="N" hydrogenCount="0" x3="-0.508060" y3="-1.031905" z3="-0.302256" />
        <atom id="a5" elementType="C" hydrogenCount="0" x3="0.162325" y3="0.064444" z3="-0.395672" />
        <atom id="a6" elementType="H" hydrogenCount="0" x3="-1.903530" y3="-0.903145" z3="1.462584" />
        <atom id="a7" elementType="H" hydrogenCount="0" x3="-2.442034" y3="-1.285919" z3="-0.280295" />
        <atom id="a8" elementType="C" hydrogenCount="2" x3="1.674840" y3="-0.473545" z3="-0.456971" />
        <atom id="a9" elementType="H" hydrogenCount="0" x3="1.705379" y3="-1.555740" z3="-0.443258" />
        <atom id="a10" elementType="H" hydrogenCount="0" x3="2.002362" y3="-0.122887" z3="-1.434980" />
        <atom id="a11" elementType="C" hydrogenCount="3" x3="2.457775" y3="0.141909" z3="0.682362" />
        <atom id="a12" elementType="H" hydrogenCount="0" x3="2.420809" y3="1.227762" z3="0.643189" />
        <atom id="a13" elementType="H" hydrogenCount="0" x3="3.496509" y3="-0.182055" z3="0.609921" />
        <atom id="a14" elementType="H" hydrogenCount="0" x3="2.071296" y3="-0.184987" z3="1.646881" />
      </atomArray>
      <bondArray>
        <bond atomRefs2="a10 a8" order="1" />
        <bond atomRefs2="a8 a9" order="1" />
        <bond id="r1" atomRefs2="a8 a5" order="1" />
        <bond id="r2" atomRefs2="a8 a11" order="1" />
        <bond atomRefs2="a5 a1" order="2" />
        <bond atomRefs2="a5 a4" order="1" />
        <bond atomRefs2="a4 a3" order="1" />
        <bond atomRefs2="a7 a3" order="1" />
        <bond atomRefs2="a2 a3" order="1" />
        <bond atomRefs2="a3 a6" order="1" />
        <bond atomRefs2="a13 a11" order="1" />
        <bond atomRefs2="a12 a11" order="1" />
        <bond atomRefs2="a11 a14" order="1" />
      </bondArray>
      <propertyList>
        <property title="File Format">
          <scalar>g16</scalar>
        </property>
        <property dictRef="me:ZPE">
          <scalar units="kcal/mol">-21.9029</scalar>
        </property>
        <property title="Vibrational Frequencies" dictRef="me:vibFreqs">
          <array units="cm-1">62.67651041 129.2837502 270.3912862 302.6973267 376.0869291 448.0077428 556.9875506 679.9233161 795.2069529 816.82295 875.0563596 996.6317496 1067.651515 1093.498525 1110.76881 1178.49817 1227.72134 1280.318549 1319.300869 1370.383744 1415.955343 1491.477741 1503.473938 1517.308524 1531.587367 1898.266762 3014.521354 3093.546158 3118.665752 3145.665489 3182.409963 3199.820666 3232.151422</array>
        </property>
        <property dictRef="me:imFreqs">
          <array units="cm-1">-388.1250153</array>
        </property>
        <property dictRef="me:rotConsts">
          <array units="GHz">6.03357 1.71581 1.52764</array>
        </property>
        <property dictRef="me:symmetryNumber">
          <scalar>1</scalar>
        </property>
        <property dictRef="me:TSOpticalSymmetryNumber">
          <scalar>2</scalar>
        </property>
        <property dictRef="me:spinMultiplicity">
          <scalar>1</scalar>
        </property>
        <property dictRef="me:frequenciesScaleFactor" default="true">
          <scalar>1</scalar>
        </property>
      </propertyList>
      <me:DOSCMethod xsi:type="me:ClassicalRotors" />
      <me:ExtraDOSCMethod xsi:type="me:HinderedRotorQM1D">
        <me:bondRef>r1</me:bondRef>
        <me:HinderedRotorPotential format="analytical" units="kJ/mol">
          <me:PotentialPoint index="0" coefficient="7.865" />
          <me:PotentialPoint index="3" coefficient="-7.865" />
        </me:HinderedRotorPotential>
        <me:periodicity>3</me:periodicity>
      </me:ExtraDOSCMethod>
      <me:ExtraDOSCMethod xsi:type="me:HinderedRotorQM1D">
        <me:bondRef>r2</me:bondRef>
        <me:HinderedRotorPotential format="analytical" units="kJ/mol">
          <me:PotentialPoint index="0" coefficient="10.504" />
          <me:PotentialPoint index="3" coefficient="-10.504" />
        </me:HinderedRotorPotential>
        <me:periodicity>3</me:periodicity>
      </me:ExtraDOSCMethod>
      <me:densityOfStatesList calculated="20220610_121114">
        <me:description>Rovibronic partition function calculation at various temperatures. qtot : product of QM partition functions for vibrations (1-D harmonic oscillator) and classical partition functions for rotations.  sumc : cell based partition function. sumg : grain based partition function </me:description>
        <me:densityOfStates>
          <me:T>200</me:T>
          <me:qtot>4.2464e+06</me:qtot>
          <me:sumc>4.23874e+06</me:sumc>
          <me:sumg>4.22421e+06</me:sumg>
        </me:densityOfStates>
        <me:densityOfStates>
          <me:T>300</me:T>
          <me:qtot>4.62928e+07</me:qtot>
          <me:sumc>4.62046e+07</me:sumc>
          <me:sumg>4.61339e+07</me:sumg>
        </me:densityOfStates>
      </me:densityOfStatesList>
    </molecule>
    <molecule id="PC3.log" description="PC3.log">
      <atomArray>
        <atom id="a1" elementType="O" hydrogenCount="0" x3="2.511447" y3="-1.219592" z3="-0.359320" />
        <atom id="a2" elementType="O" hydrogenCount="0" x3="-2.591058" y3="-0.425037" z3="-0.111848" />
        <atom id="a3" elementType="C" hydrogenCount="2" x3="-1.864001" y3="-1.377338" z3="-0.074271" />
        <atom id="a4" elementType="N" hydrogenCount="0" x3="0.676876" y3="-0.055880" z3="0.563686" />
        <atom id="a5" elementType="C" hydrogenCount="0" x3="1.630297" y3="-0.588661" z3="0.075924" />
        <atom id="a6" elementType="H" hydrogenCount="0" x3="-1.683617" y3="-1.938218" z3="0.858699" />
        <atom id="a7" elementType="H" hydrogenCount="0" x3="-1.339591" y3="-1.746558" z3="-0.972968" />
        <atom id="a8" elementType="C" hydrogenCount="2" x3="0.131721" y3="1.279202" z3="0.695944" />
        <atom id="a9" elementType="H" hydrogenCount="0" x3="-0.836252" y3="1.180546" z3="1.182721" />
        <atom id="a10" elementType="H" hydrogenCount="0" x3="0.779098" y3="1.853930" z3="1.359729" />
        <atom id="a11" elementType="C" hydrogenCount="3" x3="-0.030181" y3="1.975747" z3="-0.643913" />
        <atom id="a12" elementType="H" hydrogenCount="0" x3="0.931022" y3="2.088571" z3="-1.145781" />
        <atom id="a13" elementType="H" hydrogenCount="0" x3="-0.457451" y3="2.966729" z3="-0.493376" />
        <atom id="a14" elementType="H" hydrogenCount="0" x3="-0.701466" y3="1.409490" z3="-1.287585" />
      </atomArray>
      <bondArray>
        <bond atomRefs2="a14 a11" order="1" />
        <bond atomRefs2="a12 a11" order="1" />
        <bond atomRefs2="a7 a3" order="1" />
        <bond atomRefs2="a11 a13" order="1" />
        <bond atomRefs2="a11 a8" order="1" />
        <bond atomRefs2="a1 a5" order="2" />
        <bond atomRefs2="a2 a3" order="2" />
        <bond atomRefs2="a3 a6" order="1" />
        <bond atomRefs2="a5 a4" order="2" />
        <bond atomRefs2="a4 a8" order="1" />
        <bond atomRefs2="a8 a9" order="1" />
        <bond atomRefs2="a8 a10" order="1" />
      </bondArray>
      <propertyList>
        <property title="File Format">
          <scalar>g16</scalar>
        </property>
        <property dictRef="me:ZPE">
          <scalar units="kcal/mol">-101.0591</scalar>
        </property>
        <property title="Vibrational Frequencies" dictRef="me:vibFreqs">
          <array units="cm-1">22.8847 40.7363 70.7130 83.7896 100.4845 128.5313 165.9517 196.0692 283.3344 426.0544 615.6621 662.1505 815.9568 827.8755 1009.8691 1114.1669 1170.6948 1205.1023 1271.4381 1321.5106 1393.4021 1424.8395 1493.1842 1498.8165 1510.8497 1535.4709 1537.8450 1842.6103 2374.8617 2925.9313 2990.3938 3054.5682 3068.4980 3118.8268 3136.2872 3146.4677</array>
        </property>
        <property dictRef="me:rotConsts">
          <array units="GHz">2.6521083 1.6295219 1.1659763</array>
        </property>
        <property dictRef="me:symmetryNumber">
          <scalar>1</scalar>
        </property>
        <property dictRef="me:spinMultiplicity">
          <scalar>1</scalar>
        </property>
        <property dictRef="me:epsilon">
          <scalar>463.1</scalar>
          <!--a-pin SI-->
        </property>
        <property dictRef="me:sigma">
          <scalar>3.96</scalar>
          <!--a-pin SI-->
        </property>
        <property dictRef="me:frequenciesScaleFactor" default="true">
          <scalar>1</scalar>
        </property>
      </propertyList>
      <me:energyTransferModel xsi:type="me:ExponentialDown">
        <me:deltaEDown units="cm-1">340</me:deltaEDown>
      </me:energyTransferModel>
      <me:DOSCMethod>ClassicalRotors</me:DOSCMethod>
      <me:DistributionCalcMethod default="true" name="Boltzmann" />
      <me:densityOfStatesList calculated="20220610_121114">
        <me:description>Rovibronic partition function calculation at various temperatures. qtot : product of QM partition functions for vibrations (1-D harmonic oscillator) and classical partition functions for rotations.  sumc : cell based partition function. sumg : grain based partition function </me:description>
        <me:densityOfStates>
          <me:T>200</me:T>
          <me:qtot>2.31335e+08</me:qtot>
          <me:sumc>2.28199e+08</me:sumc>
          <me:sumg>2.27416e+08</me:sumg>
        </me:densityOfStates>
        <me:densityOfStates>
          <me:T>300</me:T>
          <me:qtot>6.88626e+09</me:qtot>
          <me:sumc>6.78809e+09</me:sumc>
          <me:sumg>6.77771e+09</me:sumg>
        </me:densityOfStates>
      </me:densityOfStatesList>
    </molecule>
    <molecule id="Formaldehyde.log" description="Formaldehyde.log">
      <atomArray>
        <atom id="a1" elementType="C" hydrogenCount="2" x3="0.000000" y3="0.000000" z3="-0.525299" />
        <atom id="a2" elementType="H" hydrogenCount="0" x3="0.000000" y3="0.938820" z3="-1.108161" />
        <atom id="a3" elementType="H" hydrogenCount="0" x3="0.000000" y3="-0.938820" z3="-1.108161" />
        <atom id="a4" elementType="O" hydrogenCount="0" x3="0.000000" y3="0.000000" z3="0.671015" />
      </atomArray>
      <bondArray>
        <bond atomRefs2="a2 a1" order="1" />
        <bond atomRefs2="a3 a1" order="1" />
        <bond atomRefs2="a1 a4" order="2" />
      </bondArray>
      <propertyList>
        <property title="File Format">
          <scalar>g16</scalar>
        </property>
        <property dictRef="me:ZPE">
          <scalar units="kcal/mol">0.0</scalar>
        </property>
        <property title="Vibrational Frequencies" dictRef="me:vibFreqs">
          <array units="cm-1">1208.4168 1272.1648 1536.5095 1852.8375 2913.2769 2974.1737</array>
        </property>
        <property dictRef="me:rotConsts">
          <array units="GHz">284.47071 39.39723 34.60472</array>
        </property>
        <property dictRef="me:symmetryNumber">
          <scalar>2</scalar>
        </property>
        <property dictRef="me:spinMultiplicity">
          <scalar>1</scalar>
        </property>
        <property dictRef="me:frequenciesScaleFactor" default="true">
          <scalar>1</scalar>
        </property>
      </propertyList>
      <me:DOSCMethod>ClassicalRotors</me:DOSCMethod>
    </molecule>
    <molecule id="IsoC3.log" description="IsoC3.log">
      <atomArray>
        <atom id="a1" elementType="O" hydrogenCount="0" x3="1.949092" y3="1.608071" z3="0.000000" />
        <atom id="a2" elementType="C" hydrogenCount="0" x3="1.019436" y3="0.900541" z3="0.000000" />
        <atom id="a3" elementType="N" hydrogenCount="0" x3="0.000000" y3="0.278737" z3="0.000000" />
        <atom id="a4" elementType="C" hydrogenCount="2" x3="-0.454408" y3="-1.091717" z3="0.000000" />
        <atom id="a5" elementType="H" hydrogenCount="0" x3="-0.056211" y3="-1.598538" z3="0.880762" />
        <atom id="a6" elementType="H" hydrogenCount="0" x3="-0.056211" y3="-1.598538" z3="-0.880762" />
        <atom id="a7" elementType="C" hydrogenCount="3" x3="-1.970026" y3="-1.157105" z3="0.000000" />
        <atom id="a8" elementType="H" hydrogenCount="0" x3="-2.376799" y3="-0.666196" z3="0.882948" />
        <atom id="a9" elementType="H" hydrogenCount="0" x3="-2.296726" y3="-2.196569" z3="0.000000" />
        <atom id="a10" elementType="H" hydrogenCount="0" x3="-2.376799" y3="-0.666196" z3="-0.882948" />
      </atomArray>
      <bondArray>
        <bond atomRefs2="a10 a7" order="1" />
        <bond atomRefs2="a6 a4" order="1" />
        <bond atomRefs2="a1 a2" order="2" />
        <bond atomRefs2="a2 a3" order="2" />
        <bond atomRefs2="a3 a4" order="1" />
        <bond atomRefs2="a4 a7" order="1" />
        <bond atomRefs2="a4 a5" order="1" />
        <bond atomRefs2="a7 a9" order="1" />
        <bond atomRefs2="a7 a8" order="1" />
      </bondArray>
      <propertyList>
        <property title="File Format">
          <scalar>g16</scalar>
        </property>
        <property dictRef="me:ZPE">
          <scalar units="kcal/mol">-98.2043</scalar>
        </property>
        <property title="Vibrational Frequencies" dictRef="me:vibFreqs">
          <array units="cm-1">26.0351 123.5988 262.8741 389.2947 613.4135 653.2791 806.9493 821.2866 1037.5370 1123.1442 1155.9047 1321.9096 1392.4067 1428.3063 1495.1916 1498.9461 1512.8935 1518.6170 2389.1918 3049.3926 3058.3325 3088.2902 3137.6446 3141.3802</array>
        </property>
        <property dictRef="me:rotConsts">
          <array units="GHz">36.22579 2.26185 2.18668</array>
        </property>
        <property dictRef="me:symmetryNumber">
          <scalar>1</scalar>
        </property>
        <property dictRef="me:spinMultiplicity">
          <scalar>1</scalar>
        </property>
        <property dictRef="me:frequenciesScaleFactor" default="true">
          <scalar>1</scalar>
        </property>
      </propertyList>
      <me:DOSCMethod>ClassicalRotors</me:DOSCMethod>
    </molecule>
    <molecule id="TSH3" description="TSH3">
      <atomArray>
        <atom id="a1" elementType="O" hydrogenCount="0" x3="-2.180470" y3="0.796630" z3="-0.029560" />
        <atom id="a2" elementType="O" hydrogenCount="0" x3="0.026170" y3="1.119630" z3="-0.144290" />
        <atom id="a3" elementType="C" hydrogenCount="0" x3="0.204640" y3="-0.088440" z3="-0.181430" />
        <atom id="a4" elementType="N" hydrogenCount="0" x3="-0.762620" y3="-1.048190" z3="-0.137260" />
        <atom id="a5" elementType="C" hydrogenCount="2" x3="-1.964250" y3="-0.437930" z3="0.279280" />
        <atom id="a6" elementType="H" hydrogenCount="0" x3="-2.294790" y3="-0.816760" z3="1.266250" />
        <atom id="a7" elementType="H" hydrogenCount="0" x3="-2.619970" y3="-0.964130" z3="-0.488740" />
        <atom id="a8" elementType="C" hydrogenCount="2" x3="1.612060" y3="-0.684480" z3="-0.127240" />
        <atom id="a9" elementType="H" hydrogenCount="0" x3="1.764060" y3="-1.098180" z3="-1.127930" />
        <atom id="a10" elementType="H" hydrogenCount="0" x3="1.607620" y3="-1.532920" z3="0.553010" />
        <atom id="a11" elementType="C" hydrogenCount="3" x3="2.686370" y3="0.324810" z3="0.227610" />
        <atom id="a12" elementType="H" hydrogenCount="0" x3="2.699990" y3="1.151520" z3="-0.480230" />
        <atom id="a13" elementType="H" hydrogenCount="0" x3="3.662800" y3="-0.158130" z3="0.220420" />
        <atom id="a14" elementType="H" hydrogenCount="0" x3="2.520150" y3="0.742090" z3="1.219520" />
      </atomArray>
      <bondArray>
        <bond atomRefs2="a9 a8" order="1" />
        <bond atomRefs2="a7 a5" order="1" />
        <bond atomRefs2="a12 a11" order="1" />
        <bond atomRefs2="a3 a2" order="2" />
        <bond atomRefs2="a3 a4" order="1" />
        <bond id="r1" atomRefs2="a3 a8" order="1" />
        <bond atomRefs2="a4 a5" order="1" />
        <bond id="r2" atomRefs2="a8 a11" order="1" />
        <bond atomRefs2="a8 a10" order="1" />
        <bond atomRefs2="a1 a5" order="1" />
        <bond atomRefs2="a13 a11" order="1" />
        <bond atomRefs2="a11 a14" order="1" />
        <bond atomRefs2="a5 a6" order="1" />
      </bondArray>
      <propertyList>
        <property title="File Format">
          <scalar>g16</scalar>
        </property>
        <property dictRef="me:ZPE">
          <scalar units="kcal/mol">-19.0865</scalar>
        </property>
        <property title="Vibrational Frequencies" dictRef="me:vibFreqs">
          <array units="cm-1">122.0652 238.1742 275.8663 361.7305 490.8667 548.6382 637.9796 657.4730 745.0167 814.4475 920.8691 980.3225 1034.9931 1089.0726 1103.3699 1147.0342 1231.9688 1281.9048 1311.4748 1345.4603 1379.7449 1427.5108 1469.0930 1497.5119 1506.7017 1611.7860 2703.9073 2901.6740 3060.5559 3062.2149 3125.4710 3136.6160 3148.5661</array>
        </property>
        <property dictRef="me:imFreqs">
          <array units="cm-1">-407.4382</array>
        </property>
        <property dictRef="me:rotConsts">
          <array units="GHz">7.23962 1.67596 1.42196</array>
        </property>
        <property dictRef="me:symmetryNumber">
          <scalar>1</scalar>
        </property>
        <property dictRef="me:TSOpticalSymmetryNumber">
          <scalar>2</scalar>
        </property>
        <property dictRef="me:spinMultiplicity">
          <scalar>1</scalar>
        </property>
        <property dictRef="me:frequenciesScaleFactor" default="true">
          <scalar>1</scalar>
        </property>
      </propertyList>
      <me:DOSCMethod>ClassicalRotors</me:DOSCMethod>
      <me:ExtraDOSCMethod xsi:type="me:HinderedRotorQM1D">
        <me:bondRef>r1</me:bondRef>
        <me:HinderedRotorPotential format="analytical" units="kJ/mol">
          <me:PotentialPoint index="0" coefficient="2.437" />
          <me:PotentialPoint index="3" coefficient="-2.437" />
        </me:HinderedRotorPotential>
        <me:periodicity>3</me:periodicity>
      </me:ExtraDOSCMethod>
      <me:ExtraDOSCMethod xsi:type="me:HinderedRotorQM1D">
        <me:bondRef>r2</me:bondRef>
        <me:HinderedRotorPotential format="analytical" units="kJ/mol">
          <me:PotentialPoint index="0" coefficient="6.341" />
          <me:PotentialPoint index="3" coefficient="-6.341" />
        </me:HinderedRotorPotential>
        <me:periodicity>3</me:periodicity>
      </me:ExtraDOSCMethod>
      <me:densityOfStatesList calculated="20220610_121117">
        <me:description>Rovibronic partition function calculation at various temperatures. qtot : product of QM partition functions for vibrations (1-D harmonic oscillator) and classical partition functions for rotations.  sumc : cell based partition function. sumg : grain based partition function </me:description>
        <me:densityOfStates>
          <me:T>200</me:T>
          <me:qtot>3.07888e+06</me:qtot>
          <me:sumc>3.08079e+06</me:sumc>
          <me:sumg>3.07024e+06</me:sumg>
        </me:densityOfStates>
        <me:densityOfStates>
          <me:T>300</me:T>
          <me:qtot>2.90284e+07</me:qtot>
          <me:sumc>2.90439e+07</me:sumc>
          <me:sumg>2.89995e+07</me:sumg>
        </me:densityOfStates>
      </me:densityOfStatesList>
    </molecule>
    <molecule id="AltAmine3" description="AltAmine3">
      <atomArray>
        <atom id="a1" elementType="C" hydrogenCount="1" x3="2.054980" y3="0.238410" z3="0.000340" />
        <atom id="a2" elementType="H" hydrogenCount="0" x3="1.936810" y3="1.328030" z3="-0.000570" />
        <atom id="a3" elementType="O" hydrogenCount="0" x3="3.112090" y3="-0.333060" z3="-0.000560" />
        <atom id="a4" elementType="N" hydrogenCount="1" x3="0.847990" y3="-0.433470" z3="0.000260" />
        <atom id="a5" elementType="H" hydrogenCount="0" x3="0.903290" y3="-1.439950" z3="0.000290" />
        <atom id="a6" elementType="C" hydrogenCount="0" x3="-0.398690" y3="0.186270" z3="0.000220" />
        <atom id="a7" elementType="O" hydrogenCount="0" x3="-0.513740" y3="1.385110" z3="0.000070" />
        <atom id="a8" elementType="C" hydrogenCount="2" x3="-1.561430" y3="-0.782420" z3="0.000250" />
        <atom id="a9" elementType="H" hydrogenCount="0" x3="-1.454320" y3="-1.432350" z3="-0.872670" />
        <atom id="a10" elementType="H" hydrogenCount="0" x3="-1.454760" y3="-1.431650" z3="0.873750" />
        <atom id="a11" elementType="C" hydrogenCount="3" x3="-2.911040" y3="-0.087900" z3="-0.000350" />
        <atom id="a12" elementType="H" hydrogenCount="0" x3="-3.021470" y3="0.545440" z3="-0.878470" />
        <atom id="a13" elementType="H" hydrogenCount="0" x3="-3.021880" y3="0.546150" z3="0.877200" />
        <atom id="a14" elementType="H" hydrogenCount="0" x3="-3.713330" y3="-0.823920" z3="-0.000240" />
      </atomArray>
      <bondArray>
        <bond atomRefs2="a12 a11" order="1" />
        <bond atomRefs2="a9 a8" order="1" />
        <bond atomRefs2="a2 a1" order="1" />
        <bond atomRefs2="a3 a1" order="2" />
        <bond atomRefs2="a11 a14" order="1" />
        <bond atomRefs2="a11 a8" order="1" />
        <bond atomRefs2="a11 a13" order="1" />
        <bond atomRefs2="a7 a6" order="2" />
        <bond atomRefs2="a6 a8" order="1" />
        <bond atomRefs2="a6 a4" order="1" />
        <bond atomRefs2="a8 a10" order="1" />
        <bond atomRefs2="a4 a5" order="1" />
        <bond atomRefs2="a4 a1" order="1" />
      </bondArray>
      <propertyList>
        <property title="File Format">
          <scalar>g16</scalar>
        </property>
        <property dictRef="me:ZPE">
          <scalar units="kcal/mol">-131.8927</scalar>
        </property>
        <property title="Vibrational Frequencies" dictRef="me:vibFreqs">
          <array units="cm-1">48.7394 113.9487 165.1544 184.9563 215.9318 300.7740 399.6443 533.0368 566.0341 676.3692 694.0646 826.9305 943.5725 1040.6118 1067.4731 1083.3960 1112.9380 1170.6584 1223.4983 1301.1214 1375.2839 1403.1209 1430.3882 1468.6815 1500.4751 1504.8977 1510.3971 1811.8860 1849.7691 3043.9723 3067.1009 3068.6427 3079.5793 3143.5560 3147.6089 3631.5977</array>
        </property>
        <property dictRef="me:rotConsts">
          <array units="GHz">9.04923 1.27576 1.13363</array>
        </property>
        <property dictRef="me:symmetryNumber">
          <scalar>1</scalar>
        </property>
        <property dictRef="me:spinMultiplicity">
          <scalar>1</scalar>
        </property>
        <property dictRef="me:epsilon">
          <scalar>499.3</scalar>
          <!--a-pin SI-->
        </property>
        <property dictRef="me:sigma">
          <scalar>5.55</scalar>
          <!--a-pin SI-->
        </property>
        <property dictRef="me:frequenciesScaleFactor" default="true">
          <scalar>1</scalar>
        </property>
      </propertyList>
      <me:energyTransferModel xsi:type="me:ExponentialDown">
        <me:deltaEDown units="cm-1">590</me:deltaEDown>
      </me:energyTransferModel>
      <me:DOSCMethod>ClassicalRotors</me:DOSCMethod>
      <me:DistributionCalcMethod default="true" name="Boltzmann" />
      <me:densityOfStatesList calculated="20220610_121117">
        <me:description>Rovibronic partition function calculation at various temperatures. qtot : product of QM partition functions for vibrations (1-D harmonic oscillator) and classical partition functions for rotations.  sumc : cell based partition function. sumg : grain based partition function </me:description>
        <me:densityOfStates>
          <me:T>200</me:T>
          <me:qtot>2.51101e+06</me:qtot>
          <me:sumc>2.49891e+06</me:sumc>
          <me:sumg>2.49035e+06</me:sumg>
        </me:densityOfStates>
        <me:densityOfStates>
          <me:T>300</me:T>
          <me:qtot>2.73961e+07</me:qtot>
          <me:sumc>2.7251e+07</me:sumc>
          <me:sumg>2.72093e+07</me:sumg>
        </me:densityOfStates>
      </me:densityOfStatesList>
    </molecule>
    <molecule id="N2" description="Bath">
      <propertyList>
        <property dictRef="me:epsilon">
          <scalar>91.85</scalar>
        </property>
        <property dictRef="me:sigma">
          <scalar>3.919</scalar>
        </property>
        <property dictRef="me:MW">
          <scalar units="amu">28.014</scalar>
        </property>
      </propertyList>
    </molecule>
  </moleculeList>
  <reactionList>
    <reaction id=" A3 ">
      <!-- CH2OO.log + C2H5CN.log -> RC3.log -->
      <reactant>
        <molecule ref="CH2OO.log" role="deficientReactant" />
      </reactant>
      <reactant>
        <molecule ref="C2H5CN.log" role="excessReactant" />
      </reactant>
      <product>
        <molecule ref="RC3.log" role="modelled" />
      </product>
      <me:MCRCMethod xsi:type="me:MesmerILT">
        <me:preExponential units="cm3molecule-1s-1">1.4e-10</me:preExponential>
        <me:activationEnergy units="kcal/mol">0.0</me:activationEnergy>
        <me:TInfinity>298.15</me:TInfinity>
        <me:nInfinity>1.0</me:nInfinity>
      </me:MCRCMethod>
      <me:excessReactantConc>1e15</me:excessReactantConc>
      <me:TInfinity default="true">298</me:TInfinity>
    </reaction>
    <reaction id=" C3 ">
      <!-- RC3.log -> [ TS3.log ] -> Ring3.log -->
      <reactant>
        <molecule ref="RC3.log" role="modelled" />
      </reactant>
      <me:transitionState>
        <molecule ref="TS3.log" role="transitionState" />
      </me:transitionState>
      <product>
        <molecule ref="Ring3.log" role="modelled" />
      </product>
      <me:MCRCMethod name="RRKM" />
    </reaction>
    <reaction id=" S3 ">
      <!-- Ring3.log -> [ STS3.log ] -> PC3.log -->
      <reactant>
        <molecule ref="Ring3.log" role="modelled" />
      </reactant>
      <me:transitionState>
        <molecule ref="STS3.log" role="transitionState" />
      </me:transitionState>
      <product>
        <molecule ref="PC3.log" role="modelled" />
      </product>
      <me:tunneling>Eckart</me:tunneling>
      <me:MCRCMethod name="RRKM" />
    </reaction>
    <reaction id=" D3 ">
      <!-- PC3.log -> Formaldehyde.log + IsoC3.log -->
      <reactant>
        <molecule ref="PC3.log" role="modelled" />
      </reactant>
      <product>
        <molecule ref="Formaldehyde.log" role="sink" />
      </product>
      <product>
        <molecule ref="IsoC3.log" role="sink" />
      </product>
      <me:MCRCMethod xsi:type="me:MesmerILT">
        <me:preExponential units="cm3molecule-1s-1">1.4e-10</me:preExponential>
        <me:activationEnergy units="kcal/mol" reverse="true">0.0</me:activationEnergy>
        <me:TInfinity>298.15</me:TInfinity>
        <me:nInfinity>0.01</me:nInfinity>
      </me:MCRCMethod>
      <me:TInfinity default="true">298</me:TInfinity>
    </reaction>
    <reaction id=" H3 ">
      <!-- Ring3.log -> [ TSH3 ] -> AltAmine3 -->
      <reactant>
        <molecule ref="Ring3.log" role="modelled" />
      </reactant>
      <me:transitionState>
        <molecule ref="TSH3" role="transitionState" />
      </me:transitionState>
      <product>
        <molecule ref="AltAmine3" role="modelled" />
      </product>
      <me:tunneling>Eckart</me:tunneling>
      <me:MCRCMethod name="RRKM" />
    </reaction>
  </reactionList>
  <me:conditions>
    <me:bathGas>N2</me:bathGas>
    <me:PTs>
      <me:PTpair units="Torr" P="760.0" T="298.15" precision="qd" bathGas="N2" />
    </me:PTs>
  </me:conditions>
  <me:modelParameters>
    <me:grainSize units="cm-1">40</me:grainSize>
    <me:energyAboveTheTopHill>20</me:energyAboveTheTopHill>
  </me:modelParameters>
  <me:control>
    <me:MaximumEvolutionTime>1E4</me:MaximumEvolutionTime>
    <me:testDOS />
    <me:printSpeciesProfile />
    <me:printCellDOS />
    <me:testRateConstant />
    <me:printGrainDOS />
    <me:printGrainedSpeciesProfile />
    <me:printTunnellingCoefficients />
    <me:printGrainkfE />
    <me:printGrainBoltzmann />
    <me:printGrainkbE />
    <me:eigenvalues>0</me:eigenvalues>
    <me:calcMethod default="true" name="simpleCalc" />
    <me:ForceMacroDetailedBalance default="true">true</me:ForceMacroDetailedBalance>
  </me:control>
  <metadataList xmlns:dc="http://purl.org/dc/elements/1.1/">
    <dc:title>Criegee-Nitrile3</dc:title>
    <dc:source>CriegeeNitrile3E-100.xml</dc:source>
    <dc:creator>Mesmer v6.0</dc:creator>
    <dc:date>20220610_121108</dc:date>
    <dc:contributor>lfranzon</dc:contributor>
  </metadataList>
  <me:analysis calculated="20220610_150134">
    <me:description>All calculations shown</me:description>
    <me:eigenvalueList number="0" selection="" />
    <me:populationList T="298.15" conc="2.46149e+19">
      <me:population time="1e-11" logTime="-11">
        <me:pop ref="CH2OO.log">1</me:pop>
        <me:pop ref="AltAmine3">0</me:pop>
        <me:pop ref="PC3.log">3.4218e-15</me:pop>
        <me:pop ref="RC3.log">1.66835e-07</me:pop>
        <me:pop ref="Ring3.log">2.31183e-10</me:pop>
        <me:pop ref="Formaldehyde.log">0</me:pop>
      </me:population>
      <me:population time="1.25893e-11" logTime="-10.9">
        <me:pop ref="CH2OO.log">1</me:pop>
        <me:pop ref="AltAmine3">0</me:pop>
        <me:pop ref="PC3.log">4.42736e-15</me:pop>
        <me:pop ref="RC3.log">1.76795e-07</me:pop>
        <me:pop ref="Ring3.log">3.03834e-10</me:pop>
        <me:pop ref="Formaldehyde.log">1.0103e-14</me:pop>
      </me:population>
      <me:population time="1.58489e-11" logTime="-10.8">
        <me:pop ref="CH2OO.log">1</me:pop>
        <me:pop ref="AltAmine3">0</me:pop>
        <me:pop ref="PC3.log">5.70627e-15</me:pop>
        <me:pop ref="RC3.log">1.86642e-07</me:pop>
        <me:pop ref="Ring3.log">3.97582e-10</me:pop>
        <me:pop ref="Formaldehyde.log">1.61871e-13</me:pop>
      </me:population>
      <me:population time="1.99526e-11" logTime="-10.7">
        <me:pop ref="CH2OO.log">1</me:pop>
        <me:pop ref="AltAmine3">0</me:pop>
        <me:pop ref="PC3.log">7.32874e-15</me:pop>
        <me:pop ref="RC3.log">1.9639e-07</me:pop>
        <me:pop ref="Ring3.log">5.18204e-10</me:pop>
        <me:pop ref="Formaldehyde.log">4.53415e-13</me:pop>
      </me:population>
      <me:population time="2.51189e-11" logTime="-10.6">
        <me:pop ref="CH2OO.log">1</me:pop>
        <me:pop ref="AltAmine3">0</me:pop>
        <me:pop ref="PC3.log">9.38196e-15</me:pop>
        <me:pop ref="RC3.log">2.06075e-07</me:pop>
        <me:pop ref="Ring3.log">6.73006e-10</me:pop>
        <me:pop ref="Formaldehyde.log">9.82769e-13</me:pop>
      </me:population>
      <me:population time="3.16228e-11" logTime="-10.5">
        <me:pop ref="CH2OO.log">1</me:pop>
        <me:pop ref="AltAmine3">0</me:pop>
        <me:pop ref="PC3.log">1.19736e-14</me:pop>
        <me:pop ref="RC3.log">2.15754e-07</me:pop>
        <me:pop ref="Ring3.log">8.71214e-10</me:pop>
        <me:pop ref="Formaldehyde.log">1.91025e-12</me:pop>
      </me:population>
      <me:population time="3.98107e-11" logTime="-10.4">
        <me:pop ref="CH2OO.log">1</me:pop>
        <me:pop ref="AltAmine3">0</me:pop>
        <me:pop ref="PC3.log">1.52361e-14</me:pop>
        <me:pop ref="RC3.log">2.25509e-07</me:pop>
        <me:pop ref="Ring3.log">1.12446e-09</me:pop>
        <me:pop ref="Formaldehyde.log">3.49409e-12</me:pop>
      </me:population>
      <me:population time="5.01187e-11" logTime="-10.3">
        <me:pop ref="CH2OO.log">1</me:pop>
        <me:pop ref="AltAmine3">0</me:pop>
        <me:pop ref="PC3.log">1.93306e-14</me:pop>
        <me:pop ref="RC3.log">2.35454e-07</me:pop>
        <me:pop ref="Ring3.log">1.44741e-09</me:pop>
        <me:pop ref="Formaldehyde.log">6.15064e-12</me:pop>
      </me:population>
      <me:population time="6.30957e-11" logTime="-10.2">
        <me:pop ref="CH2OO.log">1</me:pop>
        <me:pop ref="AltAmine3">0</me:pop>
        <me:pop ref="PC3.log">2.44519e-14</me:pop>
        <me:pop ref="RC3.log">2.45736e-07</me:pop>
        <me:pop ref="Ring3.log">1.85848e-09</me:pop>
        <me:pop ref="Formaldehyde.log">1.05436e-11</me:pop>
      </me:population>
      <me:population time="7.94328e-11" logTime="-10.1">
        <me:pop ref="CH2OO.log">1</me:pop>
        <me:pop ref="AltAmine3">0</me:pop>
        <me:pop ref="PC3.log">3.08321e-14</me:pop>
        <me:pop ref="RC3.log">2.56549e-07</me:pop>
        <me:pop ref="Ring3.log">2.38084e-09</me:pop>
        <me:pop ref="Formaldehyde.log">1.77266e-11</me:pop>
      </me:population>
      <me:population time="1e-10" logTime="-10">
        <me:pop ref="CH2OO.log">1</me:pop>
        <me:pop ref="AltAmine3">0</me:pop>
        <me:pop ref="PC3.log">3.87431e-14</me:pop>
        <me:pop ref="RC3.log">2.68135e-07</me:pop>
        <me:pop ref="Ring3.log">3.04348e-09</me:pop>
        <me:pop ref="Formaldehyde.log">2.93617e-11</me:pop>
      </me:population>
      <me:population time="1.25893e-10" logTime="-9.9">
        <me:pop ref="CH2OO.log">1</me:pop>
        <me:pop ref="AltAmine3">0</me:pop>
        <me:pop ref="PC3.log">4.84966e-14</me:pop>
        <me:pop ref="RC3.log">2.80796e-07</me:pop>
        <me:pop ref="Ring3.log">3.8827e-09</me:pop>
        <me:pop ref="Formaldehyde.log">4.80529e-11</me:pop>
      </me:population>
      <me:population time="1.58489e-10" logTime="-9.8">
        <me:pop ref="CH2OO.log">1</me:pop>
        <me:pop ref="AltAmine3">0</me:pop>
        <me:pop ref="PC3.log">6.0438e-14</me:pop>
        <me:pop ref="RC3.log">2.94902e-07</me:pop>
        <me:pop ref="Ring3.log">4.94371e-09</me:pop>
        <me:pop ref="Formaldehyde.log">7.78499e-11</me:pop>
      </me:population>
      <me:population time="1.99526e-10" logTime="-9.7">
        <me:pop ref="CH2OO.log">1</me:pop>
        <me:pop ref="AltAmine3">0</me:pop>
        <me:pop ref="PC3.log">7.49337e-14</me:pop>
        <me:pop ref="RC3.log">3.10899e-07</me:pop>
        <me:pop ref="Ring3.log">6.28279e-09</me:pop>
        <me:pop ref="Formaldehyde.log">1.24999e-10</me:pop>
      </me:population>
      <me:population time="2.51189e-10" logTime="-9.6">
        <me:pop ref="CH2OO.log">1</me:pop>
        <me:pop ref="AltAmine3">0</me:pop>
        <me:pop ref="PC3.log">9.2345e-14</me:pop>
        <me:pop ref="RC3.log">3.29318e-07</me:pop>
        <me:pop ref="Ring3.log">7.96962e-09</me:pop>
        <me:pop ref="Formaldehyde.log">1.99036e-10</me:pop>
      </me:population>
      <me:population time="3.16228e-10" logTime="-9.5">
        <me:pop ref="CH2OO.log">1</me:pop>
        <me:pop ref="AltAmine3">0</me:pop>
        <me:pop ref="PC3.log">1.12985e-13</me:pop>
        <me:pop ref="RC3.log">3.50781e-07</me:pop>
        <me:pop ref="Ring3.log">1.00902e-08</me:pop>
        <me:pop ref="Formaldehyde.log">3.14348e-10</me:pop>
      </me:population>
      <me:population time="3.98107e-10" logTime="-9.4">
        <me:pop ref="CH2OO.log">1</me:pop>
        <me:pop ref="AltAmine3">0</me:pop>
        <me:pop ref="PC3.log">1.37058e-13</me:pop>
        <me:pop ref="RC3.log">3.76009e-07</me:pop>
        <me:pop ref="Ring3.log">1.27504e-08</me:pop>
        <me:pop ref="Formaldehyde.log">4.92329e-10</me:pop>
      </me:population>
      <me:population time="5.01187e-10" logTime="-9.3">
        <me:pop ref="CH2OO.log">1</me:pop>
        <me:pop ref="AltAmine3">0</me:pop>
        <me:pop ref="PC3.log">1.6457e-13</me:pop>
        <me:pop ref="RC3.log">4.05831e-07</me:pop>
        <me:pop ref="Ring3.log">1.60799e-08</me:pop>
        <me:pop ref="Formaldehyde.log">7.64242e-10</me:pop>
      </me:population>
      <me:population time="6.30957e-10" logTime="-9.2">
        <me:pop ref="CH2OO.log">1</me:pop>
        <me:pop ref="AltAmine3">0</me:pop>
        <me:pop ref="PC3.log">1.95229e-13</me:pop>
        <me:pop ref="RC3.log">4.41204e-07</me:pop>
        <me:pop ref="Ring3.log">2.02377e-08</me:pop>
        <me:pop ref="Formaldehyde.log">1.17481e-09</me:pop>
      </me:population>
      <me:population time="7.94328e-10" logTime="-9.1">
        <me:pop ref="CH2OO.log">0.999999</me:pop>
        <me:pop ref="AltAmine3">0</me:pop>
        <me:pop ref="PC3.log">2.28341e-13</me:pop>
        <me:pop ref="RC3.log">4.8322e-07</me:pop>
        <me:pop ref="Ring3.log">2.54189e-08</me:pop>
        <me:pop ref="Formaldehyde.log">1.78641e-09</me:pop>
      </me:population>
      <me:population time="1e-09" logTime="-9">
        <me:pop ref="CH2OO.log">0.999999</me:pop>
        <me:pop ref="AltAmine3">0</me:pop>
        <me:pop ref="PC3.log">2.62734e-13</me:pop>
        <me:pop ref="RC3.log">5.3312e-07</me:pop>
        <me:pop ref="Ring3.log">3.1865e-08</me:pop>
        <me:pop ref="Formaldehyde.log">2.68341e-09</me:pop>
      </me:population>
      <me:population time="1.25893e-09" logTime="-8.9">
        <me:pop ref="CH2OO.log">0.999999</me:pop>
        <me:pop ref="AltAmine3">0</me:pop>
        <me:pop ref="PC3.log">2.96773e-13</me:pop>
        <me:pop ref="RC3.log">5.92272e-07</me:pop>
        <me:pop ref="Ring3.log">3.98785e-08</me:pop>
        <me:pop ref="Formaldehyde.log">3.97606e-09</me:pop>
      </me:population>
      <me:population time="1.58489e-09" logTime="-8.8">
        <me:pop ref="CH2OO.log">0.999999</me:pop>
        <me:pop ref="AltAmine3">0</me:pop>
        <me:pop ref="PC3.log">3.28504e-13</me:pop>
        <me:pop ref="RC3.log">6.62087e-07</me:pop>
        <me:pop ref="Ring3.log">4.98458e-08</me:pop>
        <me:pop ref="Formaldehyde.log">5.80276e-09</me:pop>
      </me:population>
      <me:population time="1.99526e-09" logTime="-8.7">
        <me:pop ref="CH2OO.log">0.999999</me:pop>
        <me:pop ref="AltAmine3">0</me:pop>
        <me:pop ref="PC3.log">3.55978e-13</me:pop>
        <me:pop ref="RC3.log">7.43845e-07</me:pop>
        <me:pop ref="Ring3.log">6.22681e-08</me:pop>
        <me:pop ref="Formaldehyde.log">8.33044e-09</me:pop>
      </me:population>
      <me:population time="2.51189e-09" logTime="-8.6">
        <me:pop ref="CH2OO.log">0.999999</me:pop>
        <me:pop ref="AltAmine3">0</me:pop>
        <me:pop ref="PC3.log">3.77716e-13</me:pop>
        <me:pop ref="RC3.log">8.38403e-07</me:pop>
        <me:pop ref="Ring3.log">7.7805e-08</me:pop>
        <me:pop ref="Formaldehyde.log">1.17533e-08</me:pop>
      </me:population>
      <me:population time="3.16228e-09" logTime="-8.5">
        <me:pop ref="CH2OO.log">0.999999</me:pop>
        <me:pop ref="AltAmine3">0</me:pop>
        <me:pop ref="PC3.log">3.9318e-13</me:pop>
        <me:pop ref="RC3.log">9.45794e-07</me:pop>
        <me:pop ref="Ring3.log">9.73268e-08</me:pop>
        <me:pop ref="Formaldehyde.log">1.62934e-08</me:pop>
      </me:population>
      <me:population time="3.98107e-09" logTime="-8.4">
        <me:pop ref="CH2OO.log">0.999999</me:pop>
        <me:pop ref="AltAmine3">0</me:pop>
        <me:pop ref="PC3.log">4.02987e-13</me:pop>
        <me:pop ref="RC3.log">1.06477e-06</me:pop>
        <me:pop ref="Ring3.log">1.21973e-07</me:pop>
        <me:pop ref="Formaldehyde.log">2.22071e-08</me:pop>
      </me:population>
      <me:population time="5.01187e-09" logTime="-8.3">
        <me:pop ref="CH2OO.log">0.999999</me:pop>
        <me:pop ref="AltAmine3">0</me:pop>
        <me:pop ref="PC3.log">4.08675e-13</me:pop>
        <me:pop ref="RC3.log">1.1924e-06</me:pop>
        <me:pop ref="Ring3.log">1.53215e-07</me:pop>
        <me:pop ref="Formaldehyde.log">2.98045e-08</me:pop>
      </me:population>
      <me:population time="6.30957e-09" logTime="-8.2">
        <me:pop ref="CH2OO.log">0.999998</me:pop>
        <me:pop ref="AltAmine3">0</me:pop>
        <me:pop ref="PC3.log">4.12013e-13</me:pop>
        <me:pop ref="RC3.log">1.32378e-06</me:pop>
        <me:pop ref="Ring3.log">1.92918e-07</me:pop>
        <me:pop ref="Formaldehyde.log">3.948e-08</me:pop>
      </me:population>
      <me:population time="7.94328e-09" logTime="-8.1">
        <me:pop ref="CH2OO.log">0.999998</me:pop>
        <me:pop ref="AltAmine3">0</me:pop>
        <me:pop ref="PC3.log">4.14309e-13</me:pop>
        <me:pop ref="RC3.log">1.4522e-06</me:pop>
        <me:pop ref="Ring3.log">2.43427e-07</me:pop>
        <me:pop ref="Formaldehyde.log">5.17472e-08</me:pop>
      </me:population>
      <me:population time="1e-08" logTime="-8">
        <me:pop ref="CH2OO.log">0.999998</me:pop>
        <me:pop ref="AltAmine3">0</me:pop>
        <me:pop ref="PC3.log">4.16161e-13</me:pop>
        <me:pop ref="RC3.log">1.56982e-06</me:pop>
        <me:pop ref="Ring3.log">3.0766e-07</me:pop>
        <me:pop ref="Formaldehyde.log">6.72714e-08</me:pop>
      </me:population>
      <me:population time="1.25893e-08" logTime="-7.9">
        <me:pop ref="CH2OO.log">0.999998</me:pop>
        <me:pop ref="AltAmine3">0</me:pop>
        <me:pop ref="PC3.log">4.17684e-13</me:pop>
        <me:pop ref="RC3.log">1.66909e-06</me:pop>
        <me:pop ref="Ring3.log">3.89248e-07</me:pop>
        <me:pop ref="Formaldehyde.log">8.68984e-08</me:pop>
      </me:population>
      <me:population time="1.58489e-08" logTime="-7.8">
        <me:pop ref="CH2OO.log">0.999998</me:pop>
        <me:pop ref="AltAmine3">0</me:pop>
        <me:pop ref="PC3.log">4.1884e-13</me:pop>
        <me:pop ref="RC3.log">1.7447e-06</me:pop>
        <me:pop ref="Ring3.log">4.92694e-07</me:pop>
        <me:pop ref="Formaldehyde.log">1.1169e-07</me:pop>
      </me:population>
      <me:population time="1.99526e-08" logTime="-7.7">
        <me:pop ref="CH2OO.log">0.999997</me:pop>
        <me:pop ref="AltAmine3">0</me:pop>
        <me:pop ref="PC3.log">4.19614e-13</me:pop>
        <me:pop ref="RC3.log">1.79535e-06</me:pop>
        <me:pop ref="Ring3.log">6.23586e-07</me:pop>
        <me:pop ref="Formaldehyde.log">1.42976e-07</me:pop>
      </me:population>
      <me:population time="2.51189e-08" logTime="-7.6">
        <me:pop ref="CH2OO.log">0.999997</me:pop>
        <me:pop ref="AltAmine3">0</me:pop>
        <me:pop ref="PC3.log">4.20056e-13</me:pop>
        <me:pop ref="RC3.log">1.82424e-06</me:pop>
        <me:pop ref="Ring3.log">7.88887e-07</me:pop>
        <me:pop ref="Formaldehyde.log">1.82422e-07</me:pop>
      </me:population>
      <me:population time="3.16228e-08" logTime="-7.5">
        <me:pop ref="CH2OO.log">0.999997</me:pop>
        <me:pop ref="AltAmine3">0</me:pop>
        <me:pop ref="PC3.log">4.20261e-13</me:pop>
        <me:pop ref="RC3.log">1.83771e-06</me:pop>
        <me:pop ref="Ring3.log">9.97328e-07</me:pop>
        <me:pop ref="Formaldehyde.log">2.32119e-07</me:pop>
      </me:population>
      <me:population time="3.98107e-08" logTime="-7.4">
        <me:pop ref="CH2OO.log">0.999997</me:pop>
        <me:pop ref="AltAmine3">0</me:pop>
        <me:pop ref="PC3.log">4.20336e-13</me:pop>
        <me:pop ref="RC3.log">1.84259e-06</me:pop>
        <me:pop ref="Ring3.log">1.25992e-06</me:pop>
        <me:pop ref="Formaldehyde.log">2.94704e-07</me:pop>
      </me:population>
      <me:population time="5.01187e-08" logTime="-7.3">
        <me:pop ref="CH2OO.log">0.999996</me:pop>
        <me:pop ref="AltAmine3">0</me:pop>
        <me:pop ref="PC3.log">4.20356e-13</me:pop>
        <me:pop ref="RC3.log">1.84389e-06</me:pop>
        <me:pop ref="Ring3.log">1.59057e-06</me:pop>
        <me:pop ref="Formaldehyde.log">3.73503e-07</me:pop>
      </me:population>
      <me:population time="6.30957e-08" logTime="-7.2">
        <me:pop ref="CH2OO.log">0.999996</me:pop>
        <me:pop ref="AltAmine3">0</me:pop>
        <me:pop ref="PC3.log">4.20359e-13</me:pop>
        <me:pop ref="RC3.log">1.84412e-06</me:pop>
        <me:pop ref="Ring3.log">2.00686e-06</me:pop>
        <me:pop ref="Formaldehyde.log">4.72706e-07</me:pop>
      </me:population>
      <me:population time="7.94328e-08" logTime="-7.1">
        <me:pop ref="CH2OO.log">0.999995</me:pop>
        <me:pop ref="AltAmine3">0</me:pop>
        <me:pop ref="PC3.log">4.20359e-13</me:pop>
        <me:pop ref="RC3.log">1.84415e-06</me:pop>
        <me:pop ref="Ring3.log">2.53094e-06</me:pop>
        <me:pop ref="Formaldehyde.log">5.97597e-07</me:pop>
      </me:population>
      <me:population time="1e-07" logTime="-7">
        <me:pop ref="CH2OO.log">0.999994</me:pop>
        <me:pop ref="AltAmine3">0</me:pop>
        <me:pop ref="PC3.log">4.20359e-13</me:pop>
        <me:pop ref="RC3.log">1.84415e-06</me:pop>
        <me:pop ref="Ring3.log">3.19072e-06</me:pop>
        <me:pop ref="Formaldehyde.log">7.54824e-07</me:pop>
      </me:population>
      <me:population time="1.25893e-07" logTime="-6.9">
        <me:pop ref="CH2OO.log">0.999993</me:pop>
        <me:pop ref="AltAmine3">0</me:pop>
        <me:pop ref="PC3.log">4.20358e-13</me:pop>
        <me:pop ref="RC3.log">1.84415e-06</me:pop>
        <me:pop ref="Ring3.log">4.02133e-06</me:pop>
        <me:pop ref="Formaldehyde.log">9.52762e-07</me:pop>
      </me:population>
      <me:population time="1.58489e-07" logTime="-6.8">
        <me:pop ref="CH2OO.log">0.999992</me:pop>
        <me:pop ref="AltAmine3">0</me:pop>
        <me:pop ref="PC3.log">4.20358e-13</me:pop>
        <me:pop ref="RC3.log">1.84414e-06</me:pop>
        <me:pop ref="Ring3.log">5.06701e-06</me:pop>
        <me:pop ref="Formaldehyde.log">1.20195e-06</me:pop>
      </me:population>
      <me:population time="1.99526e-07" logTime="-6.7">
        <me:pop ref="CH2OO.log">0.99999</me:pop>
        <me:pop ref="AltAmine3">0</me:pop>
        <me:pop ref="PC3.log">4.20357e-13</me:pop>
        <me:pop ref="RC3.log">1.84414e-06</me:pop>
        <me:pop ref="Ring3.log">6.38343e-06</me:pop>
        <me:pop ref="Formaldehyde.log">1.51566e-06</me:pop>
      </me:population>
      <me:population time="2.51189e-07" logTime="-6.6">
        <me:pop ref="CH2OO.log">0.999988</me:pop>
        <me:pop ref="AltAmine3">0</me:pop>
        <me:pop ref="PC3.log">4.20356e-13</me:pop>
        <me:pop ref="RC3.log">1.84414e-06</me:pop>
        <me:pop ref="Ring3.log">8.04071e-06</me:pop>
        <me:pop ref="Formaldehyde.log">1.9106e-06</me:pop>
      </me:population>
      <me:population time="3.16228e-07" logTime="-6.5">
        <me:pop ref="CH2OO.log">0.999986</me:pop>
        <me:pop ref="AltAmine3">0</me:pop>
        <me:pop ref="PC3.log">4.20355e-13</me:pop>
        <me:pop ref="RC3.log">1.84413e-06</me:pop>
        <me:pop ref="Ring3.log">1.01271e-05</me:pop>
        <me:pop ref="Formaldehyde.log">2.40779e-06</me:pop>
      </me:population>
      <me:population time="3.98107e-07" logTime="-6.4">
        <me:pop ref="CH2OO.log">0.999982</me:pop>
        <me:pop ref="AltAmine3">0</me:pop>
        <me:pop ref="PC3.log">4.20354e-13</me:pop>
        <me:pop ref="RC3.log">1.84413e-06</me:pop>
        <me:pop ref="Ring3.log">1.27537e-05</me:pop>
        <me:pop ref="Formaldehyde.log">3.03372e-06</me:pop>
      </me:population>
      <me:population time="5.01187e-07" logTime="-6.3">
        <me:pop ref="CH2OO.log">0.999978</me:pop>
        <me:pop ref="AltAmine3">0</me:pop>
        <me:pop ref="PC3.log">4.20352e-13</me:pop>
        <me:pop ref="RC3.log">1.84412e-06</me:pop>
        <me:pop ref="Ring3.log">1.60604e-05</me:pop>
        <me:pop ref="Formaldehyde.log">3.82171e-06</me:pop>
      </me:population>
      <me:population time="6.30957e-07" logTime="-6.2">
        <me:pop ref="CH2OO.log">0.999973</me:pop>
        <me:pop ref="AltAmine3">0</me:pop>
        <me:pop ref="PC3.log">4.2035e-13</me:pop>
        <me:pop ref="RC3.log">1.84411e-06</me:pop>
        <me:pop ref="Ring3.log">2.02232e-05</me:pop>
        <me:pop ref="Formaldehyde.log">4.81373e-06</me:pop>
      </me:population>
      <me:population time="7.94328e-07" logTime="-6.1">
        <me:pop ref="CH2OO.log">0.999967</me:pop>
        <me:pop ref="AltAmine3">0</me:pop>
        <me:pop ref="PC3.log">4.20347e-13</me:pop>
        <me:pop ref="RC3.log">1.8441e-06</me:pop>
        <me:pop ref="Ring3.log">2.54639e-05</me:pop>
        <me:pop ref="Formaldehyde.log">6.0626e-06</me:pop>
      </me:population>
      <me:population time="1e-06" logTime="-6">
        <me:pop ref="CH2OO.log">0.999958</me:pop>
        <me:pop ref="AltAmine3">0</me:pop>
        <me:pop ref="PC3.log">4.20344e-13</me:pop>
        <me:pop ref="RC3.log">1.84408e-06</me:pop>
        <me:pop ref="Ring3.log">3.20615e-05</me:pop>
        <me:pop ref="Formaldehyde.log">7.63483e-06</me:pop>
      </me:population>
      <me:population time="1.25893e-06" logTime="-5.9">
        <me:pop ref="CH2OO.log">0.999948</me:pop>
        <me:pop ref="AltAmine3">0</me:pop>
        <me:pop ref="PC3.log">4.2034e-13</me:pop>
        <me:pop ref="RC3.log">1.84406e-06</me:pop>
        <me:pop ref="Ring3.log">4.03672e-05</me:pop>
        <me:pop ref="Formaldehyde.log">9.61412e-06</me:pop>
      </me:population>
      <me:population time="1.58489e-06" logTime="-5.8">
        <me:pop ref="CH2OO.log">0.999935</me:pop>
        <me:pop ref="AltAmine3">0</me:pop>
        <me:pop ref="PC3.log">4.20334e-13</me:pop>
        <me:pop ref="RC3.log">1.84404e-06</me:pop>
        <me:pop ref="Ring3.log">5.08235e-05</me:pop>
        <me:pop ref="Formaldehyde.log">1.21059e-05</me:pop>
      </me:population>
      <me:population time="1.99526e-06" logTime="-5.7">
        <me:pop ref="CH2OO.log">0.999919</me:pop>
        <me:pop ref="AltAmine3">0</me:pop>
        <me:pop ref="PC3.log">4.20327e-13</me:pop>
        <me:pop ref="RC3.log">1.84401e-06</me:pop>
        <me:pop ref="Ring3.log">6.39869e-05</me:pop>
        <me:pop ref="Formaldehyde.log">1.52428e-05</me:pop>
      </me:population>
      <me:population time="2.51189e-06" logTime="-5.6">
        <me:pop ref="CH2OO.log">0.999898</me:pop>
        <me:pop ref="AltAmine3">0</me:pop>
        <me:pop ref="PC3.log">4.20319e-13</me:pop>
        <me:pop ref="RC3.log">1.84397e-06</me:pop>
        <me:pop ref="Ring3.log">8.05583e-05</me:pop>
        <me:pop ref="Formaldehyde.log">1.91918e-05</me:pop>
      </me:population>
      <me:population time="3.16228e-06" logTime="-5.5">
        <me:pop ref="CH2OO.log">0.999873</me:pop>
        <me:pop ref="AltAmine3">0</me:pop>
        <me:pop ref="PC3.log">4.20308e-13</me:pop>
        <me:pop ref="RC3.log">1.84392e-06</me:pop>
        <me:pop ref="Ring3.log">0.00010142</me:pop>
        <me:pop ref="Formaldehyde.log">2.41632e-05</me:pop>
      </me:population>
      <me:population time="3.98107e-06" logTime="-5.4">
        <me:pop ref="CH2OO.log">0.99984</me:pop>
        <me:pop ref="AltAmine3">0</me:pop>
        <me:pop ref="PC3.log">4.20294e-13</me:pop>
        <me:pop ref="RC3.log">1.84386e-06</me:pop>
        <me:pop ref="Ring3.log">0.000127683</me:pop>
        <me:pop ref="Formaldehyde.log">3.04217e-05</me:pop>
      </me:population>
      <me:population time="5.01187e-06" logTime="-5.3">
        <me:pop ref="CH2OO.log">0.999799</me:pop>
        <me:pop ref="AltAmine3">0</me:pop>
        <me:pop ref="PC3.log">4.20277e-13</me:pop>
        <me:pop ref="RC3.log">1.84379e-06</me:pop>
        <me:pop ref="Ring3.log">0.000160744</me:pop>
        <me:pop ref="Formaldehyde.log">3.83004e-05</me:pop>
      </me:population>
      <me:population time="6.30957e-06" logTime="-5.2">
        <me:pop ref="CH2OO.log">0.999748</me:pop>
        <me:pop ref="AltAmine3">0</me:pop>
        <me:pop ref="PC3.log">4.20255e-13</me:pop>
        <me:pop ref="RC3.log">1.84369e-06</me:pop>
        <me:pop ref="Ring3.log">0.000202364</me:pop>
        <me:pop ref="Formaldehyde.log">4.82186e-05</me:pop>
      </me:population>
      <me:population time="7.94328e-06" logTime="-5.1">
        <me:pop ref="CH2OO.log">0.999683</me:pop>
        <me:pop ref="AltAmine3">0</me:pop>
        <me:pop ref="PC3.log">4.20228e-13</me:pop>
        <me:pop ref="RC3.log">1.84357e-06</me:pop>
        <me:pop ref="Ring3.log">0.000254758</me:pop>
        <me:pop ref="Formaldehyde.log">6.07041e-05</me:pop>
      </me:population>
      <me:population time="1e-05" logTime="-5">
        <me:pop ref="CH2OO.log">0.999601</me:pop>
        <me:pop ref="AltAmine3">0</me:pop>
        <me:pop ref="PC3.log">4.20194e-13</me:pop>
        <me:pop ref="RC3.log">1.84342e-06</me:pop>
        <me:pop ref="Ring3.log">0.000320712</me:pop>
        <me:pop ref="Formaldehyde.log">7.64213e-05</me:pop>
      </me:population>
      <me:population time="1.25893e-05" logTime="-4.9">
        <me:pop ref="CH2OO.log">0.999498</me:pop>
        <me:pop ref="AltAmine3">0</me:pop>
        <me:pop ref="PC3.log">4.2015e-13</me:pop>
        <me:pop ref="RC3.log">1.84323e-06</me:pop>
        <me:pop ref="Ring3.log">0.000403736</me:pop>
        <me:pop ref="Formaldehyde.log">9.62063e-05</me:pop>
      </me:population>
      <me:population time="1.58489e-05" logTime="-4.8">
        <me:pop ref="CH2OO.log">0.999369</me:pop>
        <me:pop ref="AltAmine3">0</me:pop>
        <me:pop ref="PC3.log">4.20096e-13</me:pop>
        <me:pop ref="RC3.log">1.84299e-06</me:pop>
        <me:pop ref="Ring3.log">0.000508245</me:pop>
        <me:pop ref="Formaldehyde.log">0.000121111</me:pop>
      </me:population>
      <me:population time="1.99526e-05" logTime="-4.7">
        <me:pop ref="CH2OO.log">0.999206</me:pop>
        <me:pop ref="AltAmine3">0</me:pop>
        <me:pop ref="PC3.log">4.20028e-13</me:pop>
        <me:pop ref="RC3.log">1.84269e-06</me:pop>
        <me:pop ref="Ring3.log">0.000639795</me:pop>
        <me:pop ref="Formaldehyde.log">0.00015246</me:pop>
      </me:population>
      <me:population time="2.51189e-05" logTime="-4.6">
        <me:pop ref="CH2OO.log">0.999001</me:pop>
        <me:pop ref="AltAmine3">0</me:pop>
        <me:pop ref="PC3.log">4.19941e-13</me:pop>
        <me:pop ref="RC3.log">1.84232e-06</me:pop>
        <me:pop ref="Ring3.log">0.000805376</me:pop>
        <me:pop ref="Formaldehyde.log">0.000191919</me:pop>
      </me:population>
      <me:population time="3.16228e-05" logTime="-4.5">
        <me:pop ref="CH2OO.log">0.998743</me:pop>
        <me:pop ref="AltAmine3">0</me:pop>
        <me:pop ref="PC3.log">4.19833e-13</me:pop>
        <me:pop ref="RC3.log">1.84184e-06</me:pop>
        <me:pop ref="Ring3.log">0.00101378</me:pop>
        <me:pop ref="Formaldehyde.log">0.000241583</me:pop>
      </me:population>
      <me:population time="3.98107e-05" logTime="-4.4">
        <me:pop ref="CH2OO.log">0.998418</me:pop>
        <me:pop ref="AltAmine3">0</me:pop>
        <me:pop ref="PC3.log">4.19696e-13</me:pop>
        <me:pop ref="RC3.log">1.84124e-06</me:pop>
        <me:pop ref="Ring3.log">0.00127607</me:pop>
        <me:pop ref="Formaldehyde.log">0.000304087</me:pop>
      </me:population>
      <me:population time="5.01187e-05" logTime="-4.3">
        <me:pop ref="CH2OO.log">0.998009</me:pop>
        <me:pop ref="AltAmine3">0</me:pop>
        <me:pop ref="PC3.log">4.19524e-13</me:pop>
        <me:pop ref="RC3.log">1.84049e-06</me:pop>
        <me:pop ref="Ring3.log">0.00160616</me:pop>
        <me:pop ref="Formaldehyde.log">0.000382748</me:pop>
      </me:population>
      <me:population time="6.30957e-05" logTime="-4.2">
        <me:pop ref="CH2OO.log">0.997495</me:pop>
        <me:pop ref="AltAmine3">0</me:pop>
        <me:pop ref="PC3.log">4.19308e-13</me:pop>
        <me:pop ref="RC3.log">1.83954e-06</me:pop>
        <me:pop ref="Ring3.log">0.00202152</me:pop>
        <me:pop ref="Formaldehyde.log">0.000481729</me:pop>
      </me:population>
      <me:population time="7.94328e-05" logTime="-4.1">
        <me:pop ref="CH2OO.log">0.996848</me:pop>
        <me:pop ref="AltAmine3">0</me:pop>
        <me:pop ref="PC3.log">4.19036e-13</me:pop>
        <me:pop ref="RC3.log">1.83834e-06</me:pop>
        <me:pop ref="Ring3.log">0.00254412</me:pop>
        <me:pop ref="Formaldehyde.log">0.000606267</me:pop>
      </me:population>
      <me:population time="0.0001" logTime="-4">
        <me:pop ref="CH2OO.log">0.996034</me:pop>
        <me:pop ref="AltAmine3">0</me:pop>
        <me:pop ref="PC3.log">4.18694e-13</me:pop>
        <me:pop ref="RC3.log">1.83684e-06</me:pop>
        <me:pop ref="Ring3.log">0.00320155</me:pop>
        <me:pop ref="Formaldehyde.log">0.000762936</me:pop>
      </me:population>
      <me:population time="0.000125893" logTime="-3.9">
        <me:pop ref="CH2OO.log">0.99501</me:pop>
        <me:pop ref="AltAmine3">0</me:pop>
        <me:pop ref="PC3.log">4.18264e-13</me:pop>
        <me:pop ref="RC3.log">1.83495e-06</me:pop>
        <me:pop ref="Ring3.log">0.00402845</me:pop>
        <me:pop ref="Formaldehyde.log">0.000959988</me:pop>
      </me:population>
      <me:population time="0.000158489" logTime="-3.8">
        <me:pop ref="CH2OO.log">0.993722</me:pop>
        <me:pop ref="AltAmine3">0</me:pop>
        <me:pop ref="PC3.log">4.17722e-13</me:pop>
        <me:pop ref="RC3.log">1.83258e-06</me:pop>
        <me:pop ref="Ring3.log">0.00506824</me:pop>
        <me:pop ref="Formaldehyde.log">0.00120777</me:pop>
      </me:population>
      <me:population time="0.000199526" logTime="-3.7">
        <me:pop ref="CH2OO.log">0.992104</me:pop>
        <me:pop ref="AltAmine3">0</me:pop>
        <me:pop ref="PC3.log">4.17042e-13</me:pop>
        <me:pop ref="RC3.log">1.8296e-06</me:pop>
        <me:pop ref="Ring3.log">0.00637535</me:pop>
        <me:pop ref="Formaldehyde.log">0.00151926</me:pop>
      </me:population>
      <me:population time="0.000251189" logTime="-3.6">
        <me:pop ref="CH2OO.log">0.99007</me:pop>
        <me:pop ref="AltAmine3">0</me:pop>
        <me:pop ref="PC3.log">4.16187e-13</me:pop>
        <me:pop ref="RC3.log">1.82584e-06</me:pop>
        <me:pop ref="Ring3.log">0.00801787</me:pop>
        <me:pop ref="Formaldehyde.log">0.00191068</me:pop>
      </me:population>
      <me:population time="0.000316228" logTime="-3.5">
        <me:pop ref="CH2OO.log">0.987515</me:pop>
        <me:pop ref="AltAmine3">0</me:pop>
        <me:pop ref="PC3.log">4.15113e-13</me:pop>
        <me:pop ref="RC3.log">1.82113e-06</me:pop>
        <me:pop ref="Ring3.log">0.0100809</me:pop>
        <me:pop ref="Formaldehyde.log">0.00240231</me:pop>
      </me:population>
      <me:population time="0.000398107" logTime="-3.4">
        <me:pop ref="CH2OO.log">0.984308</me:pop>
        <me:pop ref="AltAmine3">0</me:pop>
        <me:pop ref="PC3.log">4.13765e-13</me:pop>
        <me:pop ref="RC3.log">1.81522e-06</me:pop>
        <me:pop ref="Ring3.log">0.0126705</me:pop>
        <me:pop ref="Formaldehyde.log">0.00301943</me:pop>
      </me:population>
      <me:population time="0.000501187" logTime="-3.3">
        <me:pop ref="CH2OO.log">0.980286</me:pop>
        <me:pop ref="AltAmine3">0</me:pop>
        <me:pop ref="PC3.log">4.12074e-13</me:pop>
        <me:pop ref="RC3.log">1.8078e-06</me:pop>
        <me:pop ref="Ring3.log">0.0159187</me:pop>
        <me:pop ref="Formaldehyde.log">0.00379349</me:pop>
      </me:population>
      <me:population time="0.000630957" logTime="-3.2">
        <me:pop ref="CH2OO.log">0.975246</me:pop>
        <me:pop ref="AltAmine3">0</me:pop>
        <me:pop ref="PC3.log">4.09956e-13</me:pop>
        <me:pop ref="RC3.log">1.79851e-06</me:pop>
        <me:pop ref="Ring3.log">0.0199891</me:pop>
        <me:pop ref="Formaldehyde.log">0.00476347</me:pop>
      </me:population>
      <me:population time="0.000794328" logTime="-3.1">
        <me:pop ref="CH2OO.log">0.968937</me:pop>
        <me:pop ref="AltAmine3">0</me:pop>
        <me:pop ref="PC3.log">4.07304e-13</me:pop>
        <me:pop ref="RC3.log">1.78687e-06</me:pop>
        <me:pop ref="Ring3.log">0.0250837</me:pop>
        <me:pop ref="Formaldehyde.log">0.00597752</me:pop>
      </me:population>
      <me:population time="0.001" logTime="-3">
        <me:pop ref="CH2OO.log">0.961053</me:pop>
        <me:pop ref="AltAmine3">0</me:pop>
        <me:pop ref="PC3.log">4.03989e-13</me:pop>
        <me:pop ref="RC3.log">1.77233e-06</me:pop>
        <me:pop ref="Ring3.log">0.0314505</me:pop>
        <me:pop ref="Formaldehyde.log">0.00749476</me:pop>
      </me:population>
      <me:population time="0.00125893" logTime="-2.9">
        <me:pop ref="CH2OO.log">0.951219</me:pop>
        <me:pop ref="AltAmine3">0</me:pop>
        <me:pop ref="PC3.log">3.99856e-13</me:pop>
        <me:pop ref="RC3.log">1.7542e-06</me:pop>
        <me:pop ref="Ring3.log">0.0393922</me:pop>
        <me:pop ref="Formaldehyde.log">0.00938731</me:pop>
      </me:population>
      <me:population time="0.00158489" logTime="-2.8">
        <me:pop ref="CH2OO.log">0.938981</me:pop>
        <me:pop ref="AltAmine3">0</me:pop>
        <me:pop ref="PC3.log">3.94711e-13</me:pop>
        <me:pop ref="RC3.log">1.73163e-06</me:pop>
        <me:pop ref="Ring3.log">0.0492748</me:pop>
        <me:pop ref="Formaldehyde.log">0.0117424</me:pop>
      </me:population>
      <me:population time="0.00199526" logTime="-2.7">
        <me:pop ref="CH2OO.log">0.923798</me:pop>
        <me:pop ref="AltAmine3">0</me:pop>
        <me:pop ref="PC3.log">3.88329e-13</me:pop>
        <me:pop ref="RC3.log">1.70363e-06</me:pop>
        <me:pop ref="Ring3.log">0.0615357</me:pop>
        <me:pop ref="Formaldehyde.log">0.0146642</me:pop>
      </me:population>
      <me:population time="0.00251189" logTime="-2.6">
        <me:pop ref="CH2OO.log">0.905033</me:pop>
        <me:pop ref="AltAmine3">0</me:pop>
        <me:pop ref="PC3.log">3.80441e-13</me:pop>
        <me:pop ref="RC3.log">1.66902e-06</me:pop>
        <me:pop ref="Ring3.log">0.0766898</me:pop>
        <me:pop ref="Formaldehyde.log">0.0182755</me:pop>
      </me:population>
      <me:population time="0.00316228" logTime="-2.5">
        <me:pop ref="CH2OO.log">0.88195</me:pop>
        <me:pop ref="AltAmine3">0</me:pop>
        <me:pop ref="PC3.log">3.70738e-13</me:pop>
        <me:pop ref="RC3.log">1.62646e-06</me:pop>
        <me:pop ref="Ring3.log">0.0953307</me:pop>
        <me:pop ref="Formaldehyde.log">0.0227176</me:pop>
      </me:population>
      <me:population time="0.00398107" logTime="-2.4">
        <me:pop ref="CH2OO.log">0.853725</me:pop>
        <me:pop ref="AltAmine3">0</me:pop>
        <me:pop ref="PC3.log">3.58873e-13</me:pop>
        <me:pop ref="RC3.log">1.5744e-06</me:pop>
        <me:pop ref="Ring3.log">0.118124</me:pop>
        <me:pop ref="Formaldehyde.log">0.0281493</me:pop>
      </me:population>
      <me:population time="0.00501187" logTime="-2.3">
        <me:pop ref="CH2OO.log">0.819474</me:pop>
        <me:pop ref="AltAmine3">0</me:pop>
        <me:pop ref="PC3.log">3.44475e-13</me:pop>
        <me:pop ref="RC3.log">1.51124e-06</me:pop>
        <me:pop ref="Ring3.log">0.145784</me:pop>
        <me:pop ref="Formaldehyde.log">0.0347409</me:pop>
      </me:population>
      <me:population time="0.00630957" logTime="-2.2">
        <me:pop ref="CH2OO.log">0.7783</me:pop>
        <me:pop ref="AltAmine3">0</me:pop>
        <me:pop ref="PC3.log">3.27167e-13</me:pop>
        <me:pop ref="RC3.log">1.43531e-06</me:pop>
        <me:pop ref="Ring3.log">0.179034</me:pop>
        <me:pop ref="Formaldehyde.log">0.0426644</me:pop>
      </me:population>
      <me:population time="0.00794328" logTime="-2.1">
        <me:pop ref="CH2OO.log">0.729395</me:pop>
        <me:pop ref="AltAmine3">0</me:pop>
        <me:pop ref="PC3.log">3.06609e-13</me:pop>
        <me:pop ref="RC3.log">1.34512e-06</me:pop>
        <me:pop ref="Ring3.log">0.218528</me:pop>
        <me:pop ref="Formaldehyde.log">0.052076</me:pop>
      </me:population>
      <me:population time="0.01" logTime="-2">
        <me:pop ref="CH2OO.log">0.672172</me:pop>
        <me:pop ref="AltAmine3">0</me:pop>
        <me:pop ref="PC3.log">2.82555e-13</me:pop>
        <me:pop ref="RC3.log">1.23959e-06</me:pop>
        <me:pop ref="Ring3.log">0.264739</me:pop>
        <me:pop ref="Formaldehyde.log">0.0630882</me:pop>
      </me:population>
      <me:population time="0.0125893" logTime="-1.9">
        <me:pop ref="CH2OO.log">0.606472</me:pop>
        <me:pop ref="AltAmine3">0</me:pop>
        <me:pop ref="PC3.log">2.54937e-13</me:pop>
        <me:pop ref="RC3.log">1.11843e-06</me:pop>
        <me:pop ref="Ring3.log">0.317795</me:pop>
        <me:pop ref="Formaldehyde.log">0.0757317</me:pop>
      </me:population>
      <me:population time="0.0158489" logTime="-1.8">
        <me:pop ref="CH2OO.log">0.532814</me:pop>
        <me:pop ref="AltAmine3">0</me:pop>
        <me:pop ref="PC3.log">2.23974e-13</me:pop>
        <me:pop ref="RC3.log">9.82593e-07</me:pop>
        <me:pop ref="Ring3.log">0.377278</me:pop>
        <me:pop ref="Formaldehyde.log">0.0899068</me:pop>
      </me:population>
      <me:population time="0.0199526" logTime="-1.7">
        <me:pop ref="CH2OO.log">0.452667</me:pop>
        <me:pop ref="AltAmine3">0</me:pop>
        <me:pop ref="PC3.log">1.90284e-13</me:pop>
        <me:pop ref="RC3.log">8.3479e-07</me:pop>
        <me:pop ref="Ring3.log">0.442001</me:pop>
        <me:pop ref="Formaldehyde.log">0.105331</me:pop>
      </me:population>
      <me:population time="0.0251189" logTime="-1.6">
        <me:pop ref="CH2OO.log">0.368682</me:pop>
        <me:pop ref="AltAmine3">0</me:pop>
        <me:pop ref="PC3.log">1.5498e-13</me:pop>
        <me:pop ref="RC3.log">6.79907e-07</me:pop>
        <me:pop ref="Ring3.log">0.509825</me:pop>
        <me:pop ref="Formaldehyde.log">0.121493</me:pop>
      </me:population>
      <me:population time="0.0316228" logTime="-1.5">
        <me:pop ref="CH2OO.log">0.284739</me:pop>
        <me:pop ref="AltAmine3">0</me:pop>
        <me:pop ref="PC3.log">1.19693e-13</me:pop>
        <me:pop ref="RC3.log">5.25104e-07</me:pop>
        <me:pop ref="Ring3.log">0.577613</me:pop>
        <me:pop ref="Formaldehyde.log">0.137647</me:pop>
      </me:population>
      <me:population time="0.0398107" logTime="-1.4">
        <me:pop ref="CH2OO.log">0.205679</me:pop>
        <me:pop ref="AltAmine3">0</me:pop>
        <me:pop ref="PC3.log">8.64594e-14</me:pop>
        <me:pop ref="RC3.log">3.79304e-07</me:pop>
        <me:pop ref="Ring3.log">0.641459</me:pop>
        <me:pop ref="Formaldehyde.log">0.152862</me:pop>
      </me:population>
      <me:population time="0.0501187" logTime="-1.3">
        <me:pop ref="CH2OO.log">0.136571</me:pop>
        <me:pop ref="AltAmine3">0</me:pop>
        <me:pop ref="PC3.log">5.7409e-14</me:pop>
        <me:pop ref="RC3.log">2.51858e-07</me:pop>
        <me:pop ref="Ring3.log">0.697268</me:pop>
        <me:pop ref="Formaldehyde.log">0.166161</me:pop>
      </me:population>
      <me:population time="0.0630957" logTime="-1.2">
        <me:pop ref="CH2OO.log">0.0815604</me:pop>
        <me:pop ref="AltAmine3">0</me:pop>
        <me:pop ref="PC3.log">3.42848e-14</me:pop>
        <me:pop ref="RC3.log">1.5041e-07</me:pop>
        <me:pop ref="Ring3.log">0.741692</me:pop>
        <me:pop ref="Formaldehyde.log">0.176748</me:pop>
      </me:population>
      <me:population time="0.0794328" logTime="-1.1">
        <me:pop ref="CH2OO.log">0.042622</me:pop>
        <me:pop ref="AltAmine3">0</me:pop>
        <me:pop ref="PC3.log">1.79166e-14</me:pop>
        <me:pop ref="RC3.log">7.86017e-08</me:pop>
        <me:pop ref="Ring3.log">0.773137</me:pop>
        <me:pop ref="Formaldehyde.log">0.184241</me:pop>
      </me:population>
      <me:population time="0.1" logTime="-1">
        <me:pop ref="CH2OO.log">0.0188283</me:pop>
        <me:pop ref="AltAmine3">0</me:pop>
        <me:pop ref="PC3.log">7.9147e-15</me:pop>
        <me:pop ref="RC3.log">3.47224e-08</me:pop>
        <me:pop ref="Ring3.log">0.792351</me:pop>
        <me:pop ref="Formaldehyde.log">0.18882</me:pop>
      </me:population>
      <me:population time="0.125893" logTime="-0.9">
        <me:pop ref="CH2OO.log">0.00673157</me:pop>
        <me:pop ref="AltAmine3">0</me:pop>
        <me:pop ref="PC3.log">2.82969e-15</me:pop>
        <me:pop ref="RC3.log">1.24141e-08</me:pop>
        <me:pop ref="Ring3.log">0.80212</me:pop>
        <me:pop ref="Formaldehyde.log">0.191148</me:pop>
      </me:population>
      <me:population time="0.158489" logTime="-0.8">
        <me:pop ref="CH2OO.log">0.001844</me:pop>
        <me:pop ref="AltAmine3">0</me:pop>
        <me:pop ref="PC3.log">7.75146e-16</me:pop>
        <me:pop ref="RC3.log">3.40063e-09</me:pop>
        <me:pop ref="Ring3.log">0.806067</me:pop>
        <me:pop ref="Formaldehyde.log">0.192089</me:pop>
      </me:population>
      <me:population time="0.199526" logTime="-0.7">
        <me:pop ref="CH2OO.log">0.000361241</me:pop>
        <me:pop ref="AltAmine3">0</me:pop>
        <me:pop ref="PC3.log">1.51852e-16</me:pop>
        <me:pop ref="RC3.log">6.66186e-10</me:pop>
        <me:pop ref="Ring3.log">0.807265</me:pop>
        <me:pop ref="Formaldehyde.log">0.192374</me:pop>
      </me:population>
      <me:population time="0.251189" logTime="-0.6">
        <me:pop ref="CH2OO.log">4.64006e-05</me:pop>
        <me:pop ref="AltAmine3">0</me:pop>
        <me:pop ref="PC3.log">1.95051e-17</me:pop>
        <me:pop ref="RC3.log">8.557e-11</me:pop>
        <me:pop ref="Ring3.log">0.807519</me:pop>
        <me:pop ref="Formaldehyde.log">0.192435</me:pop>
      </me:population>
      <me:population time="0.316228" logTime="-0.5">
        <me:pop ref="CH2OO.log">3.50329e-06</me:pop>
        <me:pop ref="AltAmine3">0</me:pop>
        <me:pop ref="PC3.log">1.47272e-18</me:pop>
        <me:pop ref="RC3.log">6.46063e-12</me:pop>
        <me:pop ref="Ring3.log">0.807554</me:pop>
        <me:pop ref="Formaldehyde.log">0.192443</me:pop>
      </me:population>
      <me:population time="0.398107" logTime="-0.4">
        <me:pop ref="CH2OO.log">1.35489e-07</me:pop>
        <me:pop ref="AltAmine3">0</me:pop>
        <me:pop ref="PC3.log">5.70226e-20</me:pop>
        <me:pop ref="RC3.log">2.49863e-13</me:pop>
        <me:pop ref="Ring3.log">0.807556</me:pop>
        <me:pop ref="Formaldehyde.log">0.192444</me:pop>
      </me:population>
      <me:population time="0.501187" logTime="-0.3">
        <me:pop ref="CH2OO.log">2.25725e-09</me:pop>
        <me:pop ref="AltAmine3">0</me:pop>
        <me:pop ref="PC3.log">1.0172e-21</me:pop>
        <me:pop ref="RC3.log">4.16272e-15</me:pop>
        <me:pop ref="Ring3.log">0.807556</me:pop>
        <me:pop ref="Formaldehyde.log">0.192444</me:pop>
      </me:population>
      <me:population time="0.630957" logTime="-0.2">
        <me:pop ref="CH2OO.log">1.30257e-11</me:pop>
        <me:pop ref="AltAmine3">0</me:pop>
        <me:pop ref="PC3.log">7.38188e-23</me:pop>
        <me:pop ref="RC3.log">2.40214e-17</me:pop>
        <me:pop ref="Ring3.log">0.807556</me:pop>
        <me:pop ref="Formaldehyde.log">0.192444</me:pop>
      </me:population>
      <me:population time="0.794328" logTime="-0.1">
        <me:pop ref="CH2OO.log">1.97855e-14</me:pop>
        <me:pop ref="AltAmine3">0</me:pop>
        <me:pop ref="PC3.log">6.83516e-23</me:pop>
        <me:pop ref="RC3.log">3.64875e-20</me:pop>
        <me:pop ref="Ring3.log">0.807556</me:pop>
        <me:pop ref="Formaldehyde.log">0.192444</me:pop>
      </me:population>
      <me:population time="1" logTime="0">
        <me:pop ref="CH2OO.log">5.59915e-18</me:pop>
        <me:pop ref="AltAmine3">0</me:pop>
        <me:pop ref="PC3.log">6.83433e-23</me:pop>
        <me:pop ref="RC3.log">1.03257e-23</me:pop>
        <me:pop ref="Ring3.log">0.807556</me:pop>
        <me:pop ref="Formaldehyde.log">0.192444</me:pop>
      </me:population>
      <me:population time="1.25893" logTime="0.1">
        <me:pop ref="CH2OO.log">1.91111e-22</me:pop>
        <me:pop ref="AltAmine3">0</me:pop>
        <me:pop ref="PC3.log">6.83433e-23</me:pop>
        <me:pop ref="RC3.log">3.5244e-28</me:pop>
        <me:pop ref="Ring3.log">0.807556</me:pop>
        <me:pop ref="Formaldehyde.log">0.192444</me:pop>
      </me:population>
      <me:population time="1.58489" logTime="0.2">
        <me:pop ref="CH2OO.log">4.99443e-26</me:pop>
        <me:pop ref="AltAmine3">0</me:pop>
        <me:pop ref="PC3.log">6.83433e-23</me:pop>
        <me:pop ref="RC3.log">9.36349e-32</me:pop>
        <me:pop ref="Ring3.log">0.807556</me:pop>
        <me:pop ref="Formaldehyde.log">0.192444</me:pop>
      </me:population>
      <me:population time="1.99526" logTime="0.3">
        <me:pop ref="CH2OO.log">4.94897e-26</me:pop>
        <me:pop ref="AltAmine3">0</me:pop>
        <me:pop ref="PC3.log">6.83433e-23</me:pop>
        <me:pop ref="RC3.log">9.27965e-32</me:pop>
        <me:pop ref="Ring3.log">0.807556</me:pop>
        <me:pop ref="Formaldehyde.log">0.192444</me:pop>
      </me:population>
      <me:population time="2.51189" logTime="0.4">
        <me:pop ref="CH2OO.log">4.94897e-26</me:pop>
        <me:pop ref="AltAmine3">0</me:pop>
        <me:pop ref="PC3.log">6.83433e-23</me:pop>
        <me:pop ref="RC3.log">9.27965e-32</me:pop>
        <me:pop ref="Ring3.log">0.807556</me:pop>
        <me:pop ref="Formaldehyde.log">0.192444</me:pop>
      </me:population>
      <me:population time="3.16228" logTime="0.5">
        <me:pop ref="CH2OO.log">4.94897e-26</me:pop>
        <me:pop ref="AltAmine3">0</me:pop>
        <me:pop ref="PC3.log">6.83433e-23</me:pop>
        <me:pop ref="RC3.log">9.27965e-32</me:pop>
        <me:pop ref="Ring3.log">0.807556</me:pop>
        <me:pop ref="Formaldehyde.log">0.192444</me:pop>
      </me:population>
      <me:population time="3.98107" logTime="0.6">
        <me:pop ref="CH2OO.log">4.94897e-26</me:pop>
        <me:pop ref="AltAmine3">0</me:pop>
        <me:pop ref="PC3.log">6.83433e-23</me:pop>
        <me:pop ref="RC3.log">9.27965e-32</me:pop>
        <me:pop ref="Ring3.log">0.807556</me:pop>
        <me:pop ref="Formaldehyde.log">0.192444</me:pop>
      </me:population>
      <me:population time="5.01187" logTime="0.7">
        <me:pop ref="CH2OO.log">4.94897e-26</me:pop>
        <me:pop ref="AltAmine3">0</me:pop>
        <me:pop ref="PC3.log">6.83433e-23</me:pop>
        <me:pop ref="RC3.log">9.27965e-32</me:pop>
        <me:pop ref="Ring3.log">0.807556</me:pop>
        <me:pop ref="Formaldehyde.log">0.192444</me:pop>
      </me:population>
      <me:population time="6.30957" logTime="0.8">
        <me:pop ref="CH2OO.log">4.94897e-26</me:pop>
        <me:pop ref="AltAmine3">0</me:pop>
        <me:pop ref="PC3.log">6.83433e-23</me:pop>
        <me:pop ref="RC3.log">9.27965e-32</me:pop>
        <me:pop ref="Ring3.log">0.807556</me:pop>
        <me:pop ref="Formaldehyde.log">0.192444</me:pop>
      </me:population>
      <me:population time="7.94328" logTime="0.9">
        <me:pop ref="CH2OO.log">4.94897e-26</me:pop>
        <me:pop ref="AltAmine3">0</me:pop>
        <me:pop ref="PC3.log">6.83433e-23</me:pop>
        <me:pop ref="RC3.log">9.27965e-32</me:pop>
        <me:pop ref="Ring3.log">0.807556</me:pop>
        <me:pop ref="Formaldehyde.log">0.192444</me:pop>
      </me:population>
      <me:population time="10" logTime="1">
        <me:pop ref="CH2OO.log">4.94897e-26</me:pop>
        <me:pop ref="AltAmine3">0</me:pop>
        <me:pop ref="PC3.log">6.83433e-23</me:pop>
        <me:pop ref="RC3.log">9.27965e-32</me:pop>
        <me:pop ref="Ring3.log">0.807556</me:pop>
        <me:pop ref="Formaldehyde.log">0.192444</me:pop>
      </me:population>
      <me:population time="12.5893" logTime="1.1">
        <me:pop ref="CH2OO.log">4.94897e-26</me:pop>
        <me:pop ref="AltAmine3">0</me:pop>
        <me:pop ref="PC3.log">6.83433e-23</me:pop>
        <me:pop ref="RC3.log">9.27965e-32</me:pop>
        <me:pop ref="Ring3.log">0.807556</me:pop>
        <me:pop ref="Formaldehyde.log">0.192444</me:pop>
      </me:population>
      <me:population time="15.8489" logTime="1.2">
        <me:pop ref="CH2OO.log">4.94897e-26</me:pop>
        <me:pop ref="AltAmine3">0</me:pop>
        <me:pop ref="PC3.log">6.83433e-23</me:pop>
        <me:pop ref="RC3.log">9.27965e-32</me:pop>
        <me:pop ref="Ring3.log">0.807556</me:pop>
        <me:pop ref="Formaldehyde.log">0.192444</me:pop>
      </me:population>
      <me:population time="19.9526" logTime="1.3">
        <me:pop ref="CH2OO.log">4.94897e-26</me:pop>
        <me:pop ref="AltAmine3">0</me:pop>
        <me:pop ref="PC3.log">6.83433e-23</me:pop>
        <me:pop ref="RC3.log">9.27965e-32</me:pop>
        <me:pop ref="Ring3.log">0.807556</me:pop>
        <me:pop ref="Formaldehyde.log">0.192444</me:pop>
      </me:population>
      <me:population time="25.1189" logTime="1.4">
        <me:pop ref="CH2OO.log">4.94897e-26</me:pop>
        <me:pop ref="AltAmine3">0</me:pop>
        <me:pop ref="PC3.log">6.83433e-23</me:pop>
        <me:pop ref="RC3.log">9.27965e-32</me:pop>
        <me:pop ref="Ring3.log">0.807556</me:pop>
        <me:pop ref="Formaldehyde.log">0.192444</me:pop>
      </me:population>
      <me:population time="31.6228" logTime="1.5">
        <me:pop ref="CH2OO.log">4.94897e-26</me:pop>
        <me:pop ref="AltAmine3">0</me:pop>
        <me:pop ref="PC3.log">6.83433e-23</me:pop>
        <me:pop ref="RC3.log">9.27965e-32</me:pop>
        <me:pop ref="Ring3.log">0.807556</me:pop>
        <me:pop ref="Formaldehyde.log">0.192444</me:pop>
      </me:population>
      <me:population time="39.8107" logTime="1.6">
        <me:pop ref="CH2OO.log">4.94897e-26</me:pop>
        <me:pop ref="AltAmine3">0</me:pop>
        <me:pop ref="PC3.log">6.83433e-23</me:pop>
        <me:pop ref="RC3.log">9.27965e-32</me:pop>
        <me:pop ref="Ring3.log">0.807556</me:pop>
        <me:pop ref="Formaldehyde.log">0.192444</me:pop>
      </me:population>
      <me:population time="50.1187" logTime="1.7">
        <me:pop ref="CH2OO.log">4.94897e-26</me:pop>
        <me:pop ref="AltAmine3">0</me:pop>
        <me:pop ref="PC3.log">6.83433e-23</me:pop>
        <me:pop ref="RC3.log">9.27965e-32</me:pop>
        <me:pop ref="Ring3.log">0.807556</me:pop>
        <me:pop ref="Formaldehyde.log">0.192444</me:pop>
      </me:population>
      <me:population time="63.0957" logTime="1.8">
        <me:pop ref="CH2OO.log">4.94897e-26</me:pop>
        <me:pop ref="AltAmine3">0</me:pop>
        <me:pop ref="PC3.log">6.83433e-23</me:pop>
        <me:pop ref="RC3.log">9.27965e-32</me:pop>
        <me:pop ref="Ring3.log">0.807556</me:pop>
        <me:pop ref="Formaldehyde.log">0.192444</me:pop>
      </me:population>
      <me:population time="79.4328" logTime="1.9">
        <me:pop ref="CH2OO.log">4.94897e-26</me:pop>
        <me:pop ref="AltAmine3">0</me:pop>
        <me:pop ref="PC3.log">6.83433e-23</me:pop>
        <me:pop ref="RC3.log">9.27965e-32</me:pop>
        <me:pop ref="Ring3.log">0.807556</me:pop>
        <me:pop ref="Formaldehyde.log">0.192444</me:pop>
      </me:population>
      <me:population time="100" logTime="2">
        <me:pop ref="CH2OO.log">4.94897e-26</me:pop>
        <me:pop ref="AltAmine3">0</me:pop>
        <me:pop ref="PC3.log">6.83433e-23</me:pop>
        <me:pop ref="RC3.log">9.27965e-32</me:pop>
        <me:pop ref="Ring3.log">0.807556</me:pop>
        <me:pop ref="Formaldehyde.log">0.192444</me:pop>
      </me:population>
      <me:population time="125.893" logTime="2.1">
        <me:pop ref="CH2OO.log">4.94897e-26</me:pop>
        <me:pop ref="AltAmine3">0</me:pop>
        <me:pop ref="PC3.log">6.83433e-23</me:pop>
        <me:pop ref="RC3.log">9.27965e-32</me:pop>
        <me:pop ref="Ring3.log">0.807556</me:pop>
        <me:pop ref="Formaldehyde.log">0.192444</me:pop>
      </me:population>
      <me:population time="158.489" logTime="2.2">
        <me:pop ref="CH2OO.log">4.94897e-26</me:pop>
        <me:pop ref="AltAmine3">0</me:pop>
        <me:pop ref="PC3.log">6.83433e-23</me:pop>
        <me:pop ref="RC3.log">9.27965e-32</me:pop>
        <me:pop ref="Ring3.log">0.807556</me:pop>
        <me:pop ref="Formaldehyde.log">0.192444</me:pop>
      </me:population>
      <me:population time="199.526" logTime="2.3">
        <me:pop ref="CH2OO.log">4.94896e-26</me:pop>
        <me:pop ref="AltAmine3">0</me:pop>
        <me:pop ref="PC3.log">6.83433e-23</me:pop>
        <me:pop ref="RC3.log">9.27965e-32</me:pop>
        <me:pop ref="Ring3.log">0.807556</me:pop>
        <me:pop ref="Formaldehyde.log">0.192444</me:pop>
      </me:population>
      <me:population time="251.189" logTime="2.4">
        <me:pop ref="CH2OO.log">4.94896e-26</me:pop>
        <me:pop ref="AltAmine3">0</me:pop>
        <me:pop ref="PC3.log">6.83433e-23</me:pop>
        <me:pop ref="RC3.log">9.27965e-32</me:pop>
        <me:pop ref="Ring3.log">0.807556</me:pop>
        <me:pop ref="Formaldehyde.log">0.192444</me:pop>
      </me:population>
      <me:population time="316.228" logTime="2.5">
        <me:pop ref="CH2OO.log">4.94896e-26</me:pop>
        <me:pop ref="AltAmine3">0</me:pop>
        <me:pop ref="PC3.log">6.83433e-23</me:pop>
        <me:pop ref="RC3.log">9.27965e-32</me:pop>
        <me:pop ref="Ring3.log">0.807556</me:pop>
        <me:pop ref="Formaldehyde.log">0.192444</me:pop>
      </me:population>
      <me:population time="398.107" logTime="2.6">
        <me:pop ref="CH2OO.log">4.94896e-26</me:pop>
        <me:pop ref="AltAmine3">0</me:pop>
        <me:pop ref="PC3.log">6.83432e-23</me:pop>
        <me:pop ref="RC3.log">9.27964e-32</me:pop>
        <me:pop ref="Ring3.log">0.807556</me:pop>
        <me:pop ref="Formaldehyde.log">0.192444</me:pop>
      </me:population>
      <me:population time="501.187" logTime="2.7">
        <me:pop ref="CH2OO.log">4.94896e-26</me:pop>
        <me:pop ref="AltAmine3">0</me:pop>
        <me:pop ref="PC3.log">6.83432e-23</me:pop>
        <me:pop ref="RC3.log">9.27964e-32</me:pop>
        <me:pop ref="Ring3.log">0.807555</me:pop>
        <me:pop ref="Formaldehyde.log">0.192445</me:pop>
      </me:population>
      <me:population time="630.957" logTime="2.8">
        <me:pop ref="CH2OO.log">4.94896e-26</me:pop>
        <me:pop ref="AltAmine3">0</me:pop>
        <me:pop ref="PC3.log">6.83432e-23</me:pop>
        <me:pop ref="RC3.log">9.27964e-32</me:pop>
        <me:pop ref="Ring3.log">0.807555</me:pop>
        <me:pop ref="Formaldehyde.log">0.192445</me:pop>
      </me:population>
      <me:population time="794.328" logTime="2.9">
        <me:pop ref="CH2OO.log">4.94896e-26</me:pop>
        <me:pop ref="AltAmine3">0</me:pop>
        <me:pop ref="PC3.log">6.83432e-23</me:pop>
        <me:pop ref="RC3.log">9.27964e-32</me:pop>
        <me:pop ref="Ring3.log">0.807555</me:pop>
        <me:pop ref="Formaldehyde.log">0.192445</me:pop>
      </me:population>
      <me:population time="1000" logTime="3">
        <me:pop ref="CH2OO.log">4.94896e-26</me:pop>
        <me:pop ref="AltAmine3">0</me:pop>
        <me:pop ref="PC3.log">6.83432e-23</me:pop>
        <me:pop ref="RC3.log">9.27963e-32</me:pop>
        <me:pop ref="Ring3.log">0.807555</me:pop>
        <me:pop ref="Formaldehyde.log">0.192445</me:pop>
      </me:population>
      <me:population time="1258.93" logTime="3.1">
        <me:pop ref="CH2OO.log">4.94895e-26</me:pop>
        <me:pop ref="AltAmine3">0</me:pop>
        <me:pop ref="PC3.log">6.83431e-23</me:pop>
        <me:pop ref="RC3.log">9.27963e-32</me:pop>
        <me:pop ref="Ring3.log">0.807554</me:pop>
        <me:pop ref="Formaldehyde.log">0.192446</me:pop>
      </me:population>
      <me:population time="1584.89" logTime="3.2">
        <me:pop ref="CH2OO.log">4.94895e-26</me:pop>
        <me:pop ref="AltAmine3">0</me:pop>
        <me:pop ref="PC3.log">6.83431e-23</me:pop>
        <me:pop ref="RC3.log">9.27962e-32</me:pop>
        <me:pop ref="Ring3.log">0.807554</me:pop>
        <me:pop ref="Formaldehyde.log">0.192446</me:pop>
      </me:population>
      <me:population time="1995.26" logTime="3.3">
        <me:pop ref="CH2OO.log">4.94895e-26</me:pop>
        <me:pop ref="AltAmine3">0</me:pop>
        <me:pop ref="PC3.log">6.8343e-23</me:pop>
        <me:pop ref="RC3.log">9.27961e-32</me:pop>
        <me:pop ref="Ring3.log">0.807553</me:pop>
        <me:pop ref="Formaldehyde.log">0.192447</me:pop>
      </me:population>
      <me:population time="2511.89" logTime="3.4">
        <me:pop ref="CH2OO.log">4.94894e-26</me:pop>
        <me:pop ref="AltAmine3">0</me:pop>
        <me:pop ref="PC3.log">6.83429e-23</me:pop>
        <me:pop ref="RC3.log">9.2796e-32</me:pop>
        <me:pop ref="Ring3.log">0.807552</me:pop>
        <me:pop ref="Formaldehyde.log">0.192448</me:pop>
      </me:population>
      <me:population time="3162.28" logTime="3.5">
        <me:pop ref="CH2OO.log">4.94893e-26</me:pop>
        <me:pop ref="AltAmine3">0</me:pop>
        <me:pop ref="PC3.log">6.83428e-23</me:pop>
        <me:pop ref="RC3.log">9.27959e-32</me:pop>
        <me:pop ref="Ring3.log">0.807551</me:pop>
        <me:pop ref="Formaldehyde.log">0.192449</me:pop>
      </me:population>
      <me:population time="3981.07" logTime="3.6">
        <me:pop ref="CH2OO.log">4.94893e-26</me:pop>
        <me:pop ref="AltAmine3">0</me:pop>
        <me:pop ref="PC3.log">6.83427e-23</me:pop>
        <me:pop ref="RC3.log">9.27957e-32</me:pop>
        <me:pop ref="Ring3.log">0.80755</me:pop>
        <me:pop ref="Formaldehyde.log">0.19245</me:pop>
      </me:population>
      <me:population time="5011.87" logTime="3.7">
        <me:pop ref="CH2OO.log">4.94891e-26</me:pop>
        <me:pop ref="AltAmine3">0</me:pop>
        <me:pop ref="PC3.log">6.83426e-23</me:pop>
        <me:pop ref="RC3.log">9.27955e-32</me:pop>
        <me:pop ref="Ring3.log">0.807548</me:pop>
        <me:pop ref="Formaldehyde.log">0.192452</me:pop>
      </me:population>
      <me:population time="6309.57" logTime="3.8">
        <me:pop ref="CH2OO.log">4.9489e-26</me:pop>
        <me:pop ref="AltAmine3">0</me:pop>
        <me:pop ref="PC3.log">6.83424e-23</me:pop>
        <me:pop ref="RC3.log">9.27953e-32</me:pop>
        <me:pop ref="Ring3.log">0.807546</me:pop>
        <me:pop ref="Formaldehyde.log">0.192454</me:pop>
      </me:population>
      <me:population time="7943.28" logTime="3.9">
        <me:pop ref="CH2OO.log">4.94888e-26</me:pop>
        <me:pop ref="AltAmine3">0</me:pop>
        <me:pop ref="PC3.log">6.83422e-23</me:pop>
        <me:pop ref="RC3.log">9.2795e-32</me:pop>
        <me:pop ref="Ring3.log">0.807543</me:pop>
        <me:pop ref="Formaldehyde.log">0.192457</me:pop>
      </me:population>
      <me:population time="10000" logTime="4">
        <me:pop ref="CH2OO.log">4.94886e-26</me:pop>
        <me:pop ref="AltAmine3">0</me:pop>
        <me:pop ref="PC3.log">6.83419e-23</me:pop>
        <me:pop ref="RC3.log">9.27946e-32</me:pop>
        <me:pop ref="Ring3.log">0.807539</me:pop>
        <me:pop ref="Formaldehyde.log">0.192461</me:pop>
      </me:population>
    </me:populationList>
    <me:avEnergyList T="298.15" conc="2.46149e+19" energyUnits="kJ/mol">
      <me:avEnergy ref="AltAmine3">
        <me:Av time="1e-11" logTime="-11">0</me:Av>
        <me:Av time="1.25893e-11" logTime="-10.9">0</me:Av>
        <me:Av time="1.58489e-11" logTime="-10.8">0</me:Av>
        <me:Av time="1.99526e-11" logTime="-10.7">0</me:Av>
        <me:Av time="2.51189e-11" logTime="-10.6">0</me:Av>
        <me:Av time="3.16228e-11" logTime="-10.5">0</me:Av>
        <me:Av time="3.98107e-11" logTime="-10.4">0</me:Av>
        <me:Av time="5.01187e-11" logTime="-10.3">0</me:Av>
        <me:Av time="6.30957e-11" logTime="-10.2">0</me:Av>
        <me:Av time="7.94328e-11" logTime="-10.1">0</me:Av>
        <me:Av time="1e-10" logTime="-10">0</me:Av>
        <me:Av time="1.25893e-10" logTime="-9.9">0</me:Av>
        <me:Av time="1.58489e-10" logTime="-9.8">0</me:Av>
        <me:Av time="1.99526e-10" logTime="-9.7">0</me:Av>
        <me:Av time="2.51189e-10" logTime="-9.6">0</me:Av>
        <me:Av time="3.16228e-10" logTime="-9.5">0</me:Av>
        <me:Av time="3.98107e-10" logTime="-9.4">0</me:Av>
        <me:Av time="5.01187e-10" logTime="-9.3">0</me:Av>
        <me:Av time="6.30957e-10" logTime="-9.2">0</me:Av>
        <me:Av time="7.94328e-10" logTime="-9.1">0</me:Av>
        <me:Av time="1e-09" logTime="-9">0</me:Av>
        <me:Av time="1.25893e-09" logTime="-8.9">0</me:Av>
        <me:Av time="1.58489e-09" logTime="-8.8">0</me:Av>
        <me:Av time="1.99526e-09" logTime="-8.7">0</me:Av>
        <me:Av time="2.51189e-09" logTime="-8.6">0</me:Av>
        <me:Av time="3.16228e-09" logTime="-8.5">0</me:Av>
        <me:Av time="3.98107e-09" logTime="-8.4">0</me:Av>
        <me:Av time="5.01187e-09" logTime="-8.3">0</me:Av>
        <me:Av time="6.30957e-09" logTime="-8.2">0</me:Av>
        <me:Av time="7.94328e-09" logTime="-8.1">0</me:Av>
        <me:Av time="1e-08" logTime="-8">0</me:Av>
        <me:Av time="1.25893e-08" logTime="-7.9">0</me:Av>
        <me:Av time="1.58489e-08" logTime="-7.8">0</me:Av>
        <me:Av time="1.99526e-08" logTime="-7.7">0</me:Av>
        <me:Av time="2.51189e-08" logTime="-7.6">0</me:Av>
        <me:Av time="3.16228e-08" logTime="-7.5">0</me:Av>
        <me:Av time="3.98107e-08" logTime="-7.4">0</me:Av>
        <me:Av time="5.01187e-08" logTime="-7.3">0</me:Av>
        <me:Av time="6.30957e-08" logTime="-7.2">0</me:Av>
        <me:Av time="7.94328e-08" logTime="-7.1">0</me:Av>
        <me:Av time="1e-07" logTime="-7">0</me:Av>
        <me:Av time="1.25893e-07" logTime="-6.9">0</me:Av>
        <me:Av time="1.58489e-07" logTime="-6.8">0</me:Av>
        <me:Av time="1.99526e-07" logTime="-6.7">0</me:Av>
        <me:Av time="2.51189e-07" logTime="-6.6">0</me:Av>
        <me:Av time="3.16228e-07" logTime="-6.5">0</me:Av>
        <me:Av time="3.98107e-07" logTime="-6.4">0</me:Av>
        <me:Av time="5.01187e-07" logTime="-6.3">0</me:Av>
        <me:Av time="6.30957e-07" logTime="-6.2">0</me:Av>
        <me:Av time="7.94328e-07" logTime="-6.1">0</me:Av>
        <me:Av time="1e-06" logTime="-6">0</me:Av>
        <me:Av time="1.25893e-06" logTime="-5.9">0</me:Av>
        <me:Av time="1.58489e-06" logTime="-5.8">0</me:Av>
        <me:Av time="1.99526e-06" logTime="-5.7">0</me:Av>
        <me:Av time="2.51189e-06" logTime="-5.6">0</me:Av>
        <me:Av time="3.16228e-06" logTime="-5.5">0</me:Av>
        <me:Av time="3.98107e-06" logTime="-5.4">0</me:Av>
        <me:Av time="5.01187e-06" logTime="-5.3">0</me:Av>
        <me:Av time="6.30957e-06" logTime="-5.2">0</me:Av>
        <me:Av time="7.94328e-06" logTime="-5.1">0</me:Av>
        <me:Av time="1e-05" logTime="-5">0</me:Av>
        <me:Av time="1.25893e-05" logTime="-4.9">0</me:Av>
        <me:Av time="1.58489e-05" logTime="-4.8">0</me:Av>
        <me:Av time="1.99526e-05" logTime="-4.7">0</me:Av>
        <me:Av time="2.51189e-05" logTime="-4.6">0</me:Av>
        <me:Av time="3.16228e-05" logTime="-4.5">0</me:Av>
        <me:Av time="3.98107e-05" logTime="-4.4">0</me:Av>
        <me:Av time="5.01187e-05" logTime="-4.3">0</me:Av>
        <me:Av time="6.30957e-05" logTime="-4.2">0</me:Av>
        <me:Av time="7.94328e-05" logTime="-4.1">0</me:Av>
        <me:Av time="0.0001" logTime="-4">0</me:Av>
        <me:Av time="0.000125893" logTime="-3.9">0</me:Av>
        <me:Av time="0.000158489" logTime="-3.8">0</me:Av>
        <me:Av time="0.000199526" logTime="-3.7">0</me:Av>
        <me:Av time="0.000251189" logTime="-3.6">0</me:Av>
        <me:Av time="0.000316228" logTime="-3.5">0</me:Av>
        <me:Av time="0.000398107" logTime="-3.4">0</me:Av>
        <me:Av time="0.000501187" logTime="-3.3">0</me:Av>
        <me:Av time="0.000630957" logTime="-3.2">0</me:Av>
        <me:Av time="0.000794328" logTime="-3.1">0</me:Av>
        <me:Av time="0.001" logTime="-3">0</me:Av>
        <me:Av time="0.00125893" logTime="-2.9">0</me:Av>
        <me:Av time="0.00158489" logTime="-2.8">0</me:Av>
        <me:Av time="0.00199526" logTime="-2.7">0</me:Av>
        <me:Av time="0.00251189" logTime="-2.6">0</me:Av>
        <me:Av time="0.00316228" logTime="-2.5">0</me:Av>
        <me:Av time="0.00398107" logTime="-2.4">0</me:Av>
        <me:Av time="0.00501187" logTime="-2.3">0</me:Av>
        <me:Av time="0.00630957" logTime="-2.2">0</me:Av>
        <me:Av time="0.00794328" logTime="-2.1">0</me:Av>
        <me:Av time="0.01" logTime="-2">0</me:Av>
        <me:Av time="0.0125893" logTime="-1.9">0</me:Av>
        <me:Av time="0.0158489" logTime="-1.8">0</me:Av>
        <me:Av time="0.0199526" logTime="-1.7">0</me:Av>
        <me:Av time="0.0251189" logTime="-1.6">0</me:Av>
        <me:Av time="0.0316228" logTime="-1.5">0</me:Av>
        <me:Av time="0.0398107" logTime="-1.4">0</me:Av>
        <me:Av time="0.0501187" logTime="-1.3">0</me:Av>
        <me:Av time="0.0630957" logTime="-1.2">0</me:Av>
        <me:Av time="0.0794328" logTime="-1.1">0</me:Av>
        <me:Av time="0.1" logTime="-1">0</me:Av>
        <me:Av time="0.125893" logTime="-0.9">0</me:Av>
        <me:Av time="0.158489" logTime="-0.8">0</me:Av>
        <me:Av time="0.199526" logTime="-0.7">0</me:Av>
        <me:Av time="0.251189" logTime="-0.6">0</me:Av>
        <me:Av time="0.316228" logTime="-0.5">0</me:Av>
        <me:Av time="0.398107" logTime="-0.4">0</me:Av>
        <me:Av time="0.501187" logTime="-0.3">0</me:Av>
        <me:Av time="0.630957" logTime="-0.2">0</me:Av>
        <me:Av time="0.794328" logTime="-0.1">0</me:Av>
        <me:Av time="1" logTime="0">0</me:Av>
        <me:Av time="1.25893" logTime="0.1">0</me:Av>
        <me:Av time="1.58489" logTime="0.2">0</me:Av>
        <me:Av time="1.99526" logTime="0.3">0</me:Av>
        <me:Av time="2.51189" logTime="0.4">0</me:Av>
        <me:Av time="3.16228" logTime="0.5">0</me:Av>
        <me:Av time="3.98107" logTime="0.6">0</me:Av>
        <me:Av time="5.01187" logTime="0.7">0</me:Av>
        <me:Av time="6.30957" logTime="0.8">0</me:Av>
        <me:Av time="7.94328" logTime="0.9">0</me:Av>
        <me:Av time="10" logTime="1">0</me:Av>
        <me:Av time="12.5893" logTime="1.1">0</me:Av>
        <me:Av time="15.8489" logTime="1.2">0</me:Av>
        <me:Av time="19.9526" logTime="1.3">0</me:Av>
        <me:Av time="25.1189" logTime="1.4">0</me:Av>
        <me:Av time="31.6228" logTime="1.5">0</me:Av>
        <me:Av time="39.8107" logTime="1.6">0</me:Av>
        <me:Av time="50.1187" logTime="1.7">0</me:Av>
        <me:Av time="63.0957" logTime="1.8">0</me:Av>
        <me:Av time="79.4328" logTime="1.9">0</me:Av>
        <me:Av time="100" logTime="2">0</me:Av>
        <me:Av time="125.893" logTime="2.1">0</me:Av>
        <me:Av time="158.489" logTime="2.2">0</me:Av>
        <me:Av time="199.526" logTime="2.3">0</me:Av>
        <me:Av time="251.189" logTime="2.4">0</me:Av>
        <me:Av time="316.228" logTime="2.5">0</me:Av>
        <me:Av time="398.107" logTime="2.6">0</me:Av>
        <me:Av time="501.187" logTime="2.7">0</me:Av>
        <me:Av time="630.957" logTime="2.8">0</me:Av>
        <me:Av time="794.328" logTime="2.9">0</me:Av>
        <me:Av time="1000" logTime="3">0</me:Av>
        <me:Av time="1258.93" logTime="3.1">0</me:Av>
        <me:Av time="1584.89" logTime="3.2">0</me:Av>
        <me:Av time="1995.26" logTime="3.3">0</me:Av>
        <me:Av time="2511.89" logTime="3.4">0</me:Av>
        <me:Av time="3162.28" logTime="3.5">0</me:Av>
        <me:Av time="3981.07" logTime="3.6">0</me:Av>
        <me:Av time="5011.87" logTime="3.7">0</me:Av>
        <me:Av time="6309.57" logTime="3.8">0</me:Av>
        <me:Av time="7943.28" logTime="3.9">0</me:Av>
        <me:Av time="10000" logTime="4">0</me:Av>
      </me:avEnergy>
      <me:avEnergy ref="PC3.log">
        <me:Av time="1e-11" logTime="-11">443.176</me:Av>
        <me:Av time="1.25893e-11" logTime="-10.9">442.918</me:Av>
        <me:Av time="1.58489e-11" logTime="-10.8">442.676</me:Av>
        <me:Av time="1.99526e-11" logTime="-10.7">442.449</me:Av>
        <me:Av time="2.51189e-11" logTime="-10.6">442.233</me:Av>
        <me:Av time="3.16228e-11" logTime="-10.5">442.025</me:Av>
        <me:Av time="3.98107e-11" logTime="-10.4">441.824</me:Av>
        <me:Av time="5.01187e-11" logTime="-10.3">441.625</me:Av>
        <me:Av time="6.30957e-11" logTime="-10.2">441.423</me:Av>
        <me:Av time="7.94328e-11" logTime="-10.1">441.216</me:Av>
        <me:Av time="1e-10" logTime="-10">440.997</me:Av>
        <me:Av time="1.25893e-10" logTime="-9.9">440.76</me:Av>
        <me:Av time="1.58489e-10" logTime="-9.8">440.497</me:Av>
        <me:Av time="1.99526e-10" logTime="-9.7">440.202</me:Av>
        <me:Av time="2.51189e-10" logTime="-9.6">439.865</me:Av>
        <me:Av time="3.16228e-10" logTime="-9.5">439.476</me:Av>
        <me:Av time="3.98107e-10" logTime="-9.4">439.024</me:Av>
        <me:Av time="5.01187e-10" logTime="-9.3">438.499</me:Av>
        <me:Av time="6.30957e-10" logTime="-9.2">437.892</me:Av>
        <me:Av time="7.94328e-10" logTime="-9.1">437.198</me:Av>
        <me:Av time="1e-09" logTime="-9">436.42</me:Av>
        <me:Av time="1.25893e-09" logTime="-8.9">435.569</me:Av>
        <me:Av time="1.58489e-09" logTime="-8.8">434.674</me:Av>
        <me:Av time="1.99526e-09" logTime="-8.7">433.784</me:Av>
        <me:Av time="2.51189e-09" logTime="-8.6">432.963</me:Av>
        <me:Av time="3.16228e-09" logTime="-8.5">432.278</me:Av>
        <me:Av time="3.98107e-09" logTime="-8.4">431.778</me:Av>
        <me:Av time="5.01187e-09" logTime="-8.3">431.462</me:Av>
        <me:Av time="6.30957e-09" logTime="-8.2">431.284</me:Av>
        <me:Av time="7.94328e-09" logTime="-8.1">431.179</me:Av>
        <me:Av time="1e-08" logTime="-8">431.105</me:Av>
        <me:Av time="1.25893e-08" logTime="-7.9">431.047</me:Av>
        <me:Av time="1.58489e-08" logTime="-7.8">431.003</me:Av>
        <me:Av time="1.99526e-08" logTime="-7.7">430.974</me:Av>
        <me:Av time="2.51189e-08" logTime="-7.6">430.958</me:Av>
        <me:Av time="3.16228e-08" logTime="-7.5">430.95</me:Av>
        <me:Av time="3.98107e-08" logTime="-7.4">430.947</me:Av>
        <me:Av time="5.01187e-08" logTime="-7.3">430.947</me:Av>
        <me:Av time="6.30957e-08" logTime="-7.2">430.947</me:Av>
        <me:Av time="7.94328e-08" logTime="-7.1">430.947</me:Av>
        <me:Av time="1e-07" logTime="-7">430.947</me:Av>
        <me:Av time="1.25893e-07" logTime="-6.9">430.947</me:Av>
        <me:Av time="1.58489e-07" logTime="-6.8">430.947</me:Av>
        <me:Av time="1.99526e-07" logTime="-6.7">430.947</me:Av>
        <me:Av time="2.51189e-07" logTime="-6.6">430.947</me:Av>
        <me:Av time="3.16228e-07" logTime="-6.5">430.947</me:Av>
        <me:Av time="3.98107e-07" logTime="-6.4">430.947</me:Av>
        <me:Av time="5.01187e-07" logTime="-6.3">430.947</me:Av>
        <me:Av time="6.30957e-07" logTime="-6.2">430.947</me:Av>
        <me:Av time="7.94328e-07" logTime="-6.1">430.947</me:Av>
        <me:Av time="1e-06" logTime="-6">430.947</me:Av>
        <me:Av time="1.25893e-06" logTime="-5.9">430.947</me:Av>
        <me:Av time="1.58489e-06" logTime="-5.8">430.947</me:Av>
        <me:Av time="1.99526e-06" logTime="-5.7">430.947</me:Av>
        <me:Av time="2.51189e-06" logTime="-5.6">430.947</me:Av>
        <me:Av time="3.16228e-06" logTime="-5.5">430.947</me:Av>
        <me:Av time="3.98107e-06" logTime="-5.4">430.947</me:Av>
        <me:Av time="5.01187e-06" logTime="-5.3">430.947</me:Av>
        <me:Av time="6.30957e-06" logTime="-5.2">430.947</me:Av>
        <me:Av time="7.94328e-06" logTime="-5.1">430.947</me:Av>
        <me:Av time="1e-05" logTime="-5">430.947</me:Av>
        <me:Av time="1.25893e-05" logTime="-4.9">430.947</me:Av>
        <me:Av time="1.58489e-05" logTime="-4.8">430.947</me:Av>
        <me:Av time="1.99526e-05" logTime="-4.7">430.947</me:Av>
        <me:Av time="2.51189e-05" logTime="-4.6">430.947</me:Av>
        <me:Av time="3.16228e-05" logTime="-4.5">430.947</me:Av>
        <me:Av time="3.98107e-05" logTime="-4.4">430.947</me:Av>
        <me:Av time="5.01187e-05" logTime="-4.3">430.947</me:Av>
        <me:Av time="6.30957e-05" logTime="-4.2">430.947</me:Av>
        <me:Av time="7.94328e-05" logTime="-4.1">430.947</me:Av>
        <me:Av time="0.0001" logTime="-4">430.947</me:Av>
        <me:Av time="0.000125893" logTime="-3.9">430.947</me:Av>
        <me:Av time="0.000158489" logTime="-3.8">430.947</me:Av>
        <me:Av time="0.000199526" logTime="-3.7">430.947</me:Av>
        <me:Av time="0.000251189" logTime="-3.6">430.947</me:Av>
        <me:Av time="0.000316228" logTime="-3.5">430.947</me:Av>
        <me:Av time="0.000398107" logTime="-3.4">430.947</me:Av>
        <me:Av time="0.000501187" logTime="-3.3">430.947</me:Av>
        <me:Av time="0.000630957" logTime="-3.2">430.947</me:Av>
        <me:Av time="0.000794328" logTime="-3.1">430.947</me:Av>
        <me:Av time="0.001" logTime="-3">430.947</me:Av>
        <me:Av time="0.00125893" logTime="-2.9">430.947</me:Av>
        <me:Av time="0.00158489" logTime="-2.8">430.947</me:Av>
        <me:Av time="0.00199526" logTime="-2.7">430.947</me:Av>
        <me:Av time="0.00251189" logTime="-2.6">430.947</me:Av>
        <me:Av time="0.00316228" logTime="-2.5">430.947</me:Av>
        <me:Av time="0.00398107" logTime="-2.4">430.947</me:Av>
        <me:Av time="0.00501187" logTime="-2.3">430.947</me:Av>
        <me:Av time="0.00630957" logTime="-2.2">430.947</me:Av>
        <me:Av time="0.00794328" logTime="-2.1">430.947</me:Av>
        <me:Av time="0.01" logTime="-2">430.947</me:Av>
        <me:Av time="0.0125893" logTime="-1.9">430.947</me:Av>
        <me:Av time="0.0158489" logTime="-1.8">430.947</me:Av>
        <me:Av time="0.0199526" logTime="-1.7">430.947</me:Av>
        <me:Av time="0.0251189" logTime="-1.6">430.947</me:Av>
        <me:Av time="0.0316228" logTime="-1.5">430.947</me:Av>
        <me:Av time="0.0398107" logTime="-1.4">430.947</me:Av>
        <me:Av time="0.0501187" logTime="-1.3">430.947</me:Av>
        <me:Av time="0.0630957" logTime="-1.2">430.947</me:Av>
        <me:Av time="0.0794328" logTime="-1.1">430.947</me:Av>
        <me:Av time="0.1" logTime="-1">430.947</me:Av>
        <me:Av time="0.125893" logTime="-0.9">430.947</me:Av>
        <me:Av time="0.158489" logTime="-0.8">430.947</me:Av>
        <me:Av time="0.199526" logTime="-0.7">430.946</me:Av>
        <me:Av time="0.251189" logTime="-0.6">430.946</me:Av>
        <me:Av time="0.316228" logTime="-0.5">430.943</me:Av>
        <me:Av time="0.398107" logTime="-0.4">430.85</me:Av>
        <me:Av time="0.501187" logTime="-0.3">425.508</me:Av>
        <me:Av time="0.630957" logTime="-0.2">356.007</me:Av>
        <me:Av time="0.794328" logTime="-0.1">350.013</me:Av>
        <me:Av time="1" logTime="0">350.003</me:Av>
        <me:Av time="1.25893" logTime="0.1">350.003</me:Av>
        <me:Av time="1.58489" logTime="0.2">350.003</me:Av>
        <me:Av time="1.99526" logTime="0.3">350.003</me:Av>
        <me:Av time="2.51189" logTime="0.4">350.003</me:Av>
        <me:Av time="3.16228" logTime="0.5">350.003</me:Av>
        <me:Av time="3.98107" logTime="0.6">350.003</me:Av>
        <me:Av time="5.01187" logTime="0.7">350.003</me:Av>
        <me:Av time="6.30957" logTime="0.8">350.003</me:Av>
        <me:Av time="7.94328" logTime="0.9">350.003</me:Av>
        <me:Av time="10" logTime="1">350.003</me:Av>
        <me:Av time="12.5893" logTime="1.1">350.003</me:Av>
        <me:Av time="15.8489" logTime="1.2">350.003</me:Av>
        <me:Av time="19.9526" logTime="1.3">350.003</me:Av>
        <me:Av time="25.1189" logTime="1.4">350.003</me:Av>
        <me:Av time="31.6228" logTime="1.5">350.003</me:Av>
        <me:Av time="39.8107" logTime="1.6">350.003</me:Av>
        <me:Av time="50.1187" logTime="1.7">350.003</me:Av>
        <me:Av time="63.0957" logTime="1.8">350.003</me:Av>
        <me:Av time="79.4328" logTime="1.9">350.003</me:Av>
        <me:Av time="100" logTime="2">350.003</me:Av>
        <me:Av time="125.893" logTime="2.1">350.003</me:Av>
        <me:Av time="158.489" logTime="2.2">350.003</me:Av>
        <me:Av time="199.526" logTime="2.3">350.003</me:Av>
        <me:Av time="251.189" logTime="2.4">350.003</me:Av>
        <me:Av time="316.228" logTime="2.5">350.003</me:Av>
        <me:Av time="398.107" logTime="2.6">350.003</me:Av>
        <me:Av time="501.187" logTime="2.7">350.003</me:Av>
        <me:Av time="630.957" logTime="2.8">350.003</me:Av>
        <me:Av time="794.328" logTime="2.9">350.003</me:Av>
        <me:Av time="1000" logTime="3">350.003</me:Av>
        <me:Av time="1258.93" logTime="3.1">350.003</me:Av>
        <me:Av time="1584.89" logTime="3.2">350.003</me:Av>
        <me:Av time="1995.26" logTime="3.3">350.003</me:Av>
        <me:Av time="2511.89" logTime="3.4">350.003</me:Av>
        <me:Av time="3162.28" logTime="3.5">350.003</me:Av>
        <me:Av time="3981.07" logTime="3.6">350.003</me:Av>
        <me:Av time="5011.87" logTime="3.7">350.003</me:Av>
        <me:Av time="6309.57" logTime="3.8">350.003</me:Av>
        <me:Av time="7943.28" logTime="3.9">350.003</me:Av>
        <me:Av time="10000" logTime="4">350.003</me:Av>
      </me:avEnergy>
      <me:avEnergy ref="RC3.log">
        <me:Av time="1e-11" logTime="-11">40.2582</me:Av>
        <me:Av time="1.25893e-11" logTime="-10.9">39.9431</me:Av>
        <me:Av time="1.58489e-11" logTime="-10.8">39.6383</me:Av>
        <me:Av time="1.99526e-11" logTime="-10.7">39.3415</me:Av>
        <me:Av time="2.51189e-11" logTime="-10.6">39.0498</me:Av>
        <me:Av time="3.16228e-11" logTime="-10.5">38.7598</me:Av>
        <me:Av time="3.98107e-11" logTime="-10.4">38.4672</me:Av>
        <me:Av time="5.01187e-11" logTime="-10.3">38.1671</me:Av>
        <me:Av time="6.30957e-11" logTime="-10.2">37.8538</me:Av>
        <me:Av time="7.94328e-11" logTime="-10.1">37.5204</me:Av>
        <me:Av time="1e-10" logTime="-10">37.159</me:Av>
        <me:Av time="1.25893e-10" logTime="-9.9">36.7611</me:Av>
        <me:Av time="1.58489e-10" logTime="-9.8">36.317</me:Av>
        <me:Av time="1.99526e-10" logTime="-9.7">35.8168</me:Av>
        <me:Av time="2.51189e-10" logTime="-9.6">35.2504</me:Av>
        <me:Av time="3.16228e-10" logTime="-9.5">34.6086</me:Av>
        <me:Av time="3.98107e-10" logTime="-9.4">33.8839</me:Av>
        <me:Av time="5.01187e-10" logTime="-9.3">33.0722</me:Av>
        <me:Av time="6.30957e-10" logTime="-9.2">32.1741</me:Av>
        <me:Av time="7.94328e-10" logTime="-9.1">31.1972</me:Av>
        <me:Av time="1e-09" logTime="-9">30.1581</me:Av>
        <me:Av time="1.25893e-09" logTime="-8.9">29.0828</me:Av>
        <me:Av time="1.58489e-09" logTime="-8.8">28.0053</me:Av>
        <me:Av time="1.99526e-09" logTime="-8.7">26.963</me:Av>
        <me:Av time="2.51189e-09" logTime="-8.6">25.9899</me:Av>
        <me:Av time="3.16228e-09" logTime="-8.5">25.1112</me:Av>
        <me:Av time="3.98107e-09" logTime="-8.4">24.3415</me:Av>
        <me:Av time="5.01187e-09" logTime="-8.3">23.6859</me:Av>
        <me:Av time="6.30957e-09" logTime="-8.2">23.1429</me:Av>
        <me:Av time="7.94328e-09" logTime="-8.1">22.7071</me:Av>
        <me:Av time="1e-08" logTime="-8">22.3705</me:Av>
        <me:Av time="1.25893e-08" logTime="-7.9">22.1234</me:Av>
        <me:Av time="1.58489e-08" logTime="-7.8">21.954</me:Av>
        <me:Av time="1.99526e-08" logTime="-7.7">21.8485</me:Av>
        <me:Av time="2.51189e-08" logTime="-7.6">21.7909</me:Av>
        <me:Av time="3.16228e-08" logTime="-7.5">21.7647</me:Av>
        <me:Av time="3.98107e-08" logTime="-7.4">21.7553</me:Av>
        <me:Av time="5.01187e-08" logTime="-7.3">21.7528</me:Av>
        <me:Av time="6.30957e-08" logTime="-7.2">21.7524</me:Av>
        <me:Av time="7.94328e-08" logTime="-7.1">21.7523</me:Av>
        <me:Av time="1e-07" logTime="-7">21.7523</me:Av>
        <me:Av time="1.25893e-07" logTime="-6.9">21.7523</me:Av>
        <me:Av time="1.58489e-07" logTime="-6.8">21.7523</me:Av>
        <me:Av time="1.99526e-07" logTime="-6.7">21.7523</me:Av>
        <me:Av time="2.51189e-07" logTime="-6.6">21.7523</me:Av>
        <me:Av time="3.16228e-07" logTime="-6.5">21.7523</me:Av>
        <me:Av time="3.98107e-07" logTime="-6.4">21.7523</me:Av>
        <me:Av time="5.01187e-07" logTime="-6.3">21.7523</me:Av>
        <me:Av time="6.30957e-07" logTime="-6.2">21.7523</me:Av>
        <me:Av time="7.94328e-07" logTime="-6.1">21.7523</me:Av>
        <me:Av time="1e-06" logTime="-6">21.7523</me:Av>
        <me:Av time="1.25893e-06" logTime="-5.9">21.7523</me:Av>
        <me:Av time="1.58489e-06" logTime="-5.8">21.7523</me:Av>
        <me:Av time="1.99526e-06" logTime="-5.7">21.7523</me:Av>
        <me:Av time="2.51189e-06" logTime="-5.6">21.7523</me:Av>
        <me:Av time="3.16228e-06" logTime="-5.5">21.7523</me:Av>
        <me:Av time="3.98107e-06" logTime="-5.4">21.7523</me:Av>
        <me:Av time="5.01187e-06" logTime="-5.3">21.7523</me:Av>
        <me:Av time="6.30957e-06" logTime="-5.2">21.7523</me:Av>
        <me:Av time="7.94328e-06" logTime="-5.1">21.7523</me:Av>
        <me:Av time="1e-05" logTime="-5">21.7523</me:Av>
        <me:Av time="1.25893e-05" logTime="-4.9">21.7523</me:Av>
        <me:Av time="1.58489e-05" logTime="-4.8">21.7523</me:Av>
        <me:Av time="1.99526e-05" logTime="-4.7">21.7523</me:Av>
        <me:Av time="2.51189e-05" logTime="-4.6">21.7523</me:Av>
        <me:Av time="3.16228e-05" logTime="-4.5">21.7523</me:Av>
        <me:Av time="3.98107e-05" logTime="-4.4">21.7523</me:Av>
        <me:Av time="5.01187e-05" logTime="-4.3">21.7523</me:Av>
        <me:Av time="6.30957e-05" logTime="-4.2">21.7523</me:Av>
        <me:Av time="7.94328e-05" logTime="-4.1">21.7523</me:Av>
        <me:Av time="0.0001" logTime="-4">21.7523</me:Av>
        <me:Av time="0.000125893" logTime="-3.9">21.7523</me:Av>
        <me:Av time="0.000158489" logTime="-3.8">21.7523</me:Av>
        <me:Av time="0.000199526" logTime="-3.7">21.7523</me:Av>
        <me:Av time="0.000251189" logTime="-3.6">21.7523</me:Av>
        <me:Av time="0.000316228" logTime="-3.5">21.7523</me:Av>
        <me:Av time="0.000398107" logTime="-3.4">21.7523</me:Av>
        <me:Av time="0.000501187" logTime="-3.3">21.7523</me:Av>
        <me:Av time="0.000630957" logTime="-3.2">21.7523</me:Av>
        <me:Av time="0.000794328" logTime="-3.1">21.7523</me:Av>
        <me:Av time="0.001" logTime="-3">21.7523</me:Av>
        <me:Av time="0.00125893" logTime="-2.9">21.7523</me:Av>
        <me:Av time="0.00158489" logTime="-2.8">21.7523</me:Av>
        <me:Av time="0.00199526" logTime="-2.7">21.7523</me:Av>
        <me:Av time="0.00251189" logTime="-2.6">21.7523</me:Av>
        <me:Av time="0.00316228" logTime="-2.5">21.7523</me:Av>
        <me:Av time="0.00398107" logTime="-2.4">21.7523</me:Av>
        <me:Av time="0.00501187" logTime="-2.3">21.7523</me:Av>
        <me:Av time="0.00630957" logTime="-2.2">21.7523</me:Av>
        <me:Av time="0.00794328" logTime="-2.1">21.7523</me:Av>
        <me:Av time="0.01" logTime="-2">21.7523</me:Av>
        <me:Av time="0.0125893" logTime="-1.9">21.7523</me:Av>
        <me:Av time="0.0158489" logTime="-1.8">21.7523</me:Av>
        <me:Av time="0.0199526" logTime="-1.7">21.7523</me:Av>
        <me:Av time="0.0251189" logTime="-1.6">21.7523</me:Av>
        <me:Av time="0.0316228" logTime="-1.5">21.7523</me:Av>
        <me:Av time="0.0398107" logTime="-1.4">21.7523</me:Av>
        <me:Av time="0.0501187" logTime="-1.3">21.7523</me:Av>
        <me:Av time="0.0630957" logTime="-1.2">21.7523</me:Av>
        <me:Av time="0.0794328" logTime="-1.1">21.7523</me:Av>
        <me:Av time="0.1" logTime="-1">21.7523</me:Av>
        <me:Av time="0.125893" logTime="-0.9">21.7523</me:Av>
        <me:Av time="0.158489" logTime="-0.8">21.7523</me:Av>
        <me:Av time="0.199526" logTime="-0.7">21.7523</me:Av>
        <me:Av time="0.251189" logTime="-0.6">21.7523</me:Av>
        <me:Av time="0.316228" logTime="-0.5">21.7523</me:Av>
        <me:Av time="0.398107" logTime="-0.4">21.7523</me:Av>
        <me:Av time="0.501187" logTime="-0.3">21.7523</me:Av>
        <me:Av time="0.630957" logTime="-0.2">21.7523</me:Av>
        <me:Av time="0.794328" logTime="-0.1">21.7523</me:Av>
        <me:Av time="1" logTime="0">21.7523</me:Av>
        <me:Av time="1.25893" logTime="0.1">21.7523</me:Av>
        <me:Av time="1.58489" logTime="0.2">21.7148</me:Av>
        <me:Av time="1.99526" logTime="0.3">21.7144</me:Av>
        <me:Av time="2.51189" logTime="0.4">21.7144</me:Av>
        <me:Av time="3.16228" logTime="0.5">21.7144</me:Av>
        <me:Av time="3.98107" logTime="0.6">21.7144</me:Av>
        <me:Av time="5.01187" logTime="0.7">21.7144</me:Av>
        <me:Av time="6.30957" logTime="0.8">21.7144</me:Av>
        <me:Av time="7.94328" logTime="0.9">21.7144</me:Av>
        <me:Av time="10" logTime="1">21.7144</me:Av>
        <me:Av time="12.5893" logTime="1.1">21.7144</me:Av>
        <me:Av time="15.8489" logTime="1.2">21.7144</me:Av>
        <me:Av time="19.9526" logTime="1.3">21.7144</me:Av>
        <me:Av time="25.1189" logTime="1.4">21.7144</me:Av>
        <me:Av time="31.6228" logTime="1.5">21.7144</me:Av>
        <me:Av time="39.8107" logTime="1.6">21.7144</me:Av>
        <me:Av time="50.1187" logTime="1.7">21.7144</me:Av>
        <me:Av time="63.0957" logTime="1.8">21.7144</me:Av>
        <me:Av time="79.4328" logTime="1.9">21.7144</me:Av>
        <me:Av time="100" logTime="2">21.7144</me:Av>
        <me:Av time="125.893" logTime="2.1">21.7144</me:Av>
        <me:Av time="158.489" logTime="2.2">21.7144</me:Av>
        <me:Av time="199.526" logTime="2.3">21.7144</me:Av>
        <me:Av time="251.189" logTime="2.4">21.7144</me:Av>
        <me:Av time="316.228" logTime="2.5">21.7144</me:Av>
        <me:Av time="398.107" logTime="2.6">21.7144</me:Av>
        <me:Av time="501.187" logTime="2.7">21.7144</me:Av>
        <me:Av time="630.957" logTime="2.8">21.7144</me:Av>
        <me:Av time="794.328" logTime="2.9">21.7144</me:Av>
        <me:Av time="1000" logTime="3">21.7144</me:Av>
        <me:Av time="1258.93" logTime="3.1">21.7144</me:Av>
        <me:Av time="1584.89" logTime="3.2">21.7144</me:Av>
        <me:Av time="1995.26" logTime="3.3">21.7144</me:Av>
        <me:Av time="2511.89" logTime="3.4">21.7144</me:Av>
        <me:Av time="3162.28" logTime="3.5">21.7144</me:Av>
        <me:Av time="3981.07" logTime="3.6">21.7144</me:Av>
        <me:Av time="5011.87" logTime="3.7">21.7144</me:Av>
        <me:Av time="6309.57" logTime="3.8">21.7144</me:Av>
        <me:Av time="7943.28" logTime="3.9">21.7144</me:Av>
        <me:Av time="10000" logTime="4">21.7144</me:Av>
      </me:avEnergy>
      <me:avEnergy ref="Ring3.log">
        <me:Av time="1e-11" logTime="-11">231.777</me:Av>
        <me:Av time="1.25893e-11" logTime="-10.9">231.473</me:Av>
        <me:Av time="1.58489e-11" logTime="-10.8">231.182</me:Av>
        <me:Av time="1.99526e-11" logTime="-10.7">230.899</me:Av>
        <me:Av time="2.51189e-11" logTime="-10.6">230.624</me:Av>
        <me:Av time="3.16228e-11" logTime="-10.5">230.352</me:Av>
        <me:Av time="3.98107e-11" logTime="-10.4">230.079</me:Av>
        <me:Av time="5.01187e-11" logTime="-10.3">229.8</me:Av>
        <me:Av time="6.30957e-11" logTime="-10.2">229.51</me:Av>
        <me:Av time="7.94328e-11" logTime="-10.1">229.2</me:Av>
        <me:Av time="1e-10" logTime="-10">228.862</me:Av>
        <me:Av time="1.25893e-10" logTime="-9.9">228.484</me:Av>
        <me:Av time="1.58489e-10" logTime="-9.8">228.054</me:Av>
        <me:Av time="1.99526e-10" logTime="-9.7">227.554</me:Av>
        <me:Av time="2.51189e-10" logTime="-9.6">226.965</me:Av>
        <me:Av time="3.16228e-10" logTime="-9.5">226.262</me:Av>
        <me:Av time="3.98107e-10" logTime="-9.4">225.412</me:Av>
        <me:Av time="5.01187e-10" logTime="-9.3">224.379</me:Av>
        <me:Av time="6.30957e-10" logTime="-9.2">223.115</me:Av>
        <me:Av time="7.94328e-10" logTime="-9.1">221.561</me:Av>
        <me:Av time="1e-09" logTime="-9">219.643</me:Av>
        <me:Av time="1.25893e-09" logTime="-8.9">217.269</me:Av>
        <me:Av time="1.58489e-09" logTime="-8.8">214.323</me:Av>
        <me:Av time="1.99526e-09" logTime="-8.7">210.661</me:Av>
        <me:Av time="2.51189e-09" logTime="-8.6">206.105</me:Av>
        <me:Av time="3.16228e-09" logTime="-8.5">200.432</me:Av>
        <me:Av time="3.98107e-09" logTime="-8.4">193.37</me:Av>
        <me:Av time="5.01187e-09" logTime="-8.3">184.588</me:Av>
        <me:Av time="6.30957e-09" logTime="-8.2">173.694</me:Av>
        <me:Av time="7.94328e-09" logTime="-8.1">160.251</me:Av>
        <me:Av time="1e-08" logTime="-8">143.924</me:Av>
        <me:Av time="1.25893e-08" logTime="-7.9">125.042</me:Av>
        <me:Av time="1.58489e-08" logTime="-7.8">105.435</me:Av>
        <me:Av time="1.99526e-08" logTime="-7.7">87.6573</me:Av>
        <me:Av time="2.51189e-08" logTime="-7.6">72.9117</me:Av>
        <me:Av time="3.16228e-08" logTime="-7.5">61.0551</me:Av>
        <me:Av time="3.98107e-08" logTime="-7.4">51.6161</me:Av>
        <me:Av time="5.01187e-08" logTime="-7.3">44.1362</me:Av>
        <me:Av time="6.30957e-08" logTime="-7.2">38.2178</me:Av>
        <me:Av time="7.94328e-08" logTime="-7.1">33.5344</me:Av>
        <me:Av time="1e-07" logTime="-7">29.8259</me:Av>
        <me:Av time="1.25893e-07" logTime="-6.9">26.8875</me:Av>
        <me:Av time="1.58489e-07" logTime="-6.8">24.558</me:Av>
        <me:Av time="1.99526e-07" logTime="-6.7">22.7106</me:Av>
        <me:Av time="2.51189e-07" logTime="-6.6">21.245</me:Av>
        <me:Av time="3.16228e-07" logTime="-6.5">20.0819</me:Av>
        <me:Av time="3.98107e-07" logTime="-6.4">19.1588</me:Av>
        <me:Av time="5.01187e-07" logTime="-6.3">18.4261</me:Av>
        <me:Av time="6.30957e-07" logTime="-6.2">17.8443</me:Av>
        <me:Av time="7.94328e-07" logTime="-6.1">17.3823</me:Av>
        <me:Av time="1e-06" logTime="-6">17.0155</me:Av>
        <me:Av time="1.25893e-06" logTime="-5.9">16.7242</me:Av>
        <me:Av time="1.58489e-06" logTime="-5.8">16.4929</me:Av>
        <me:Av time="1.99526e-06" logTime="-5.7">16.3091</me:Av>
        <me:Av time="2.51189e-06" logTime="-5.6">16.1632</me:Av>
        <me:Av time="3.16228e-06" logTime="-5.5">16.0473</me:Av>
        <me:Av time="3.98107e-06" logTime="-5.4">15.9553</me:Av>
        <me:Av time="5.01187e-06" logTime="-5.3">15.8821</me:Av>
        <me:Av time="6.30957e-06" logTime="-5.2">15.8241</me:Av>
        <me:Av time="7.94328e-06" logTime="-5.1">15.7779</me:Av>
        <me:Av time="1e-05" logTime="-5">15.7413</me:Av>
        <me:Av time="1.25893e-05" logTime="-4.9">15.7122</me:Av>
        <me:Av time="1.58489e-05" logTime="-4.8">15.6891</me:Av>
        <me:Av time="1.99526e-05" logTime="-4.7">15.6707</me:Av>
        <me:Av time="2.51189e-05" logTime="-4.6">15.6561</me:Av>
        <me:Av time="3.16228e-05" logTime="-4.5">15.6445</me:Av>
        <me:Av time="3.98107e-05" logTime="-4.4">15.6353</me:Av>
        <me:Av time="5.01187e-05" logTime="-4.3">15.628</me:Av>
        <me:Av time="6.30957e-05" logTime="-4.2">15.6222</me:Av>
        <me:Av time="7.94328e-05" logTime="-4.1">15.6176</me:Av>
        <me:Av time="0.0001" logTime="-4">15.6139</me:Av>
        <me:Av time="0.000125893" logTime="-3.9">15.611</me:Av>
        <me:Av time="0.000158489" logTime="-3.8">15.6087</me:Av>
        <me:Av time="0.000199526" logTime="-3.7">15.6069</me:Av>
        <me:Av time="0.000251189" logTime="-3.6">15.6054</me:Av>
        <me:Av time="0.000316228" logTime="-3.5">15.6043</me:Av>
        <me:Av time="0.000398107" logTime="-3.4">15.6033</me:Av>
        <me:Av time="0.000501187" logTime="-3.3">15.6026</me:Av>
        <me:Av time="0.000630957" logTime="-3.2">15.602</me:Av>
        <me:Av time="0.000794328" logTime="-3.1">15.6016</me:Av>
        <me:Av time="0.001" logTime="-3">15.6012</me:Av>
        <me:Av time="0.00125893" logTime="-2.9">15.6009</me:Av>
        <me:Av time="0.00158489" logTime="-2.8">15.6007</me:Av>
        <me:Av time="0.00199526" logTime="-2.7">15.6005</me:Av>
        <me:Av time="0.00251189" logTime="-2.6">15.6003</me:Av>
        <me:Av time="0.00316228" logTime="-2.5">15.6002</me:Av>
        <me:Av time="0.00398107" logTime="-2.4">15.6001</me:Av>
        <me:Av time="0.00501187" logTime="-2.3">15.6001</me:Av>
        <me:Av time="0.00630957" logTime="-2.2">15.6</me:Av>
        <me:Av time="0.00794328" logTime="-2.1">15.6</me:Av>
        <me:Av time="0.01" logTime="-2">15.5999</me:Av>
        <me:Av time="0.0125893" logTime="-1.9">15.5999</me:Av>
        <me:Av time="0.0158489" logTime="-1.8">15.5999</me:Av>
        <me:Av time="0.0199526" logTime="-1.7">15.5999</me:Av>
        <me:Av time="0.0251189" logTime="-1.6">15.5998</me:Av>
        <me:Av time="0.0316228" logTime="-1.5">15.5998</me:Av>
        <me:Av time="0.0398107" logTime="-1.4">15.5998</me:Av>
        <me:Av time="0.0501187" logTime="-1.3">15.5998</me:Av>
        <me:Av time="0.0630957" logTime="-1.2">15.5998</me:Av>
        <me:Av time="0.0794328" logTime="-1.1">15.5998</me:Av>
        <me:Av time="0.1" logTime="-1">15.5998</me:Av>
        <me:Av time="0.125893" logTime="-0.9">15.5998</me:Av>
        <me:Av time="0.158489" logTime="-0.8">15.5998</me:Av>
        <me:Av time="0.199526" logTime="-0.7">15.5998</me:Av>
        <me:Av time="0.251189" logTime="-0.6">15.5998</me:Av>
        <me:Av time="0.316228" logTime="-0.5">15.5998</me:Av>
        <me:Av time="0.398107" logTime="-0.4">15.5998</me:Av>
        <me:Av time="0.501187" logTime="-0.3">15.5998</me:Av>
        <me:Av time="0.630957" logTime="-0.2">15.5998</me:Av>
        <me:Av time="0.794328" logTime="-0.1">15.5998</me:Av>
        <me:Av time="1" logTime="0">15.5998</me:Av>
        <me:Av time="1.25893" logTime="0.1">15.5998</me:Av>
        <me:Av time="1.58489" logTime="0.2">15.5998</me:Av>
        <me:Av time="1.99526" logTime="0.3">15.5998</me:Av>
        <me:Av time="2.51189" logTime="0.4">15.5998</me:Av>
        <me:Av time="3.16228" logTime="0.5">15.5998</me:Av>
        <me:Av time="3.98107" logTime="0.6">15.5998</me:Av>
        <me:Av time="5.01187" logTime="0.7">15.5998</me:Av>
        <me:Av time="6.30957" logTime="0.8">15.5998</me:Av>
        <me:Av time="7.94328" logTime="0.9">15.5998</me:Av>
        <me:Av time="10" logTime="1">15.5998</me:Av>
        <me:Av time="12.5893" logTime="1.1">15.5998</me:Av>
        <me:Av time="15.8489" logTime="1.2">15.5998</me:Av>
        <me:Av time="19.9526" logTime="1.3">15.5998</me:Av>
        <me:Av time="25.1189" logTime="1.4">15.5998</me:Av>
        <me:Av time="31.6228" logTime="1.5">15.5998</me:Av>
        <me:Av time="39.8107" logTime="1.6">15.5998</me:Av>
        <me:Av time="50.1187" logTime="1.7">15.5998</me:Av>
        <me:Av time="63.0957" logTime="1.8">15.5998</me:Av>
        <me:Av time="79.4328" logTime="1.9">15.5998</me:Av>
        <me:Av time="100" logTime="2">15.5998</me:Av>
        <me:Av time="125.893" logTime="2.1">15.5998</me:Av>
        <me:Av time="158.489" logTime="2.2">15.5998</me:Av>
        <me:Av time="199.526" logTime="2.3">15.5998</me:Av>
        <me:Av time="251.189" logTime="2.4">15.5998</me:Av>
        <me:Av time="316.228" logTime="2.5">15.5998</me:Av>
        <me:Av time="398.107" logTime="2.6">15.5998</me:Av>
        <me:Av time="501.187" logTime="2.7">15.5998</me:Av>
        <me:Av time="630.957" logTime="2.8">15.5998</me:Av>
        <me:Av time="794.328" logTime="2.9">15.5998</me:Av>
        <me:Av time="1000" logTime="3">15.5998</me:Av>
        <me:Av time="1258.93" logTime="3.1">15.5998</me:Av>
        <me:Av time="1584.89" logTime="3.2">15.5998</me:Av>
        <me:Av time="1995.26" logTime="3.3">15.5998</me:Av>
        <me:Av time="2511.89" logTime="3.4">15.5998</me:Av>
        <me:Av time="3162.28" logTime="3.5">15.5998</me:Av>
        <me:Av time="3981.07" logTime="3.6">15.5998</me:Av>
        <me:Av time="5011.87" logTime="3.7">15.5998</me:Av>
        <me:Av time="6309.57" logTime="3.8">15.5998</me:Av>
        <me:Av time="7943.28" logTime="3.9">15.5998</me:Av>
        <me:Av time="10000" logTime="4">15.5998</me:Av>
      </me:avEnergy>
    </me:avEnergyList>
    <me:rateList T="298.15" conc="2.46149e+19" bathGas="N2" units="s-1">
      <me:warning> WARNING: Chemically significant eigenvalues (CSE) not well separated from internal energy relaxation eigenvals (IEREs).  The last CSE = -7.53678e+08 and the first IERE = -9.9347e+08 (last CSE)/(first IERE) ratio = 0.758632, which is less than an order of magnitude  Results obtained from Bartis Widom eigenvalue-vector analysis may be unreliable </me:warning>
      <me:firstOrderLoss ref="AltAmine3">-7.1555e-53</me:firstOrderLoss>
      <me:firstOrderLoss ref="CH2OO.log">-354.983</me:firstOrderLoss>
      <me:firstOrderLoss ref="PC3.log">-7.53678e+08</me:firstOrderLoss>
      <me:firstOrderLoss ref="RC3.log">-1.7348e+08</me:firstOrderLoss>
      <me:firstOrderLoss ref="Ring3.log">-2.10446e-09</me:firstOrderLoss>
      <me:firstOrderRate fromRef="AltAmine3" toRef="CH2OO.log" reactionType="isomerization">0</me:firstOrderRate>
      <me:firstOrderRate fromRef="AltAmine3" toRef="PC3.log" reactionType="isomerization">0</me:firstOrderRate>
      <me:firstOrderRate fromRef="AltAmine3" toRef="RC3.log" reactionType="isomerization">0</me:firstOrderRate>
      <me:firstOrderRate fromRef="AltAmine3" toRef="Ring3.log" reactionType="isomerization">0</me:firstOrderRate>
      <me:firstOrderRate fromRef="CH2OO.log" toRef="AltAmine3" reactionType="isomerization">0</me:firstOrderRate>
      <me:firstOrderRate fromRef="CH2OO.log" toRef="PC3.log" reactionType="isomerization">0.727884</me:firstOrderRate>
      <me:firstOrderRate fromRef="CH2OO.log" toRef="RC3.log" reactionType="isomerization">319.924</me:firstOrderRate>
      <me:firstOrderRate fromRef="CH2OO.log" toRef="Ring3.log" reactionType="isomerization">27.812</me:firstOrderRate>
      <me:firstOrderRate fromRef="PC3.log" toRef="AltAmine3" reactionType="isomerization">0</me:firstOrderRate>
      <me:firstOrderRate fromRef="PC3.log" toRef="CH2OO.log" reactionType="isomerization">1.25463e-64</me:firstOrderRate>
      <me:firstOrderRate fromRef="PC3.log" toRef="RC3.log" reactionType="isomerization">6.58985e-66</me:firstOrderRate>
      <me:firstOrderRate fromRef="PC3.log" toRef="Ring3.log" reactionType="isomerization">1.27898e-51</me:firstOrderRate>
      <me:firstOrderRate fromRef="RC3.log" toRef="AltAmine3" reactionType="isomerization">0</me:firstOrderRate>
      <me:firstOrderRate fromRef="RC3.log" toRef="CH2OO.log" reactionType="isomerization">1.7095e+08</me:firstOrderRate>
      <me:firstOrderRate fromRef="RC3.log" toRef="PC3.log" reactionType="isomerization">20428.9</me:firstOrderRate>
      <me:firstOrderRate fromRef="RC3.log" toRef="Ring3.log" reactionType="isomerization">2.31399e+06</me:firstOrderRate>
      <me:firstOrderRate fromRef="Ring3.log" toRef="AltAmine3" reactionType="isomerization">0</me:firstOrderRate>
      <me:firstOrderRate fromRef="Ring3.log" toRef="CH2OO.log" reactionType="isomerization">2.11058e-24</me:firstOrderRate>
      <me:firstOrderRate fromRef="Ring3.log" toRef="PC3.log" reactionType="isomerization">5.6309e-13</me:firstOrderRate>
      <me:firstOrderRate fromRef="Ring3.log" toRef="RC3.log" reactionType="isomerization">3.28629e-25</me:firstOrderRate>
      <me:firstOrderRate fromRef="AltAmine3" toRef="Formaldehyde.log+IsoC3.log" reactionType="irreversible">0</me:firstOrderRate>
      <me:firstOrderRate fromRef="CH2OO.log" toRef="Formaldehyde.log+IsoC3.log" reactionType="irreversible">7.21013</me:firstOrderRate>
      <me:firstOrderRate fromRef="PC3.log" toRef="Formaldehyde.log+IsoC3.log" reactionType="irreversible">6.46761e-25</me:firstOrderRate>
      <me:firstOrderRate fromRef="RC3.log" toRef="Formaldehyde.log+IsoC3.log" reactionType="irreversible">272694</me:firstOrderRate>
      <me:firstOrderRate fromRef="Ring3.log" toRef="Formaldehyde.log+IsoC3.log" reactionType="irreversible">2.10673e-09</me:firstOrderRate>
    </me:rateList>
  </me:analysis>
</me:mesmer>
