# Supplementary material for: An Experimental and Master Equation Investigation of Kinetics of the CH2OO + RCN Reactions (R = H, CH3, C2H5) and Their Atmospheric Relevance
Source: J Phys Chem A. 2023 Jan 5;127(2):477–88. doi: 10.1021/acs.jpca.2c07073 (PMC9869398; doi:10.1021/acs.jpca.2c07073)
Supplement: Supplementary file 2 — jp2c07073_si_002.zip [file jp2c07073_si_002.zip › MESMER/ILT-ExpFit/CriegeeNitrile2ExpFit.log]

            /|      /|                        \   
           / |     / | ________________________\  
          /  |    /  |  _   _             _   _   
         /   |   /   | / \ / \ |\     /| / \ / \  
        /    |  /    | \_/ \_  | \   / | \_/ |_/  
       /     | /     | /     \ |  \ /  | /   | \  
    \_/      |/      | \_/ \_/ |   V   | \_/ |  \ 

     Mesmer: Master Equation Solver for Multi-Energy well Reactions
     Mesmer v6.0 compiled: -- Oct 25 2021 -- 17:23:48

     Copyright (C) 2009-2020 by
     Struan H. Robertson, Chris Morley, Chi-Hsiu Liang,
     David R. Glowacki, Michael J. Pilling and contributors

     Mesmer is free software: you can redistribute it and/or modify
     it under the terms of the GNU Public License as published by
     the Free Software Foundation, either version 2 of the License,
     or (at your option) any later version.

     But WITHOUT ANY WARRANTY; without even the implied warranty of
     MERCHANTABILITY or FITNESS FOR A PARTICULAR PURPOSE.  See the
     GNU Public License for more details.

    You should have received a copy of the GNU Public License
    along with Mesmer.  If not, see <http://www.gnu.org/licenses/>.

                     Platform:        Linux
                     Execution Date:  Mon Aug 22 13:32:30 2022
                     Number of ranks: 4

defaults.xml, librarymols.xml are in /projappl/kurten/appl_lauri/Mesmer6.0/bin

Parsing input xml file...
CriegeeNitrile2ExpFit.xml

--Parse data for marquardt
The default value of me:MarquardtLambda was used.
The default value of me:MarquardtLambdaScale was used.
Energy convention "" written to <moleculeList>
In R1: Parsing reaction...Association reaction
In Ring2.log: Hindered rotor r1
In Ring2.log: The default value of me:DistributionCalcMethod was used.
In Ring2.log: --Parse data for Boltzmann
In Ring2.log: --Parse data for ExponentialDown
In R1: --Parse data for MesmerILT
In R1: R1:preExponential was given a range with 199 steps 
In R1: R1:nInfinity was given a range with 148 steps 
In R1: The default value of me:TInfinity was used.
In R1: No tunneling method used for R1
In R1: Not a unimolecular reaction: look for excess reactant concentration.
In  S2 : Parsing reaction...Irreversible unimolecular reaction
In STS2.log: Hindered rotor r1
In  S2 : --Parse data for RRKM
In  S2 : No tunneling method used for  S2 
In  H2 : Parsing reaction...Irreversible unimolecular reaction
In TSH2: Hindered rotor r1
In  H2 : --Parse data for RRKM
In  H2 : No tunneling method used for  H2 
3.3e+17PPCC, 233K at dd precision with N2
3.3e+17PPCC, 253K at dd precision with N2
3.3e+17PPCC, 273K at dd precision with N2
3.3e+17PPCC, 296K at dd precision with N2
3.3e+17PPCC, 296K at dd precision with N2
3.3e+17PPCC, 320K at dd precision with N2
3.3e+17PPCC, 320K at dd precision with N2
3.3e+17PPCC, 360K at dd precision with N2
1.6e+18PPCC, 296K at dd precision with N2
3.3e+18PPCC, 296K at dd precision with N2
6.5e+18PPCC, 296K at dd precision with N2
The default value of me:ForceMacroDetailedBalance was used.
Write metadata 20220822_133230

File: "CriegeeNitrile2ExpFit.xml" successfully parsed.
Main Calculation begins
Now calculating...

--Execute calcMethod marquardt
In FastLaplaceConvolution: 12720 values in the FFT convolution routine were replaced by standard convolution
In FastLaplaceConvolution: 6340 values in the FFT convolution routine were replaced by standard convolution

Chi^2 = 23.2979 Lambda = 1
R1:preExponential=1.02862e-14  R1:nInfinity=-0.502989  
In FastLaplaceConvolution: 6380 values in the FFT convolution routine were replaced by standard convolution
In FastLaplaceConvolution: 6360 values in the FFT convolution routine were replaced by standard convolution

Chi^2 = 23.2958 Lambda = 0.1
R1:preExponential=1.02782e-14  R1:nInfinity=-0.499553  
Iteration: 1 of Marquardt. ChiSquare = 23.2958, Lambda = 0.1
Number of cells = 50000, Number of grains = 605
In timeEvolution: No population was assigned. Initialize the first source term to 1.0.
 -- Total time elapsed: 369 seconds.


    Temperature  Concentration    Exp. Coeff.    Cal. Coeff.

            233        3.3e+17       1.28e-14    1.17697e-14
            253        3.3e+17       1.29e-14      1.128e-14
            273        3.3e+17       1.04e-14    1.08473e-14
            296        3.3e+17        9.2e-15    1.04068e-14
            296        3.3e+17       1.12e-14    1.04068e-14
            320        3.3e+17       1.47e-14    1.00003e-14
            320        3.3e+17       1.21e-14    1.00003e-14
            360        3.3e+17       1.11e-14    9.41763e-15
            296        1.6e+18        9.2e-15    1.04068e-14
            296        3.3e+18        8.2e-15    1.04068e-14
            296        6.5e+18        9.2e-15    1.04068e-14


Chi^2 = 23.2958

Best fit parameters:

R1:preExponential = 1.02782e-14 +/- 3.81788e-16
R1:nInfinity = -0.499553 +/- 0.344094

Correlation coefficients:

R1:nInfinity , R1:preExponential = 0.394272

Goodness of Fit:

Number of degrees of Freedom = 9
Chi^2 probability = 0.00556516

System saved to CriegeeNitrile2ExpFit-out.xml
Total time elapsed: 369 seconds.
