# Supplementary material for: An Experimental and Master Equation Investigation of Kinetics of the CH2OO + RCN Reactions (R = H, CH3, C2H5) and Their Atmospheric Relevance
Source: J Phys Chem A. 2023 Jan 5;127(2):477–88. doi: 10.1021/acs.jpca.2c07073 (PMC9869398; doi:10.1021/acs.jpca.2c07073)
Supplement: Supplementary file 2 — jp2c07073_si_002.zip [file jp2c07073_si_002.zip › MESMER/ILT-ExpFit/CriegeeNitrile2ExpFit-out.xml]

<?xml version="1.0" encoding="utf-8" ?>
<?xml-stylesheet type='text/xsl' href='../../mesmer2.xsl' media='other'?>
<?xml-stylesheet type='text/xsl' href='../../mesmer1.xsl' media='screen'?>
<me:mesmer xmlns="http://www.xml-cml.org/schema" xmlns:me="http://www.chem.leeds.ac.uk/mesmer" xmlns:xsi="http://www.w3.org/2001/XMLSchema-instance">
  <me:title>CriegeeNitrile2</me:title>
  <moleculeList convention="">
    <molecule id="CH2oo.log" description="CH2oo.log">
      <atomArray>
        <atom id="a1" elementType="C" hydrogenCount="2" x3="1.058078" y3="-0.199923" z3="0.000000" />
        <atom id="a2" elementType="H" hydrogenCount="0" x3="1.005629" y3="-1.281919" z3="0.000000" />
        <atom id="a3" elementType="H" hydrogenCount="0" x3="1.966772" y3="0.384409" z3="0.000000" />
        <atom id="a4" elementType="O" hydrogenCount="0" x3="0.000000" y3="0.456542" z3="0.000000" />
        <atom id="a5" elementType="O" hydrogenCount="0" x3="-1.165109" y3="-0.194412" z3="0.000000" />
      </atomArray>
      <bondArray>
        <bond atomRefs2="a1 a2" order="1" />
        <bond atomRefs2="a1 a3" order="1" />
        <bond atomRefs2="a1 a4" order="1" />
        <bond atomRefs2="a4 a5" order="1" />
      </bondArray>
      <propertyList>
        <property title="File Format">
          <scalar>g16</scalar>
        </property>
        <property dictRef="me:ZPE">
          <scalar units="kcal/mol">0.0</scalar>
        </property>
        <property title="Vibrational Frequencies" dictRef="me:vibFreqs">
          <array units="cm-1">543.2489 690.0797 960.7848 979.2214 1258.1765 1422.9589 1593.2124 3137.9486 3291.0333</array>
        </property>
        <property dictRef="me:rotConsts">
          <array units="GHz">81.57743 12.67017 10.96686</array>
        </property>
        <property dictRef="me:symmetryNumber">
          <scalar>1</scalar>
        </property>
        <property dictRef="me:spinMultiplicity">
          <scalar>1</scalar>
        </property>
        <property dictRef="me:frequenciesScaleFactor" default="true">
          <scalar>1</scalar>
        </property>
      </propertyList>
      <me:DOSCMethod>ClassicalRotors</me:DOSCMethod>
    </molecule>
    <molecule id="CH3CN.log" description="CH3CN.log">
      <atomArray>
        <atom id="a1" elementType="C" hydrogenCount="0" x3="-0.281014" y3="0.000268" z3="-0.000071" />
        <atom id="a2" elementType="N" hydrogenCount="0" x3="-1.427186" y3="-0.000119" z3="0.000032" />
        <atom id="a3" elementType="C" hydrogenCount="3" x3="1.173636" y3="-0.000060" z3="0.000016" />
        <atom id="a4" elementType="H" hydrogenCount="0" x3="1.544632" y3="-0.995975" z3="0.233800" />
        <atom id="a5" elementType="H" hydrogenCount="0" x3="1.544965" y3="0.700223" z3="0.745573" />
        <atom id="a6" elementType="H" hydrogenCount="0" x3="1.544975" y3="0.295333" z3="-0.979262" />
      </atomArray>
      <bondArray>
        <bond atomRefs2="a6 a3" order="1" />
        <bond atomRefs2="a1 a3" order="1" />
        <bond atomRefs2="a1 a2" order="3" />
        <bond atomRefs2="a3 a4" order="1" />
        <bond atomRefs2="a3 a5" order="1" />
      </bondArray>
      <propertyList>
        <property title="File Format">
          <scalar>g16</scalar>
        </property>
        <property dictRef="me:ZPE">
          <scalar units="kcal/mol">0.0</scalar>
        </property>
        <property title="Vibrational Frequencies" dictRef="me:vibFreqs">
          <array units="cm-1">385.1968 385.4021 937.0092 1066.1841 1066.3197 1416.4490 1480.7657 1480.8283 2401.3797 3072.9161 3154.7676 3154.7825</array>
        </property>
        <property dictRef="me:rotConsts">
          <array units="GHz">159.75006 9.31057 9.31057</array>
        </property>
        <property dictRef="me:symmetryNumber">
          <scalar>3</scalar>
        </property>
        <property dictRef="me:spinMultiplicity">
          <scalar>1</scalar>
        </property>
        <property dictRef="me:frequenciesScaleFactor" default="true">
          <scalar>1</scalar>
        </property>
      </propertyList>
      <me:DOSCMethod>ClassicalRotors</me:DOSCMethod>
    </molecule>
    <molecule id="Ring2.log" description="Ring2.log">
      <atomArray>
        <atom id="a1" elementType="O" hydrogenCount="0" x3="-1.074824" y3="-0.165921" z3="0.000000" />
        <atom id="a2" elementType="O" hydrogenCount="0" x3="-0.529495" y3="-1.491948" z3="0.000000" />
        <atom id="a3" elementType="C" hydrogenCount="2" x3="0.906314" y3="-1.305534" z3="0.000000" />
        <atom id="a4" elementType="N" hydrogenCount="0" x3="1.139235" y3="0.111176" z3="0.000000" />
        <atom id="a5" elementType="C" hydrogenCount="0" x3="0.000000" y3="0.651566" z3="0.000000" />
        <atom id="a6" elementType="H" hydrogenCount="0" x3="1.317810" y3="-1.776916" z3="0.896124" />
        <atom id="a7" elementType="H" hydrogenCount="0" x3="1.317810" y3="-1.776916" z3="-0.896124" />
        <atom id="a8" elementType="C" hydrogenCount="3" x3="-0.328651" y3="2.098945" z3="0.000000" />
        <atom id="a9" elementType="H" hydrogenCount="0" x3="-0.917553" y3="2.349053" z3="0.881227" />
        <atom id="a10" elementType="H" hydrogenCount="0" x3="-0.917553" y3="2.349053" z3="-0.881227" />
        <atom id="a11" elementType="H" hydrogenCount="0" x3="0.593408" y3="2.670580" z3="0.000000" />
      </atomArray>
      <bondArray>
        <bond atomRefs2="a7 a3" order="1" />
        <bond atomRefs2="a10 a8" order="1" />
        <bond atomRefs2="a1 a2" order="1" />
        <bond atomRefs2="a1 a5" order="1" />
        <bond atomRefs2="a2 a3" order="1" />
        <bond atomRefs2="a3 a4" order="1" />
        <bond atomRefs2="a3 a6" order="1" />
        <bond atomRefs2="a4 a5" order="2" />
        <bond id="r1" atomRefs2="a5 a8" order="1" />
        <bond atomRefs2="a8 a11" order="1" />
        <bond atomRefs2="a8 a9" order="1" />
      </bondArray>
      <propertyList>
        <property title="File Format">
          <scalar>g16</scalar>
        </property>
        <property dictRef="me:ZPE">
          <scalar units="kcal/mol">-51.2925</scalar>
        </property>
        <property title="Vibrational Frequencies" dictRef="me:vibFreqs">
          <array units="cm-1">161.504884 252.5722461 340.9294222 640.2827605 653.613022 761.8629812 828.3654114 959.7040116 973.8041967 980.0497218 996.7149151 1101.964699 1126.80644 1219.764929 1278.597355 1379.387053 1423.711698 1489.079099 1497.601821 1539.654845 1733.151548 3071.002138 3111.24375 3169.308965 3195.700645 3233.556577</array>
        </property>
        <property dictRef="me:rotConsts">
          <array units="GHz">8.55785 3.50288 2.56587</array>
        </property>
        <property dictRef="me:symmetryNumber">
          <scalar>1</scalar>
        </property>
        <property dictRef="me:spinMultiplicity">
          <scalar>1</scalar>
        </property>
        <property dictRef="me:epsilon">
          <scalar>477.2</scalar>
          <!--a-pin SI-->
        </property>
        <property dictRef="me:sigma">
          <scalar>5.31</scalar>
          <!--a-pin SI-->
        </property>
        <property dictRef="me:frequenciesScaleFactor" default="true">
          <scalar>1</scalar>
        </property>
      </propertyList>
      <me:energyTransferModel xsi:type="me:ExponentialDown">
        <me:deltaEDown units="cm-1">310</me:deltaEDown>
      </me:energyTransferModel>
      <me:DOSCMethod>ClassicalRotors</me:DOSCMethod>
      <me:ExtraDOSCMethod xsi:type="me:HinderedRotorQM1D">
        <me:bondRef>r1</me:bondRef>
        <me:HinderedRotorPotential format="analytical" units="kJ/mol">
          <me:PotentialPoint index="0" coefficient="1.665" />
          <me:PotentialPoint index="3" coefficient="-1.665" />
        </me:HinderedRotorPotential>
        <me:periodicity>3</me:periodicity>
      </me:ExtraDOSCMethod>
      <me:DistributionCalcMethod default="true" name="Boltzmann" />
      <me:densityOfStatesList calculated="20220822_133230">
        <me:description>Rovibronic partition function calculation at various temperatures. qtot : product of QM partition functions for vibrations (1-D harmonic oscillator) and classical partition functions for rotations.  sumc : cell based partition function. sumg : grain based partition function </me:description>
        <me:densityOfStates>
          <me:T>200</me:T>
          <me:qtot>215280</me:qtot>
          <me:sumc>214913</me:sumc>
          <me:sumg>214178</me:sumg>
        </me:densityOfStates>
        <me:densityOfStates>
          <me:T>300</me:T>
          <me:qtot>1.06676e+06</me:qtot>
          <me:sumc>1.0639e+06</me:sumc>
          <me:sumg>1.06227e+06</me:sumg>
        </me:densityOfStates>
      </me:densityOfStatesList>
    </molecule>
    <molecule id="STS2.log" description="STS2.log">
      <atomArray>
        <atom id="a1" elementType="O" hydrogenCount="0" x3="-0.484134" y3="1.244388" z3="0.046095" />
        <atom id="a2" elementType="O" hydrogenCount="0" x3="1.835001" y3="0.663577" z3="-0.080670" />
        <atom id="a3" elementType="C" hydrogenCount="2" x3="1.937633" y3="-0.546212" z3="0.054762" />
        <atom id="a4" elementType="N" hydrogenCount="0" x3="-0.099820" y3="-1.079961" z3="-0.026727" />
        <atom id="a5" elementType="C" hydrogenCount="0" x3="-0.729911" y3="0.014930" z3="0.004884" />
        <atom id="a6" elementType="H" hydrogenCount="0" x3="2.141762" y3="-1.200382" z3="-0.804350" />
        <atom id="a7" elementType="H" hydrogenCount="0" x3="2.024518" y3="-1.001831" z3="1.051837" />
        <atom id="a8" elementType="C" hydrogenCount="3" x3="-2.281611" y3="-0.243050" z3="-0.014417" />
        <atom id="a9" elementType="H" hydrogenCount="0" x3="-2.675706" y3="0.253067" z3="-0.896122" />
        <atom id="a10" elementType="H" hydrogenCount="0" x3="-2.690290" y3="0.201133" z3="0.888070" />
        <atom id="a11" elementType="H" hydrogenCount="0" x3="-2.465145" y3="-1.309998" z3="-0.047115" />
      </atomArray>
      <bondArray>
        <bond atomRefs2="a9 a8" order="1" />
        <bond atomRefs2="a6 a3" order="1" />
        <bond atomRefs2="a2 a3" order="2" />
        <bond atomRefs2="a11 a8" order="1" />
        <bond atomRefs2="a4 a5" order="1" />
        <bond id="r1" atomRefs2="a8 a5" order="1" />
        <bond atomRefs2="a8 a10" order="1" />
        <bond atomRefs2="a5 a1" order="2" />
        <bond atomRefs2="a3 a7" order="1" />
      </bondArray>
      <propertyList>
        <property title="File Format">
          <scalar>g16</scalar>
        </property>
        <property dictRef="me:ZPE">
          <scalar units="kcal/mol">-19.7883</scalar>
        </property>
        <property title="Vibrational Frequencies" dictRef="me:vibFreqs">
          <array units="cm-1">96.39687116 136.2474171 218.414561 387.8437728 480.2566096 570.6485064 616.9778715 841.2344012 910.2266048 1022.904879 1030.80296 1103.504891 1189.552905 1232.428067 1377.652431 1393.851867 1488.333064 1501.13743 1537.225028 1819.817839 3019.251407 3124.91481 3130.416703 3236.623006 3268.764322</array>
        </property>
        <property dictRef="me:imFreqs">
          <array units="cm-1">-466.3901046</array>
        </property>
        <property dictRef="me:rotConsts">
          <array units="GHz">8.0274563 2.8855691 2.2140320</array>
        </property>
        <property dictRef="me:symmetryNumber">
          <scalar>1</scalar>
        </property>
        <property dictRef="me:TSOpticalSymmetryNumber">
          <scalar>2</scalar>
        </property>
        <property dictRef="me:spinMultiplicity">
          <scalar>1</scalar>
        </property>
        <property dictRef="me:frequenciesScaleFactor" default="true">
          <scalar>1</scalar>
        </property>
      </propertyList>
      <me:DOSCMethod xsi:type="me:ClassicalRotors" />
      <me:ExtraDOSCMethod xsi:type="me:HinderedRotorQM1D">
        <me:bondRef>r1</me:bondRef>
        <me:HinderedRotorPotential format="analytical" units="kJ/mol">
          <me:PotentialPoint index="0" coefficient="3.520" />
          <me:PotentialPoint index="3" coefficient="-3.520" />
        </me:HinderedRotorPotential>
        <me:periodicity>3</me:periodicity>
      </me:ExtraDOSCMethod>
      <me:densityOfStatesList calculated="20220822_133231">
        <me:description>Rovibronic partition function calculation at various temperatures. qtot : product of QM partition functions for vibrations (1-D harmonic oscillator) and classical partition functions for rotations.  sumc : cell based partition function. sumg : grain based partition function </me:description>
        <me:densityOfStates>
          <me:T>200</me:T>
          <me:qtot>931853</me:qtot>
          <me:sumc>936041</me:sumc>
          <me:sumg>932842</me:sumg>
        </me:densityOfStates>
        <me:densityOfStates>
          <me:T>300</me:T>
          <me:qtot>6.7253e+06</me:qtot>
          <me:sumc>6.76163e+06</me:sumc>
          <me:sumg>6.7513e+06</me:sumg>
        </me:densityOfStates>
      </me:densityOfStatesList>
    </molecule>
    <molecule id="Formaldehyde.log" description="Formaldehyde.log">
      <atomArray>
        <atom id="a1" elementType="C" hydrogenCount="2" x3="0.000000" y3="0.000000" z3="-0.525299" />
        <atom id="a2" elementType="H" hydrogenCount="0" x3="0.000000" y3="0.938820" z3="-1.108161" />
        <atom id="a3" elementType="H" hydrogenCount="0" x3="0.000000" y3="-0.938820" z3="-1.108161" />
        <atom id="a4" elementType="O" hydrogenCount="0" x3="0.000000" y3="0.000000" z3="0.671015" />
      </atomArray>
      <bondArray>
        <bond atomRefs2="a2 a1" order="1" />
        <bond atomRefs2="a3 a1" order="1" />
        <bond atomRefs2="a1 a4" order="2" />
      </bondArray>
      <propertyList>
        <property title="File Format">
          <scalar>g16</scalar>
        </property>
        <property dictRef="me:ZPE">
          <scalar units="kcal/mol">0.0</scalar>
        </property>
        <property title="Vibrational Frequencies" dictRef="me:vibFreqs">
          <array units="cm-1">1208.4168 1272.1648 1536.5095 1852.8375 2913.2769 2974.1737</array>
        </property>
        <property dictRef="me:rotConsts">
          <array units="GHz">284.47071 39.39723 34.60472</array>
        </property>
        <property dictRef="me:symmetryNumber">
          <scalar>2</scalar>
        </property>
        <property dictRef="me:spinMultiplicity">
          <scalar>1</scalar>
        </property>
      </propertyList>
      <me:DOSCMethod>ClassicalRotors</me:DOSCMethod>
    </molecule>
    <molecule id="IsoC2.log" description="IsoC2.log">
      <atomArray>
        <atom id="a1" elementType="O" hydrogenCount="0" x3="1.882603" y3="0.151278" z3="0.000006" />
        <atom id="a2" elementType="C" hydrogenCount="0" x3="0.733790" y3="-0.060751" z3="-0.000003" />
        <atom id="a3" elementType="N" hydrogenCount="0" x3="-0.410420" y3="-0.400209" z3="-0.000015" />
        <atom id="a4" elementType="C" hydrogenCount="3" x3="-1.727025" y3="0.170276" z3="0.000002" />
        <atom id="a5" elementType="H" hydrogenCount="0" x3="-1.883755" y3="0.784807" z3="-0.886426" />
        <atom id="a6" elementType="H" hydrogenCount="0" x3="-1.884959" y3="0.781718" z3="0.888351" />
        <atom id="a7" elementType="H" hydrogenCount="0" x3="-2.459752" y3="-0.632435" z3="-0.001866" />
      </atomArray>
      <bondArray>
        <bond atomRefs2="a5 a4" order="1" />
        <bond atomRefs2="a7 a4" order="1" />
        <bond atomRefs2="a3 a2" order="2" />
        <bond atomRefs2="a3 a4" order="1" />
        <bond atomRefs2="a2 a1" order="2" />
        <bond atomRefs2="a4 a6" order="1" />
      </bondArray>
      <propertyList>
        <property title="File Format">
          <scalar>g16</scalar>
        </property>
        <property dictRef="me:ZPE">
          <scalar units="kcal/mol">-95.7531</scalar>
        </property>
        <property title="Vibrational Frequencies" dictRef="me:vibFreqs">
          <array units="cm-1">47.6344 165.6066 613.2216 656.0384 898.0581 1139.1631 1162.4514 1467.8808 1496.0301 1514.7746 1536.9177 2396.7472 3051.9925 3120.6653 3146.7420</array>
        </property>
        <property dictRef="me:rotConsts">
          <array units="GHz">81.60827 4.37575 4.26431</array>
        </property>
        <property dictRef="me:symmetryNumber">
          <scalar>1</scalar>
        </property>
        <property dictRef="me:spinMultiplicity">
          <scalar>1</scalar>
        </property>
      </propertyList>
      <me:DOSCMethod>ClassicalRotors</me:DOSCMethod>
    </molecule>
    <molecule id="TSH2" description="TSH2">
      <atomArray>
        <atom id="a1" elementType="O" hydrogenCount="0" x3="-1.818280" y3="0.585150" z3="-0.064810" />
        <atom id="a2" elementType="O" hydrogenCount="0" x3="0.326580" y3="1.262010" z3="0.032390" />
        <atom id="a3" elementType="C" hydrogenCount="0" x3="0.703120" y3="0.105080" z3="-0.091510" />
        <atom id="a4" elementType="N" hydrogenCount="0" x3="-0.106730" y3="-0.992770" z3="-0.182810" />
        <atom id="a5" elementType="C" hydrogenCount="2" x3="-1.406930" y3="-0.614600" z3="0.175120" />
        <atom id="a6" elementType="H" hydrogenCount="0" x3="-1.748140" y3="-1.130270" z3="1.095130" />
        <atom id="a7" elementType="H" hydrogenCount="0" x3="-1.935530" y3="-1.158070" z3="-0.678740" />
        <atom id="a8" elementType="C" hydrogenCount="3" x3="2.172200" y3="-0.247040" z3="0.052970" />
        <atom id="a9" elementType="H" hydrogenCount="0" x3="2.386370" y3="-1.148790" z3="-0.513370" />
        <atom id="a10" elementType="H" hydrogenCount="0" x3="2.386930" y3="-0.436500" z3="1.103880" />
        <atom id="a11" elementType="H" hydrogenCount="0" x3="2.780720" y3="0.585150" z3="-0.287350" />
      </atomArray>
      <bondArray>
        <bond atomRefs2="a7 a5" order="1" />
        <bond atomRefs2="a9 a8" order="1" />
        <bond atomRefs2="a11 a8" order="1" />
        <bond atomRefs2="a4 a3" order="1" />
        <bond atomRefs2="a4 a5" order="1" />
        <bond atomRefs2="a3 a2" order="2" />
        <bond id="r1" atomRefs2="a3 a8" order="1" />
        <bond atomRefs2="a1 a5" order="1" />
        <bond atomRefs2="a8 a10" order="1" />
        <bond atomRefs2="a5 a6" order="1" />
      </bondArray>
      <propertyList>
        <property title="File Format">
          <scalar>g16</scalar>
        </property>
        <property dictRef="me:ZPE">
          <scalar units="kcal/mol">-18.4841</scalar>
        </property>
        <property title="Vibrational Frequencies" dictRef="me:vibFreqs">
          <array units="cm-1">57.5489 125.7094 342.0366 454.5074 542.1973 602.2907 686.8756 747.4249 933.8332 992.1645 1031.2743 1059.8024 1175.4813 1224.8673 1307.9443 1387.6827 1392.8462 1475.7022 1482.2046 1606.0440 2689.1822 2894.9536 3076.2519 3157.9803 3186.3910</array>
        </property>
        <property dictRef="me:imFreqs">
          <array units="cm-1">-408.0408</array>
        </property>
        <property dictRef="me:rotConsts">
          <array units="GHz">8.59469 2.94957 2.28104</array>
        </property>
        <property dictRef="me:symmetryNumber">
          <scalar>1</scalar>
        </property>
        <property dictRef="me:TSOpticalSymmetryNumber">
          <scalar>2</scalar>
        </property>
        <property dictRef="me:spinMultiplicity">
          <scalar>1</scalar>
        </property>
        <property dictRef="me:frequenciesScaleFactor" default="true">
          <scalar>1</scalar>
        </property>
      </propertyList>
      <me:DOSCMethod>ClassicalRotors</me:DOSCMethod>
      <me:ExtraDOSCMethod xsi:type="me:HinderedRotorQM1D">
        <me:bondRef>r1</me:bondRef>
        <me:HinderedRotorPotential format="analytical" units="kJ/mol">
          <me:PotentialPoint index="0" coefficient="0.809" />
          <me:PotentialPoint index="3" coefficient="-0.809" />
        </me:HinderedRotorPotential>
        <me:periodicity>3</me:periodicity>
      </me:ExtraDOSCMethod>
      <me:densityOfStatesList calculated="20220822_133231">
        <me:description>Rovibronic partition function calculation at various temperatures. qtot : product of QM partition functions for vibrations (1-D harmonic oscillator) and classical partition functions for rotations.  sumc : cell based partition function. sumg : grain based partition function </me:description>
        <me:densityOfStates>
          <me:T>200</me:T>
          <me:qtot>1.86435e+06</me:qtot>
          <me:sumc>1.84695e+06</me:sumc>
          <me:sumg>1.84062e+06</me:sumg>
        </me:densityOfStates>
        <me:densityOfStates>
          <me:T>300</me:T>
          <me:qtot>1.21317e+07</me:qtot>
          <me:sumc>1.20162e+07</me:sumc>
          <me:sumg>1.19979e+07</me:sumg>
        </me:densityOfStates>
      </me:densityOfStatesList>
    </molecule>
    <molecule id="Altamine2" description="Altamine2">
      <atomArray>
        <atom id="a1" elementType="O" hydrogenCount="0" x3="-1.059830" y3="1.373250" z3="-0.000280" />
        <atom id="a2" elementType="O" hydrogenCount="0" x3="2.579280" y3="-0.314830" z3="-0.000180" />
        <atom id="a3" elementType="C" hydrogenCount="1" x3="1.517780" y3="0.248300" z3="0.000470" />
        <atom id="a4" elementType="N" hydrogenCount="1" x3="0.316270" y3="-0.434700" z3="-0.000120" />
        <atom id="a5" elementType="C" hydrogenCount="0" x3="-0.934890" y3="0.175470" z3="-0.000170" />
        <atom id="a6" elementType="H" hydrogenCount="0" x3="1.390320" y3="1.336540" z3="0.001370" />
        <atom id="a7" elementType="H" hydrogenCount="0" x3="0.381090" y3="-1.440360" z3="-0.001180" />
        <atom id="a8" elementType="C" hydrogenCount="3" x3="-2.088240" y3="-0.793260" z3="0.000220" />
        <atom id="a9" elementType="H" hydrogenCount="0" x3="-3.019180" y3="-0.236430" z3="-0.000180" />
        <atom id="a10" elementType="H" hydrogenCount="0" x3="-2.044830" y3="-1.432950" z3="0.882490" />
        <atom id="a11" elementType="H" hydrogenCount="0" x3="-2.044810" y3="-1.434200" z3="-0.881140" />
      </atomArray>
      <bondArray>
        <bond atomRefs2="a11 a8" order="1" />
        <bond atomRefs2="a7 a4" order="1" />
        <bond atomRefs2="a1 a5" order="2" />
        <bond atomRefs2="a2 a3" order="2" />
        <bond atomRefs2="a9 a8" order="1" />
        <bond atomRefs2="a5 a4" order="1" />
        <bond atomRefs2="a5 a8" order="1" />
        <bond atomRefs2="a4 a3" order="1" />
        <bond atomRefs2="a8 a10" order="1" />
        <bond atomRefs2="a3 a6" order="1" />
      </bondArray>
      <propertyList>
        <property title="File Format">
          <scalar>g16</scalar>
        </property>
        <property dictRef="me:ZPE">
          <scalar units="kcal/mol">-130.8905</scalar>
        </property>
        <property title="Vibrational Frequencies" dictRef="me:vibFreqs">
          <array units="cm-1">74.8192 124.7933 185.9306 209.9930 402.4426 532.3986 594.9896 641.8914 677.8377 985.9852 998.0245 1065.5082 1068.8170 1215.0547 1234.7281 1386.2336 1407.5394 1470.6098 1488.7420 1511.7346 1812.9950 1851.1842 3059.5316 3071.8972 3128.3046 3184.5444 3635.0367</array>
        </property>
        <property dictRef="me:rotConsts">
          <array units="GHz">9.67227 2.12756 1.76302</array>
        </property>
        <property dictRef="me:symmetryNumber">
          <scalar>1</scalar>
        </property>
        <property dictRef="me:spinMultiplicity">
          <scalar>1</scalar>
        </property>
        <property dictRef="me:epsilon">
          <scalar>488.9</scalar>
          <!--a-pin SI-->
        </property>
        <property dictRef="me:sigma">
          <scalar>5.20</scalar>
          <!--a-pin SI-->
        </property>
      </propertyList>
      <me:energyTransferModel xsi:type="me:ExponentialDown">
        <me:deltaEDown units="cm-1">540</me:deltaEDown>
      </me:energyTransferModel>
      <me:DOSCMethod>ClassicalRotors</me:DOSCMethod>
    </molecule>
    <molecule id="N2" description="Bath">
      <propertyList>
        <property dictRef="me:epsilon">
          <scalar>91.85</scalar>
        </property>
        <property dictRef="me:sigma">
          <scalar>3.919</scalar>
        </property>
        <property dictRef="me:MW">
          <scalar units="amu">28.014</scalar>
        </property>
      </propertyList>
    </molecule>
  </moleculeList>
  <reactionList>
    <reaction id="R1" reversible="true">
      <reactantList>
        <reactant>
          <molecule ref="CH2oo.log" role="deficientReactant" />
        </reactant>
        <reactant>
          <molecule ref="CH3CN.log" role="excessReactant" />
        </reactant>
      </reactantList>
      <productList>
        <product>
          <molecule ref="Ring2.log" role="modelled" />
        </product>
      </productList>
      <me:excessReactantConc>1.0e15</me:excessReactantConc>
      <me:MCRCMethod xsi:type="MesmerILT">
        <me:preExponential lower="1.0e-15" upper="1.0e-13" stepsize="0.05e-14" fitted="20220822_133727" chiSquared="23.2958">1.02782e-14</me:preExponential>
        <me:activationEnergy units="kJ/mol">0.0</me:activationEnergy>
        <me:TInfinity>300.0</me:TInfinity>
        <me:nInfinity lower="-1.47" upper="0.0" stepsize="0.01" fitted="20220822_133727" chiSquared="23.2958">-0.499553</me:nInfinity>
      </me:MCRCMethod>
      <me:TInfinity default="true">298</me:TInfinity>
    </reaction>
    <reaction id=" S2 ">
      <reactant>
        <molecule ref="Ring2.log" role="modelled" />
      </reactant>
      <me:transitionState>
        <molecule ref="STS2.log" role="transitionState" />
      </me:transitionState>
      <product>
        <molecule ref="Formaldehyde.log" role="sink" />
      </product>
      <product>
        <molecule ref="IsoC2.log" role="sink" />
      </product>
      <me:MCRCMethod name="RRKM" />
    </reaction>
    <reaction id=" H2 ">
      <reactant>
        <molecule ref="Ring2.log" role="modelled" />
      </reactant>
      <me:transitionState>
        <molecule ref="TSH2" role="transitionState" />
      </me:transitionState>
      <product>
        <molecule ref="Altamine2" role="sink" />
      </product>
      <me:MCRCMethod name="RRKM" />
    </reaction>
  </reactionList>
  <me:conditions>
    <me:bathGas>N2</me:bathGas>
    <me:PTs>
      <me:PTpair units="PPCC" P="3.3e17" T="233.0" precision="dd" bathGas="N2">
        <me:experimentalRate ref1="CH2oo.log" ref2="CH2oo.log" refReaction="R1" error="0.11e-14" calculated="20220822_133839" calcVal="1.17697e-14">1.28e-14</me:experimentalRate>
      </me:PTpair>
      <me:PTpair units="PPCC" P="3.3e17" T="253.0" precision="dd" bathGas="N2">
        <me:experimentalRate ref1="CH2oo.log" ref2="CH2oo.log" refReaction="R1" error="0.17e-14" calculated="20220822_133839" calcVal="1.128e-14">1.29e-14</me:experimentalRate>
      </me:PTpair>
      <me:PTpair units="PPCC" P="3.3e17" T="273.0" precision="dd" bathGas="N2">
        <me:experimentalRate ref1="CH2oo.log" ref2="CH2oo.log" refReaction="R1" error="0.11e-14" calculated="20220822_133839" calcVal="1.08473e-14">1.04e-14</me:experimentalRate>
      </me:PTpair>
      <me:PTpair units="PPCC" P="3.3e17" T="296.0" precision="dd" bathGas="N2">
        <me:experimentalRate ref1="CH2oo.log" ref2="CH2oo.log" refReaction="R1" error="0.10e-14" calculated="20220822_133839" calcVal="1.04068e-14">0.92e-14</me:experimentalRate>
      </me:PTpair>
      <me:PTpair units="PPCC" P="3.3e17" T="296.0" precision="dd" bathGas="N2">
        <me:experimentalRate ref1="CH2oo.log" ref2="CH2oo.log" refReaction="R1" error="0.11e-14" calculated="20220822_133839" calcVal="1.04068e-14">1.12e-14</me:experimentalRate>
      </me:PTpair>
      <me:PTpair units="PPCC" P="3.3e17" T="320.0" precision="dd" bathGas="N2">
        <me:experimentalRate ref1="CH2oo.log" ref2="CH2oo.log" refReaction="R1" error="0.16e-14" calculated="20220822_133839" calcVal="1.00003e-14">1.47e-14</me:experimentalRate>
      </me:PTpair>
      <me:PTpair units="PPCC" P="3.3e17" T="320.0" precision="dd" bathGas="N2">
        <me:experimentalRate ref1="CH2oo.log" ref2="CH2oo.log" refReaction="R1" error="0.12e-14" calculated="20220822_133839" calcVal="1.00003e-14">1.21e-14</me:experimentalRate>
      </me:PTpair>
      <me:PTpair units="PPCC" P="3.3e17" T="360.0" precision="dd" bathGas="N2">
        <me:experimentalRate ref1="CH2oo.log" ref2="CH2oo.log" refReaction="R1" error="0.24e-14" calculated="20220822_133839" calcVal="9.41763e-15">1.11e-14</me:experimentalRate>
      </me:PTpair>
      <me:PTpair units="PPCC" P="1.6e18" T="296.0" precision="dd" bathGas="N2">
        <me:experimentalRate ref1="CH2oo.log" ref2="CH2oo.log" refReaction="R1" error="0.13e-14" calculated="20220822_133839" calcVal="1.04068e-14">0.92e-14</me:experimentalRate>
      </me:PTpair>
      <me:PTpair units="PPCC" P="3.3e18" T="296.0" precision="dd" bathGas="N2">
        <me:experimentalRate ref1="CH2oo.log" ref2="CH2oo.log" refReaction="R1" error="0.10e-14" calculated="20220822_133839" calcVal="1.04068e-14">0.82e-14</me:experimentalRate>
      </me:PTpair>
      <me:PTpair units="PPCC" P="6.5e18" T="296.0" precision="dd" bathGas="N2">
        <me:experimentalRate ref1="CH2oo.log" ref2="CH2oo.log" refReaction="R1" error="0.10e-14" calculated="20220822_133839" calcVal="1.04068e-14">0.92e-14</me:experimentalRate>
      </me:PTpair>
    </me:PTs>
  </me:conditions>
  <me:modelParameters>
    <me:grainSize units="cm-1">40</me:grainSize>
    <me:energyAboveTheTopHill>25</me:energyAboveTheTopHill>
  </me:modelParameters>
  <me:control>
    <!--
<me:calcMethod>simpleCalc</me:calcMethod>
-->
    <me:calcMethod xsi:type="me:marquardt">
      <me:MarquardtIterations>200</me:MarquardtIterations>
      <me:MarquardtTolerance>1.0e-4</me:MarquardtTolerance>
      <me:MarquardtDerivDelta>0.025</me:MarquardtDerivDelta>
      <me:MarquardtLambda default="true">1.0</me:MarquardtLambda>
      <me:MarquardtLambdaScale default="true">10.0</me:MarquardtLambdaScale>
    </me:calcMethod>
    <me:eigenvalues>12</me:eigenvalues>
    <me:testDOS />
    <me:printSpeciesProfile />
    <me:shortestTimeOfInterest>1.0e-10</me:shortestTimeOfInterest>
    <me:MaximumEvolutionTime>1e5</me:MaximumEvolutionTime>
    <me:ForceMacroDetailedBalance default="true">true</me:ForceMacroDetailedBalance>
  </me:control>
  <metadataList xmlns:dc="http://purl.org/dc/elements/1.1/">
    <dc:title>CriegeeNitrile2</dc:title>
    <dc:source>CriegeeNitrile2ExpFit.xml</dc:source>
    <dc:creator>Mesmer v6.0</dc:creator>
    <dc:date>20220822_133230</dc:date>
    <dc:contributor>lfranzon</dc:contributor>
  </metadataList>
  <me:analysis calculated="20220822_133839">
    <me:description>Only selected calculations shown here</me:description>
    <me:parameters R1-preExponential="1.02782e-14" R1-nInfinity="-0.499553" />
    <me:eigenvalueList number="606" selection="12">
      <me:eigenvalue>-4.84166e+07</me:eigenvalue>
      <me:eigenvalue>-4.5104e+07</me:eigenvalue>
      <me:eigenvalue>-4.19337e+07</me:eigenvalue>
      <me:eigenvalue>-3.89544e+07</me:eigenvalue>
      <me:eigenvalue>-3.62267e+07</me:eigenvalue>
      <me:eigenvalue>-3.38298e+07</me:eigenvalue>
      <me:eigenvalue>-3.18557e+07</me:eigenvalue>
      <me:eigenvalue>-3.01737e+07</me:eigenvalue>
      <me:eigenvalue>-2.79478e+07</me:eigenvalue>
      <me:eigenvalue>-2.35792e+07</me:eigenvalue>
      <me:eigenvalue>-11.7697</me:eigenvalue>
      <me:eigenvalue>-7.55083e-17</me:eigenvalue>
    </me:eigenvalueList>
    <me:populationList T="233" conc="3.3e+17">
      <me:population time="1e-10" logTime="-10">
        <me:pop ref="CH2oo.log">1</me:pop>
        <me:pop ref="Ring2.log">9.46232e-10</me:pop>
        <me:pop ref="Altamine2">8.87732e-11</me:pop>
        <me:pop ref="Formaldehyde.log">1.41967e-10</me:pop>
      </me:population>
      <me:population time="1.25893e-10" logTime="-9.9">
        <me:pop ref="CH2oo.log">1</me:pop>
        <me:pop ref="Ring2.log">1.13003e-09</me:pop>
        <me:pop ref="Altamine2">1.353e-10</me:pop>
        <me:pop ref="Formaldehyde.log">2.16391e-10</me:pop>
      </me:population>
      <me:population time="1.58489e-10" logTime="-9.8">
        <me:pop ref="CH2oo.log">1</me:pop>
        <me:pop ref="Ring2.log">1.3339e-09</me:pop>
        <me:pop ref="Altamine2">2.04441e-10</me:pop>
        <me:pop ref="Formaldehyde.log">3.2703e-10</me:pop>
      </me:population>
      <me:population time="1.99526e-10" logTime="-9.7">
        <me:pop ref="CH2oo.log">1</me:pop>
        <me:pop ref="Ring2.log">1.55323e-09</me:pop>
        <me:pop ref="Altamine2">3.05813e-10</me:pop>
        <me:pop ref="Formaldehyde.log">4.89319e-10</me:pop>
      </me:population>
      <me:population time="2.51189e-10" logTime="-9.6">
        <me:pop ref="CH2oo.log">1</me:pop>
        <me:pop ref="Ring2.log">1.78051e-09</me:pop>
        <me:pop ref="Altamine2">4.52167e-10</me:pop>
        <me:pop ref="Formaldehyde.log">7.23743e-10</me:pop>
      </me:population>
      <me:population time="3.16228e-10" logTime="-9.5">
        <me:pop ref="CH2oo.log">1</me:pop>
        <me:pop ref="Ring2.log">2.00547e-09</me:pop>
        <me:pop ref="Altamine2">6.59853e-10</me:pop>
        <me:pop ref="Formaldehyde.log">1.05659e-09</me:pop>
      </me:population>
      <me:population time="3.98107e-10" logTime="-9.4">
        <me:pop ref="CH2oo.log">1</me:pop>
        <me:pop ref="Ring2.log">2.21608e-09</me:pop>
        <me:pop ref="Altamine2">9.49111e-10</me:pop>
        <me:pop ref="Formaldehyde.log">1.52042e-09</me:pop>
      </me:population>
      <me:population time="5.01187e-10" logTime="-9.3">
        <me:pop ref="CH2oo.log">1</me:pop>
        <me:pop ref="Ring2.log">2.40039e-09</me:pop>
        <me:pop ref="Altamine2">1.34418e-09</me:pop>
        <me:pop ref="Formaldehyde.log">2.15426e-09</me:pop>
      </me:population>
      <me:population time="6.30957e-10" logTime="-9.2">
        <me:pop ref="CH2oo.log">1</me:pop>
        <me:pop ref="Ring2.log">2.54914e-09</me:pop>
        <me:pop ref="Altamine2">1.87337e-09</me:pop>
        <me:pop ref="Formaldehyde.log">3.00368e-09</me:pop>
      </me:population>
      <me:population time="7.94328e-10" logTime="-9.1">
        <me:pop ref="CH2oo.log">1</me:pop>
        <me:pop ref="Ring2.log">2.65809e-09</me:pop>
        <me:pop ref="Altamine2">2.56947e-09</me:pop>
        <me:pop ref="Formaldehyde.log">4.12145e-09</me:pop>
      </me:population>
      <me:population time="1e-09" logTime="-9">
        <me:pop ref="CH2oo.log">1</me:pop>
        <me:pop ref="Ring2.log">2.72926e-09</me:pop>
        <me:pop ref="Altamine2">3.47098e-09</me:pop>
        <me:pop ref="Formaldehyde.log">5.56948e-09</me:pop>
      </me:population>
      <me:population time="1.25893e-09" logTime="-8.9">
        <me:pop ref="CH2oo.log">1</me:pop>
        <me:pop ref="Ring2.log">2.76997e-09</me:pop>
        <me:pop ref="Altamine2">4.62453e-09</me:pop>
        <me:pop ref="Formaldehyde.log">7.42269e-09</me:pop>
      </me:population>
      <me:population time="1.58489e-09" logTime="-8.8">
        <me:pop ref="CH2oo.log">1</me:pop>
        <me:pop ref="Ring2.log">2.79006e-09</me:pop>
        <me:pop ref="Altamine2">6.08862e-09</me:pop>
        <me:pop ref="Formaldehyde.log">9.77506e-09</me:pop>
      </me:population>
      <me:population time="1.99526e-09" logTime="-8.7">
        <me:pop ref="CH2oo.log">1</me:pop>
        <me:pop ref="Ring2.log">2.79861e-09</me:pop>
        <me:pop ref="Altamine2">7.93815e-09</me:pop>
        <me:pop ref="Formaldehyde.log">1.27469e-08</me:pop>
      </me:population>
      <me:population time="2.51189e-09" logTime="-8.6">
        <me:pop ref="CH2oo.log">1</me:pop>
        <me:pop ref="Ring2.log">2.80188e-09</me:pop>
        <me:pop ref="Altamine2">1.02694e-08</me:pop>
        <me:pop ref="Formaldehyde.log">1.64929e-08</me:pop>
      </me:population>
      <me:population time="3.16228e-09" logTime="-8.5">
        <me:pop ref="CH2oo.log">1</me:pop>
        <me:pop ref="Ring2.log">2.80313e-09</me:pop>
        <me:pop ref="Altamine2">1.32054e-08</me:pop>
        <me:pop ref="Formaldehyde.log">2.12106e-08</me:pop>
      </me:population>
      <me:population time="3.98107e-09" logTime="-8.4">
        <me:pop ref="CH2oo.log">1</me:pop>
        <me:pop ref="Ring2.log">2.80369e-09</me:pop>
        <me:pop ref="Altamine2">1.69019e-08</me:pop>
        <me:pop ref="Formaldehyde.log">2.71505e-08</me:pop>
      </me:population>
      <me:population time="5.01187e-09" logTime="-8.3">
        <me:pop ref="CH2oo.log">1</me:pop>
        <me:pop ref="Ring2.log">2.804e-09</me:pop>
        <me:pop ref="Altamine2">2.15557e-08</me:pop>
        <me:pop ref="Formaldehyde.log">3.46286e-08</me:pop>
      </me:population>
      <me:population time="6.30957e-09" logTime="-8.2">
        <me:pop ref="CH2oo.log">1</me:pop>
        <me:pop ref="Ring2.log">2.8042e-09</me:pop>
        <me:pop ref="Altamine2">2.74145e-08</me:pop>
        <me:pop ref="Formaldehyde.log">4.40432e-08</me:pop>
      </me:population>
      <me:population time="7.94328e-09" logTime="-8.1">
        <me:pop ref="CH2oo.log">1</me:pop>
        <me:pop ref="Ring2.log">2.80433e-09</me:pop>
        <me:pop ref="Altamine2">3.47904e-08</me:pop>
        <me:pop ref="Formaldehyde.log">5.58955e-08</me:pop>
      </me:population>
      <me:population time="1e-08" logTime="-8">
        <me:pop ref="CH2oo.log">1</me:pop>
        <me:pop ref="Ring2.log">2.80444e-09</me:pop>
        <me:pop ref="Altamine2">4.40761e-08</me:pop>
        <me:pop ref="Formaldehyde.log">7.08166e-08</me:pop>
      </me:population>
      <me:population time="1.25893e-08" logTime="-7.9">
        <me:pop ref="CH2oo.log">1</me:pop>
        <me:pop ref="Ring2.log">2.80452e-09</me:pop>
        <me:pop ref="Altamine2">5.57661e-08</me:pop>
        <me:pop ref="Formaldehyde.log">8.96013e-08</me:pop>
      </me:population>
      <me:population time="1.58489e-08" logTime="-7.8">
        <me:pop ref="CH2oo.log">1</me:pop>
        <me:pop ref="Ring2.log">2.80458e-09</me:pop>
        <me:pop ref="Altamine2">7.04829e-08</me:pop>
        <me:pop ref="Formaldehyde.log">1.1325e-07</me:pop>
      </me:population>
      <me:population time="1.99526e-08" logTime="-7.7">
        <me:pop ref="CH2oo.log">1</me:pop>
        <me:pop ref="Ring2.log">2.80465e-09</me:pop>
        <me:pop ref="Altamine2">8.90104e-08</me:pop>
        <me:pop ref="Formaldehyde.log">1.43022e-07</me:pop>
      </me:population>
      <me:population time="2.51189e-08" logTime="-7.6">
        <me:pop ref="CH2oo.log">1</me:pop>
        <me:pop ref="Ring2.log">2.8047e-09</me:pop>
        <me:pop ref="Altamine2">1.12335e-07</me:pop>
        <me:pop ref="Formaldehyde.log">1.80502e-07</me:pop>
      </me:population>
      <me:population time="3.16228e-08" logTime="-7.5">
        <me:pop ref="CH2oo.log">1</me:pop>
        <me:pop ref="Ring2.log">2.80476e-09</me:pop>
        <me:pop ref="Altamine2">1.41699e-07</me:pop>
        <me:pop ref="Formaldehyde.log">2.27687e-07</me:pop>
      </me:population>
      <me:population time="3.98107e-08" logTime="-7.4">
        <me:pop ref="CH2oo.log">1</me:pop>
        <me:pop ref="Ring2.log">2.80483e-09</me:pop>
        <me:pop ref="Altamine2">1.78666e-07</me:pop>
        <me:pop ref="Formaldehyde.log">2.8709e-07</me:pop>
      </me:population>
      <me:population time="5.01187e-08" logTime="-7.3">
        <me:pop ref="CH2oo.log">0.999999</me:pop>
        <me:pop ref="Ring2.log">2.8049e-09</me:pop>
        <me:pop ref="Altamine2">2.25205e-07</me:pop>
        <me:pop ref="Formaldehyde.log">3.61873e-07</me:pop>
      </me:population>
      <me:population time="6.30957e-08" logTime="-7.2">
        <me:pop ref="CH2oo.log">0.999999</me:pop>
        <me:pop ref="Ring2.log">2.80498e-09</me:pop>
        <me:pop ref="Altamine2">2.83794e-07</me:pop>
        <me:pop ref="Formaldehyde.log">4.5602e-07</me:pop>
      </me:population>
      <me:population time="7.94328e-08" logTime="-7.1">
        <me:pop ref="CH2oo.log">0.999999</me:pop>
        <me:pop ref="Ring2.log">2.80508e-09</me:pop>
        <me:pop ref="Altamine2">3.57553e-07</me:pop>
        <me:pop ref="Formaldehyde.log">5.74543e-07</me:pop>
      </me:population>
      <me:population time="1e-07" logTime="-7">
        <me:pop ref="CH2oo.log">0.999999</me:pop>
        <me:pop ref="Ring2.log">2.8052e-09</me:pop>
        <me:pop ref="Altamine2">4.5041e-07</me:pop>
        <me:pop ref="Formaldehyde.log">7.23755e-07</me:pop>
      </me:population>
      <me:population time="1.25893e-07" logTime="-6.9">
        <me:pop ref="CH2oo.log">0.999999</me:pop>
        <me:pop ref="Ring2.log">2.80535e-09</me:pop>
        <me:pop ref="Altamine2">5.6731e-07</me:pop>
        <me:pop ref="Formaldehyde.log">9.11603e-07</me:pop>
      </me:population>
      <me:population time="1.58489e-07" logTime="-6.8">
        <me:pop ref="CH2oo.log">0.999998</me:pop>
        <me:pop ref="Ring2.log">2.80554e-09</me:pop>
        <me:pop ref="Altamine2">7.14479e-07</me:pop>
        <me:pop ref="Formaldehyde.log">1.14809e-06</me:pop>
      </me:population>
      <me:population time="1.99526e-07" logTime="-6.7">
        <me:pop ref="CH2oo.log">0.999998</me:pop>
        <me:pop ref="Ring2.log">2.80577e-09</me:pop>
        <me:pop ref="Altamine2">8.99753e-07</me:pop>
        <me:pop ref="Formaldehyde.log">1.44581e-06</me:pop>
      </me:population>
      <me:population time="2.51189e-07" logTime="-6.6">
        <me:pop ref="CH2oo.log">0.999997</me:pop>
        <me:pop ref="Ring2.log">2.80607e-09</me:pop>
        <me:pop ref="Altamine2">1.133e-06</me:pop>
        <me:pop ref="Formaldehyde.log">1.82061e-06</me:pop>
      </me:population>
      <me:population time="3.16228e-07" logTime="-6.5">
        <me:pop ref="CH2oo.log">0.999996</me:pop>
        <me:pop ref="Ring2.log">2.80644e-09</me:pop>
        <me:pop ref="Altamine2">1.42664e-06</me:pop>
        <me:pop ref="Formaldehyde.log">2.29246e-06</me:pop>
      </me:population>
      <me:population time="3.98107e-07" logTime="-6.4">
        <me:pop ref="CH2oo.log">0.999995</me:pop>
        <me:pop ref="Ring2.log">2.80691e-09</me:pop>
        <me:pop ref="Altamine2">1.79631e-06</me:pop>
        <me:pop ref="Formaldehyde.log">2.88648e-06</me:pop>
      </me:population>
      <me:population time="5.01187e-07" logTime="-6.3">
        <me:pop ref="CH2oo.log">0.999994</me:pop>
        <me:pop ref="Ring2.log">2.80751e-09</me:pop>
        <me:pop ref="Altamine2">2.26169e-06</me:pop>
        <me:pop ref="Formaldehyde.log">3.63431e-06</me:pop>
      </me:population>
      <me:population time="6.30957e-07" logTime="-6.2">
        <me:pop ref="CH2oo.log">0.999993</me:pop>
        <me:pop ref="Ring2.log">2.80825e-09</me:pop>
        <me:pop ref="Altamine2">2.84758e-06</me:pop>
        <me:pop ref="Formaldehyde.log">4.57577e-06</me:pop>
      </me:population>
      <me:population time="7.94328e-07" logTime="-6.1">
        <me:pop ref="CH2oo.log">0.999991</me:pop>
        <me:pop ref="Ring2.log">2.80919e-09</me:pop>
        <me:pop ref="Altamine2">3.58517e-06</me:pop>
        <me:pop ref="Formaldehyde.log">5.761e-06</me:pop>
      </me:population>
      <me:population time="1e-06" logTime="-6">
        <me:pop ref="CH2oo.log">0.999988</me:pop>
        <me:pop ref="Ring2.log">2.81037e-09</me:pop>
        <me:pop ref="Altamine2">4.51373e-06</me:pop>
        <me:pop ref="Formaldehyde.log">7.25311e-06</me:pop>
      </me:population>
      <me:population time="1.25893e-06" logTime="-5.9">
        <me:pop ref="CH2oo.log">0.999985</me:pop>
        <me:pop ref="Ring2.log">2.81185e-09</me:pop>
        <me:pop ref="Altamine2">5.68272e-06</me:pop>
        <me:pop ref="Formaldehyde.log">9.13156e-06</me:pop>
      </me:population>
      <me:population time="1.58489e-06" logTime="-5.8">
        <me:pop ref="CH2oo.log">0.999981</me:pop>
        <me:pop ref="Ring2.log">2.81372e-09</me:pop>
        <me:pop ref="Altamine2">7.15438e-06</me:pop>
        <me:pop ref="Formaldehyde.log">1.14964e-05</me:pop>
      </me:population>
      <me:population time="1.99526e-06" logTime="-5.7">
        <me:pop ref="CH2oo.log">0.999977</me:pop>
        <me:pop ref="Ring2.log">2.81608e-09</me:pop>
        <me:pop ref="Altamine2">9.00708e-06</me:pop>
        <me:pop ref="Formaldehyde.log">1.44735e-05</me:pop>
      </me:population>
      <me:population time="2.51189e-06" logTime="-5.6">
        <me:pop ref="CH2oo.log">0.99997</me:pop>
        <me:pop ref="Ring2.log">2.81904e-09</me:pop>
        <me:pop ref="Altamine2">1.13395e-05</me:pop>
        <me:pop ref="Formaldehyde.log">1.82214e-05</me:pop>
      </me:population>
      <me:population time="3.16228e-06" logTime="-5.5">
        <me:pop ref="CH2oo.log">0.999963</me:pop>
        <me:pop ref="Ring2.log">2.82277e-09</me:pop>
        <me:pop ref="Altamine2">1.42758e-05</me:pop>
        <me:pop ref="Formaldehyde.log">2.29398e-05</me:pop>
      </me:population>
      <me:population time="3.98107e-06" logTime="-5.4">
        <me:pop ref="CH2oo.log">0.999953</me:pop>
        <me:pop ref="Ring2.log">2.82747e-09</me:pop>
        <me:pop ref="Altamine2">1.79724e-05</me:pop>
        <me:pop ref="Formaldehyde.log">2.88798e-05</me:pop>
      </me:population>
      <me:population time="5.01187e-06" logTime="-5.3">
        <me:pop ref="CH2oo.log">0.999941</me:pop>
        <me:pop ref="Ring2.log">2.83338e-09</me:pop>
        <me:pop ref="Altamine2">2.2626e-05</me:pop>
        <me:pop ref="Formaldehyde.log">3.63577e-05</me:pop>
      </me:population>
      <me:population time="6.30957e-06" logTime="-5.2">
        <me:pop ref="CH2oo.log">0.999926</me:pop>
        <me:pop ref="Ring2.log">2.84083e-09</me:pop>
        <me:pop ref="Altamine2">2.84845e-05</me:pop>
        <me:pop ref="Formaldehyde.log">4.57718e-05</me:pop>
      </me:population>
      <me:population time="7.94328e-06" logTime="-5.1">
        <me:pop ref="CH2oo.log">0.999907</me:pop>
        <me:pop ref="Ring2.log">2.8502e-09</me:pop>
        <me:pop ref="Altamine2">3.58598e-05</me:pop>
        <me:pop ref="Formaldehyde.log">5.76232e-05</me:pop>
      </me:population>
      <me:population time="1e-05" logTime="-5">
        <me:pop ref="CH2oo.log">0.999882</me:pop>
        <me:pop ref="Ring2.log">2.862e-09</me:pop>
        <me:pop ref="Altamine2">4.51445e-05</me:pop>
        <me:pop ref="Formaldehyde.log">7.25428e-05</me:pop>
      </me:population>
      <me:population time="1.25893e-05" logTime="-4.9">
        <me:pop ref="CH2oo.log">0.999852</me:pop>
        <me:pop ref="Ring2.log">2.87686e-09</me:pop>
        <me:pop ref="Altamine2">5.6833e-05</me:pop>
        <me:pop ref="Formaldehyde.log">9.13251e-05</me:pop>
      </me:population>
      <me:population time="1.58489e-05" logTime="-4.8">
        <me:pop ref="CH2oo.log">0.999813</me:pop>
        <me:pop ref="Ring2.log">2.89555e-09</me:pop>
        <me:pop ref="Altamine2">7.15474e-05</me:pop>
        <me:pop ref="Formaldehyde.log">0.00011497</me:pop>
      </me:population>
      <me:population time="1.99526e-05" logTime="-4.7">
        <me:pop ref="CH2oo.log">0.999765</me:pop>
        <me:pop ref="Ring2.log">2.91909e-09</me:pop>
        <me:pop ref="Altamine2">9.0071e-05</me:pop>
        <me:pop ref="Formaldehyde.log">0.000144735</me:pop>
      </me:population>
      <me:population time="2.51189e-05" logTime="-4.6">
        <me:pop ref="CH2oo.log">0.999704</me:pop>
        <me:pop ref="Ring2.log">2.94873e-09</me:pop>
        <me:pop ref="Altamine2">0.000113389</me:pop>
        <me:pop ref="Formaldehyde.log">0.000182206</me:pop>
      </me:population>
      <me:population time="3.16228e-05" logTime="-4.5">
        <me:pop ref="CH2oo.log">0.999628</me:pop>
        <me:pop ref="Ring2.log">2.98603e-09</me:pop>
        <me:pop ref="Altamine2">0.000142744</me:pop>
        <me:pop ref="Formaldehyde.log">0.000229375</me:pop>
      </me:population>
      <me:population time="3.98107e-05" logTime="-4.4">
        <me:pop ref="CH2oo.log">0.999532</me:pop>
        <me:pop ref="Ring2.log">3.03299e-09</me:pop>
        <me:pop ref="Altamine2">0.000179695</me:pop>
        <me:pop ref="Formaldehyde.log">0.000288753</me:pop>
      </me:population>
      <me:population time="5.01187e-05" logTime="-4.3">
        <me:pop ref="CH2oo.log">0.99941</me:pop>
        <me:pop ref="Ring2.log">3.0921e-09</me:pop>
        <me:pop ref="Altamine2">0.00022621</me:pop>
        <me:pop ref="Formaldehyde.log">0.000363496</me:pop>
      </me:population>
      <me:population time="6.30957e-05" logTime="-4.2">
        <me:pop ref="CH2oo.log">0.999258</me:pop>
        <me:pop ref="Ring2.log">3.16651e-09</me:pop>
        <me:pop ref="Altamine2">0.000284759</me:pop>
        <me:pop ref="Formaldehyde.log">0.00045758</me:pop>
      </me:population>
      <me:population time="7.94328e-05" logTime="-4.1">
        <me:pop ref="CH2oo.log">0.999066</me:pop>
        <me:pop ref="Ring2.log">3.26016e-09</me:pop>
        <me:pop ref="Altamine2">0.000358457</me:pop>
        <me:pop ref="Formaldehyde.log">0.000576005</me:pop>
      </me:population>
      <me:population time="0.0001" logTime="-4">
        <me:pop ref="CH2oo.log">0.998824</me:pop>
        <me:pop ref="Ring2.log">3.37804e-09</me:pop>
        <me:pop ref="Altamine2">0.000451216</me:pop>
        <me:pop ref="Formaldehyde.log">0.00072506</me:pop>
      </me:population>
      <me:population time="0.000125893" logTime="-3.9">
        <me:pop ref="CH2oo.log">0.998519</me:pop>
        <me:pop ref="Ring2.log">3.5264e-09</me:pop>
        <me:pop ref="Altamine2">0.000567961</me:pop>
        <me:pop ref="Formaldehyde.log">0.000912658</me:pop>
      </me:population>
      <me:population time="0.000158489" logTime="-3.8">
        <me:pop ref="CH2oo.log">0.998136</me:pop>
        <me:pop ref="Ring2.log">3.71311e-09</me:pop>
        <me:pop ref="Altamine2">0.000714884</me:pop>
        <me:pop ref="Formaldehyde.log">0.00114875</me:pop>
      </me:population>
      <me:population time="0.000199526" logTime="-3.7">
        <me:pop ref="CH2oo.log">0.997654</me:pop>
        <me:pop ref="Ring2.log">3.94807e-09</me:pop>
        <me:pop ref="Altamine2">0.000899768</me:pop>
        <me:pop ref="Formaldehyde.log">0.00144584</me:pop>
      </me:population>
      <me:population time="0.000251189" logTime="-3.6">
        <me:pop ref="CH2oo.log">0.997048</me:pop>
        <me:pop ref="Ring2.log">4.24369e-09</me:pop>
        <me:pop ref="Altamine2">0.0011324</me:pop>
        <me:pop ref="Formaldehyde.log">0.00181965</me:pop>
      </me:population>
      <me:population time="0.000316228" logTime="-3.5">
        <me:pop ref="CH2oo.log">0.996285</me:pop>
        <me:pop ref="Ring2.log">4.61561e-09</me:pop>
        <me:pop ref="Altamine2">0.00142506</me:pop>
        <me:pop ref="Formaldehyde.log">0.00228993</me:pop>
      </me:population>
      <me:population time="0.000398107" logTime="-3.4">
        <me:pop ref="CH2oo.log">0.995325</me:pop>
        <me:pop ref="Ring2.log">5.08342e-09</me:pop>
        <me:pop ref="Altamine2">0.00179318</me:pop>
        <me:pop ref="Formaldehyde.log">0.00288146</me:pop>
      </me:population>
      <me:population time="0.000501187" logTime="-3.3">
        <me:pop ref="CH2oo.log">0.994119</me:pop>
        <me:pop ref="Ring2.log">5.67172e-09</me:pop>
        <me:pop ref="Altamine2">0.00225611</me:pop>
        <me:pop ref="Formaldehyde.log">0.00362535</me:pop>
      </me:population>
      <me:population time="0.000630957" logTime="-3.2">
        <me:pop ref="CH2oo.log">0.992601</me:pop>
        <me:pop ref="Ring2.log">6.41133e-09</me:pop>
        <me:pop ref="Altamine2">0.00283811</me:pop>
        <me:pop ref="Formaldehyde.log">0.00456056</me:pop>
      </me:population>
      <me:population time="0.000794328" logTime="-3.1">
        <me:pop ref="CH2oo.log">0.990695</me:pop>
        <me:pop ref="Ring2.log">7.34084e-09</me:pop>
        <me:pop ref="Altamine2">0.00356954</me:pop>
        <me:pop ref="Formaldehyde.log">0.0057359</me:pop>
      </me:population>
      <me:population time="0.001" logTime="-3">
        <me:pop ref="CH2oo.log">0.988299</me:pop>
        <me:pop ref="Ring2.log">8.50848e-09</me:pop>
        <me:pop ref="Altamine2">0.00448836</me:pop>
        <me:pop ref="Formaldehyde.log">0.00721235</me:pop>
      </me:population>
      <me:population time="0.00125893" logTime="-2.9">
        <me:pop ref="CH2oo.log">0.985292</me:pop>
        <me:pop ref="Ring2.log">9.97444e-09</me:pop>
        <me:pop ref="Altamine2">0.00564193</me:pop>
        <me:pop ref="Formaldehyde.log">0.00906602</me:pop>
      </me:population>
      <me:population time="0.00158489" logTime="-2.8">
        <me:pop ref="CH2oo.log">0.981519</me:pop>
        <me:pop ref="Ring2.log">1.18136e-08</me:pop>
        <me:pop ref="Altamine2">0.00708919</me:pop>
        <me:pop ref="Formaldehyde.log">0.0113916</me:pop>
      </me:population>
      <me:population time="0.00199526" logTime="-2.7">
        <me:pop ref="CH2oo.log">0.97679</me:pop>
        <me:pop ref="Ring2.log">1.4119e-08</me:pop>
        <me:pop ref="Altamine2">0.00890331</me:pop>
        <me:pop ref="Formaldehyde.log">0.0143067</me:pop>
      </me:population>
      <me:population time="0.00251189" logTime="-2.6">
        <me:pop ref="CH2oo.log">0.970869</me:pop>
        <me:pop ref="Ring2.log">1.70056e-08</me:pop>
        <me:pop ref="Altamine2">0.0111747</me:pop>
        <me:pop ref="Formaldehyde.log">0.0179567</me:pop>
      </me:population>
      <me:population time="0.00316228" logTime="-2.5">
        <me:pop ref="CH2oo.log">0.963465</me:pop>
        <me:pop ref="Ring2.log">2.06146e-08</me:pop>
        <me:pop ref="Altamine2">0.0140147</me:pop>
        <me:pop ref="Formaldehyde.log">0.0225203</me:pop>
      </me:population>
      <me:population time="0.00398107" logTime="-2.4">
        <me:pop ref="CH2oo.log">0.954225</me:pop>
        <me:pop ref="Ring2.log">2.51191e-08</me:pop>
        <me:pop ref="Altamine2">0.0175593</me:pop>
        <me:pop ref="Formaldehyde.log">0.028216</me:pop>
      </me:population>
      <me:population time="0.00501187" logTime="-2.3">
        <me:pop ref="CH2oo.log">0.942718</me:pop>
        <me:pop ref="Ring2.log">3.07285e-08</me:pop>
        <me:pop ref="Altamine2">0.0219733</me:pop>
        <me:pop ref="Formaldehyde.log">0.0353089</me:pop>
      </me:population>
      <me:population time="0.00630957" logTime="-2.2">
        <me:pop ref="CH2oo.log">0.928429</me:pop>
        <me:pop ref="Ring2.log">3.76942e-08</me:pop>
        <me:pop ref="Altamine2">0.0274546</me:pop>
        <me:pop ref="Formaldehyde.log">0.0441168</me:pop>
      </me:population>
      <me:population time="0.00794328" logTime="-2.1">
        <me:pop ref="CH2oo.log">0.910747</me:pop>
        <me:pop ref="Ring2.log">4.63135e-08</me:pop>
        <me:pop ref="Altamine2">0.0342372</me:pop>
        <me:pop ref="Formaldehyde.log">0.0550158</me:pop>
      </me:population>
      <me:population time="0.01" logTime="-2">
        <me:pop ref="CH2oo.log">0.888965</me:pop>
        <me:pop ref="Ring2.log">5.69317e-08</me:pop>
        <me:pop ref="Altamine2">0.0425926</me:pop>
        <me:pop ref="Formaldehyde.log">0.0684421</me:pop>
      </me:population>
      <me:population time="0.0125893" logTime="-1.9">
        <me:pop ref="CH2oo.log">0.862283</me:pop>
        <me:pop ref="Ring2.log">6.99388e-08</me:pop>
        <me:pop ref="Altamine2">0.0528279</me:pop>
        <me:pop ref="Formaldehyde.log">0.0848892</me:pop>
      </me:population>
      <me:population time="0.0158489" logTime="-1.8">
        <me:pop ref="CH2oo.log">0.829828</me:pop>
        <me:pop ref="Ring2.log">8.576e-08</me:pop>
        <me:pop ref="Altamine2">0.0652776</me:pop>
        <me:pop ref="Formaldehyde.log">0.104895</me:pop>
      </me:population>
      <me:population time="0.0199526" logTime="-1.7">
        <me:pop ref="CH2oo.log">0.7907</me:pop>
        <me:pop ref="Ring2.log">1.04834e-07</me:pop>
        <me:pop ref="Altamine2">0.0802868</me:pop>
        <me:pop ref="Formaldehyde.log">0.129013</me:pop>
      </me:population>
      <me:population time="0.0251189" logTime="-1.6">
        <me:pop ref="CH2oo.log">0.744054</me:pop>
        <me:pop ref="Ring2.log">1.27573e-07</me:pop>
        <me:pop ref="Altamine2">0.0981802</me:pop>
        <me:pop ref="Formaldehyde.log">0.157766</me:pop>
      </me:population>
      <me:population time="0.0316228" logTime="-1.5">
        <me:pop ref="CH2oo.log">0.689223</me:pop>
        <me:pop ref="Ring2.log">1.54302e-07</me:pop>
        <me:pop ref="Altamine2">0.119213</me:pop>
        <me:pop ref="Formaldehyde.log">0.191564</me:pop>
      </me:population>
      <me:population time="0.0398107" logTime="-1.4">
        <me:pop ref="CH2oo.log">0.625902</me:pop>
        <me:pop ref="Ring2.log">1.85169e-07</me:pop>
        <me:pop ref="Altamine2">0.143503</me:pop>
        <me:pop ref="Formaldehyde.log">0.230595</me:pop>
      </me:population>
      <me:population time="0.0501187" logTime="-1.3">
        <me:pop ref="CH2oo.log">0.554392</me:pop>
        <me:pop ref="Ring2.log">2.20029e-07</me:pop>
        <me:pop ref="Altamine2">0.170934</me:pop>
        <me:pop ref="Formaldehyde.log">0.274674</me:pop>
      </me:population>
      <me:population time="0.0630957" logTime="-1.2">
        <me:pop ref="CH2oo.log">0.475866</me:pop>
        <me:pop ref="Ring2.log">2.58309e-07</me:pop>
        <me:pop ref="Altamine2">0.201056</me:pop>
        <me:pop ref="Formaldehyde.log">0.323077</me:pop>
      </me:population>
      <me:population time="0.0794328" logTime="-1.1">
        <me:pop ref="CH2oo.log">0.392624</me:pop>
        <me:pop ref="Ring2.log">2.98887e-07</me:pop>
        <me:pop ref="Altamine2">0.232987</me:pop>
        <me:pop ref="Formaldehyde.log">0.374388</me:pop>
      </me:population>
      <me:population time="0.1" logTime="-1">
        <me:pop ref="CH2oo.log">0.308211</me:pop>
        <me:pop ref="Ring2.log">3.40037e-07</me:pop>
        <me:pop ref="Altamine2">0.265368</me:pop>
        <me:pop ref="Formaldehyde.log">0.426421</me:pop>
      </me:population>
      <me:population time="0.125893" logTime="-0.9">
        <me:pop ref="CH2oo.log">0.227247</me:pop>
        <me:pop ref="Ring2.log">3.79505e-07</me:pop>
        <me:pop ref="Altamine2">0.296426</me:pop>
        <me:pop ref="Formaldehyde.log">0.476327</me:pop>
      </me:population>
      <me:population time="0.158489" logTime="-0.8">
        <me:pop ref="CH2oo.log">0.154838</me:pop>
        <me:pop ref="Ring2.log">4.14803e-07</me:pop>
        <me:pop ref="Altamine2">0.324201</me:pop>
        <me:pop ref="Formaldehyde.log">0.52096</me:pop>
      </me:population>
      <me:population time="0.199526" logTime="-0.7">
        <me:pop ref="CH2oo.log">0.0955251</me:pop>
        <me:pop ref="Ring2.log">4.43717e-07</me:pop>
        <me:pop ref="Altamine2">0.346954</me:pop>
        <me:pop ref="Formaldehyde.log">0.557521</me:pop>
      </me:population>
      <me:population time="0.251189" logTime="-0.6">
        <me:pop ref="CH2oo.log">0.0520048</me:pop>
        <me:pop ref="Ring2.log">4.64932e-07</me:pop>
        <me:pop ref="Altamine2">0.363648</me:pop>
        <me:pop ref="Formaldehyde.log">0.584347</me:pop>
      </me:population>
      <me:population time="0.316228" logTime="-0.5">
        <me:pop ref="CH2oo.log">0.0241877</me:pop>
        <me:pop ref="Ring2.log">4.78492e-07</me:pop>
        <me:pop ref="Altamine2">0.374319</me:pop>
        <me:pop ref="Formaldehyde.log">0.601493</me:pop>
      </me:population>
      <me:population time="0.398107" logTime="-0.4">
        <me:pop ref="CH2oo.log">0.00922713</me:pop>
        <me:pop ref="Ring2.log">4.85785e-07</me:pop>
        <me:pop ref="Altamine2">0.380057</me:pop>
        <me:pop ref="Formaldehyde.log">0.610715</me:pop>
      </me:population>
      <me:population time="0.501187" logTime="-0.3">
        <me:pop ref="CH2oo.log">0.00274265</me:pop>
        <me:pop ref="Ring2.log">4.88946e-07</me:pop>
        <me:pop ref="Altamine2">0.382545</me:pop>
        <me:pop ref="Formaldehyde.log">0.614712</me:pop>
      </me:population>
      <me:population time="0.630957" logTime="-0.2">
        <me:pop ref="CH2oo.log">0.000595453</me:pop>
        <me:pop ref="Ring2.log">4.89993e-07</me:pop>
        <me:pop ref="Altamine2">0.383369</me:pop>
        <me:pop ref="Formaldehyde.log">0.616036</me:pop>
      </me:population>
      <me:population time="0.794328" logTime="-0.1">
        <me:pop ref="CH2oo.log">8.7051e-05</me:pop>
        <me:pop ref="Ring2.log">4.90241e-07</me:pop>
        <me:pop ref="Altamine2">0.383564</me:pop>
        <me:pop ref="Formaldehyde.log">0.616349</me:pop>
      </me:population>
      <me:population time="1" logTime="0">
        <me:pop ref="CH2oo.log">7.73532e-06</me:pop>
        <me:pop ref="Ring2.log">4.90279e-07</me:pop>
        <me:pop ref="Altamine2">0.383594</me:pop>
        <me:pop ref="Formaldehyde.log">0.616398</me:pop>
      </me:population>
      <me:population time="1.25893" logTime="0.1">
        <me:pop ref="CH2oo.log">3.67261e-07</me:pop>
        <me:pop ref="Ring2.log">4.90283e-07</me:pop>
        <me:pop ref="Altamine2">0.383597</me:pop>
        <me:pop ref="Formaldehyde.log">0.616402</me:pop>
      </me:population>
      <me:population time="1.58489" logTime="0.2">
        <me:pop ref="CH2oo.log">7.92107e-09</me:pop>
        <me:pop ref="Ring2.log">4.90283e-07</me:pop>
        <me:pop ref="Altamine2">0.383597</me:pop>
        <me:pop ref="Formaldehyde.log">0.616403</me:pop>
      </me:population>
      <me:population time="1.99526" logTime="0.3">
        <me:pop ref="CH2oo.log">6.32664e-11</me:pop>
        <me:pop ref="Ring2.log">4.90283e-07</me:pop>
        <me:pop ref="Altamine2">0.383597</me:pop>
        <me:pop ref="Formaldehyde.log">0.616403</me:pop>
      </me:population>
      <me:population time="2.51189" logTime="0.4">
        <me:pop ref="CH2oo.log">1.4469e-13</me:pop>
        <me:pop ref="Ring2.log">4.90283e-07</me:pop>
        <me:pop ref="Altamine2">0.383597</me:pop>
        <me:pop ref="Formaldehyde.log">0.616403</me:pop>
      </me:population>
      <me:population time="3.16228" logTime="0.5">
        <me:pop ref="CH2oo.log">6.85407e-17</me:pop>
        <me:pop ref="Ring2.log">4.90283e-07</me:pop>
        <me:pop ref="Altamine2">0.383597</me:pop>
        <me:pop ref="Formaldehyde.log">0.616403</me:pop>
      </me:population>
      <me:population time="3.98107" logTime="0.6">
        <me:pop ref="CH2oo.log">4.47368e-21</me:pop>
        <me:pop ref="Ring2.log">4.90283e-07</me:pop>
        <me:pop ref="Altamine2">0.383597</me:pop>
        <me:pop ref="Formaldehyde.log">0.616403</me:pop>
      </me:population>
      <me:population time="5.01187" logTime="0.7">
        <me:pop ref="CH2oo.log">2.40827e-26</me:pop>
        <me:pop ref="Ring2.log">4.90283e-07</me:pop>
        <me:pop ref="Altamine2">0.383597</me:pop>
        <me:pop ref="Formaldehyde.log">0.616403</me:pop>
      </me:population>
      <me:population time="6.30957" logTime="0.8">
        <me:pop ref="CH2oo.log">5.60372e-33</me:pop>
        <me:pop ref="Ring2.log">4.90283e-07</me:pop>
        <me:pop ref="Altamine2">0.383597</me:pop>
        <me:pop ref="Formaldehyde.log">0.616403</me:pop>
      </me:population>
      <me:population time="7.94328" logTime="0.9">
        <me:pop ref="CH2oo.log">2.49884e-41</me:pop>
        <me:pop ref="Ring2.log">4.90283e-07</me:pop>
        <me:pop ref="Altamine2">0.383597</me:pop>
        <me:pop ref="Formaldehyde.log">0.616403</me:pop>
      </me:population>
      <me:population time="10" logTime="1">
        <me:pop ref="CH2oo.log">4.18198e-49</me:pop>
        <me:pop ref="Ring2.log">4.90283e-07</me:pop>
        <me:pop ref="Altamine2">0.383597</me:pop>
        <me:pop ref="Formaldehyde.log">0.616403</me:pop>
      </me:population>
      <me:population time="12.5893" logTime="1.1">
        <me:pop ref="CH2oo.log">4.17431e-49</me:pop>
        <me:pop ref="Ring2.log">4.90283e-07</me:pop>
        <me:pop ref="Altamine2">0.383597</me:pop>
        <me:pop ref="Formaldehyde.log">0.616403</me:pop>
      </me:population>
      <me:population time="15.8489" logTime="1.2">
        <me:pop ref="CH2oo.log">4.17431e-49</me:pop>
        <me:pop ref="Ring2.log">4.90283e-07</me:pop>
        <me:pop ref="Altamine2">0.383597</me:pop>
        <me:pop ref="Formaldehyde.log">0.616403</me:pop>
      </me:population>
      <me:population time="19.9526" logTime="1.3">
        <me:pop ref="CH2oo.log">4.17431e-49</me:pop>
        <me:pop ref="Ring2.log">4.90283e-07</me:pop>
        <me:pop ref="Altamine2">0.383597</me:pop>
        <me:pop ref="Formaldehyde.log">0.616403</me:pop>
      </me:population>
      <me:population time="25.1189" logTime="1.4">
        <me:pop ref="CH2oo.log">4.17431e-49</me:pop>
        <me:pop ref="Ring2.log">4.90283e-07</me:pop>
        <me:pop ref="Altamine2">0.383597</me:pop>
        <me:pop ref="Formaldehyde.log">0.616403</me:pop>
      </me:population>
      <me:population time="31.6228" logTime="1.5">
        <me:pop ref="CH2oo.log">4.17431e-49</me:pop>
        <me:pop ref="Ring2.log">4.90283e-07</me:pop>
        <me:pop ref="Altamine2">0.383597</me:pop>
        <me:pop ref="Formaldehyde.log">0.616403</me:pop>
      </me:population>
      <me:population time="39.8107" logTime="1.6">
        <me:pop ref="CH2oo.log">4.17431e-49</me:pop>
        <me:pop ref="Ring2.log">4.90283e-07</me:pop>
        <me:pop ref="Altamine2">0.383597</me:pop>
        <me:pop ref="Formaldehyde.log">0.616403</me:pop>
      </me:population>
      <me:population time="50.1187" logTime="1.7">
        <me:pop ref="CH2oo.log">4.17431e-49</me:pop>
        <me:pop ref="Ring2.log">4.90283e-07</me:pop>
        <me:pop ref="Altamine2">0.383597</me:pop>
        <me:pop ref="Formaldehyde.log">0.616403</me:pop>
      </me:population>
      <me:population time="63.0957" logTime="1.8">
        <me:pop ref="CH2oo.log">4.17431e-49</me:pop>
        <me:pop ref="Ring2.log">4.90283e-07</me:pop>
        <me:pop ref="Altamine2">0.383597</me:pop>
        <me:pop ref="Formaldehyde.log">0.616403</me:pop>
      </me:population>
      <me:population time="79.4328" logTime="1.9">
        <me:pop ref="CH2oo.log">4.17431e-49</me:pop>
        <me:pop ref="Ring2.log">4.90283e-07</me:pop>
        <me:pop ref="Altamine2">0.383597</me:pop>
        <me:pop ref="Formaldehyde.log">0.616403</me:pop>
      </me:population>
      <me:population time="100" logTime="2">
        <me:pop ref="CH2oo.log">4.17431e-49</me:pop>
        <me:pop ref="Ring2.log">4.90283e-07</me:pop>
        <me:pop ref="Altamine2">0.383597</me:pop>
        <me:pop ref="Formaldehyde.log">0.616403</me:pop>
      </me:population>
      <me:population time="125.893" logTime="2.1">
        <me:pop ref="CH2oo.log">4.17431e-49</me:pop>
        <me:pop ref="Ring2.log">4.90283e-07</me:pop>
        <me:pop ref="Altamine2">0.383597</me:pop>
        <me:pop ref="Formaldehyde.log">0.616403</me:pop>
      </me:population>
      <me:population time="158.489" logTime="2.2">
        <me:pop ref="CH2oo.log">4.17431e-49</me:pop>
        <me:pop ref="Ring2.log">4.90283e-07</me:pop>
        <me:pop ref="Altamine2">0.383597</me:pop>
        <me:pop ref="Formaldehyde.log">0.616403</me:pop>
      </me:population>
      <me:population time="199.526" logTime="2.3">
        <me:pop ref="CH2oo.log">4.17431e-49</me:pop>
        <me:pop ref="Ring2.log">4.90283e-07</me:pop>
        <me:pop ref="Altamine2">0.383597</me:pop>
        <me:pop ref="Formaldehyde.log">0.616403</me:pop>
      </me:population>
      <me:population time="251.189" logTime="2.4">
        <me:pop ref="CH2oo.log">4.17431e-49</me:pop>
        <me:pop ref="Ring2.log">4.90283e-07</me:pop>
        <me:pop ref="Altamine2">0.383597</me:pop>
        <me:pop ref="Formaldehyde.log">0.616403</me:pop>
      </me:population>
      <me:population time="316.228" logTime="2.5">
        <me:pop ref="CH2oo.log">4.17431e-49</me:pop>
        <me:pop ref="Ring2.log">4.90283e-07</me:pop>
        <me:pop ref="Altamine2">0.383597</me:pop>
        <me:pop ref="Formaldehyde.log">0.616403</me:pop>
      </me:population>
      <me:population time="398.107" logTime="2.6">
        <me:pop ref="CH2oo.log">4.17431e-49</me:pop>
        <me:pop ref="Ring2.log">4.90283e-07</me:pop>
        <me:pop ref="Altamine2">0.383597</me:pop>
        <me:pop ref="Formaldehyde.log">0.616403</me:pop>
      </me:population>
      <me:population time="501.187" logTime="2.7">
        <me:pop ref="CH2oo.log">4.17431e-49</me:pop>
        <me:pop ref="Ring2.log">4.90283e-07</me:pop>
        <me:pop ref="Altamine2">0.383597</me:pop>
        <me:pop ref="Formaldehyde.log">0.616403</me:pop>
      </me:population>
      <me:population time="630.957" logTime="2.8">
        <me:pop ref="CH2oo.log">4.17431e-49</me:pop>
        <me:pop ref="Ring2.log">4.90283e-07</me:pop>
        <me:pop ref="Altamine2">0.383597</me:pop>
        <me:pop ref="Formaldehyde.log">0.616403</me:pop>
      </me:population>
      <me:population time="794.328" logTime="2.9">
        <me:pop ref="CH2oo.log">4.17431e-49</me:pop>
        <me:pop ref="Ring2.log">4.90283e-07</me:pop>
        <me:pop ref="Altamine2">0.383597</me:pop>
        <me:pop ref="Formaldehyde.log">0.616403</me:pop>
      </me:population>
      <me:population time="1000" logTime="3">
        <me:pop ref="CH2oo.log">4.17431e-49</me:pop>
        <me:pop ref="Ring2.log">4.90283e-07</me:pop>
        <me:pop ref="Altamine2">0.383597</me:pop>
        <me:pop ref="Formaldehyde.log">0.616403</me:pop>
      </me:population>
      <me:population time="1258.93" logTime="3.1">
        <me:pop ref="CH2oo.log">4.17431e-49</me:pop>
        <me:pop ref="Ring2.log">4.90283e-07</me:pop>
        <me:pop ref="Altamine2">0.383597</me:pop>
        <me:pop ref="Formaldehyde.log">0.616403</me:pop>
      </me:population>
      <me:population time="1584.89" logTime="3.2">
        <me:pop ref="CH2oo.log">4.17431e-49</me:pop>
        <me:pop ref="Ring2.log">4.90283e-07</me:pop>
        <me:pop ref="Altamine2">0.383597</me:pop>
        <me:pop ref="Formaldehyde.log">0.616403</me:pop>
      </me:population>
      <me:population time="1995.26" logTime="3.3">
        <me:pop ref="CH2oo.log">4.17431e-49</me:pop>
        <me:pop ref="Ring2.log">4.90283e-07</me:pop>
        <me:pop ref="Altamine2">0.383597</me:pop>
        <me:pop ref="Formaldehyde.log">0.616403</me:pop>
      </me:population>
      <me:population time="2511.89" logTime="3.4">
        <me:pop ref="CH2oo.log">4.17431e-49</me:pop>
        <me:pop ref="Ring2.log">4.90283e-07</me:pop>
        <me:pop ref="Altamine2">0.383597</me:pop>
        <me:pop ref="Formaldehyde.log">0.616403</me:pop>
      </me:population>
      <me:population time="3162.28" logTime="3.5">
        <me:pop ref="CH2oo.log">4.17431e-49</me:pop>
        <me:pop ref="Ring2.log">4.90283e-07</me:pop>
        <me:pop ref="Altamine2">0.383597</me:pop>
        <me:pop ref="Formaldehyde.log">0.616403</me:pop>
      </me:population>
      <me:population time="3981.07" logTime="3.6">
        <me:pop ref="CH2oo.log">4.17431e-49</me:pop>
        <me:pop ref="Ring2.log">4.90283e-07</me:pop>
        <me:pop ref="Altamine2">0.383597</me:pop>
        <me:pop ref="Formaldehyde.log">0.616403</me:pop>
      </me:population>
      <me:population time="5011.87" logTime="3.7">
        <me:pop ref="CH2oo.log">4.17431e-49</me:pop>
        <me:pop ref="Ring2.log">4.90283e-07</me:pop>
        <me:pop ref="Altamine2">0.383597</me:pop>
        <me:pop ref="Formaldehyde.log">0.616403</me:pop>
      </me:population>
      <me:population time="6309.57" logTime="3.8">
        <me:pop ref="CH2oo.log">4.17431e-49</me:pop>
        <me:pop ref="Ring2.log">4.90283e-07</me:pop>
        <me:pop ref="Altamine2">0.383597</me:pop>
        <me:pop ref="Formaldehyde.log">0.616403</me:pop>
      </me:population>
      <me:population time="7943.28" logTime="3.9">
        <me:pop ref="CH2oo.log">4.17431e-49</me:pop>
        <me:pop ref="Ring2.log">4.90283e-07</me:pop>
        <me:pop ref="Altamine2">0.383597</me:pop>
        <me:pop ref="Formaldehyde.log">0.616403</me:pop>
      </me:population>
      <me:population time="10000" logTime="4">
        <me:pop ref="CH2oo.log">4.17431e-49</me:pop>
        <me:pop ref="Ring2.log">4.90283e-07</me:pop>
        <me:pop ref="Altamine2">0.383597</me:pop>
        <me:pop ref="Formaldehyde.log">0.616403</me:pop>
      </me:population>
      <me:population time="12589.3" logTime="4.1">
        <me:pop ref="CH2oo.log">4.17431e-49</me:pop>
        <me:pop ref="Ring2.log">4.90283e-07</me:pop>
        <me:pop ref="Altamine2">0.383597</me:pop>
        <me:pop ref="Formaldehyde.log">0.616403</me:pop>
      </me:population>
      <me:population time="15848.9" logTime="4.2">
        <me:pop ref="CH2oo.log">4.17431e-49</me:pop>
        <me:pop ref="Ring2.log">4.90283e-07</me:pop>
        <me:pop ref="Altamine2">0.383597</me:pop>
        <me:pop ref="Formaldehyde.log">0.616403</me:pop>
      </me:population>
      <me:population time="19952.6" logTime="4.3">
        <me:pop ref="CH2oo.log">4.17431e-49</me:pop>
        <me:pop ref="Ring2.log">4.90283e-07</me:pop>
        <me:pop ref="Altamine2">0.383597</me:pop>
        <me:pop ref="Formaldehyde.log">0.616403</me:pop>
      </me:population>
      <me:population time="25118.9" logTime="4.4">
        <me:pop ref="CH2oo.log">4.17431e-49</me:pop>
        <me:pop ref="Ring2.log">4.90283e-07</me:pop>
        <me:pop ref="Altamine2">0.383597</me:pop>
        <me:pop ref="Formaldehyde.log">0.616403</me:pop>
      </me:population>
      <me:population time="31622.8" logTime="4.5">
        <me:pop ref="CH2oo.log">4.17431e-49</me:pop>
        <me:pop ref="Ring2.log">4.90283e-07</me:pop>
        <me:pop ref="Altamine2">0.383597</me:pop>
        <me:pop ref="Formaldehyde.log">0.616403</me:pop>
      </me:population>
      <me:population time="39810.7" logTime="4.6">
        <me:pop ref="CH2oo.log">4.17431e-49</me:pop>
        <me:pop ref="Ring2.log">4.90283e-07</me:pop>
        <me:pop ref="Altamine2">0.383597</me:pop>
        <me:pop ref="Formaldehyde.log">0.616403</me:pop>
      </me:population>
      <me:population time="50118.7" logTime="4.7">
        <me:pop ref="CH2oo.log">4.17431e-49</me:pop>
        <me:pop ref="Ring2.log">4.90283e-07</me:pop>
        <me:pop ref="Altamine2">0.383597</me:pop>
        <me:pop ref="Formaldehyde.log">0.616403</me:pop>
      </me:population>
      <me:population time="63095.7" logTime="4.8">
        <me:pop ref="CH2oo.log">4.17431e-49</me:pop>
        <me:pop ref="Ring2.log">4.90283e-07</me:pop>
        <me:pop ref="Altamine2">0.383597</me:pop>
        <me:pop ref="Formaldehyde.log">0.616403</me:pop>
      </me:population>
      <me:population time="79432.8" logTime="4.9">
        <me:pop ref="CH2oo.log">4.17431e-49</me:pop>
        <me:pop ref="Ring2.log">4.90283e-07</me:pop>
        <me:pop ref="Altamine2">0.383597</me:pop>
        <me:pop ref="Formaldehyde.log">0.616403</me:pop>
      </me:population>
      <me:population time="100000" logTime="5">
        <me:pop ref="CH2oo.log">4.17431e-49</me:pop>
        <me:pop ref="Ring2.log">4.90283e-07</me:pop>
        <me:pop ref="Altamine2">0.383597</me:pop>
        <me:pop ref="Formaldehyde.log">0.616403</me:pop>
      </me:population>
    </me:populationList>
    <me:rateList T="233" conc="3.3e+17" bathGas="N2" units="s-1">
      <me:firstOrderLoss ref="CH2oo.log">-11.7697</me:firstOrderLoss>
      <me:firstOrderLoss ref="Ring2.log">-7.55083e-17</me:firstOrderLoss>
      <me:firstOrderRate fromRef="CH2oo.log" toRef="Ring2.log" reactionType="isomerization">5.77049e-06</me:firstOrderRate>
      <me:firstOrderRate fromRef="Ring2.log" toRef="CH2oo.log" reactionType="isomerization">1.00208e-41</me:firstOrderRate>
      <me:firstOrderRate fromRef="CH2oo.log" toRef="Altamine2" reactionType="irreversible">4.51483</me:firstOrderRate>
      <me:firstOrderRate fromRef="Ring2.log" toRef="Altamine2" reactionType="irreversible">7.62477e-18</me:firstOrderRate>
      <me:firstOrderRate fromRef="CH2oo.log" toRef="Formaldehyde.log+IsoC2.log" reactionType="irreversible">7.25488</me:firstOrderRate>
      <me:firstOrderRate fromRef="Ring2.log" toRef="Formaldehyde.log+IsoC2.log" reactionType="irreversible">6.78834e-17</me:firstOrderRate>
    </me:rateList>
    <me:eigenvalueList number="606" selection="12">
      <me:eigenvalue>-4.73367e+07</me:eigenvalue>
      <me:eigenvalue>-4.37188e+07</me:eigenvalue>
      <me:eigenvalue>-4.02383e+07</me:eigenvalue>
      <me:eigenvalue>-3.69484e+07</me:eigenvalue>
      <me:eigenvalue>-3.39144e+07</me:eigenvalue>
      <me:eigenvalue>-3.1221e+07</me:eigenvalue>
      <me:eigenvalue>-2.89741e+07</me:eigenvalue>
      <me:eigenvalue>-2.71377e+07</me:eigenvalue>
      <me:eigenvalue>-2.49259e+07</me:eigenvalue>
      <me:eigenvalue>-2.06901e+07</me:eigenvalue>
      <me:eigenvalue>-11.28</me:eigenvalue>
      <me:eigenvalue>-1.93785e-14</me:eigenvalue>
    </me:eigenvalueList>
    <me:populationList T="253" conc="3.3e+17">
      <me:population time="1e-10" logTime="-10">
        <me:pop ref="CH2oo.log">1</me:pop>
        <me:pop ref="Ring2.log">8.93207e-10</me:pop>
        <me:pop ref="Altamine2">9.0609e-11</me:pop>
        <me:pop ref="Formaldehyde.log">1.44184e-10</me:pop>
      </me:population>
      <me:population time="1.25893e-10" logTime="-9.9">
        <me:pop ref="CH2oo.log">1</me:pop>
        <me:pop ref="Ring2.log">1.06334e-09</me:pop>
        <me:pop ref="Altamine2">1.37656e-10</me:pop>
        <me:pop ref="Formaldehyde.log">2.19074e-10</me:pop>
      </me:population>
      <me:population time="1.58489e-10" logTime="-9.8">
        <me:pop ref="CH2oo.log">1</me:pop>
        <me:pop ref="Ring2.log">1.25064e-09</me:pop>
        <me:pop ref="Altamine2">2.07236e-10</me:pop>
        <me:pop ref="Formaldehyde.log">3.2988e-10</me:pop>
      </me:population>
      <me:population time="1.99526e-10" logTime="-9.7">
        <me:pop ref="CH2oo.log">1</me:pop>
        <me:pop ref="Ring2.log">1.45039e-09</me:pop>
        <me:pop ref="Altamine2">3.08704e-10</me:pop>
        <me:pop ref="Formaldehyde.log">4.91563e-10</me:pop>
      </me:population>
      <me:population time="2.51189e-10" logTime="-9.6">
        <me:pop ref="CH2oo.log">1</me:pop>
        <me:pop ref="Ring2.log">1.65527e-09</me:pop>
        <me:pop ref="Altamine2">4.54349e-10</me:pop>
        <me:pop ref="Formaldehyde.log">7.23784e-10</me:pop>
      </me:population>
      <me:population time="3.16228e-10" logTime="-9.5">
        <me:pop ref="CH2oo.log">1</me:pop>
        <me:pop ref="Ring2.log">1.85574e-09</me:pop>
        <me:pop ref="Altamine2">6.59776e-10</me:pop>
        <me:pop ref="Formaldehyde.log">1.05154e-09</me:pop>
      </me:population>
      <me:population time="3.98107e-10" logTime="-9.4">
        <me:pop ref="CH2oo.log">1</me:pop>
        <me:pop ref="Ring2.log">2.04097e-09</me:pop>
        <me:pop ref="Altamine2">9.44141e-10</me:pop>
        <me:pop ref="Formaldehyde.log">1.50553e-09</me:pop>
      </me:population>
      <me:population time="5.01187e-10" logTime="-9.3">
        <me:pop ref="CH2oo.log">1</me:pop>
        <me:pop ref="Ring2.log">2.20077e-09</me:pop>
        <me:pop ref="Altamine2">1.33026e-09</me:pop>
        <me:pop ref="Formaldehyde.log">2.12236e-09</me:pop>
      </me:population>
      <me:population time="6.30957e-10" logTime="-9.2">
        <me:pop ref="CH2oo.log">1</me:pop>
        <me:pop ref="Ring2.log">2.3277e-09</me:pop>
        <me:pop ref="Altamine2">1.84477e-09</me:pop>
        <me:pop ref="Formaldehyde.log">2.94472e-09</me:pop>
      </me:population>
      <me:population time="7.94328e-10" logTime="-9.1">
        <me:pop ref="CH2oo.log">1</me:pop>
        <me:pop ref="Ring2.log">2.41913e-09</me:pop>
        <me:pop ref="Altamine2">2.51864e-09</me:pop>
        <me:pop ref="Formaldehyde.log">4.02225e-09</me:pop>
      </me:population>
      <me:population time="1e-09" logTime="-9">
        <me:pop ref="CH2oo.log">1</me:pop>
        <me:pop ref="Ring2.log">2.47781e-09</me:pop>
        <me:pop ref="Altamine2">3.38853e-09</me:pop>
        <me:pop ref="Formaldehyde.log">5.41365e-09</me:pop>
      </me:population>
      <me:population time="1.25893e-09" logTime="-8.9">
        <me:pop ref="CH2oo.log">1</me:pop>
        <me:pop ref="Ring2.log">2.51078e-09</me:pop>
        <me:pop ref="Altamine2">4.49926e-09</me:pop>
        <me:pop ref="Formaldehyde.log">7.19063e-09</me:pop>
      </me:population>
      <me:population time="1.58489e-09" logTime="-8.8">
        <me:pop ref="CH2oo.log">1</me:pop>
        <me:pop ref="Ring2.log">2.52677e-09</me:pop>
        <me:pop ref="Altamine2">5.90731e-09</me:pop>
        <me:pop ref="Formaldehyde.log">9.44352e-09</me:pop>
      </me:population>
      <me:population time="1.99526e-09" logTime="-8.7">
        <me:pop ref="CH2oo.log">1</me:pop>
        <me:pop ref="Ring2.log">2.53347e-09</me:pop>
        <me:pop ref="Altamine2">7.68503e-09</me:pop>
        <me:pop ref="Formaldehyde.log">1.22881e-08</me:pop>
      </me:population>
      <me:population time="2.51189e-09" logTime="-8.6">
        <me:pop ref="CH2oo.log">1</me:pop>
        <me:pop ref="Ring2.log">2.53599e-09</me:pop>
        <me:pop ref="Altamine2">9.92529e-09</me:pop>
        <me:pop ref="Formaldehyde.log">1.58728e-08</me:pop>
      </me:population>
      <me:population time="3.16228e-09" logTime="-8.5">
        <me:pop ref="CH2oo.log">1</me:pop>
        <me:pop ref="Ring2.log">2.53695e-09</me:pop>
        <me:pop ref="Altamine2">1.27464e-08</me:pop>
        <me:pop ref="Formaldehyde.log">2.03871e-08</me:pop>
      </me:population>
      <me:population time="3.98107e-09" logTime="-8.4">
        <me:pop ref="CH2oo.log">1</me:pop>
        <me:pop ref="Ring2.log">2.53739e-09</me:pop>
        <me:pop ref="Altamine2">1.62983e-08</me:pop>
        <me:pop ref="Formaldehyde.log">2.60708e-08</me:pop>
      </me:population>
      <me:population time="5.01187e-09" logTime="-8.3">
        <me:pop ref="CH2oo.log">1</me:pop>
        <me:pop ref="Ring2.log">2.53763e-09</me:pop>
        <me:pop ref="Altamine2">2.077e-08</me:pop>
        <me:pop ref="Formaldehyde.log">3.32263e-08</me:pop>
      </me:population>
      <me:population time="6.30957e-09" logTime="-8.2">
        <me:pop ref="CH2oo.log">1</me:pop>
        <me:pop ref="Ring2.log">2.53778e-09</me:pop>
        <me:pop ref="Altamine2">2.63996e-08</me:pop>
        <me:pop ref="Formaldehyde.log">4.22346e-08</me:pop>
      </me:population>
      <me:population time="7.94328e-09" logTime="-8.1">
        <me:pop ref="CH2oo.log">1</me:pop>
        <me:pop ref="Ring2.log">2.53789e-09</me:pop>
        <me:pop ref="Altamine2">3.34868e-08</me:pop>
        <me:pop ref="Formaldehyde.log">5.35755e-08</me:pop>
      </me:population>
      <me:population time="1e-08" logTime="-8">
        <me:pop ref="CH2oo.log">1</me:pop>
        <me:pop ref="Ring2.log">2.53796e-09</me:pop>
        <me:pop ref="Altamine2">4.24092e-08</me:pop>
        <me:pop ref="Formaldehyde.log">6.78529e-08</me:pop>
      </me:population>
      <me:population time="1.25893e-08" logTime="-7.9">
        <me:pop ref="CH2oo.log">1</me:pop>
        <me:pop ref="Ring2.log">2.53802e-09</me:pop>
        <me:pop ref="Altamine2">5.36417e-08</me:pop>
        <me:pop ref="Formaldehyde.log">8.5827e-08</me:pop>
      </me:population>
      <me:population time="1.58489e-08" logTime="-7.8">
        <me:pop ref="CH2oo.log">1</me:pop>
        <me:pop ref="Ring2.log">2.53808e-09</me:pop>
        <me:pop ref="Altamine2">6.77827e-08</me:pop>
        <me:pop ref="Formaldehyde.log">1.08455e-07</me:pop>
      </me:population>
      <me:population time="1.99526e-08" logTime="-7.7">
        <me:pop ref="CH2oo.log">1</me:pop>
        <me:pop ref="Ring2.log">2.53812e-09</me:pop>
        <me:pop ref="Altamine2">8.55851e-08</me:pop>
        <me:pop ref="Formaldehyde.log">1.36942e-07</me:pop>
      </me:population>
      <me:population time="2.51189e-08" logTime="-7.6">
        <me:pop ref="CH2oo.log">1</me:pop>
        <me:pop ref="Ring2.log">2.53817e-09</me:pop>
        <me:pop ref="Altamine2">1.07997e-07</me:pop>
        <me:pop ref="Formaldehyde.log">1.72806e-07</me:pop>
      </me:population>
      <me:population time="3.16228e-08" logTime="-7.5">
        <me:pop ref="CH2oo.log">1</me:pop>
        <me:pop ref="Ring2.log">2.53821e-09</me:pop>
        <me:pop ref="Altamine2">1.36212e-07</me:pop>
        <me:pop ref="Formaldehyde.log">2.17955e-07</me:pop>
      </me:population>
      <me:population time="3.98107e-08" logTime="-7.4">
        <me:pop ref="CH2oo.log">1</me:pop>
        <me:pop ref="Ring2.log">2.53826e-09</me:pop>
        <me:pop ref="Altamine2">1.71732e-07</me:pop>
        <me:pop ref="Formaldehyde.log">2.74794e-07</me:pop>
      </me:population>
      <me:population time="5.01187e-08" logTime="-7.3">
        <me:pop ref="CH2oo.log">0.999999</me:pop>
        <me:pop ref="Ring2.log">2.53831e-09</me:pop>
        <me:pop ref="Altamine2">2.1645e-07</me:pop>
        <me:pop ref="Formaldehyde.log">3.46351e-07</me:pop>
      </me:population>
      <me:population time="6.30957e-08" logTime="-7.2">
        <me:pop ref="CH2oo.log">0.999999</me:pop>
        <me:pop ref="Ring2.log">2.53837e-09</me:pop>
        <me:pop ref="Altamine2">2.72746e-07</me:pop>
        <me:pop ref="Formaldehyde.log">4.36435e-07</me:pop>
      </me:population>
      <me:population time="7.94328e-08" logTime="-7.1">
        <me:pop ref="CH2oo.log">0.999999</me:pop>
        <me:pop ref="Ring2.log">2.53845e-09</me:pop>
        <me:pop ref="Altamine2">3.43619e-07</me:pop>
        <me:pop ref="Formaldehyde.log">5.49845e-07</me:pop>
      </me:population>
      <me:population time="1e-07" logTime="-7">
        <me:pop ref="CH2oo.log">0.999999</me:pop>
        <me:pop ref="Ring2.log">2.53854e-09</me:pop>
        <me:pop ref="Altamine2">4.32842e-07</me:pop>
        <me:pop ref="Formaldehyde.log">6.92619e-07</me:pop>
      </me:population>
      <me:population time="1.25893e-07" logTime="-6.9">
        <me:pop ref="CH2oo.log">0.999999</me:pop>
        <me:pop ref="Ring2.log">2.53865e-09</me:pop>
        <me:pop ref="Altamine2">5.45168e-07</me:pop>
        <me:pop ref="Formaldehyde.log">8.72361e-07</me:pop>
      </me:population>
      <me:population time="1.58489e-07" logTime="-6.8">
        <me:pop ref="CH2oo.log">0.999998</me:pop>
        <me:pop ref="Ring2.log">2.53878e-09</me:pop>
        <me:pop ref="Altamine2">6.86577e-07</me:pop>
        <me:pop ref="Formaldehyde.log">1.09864e-06</me:pop>
      </me:population>
      <me:population time="1.99526e-07" logTime="-6.7">
        <me:pop ref="CH2oo.log">0.999998</me:pop>
        <me:pop ref="Ring2.log">2.53896e-09</me:pop>
        <me:pop ref="Altamine2">8.64601e-07</me:pop>
        <me:pop ref="Formaldehyde.log">1.38351e-06</me:pop>
      </me:population>
      <me:population time="2.51189e-07" logTime="-6.6">
        <me:pop ref="CH2oo.log">0.999997</me:pop>
        <me:pop ref="Ring2.log">2.53917e-09</me:pop>
        <me:pop ref="Altamine2">1.08872e-06</me:pop>
        <me:pop ref="Formaldehyde.log">1.74215e-06</me:pop>
      </me:population>
      <me:population time="3.16228e-07" logTime="-6.5">
        <me:pop ref="CH2oo.log">0.999996</me:pop>
        <me:pop ref="Ring2.log">2.53945e-09</me:pop>
        <me:pop ref="Altamine2">1.37087e-06</me:pop>
        <me:pop ref="Formaldehyde.log">2.19364e-06</me:pop>
      </me:population>
      <me:population time="3.98107e-07" logTime="-6.4">
        <me:pop ref="CH2oo.log">0.999996</me:pop>
        <me:pop ref="Ring2.log">2.53979e-09</me:pop>
        <me:pop ref="Altamine2">1.72607e-06</me:pop>
        <me:pop ref="Formaldehyde.log">2.76203e-06</me:pop>
      </me:population>
      <me:population time="5.01187e-07" logTime="-6.3">
        <me:pop ref="CH2oo.log">0.999994</me:pop>
        <me:pop ref="Ring2.log">2.54022e-09</me:pop>
        <me:pop ref="Altamine2">2.17325e-06</me:pop>
        <me:pop ref="Formaldehyde.log">3.47759e-06</me:pop>
      </me:population>
      <me:population time="6.30957e-07" logTime="-6.2">
        <me:pop ref="CH2oo.log">0.999993</me:pop>
        <me:pop ref="Ring2.log">2.54077e-09</me:pop>
        <me:pop ref="Altamine2">2.7362e-06</me:pop>
        <me:pop ref="Formaldehyde.log">4.37843e-06</me:pop>
      </me:population>
      <me:population time="7.94328e-07" logTime="-6.1">
        <me:pop ref="CH2oo.log">0.999991</me:pop>
        <me:pop ref="Ring2.log">2.54146e-09</me:pop>
        <me:pop ref="Altamine2">3.44492e-06</me:pop>
        <me:pop ref="Formaldehyde.log">5.51252e-06</me:pop>
      </me:population>
      <me:population time="1e-06" logTime="-6">
        <me:pop ref="CH2oo.log">0.999989</me:pop>
        <me:pop ref="Ring2.log">2.54232e-09</me:pop>
        <me:pop ref="Altamine2">4.33715e-06</me:pop>
        <me:pop ref="Formaldehyde.log">6.94024e-06</me:pop>
      </me:population>
      <me:population time="1.25893e-06" logTime="-5.9">
        <me:pop ref="CH2oo.log">0.999986</me:pop>
        <me:pop ref="Ring2.log">2.54341e-09</me:pop>
        <me:pop ref="Altamine2">5.46039e-06</me:pop>
        <me:pop ref="Formaldehyde.log">8.73764e-06</me:pop>
      </me:population>
      <me:population time="1.58489e-06" logTime="-5.8">
        <me:pop ref="CH2oo.log">0.999982</me:pop>
        <me:pop ref="Ring2.log">2.54478e-09</me:pop>
        <me:pop ref="Altamine2">6.87446e-06</me:pop>
        <me:pop ref="Formaldehyde.log">1.10004e-05</me:pop>
      </me:population>
      <me:population time="1.99526e-06" logTime="-5.7">
        <me:pop ref="CH2oo.log">0.999977</me:pop>
        <me:pop ref="Ring2.log">2.54651e-09</me:pop>
        <me:pop ref="Altamine2">8.65467e-06</me:pop>
        <me:pop ref="Formaldehyde.log">1.38491e-05</me:pop>
      </me:population>
      <me:population time="2.51189e-06" logTime="-5.6">
        <me:pop ref="CH2oo.log">0.999972</me:pop>
        <me:pop ref="Ring2.log">2.54868e-09</me:pop>
        <me:pop ref="Altamine2">1.08958e-05</me:pop>
        <me:pop ref="Formaldehyde.log">1.74353e-05</me:pop>
      </me:population>
      <me:population time="3.16228e-06" logTime="-5.5">
        <me:pop ref="CH2oo.log">0.999964</me:pop>
        <me:pop ref="Ring2.log">2.55141e-09</me:pop>
        <me:pop ref="Altamine2">1.37172e-05</me:pop>
        <me:pop ref="Formaldehyde.log">2.19501e-05</me:pop>
      </me:population>
      <me:population time="3.98107e-06" logTime="-5.4">
        <me:pop ref="CH2oo.log">0.999955</me:pop>
        <me:pop ref="Ring2.log">2.55486e-09</me:pop>
        <me:pop ref="Altamine2">1.72691e-05</me:pop>
        <me:pop ref="Formaldehyde.log">2.76338e-05</me:pop>
      </me:population>
      <me:population time="5.01187e-06" logTime="-5.3">
        <me:pop ref="CH2oo.log">0.999943</me:pop>
        <me:pop ref="Ring2.log">2.55919e-09</me:pop>
        <me:pop ref="Altamine2">2.17406e-05</me:pop>
        <me:pop ref="Formaldehyde.log">3.47891e-05</me:pop>
      </me:population>
      <me:population time="6.30957e-06" logTime="-5.2">
        <me:pop ref="CH2oo.log">0.999929</me:pop>
        <me:pop ref="Ring2.log">2.56464e-09</me:pop>
        <me:pop ref="Altamine2">2.73699e-05</me:pop>
        <me:pop ref="Formaldehyde.log">4.3797e-05</me:pop>
      </me:population>
      <me:population time="7.94328e-06" logTime="-5.1">
        <me:pop ref="CH2oo.log">0.99991</me:pop>
        <me:pop ref="Ring2.log">2.57151e-09</me:pop>
        <me:pop ref="Altamine2">3.44566e-05</me:pop>
        <me:pop ref="Formaldehyde.log">5.5137e-05</me:pop>
      </me:population>
      <me:population time="1e-05" logTime="-5">
        <me:pop ref="CH2oo.log">0.999887</me:pop>
        <me:pop ref="Ring2.log">2.58016e-09</me:pop>
        <me:pop ref="Altamine2">4.3378e-05</me:pop>
        <me:pop ref="Formaldehyde.log">6.9413e-05</me:pop>
      </me:population>
      <me:population time="1.25893e-05" logTime="-4.9">
        <me:pop ref="CH2oo.log">0.999858</me:pop>
        <me:pop ref="Ring2.log">2.59104e-09</me:pop>
        <me:pop ref="Altamine2">5.46092e-05</me:pop>
        <me:pop ref="Formaldehyde.log">8.73849e-05</me:pop>
      </me:population>
      <me:population time="1.58489e-05" logTime="-4.8">
        <me:pop ref="CH2oo.log">0.999821</me:pop>
        <me:pop ref="Ring2.log">2.60475e-09</me:pop>
        <me:pop ref="Altamine2">6.87479e-05</me:pop>
        <me:pop ref="Formaldehyde.log">0.000110009</me:pop>
      </me:population>
      <me:population time="1.99526e-05" logTime="-4.7">
        <me:pop ref="CH2oo.log">0.999775</me:pop>
        <me:pop ref="Ring2.log">2.622e-09</me:pop>
        <me:pop ref="Altamine2">8.65467e-05</me:pop>
        <me:pop ref="Formaldehyde.log">0.000138491</me:pop>
      </me:population>
      <me:population time="2.51189e-05" logTime="-4.6">
        <me:pop ref="CH2oo.log">0.999717</me:pop>
        <me:pop ref="Ring2.log">2.64371e-09</me:pop>
        <me:pop ref="Altamine2">0.000108953</me:pop>
        <me:pop ref="Formaldehyde.log">0.000174345</me:pop>
      </me:population>
      <me:population time="3.16228e-05" logTime="-4.5">
        <me:pop ref="CH2oo.log">0.999643</me:pop>
        <me:pop ref="Ring2.log">2.67105e-09</me:pop>
        <me:pop ref="Altamine2">0.000137159</me:pop>
        <me:pop ref="Formaldehyde.log">0.00021948</me:pop>
      </me:population>
      <me:population time="3.98107e-05" logTime="-4.4">
        <me:pop ref="CH2oo.log">0.999551</me:pop>
        <me:pop ref="Ring2.log">2.70546e-09</me:pop>
        <me:pop ref="Altamine2">0.000172665</me:pop>
        <me:pop ref="Formaldehyde.log">0.000276296</me:pop>
      </me:population>
      <me:population time="5.01187e-05" logTime="-4.3">
        <me:pop ref="CH2oo.log">0.999435</me:pop>
        <me:pop ref="Ring2.log">2.74878e-09</me:pop>
        <me:pop ref="Altamine2">0.00021736</me:pop>
        <me:pop ref="Formaldehyde.log">0.000347817</me:pop>
      </me:population>
      <me:population time="6.30957e-05" logTime="-4.2">
        <me:pop ref="CH2oo.log">0.999289</me:pop>
        <me:pop ref="Ring2.log">2.8033e-09</me:pop>
        <me:pop ref="Altamine2">0.00027362</me:pop>
        <me:pop ref="Formaldehyde.log">0.000437844</me:pop>
      </me:population>
      <me:population time="7.94328e-05" logTime="-4.1">
        <me:pop ref="CH2oo.log">0.999104</me:pop>
        <me:pop ref="Ring2.log">2.87194e-09</me:pop>
        <me:pop ref="Altamine2">0.000344436</me:pop>
        <me:pop ref="Formaldehyde.log">0.000551162</me:pop>
      </me:population>
      <me:population time="0.0001" logTime="-4">
        <me:pop ref="CH2oo.log">0.998873</me:pop>
        <me:pop ref="Ring2.log">2.95832e-09</me:pop>
        <me:pop ref="Altamine2">0.000433569</me:pop>
        <me:pop ref="Formaldehyde.log">0.000693792</me:pop>
      </me:population>
      <me:population time="0.000125893" logTime="-3.9">
        <me:pop ref="CH2oo.log">0.998581</me:pop>
        <me:pop ref="Ring2.log">3.06704e-09</me:pop>
        <me:pop ref="Altamine2">0.000545752</me:pop>
        <me:pop ref="Formaldehyde.log">0.000873305</me:pop>
      </me:population>
      <me:population time="0.000158489" logTime="-3.8">
        <me:pop ref="CH2oo.log">0.998214</me:pop>
        <me:pop ref="Ring2.log">3.20388e-09</me:pop>
        <me:pop ref="Altamine2">0.000686935</me:pop>
        <me:pop ref="Formaldehyde.log">0.00109922</me:pop>
      </me:population>
      <me:population time="0.000199526" logTime="-3.7">
        <me:pop ref="CH2oo.log">0.997752</me:pop>
        <me:pop ref="Ring2.log">3.37606e-09</me:pop>
        <me:pop ref="Altamine2">0.0008646</me:pop>
        <me:pop ref="Formaldehyde.log">0.00138352</me:pop>
      </me:population>
      <me:population time="0.000251189" logTime="-3.6">
        <me:pop ref="CH2oo.log">0.997171</me:pop>
        <me:pop ref="Ring2.log">3.59272e-09</me:pop>
        <me:pop ref="Altamine2">0.00108815</me:pop>
        <me:pop ref="Formaldehyde.log">0.00174124</me:pop>
      </me:population>
      <me:population time="0.000316228" logTime="-3.5">
        <me:pop ref="CH2oo.log">0.996439</me:pop>
        <me:pop ref="Ring2.log">3.8653e-09</me:pop>
        <me:pop ref="Altamine2">0.0013694</me:pop>
        <me:pop ref="Formaldehyde.log">0.00219129</me:pop>
      </me:population>
      <me:population time="0.000398107" logTime="-3.4">
        <me:pop ref="CH2oo.log">0.995519</me:pop>
        <me:pop ref="Ring2.log">4.20817e-09</me:pop>
        <me:pop ref="Altamine2">0.00172317</me:pop>
        <me:pop ref="Formaldehyde.log">0.0027574</me:pop>
      </me:population>
      <me:population time="0.000501187" logTime="-3.3">
        <me:pop ref="CH2oo.log">0.994363</me:pop>
        <me:pop ref="Ring2.log">4.63936e-09</me:pop>
        <me:pop ref="Altamine2">0.00216809</me:pop>
        <me:pop ref="Formaldehyde.log">0.00346935</me:pop>
      </me:population>
      <me:population time="0.000630957" logTime="-3.2">
        <me:pop ref="CH2oo.log">0.992908</me:pop>
        <me:pop ref="Ring2.log">5.1815e-09</me:pop>
        <me:pop ref="Altamine2">0.00272747</me:pop>
        <me:pop ref="Formaldehyde.log">0.00436446</me:pop>
      </me:population>
      <me:population time="0.000794328" logTime="-3.1">
        <me:pop ref="CH2oo.log">0.99108</me:pop>
        <me:pop ref="Ring2.log">5.86287e-09</me:pop>
        <me:pop ref="Altamine2">0.00343052</me:pop>
        <me:pop ref="Formaldehyde.log">0.00548948</me:pop>
      </me:population>
      <me:population time="0.001" logTime="-3">
        <me:pop ref="CH2oo.log">0.988783</me:pop>
        <me:pop ref="Ring2.log">6.71889e-09</me:pop>
        <me:pop ref="Altamine2">0.00431377</me:pop>
        <me:pop ref="Formaldehyde.log">0.00690284</me:pop>
      </me:population>
      <me:population time="0.00125893" logTime="-2.9">
        <me:pop ref="CH2oo.log">0.9859</me:pop>
        <me:pop ref="Ring2.log">7.79374e-09</me:pop>
        <me:pop ref="Altamine2">0.00542281</me:pop>
        <me:pop ref="Formaldehyde.log">0.00867751</me:pop>
      </me:population>
      <me:population time="0.00158489" logTime="-2.8">
        <me:pop ref="CH2oo.log">0.982281</me:pop>
        <me:pop ref="Ring2.log">9.14243e-09</me:pop>
        <me:pop ref="Altamine2">0.0068144</me:pop>
        <me:pop ref="Formaldehyde.log">0.0109043</me:pop>
      </me:population>
      <me:population time="0.00199526" logTime="-2.7">
        <me:pop ref="CH2oo.log">0.977745</me:pop>
        <me:pop ref="Ring2.log">1.08333e-08</me:pop>
        <me:pop ref="Altamine2">0.00855906</me:pop>
        <me:pop ref="Formaldehyde.log">0.0136961</me:pop>
      </me:population>
      <me:population time="0.00251189" logTime="-2.6">
        <me:pop ref="CH2oo.log">0.972064</me:pop>
        <me:pop ref="Ring2.log">1.29509e-08</me:pop>
        <me:pop ref="Altamine2">0.010744</me:pop>
        <me:pop ref="Formaldehyde.log">0.0171924</me:pop>
      </me:population>
      <me:population time="0.00316228" logTime="-2.5">
        <me:pop ref="CH2oo.log">0.964958</me:pop>
        <me:pop ref="Ring2.log">1.55993e-08</me:pop>
        <me:pop ref="Altamine2">0.0134766</me:pop>
        <me:pop ref="Formaldehyde.log">0.0215651</me:pop>
      </me:population>
      <me:population time="0.00398107" logTime="-2.4">
        <me:pop ref="CH2oo.log">0.956087</me:pop>
        <me:pop ref="Ring2.log">1.89059e-08</me:pop>
        <me:pop ref="Altamine2">0.0168884</me:pop>
        <me:pop ref="Formaldehyde.log">0.0270247</me:pop>
      </me:population>
      <me:population time="0.00501187" logTime="-2.3">
        <me:pop ref="CH2oo.log">0.945034</me:pop>
        <me:pop ref="Ring2.log">2.30255e-08</me:pop>
        <me:pop ref="Altamine2">0.0211391</me:pop>
        <me:pop ref="Formaldehyde.log">0.0338265</me:pop>
      </me:population>
      <me:population time="0.00630957" logTime="-2.2">
        <me:pop ref="CH2oo.log">0.931302</me:pop>
        <me:pop ref="Ring2.log">2.81441e-08</me:pop>
        <me:pop ref="Altamine2">0.0264205</me:pop>
        <me:pop ref="Formaldehyde.log">0.0422778</me:pop>
      </me:population>
      <me:population time="0.00794328" logTime="-2.1">
        <me:pop ref="CH2oo.log">0.914297</me:pop>
        <me:pop ref="Ring2.log">3.44824e-08</me:pop>
        <me:pop ref="Altamine2">0.0329604</me:pop>
        <me:pop ref="Formaldehyde.log">0.0527429</me:pop>
      </me:population>
      <me:population time="0.01" logTime="-2">
        <me:pop ref="CH2oo.log">0.893329</me:pop>
        <me:pop ref="Ring2.log">4.22975e-08</me:pop>
        <me:pop ref="Altamine2">0.0410242</me:pop>
        <me:pop ref="Formaldehyde.log">0.0656464</me:pop>
      </me:population>
      <me:population time="0.0125893" logTime="-1.9">
        <me:pop ref="CH2oo.log">0.867615</me:pop>
        <me:pop ref="Ring2.log">5.18819e-08</me:pop>
        <me:pop ref="Altamine2">0.0509135</me:pop>
        <me:pop ref="Formaldehyde.log">0.0814711</me:pop>
      </me:population>
      <me:population time="0.0158489" logTime="-1.8">
        <me:pop ref="CH2oo.log">0.836293</me:pop>
        <me:pop ref="Ring2.log">6.35566e-08</me:pop>
        <me:pop ref="Altamine2">0.0629596</me:pop>
        <me:pop ref="Formaldehyde.log">0.100747</me:pop>
      </me:population>
      <me:population time="0.0199526" logTime="-1.7">
        <me:pop ref="CH2oo.log">0.798464</me:pop>
        <me:pop ref="Ring2.log">7.76568e-08</me:pop>
        <me:pop ref="Altamine2">0.0775083</me:pop>
        <me:pop ref="Formaldehyde.log">0.124028</me:pop>
      </me:population>
      <me:population time="0.0251189" logTime="-1.6">
        <me:pop ref="CH2oo.log">0.753263</me:pop>
        <me:pop ref="Ring2.log">9.45045e-08</me:pop>
        <me:pop ref="Altamine2">0.0948919</me:pop>
        <me:pop ref="Formaldehyde.log">0.151845</me:pop>
      </me:population>
      <me:population time="0.0316228" logTime="-1.5">
        <me:pop ref="CH2oo.log">0.699979</me:pop>
        <me:pop ref="Ring2.log">1.14365e-07</me:pop>
        <me:pop ref="Altamine2">0.115384</me:pop>
        <me:pop ref="Formaldehyde.log">0.184637</me:pop>
      </me:population>
      <me:population time="0.0398107" logTime="-1.4">
        <me:pop ref="CH2oo.log">0.638225</me:pop>
        <me:pop ref="Ring2.log">1.37383e-07</me:pop>
        <me:pop ref="Altamine2">0.139134</me:pop>
        <me:pop ref="Formaldehyde.log">0.222641</me:pop>
      </me:population>
      <me:population time="0.0501187" logTime="-1.3">
        <me:pop ref="CH2oo.log">0.568167</me:pop>
        <me:pop ref="Ring2.log">1.63495e-07</me:pop>
        <me:pop ref="Altamine2">0.166077</me:pop>
        <me:pop ref="Formaldehyde.log">0.265755</me:pop>
      </me:population>
      <me:population time="0.0630957" logTime="-1.2">
        <me:pop ref="CH2oo.log">0.490799</me:pop>
        <me:pop ref="Ring2.log">1.92333e-07</me:pop>
        <me:pop ref="Altamine2">0.195832</me:pop>
        <me:pop ref="Formaldehyde.log">0.313368</me:pop>
      </me:population>
      <me:population time="0.0794328" logTime="-1.1">
        <me:pop ref="CH2oo.log">0.408198</me:pop>
        <me:pop ref="Ring2.log">2.23121e-07</me:pop>
        <me:pop ref="Altamine2">0.2276</me:pop>
        <me:pop ref="Formaldehyde.log">0.364202</me:pop>
      </me:population>
      <me:population time="0.1" logTime="-1">
        <me:pop ref="CH2oo.log">0.32368</me:pop>
        <me:pop ref="Ring2.log">2.54623e-07</me:pop>
        <me:pop ref="Altamine2">0.260104</me:pop>
        <me:pop ref="Formaldehyde.log">0.416216</me:pop>
      </me:population>
      <me:population time="0.125893" logTime="-0.9">
        <me:pop ref="CH2oo.log">0.241698</me:pop>
        <me:pop ref="Ring2.log">2.85181e-07</me:pop>
        <me:pop ref="Altamine2">0.291634</me:pop>
        <me:pop ref="Formaldehyde.log">0.466669</me:pop>
      </me:population>
      <me:population time="0.158489" logTime="-0.8">
        <me:pop ref="CH2oo.log">0.167335</me:pop>
        <me:pop ref="Ring2.log">3.12898e-07</me:pop>
        <me:pop ref="Altamine2">0.320233</me:pop>
        <me:pop ref="Formaldehyde.log">0.512432</me:pop>
      </me:population>
      <me:population time="0.199526" logTime="-0.7">
        <me:pop ref="CH2oo.log">0.10533</me:pop>
        <me:pop ref="Ring2.log">3.36009e-07</me:pop>
        <me:pop ref="Altamine2">0.344079</me:pop>
        <me:pop ref="Formaldehyde.log">0.550591</me:pop>
      </me:population>
      <me:population time="0.251189" logTime="-0.6">
        <me:pop ref="CH2oo.log">0.0588121</me:pop>
        <me:pop ref="Ring2.log">3.53348e-07</me:pop>
        <me:pop ref="Altamine2">0.361969</me:pop>
        <me:pop ref="Formaldehyde.log">0.579219</me:pop>
      </me:population>
      <me:population time="0.316228" logTime="-0.5">
        <me:pop ref="CH2oo.log">0.0282391</me:pop>
        <me:pop ref="Ring2.log">3.64743e-07</me:pop>
        <me:pop ref="Altamine2">0.373727</me:pop>
        <me:pop ref="Formaldehyde.log">0.598034</me:pop>
      </me:population>
      <me:population time="0.398107" logTime="-0.4">
        <me:pop ref="CH2oo.log">0.0112134</me:pop>
        <me:pop ref="Ring2.log">3.71089e-07</me:pop>
        <me:pop ref="Altamine2">0.380275</me:pop>
        <me:pop ref="Formaldehyde.log">0.608511</me:pop>
      </me:population>
      <me:population time="0.501187" logTime="-0.3">
        <me:pop ref="CH2oo.log">0.00350561</me:pop>
        <me:pop ref="Ring2.log">3.73962e-07</me:pop>
        <me:pop ref="Altamine2">0.383239</me:pop>
        <me:pop ref="Formaldehyde.log">0.613255</me:pop>
      </me:population>
      <me:population time="0.630957" logTime="-0.2">
        <me:pop ref="CH2oo.log">0.000811035</me:pop>
        <me:pop ref="Ring2.log">3.74966e-07</me:pop>
        <me:pop ref="Altamine2">0.384276</me:pop>
        <me:pop ref="Formaldehyde.log">0.614913</me:pop>
      </me:population>
      <me:population time="0.794328" logTime="-0.1">
        <me:pop ref="CH2oo.log">0.000128443</me:pop>
        <me:pop ref="Ring2.log">3.75221e-07</me:pop>
        <me:pop ref="Altamine2">0.384538</me:pop>
        <me:pop ref="Formaldehyde.log">0.615333</me:pop>
      </me:population>
      <me:population time="1" logTime="0">
        <me:pop ref="CH2oo.log">1.26229e-05</me:pop>
        <me:pop ref="Ring2.log">3.75264e-07</me:pop>
        <me:pop ref="Altamine2">0.384583</me:pop>
        <me:pop ref="Formaldehyde.log">0.615404</me:pop>
      </me:population>
      <me:population time="1.25893" logTime="0.1">
        <me:pop ref="CH2oo.log">6.80336e-07</me:pop>
        <me:pop ref="Ring2.log">3.75268e-07</me:pop>
        <me:pop ref="Altamine2">0.384587</me:pop>
        <me:pop ref="Formaldehyde.log">0.615412</me:pop>
      </me:population>
      <me:population time="1.58489" logTime="0.2">
        <me:pop ref="CH2oo.log">1.72131e-08</me:pop>
        <me:pop ref="Ring2.log">3.75269e-07</me:pop>
        <me:pop ref="Altamine2">0.384587</me:pop>
        <me:pop ref="Formaldehyde.log">0.615412</me:pop>
      </me:population>
      <me:population time="1.99526" logTime="0.3">
        <me:pop ref="CH2oo.log">1.68084e-10</me:pop>
        <me:pop ref="Ring2.log">3.75269e-07</me:pop>
        <me:pop ref="Altamine2">0.384587</me:pop>
        <me:pop ref="Formaldehyde.log">0.615412</me:pop>
      </me:population>
      <me:population time="2.51189" logTime="0.4">
        <me:pop ref="CH2oo.log">4.95069e-13</me:pop>
        <me:pop ref="Ring2.log">3.75269e-07</me:pop>
        <me:pop ref="Altamine2">0.384587</me:pop>
        <me:pop ref="Formaldehyde.log">0.615412</me:pop>
      </me:population>
      <me:population time="3.16228" logTime="0.5">
        <me:pop ref="CH2oo.log">3.2248e-16</me:pop>
        <me:pop ref="Ring2.log">3.75269e-07</me:pop>
        <me:pop ref="Altamine2">0.384587</me:pop>
        <me:pop ref="Formaldehyde.log">0.615412</me:pop>
      </me:population>
      <me:population time="3.98107" logTime="0.6">
        <me:pop ref="CH2oo.log">3.14311e-20</me:pop>
        <me:pop ref="Ring2.log">3.75269e-07</me:pop>
        <me:pop ref="Altamine2">0.384587</me:pop>
        <me:pop ref="Formaldehyde.log">0.615412</me:pop>
      </me:population>
      <me:population time="5.01187" logTime="0.7">
        <me:pop ref="CH2oo.log">2.80305e-25</me:pop>
        <me:pop ref="Ring2.log">3.75269e-07</me:pop>
        <me:pop ref="Altamine2">0.384587</me:pop>
        <me:pop ref="Formaldehyde.log">0.615412</me:pop>
      </me:population>
      <me:population time="6.30957" logTime="0.8">
        <me:pop ref="CH2oo.log">1.2314e-31</me:pop>
        <me:pop ref="Ring2.log">3.75269e-07</me:pop>
        <me:pop ref="Altamine2">0.384587</me:pop>
        <me:pop ref="Formaldehyde.log">0.615412</me:pop>
      </me:population>
      <me:population time="7.94328" logTime="0.9">
        <me:pop ref="CH2oo.log">1.22213e-39</me:pop>
        <me:pop ref="Ring2.log">3.75269e-07</me:pop>
        <me:pop ref="Altamine2">0.384587</me:pop>
        <me:pop ref="Formaldehyde.log">0.615412</me:pop>
      </me:population>
      <me:population time="10" logTime="1">
        <me:pop ref="CH2oo.log">1.7466e-45</me:pop>
        <me:pop ref="Ring2.log">3.75269e-07</me:pop>
        <me:pop ref="Altamine2">0.384587</me:pop>
        <me:pop ref="Formaldehyde.log">0.615412</me:pop>
      </me:population>
      <me:population time="12.5893" logTime="1.1">
        <me:pop ref="CH2oo.log">1.74649e-45</me:pop>
        <me:pop ref="Ring2.log">3.75269e-07</me:pop>
        <me:pop ref="Altamine2">0.384587</me:pop>
        <me:pop ref="Formaldehyde.log">0.615412</me:pop>
      </me:population>
      <me:population time="15.8489" logTime="1.2">
        <me:pop ref="CH2oo.log">1.74649e-45</me:pop>
        <me:pop ref="Ring2.log">3.75269e-07</me:pop>
        <me:pop ref="Altamine2">0.384587</me:pop>
        <me:pop ref="Formaldehyde.log">0.615412</me:pop>
      </me:population>
      <me:population time="19.9526" logTime="1.3">
        <me:pop ref="CH2oo.log">1.74649e-45</me:pop>
        <me:pop ref="Ring2.log">3.75269e-07</me:pop>
        <me:pop ref="Altamine2">0.384587</me:pop>
        <me:pop ref="Formaldehyde.log">0.615412</me:pop>
      </me:population>
      <me:population time="25.1189" logTime="1.4">
        <me:pop ref="CH2oo.log">1.74649e-45</me:pop>
        <me:pop ref="Ring2.log">3.75269e-07</me:pop>
        <me:pop ref="Altamine2">0.384587</me:pop>
        <me:pop ref="Formaldehyde.log">0.615412</me:pop>
      </me:population>
      <me:population time="31.6228" logTime="1.5">
        <me:pop ref="CH2oo.log">1.74649e-45</me:pop>
        <me:pop ref="Ring2.log">3.75269e-07</me:pop>
        <me:pop ref="Altamine2">0.384587</me:pop>
        <me:pop ref="Formaldehyde.log">0.615412</me:pop>
      </me:population>
      <me:population time="39.8107" logTime="1.6">
        <me:pop ref="CH2oo.log">1.74649e-45</me:pop>
        <me:pop ref="Ring2.log">3.75269e-07</me:pop>
        <me:pop ref="Altamine2">0.384587</me:pop>
        <me:pop ref="Formaldehyde.log">0.615412</me:pop>
      </me:population>
      <me:population time="50.1187" logTime="1.7">
        <me:pop ref="CH2oo.log">1.74649e-45</me:pop>
        <me:pop ref="Ring2.log">3.75269e-07</me:pop>
        <me:pop ref="Altamine2">0.384587</me:pop>
        <me:pop ref="Formaldehyde.log">0.615412</me:pop>
      </me:population>
      <me:population time="63.0957" logTime="1.8">
        <me:pop ref="CH2oo.log">1.74649e-45</me:pop>
        <me:pop ref="Ring2.log">3.75269e-07</me:pop>
        <me:pop ref="Altamine2">0.384587</me:pop>
        <me:pop ref="Formaldehyde.log">0.615412</me:pop>
      </me:population>
      <me:population time="79.4328" logTime="1.9">
        <me:pop ref="CH2oo.log">1.74649e-45</me:pop>
        <me:pop ref="Ring2.log">3.75269e-07</me:pop>
        <me:pop ref="Altamine2">0.384587</me:pop>
        <me:pop ref="Formaldehyde.log">0.615412</me:pop>
      </me:population>
      <me:population time="100" logTime="2">
        <me:pop ref="CH2oo.log">1.74649e-45</me:pop>
        <me:pop ref="Ring2.log">3.75269e-07</me:pop>
        <me:pop ref="Altamine2">0.384587</me:pop>
        <me:pop ref="Formaldehyde.log">0.615412</me:pop>
      </me:population>
      <me:population time="125.893" logTime="2.1">
        <me:pop ref="CH2oo.log">1.74649e-45</me:pop>
        <me:pop ref="Ring2.log">3.75269e-07</me:pop>
        <me:pop ref="Altamine2">0.384587</me:pop>
        <me:pop ref="Formaldehyde.log">0.615412</me:pop>
      </me:population>
      <me:population time="158.489" logTime="2.2">
        <me:pop ref="CH2oo.log">1.74649e-45</me:pop>
        <me:pop ref="Ring2.log">3.75269e-07</me:pop>
        <me:pop ref="Altamine2">0.384587</me:pop>
        <me:pop ref="Formaldehyde.log">0.615412</me:pop>
      </me:population>
      <me:population time="199.526" logTime="2.3">
        <me:pop ref="CH2oo.log">1.74649e-45</me:pop>
        <me:pop ref="Ring2.log">3.75269e-07</me:pop>
        <me:pop ref="Altamine2">0.384587</me:pop>
        <me:pop ref="Formaldehyde.log">0.615412</me:pop>
      </me:population>
      <me:population time="251.189" logTime="2.4">
        <me:pop ref="CH2oo.log">1.74649e-45</me:pop>
        <me:pop ref="Ring2.log">3.75269e-07</me:pop>
        <me:pop ref="Altamine2">0.384587</me:pop>
        <me:pop ref="Formaldehyde.log">0.615412</me:pop>
      </me:population>
      <me:population time="316.228" logTime="2.5">
        <me:pop ref="CH2oo.log">1.74649e-45</me:pop>
        <me:pop ref="Ring2.log">3.75269e-07</me:pop>
        <me:pop ref="Altamine2">0.384587</me:pop>
        <me:pop ref="Formaldehyde.log">0.615412</me:pop>
      </me:population>
      <me:population time="398.107" logTime="2.6">
        <me:pop ref="CH2oo.log">1.74649e-45</me:pop>
        <me:pop ref="Ring2.log">3.75269e-07</me:pop>
        <me:pop ref="Altamine2">0.384587</me:pop>
        <me:pop ref="Formaldehyde.log">0.615412</me:pop>
      </me:population>
      <me:population time="501.187" logTime="2.7">
        <me:pop ref="CH2oo.log">1.74649e-45</me:pop>
        <me:pop ref="Ring2.log">3.75269e-07</me:pop>
        <me:pop ref="Altamine2">0.384587</me:pop>
        <me:pop ref="Formaldehyde.log">0.615412</me:pop>
      </me:population>
      <me:population time="630.957" logTime="2.8">
        <me:pop ref="CH2oo.log">1.74649e-45</me:pop>
        <me:pop ref="Ring2.log">3.75269e-07</me:pop>
        <me:pop ref="Altamine2">0.384587</me:pop>
        <me:pop ref="Formaldehyde.log">0.615412</me:pop>
      </me:population>
      <me:population time="794.328" logTime="2.9">
        <me:pop ref="CH2oo.log">1.74649e-45</me:pop>
        <me:pop ref="Ring2.log">3.75269e-07</me:pop>
        <me:pop ref="Altamine2">0.384587</me:pop>
        <me:pop ref="Formaldehyde.log">0.615412</me:pop>
      </me:population>
      <me:population time="1000" logTime="3">
        <me:pop ref="CH2oo.log">1.74649e-45</me:pop>
        <me:pop ref="Ring2.log">3.75269e-07</me:pop>
        <me:pop ref="Altamine2">0.384587</me:pop>
        <me:pop ref="Formaldehyde.log">0.615412</me:pop>
      </me:population>
      <me:population time="1258.93" logTime="3.1">
        <me:pop ref="CH2oo.log">1.74649e-45</me:pop>
        <me:pop ref="Ring2.log">3.75269e-07</me:pop>
        <me:pop ref="Altamine2">0.384587</me:pop>
        <me:pop ref="Formaldehyde.log">0.615412</me:pop>
      </me:population>
      <me:population time="1584.89" logTime="3.2">
        <me:pop ref="CH2oo.log">1.74649e-45</me:pop>
        <me:pop ref="Ring2.log">3.75269e-07</me:pop>
        <me:pop ref="Altamine2">0.384587</me:pop>
        <me:pop ref="Formaldehyde.log">0.615412</me:pop>
      </me:population>
      <me:population time="1995.26" logTime="3.3">
        <me:pop ref="CH2oo.log">1.74649e-45</me:pop>
        <me:pop ref="Ring2.log">3.75269e-07</me:pop>
        <me:pop ref="Altamine2">0.384587</me:pop>
        <me:pop ref="Formaldehyde.log">0.615412</me:pop>
      </me:population>
      <me:population time="2511.89" logTime="3.4">
        <me:pop ref="CH2oo.log">1.74649e-45</me:pop>
        <me:pop ref="Ring2.log">3.75269e-07</me:pop>
        <me:pop ref="Altamine2">0.384587</me:pop>
        <me:pop ref="Formaldehyde.log">0.615412</me:pop>
      </me:population>
      <me:population time="3162.28" logTime="3.5">
        <me:pop ref="CH2oo.log">1.74649e-45</me:pop>
        <me:pop ref="Ring2.log">3.75269e-07</me:pop>
        <me:pop ref="Altamine2">0.384587</me:pop>
        <me:pop ref="Formaldehyde.log">0.615412</me:pop>
      </me:population>
      <me:population time="3981.07" logTime="3.6">
        <me:pop ref="CH2oo.log">1.74649e-45</me:pop>
        <me:pop ref="Ring2.log">3.75269e-07</me:pop>
        <me:pop ref="Altamine2">0.384587</me:pop>
        <me:pop ref="Formaldehyde.log">0.615412</me:pop>
      </me:population>
      <me:population time="5011.87" logTime="3.7">
        <me:pop ref="CH2oo.log">1.74649e-45</me:pop>
        <me:pop ref="Ring2.log">3.75269e-07</me:pop>
        <me:pop ref="Altamine2">0.384587</me:pop>
        <me:pop ref="Formaldehyde.log">0.615412</me:pop>
      </me:population>
      <me:population time="6309.57" logTime="3.8">
        <me:pop ref="CH2oo.log">1.74649e-45</me:pop>
        <me:pop ref="Ring2.log">3.75269e-07</me:pop>
        <me:pop ref="Altamine2">0.384587</me:pop>
        <me:pop ref="Formaldehyde.log">0.615412</me:pop>
      </me:population>
      <me:population time="7943.28" logTime="3.9">
        <me:pop ref="CH2oo.log">1.74649e-45</me:pop>
        <me:pop ref="Ring2.log">3.75269e-07</me:pop>
        <me:pop ref="Altamine2">0.384587</me:pop>
        <me:pop ref="Formaldehyde.log">0.615412</me:pop>
      </me:population>
      <me:population time="10000" logTime="4">
        <me:pop ref="CH2oo.log">1.74649e-45</me:pop>
        <me:pop ref="Ring2.log">3.75269e-07</me:pop>
        <me:pop ref="Altamine2">0.384587</me:pop>
        <me:pop ref="Formaldehyde.log">0.615412</me:pop>
      </me:population>
      <me:population time="12589.3" logTime="4.1">
        <me:pop ref="CH2oo.log">1.74649e-45</me:pop>
        <me:pop ref="Ring2.log">3.75269e-07</me:pop>
        <me:pop ref="Altamine2">0.384587</me:pop>
        <me:pop ref="Formaldehyde.log">0.615412</me:pop>
      </me:population>
      <me:population time="15848.9" logTime="4.2">
        <me:pop ref="CH2oo.log">1.74649e-45</me:pop>
        <me:pop ref="Ring2.log">3.75269e-07</me:pop>
        <me:pop ref="Altamine2">0.384587</me:pop>
        <me:pop ref="Formaldehyde.log">0.615412</me:pop>
      </me:population>
      <me:population time="19952.6" logTime="4.3">
        <me:pop ref="CH2oo.log">1.74649e-45</me:pop>
        <me:pop ref="Ring2.log">3.75269e-07</me:pop>
        <me:pop ref="Altamine2">0.384587</me:pop>
        <me:pop ref="Formaldehyde.log">0.615412</me:pop>
      </me:population>
      <me:population time="25118.9" logTime="4.4">
        <me:pop ref="CH2oo.log">1.74649e-45</me:pop>
        <me:pop ref="Ring2.log">3.75269e-07</me:pop>
        <me:pop ref="Altamine2">0.384587</me:pop>
        <me:pop ref="Formaldehyde.log">0.615412</me:pop>
      </me:population>
      <me:population time="31622.8" logTime="4.5">
        <me:pop ref="CH2oo.log">1.74649e-45</me:pop>
        <me:pop ref="Ring2.log">3.75269e-07</me:pop>
        <me:pop ref="Altamine2">0.384587</me:pop>
        <me:pop ref="Formaldehyde.log">0.615412</me:pop>
      </me:population>
      <me:population time="39810.7" logTime="4.6">
        <me:pop ref="CH2oo.log">1.74649e-45</me:pop>
        <me:pop ref="Ring2.log">3.75269e-07</me:pop>
        <me:pop ref="Altamine2">0.384587</me:pop>
        <me:pop ref="Formaldehyde.log">0.615412</me:pop>
      </me:population>
      <me:population time="50118.7" logTime="4.7">
        <me:pop ref="CH2oo.log">1.74649e-45</me:pop>
        <me:pop ref="Ring2.log">3.75269e-07</me:pop>
        <me:pop ref="Altamine2">0.384587</me:pop>
        <me:pop ref="Formaldehyde.log">0.615412</me:pop>
      </me:population>
      <me:population time="63095.7" logTime="4.8">
        <me:pop ref="CH2oo.log">1.74649e-45</me:pop>
        <me:pop ref="Ring2.log">3.75269e-07</me:pop>
        <me:pop ref="Altamine2">0.384587</me:pop>
        <me:pop ref="Formaldehyde.log">0.615412</me:pop>
      </me:population>
      <me:population time="79432.8" logTime="4.9">
        <me:pop ref="CH2oo.log">1.74649e-45</me:pop>
        <me:pop ref="Ring2.log">3.75269e-07</me:pop>
        <me:pop ref="Altamine2">0.384587</me:pop>
        <me:pop ref="Formaldehyde.log">0.615412</me:pop>
      </me:population>
      <me:population time="100000" logTime="5">
        <me:pop ref="CH2oo.log">1.74649e-45</me:pop>
        <me:pop ref="Ring2.log">3.75269e-07</me:pop>
        <me:pop ref="Altamine2">0.384587</me:pop>
        <me:pop ref="Formaldehyde.log">0.615412</me:pop>
      </me:population>
    </me:populationList>
    <me:rateList T="253" conc="3.3e+17" bathGas="N2" units="s-1">
      <me:firstOrderLoss ref="CH2oo.log">-11.28</me:firstOrderLoss>
      <me:firstOrderLoss ref="Ring2.log">-1.93785e-14</me:firstOrderLoss>
      <me:firstOrderRate fromRef="CH2oo.log" toRef="Ring2.log" reactionType="isomerization">4.23303e-06</me:firstOrderRate>
      <me:firstOrderRate fromRef="Ring2.log" toRef="CH2oo.log" reactionType="isomerization">5.24969e-38</me:firstOrderRate>
      <me:firstOrderRate fromRef="CH2oo.log" toRef="Altamine2" reactionType="irreversible">4.33815</me:firstOrderRate>
      <me:firstOrderRate fromRef="Ring2.log" toRef="Altamine2" reactionType="irreversible">2.32174e-15</me:firstOrderRate>
      <me:firstOrderRate fromRef="CH2oo.log" toRef="Formaldehyde.log+IsoC2.log" reactionType="irreversible">6.94185</me:firstOrderRate>
      <me:firstOrderRate fromRef="Ring2.log" toRef="Formaldehyde.log+IsoC2.log" reactionType="irreversible">1.70567e-14</me:firstOrderRate>
    </me:rateList>
    <me:eigenvalueList number="606" selection="12">
      <me:eigenvalue>-4.66758e+07</me:eigenvalue>
      <me:eigenvalue>-4.277e+07</me:eigenvalue>
      <me:eigenvalue>-3.89944e+07</me:eigenvalue>
      <me:eigenvalue>-3.54067e+07</me:eigenvalue>
      <me:eigenvalue>-3.20771e+07</me:eigenvalue>
      <me:eigenvalue>-2.90951e+07</me:eigenvalue>
      <me:eigenvalue>-2.65765e+07</me:eigenvalue>
      <me:eigenvalue>-2.45579e+07</me:eigenvalue>
      <me:eigenvalue>-2.23503e+07</me:eigenvalue>
      <me:eigenvalue>-1.8255e+07</me:eigenvalue>
      <me:eigenvalue>-10.8473</me:eigenvalue>
      <me:eigenvalue>-2.22751e-12</me:eigenvalue>
    </me:eigenvalueList>
    <me:populationList T="273" conc="3.3e+17">
      <me:population time="1e-10" logTime="-10">
        <me:pop ref="CH2oo.log">1</me:pop>
        <me:pop ref="Ring2.log">8.44571e-10</me:pop>
        <me:pop ref="Altamine2">9.29729e-11</me:pop>
        <me:pop ref="Formaldehyde.log">1.47183e-10</me:pop>
      </me:population>
      <me:population time="1.25893e-10" logTime="-9.9">
        <me:pop ref="CH2oo.log">1</me:pop>
        <me:pop ref="Ring2.log">1.00201e-09</me:pop>
        <me:pop ref="Altamine2">1.40743e-10</me:pop>
        <me:pop ref="Formaldehyde.log">2.22837e-10</me:pop>
      </me:population>
      <me:population time="1.58489e-10" logTime="-9.8">
        <me:pop ref="CH2oo.log">1</me:pop>
        <me:pop ref="Ring2.log">1.17396e-09</me:pop>
        <me:pop ref="Altamine2">2.1102e-10</me:pop>
        <me:pop ref="Formaldehyde.log">3.34197e-10</me:pop>
      </me:population>
      <me:population time="1.99526e-10" logTime="-9.7">
        <me:pop ref="CH2oo.log">1</me:pop>
        <me:pop ref="Ring2.log">1.35563e-09</me:pop>
        <me:pop ref="Altamine2">3.12914e-10</me:pop>
        <me:pop ref="Formaldehyde.log">4.9577e-10</me:pop>
      </me:population>
      <me:population time="2.51189e-10" logTime="-9.6">
        <me:pop ref="CH2oo.log">1</me:pop>
        <me:pop ref="Ring2.log">1.54001e-09</me:pop>
        <me:pop ref="Altamine2">4.5827e-10</me:pop>
        <me:pop ref="Formaldehyde.log">7.26434e-10</me:pop>
      </me:population>
      <me:population time="3.16228e-10" logTime="-9.5">
        <me:pop ref="CH2oo.log">1</me:pop>
        <me:pop ref="Ring2.log">1.71825e-09</me:pop>
        <me:pop ref="Altamine2">6.6199e-10</me:pop>
        <me:pop ref="Formaldehyde.log">1.04997e-09</me:pop>
      </me:population>
      <me:population time="3.98107e-10" logTime="-9.4">
        <me:pop ref="CH2oo.log">1</me:pop>
        <me:pop ref="Ring2.log">1.88078e-09</me:pop>
        <me:pop ref="Altamine2">9.42233e-10</me:pop>
        <me:pop ref="Formaldehyde.log">1.49536e-09</me:pop>
      </me:population>
      <me:population time="5.01187e-10" logTime="-9.3">
        <me:pop ref="CH2oo.log">1</me:pop>
        <me:pop ref="Ring2.log">2.01896e-09</me:pop>
        <me:pop ref="Altamine2">1.32054e-09</me:pop>
        <me:pop ref="Formaldehyde.log">2.09702e-09</me:pop>
      </me:population>
      <me:population time="6.30957e-10" logTime="-9.2">
        <me:pop ref="CH2oo.log">1</me:pop>
        <me:pop ref="Ring2.log">2.12702e-09</me:pop>
        <me:pop ref="Altamine2">1.82205e-09</me:pop>
        <me:pop ref="Formaldehyde.log">2.89509e-09</me:pop>
      </me:population>
      <me:population time="7.94328e-10" logTime="-9.1">
        <me:pop ref="CH2oo.log">1</me:pop>
        <me:pop ref="Ring2.log">2.20358e-09</me:pop>
        <me:pop ref="Altamine2">2.4762e-09</me:pop>
        <me:pop ref="Formaldehyde.log">3.93652e-09</me:pop>
      </me:population>
      <me:population time="1e-09" logTime="-9">
        <me:pop ref="CH2oo.log">1</me:pop>
        <me:pop ref="Ring2.log">2.25188e-09</me:pop>
        <me:pop ref="Altamine2">3.3181e-09</me:pop>
        <me:pop ref="Formaldehyde.log">5.27729e-09</me:pop>
      </me:population>
      <me:population time="1.25893e-09" logTime="-8.9">
        <me:pop ref="CH2oo.log">1</me:pop>
        <me:pop ref="Ring2.log">2.27856e-09</me:pop>
        <me:pop ref="Altamine2">4.39102e-09</me:pop>
        <me:pop ref="Formaldehyde.log">6.98632e-09</me:pop>
      </me:population>
      <me:population time="1.58489e-09" logTime="-8.8">
        <me:pop ref="CH2oo.log">1</me:pop>
        <me:pop ref="Ring2.log">2.29128e-09</me:pop>
        <me:pop ref="Altamine2">5.7497e-09</me:pop>
        <me:pop ref="Formaldehyde.log">9.15078e-09</me:pop>
      </me:population>
      <me:population time="1.99526e-09" logTime="-8.7">
        <me:pop ref="CH2oo.log">1</me:pop>
        <me:pop ref="Ring2.log">2.29653e-09</me:pop>
        <me:pop ref="Altamine2">7.46427e-09</me:pop>
        <me:pop ref="Formaldehyde.log">1.18823e-08</me:pop>
      </me:population>
      <me:population time="2.51189e-09" logTime="-8.6">
        <me:pop ref="CH2oo.log">1</me:pop>
        <me:pop ref="Ring2.log">2.29849e-09</me:pop>
        <me:pop ref="Altamine2">9.62455e-09</me:pop>
        <me:pop ref="Formaldehyde.log">1.53241e-08</me:pop>
      </me:population>
      <me:population time="3.16228e-09" logTime="-8.5">
        <me:pop ref="CH2oo.log">1</me:pop>
        <me:pop ref="Ring2.log">2.29924e-09</me:pop>
        <me:pop ref="Altamine2">1.23448e-08</me:pop>
        <me:pop ref="Formaldehyde.log">1.9658e-08</me:pop>
      </me:population>
      <me:population time="3.98107e-09" logTime="-8.4">
        <me:pop ref="CH2oo.log">1</me:pop>
        <me:pop ref="Ring2.log">2.29957e-09</me:pop>
        <me:pop ref="Altamine2">1.57697e-08</me:pop>
        <me:pop ref="Formaldehyde.log">2.51145e-08</me:pop>
      </me:population>
      <me:population time="5.01187e-09" logTime="-8.3">
        <me:pop ref="CH2oo.log">1</me:pop>
        <me:pop ref="Ring2.log">2.29976e-09</me:pop>
        <me:pop ref="Altamine2">2.00814e-08</me:pop>
        <me:pop ref="Formaldehyde.log">3.1984e-08</me:pop>
      </me:population>
      <me:population time="6.30957e-09" logTime="-8.2">
        <me:pop ref="CH2oo.log">1</me:pop>
        <me:pop ref="Ring2.log">2.29988e-09</me:pop>
        <me:pop ref="Altamine2">2.55095e-08</me:pop>
        <me:pop ref="Formaldehyde.log">4.06322e-08</me:pop>
      </me:population>
      <me:population time="7.94328e-09" logTime="-8.1">
        <me:pop ref="CH2oo.log">1</me:pop>
        <me:pop ref="Ring2.log">2.29996e-09</me:pop>
        <me:pop ref="Altamine2">3.23432e-08</me:pop>
        <me:pop ref="Formaldehyde.log">5.15198e-08</me:pop>
      </me:population>
      <me:population time="1e-08" logTime="-8">
        <me:pop ref="CH2oo.log">1</me:pop>
        <me:pop ref="Ring2.log">2.30002e-09</me:pop>
        <me:pop ref="Altamine2">4.09462e-08</me:pop>
        <me:pop ref="Formaldehyde.log">6.52264e-08</me:pop>
      </me:population>
      <me:population time="1.25893e-08" logTime="-7.9">
        <me:pop ref="CH2oo.log">1</me:pop>
        <me:pop ref="Ring2.log">2.30007e-09</me:pop>
        <me:pop ref="Altamine2">5.17769e-08</me:pop>
        <me:pop ref="Formaldehyde.log">8.2482e-08</me:pop>
      </me:population>
      <me:population time="1.58489e-08" logTime="-7.8">
        <me:pop ref="CH2oo.log">1</me:pop>
        <me:pop ref="Ring2.log">2.30011e-09</me:pop>
        <me:pop ref="Altamine2">6.54118e-08</me:pop>
        <me:pop ref="Formaldehyde.log">1.04206e-07</me:pop>
      </me:population>
      <me:population time="1.99526e-08" logTime="-7.7">
        <me:pop ref="CH2oo.log">1</me:pop>
        <me:pop ref="Ring2.log">2.30014e-09</me:pop>
        <me:pop ref="Altamine2">8.25773e-08</me:pop>
        <me:pop ref="Formaldehyde.log">1.31554e-07</me:pop>
      </me:population>
      <me:population time="2.51189e-08" logTime="-7.6">
        <me:pop ref="CH2oo.log">1</me:pop>
        <me:pop ref="Ring2.log">2.30017e-09</me:pop>
        <me:pop ref="Altamine2">1.04187e-07</me:pop>
        <me:pop ref="Formaldehyde.log">1.65984e-07</me:pop>
      </me:population>
      <me:population time="3.16228e-08" logTime="-7.5">
        <me:pop ref="CH2oo.log">1</me:pop>
        <me:pop ref="Ring2.log">2.30021e-09</me:pop>
        <me:pop ref="Altamine2">1.31393e-07</me:pop>
        <me:pop ref="Formaldehyde.log">2.09328e-07</me:pop>
      </me:population>
      <me:population time="3.98107e-08" logTime="-7.4">
        <me:pop ref="CH2oo.log">1</me:pop>
        <me:pop ref="Ring2.log">2.30025e-09</me:pop>
        <me:pop ref="Altamine2">1.65642e-07</me:pop>
        <me:pop ref="Formaldehyde.log">2.63895e-07</me:pop>
      </me:population>
      <me:population time="5.01187e-08" logTime="-7.3">
        <me:pop ref="CH2oo.log">0.999999</me:pop>
        <me:pop ref="Ring2.log">2.30028e-09</me:pop>
        <me:pop ref="Altamine2">2.0876e-07</me:pop>
        <me:pop ref="Formaldehyde.log">3.32591e-07</me:pop>
      </me:population>
      <me:population time="6.30957e-08" logTime="-7.2">
        <me:pop ref="CH2oo.log">0.999999</me:pop>
        <me:pop ref="Ring2.log">2.30033e-09</me:pop>
        <me:pop ref="Altamine2">2.63041e-07</me:pop>
        <me:pop ref="Formaldehyde.log">4.19074e-07</me:pop>
      </me:population>
      <me:population time="7.94328e-08" logTime="-7.1">
        <me:pop ref="CH2oo.log">0.999999</me:pop>
        <me:pop ref="Ring2.log">2.30038e-09</me:pop>
        <me:pop ref="Altamine2">3.31378e-07</me:pop>
        <me:pop ref="Formaldehyde.log">5.2795e-07</me:pop>
      </me:population>
      <me:population time="1e-07" logTime="-7">
        <me:pop ref="CH2oo.log">0.999999</me:pop>
        <me:pop ref="Ring2.log">2.30045e-09</me:pop>
        <me:pop ref="Altamine2">4.17409e-07</me:pop>
        <me:pop ref="Formaldehyde.log">6.65017e-07</me:pop>
      </me:population>
      <me:population time="1.25893e-07" logTime="-6.9">
        <me:pop ref="CH2oo.log">0.999999</me:pop>
        <me:pop ref="Ring2.log">2.30053e-09</me:pop>
        <me:pop ref="Altamine2">5.25715e-07</me:pop>
        <me:pop ref="Formaldehyde.log">8.37573e-07</me:pop>
      </me:population>
      <me:population time="1.58489e-07" logTime="-6.8">
        <me:pop ref="CH2oo.log">0.999998</me:pop>
        <me:pop ref="Ring2.log">2.30063e-09</me:pop>
        <me:pop ref="Altamine2">6.62065e-07</me:pop>
        <me:pop ref="Formaldehyde.log">1.05481e-06</me:pop>
      </me:population>
      <me:population time="1.99526e-07" logTime="-6.7">
        <me:pop ref="CH2oo.log">0.999998</me:pop>
        <me:pop ref="Ring2.log">2.30076e-09</me:pop>
        <me:pop ref="Altamine2">8.33719e-07</me:pop>
        <me:pop ref="Formaldehyde.log">1.32829e-06</me:pop>
      </me:population>
      <me:population time="2.51189e-07" logTime="-6.6">
        <me:pop ref="CH2oo.log">0.999997</me:pop>
        <me:pop ref="Ring2.log">2.30092e-09</me:pop>
        <me:pop ref="Altamine2">1.04982e-06</me:pop>
        <me:pop ref="Formaldehyde.log">1.67259e-06</me:pop>
      </me:population>
      <me:population time="3.16228e-07" logTime="-6.5">
        <me:pop ref="CH2oo.log">0.999997</me:pop>
        <me:pop ref="Ring2.log">2.30112e-09</me:pop>
        <me:pop ref="Altamine2">1.32187e-06</me:pop>
        <me:pop ref="Formaldehyde.log">2.10603e-06</me:pop>
      </me:population>
      <me:population time="3.98107e-07" logTime="-6.4">
        <me:pop ref="CH2oo.log">0.999996</me:pop>
        <me:pop ref="Ring2.log">2.30138e-09</me:pop>
        <me:pop ref="Altamine2">1.66436e-06</me:pop>
        <me:pop ref="Formaldehyde.log">2.6517e-06</me:pop>
      </me:population>
      <me:population time="5.01187e-07" logTime="-6.3">
        <me:pop ref="CH2oo.log">0.999995</me:pop>
        <me:pop ref="Ring2.log">2.3017e-09</me:pop>
        <me:pop ref="Altamine2">2.09554e-06</me:pop>
        <me:pop ref="Formaldehyde.log">3.33866e-06</me:pop>
      </me:population>
      <me:population time="6.30957e-07" logTime="-6.2">
        <me:pop ref="CH2oo.log">0.999993</me:pop>
        <me:pop ref="Ring2.log">2.3021e-09</me:pop>
        <me:pop ref="Altamine2">2.63835e-06</me:pop>
        <me:pop ref="Formaldehyde.log">4.20348e-06</me:pop>
      </me:population>
      <me:population time="7.94328e-07" logTime="-6.1">
        <me:pop ref="CH2oo.log">0.999991</me:pop>
        <me:pop ref="Ring2.log">2.30261e-09</me:pop>
        <me:pop ref="Altamine2">3.32172e-06</me:pop>
        <me:pop ref="Formaldehyde.log">5.29224e-06</me:pop>
      </me:population>
      <me:population time="1e-06" logTime="-6">
        <me:pop ref="CH2oo.log">0.999989</me:pop>
        <me:pop ref="Ring2.log">2.30325e-09</me:pop>
        <me:pop ref="Altamine2">4.18202e-06</me:pop>
        <me:pop ref="Formaldehyde.log">6.66289e-06</me:pop>
      </me:population>
      <me:population time="1.25893e-06" logTime="-5.9">
        <me:pop ref="CH2oo.log">0.999986</me:pop>
        <me:pop ref="Ring2.log">2.30405e-09</me:pop>
        <me:pop ref="Altamine2">5.26507e-06</me:pop>
        <me:pop ref="Formaldehyde.log">8.38844e-06</me:pop>
      </me:population>
      <me:population time="1.58489e-06" logTime="-5.8">
        <me:pop ref="CH2oo.log">0.999983</me:pop>
        <me:pop ref="Ring2.log">2.30506e-09</me:pop>
        <me:pop ref="Altamine2">6.62854e-06</me:pop>
        <me:pop ref="Formaldehyde.log">1.05608e-05</me:pop>
      </me:population>
      <me:population time="1.99526e-06" logTime="-5.7">
        <me:pop ref="CH2oo.log">0.999978</me:pop>
        <me:pop ref="Ring2.log">2.30634e-09</me:pop>
        <me:pop ref="Altamine2">8.34505e-06</me:pop>
        <me:pop ref="Formaldehyde.log">1.32955e-05</me:pop>
      </me:population>
      <me:population time="2.51189e-06" logTime="-5.6">
        <me:pop ref="CH2oo.log">0.999973</me:pop>
        <me:pop ref="Ring2.log">2.30794e-09</me:pop>
        <me:pop ref="Altamine2">1.0506e-05</me:pop>
        <me:pop ref="Formaldehyde.log">1.67384e-05</me:pop>
      </me:population>
      <me:population time="3.16228e-06" logTime="-5.5">
        <me:pop ref="CH2oo.log">0.999966</me:pop>
        <me:pop ref="Ring2.log">2.30996e-09</me:pop>
        <me:pop ref="Altamine2">1.32265e-05</me:pop>
        <me:pop ref="Formaldehyde.log">2.10727e-05</me:pop>
      </me:population>
      <me:population time="3.98107e-06" logTime="-5.4">
        <me:pop ref="CH2oo.log">0.999957</me:pop>
        <me:pop ref="Ring2.log">2.3125e-09</me:pop>
        <me:pop ref="Altamine2">1.66513e-05</me:pop>
        <me:pop ref="Formaldehyde.log">2.65292e-05</me:pop>
      </me:population>
      <me:population time="5.01187e-06" logTime="-5.3">
        <me:pop ref="CH2oo.log">0.999946</me:pop>
        <me:pop ref="Ring2.log">2.31571e-09</me:pop>
        <me:pop ref="Altamine2">2.09628e-05</me:pop>
        <me:pop ref="Formaldehyde.log">3.33985e-05</me:pop>
      </me:population>
      <me:population time="6.30957e-06" logTime="-5.2">
        <me:pop ref="CH2oo.log">0.999932</me:pop>
        <me:pop ref="Ring2.log">2.31973e-09</me:pop>
        <me:pop ref="Altamine2">2.63907e-05</me:pop>
        <me:pop ref="Formaldehyde.log">4.20463e-05</me:pop>
      </me:population>
      <me:population time="7.94328e-06" logTime="-5.1">
        <me:pop ref="CH2oo.log">0.999914</me:pop>
        <me:pop ref="Ring2.log">2.32481e-09</me:pop>
        <me:pop ref="Altamine2">3.32238e-05</me:pop>
        <me:pop ref="Formaldehyde.log">5.29331e-05</me:pop>
      </me:population>
      <me:population time="1e-05" logTime="-5">
        <me:pop ref="CH2oo.log">0.999892</me:pop>
        <me:pop ref="Ring2.log">2.33119e-09</me:pop>
        <me:pop ref="Altamine2">4.18261e-05</me:pop>
        <me:pop ref="Formaldehyde.log">6.66384e-05</me:pop>
      </me:population>
      <me:population time="1.25893e-05" logTime="-4.9">
        <me:pop ref="CH2oo.log">0.999863</me:pop>
        <me:pop ref="Ring2.log">2.33923e-09</me:pop>
        <me:pop ref="Altamine2">5.26554e-05</me:pop>
        <me:pop ref="Formaldehyde.log">8.38919e-05</me:pop>
      </me:population>
      <me:population time="1.58489e-05" logTime="-4.8">
        <me:pop ref="CH2oo.log">0.999828</me:pop>
        <me:pop ref="Ring2.log">2.34935e-09</me:pop>
        <me:pop ref="Altamine2">6.62883e-05</me:pop>
        <me:pop ref="Formaldehyde.log">0.000105612</me:pop>
      </me:population>
      <me:population time="1.99526e-05" logTime="-4.7">
        <me:pop ref="CH2oo.log">0.999784</me:pop>
        <me:pop ref="Ring2.log">2.36209e-09</me:pop>
        <me:pop ref="Altamine2">8.34503e-05</me:pop>
        <me:pop ref="Formaldehyde.log">0.000132955</me:pop>
      </me:population>
      <me:population time="2.51189e-05" logTime="-4.6">
        <me:pop ref="CH2oo.log">0.999728</me:pop>
        <me:pop ref="Ring2.log">2.37813e-09</me:pop>
        <me:pop ref="Altamine2">0.000105055</me:pop>
        <me:pop ref="Formaldehyde.log">0.000167376</me:pop>
      </me:population>
      <me:population time="3.16228e-05" logTime="-4.5">
        <me:pop ref="CH2oo.log">0.999657</me:pop>
        <me:pop ref="Ring2.log">2.39832e-09</me:pop>
        <me:pop ref="Altamine2">0.000132252</me:pop>
        <me:pop ref="Formaldehyde.log">0.000210707</me:pop>
      </me:population>
      <me:population time="3.98107e-05" logTime="-4.4">
        <me:pop ref="CH2oo.log">0.999568</me:pop>
        <me:pop ref="Ring2.log">2.42374e-09</me:pop>
        <me:pop ref="Altamine2">0.000166488</me:pop>
        <me:pop ref="Formaldehyde.log">0.000265254</me:pop>
      </me:population>
      <me:population time="5.01187e-05" logTime="-4.3">
        <me:pop ref="CH2oo.log">0.999456</me:pop>
        <me:pop ref="Ring2.log">2.45573e-09</me:pop>
        <me:pop ref="Altamine2">0.000209585</me:pop>
        <me:pop ref="Formaldehyde.log">0.000333916</me:pop>
      </me:population>
      <me:population time="6.30957e-05" logTime="-4.2">
        <me:pop ref="CH2oo.log">0.999316</me:pop>
        <me:pop ref="Ring2.log">2.49601e-09</me:pop>
        <me:pop ref="Altamine2">0.000263833</me:pop>
        <me:pop ref="Formaldehyde.log">0.000420346</me:pop>
      </me:population>
      <me:population time="7.94328e-05" logTime="-4.1">
        <me:pop ref="CH2oo.log">0.999139</me:pop>
        <me:pop ref="Ring2.log">2.5467e-09</me:pop>
        <me:pop ref="Altamine2">0.000332117</me:pop>
        <me:pop ref="Formaldehyde.log">0.000529138</me:pop>
      </me:population>
      <me:population time="0.0001" logTime="-4">
        <me:pop ref="CH2oo.log">0.998916</me:pop>
        <me:pop ref="Ring2.log">2.61051e-09</me:pop>
        <me:pop ref="Altamine2">0.000418065</me:pop>
        <me:pop ref="Formaldehyde.log">0.000666071</me:pop>
      </me:population>
      <me:population time="0.000125893" logTime="-3.9">
        <me:pop ref="CH2oo.log">0.998635</me:pop>
        <me:pop ref="Ring2.log">2.69081e-09</me:pop>
        <me:pop ref="Altamine2">0.000526238</me:pop>
        <me:pop ref="Formaldehyde.log">0.000838417</me:pop>
      </me:population>
      <me:population time="0.000158489" logTime="-3.8">
        <me:pop ref="CH2oo.log">0.998282</me:pop>
        <me:pop ref="Ring2.log">2.79188e-09</me:pop>
        <me:pop ref="Altamine2">0.000662378</me:pop>
        <me:pop ref="Formaldehyde.log">0.00105532</me:pop>
      </me:population>
      <me:population time="0.000199526" logTime="-3.7">
        <me:pop ref="CH2oo.log">0.997838</me:pop>
        <me:pop ref="Ring2.log">2.91907e-09</me:pop>
        <me:pop ref="Altamine2">0.000833699</me:pop>
        <me:pop ref="Formaldehyde.log">0.00132827</me:pop>
      </me:population>
      <me:population time="0.000251189" logTime="-3.6">
        <me:pop ref="CH2oo.log">0.997279</me:pop>
        <me:pop ref="Ring2.log">3.0791e-09</me:pop>
        <me:pop ref="Altamine2">0.00104927</me:pop>
        <me:pop ref="Formaldehyde.log">0.00167173</me:pop>
      </me:population>
      <me:population time="0.000316228" logTime="-3.5">
        <me:pop ref="CH2oo.log">0.996576</me:pop>
        <me:pop ref="Ring2.log">3.28045e-09</me:pop>
        <me:pop ref="Altamine2">0.00132049</me:pop>
        <me:pop ref="Formaldehyde.log">0.00210384</me:pop>
      </me:population>
      <me:population time="0.000398107" logTime="-3.4">
        <me:pop ref="CH2oo.log">0.995691</me:pop>
        <me:pop ref="Ring2.log">3.53373e-09</me:pop>
        <me:pop ref="Altamine2">0.00166166</me:pop>
        <me:pop ref="Formaldehyde.log">0.0026474</me:pop>
      </me:population>
      <me:population time="0.000501187" logTime="-3.3">
        <me:pop ref="CH2oo.log">0.994578</me:pop>
        <me:pop ref="Ring2.log">3.85227e-09</me:pop>
        <me:pop ref="Altamine2">0.00209074</me:pop>
        <me:pop ref="Formaldehyde.log">0.00333102</me:pop>
      </me:population>
      <me:population time="0.000630957" logTime="-3.2">
        <me:pop ref="CH2oo.log">0.993179</me:pop>
        <me:pop ref="Ring2.log">4.25278e-09</me:pop>
        <me:pop ref="Altamine2">0.00263023</me:pop>
        <me:pop ref="Formaldehyde.log">0.00419056</me:pop>
      </me:population>
      <me:population time="0.000794328" logTime="-3.1">
        <me:pop ref="CH2oo.log">0.991421</me:pop>
        <me:pop ref="Ring2.log">4.75619e-09</me:pop>
        <me:pop ref="Altamine2">0.00330834</me:pop>
        <me:pop ref="Formaldehyde.log">0.00527093</me:pop>
      </me:population>
      <me:population time="0.001" logTime="-3">
        <me:pop ref="CH2oo.log">0.989211</me:pop>
        <me:pop ref="Ring2.log">5.38868e-09</me:pop>
        <me:pop ref="Altamine2">0.00416032</me:pop>
        <me:pop ref="Formaldehyde.log">0.00662833</me:pop>
      </me:population>
      <me:population time="0.00125893" logTime="-2.9">
        <me:pop ref="CH2oo.log">0.986437</me:pop>
        <me:pop ref="Ring2.log">6.18294e-09</me:pop>
        <me:pop ref="Altamine2">0.00523019</me:pop>
        <me:pop ref="Formaldehyde.log">0.00833288</me:pop>
      </me:population>
      <me:population time="0.00158489" logTime="-2.8">
        <me:pop ref="CH2oo.log">0.982955</me:pop>
        <me:pop ref="Ring2.log">7.17968e-09</me:pop>
        <me:pop ref="Altamine2">0.00657282</me:pop>
        <me:pop ref="Formaldehyde.log">0.010472</me:pop>
      </me:population>
      <me:population time="0.00199526" logTime="-2.7">
        <me:pop ref="CH2oo.log">0.978589</me:pop>
        <me:pop ref="Ring2.log">8.42951e-09</me:pop>
        <me:pop ref="Altamine2">0.00825636</me:pop>
        <me:pop ref="Formaldehyde.log">0.0131542</me:pop>
      </me:population>
      <me:population time="0.00251189" logTime="-2.6">
        <me:pop ref="CH2oo.log">0.973121</me:pop>
        <me:pop ref="Ring2.log">9.99505e-09</me:pop>
        <me:pop ref="Altamine2">0.0103652</me:pop>
        <me:pop ref="Formaldehyde.log">0.0165141</me:pop>
      </me:population>
      <me:population time="0.00316228" logTime="-2.5">
        <me:pop ref="CH2oo.log">0.96628</me:pop>
        <me:pop ref="Ring2.log">1.19535e-08</me:pop>
        <me:pop ref="Altamine2">0.0130033</me:pop>
        <me:pop ref="Formaldehyde.log">0.0207171</me:pop>
      </me:population>
      <me:population time="0.00398107" logTime="-2.4">
        <me:pop ref="CH2oo.log">0.957735</me:pop>
        <me:pop ref="Ring2.log">1.43995e-08</me:pop>
        <me:pop ref="Altamine2">0.0162981</me:pop>
        <me:pop ref="Formaldehyde.log">0.0259665</me:pop>
      </me:population>
      <me:population time="0.00501187" logTime="-2.3">
        <me:pop ref="CH2oo.log">0.947086</me:pop>
        <me:pop ref="Ring2.log">1.74481e-08</me:pop>
        <me:pop ref="Altamine2">0.0204046</me:pop>
        <me:pop ref="Formaldehyde.log">0.0325091</me:pop>
      </me:population>
      <me:population time="0.00630957" logTime="-2.2">
        <me:pop ref="CH2oo.log">0.933848</me:pop>
        <me:pop ref="Ring2.log">2.12379e-08</me:pop>
        <me:pop ref="Altamine2">0.0255095</me:pop>
        <me:pop ref="Formaldehyde.log">0.0406425</me:pop>
      </me:population>
      <me:population time="0.00794328" logTime="-2.1">
        <me:pop ref="CH2oo.log">0.917445</me:pop>
        <me:pop ref="Ring2.log">2.59338e-08</me:pop>
        <me:pop ref="Altamine2">0.0318349</me:pop>
        <me:pop ref="Formaldehyde.log">0.0507203</me:pop>
      </me:population>
      <me:population time="0.01" logTime="-2">
        <me:pop ref="CH2oo.log">0.897203</me:pop>
        <me:pop ref="Ring2.log">3.17284e-08</me:pop>
        <me:pop ref="Altamine2">0.0396404</me:pop>
        <me:pop ref="Formaldehyde.log">0.0631561</me:pop>
      </me:population>
      <me:population time="0.0125893" logTime="-1.9">
        <me:pop ref="CH2oo.log">0.872355</me:pop>
        <me:pop ref="Ring2.log">3.8842e-08</me:pop>
        <me:pop ref="Altamine2">0.0492225</me:pop>
        <me:pop ref="Formaldehyde.log">0.0784226</me:pop>
      </me:population>
      <me:population time="0.0158489" logTime="-1.8">
        <me:pop ref="CH2oo.log">0.842049</me:pop>
        <me:pop ref="Ring2.log">4.7518e-08</me:pop>
        <me:pop ref="Altamine2">0.0609092</me:pop>
        <me:pop ref="Formaldehyde.log">0.0970422</me:pop>
      </me:population>
      <me:population time="0.0199526" logTime="-1.7">
        <me:pop ref="CH2oo.log">0.805388</me:pop>
        <me:pop ref="Ring2.log">5.80131e-08</me:pop>
        <me:pop ref="Altamine2">0.0750463</me:pop>
        <me:pop ref="Formaldehyde.log">0.119566</me:pop>
      </me:population>
      <me:population time="0.0251189" logTime="-1.6">
        <me:pop ref="CH2oo.log">0.761495</me:pop>
        <me:pop ref="Ring2.log">7.05785e-08</me:pop>
        <me:pop ref="Altamine2">0.0919721</me:pop>
        <me:pop ref="Formaldehyde.log">0.146532</me:pop>
      </me:population>
      <me:population time="0.0316228" logTime="-1.5">
        <me:pop ref="CH2oo.log">0.709624</me:pop>
        <me:pop ref="Ring2.log">8.54282e-08</me:pop>
        <me:pop ref="Altamine2">0.111975</me:pop>
        <me:pop ref="Formaldehyde.log">0.178401</me:pop>
      </me:population>
      <me:population time="0.0398107" logTime="-1.4">
        <me:pop ref="CH2oo.log">0.649315</me:pop>
        <me:pop ref="Ring2.log">1.02693e-07</me:pop>
        <me:pop ref="Altamine2">0.135231</me:pop>
        <me:pop ref="Formaldehyde.log">0.215454</me:pop>
      </me:population>
      <me:population time="0.0501187" logTime="-1.3">
        <me:pop ref="CH2oo.log">0.580624</me:pop>
        <me:pop ref="Ring2.log">1.22358e-07</me:pop>
        <me:pop ref="Altamine2">0.16172</me:pop>
        <me:pop ref="Formaldehyde.log">0.257656</me:pop>
      </me:population>
      <me:population time="0.0630957" logTime="-1.2">
        <me:pop ref="CH2oo.log">0.504385</me:pop>
        <me:pop ref="Ring2.log">1.44183e-07</me:pop>
        <me:pop ref="Altamine2">0.191119</me:pop>
        <me:pop ref="Formaldehyde.log">0.304496</me:pop>
      </me:population>
      <me:population time="0.0794328" logTime="-1.1">
        <me:pop ref="CH2oo.log">0.422473</me:pop>
        <me:pop ref="Ring2.log">1.67633e-07</me:pop>
        <me:pop ref="Altamine2">0.222706</me:pop>
        <me:pop ref="Formaldehyde.log">0.354821</me:pop>
      </me:population>
      <me:population time="0.1" logTime="-1">
        <me:pop ref="CH2oo.log">0.337994</me:pop>
        <me:pop ref="Ring2.log">1.91817e-07</me:pop>
        <me:pop ref="Altamine2">0.255283</me:pop>
        <me:pop ref="Formaldehyde.log">0.406723</me:pop>
      </me:population>
      <me:population time="0.125893" logTime="-0.9">
        <me:pop ref="CH2oo.log">0.25523</me:pop>
        <me:pop ref="Ring2.log">2.15511e-07</me:pop>
        <me:pop ref="Altamine2">0.287198</me:pop>
        <me:pop ref="Formaldehyde.log">0.457572</me:pop>
      </me:population>
      <me:population time="0.158489" logTime="-0.8">
        <me:pop ref="CH2oo.log">0.179214</me:pop>
        <me:pop ref="Ring2.log">2.37272e-07</me:pop>
        <me:pop ref="Altamine2">0.316511</me:pop>
        <me:pop ref="Formaldehyde.log">0.504275</me:pop>
      </me:population>
      <me:population time="0.199526" logTime="-0.7">
        <me:pop ref="CH2oo.log">0.114829</me:pop>
        <me:pop ref="Ring2.log">2.55704e-07</me:pop>
        <me:pop ref="Altamine2">0.34134</me:pop>
        <me:pop ref="Formaldehyde.log">0.543831</me:pop>
      </me:population>
      <me:population time="0.251189" logTime="-0.6">
        <me:pop ref="CH2oo.log">0.0655652</me:pop>
        <me:pop ref="Ring2.log">2.69807e-07</me:pop>
        <me:pop ref="Altamine2">0.360337</me:pop>
        <me:pop ref="Formaldehyde.log">0.574098</me:pop>
      </me:population>
      <me:population time="0.316228" logTime="-0.5">
        <me:pop ref="CH2oo.log">0.0323802</me:pop>
        <me:pop ref="Ring2.log">2.79307e-07</me:pop>
        <me:pop ref="Altamine2">0.373133</me:pop>
        <me:pop ref="Formaldehyde.log">0.594486</me:pop>
      </me:population>
      <me:population time="0.398107" logTime="-0.4">
        <me:pop ref="CH2oo.log">0.0133215</me:pop>
        <me:pop ref="Ring2.log">2.84763e-07</me:pop>
        <me:pop ref="Altamine2">0.380483</me:pop>
        <me:pop ref="Formaldehyde.log">0.606195</me:pop>
      </me:population>
      <me:population time="0.501187" logTime="-0.3">
        <me:pop ref="CH2oo.log">0.00435465</me:pop>
        <me:pop ref="Ring2.log">2.8733e-07</me:pop>
        <me:pop ref="Altamine2">0.383941</me:pop>
        <me:pop ref="Formaldehyde.log">0.611704</me:pop>
      </me:population>
      <me:population time="0.630957" logTime="-0.2">
        <me:pop ref="CH2oo.log">0.00106566</me:pop>
        <me:pop ref="Ring2.log">2.88272e-07</me:pop>
        <me:pop ref="Altamine2">0.385209</me:pop>
        <me:pop ref="Formaldehyde.log">0.613725</me:pop>
      </me:population>
      <me:population time="0.794328" logTime="-0.1">
        <me:pop ref="CH2oo.log">0.000181131</me:pop>
        <me:pop ref="Ring2.log">2.88525e-07</me:pop>
        <me:pop ref="Altamine2">0.38555</me:pop>
        <me:pop ref="Formaldehyde.log">0.614269</me:pop>
      </me:population>
      <me:population time="1" logTime="0">
        <me:pop ref="CH2oo.log">1.94577e-05</me:pop>
        <me:pop ref="Ring2.log">2.88571e-07</me:pop>
        <me:pop ref="Altamine2">0.385612</me:pop>
        <me:pop ref="Formaldehyde.log">0.614368</me:pop>
      </me:population>
      <me:population time="1.25893" logTime="0.1">
        <me:pop ref="CH2oo.log">1.17305e-06</me:pop>
        <me:pop ref="Ring2.log">2.88577e-07</me:pop>
        <me:pop ref="Altamine2">0.385619</me:pop>
        <me:pop ref="Formaldehyde.log">0.614379</me:pop>
      </me:population>
      <me:population time="1.58489" logTime="0.2">
        <me:pop ref="CH2oo.log">3.41754e-08</me:pop>
        <me:pop ref="Ring2.log">2.88577e-07</me:pop>
        <me:pop ref="Altamine2">0.38562</me:pop>
        <me:pop ref="Formaldehyde.log">0.61438</me:pop>
      </me:population>
      <me:population time="1.99526" logTime="0.3">
        <me:pop ref="CH2oo.log">3.98568e-10</me:pop>
        <me:pop ref="Ring2.log">2.88577e-07</me:pop>
        <me:pop ref="Altamine2">0.38562</me:pop>
        <me:pop ref="Formaldehyde.log">0.61438</me:pop>
      </me:population>
      <me:population time="2.51189" logTime="0.4">
        <me:pop ref="CH2oo.log">1.46803e-12</me:pop>
        <me:pop ref="Ring2.log">2.88577e-07</me:pop>
        <me:pop ref="Altamine2">0.38562</me:pop>
        <me:pop ref="Formaldehyde.log">0.61438</me:pop>
      </me:population>
      <me:population time="3.16228" logTime="0.5">
        <me:pop ref="CH2oo.log">1.26707e-15</me:pop>
        <me:pop ref="Ring2.log">2.88577e-07</me:pop>
        <me:pop ref="Altamine2">0.38562</me:pop>
        <me:pop ref="Formaldehyde.log">0.61438</me:pop>
      </me:population>
      <me:population time="3.98107" logTime="0.6">
        <me:pop ref="CH2oo.log">1.7601e-19</me:pop>
        <me:pop ref="Ring2.log">2.88577e-07</me:pop>
        <me:pop ref="Altamine2">0.38562</me:pop>
        <me:pop ref="Formaldehyde.log">0.61438</me:pop>
      </me:population>
      <me:population time="5.01187" logTime="0.7">
        <me:pop ref="CH2oo.log">2.45205e-24</me:pop>
        <me:pop ref="Ring2.log">2.88577e-07</me:pop>
        <me:pop ref="Altamine2">0.38562</me:pop>
        <me:pop ref="Formaldehyde.log">0.61438</me:pop>
      </me:population>
      <me:population time="6.30957" logTime="0.8">
        <me:pop ref="CH2oo.log">1.88877e-30</me:pop>
        <me:pop ref="Ring2.log">2.88577e-07</me:pop>
        <me:pop ref="Altamine2">0.38562</me:pop>
        <me:pop ref="Formaldehyde.log">0.61438</me:pop>
      </me:population>
      <me:population time="7.94328" logTime="0.9">
        <me:pop ref="CH2oo.log">3.80145e-38</me:pop>
        <me:pop ref="Ring2.log">2.88577e-07</me:pop>
        <me:pop ref="Altamine2">0.38562</me:pop>
        <me:pop ref="Formaldehyde.log">0.61438</me:pop>
      </me:population>
      <me:population time="10" logTime="1">
        <me:pop ref="CH2oo.log">2.01711e-42</me:pop>
        <me:pop ref="Ring2.log">2.88577e-07</me:pop>
        <me:pop ref="Altamine2">0.38562</me:pop>
        <me:pop ref="Formaldehyde.log">0.61438</me:pop>
      </me:population>
      <me:population time="12.5893" logTime="1.1">
        <me:pop ref="CH2oo.log">2.0171e-42</me:pop>
        <me:pop ref="Ring2.log">2.88577e-07</me:pop>
        <me:pop ref="Altamine2">0.38562</me:pop>
        <me:pop ref="Formaldehyde.log">0.61438</me:pop>
      </me:population>
      <me:population time="15.8489" logTime="1.2">
        <me:pop ref="CH2oo.log">2.0171e-42</me:pop>
        <me:pop ref="Ring2.log">2.88577e-07</me:pop>
        <me:pop ref="Altamine2">0.38562</me:pop>
        <me:pop ref="Formaldehyde.log">0.61438</me:pop>
      </me:population>
      <me:population time="19.9526" logTime="1.3">
        <me:pop ref="CH2oo.log">2.0171e-42</me:pop>
        <me:pop ref="Ring2.log">2.88577e-07</me:pop>
        <me:pop ref="Altamine2">0.38562</me:pop>
        <me:pop ref="Formaldehyde.log">0.61438</me:pop>
      </me:population>
      <me:population time="25.1189" logTime="1.4">
        <me:pop ref="CH2oo.log">2.0171e-42</me:pop>
        <me:pop ref="Ring2.log">2.88577e-07</me:pop>
        <me:pop ref="Altamine2">0.38562</me:pop>
        <me:pop ref="Formaldehyde.log">0.61438</me:pop>
      </me:population>
      <me:population time="31.6228" logTime="1.5">
        <me:pop ref="CH2oo.log">2.0171e-42</me:pop>
        <me:pop ref="Ring2.log">2.88577e-07</me:pop>
        <me:pop ref="Altamine2">0.38562</me:pop>
        <me:pop ref="Formaldehyde.log">0.61438</me:pop>
      </me:population>
      <me:population time="39.8107" logTime="1.6">
        <me:pop ref="CH2oo.log">2.0171e-42</me:pop>
        <me:pop ref="Ring2.log">2.88577e-07</me:pop>
        <me:pop ref="Altamine2">0.38562</me:pop>
        <me:pop ref="Formaldehyde.log">0.61438</me:pop>
      </me:population>
      <me:population time="50.1187" logTime="1.7">
        <me:pop ref="CH2oo.log">2.0171e-42</me:pop>
        <me:pop ref="Ring2.log">2.88577e-07</me:pop>
        <me:pop ref="Altamine2">0.38562</me:pop>
        <me:pop ref="Formaldehyde.log">0.61438</me:pop>
      </me:population>
      <me:population time="63.0957" logTime="1.8">
        <me:pop ref="CH2oo.log">2.0171e-42</me:pop>
        <me:pop ref="Ring2.log">2.88577e-07</me:pop>
        <me:pop ref="Altamine2">0.38562</me:pop>
        <me:pop ref="Formaldehyde.log">0.61438</me:pop>
      </me:population>
      <me:population time="79.4328" logTime="1.9">
        <me:pop ref="CH2oo.log">2.0171e-42</me:pop>
        <me:pop ref="Ring2.log">2.88577e-07</me:pop>
        <me:pop ref="Altamine2">0.38562</me:pop>
        <me:pop ref="Formaldehyde.log">0.61438</me:pop>
      </me:population>
      <me:population time="100" logTime="2">
        <me:pop ref="CH2oo.log">2.0171e-42</me:pop>
        <me:pop ref="Ring2.log">2.88577e-07</me:pop>
        <me:pop ref="Altamine2">0.38562</me:pop>
        <me:pop ref="Formaldehyde.log">0.61438</me:pop>
      </me:population>
      <me:population time="125.893" logTime="2.1">
        <me:pop ref="CH2oo.log">2.0171e-42</me:pop>
        <me:pop ref="Ring2.log">2.88577e-07</me:pop>
        <me:pop ref="Altamine2">0.38562</me:pop>
        <me:pop ref="Formaldehyde.log">0.61438</me:pop>
      </me:population>
      <me:population time="158.489" logTime="2.2">
        <me:pop ref="CH2oo.log">2.0171e-42</me:pop>
        <me:pop ref="Ring2.log">2.88577e-07</me:pop>
        <me:pop ref="Altamine2">0.38562</me:pop>
        <me:pop ref="Formaldehyde.log">0.61438</me:pop>
      </me:population>
      <me:population time="199.526" logTime="2.3">
        <me:pop ref="CH2oo.log">2.0171e-42</me:pop>
        <me:pop ref="Ring2.log">2.88577e-07</me:pop>
        <me:pop ref="Altamine2">0.38562</me:pop>
        <me:pop ref="Formaldehyde.log">0.61438</me:pop>
      </me:population>
      <me:population time="251.189" logTime="2.4">
        <me:pop ref="CH2oo.log">2.0171e-42</me:pop>
        <me:pop ref="Ring2.log">2.88577e-07</me:pop>
        <me:pop ref="Altamine2">0.38562</me:pop>
        <me:pop ref="Formaldehyde.log">0.61438</me:pop>
      </me:population>
      <me:population time="316.228" logTime="2.5">
        <me:pop ref="CH2oo.log">2.0171e-42</me:pop>
        <me:pop ref="Ring2.log">2.88577e-07</me:pop>
        <me:pop ref="Altamine2">0.38562</me:pop>
        <me:pop ref="Formaldehyde.log">0.61438</me:pop>
      </me:population>
      <me:population time="398.107" logTime="2.6">
        <me:pop ref="CH2oo.log">2.0171e-42</me:pop>
        <me:pop ref="Ring2.log">2.88577e-07</me:pop>
        <me:pop ref="Altamine2">0.38562</me:pop>
        <me:pop ref="Formaldehyde.log">0.61438</me:pop>
      </me:population>
      <me:population time="501.187" logTime="2.7">
        <me:pop ref="CH2oo.log">2.0171e-42</me:pop>
        <me:pop ref="Ring2.log">2.88577e-07</me:pop>
        <me:pop ref="Altamine2">0.38562</me:pop>
        <me:pop ref="Formaldehyde.log">0.61438</me:pop>
      </me:population>
      <me:population time="630.957" logTime="2.8">
        <me:pop ref="CH2oo.log">2.0171e-42</me:pop>
        <me:pop ref="Ring2.log">2.88577e-07</me:pop>
        <me:pop ref="Altamine2">0.38562</me:pop>
        <me:pop ref="Formaldehyde.log">0.61438</me:pop>
      </me:population>
      <me:population time="794.328" logTime="2.9">
        <me:pop ref="CH2oo.log">2.0171e-42</me:pop>
        <me:pop ref="Ring2.log">2.88577e-07</me:pop>
        <me:pop ref="Altamine2">0.38562</me:pop>
        <me:pop ref="Formaldehyde.log">0.61438</me:pop>
      </me:population>
      <me:population time="1000" logTime="3">
        <me:pop ref="CH2oo.log">2.0171e-42</me:pop>
        <me:pop ref="Ring2.log">2.88577e-07</me:pop>
        <me:pop ref="Altamine2">0.38562</me:pop>
        <me:pop ref="Formaldehyde.log">0.61438</me:pop>
      </me:population>
      <me:population time="1258.93" logTime="3.1">
        <me:pop ref="CH2oo.log">2.0171e-42</me:pop>
        <me:pop ref="Ring2.log">2.88577e-07</me:pop>
        <me:pop ref="Altamine2">0.38562</me:pop>
        <me:pop ref="Formaldehyde.log">0.61438</me:pop>
      </me:population>
      <me:population time="1584.89" logTime="3.2">
        <me:pop ref="CH2oo.log">2.0171e-42</me:pop>
        <me:pop ref="Ring2.log">2.88577e-07</me:pop>
        <me:pop ref="Altamine2">0.38562</me:pop>
        <me:pop ref="Formaldehyde.log">0.61438</me:pop>
      </me:population>
      <me:population time="1995.26" logTime="3.3">
        <me:pop ref="CH2oo.log">2.0171e-42</me:pop>
        <me:pop ref="Ring2.log">2.88577e-07</me:pop>
        <me:pop ref="Altamine2">0.38562</me:pop>
        <me:pop ref="Formaldehyde.log">0.61438</me:pop>
      </me:population>
      <me:population time="2511.89" logTime="3.4">
        <me:pop ref="CH2oo.log">2.0171e-42</me:pop>
        <me:pop ref="Ring2.log">2.88577e-07</me:pop>
        <me:pop ref="Altamine2">0.38562</me:pop>
        <me:pop ref="Formaldehyde.log">0.61438</me:pop>
      </me:population>
      <me:population time="3162.28" logTime="3.5">
        <me:pop ref="CH2oo.log">2.0171e-42</me:pop>
        <me:pop ref="Ring2.log">2.88577e-07</me:pop>
        <me:pop ref="Altamine2">0.38562</me:pop>
        <me:pop ref="Formaldehyde.log">0.61438</me:pop>
      </me:population>
      <me:population time="3981.07" logTime="3.6">
        <me:pop ref="CH2oo.log">2.0171e-42</me:pop>
        <me:pop ref="Ring2.log">2.88577e-07</me:pop>
        <me:pop ref="Altamine2">0.38562</me:pop>
        <me:pop ref="Formaldehyde.log">0.61438</me:pop>
      </me:population>
      <me:population time="5011.87" logTime="3.7">
        <me:pop ref="CH2oo.log">2.0171e-42</me:pop>
        <me:pop ref="Ring2.log">2.88577e-07</me:pop>
        <me:pop ref="Altamine2">0.38562</me:pop>
        <me:pop ref="Formaldehyde.log">0.61438</me:pop>
      </me:population>
      <me:population time="6309.57" logTime="3.8">
        <me:pop ref="CH2oo.log">2.0171e-42</me:pop>
        <me:pop ref="Ring2.log">2.88577e-07</me:pop>
        <me:pop ref="Altamine2">0.38562</me:pop>
        <me:pop ref="Formaldehyde.log">0.61438</me:pop>
      </me:population>
      <me:population time="7943.28" logTime="3.9">
        <me:pop ref="CH2oo.log">2.0171e-42</me:pop>
        <me:pop ref="Ring2.log">2.88577e-07</me:pop>
        <me:pop ref="Altamine2">0.38562</me:pop>
        <me:pop ref="Formaldehyde.log">0.61438</me:pop>
      </me:population>
      <me:population time="10000" logTime="4">
        <me:pop ref="CH2oo.log">2.0171e-42</me:pop>
        <me:pop ref="Ring2.log">2.88577e-07</me:pop>
        <me:pop ref="Altamine2">0.38562</me:pop>
        <me:pop ref="Formaldehyde.log">0.61438</me:pop>
      </me:population>
      <me:population time="12589.3" logTime="4.1">
        <me:pop ref="CH2oo.log">2.0171e-42</me:pop>
        <me:pop ref="Ring2.log">2.88577e-07</me:pop>
        <me:pop ref="Altamine2">0.38562</me:pop>
        <me:pop ref="Formaldehyde.log">0.61438</me:pop>
      </me:population>
      <me:population time="15848.9" logTime="4.2">
        <me:pop ref="CH2oo.log">2.0171e-42</me:pop>
        <me:pop ref="Ring2.log">2.88577e-07</me:pop>
        <me:pop ref="Altamine2">0.38562</me:pop>
        <me:pop ref="Formaldehyde.log">0.61438</me:pop>
      </me:population>
      <me:population time="19952.6" logTime="4.3">
        <me:pop ref="CH2oo.log">2.0171e-42</me:pop>
        <me:pop ref="Ring2.log">2.88577e-07</me:pop>
        <me:pop ref="Altamine2">0.38562</me:pop>
        <me:pop ref="Formaldehyde.log">0.61438</me:pop>
      </me:population>
      <me:population time="25118.9" logTime="4.4">
        <me:pop ref="CH2oo.log">2.0171e-42</me:pop>
        <me:pop ref="Ring2.log">2.88577e-07</me:pop>
        <me:pop ref="Altamine2">0.38562</me:pop>
        <me:pop ref="Formaldehyde.log">0.61438</me:pop>
      </me:population>
      <me:population time="31622.8" logTime="4.5">
        <me:pop ref="CH2oo.log">2.0171e-42</me:pop>
        <me:pop ref="Ring2.log">2.88577e-07</me:pop>
        <me:pop ref="Altamine2">0.38562</me:pop>
        <me:pop ref="Formaldehyde.log">0.61438</me:pop>
      </me:population>
      <me:population time="39810.7" logTime="4.6">
        <me:pop ref="CH2oo.log">2.0171e-42</me:pop>
        <me:pop ref="Ring2.log">2.88577e-07</me:pop>
        <me:pop ref="Altamine2">0.38562</me:pop>
        <me:pop ref="Formaldehyde.log">0.61438</me:pop>
      </me:population>
      <me:population time="50118.7" logTime="4.7">
        <me:pop ref="CH2oo.log">2.0171e-42</me:pop>
        <me:pop ref="Ring2.log">2.88577e-07</me:pop>
        <me:pop ref="Altamine2">0.38562</me:pop>
        <me:pop ref="Formaldehyde.log">0.61438</me:pop>
      </me:population>
      <me:population time="63095.7" logTime="4.8">
        <me:pop ref="CH2oo.log">2.0171e-42</me:pop>
        <me:pop ref="Ring2.log">2.88577e-07</me:pop>
        <me:pop ref="Altamine2">0.38562</me:pop>
        <me:pop ref="Formaldehyde.log">0.61438</me:pop>
      </me:population>
      <me:population time="79432.8" logTime="4.9">
        <me:pop ref="CH2oo.log">2.0171e-42</me:pop>
        <me:pop ref="Ring2.log">2.88577e-07</me:pop>
        <me:pop ref="Altamine2">0.38562</me:pop>
        <me:pop ref="Formaldehyde.log">0.61438</me:pop>
      </me:population>
      <me:population time="100000" logTime="5">
        <me:pop ref="CH2oo.log">2.0171e-42</me:pop>
        <me:pop ref="Ring2.log">2.88577e-07</me:pop>
        <me:pop ref="Altamine2">0.38562</me:pop>
        <me:pop ref="Formaldehyde.log">0.61438</me:pop>
      </me:population>
    </me:populationList>
    <me:rateList T="273" conc="3.3e+17" bathGas="N2" units="s-1">
      <me:firstOrderLoss ref="CH2oo.log">-10.8473</me:firstOrderLoss>
      <me:firstOrderLoss ref="Ring2.log">-2.22751e-12</me:firstOrderLoss>
      <me:firstOrderRate fromRef="CH2oo.log" toRef="Ring2.log" reactionType="isomerization">3.13027e-06</me:firstOrderRate>
      <me:firstOrderRate fromRef="Ring2.log" toRef="CH2oo.log" reactionType="isomerization">7.58205e-35</me:firstOrderRate>
      <me:firstOrderRate fromRef="CH2oo.log" toRef="Altamine2" reactionType="irreversible">4.18292</me:firstOrderRate>
      <me:firstOrderRate fromRef="Ring2.log" toRef="Altamine2" reactionType="irreversible">3.0582e-13</me:firstOrderRate>
      <me:firstOrderRate fromRef="CH2oo.log" toRef="Formaldehyde.log+IsoC2.log" reactionType="irreversible">6.66434</me:firstOrderRate>
      <me:firstOrderRate fromRef="Ring2.log" toRef="Formaldehyde.log+IsoC2.log" reactionType="irreversible">1.92169e-12</me:firstOrderRate>
    </me:rateList>
    <me:eigenvalueList number="606" selection="12">
      <me:eigenvalue>-4.63309e+07</me:eigenvalue>
      <me:eigenvalue>-4.21136e+07</me:eigenvalue>
      <me:eigenvalue>-3.80165e+07</me:eigenvalue>
      <me:eigenvalue>-3.41021e+07</me:eigenvalue>
      <me:eigenvalue>-3.04455e+07</me:eigenvalue>
      <me:eigenvalue>-2.71422e+07</me:eigenvalue>
      <me:eigenvalue>-2.43162e+07</me:eigenvalue>
      <me:eigenvalue>-2.2063e+07</me:eigenvalue>
      <me:eigenvalue>-1.98395e+07</me:eigenvalue>
      <me:eigenvalue>-1.59117e+07</me:eigenvalue>
      <me:eigenvalue>-10.4068</me:eigenvalue>
      <me:eigenvalue>-2.3737e-10</me:eigenvalue>
    </me:eigenvalueList>
    <me:populationList T="296" conc="3.3e+17">
      <me:population time="1e-10" logTime="-10">
        <me:pop ref="CH2oo.log">1</me:pop>
        <me:pop ref="Ring2.log">7.92897e-10</me:pop>
        <me:pop ref="Altamine2">9.62875e-11</me:pop>
        <me:pop ref="Formaldehyde.log">1.51494e-10</me:pop>
      </me:population>
      <me:population time="1.25893e-10" logTime="-9.9">
        <me:pop ref="CH2oo.log">1</me:pop>
        <me:pop ref="Ring2.log">9.36724e-10</me:pop>
        <me:pop ref="Altamine2">1.45093e-10</me:pop>
        <me:pop ref="Formaldehyde.log">2.2832e-10</me:pop>
      </me:population>
      <me:population time="1.58489e-10" logTime="-9.8">
        <me:pop ref="CH2oo.log">1</me:pop>
        <me:pop ref="Ring2.log">1.09227e-09</me:pop>
        <me:pop ref="Altamine2">2.16419e-10</me:pop>
        <me:pop ref="Formaldehyde.log">3.40678e-10</me:pop>
      </me:population>
      <me:population time="1.99526e-10" logTime="-9.7">
        <me:pop ref="CH2oo.log">1</me:pop>
        <me:pop ref="Ring2.log">1.25476e-09</me:pop>
        <me:pop ref="Altamine2">3.19101e-10</me:pop>
        <me:pop ref="Formaldehyde.log">5.02562e-10</me:pop>
      </me:population>
      <me:population time="2.51189e-10" logTime="-9.6">
        <me:pop ref="CH2oo.log">1</me:pop>
        <me:pop ref="Ring2.log">1.41759e-09</me:pop>
        <me:pop ref="Altamine2">4.64491e-10</me:pop>
        <me:pop ref="Formaldehyde.log">7.31985e-10</me:pop>
      </me:population>
      <me:population time="3.16228e-10" logTime="-9.5">
        <me:pop ref="CH2oo.log">1</me:pop>
        <me:pop ref="Ring2.log">1.57278e-09</me:pop>
        <me:pop ref="Altamine2">6.66728e-10</me:pop>
        <me:pop ref="Formaldehyde.log">1.0514e-09</me:pop>
      </me:population>
      <me:population time="3.98107e-10" logTime="-9.4">
        <me:pop ref="CH2oo.log">1</me:pop>
        <me:pop ref="Ring2.log">1.71211e-09</me:pop>
        <me:pop ref="Altamine2">9.42914e-10</me:pop>
        <me:pop ref="Formaldehyde.log">1.48799e-09</me:pop>
      </me:population>
      <me:population time="5.01187e-10" logTime="-9.3">
        <me:pop ref="CH2oo.log">1</me:pop>
        <me:pop ref="Ring2.log">1.82859e-09</me:pop>
        <me:pop ref="Altamine2">1.31327e-09</me:pop>
        <me:pop ref="Formaldehyde.log">2.07389e-09</me:pop>
      </me:population>
      <me:population time="6.30957e-10" logTime="-9.2">
        <me:pop ref="CH2oo.log">1</me:pop>
        <me:pop ref="Ring2.log">1.91808e-09</me:pop>
        <me:pop ref="Altamine2">1.80146e-09</me:pop>
        <me:pop ref="Formaldehyde.log">2.84669e-09</me:pop>
      </me:population>
      <me:population time="7.94328e-10" logTime="-9.1">
        <me:pop ref="CH2oo.log">1</me:pop>
        <me:pop ref="Ring2.log">1.98031e-09</me:pop>
        <me:pop ref="Altamine2">2.4354e-09</me:pop>
        <me:pop ref="Formaldehyde.log">3.85069e-09</me:pop>
      </me:population>
      <me:population time="1e-09" logTime="-9">
        <me:pop ref="CH2oo.log">1</me:pop>
        <me:pop ref="Ring2.log">2.01884e-09</me:pop>
        <me:pop ref="Altamine2">3.24872e-09</me:pop>
        <me:pop ref="Formaldehyde.log">5.13922e-09</me:pop>
      </me:population>
      <me:population time="1.25893e-09" logTime="-8.9">
        <me:pop ref="CH2oo.log">1</me:pop>
        <me:pop ref="Ring2.log">2.03972e-09</me:pop>
        <me:pop ref="Altamine2">4.2832e-09</me:pop>
        <me:pop ref="Formaldehyde.log">6.77844e-09</me:pop>
      </me:population>
      <me:population time="1.58489e-09" logTime="-8.8">
        <me:pop ref="CH2oo.log">1</me:pop>
        <me:pop ref="Ring2.log">2.04951e-09</me:pop>
        <me:pop ref="Altamine2">5.59182e-09</me:pop>
        <me:pop ref="Formaldehyde.log">8.85231e-09</me:pop>
      </me:population>
      <me:population time="1.99526e-09" logTime="-8.7">
        <me:pop ref="CH2oo.log">1</me:pop>
        <me:pop ref="Ring2.log">2.05348e-09</me:pop>
        <me:pop ref="Altamine2">7.24246e-09</me:pop>
        <me:pop ref="Formaldehyde.log">1.14683e-08</me:pop>
      </me:population>
      <me:population time="2.51189e-09" logTime="-8.6">
        <me:pop ref="CH2oo.log">1</me:pop>
        <me:pop ref="Ring2.log">2.05495e-09</me:pop>
        <me:pop ref="Altamine2">9.32183e-09</me:pop>
        <me:pop ref="Formaldehyde.log">1.47639e-08</me:pop>
      </me:population>
      <me:population time="3.16228e-09" logTime="-8.5">
        <me:pop ref="CH2oo.log">1</me:pop>
        <me:pop ref="Ring2.log">2.0555e-09</me:pop>
        <me:pop ref="Altamine2">1.19401e-08</me:pop>
        <me:pop ref="Formaldehyde.log">1.89136e-08</me:pop>
      </me:population>
      <me:population time="3.98107e-09" logTime="-8.4">
        <me:pop ref="CH2oo.log">1</me:pop>
        <me:pop ref="Ring2.log">2.05576e-09</me:pop>
        <me:pop ref="Altamine2">1.52364e-08</me:pop>
        <me:pop ref="Formaldehyde.log">2.4138e-08</me:pop>
      </me:population>
      <me:population time="5.01187e-09" logTime="-8.3">
        <me:pop ref="CH2oo.log">1</me:pop>
        <me:pop ref="Ring2.log">2.0559e-09</me:pop>
        <me:pop ref="Altamine2">1.93863e-08</me:pop>
        <me:pop ref="Formaldehyde.log">3.07152e-08</me:pop>
      </me:population>
      <me:population time="6.30957e-09" logTime="-8.2">
        <me:pop ref="CH2oo.log">1</me:pop>
        <me:pop ref="Ring2.log">2.05599e-09</me:pop>
        <me:pop ref="Altamine2">2.46108e-08</me:pop>
        <me:pop ref="Formaldehyde.log">3.89956e-08</me:pop>
      </me:population>
      <me:population time="7.94328e-09" logTime="-8.1">
        <me:pop ref="CH2oo.log">1</me:pop>
        <me:pop ref="Ring2.log">2.05605e-09</me:pop>
        <me:pop ref="Altamine2">3.1188e-08</me:pop>
        <me:pop ref="Formaldehyde.log">4.942e-08</me:pop>
      </me:population>
      <me:population time="1e-08" logTime="-8">
        <me:pop ref="CH2oo.log">1</me:pop>
        <me:pop ref="Ring2.log">2.05609e-09</me:pop>
        <me:pop ref="Altamine2">3.94682e-08</me:pop>
        <me:pop ref="Formaldehyde.log">6.25435e-08</me:pop>
      </me:population>
      <me:population time="1.25893e-08" logTime="-7.9">
        <me:pop ref="CH2oo.log">1</me:pop>
        <me:pop ref="Ring2.log">2.05613e-09</me:pop>
        <me:pop ref="Altamine2">4.98924e-08</me:pop>
        <me:pop ref="Formaldehyde.log">7.90651e-08</me:pop>
      </me:population>
      <me:population time="1.58489e-08" logTime="-7.8">
        <me:pop ref="CH2oo.log">1</me:pop>
        <me:pop ref="Ring2.log">2.05616e-09</me:pop>
        <me:pop ref="Altamine2">6.30157e-08</me:pop>
        <me:pop ref="Formaldehyde.log">9.98645e-08</me:pop>
      </me:population>
      <me:population time="1.99526e-08" logTime="-7.7">
        <me:pop ref="CH2oo.log">1</me:pop>
        <me:pop ref="Ring2.log">2.05618e-09</me:pop>
        <me:pop ref="Altamine2">7.9537e-08</me:pop>
        <me:pop ref="Formaldehyde.log">1.26049e-07</me:pop>
      </me:population>
      <me:population time="2.51189e-08" logTime="-7.6">
        <me:pop ref="CH2oo.log">1</me:pop>
        <me:pop ref="Ring2.log">2.05621e-09</me:pop>
        <me:pop ref="Altamine2">1.00336e-07</me:pop>
        <me:pop ref="Formaldehyde.log">1.59014e-07</me:pop>
      </me:population>
      <me:population time="3.16228e-08" logTime="-7.5">
        <me:pop ref="CH2oo.log">1</me:pop>
        <me:pop ref="Ring2.log">2.05623e-09</me:pop>
        <me:pop ref="Altamine2">1.2652e-07</me:pop>
        <me:pop ref="Formaldehyde.log">2.00515e-07</me:pop>
      </me:population>
      <me:population time="3.98107e-08" logTime="-7.4">
        <me:pop ref="CH2oo.log">1</me:pop>
        <me:pop ref="Ring2.log">2.05626e-09</me:pop>
        <me:pop ref="Altamine2">1.59485e-07</me:pop>
        <me:pop ref="Formaldehyde.log">2.52761e-07</me:pop>
      </me:population>
      <me:population time="5.01187e-08" logTime="-7.3">
        <me:pop ref="CH2oo.log">0.999999</me:pop>
        <me:pop ref="Ring2.log">2.05629e-09</me:pop>
        <me:pop ref="Altamine2">2.00984e-07</me:pop>
        <me:pop ref="Formaldehyde.log">3.18534e-07</me:pop>
      </me:population>
      <me:population time="6.30957e-08" logTime="-7.2">
        <me:pop ref="CH2oo.log">0.999999</me:pop>
        <me:pop ref="Ring2.log">2.05632e-09</me:pop>
        <me:pop ref="Altamine2">2.53229e-07</me:pop>
        <me:pop ref="Formaldehyde.log">4.01338e-07</me:pop>
      </me:population>
      <me:population time="7.94328e-08" logTime="-7.1">
        <me:pop ref="CH2oo.log">0.999999</me:pop>
        <me:pop ref="Ring2.log">2.05636e-09</me:pop>
        <me:pop ref="Altamine2">3.19001e-07</me:pop>
        <me:pop ref="Formaldehyde.log">5.05582e-07</me:pop>
      </me:population>
      <me:population time="1e-07" logTime="-7">
        <me:pop ref="CH2oo.log">0.999999</me:pop>
        <me:pop ref="Ring2.log">2.05641e-09</me:pop>
        <me:pop ref="Altamine2">4.01803e-07</me:pop>
        <me:pop ref="Formaldehyde.log">6.36818e-07</me:pop>
      </me:population>
      <me:population time="1.25893e-07" logTime="-6.9">
        <me:pop ref="CH2oo.log">0.999999</me:pop>
        <me:pop ref="Ring2.log">2.05646e-09</me:pop>
        <me:pop ref="Altamine2">5.06045e-07</me:pop>
        <me:pop ref="Formaldehyde.log">8.02034e-07</me:pop>
      </me:population>
      <me:population time="1.58489e-07" logTime="-6.8">
        <me:pop ref="CH2oo.log">0.999998</me:pop>
        <me:pop ref="Ring2.log">2.05654e-09</me:pop>
        <me:pop ref="Altamine2">6.37278e-07</me:pop>
        <me:pop ref="Formaldehyde.log">1.01003e-06</me:pop>
      </me:population>
      <me:population time="1.99526e-07" logTime="-6.7">
        <me:pop ref="CH2oo.log">0.999998</me:pop>
        <me:pop ref="Ring2.log">2.05663e-09</me:pop>
        <me:pop ref="Altamine2">8.0249e-07</me:pop>
        <me:pop ref="Formaldehyde.log">1.27188e-06</me:pop>
      </me:population>
      <me:population time="2.51189e-07" logTime="-6.6">
        <me:pop ref="CH2oo.log">0.999997</me:pop>
        <me:pop ref="Ring2.log">2.05674e-09</me:pop>
        <me:pop ref="Altamine2">1.01048e-06</me:pop>
        <me:pop ref="Formaldehyde.log">1.60153e-06</me:pop>
      </me:population>
      <me:population time="3.16228e-07" logTime="-6.5">
        <me:pop ref="CH2oo.log">0.999997</me:pop>
        <me:pop ref="Ring2.log">2.05689e-09</me:pop>
        <me:pop ref="Altamine2">1.27232e-06</me:pop>
        <me:pop ref="Formaldehyde.log">2.01653e-06</me:pop>
      </me:population>
      <me:population time="3.98107e-07" logTime="-6.4">
        <me:pop ref="CH2oo.log">0.999996</me:pop>
        <me:pop ref="Ring2.log">2.05707e-09</me:pop>
        <me:pop ref="Altamine2">1.60196e-06</me:pop>
        <me:pop ref="Formaldehyde.log">2.53898e-06</me:pop>
      </me:population>
      <me:population time="5.01187e-07" logTime="-6.3">
        <me:pop ref="CH2oo.log">0.999995</me:pop>
        <me:pop ref="Ring2.log">2.05729e-09</me:pop>
        <me:pop ref="Altamine2">2.01696e-06</me:pop>
        <me:pop ref="Formaldehyde.log">3.19672e-06</me:pop>
      </me:population>
      <me:population time="6.30957e-07" logTime="-6.2">
        <me:pop ref="CH2oo.log">0.999993</me:pop>
        <me:pop ref="Ring2.log">2.05758e-09</me:pop>
        <me:pop ref="Altamine2">2.5394e-06</me:pop>
        <me:pop ref="Formaldehyde.log">4.02475e-06</me:pop>
      </me:population>
      <me:population time="7.94328e-07" logTime="-6.1">
        <me:pop ref="CH2oo.log">0.999992</me:pop>
        <me:pop ref="Ring2.log">2.05794e-09</me:pop>
        <me:pop ref="Altamine2">3.19712e-06</me:pop>
        <me:pop ref="Formaldehyde.log">5.06719e-06</me:pop>
      </me:population>
      <me:population time="1e-06" logTime="-6">
        <me:pop ref="CH2oo.log">0.99999</me:pop>
        <me:pop ref="Ring2.log">2.0584e-09</me:pop>
        <me:pop ref="Altamine2">4.02514e-06</me:pop>
        <me:pop ref="Formaldehyde.log">6.37953e-06</me:pop>
      </me:population>
      <me:population time="1.25893e-06" logTime="-5.9">
        <me:pop ref="CH2oo.log">0.999987</me:pop>
        <me:pop ref="Ring2.log">2.05897e-09</me:pop>
        <me:pop ref="Altamine2">5.06754e-06</me:pop>
        <me:pop ref="Formaldehyde.log">8.03167e-06</me:pop>
      </me:population>
      <me:population time="1.58489e-06" logTime="-5.8">
        <me:pop ref="CH2oo.log">0.999984</me:pop>
        <me:pop ref="Ring2.log">2.05969e-09</me:pop>
        <me:pop ref="Altamine2">6.37986e-06</me:pop>
        <me:pop ref="Formaldehyde.log">1.01116e-05</me:pop>
      </me:population>
      <me:population time="1.99526e-06" logTime="-5.7">
        <me:pop ref="CH2oo.log">0.999979</me:pop>
        <me:pop ref="Ring2.log">2.0606e-09</me:pop>
        <me:pop ref="Altamine2">8.03195e-06</me:pop>
        <me:pop ref="Formaldehyde.log">1.273e-05</me:pop>
      </me:population>
      <me:population time="2.51189e-06" logTime="-5.6">
        <me:pop ref="CH2oo.log">0.999974</me:pop>
        <me:pop ref="Ring2.log">2.06174e-09</me:pop>
        <me:pop ref="Altamine2">1.01118e-05</me:pop>
        <me:pop ref="Formaldehyde.log">1.60265e-05</me:pop>
      </me:population>
      <me:population time="3.16228e-06" logTime="-5.5">
        <me:pop ref="CH2oo.log">0.999967</me:pop>
        <me:pop ref="Ring2.log">2.06317e-09</me:pop>
        <me:pop ref="Altamine2">1.27302e-05</me:pop>
        <me:pop ref="Formaldehyde.log">2.01764e-05</me:pop>
      </me:population>
      <me:population time="3.98107e-06" logTime="-5.4">
        <me:pop ref="CH2oo.log">0.999959</me:pop>
        <me:pop ref="Ring2.log">2.06498e-09</me:pop>
        <me:pop ref="Altamine2">1.60265e-05</me:pop>
        <me:pop ref="Formaldehyde.log">2.54008e-05</me:pop>
      </me:population>
      <me:population time="5.01187e-06" logTime="-5.3">
        <me:pop ref="CH2oo.log">0.999948</me:pop>
        <me:pop ref="Ring2.log">2.06726e-09</me:pop>
        <me:pop ref="Altamine2">2.01762e-05</me:pop>
        <me:pop ref="Formaldehyde.log">3.19778e-05</me:pop>
      </me:population>
      <me:population time="6.30957e-06" logTime="-5.2">
        <me:pop ref="CH2oo.log">0.999934</me:pop>
        <me:pop ref="Ring2.log">2.07013e-09</me:pop>
        <me:pop ref="Altamine2">2.54004e-05</me:pop>
        <me:pop ref="Formaldehyde.log">4.02577e-05</me:pop>
      </me:population>
      <me:population time="7.94328e-06" logTime="-5.1">
        <me:pop ref="CH2oo.log">0.999917</me:pop>
        <me:pop ref="Ring2.log">2.07374e-09</me:pop>
        <me:pop ref="Altamine2">3.19771e-05</me:pop>
        <me:pop ref="Formaldehyde.log">5.06814e-05</me:pop>
      </me:population>
      <me:population time="1e-05" logTime="-5">
        <me:pop ref="CH2oo.log">0.999896</me:pop>
        <me:pop ref="Ring2.log">2.07828e-09</me:pop>
        <me:pop ref="Altamine2">4.02566e-05</me:pop>
        <me:pop ref="Formaldehyde.log">6.38037e-05</me:pop>
      </me:population>
      <me:population time="1.25893e-05" logTime="-4.9">
        <me:pop ref="CH2oo.log">0.999869</me:pop>
        <me:pop ref="Ring2.log">2.084e-09</me:pop>
        <me:pop ref="Altamine2">5.06796e-05</me:pop>
        <me:pop ref="Formaldehyde.log">8.03234e-05</me:pop>
      </me:population>
      <me:population time="1.58489e-05" logTime="-4.8">
        <me:pop ref="CH2oo.log">0.999835</me:pop>
        <me:pop ref="Ring2.log">2.0912e-09</me:pop>
        <me:pop ref="Altamine2">6.38009e-05</me:pop>
        <me:pop ref="Formaldehyde.log">0.00010112</me:pop>
      </me:population>
      <me:population time="1.99526e-05" logTime="-4.7">
        <me:pop ref="CH2oo.log">0.999792</me:pop>
        <me:pop ref="Ring2.log">2.10027e-09</me:pop>
        <me:pop ref="Altamine2">8.03191e-05</me:pop>
        <me:pop ref="Formaldehyde.log">0.0001273</me:pop>
      </me:population>
      <me:population time="2.51189e-05" logTime="-4.6">
        <me:pop ref="CH2oo.log">0.999739</me:pop>
        <me:pop ref="Ring2.log">2.11168e-09</me:pop>
        <me:pop ref="Altamine2">0.000101113</me:pop>
        <me:pop ref="Formaldehyde.log">0.000160257</me:pop>
      </me:population>
      <me:population time="3.16228e-05" logTime="-4.5">
        <me:pop ref="CH2oo.log">0.999671</me:pop>
        <me:pop ref="Ring2.log">2.12605e-09</me:pop>
        <me:pop ref="Altamine2">0.00012729</me:pop>
        <me:pop ref="Formaldehyde.log">0.000201745</me:pop>
      </me:population>
      <me:population time="3.98107e-05" logTime="-4.4">
        <me:pop ref="CH2oo.log">0.999586</me:pop>
        <me:pop ref="Ring2.log">2.14414e-09</me:pop>
        <me:pop ref="Altamine2">0.000160242</me:pop>
        <me:pop ref="Formaldehyde.log">0.000253972</me:pop>
      </me:population>
      <me:population time="5.01187e-05" logTime="-4.3">
        <me:pop ref="CH2oo.log">0.999479</me:pop>
        <me:pop ref="Ring2.log">2.1669e-09</me:pop>
        <me:pop ref="Altamine2">0.000201722</me:pop>
        <me:pop ref="Formaldehyde.log">0.000319715</me:pop>
      </me:population>
      <me:population time="6.30957e-05" logTime="-4.2">
        <me:pop ref="CH2oo.log">0.999344</me:pop>
        <me:pop ref="Ring2.log">2.19556e-09</me:pop>
        <me:pop ref="Altamine2">0.000253936</me:pop>
        <me:pop ref="Formaldehyde.log">0.00040247</me:pop>
      </me:population>
      <me:population time="7.94328e-05" logTime="-4.1">
        <me:pop ref="CH2oo.log">0.999174</me:pop>
        <me:pop ref="Ring2.log">2.23163e-09</me:pop>
        <me:pop ref="Altamine2">0.00031966</me:pop>
        <me:pop ref="Formaldehyde.log">0.000506637</me:pop>
      </me:population>
      <me:population time="0.0001" logTime="-4">
        <me:pop ref="CH2oo.log">0.99896</me:pop>
        <me:pop ref="Ring2.log">2.27704e-09</me:pop>
        <me:pop ref="Altamine2">0.000402385</me:pop>
        <me:pop ref="Formaldehyde.log">0.00063775</me:pop>
      </me:population>
      <me:population time="0.000125893" logTime="-3.9">
        <me:pop ref="CH2oo.log">0.998691</me:pop>
        <me:pop ref="Ring2.log">2.33418e-09</me:pop>
        <me:pop ref="Altamine2">0.000506504</me:pop>
        <me:pop ref="Formaldehyde.log">0.000802772</me:pop>
      </me:population>
      <me:population time="0.000158489" logTime="-3.8">
        <me:pop ref="CH2oo.log">0.998352</me:pop>
        <me:pop ref="Ring2.log">2.4061e-09</me:pop>
        <me:pop ref="Altamine2">0.000637543</me:pop>
        <me:pop ref="Formaldehyde.log">0.00101046</me:pop>
      </me:population>
      <me:population time="0.000199526" logTime="-3.7">
        <me:pop ref="CH2oo.log">0.997926</me:pop>
        <me:pop ref="Ring2.log">2.49661e-09</me:pop>
        <me:pop ref="Altamine2">0.000802448</me:pop>
        <me:pop ref="Formaldehyde.log">0.00127182</me:pop>
      </me:population>
      <me:population time="0.000251189" logTime="-3.6">
        <me:pop ref="CH2oo.log">0.997389</me:pop>
        <me:pop ref="Ring2.log">2.6105e-09</me:pop>
        <me:pop ref="Altamine2">0.00100995</me:pop>
        <me:pop ref="Formaldehyde.log">0.0016007</me:pop>
      </me:population>
      <me:population time="0.000316228" logTime="-3.5">
        <me:pop ref="CH2oo.log">0.996714</me:pop>
        <me:pop ref="Ring2.log">2.75379e-09</me:pop>
        <me:pop ref="Altamine2">0.00127102</me:pop>
        <me:pop ref="Formaldehyde.log">0.00201448</me:pop>
      </me:population>
      <me:population time="0.000398107" logTime="-3.4">
        <me:pop ref="CH2oo.log">0.995866</me:pop>
        <me:pop ref="Ring2.log">2.93404e-09</me:pop>
        <me:pop ref="Altamine2">0.00159944</me:pop>
        <me:pop ref="Formaldehyde.log">0.002535</me:pop>
      </me:population>
      <me:population time="0.000501187" logTime="-3.3">
        <me:pop ref="CH2oo.log">0.994798</me:pop>
        <me:pop ref="Ring2.log">3.16075e-09</me:pop>
        <me:pop ref="Altamine2">0.0020125</me:pop>
        <me:pop ref="Formaldehyde.log">0.00318966</me:pop>
      </me:population>
      <me:population time="0.000630957" logTime="-3.2">
        <me:pop ref="CH2oo.log">0.993455</me:pop>
        <me:pop ref="Ring2.log">3.44581e-09</me:pop>
        <me:pop ref="Altamine2">0.00253188</me:pop>
        <me:pop ref="Formaldehyde.log">0.00401284</me:pop>
      </me:population>
      <me:population time="0.000794328" logTime="-3.1">
        <me:pop ref="CH2oo.log">0.991768</me:pop>
        <me:pop ref="Ring2.log">3.80413e-09</me:pop>
        <me:pop ref="Altamine2">0.00318474</me:pop>
        <me:pop ref="Formaldehyde.log">0.00504758</me:pop>
      </me:population>
      <me:population time="0.001" logTime="-3">
        <me:pop ref="CH2oo.log">0.989647</me:pop>
        <me:pop ref="Ring2.log">4.25437e-09</me:pop>
        <me:pop ref="Altamine2">0.00400507</me:pop>
        <me:pop ref="Formaldehyde.log">0.00634774</me:pop>
      </me:population>
      <me:population time="0.00125893" logTime="-2.9">
        <me:pop ref="CH2oo.log">0.986984</me:pop>
        <me:pop ref="Ring2.log">4.81981e-09</me:pop>
        <me:pop ref="Altamine2">0.00503531</me:pop>
        <me:pop ref="Formaldehyde.log">0.0079806</me:pop>
      </me:population>
      <me:population time="0.00158489" logTime="-2.8">
        <me:pop ref="CH2oo.log">0.983642</me:pop>
        <me:pop ref="Ring2.log">5.5295e-09</me:pop>
        <me:pop ref="Altamine2">0.00632837</me:pop>
        <me:pop ref="Formaldehyde.log">0.01003</me:pop>
      </me:population>
      <me:population time="0.00199526" logTime="-2.7">
        <me:pop ref="CH2oo.log">0.97945</me:pop>
        <me:pop ref="Ring2.log">6.41953e-09</me:pop>
        <me:pop ref="Altamine2">0.00795</me:pop>
        <me:pop ref="Formaldehyde.log">0.0126002</me:pop>
      </me:population>
      <me:population time="0.00251189" logTime="-2.6">
        <me:pop ref="CH2oo.log">0.974198</me:pop>
        <me:pop ref="Ring2.log">7.53463e-09</me:pop>
        <me:pop ref="Altamine2">0.00998169</me:pop>
        <me:pop ref="Formaldehyde.log">0.0158202</me:pop>
      </me:population>
      <me:population time="0.00316228" logTime="-2.5">
        <me:pop ref="CH2oo.log">0.967626</me:pop>
        <me:pop ref="Ring2.log">8.92995e-09</me:pop>
        <me:pop ref="Altamine2">0.012524</me:pop>
        <me:pop ref="Formaldehyde.log">0.0198496</me:pop>
      </me:population>
      <me:population time="0.00398107" logTime="-2.4">
        <me:pop ref="CH2oo.log">0.959416</me:pop>
        <me:pop ref="Ring2.log">1.06732e-08</me:pop>
        <me:pop ref="Altamine2">0.0157001</me:pop>
        <me:pop ref="Formaldehyde.log">0.0248835</me:pop>
      </me:population>
      <me:population time="0.00501187" logTime="-2.3">
        <me:pop ref="CH2oo.log">0.949179</me:pop>
        <me:pop ref="Ring2.log">1.28468e-08</me:pop>
        <me:pop ref="Altamine2">0.0196604</me:pop>
        <me:pop ref="Formaldehyde.log">0.0311602</me:pop>
      </me:population>
      <me:population time="0.00630957" logTime="-2.2">
        <me:pop ref="CH2oo.log">0.936447</me:pop>
        <me:pop ref="Ring2.log">1.55502e-08</me:pop>
        <me:pop ref="Altamine2">0.024586</me:pop>
        <me:pop ref="Formaldehyde.log">0.038967</me:pop>
      </me:population>
      <me:population time="0.00794328" logTime="-2.1">
        <me:pop ref="CH2oo.log">0.92066</me:pop>
        <me:pop ref="Ring2.log">1.89021e-08</me:pop>
        <me:pop ref="Altamine2">0.0306932</me:pop>
        <me:pop ref="Formaldehyde.log">0.0486464</me:pop>
      </me:population>
      <me:population time="0.01" logTime="-2">
        <me:pop ref="CH2oo.log">0.901164</me:pop>
        <me:pop ref="Ring2.log">2.30417e-08</me:pop>
        <me:pop ref="Altamine2">0.0382354</me:pop>
        <me:pop ref="Formaldehyde.log">0.0606004</me:pop>
      </me:population>
      <me:population time="0.0125893" logTime="-1.9">
        <me:pop ref="CH2oo.log">0.877206</me:pop>
        <me:pop ref="Ring2.log">2.81287e-08</me:pop>
        <me:pop ref="Altamine2">0.0475039</me:pop>
        <me:pop ref="Formaldehyde.log">0.0752902</me:pop>
      </me:population>
      <me:population time="0.0158489" logTime="-1.8">
        <me:pop ref="CH2oo.log">0.847948</me:pop>
        <me:pop ref="Ring2.log">3.43409e-08</me:pop>
        <me:pop ref="Altamine2">0.0588227</me:pop>
        <me:pop ref="Formaldehyde.log">0.0932296</me:pop>
      </me:population>
      <me:population time="0.0199526" logTime="-1.7">
        <me:pop ref="CH2oo.log">0.812497</me:pop>
        <me:pop ref="Ring2.log">4.1868e-08</me:pop>
        <me:pop ref="Altamine2">0.0725369</me:pop>
        <me:pop ref="Formaldehyde.log">0.114966</me:pop>
      </me:population>
      <me:population time="0.0251189" logTime="-1.6">
        <me:pop ref="CH2oo.log">0.769968</me:pop>
        <me:pop ref="Ring2.log">5.08981e-08</me:pop>
        <me:pop ref="Altamine2">0.0889898</me:pop>
        <me:pop ref="Formaldehyde.log">0.141042</me:pop>
      </me:population>
      <me:population time="0.0316228" logTime="-1.5">
        <me:pop ref="CH2oo.log">0.719577</me:pop>
        <me:pop ref="Ring2.log">6.15974e-08</me:pop>
        <me:pop ref="Altamine2">0.108484</me:pop>
        <me:pop ref="Formaldehyde.log">0.171939</me:pop>
      </me:population>
      <me:population time="0.0398107" logTime="-1.4">
        <me:pop ref="CH2oo.log">0.660802</me:pop>
        <me:pop ref="Ring2.log">7.4077e-08</me:pop>
        <me:pop ref="Altamine2">0.131222</me:pop>
        <me:pop ref="Formaldehyde.log">0.207977</me:pop>
      </me:population>
      <me:population time="0.0501187" logTime="-1.3">
        <me:pop ref="CH2oo.log">0.593585</me:pop>
        <me:pop ref="Ring2.log">8.83489e-08</me:pop>
        <me:pop ref="Altamine2">0.157225</me:pop>
        <me:pop ref="Formaldehyde.log">0.24919</me:pop>
      </me:population>
      <me:population time="0.0630957" logTime="-1.2">
        <me:pop ref="CH2oo.log">0.518599</me:pop>
        <me:pop ref="Ring2.log">1.0427e-07</me:pop>
        <me:pop ref="Altamine2">0.186234</me:pop>
        <me:pop ref="Formaldehyde.log">0.295167</me:pop>
      </me:population>
      <me:population time="0.0794328" logTime="-1.1">
        <me:pop ref="CH2oo.log">0.437517</me:pop>
        <me:pop ref="Ring2.log">1.21486e-07</me:pop>
        <me:pop ref="Altamine2">0.217601</me:pop>
        <me:pop ref="Formaldehyde.log">0.344882</me:pop>
      </me:population>
      <me:population time="0.1" logTime="-1">
        <me:pop ref="CH2oo.log">0.353215</me:pop>
        <me:pop ref="Ring2.log">1.39386e-07</me:pop>
        <me:pop ref="Altamine2">0.250214</me:pop>
        <me:pop ref="Formaldehyde.log">0.396571</me:pop>
      </me:population>
      <me:population time="0.125893" logTime="-0.9">
        <me:pop ref="CH2oo.log">0.269783</me:pop>
        <me:pop ref="Ring2.log">1.57101e-07</me:pop>
        <me:pop ref="Altamine2">0.28249</me:pop>
        <me:pop ref="Formaldehyde.log">0.447726</me:pop>
      </me:population>
      <me:population time="0.158489" logTime="-0.8">
        <me:pop ref="CH2oo.log">0.192172</me:pop>
        <me:pop ref="Ring2.log">1.73579e-07</me:pop>
        <me:pop ref="Altamine2">0.312515</me:pop>
        <me:pop ref="Formaldehyde.log">0.495313</me:pop>
      </me:population>
      <me:population time="0.199526" logTime="-0.7">
        <me:pop ref="CH2oo.log">0.125377</me:pop>
        <me:pop ref="Ring2.log">1.87762e-07</me:pop>
        <me:pop ref="Altamine2">0.338355</me:pop>
        <me:pop ref="Formaldehyde.log">0.536267</me:pop>
      </me:population>
      <me:population time="0.251189" logTime="-0.6">
        <me:pop ref="CH2oo.log">0.0732362</me:pop>
        <me:pop ref="Ring2.log">1.98833e-07</me:pop>
        <me:pop ref="Altamine2">0.358526</me:pop>
        <me:pop ref="Formaldehyde.log">0.568237</me:pop>
      </me:population>
      <me:population time="0.316228" logTime="-0.5">
        <me:pop ref="CH2oo.log">0.0372198</me:pop>
        <me:pop ref="Ring2.log">2.0648e-07</me:pop>
        <me:pop ref="Altamine2">0.372459</me:pop>
        <me:pop ref="Formaldehyde.log">0.590321</me:pop>
      </me:population>
      <me:population time="0.398107" logTime="-0.4">
        <me:pop ref="CH2oo.log">0.0158749</me:pop>
        <me:pop ref="Ring2.log">2.11012e-07</me:pop>
        <me:pop ref="Altamine2">0.380717</me:pop>
        <me:pop ref="Formaldehyde.log">0.603408</me:pop>
      </me:population>
      <me:population time="0.501187" logTime="-0.3">
        <me:pop ref="CH2oo.log">0.00543038</me:pop>
        <me:pop ref="Ring2.log">2.1323e-07</me:pop>
        <me:pop ref="Altamine2">0.384757</me:pop>
        <me:pop ref="Formaldehyde.log">0.609812</me:pop>
      </me:population>
      <me:population time="0.630957" logTime="-0.2">
        <me:pop ref="CH2oo.log">0.00140708</me:pop>
        <me:pop ref="Ring2.log">2.14084e-07</me:pop>
        <me:pop ref="Altamine2">0.386314</me:pop>
        <me:pop ref="Formaldehyde.log">0.612279</me:pop>
      </me:population>
      <me:population time="0.794328" logTime="-0.1">
        <me:pop ref="CH2oo.log">0.000257008</me:pop>
        <me:pop ref="Ring2.log">2.14328e-07</me:pop>
        <me:pop ref="Altamine2">0.386759</me:pop>
        <me:pop ref="Formaldehyde.log">0.612984</me:pop>
      </me:population>
      <me:population time="1" logTime="0">
        <me:pop ref="CH2oo.log">3.02267e-05</me:pop>
        <me:pop ref="Ring2.log">2.14376e-07</me:pop>
        <me:pop ref="Altamine2">0.386846</me:pop>
        <me:pop ref="Formaldehyde.log">0.613123</me:pop>
      </me:population>
      <me:population time="1.25893" logTime="0.1">
        <me:pop ref="CH2oo.log">2.04244e-06</me:pop>
        <me:pop ref="Ring2.log">2.14382e-07</me:pop>
        <me:pop ref="Altamine2">0.386857</me:pop>
        <me:pop ref="Formaldehyde.log">0.61314</me:pop>
      </me:population>
      <me:population time="1.58489" logTime="0.2">
        <me:pop ref="CH2oo.log">6.86915e-08</me:pop>
        <me:pop ref="Ring2.log">2.14383e-07</me:pop>
        <me:pop ref="Altamine2">0.386858</me:pop>
        <me:pop ref="Formaldehyde.log">0.613142</me:pop>
      </me:population>
      <me:population time="1.99526" logTime="0.3">
        <me:pop ref="CH2oo.log">9.59832e-10</me:pop>
        <me:pop ref="Ring2.log">2.14383e-07</me:pop>
        <me:pop ref="Altamine2">0.386858</me:pop>
        <me:pop ref="Formaldehyde.log">0.613142</me:pop>
      </me:population>
      <me:population time="2.51189" logTime="0.4">
        <me:pop ref="CH2oo.log">4.43871e-12</me:pop>
        <me:pop ref="Ring2.log">2.14383e-07</me:pop>
        <me:pop ref="Altamine2">0.386858</me:pop>
        <me:pop ref="Formaldehyde.log">0.613142</me:pop>
      </me:population>
      <me:population time="3.16228" logTime="0.5">
        <me:pop ref="CH2oo.log">5.10202e-15</me:pop>
        <me:pop ref="Ring2.log">2.14383e-07</me:pop>
        <me:pop ref="Altamine2">0.386858</me:pop>
        <me:pop ref="Formaldehyde.log">0.613142</me:pop>
      </me:population>
      <me:population time="3.98107" logTime="0.6">
        <me:pop ref="CH2oo.log">1.01652e-18</me:pop>
        <me:pop ref="Ring2.log">2.14383e-07</me:pop>
        <me:pop ref="Altamine2">0.386858</me:pop>
        <me:pop ref="Formaldehyde.log">0.613142</me:pop>
      </me:population>
      <me:population time="5.01187" logTime="0.7">
        <me:pop ref="CH2oo.log">2.22997e-23</me:pop>
        <me:pop ref="Ring2.log">2.14383e-07</me:pop>
        <me:pop ref="Altamine2">0.386858</me:pop>
        <me:pop ref="Formaldehyde.log">0.613142</me:pop>
      </me:population>
      <me:population time="6.30957" logTime="0.8">
        <me:pop ref="CH2oo.log">3.04227e-29</me:pop>
        <me:pop ref="Ring2.log">2.14383e-07</me:pop>
        <me:pop ref="Altamine2">0.386858</me:pop>
        <me:pop ref="Formaldehyde.log">0.613142</me:pop>
      </me:population>
      <me:population time="7.94328" logTime="0.9">
        <me:pop ref="CH2oo.log">1.25931e-36</me:pop>
        <me:pop ref="Ring2.log">2.14383e-07</me:pop>
        <me:pop ref="Altamine2">0.386858</me:pop>
        <me:pop ref="Formaldehyde.log">0.613142</me:pop>
      </me:population>
      <me:population time="10" logTime="1">
        <me:pop ref="CH2oo.log">1.91659e-39</me:pop>
        <me:pop ref="Ring2.log">2.14383e-07</me:pop>
        <me:pop ref="Altamine2">0.386858</me:pop>
        <me:pop ref="Formaldehyde.log">0.613142</me:pop>
      </me:population>
      <me:population time="12.5893" logTime="1.1">
        <me:pop ref="CH2oo.log">1.91659e-39</me:pop>
        <me:pop ref="Ring2.log">2.14383e-07</me:pop>
        <me:pop ref="Altamine2">0.386858</me:pop>
        <me:pop ref="Formaldehyde.log">0.613142</me:pop>
      </me:population>
      <me:population time="15.8489" logTime="1.2">
        <me:pop ref="CH2oo.log">1.91659e-39</me:pop>
        <me:pop ref="Ring2.log">2.14383e-07</me:pop>
        <me:pop ref="Altamine2">0.386858</me:pop>
        <me:pop ref="Formaldehyde.log">0.613142</me:pop>
      </me:population>
      <me:population time="19.9526" logTime="1.3">
        <me:pop ref="CH2oo.log">1.91659e-39</me:pop>
        <me:pop ref="Ring2.log">2.14383e-07</me:pop>
        <me:pop ref="Altamine2">0.386858</me:pop>
        <me:pop ref="Formaldehyde.log">0.613142</me:pop>
      </me:population>
      <me:population time="25.1189" logTime="1.4">
        <me:pop ref="CH2oo.log">1.91659e-39</me:pop>
        <me:pop ref="Ring2.log">2.14383e-07</me:pop>
        <me:pop ref="Altamine2">0.386858</me:pop>
        <me:pop ref="Formaldehyde.log">0.613142</me:pop>
      </me:population>
      <me:population time="31.6228" logTime="1.5">
        <me:pop ref="CH2oo.log">1.91659e-39</me:pop>
        <me:pop ref="Ring2.log">2.14383e-07</me:pop>
        <me:pop ref="Altamine2">0.386858</me:pop>
        <me:pop ref="Formaldehyde.log">0.613142</me:pop>
      </me:population>
      <me:population time="39.8107" logTime="1.6">
        <me:pop ref="CH2oo.log">1.91659e-39</me:pop>
        <me:pop ref="Ring2.log">2.14383e-07</me:pop>
        <me:pop ref="Altamine2">0.386858</me:pop>
        <me:pop ref="Formaldehyde.log">0.613142</me:pop>
      </me:population>
      <me:population time="50.1187" logTime="1.7">
        <me:pop ref="CH2oo.log">1.91659e-39</me:pop>
        <me:pop ref="Ring2.log">2.14383e-07</me:pop>
        <me:pop ref="Altamine2">0.386858</me:pop>
        <me:pop ref="Formaldehyde.log">0.613142</me:pop>
      </me:population>
      <me:population time="63.0957" logTime="1.8">
        <me:pop ref="CH2oo.log">1.91659e-39</me:pop>
        <me:pop ref="Ring2.log">2.14383e-07</me:pop>
        <me:pop ref="Altamine2">0.386858</me:pop>
        <me:pop ref="Formaldehyde.log">0.613142</me:pop>
      </me:population>
      <me:population time="79.4328" logTime="1.9">
        <me:pop ref="CH2oo.log">1.91659e-39</me:pop>
        <me:pop ref="Ring2.log">2.14383e-07</me:pop>
        <me:pop ref="Altamine2">0.386858</me:pop>
        <me:pop ref="Formaldehyde.log">0.613142</me:pop>
      </me:population>
      <me:population time="100" logTime="2">
        <me:pop ref="CH2oo.log">1.91659e-39</me:pop>
        <me:pop ref="Ring2.log">2.14383e-07</me:pop>
        <me:pop ref="Altamine2">0.386858</me:pop>
        <me:pop ref="Formaldehyde.log">0.613142</me:pop>
      </me:population>
      <me:population time="125.893" logTime="2.1">
        <me:pop ref="CH2oo.log">1.91659e-39</me:pop>
        <me:pop ref="Ring2.log">2.14383e-07</me:pop>
        <me:pop ref="Altamine2">0.386858</me:pop>
        <me:pop ref="Formaldehyde.log">0.613142</me:pop>
      </me:population>
      <me:population time="158.489" logTime="2.2">
        <me:pop ref="CH2oo.log">1.91659e-39</me:pop>
        <me:pop ref="Ring2.log">2.14383e-07</me:pop>
        <me:pop ref="Altamine2">0.386858</me:pop>
        <me:pop ref="Formaldehyde.log">0.613142</me:pop>
      </me:population>
      <me:population time="199.526" logTime="2.3">
        <me:pop ref="CH2oo.log">1.91659e-39</me:pop>
        <me:pop ref="Ring2.log">2.14383e-07</me:pop>
        <me:pop ref="Altamine2">0.386858</me:pop>
        <me:pop ref="Formaldehyde.log">0.613142</me:pop>
      </me:population>
      <me:population time="251.189" logTime="2.4">
        <me:pop ref="CH2oo.log">1.91659e-39</me:pop>
        <me:pop ref="Ring2.log">2.14383e-07</me:pop>
        <me:pop ref="Altamine2">0.386858</me:pop>
        <me:pop ref="Formaldehyde.log">0.613142</me:pop>
      </me:population>
      <me:population time="316.228" logTime="2.5">
        <me:pop ref="CH2oo.log">1.91659e-39</me:pop>
        <me:pop ref="Ring2.log">2.14383e-07</me:pop>
        <me:pop ref="Altamine2">0.386858</me:pop>
        <me:pop ref="Formaldehyde.log">0.613142</me:pop>
      </me:population>
      <me:population time="398.107" logTime="2.6">
        <me:pop ref="CH2oo.log">1.91659e-39</me:pop>
        <me:pop ref="Ring2.log">2.14383e-07</me:pop>
        <me:pop ref="Altamine2">0.386858</me:pop>
        <me:pop ref="Formaldehyde.log">0.613142</me:pop>
      </me:population>
      <me:population time="501.187" logTime="2.7">
        <me:pop ref="CH2oo.log">1.91659e-39</me:pop>
        <me:pop ref="Ring2.log">2.14383e-07</me:pop>
        <me:pop ref="Altamine2">0.386858</me:pop>
        <me:pop ref="Formaldehyde.log">0.613142</me:pop>
      </me:population>
      <me:population time="630.957" logTime="2.8">
        <me:pop ref="CH2oo.log">1.91659e-39</me:pop>
        <me:pop ref="Ring2.log">2.14383e-07</me:pop>
        <me:pop ref="Altamine2">0.386858</me:pop>
        <me:pop ref="Formaldehyde.log">0.613142</me:pop>
      </me:population>
      <me:population time="794.328" logTime="2.9">
        <me:pop ref="CH2oo.log">1.91659e-39</me:pop>
        <me:pop ref="Ring2.log">2.14383e-07</me:pop>
        <me:pop ref="Altamine2">0.386858</me:pop>
        <me:pop ref="Formaldehyde.log">0.613142</me:pop>
      </me:population>
      <me:population time="1000" logTime="3">
        <me:pop ref="CH2oo.log">1.91659e-39</me:pop>
        <me:pop ref="Ring2.log">2.14383e-07</me:pop>
        <me:pop ref="Altamine2">0.386858</me:pop>
        <me:pop ref="Formaldehyde.log">0.613142</me:pop>
      </me:population>
      <me:population time="1258.93" logTime="3.1">
        <me:pop ref="CH2oo.log">1.91659e-39</me:pop>
        <me:pop ref="Ring2.log">2.14383e-07</me:pop>
        <me:pop ref="Altamine2">0.386858</me:pop>
        <me:pop ref="Formaldehyde.log">0.613142</me:pop>
      </me:population>
      <me:population time="1584.89" logTime="3.2">
        <me:pop ref="CH2oo.log">1.91659e-39</me:pop>
        <me:pop ref="Ring2.log">2.14383e-07</me:pop>
        <me:pop ref="Altamine2">0.386858</me:pop>
        <me:pop ref="Formaldehyde.log">0.613142</me:pop>
      </me:population>
      <me:population time="1995.26" logTime="3.3">
        <me:pop ref="CH2oo.log">1.91659e-39</me:pop>
        <me:pop ref="Ring2.log">2.14383e-07</me:pop>
        <me:pop ref="Altamine2">0.386858</me:pop>
        <me:pop ref="Formaldehyde.log">0.613142</me:pop>
      </me:population>
      <me:population time="2511.89" logTime="3.4">
        <me:pop ref="CH2oo.log">1.91659e-39</me:pop>
        <me:pop ref="Ring2.log">2.14383e-07</me:pop>
        <me:pop ref="Altamine2">0.386858</me:pop>
        <me:pop ref="Formaldehyde.log">0.613142</me:pop>
      </me:population>
      <me:population time="3162.28" logTime="3.5">
        <me:pop ref="CH2oo.log">1.91659e-39</me:pop>
        <me:pop ref="Ring2.log">2.14383e-07</me:pop>
        <me:pop ref="Altamine2">0.386858</me:pop>
        <me:pop ref="Formaldehyde.log">0.613142</me:pop>
      </me:population>
      <me:population time="3981.07" logTime="3.6">
        <me:pop ref="CH2oo.log">1.91659e-39</me:pop>
        <me:pop ref="Ring2.log">2.14383e-07</me:pop>
        <me:pop ref="Altamine2">0.386858</me:pop>
        <me:pop ref="Formaldehyde.log">0.613142</me:pop>
      </me:population>
      <me:population time="5011.87" logTime="3.7">
        <me:pop ref="CH2oo.log">1.91659e-39</me:pop>
        <me:pop ref="Ring2.log">2.14382e-07</me:pop>
        <me:pop ref="Altamine2">0.386858</me:pop>
        <me:pop ref="Formaldehyde.log">0.613142</me:pop>
      </me:population>
      <me:population time="6309.57" logTime="3.8">
        <me:pop ref="CH2oo.log">1.91659e-39</me:pop>
        <me:pop ref="Ring2.log">2.14382e-07</me:pop>
        <me:pop ref="Altamine2">0.386858</me:pop>
        <me:pop ref="Formaldehyde.log">0.613142</me:pop>
      </me:population>
      <me:population time="7943.28" logTime="3.9">
        <me:pop ref="CH2oo.log">1.91658e-39</me:pop>
        <me:pop ref="Ring2.log">2.14382e-07</me:pop>
        <me:pop ref="Altamine2">0.386858</me:pop>
        <me:pop ref="Formaldehyde.log">0.613142</me:pop>
      </me:population>
      <me:population time="10000" logTime="4">
        <me:pop ref="CH2oo.log">1.91658e-39</me:pop>
        <me:pop ref="Ring2.log">2.14382e-07</me:pop>
        <me:pop ref="Altamine2">0.386858</me:pop>
        <me:pop ref="Formaldehyde.log">0.613142</me:pop>
      </me:population>
      <me:population time="12589.3" logTime="4.1">
        <me:pop ref="CH2oo.log">1.91658e-39</me:pop>
        <me:pop ref="Ring2.log">2.14382e-07</me:pop>
        <me:pop ref="Altamine2">0.386858</me:pop>
        <me:pop ref="Formaldehyde.log">0.613142</me:pop>
      </me:population>
      <me:population time="15848.9" logTime="4.2">
        <me:pop ref="CH2oo.log">1.91658e-39</me:pop>
        <me:pop ref="Ring2.log">2.14382e-07</me:pop>
        <me:pop ref="Altamine2">0.386858</me:pop>
        <me:pop ref="Formaldehyde.log">0.613142</me:pop>
      </me:population>
      <me:population time="19952.6" logTime="4.3">
        <me:pop ref="CH2oo.log">1.91658e-39</me:pop>
        <me:pop ref="Ring2.log">2.14382e-07</me:pop>
        <me:pop ref="Altamine2">0.386858</me:pop>
        <me:pop ref="Formaldehyde.log">0.613142</me:pop>
      </me:population>
      <me:population time="25118.9" logTime="4.4">
        <me:pop ref="CH2oo.log">1.91658e-39</me:pop>
        <me:pop ref="Ring2.log">2.14381e-07</me:pop>
        <me:pop ref="Altamine2">0.386858</me:pop>
        <me:pop ref="Formaldehyde.log">0.613142</me:pop>
      </me:population>
      <me:population time="31622.8" logTime="4.5">
        <me:pop ref="CH2oo.log">1.91657e-39</me:pop>
        <me:pop ref="Ring2.log">2.14381e-07</me:pop>
        <me:pop ref="Altamine2">0.386858</me:pop>
        <me:pop ref="Formaldehyde.log">0.613142</me:pop>
      </me:population>
      <me:population time="39810.7" logTime="4.6">
        <me:pop ref="CH2oo.log">1.91657e-39</me:pop>
        <me:pop ref="Ring2.log">2.14381e-07</me:pop>
        <me:pop ref="Altamine2">0.386858</me:pop>
        <me:pop ref="Formaldehyde.log">0.613142</me:pop>
      </me:population>
      <me:population time="50118.7" logTime="4.7">
        <me:pop ref="CH2oo.log">1.91657e-39</me:pop>
        <me:pop ref="Ring2.log">2.1438e-07</me:pop>
        <me:pop ref="Altamine2">0.386858</me:pop>
        <me:pop ref="Formaldehyde.log">0.613142</me:pop>
      </me:population>
      <me:population time="63095.7" logTime="4.8">
        <me:pop ref="CH2oo.log">1.91656e-39</me:pop>
        <me:pop ref="Ring2.log">2.1438e-07</me:pop>
        <me:pop ref="Altamine2">0.386858</me:pop>
        <me:pop ref="Formaldehyde.log">0.613142</me:pop>
      </me:population>
      <me:population time="79432.8" logTime="4.9">
        <me:pop ref="CH2oo.log">1.91655e-39</me:pop>
        <me:pop ref="Ring2.log">2.14379e-07</me:pop>
        <me:pop ref="Altamine2">0.386858</me:pop>
        <me:pop ref="Formaldehyde.log">0.613142</me:pop>
      </me:population>
      <me:population time="100000" logTime="5">
        <me:pop ref="CH2oo.log">1.91654e-39</me:pop>
        <me:pop ref="Ring2.log">2.14378e-07</me:pop>
        <me:pop ref="Altamine2">0.386858</me:pop>
        <me:pop ref="Formaldehyde.log">0.613142</me:pop>
      </me:population>
    </me:populationList>
    <me:rateList T="296" conc="3.3e+17" bathGas="N2" units="s-1">
      <me:firstOrderLoss ref="CH2oo.log">-10.4068</me:firstOrderLoss>
      <me:firstOrderLoss ref="Ring2.log">-2.3737e-10</me:firstOrderLoss>
      <me:firstOrderRate fromRef="CH2oo.log" toRef="Ring2.log" reactionType="isomerization">2.23103e-06</me:firstOrderRate>
      <me:firstOrderRate fromRef="Ring2.log" toRef="CH2oo.log" reactionType="isomerization">9.3037e-32</me:firstOrderRate>
      <me:firstOrderRate fromRef="CH2oo.log" toRef="Altamine2" reactionType="irreversible">4.02595</me:firstOrderRate>
      <me:firstOrderRate fromRef="Ring2.log" toRef="Altamine2" reactionType="irreversible">3.68885e-11</me:firstOrderRate>
      <me:firstOrderRate fromRef="CH2oo.log" toRef="Formaldehyde.log+IsoC2.log" reactionType="irreversible">6.38083</me:firstOrderRate>
      <me:firstOrderRate fromRef="Ring2.log" toRef="Formaldehyde.log+IsoC2.log" reactionType="irreversible">2.00482e-10</me:firstOrderRate>
    </me:rateList>
    <me:eigenvalueList number="606" selection="12">
      <me:eigenvalue>-4.63309e+07</me:eigenvalue>
      <me:eigenvalue>-4.21136e+07</me:eigenvalue>
      <me:eigenvalue>-3.80165e+07</me:eigenvalue>
      <me:eigenvalue>-3.41021e+07</me:eigenvalue>
      <me:eigenvalue>-3.04455e+07</me:eigenvalue>
      <me:eigenvalue>-2.71422e+07</me:eigenvalue>
      <me:eigenvalue>-2.43162e+07</me:eigenvalue>
      <me:eigenvalue>-2.2063e+07</me:eigenvalue>
      <me:eigenvalue>-1.98395e+07</me:eigenvalue>
      <me:eigenvalue>-1.59117e+07</me:eigenvalue>
      <me:eigenvalue>-10.4068</me:eigenvalue>
      <me:eigenvalue>-2.3737e-10</me:eigenvalue>
    </me:eigenvalueList>
    <me:populationList T="296" conc="3.3e+17">
      <me:population time="1e-10" logTime="-10">
        <me:pop ref="CH2oo.log">1</me:pop>
        <me:pop ref="Ring2.log">7.92897e-10</me:pop>
        <me:pop ref="Altamine2">9.62875e-11</me:pop>
        <me:pop ref="Formaldehyde.log">1.51494e-10</me:pop>
      </me:population>
      <me:population time="1.25893e-10" logTime="-9.9">
        <me:pop ref="CH2oo.log">1</me:pop>
        <me:pop ref="Ring2.log">9.36724e-10</me:pop>
        <me:pop ref="Altamine2">1.45093e-10</me:pop>
        <me:pop ref="Formaldehyde.log">2.2832e-10</me:pop>
      </me:population>
      <me:population time="1.58489e-10" logTime="-9.8">
        <me:pop ref="CH2oo.log">1</me:pop>
        <me:pop ref="Ring2.log">1.09227e-09</me:pop>
        <me:pop ref="Altamine2">2.16419e-10</me:pop>
        <me:pop ref="Formaldehyde.log">3.40678e-10</me:pop>
      </me:population>
      <me:population time="1.99526e-10" logTime="-9.7">
        <me:pop ref="CH2oo.log">1</me:pop>
        <me:pop ref="Ring2.log">1.25476e-09</me:pop>
        <me:pop ref="Altamine2">3.19101e-10</me:pop>
        <me:pop ref="Formaldehyde.log">5.02562e-10</me:pop>
      </me:population>
      <me:population time="2.51189e-10" logTime="-9.6">
        <me:pop ref="CH2oo.log">1</me:pop>
        <me:pop ref="Ring2.log">1.41759e-09</me:pop>
        <me:pop ref="Altamine2">4.64491e-10</me:pop>
        <me:pop ref="Formaldehyde.log">7.31985e-10</me:pop>
      </me:population>
      <me:population time="3.16228e-10" logTime="-9.5">
        <me:pop ref="CH2oo.log">1</me:pop>
        <me:pop ref="Ring2.log">1.57278e-09</me:pop>
        <me:pop ref="Altamine2">6.66728e-10</me:pop>
        <me:pop ref="Formaldehyde.log">1.0514e-09</me:pop>
      </me:population>
      <me:population time="3.98107e-10" logTime="-9.4">
        <me:pop ref="CH2oo.log">1</me:pop>
        <me:pop ref="Ring2.log">1.71211e-09</me:pop>
        <me:pop ref="Altamine2">9.42914e-10</me:pop>
        <me:pop ref="Formaldehyde.log">1.48799e-09</me:pop>
      </me:population>
      <me:population time="5.01187e-10" logTime="-9.3">
        <me:pop ref="CH2oo.log">1</me:pop>
        <me:pop ref="Ring2.log">1.82859e-09</me:pop>
        <me:pop ref="Altamine2">1.31327e-09</me:pop>
        <me:pop ref="Formaldehyde.log">2.07389e-09</me:pop>
      </me:population>
      <me:population time="6.30957e-10" logTime="-9.2">
        <me:pop ref="CH2oo.log">1</me:pop>
        <me:pop ref="Ring2.log">1.91808e-09</me:pop>
        <me:pop ref="Altamine2">1.80146e-09</me:pop>
        <me:pop ref="Formaldehyde.log">2.84669e-09</me:pop>
      </me:population>
      <me:population time="7.94328e-10" logTime="-9.1">
        <me:pop ref="CH2oo.log">1</me:pop>
        <me:pop ref="Ring2.log">1.98031e-09</me:pop>
        <me:pop ref="Altamine2">2.4354e-09</me:pop>
        <me:pop ref="Formaldehyde.log">3.85069e-09</me:pop>
      </me:population>
      <me:population time="1e-09" logTime="-9">
        <me:pop ref="CH2oo.log">1</me:pop>
        <me:pop ref="Ring2.log">2.01884e-09</me:pop>
        <me:pop ref="Altamine2">3.24872e-09</me:pop>
        <me:pop ref="Formaldehyde.log">5.13922e-09</me:pop>
      </me:population>
      <me:population time="1.25893e-09" logTime="-8.9">
        <me:pop ref="CH2oo.log">1</me:pop>
        <me:pop ref="Ring2.log">2.03972e-09</me:pop>
        <me:pop ref="Altamine2">4.2832e-09</me:pop>
        <me:pop ref="Formaldehyde.log">6.77844e-09</me:pop>
      </me:population>
      <me:population time="1.58489e-09" logTime="-8.8">
        <me:pop ref="CH2oo.log">1</me:pop>
        <me:pop ref="Ring2.log">2.04951e-09</me:pop>
        <me:pop ref="Altamine2">5.59182e-09</me:pop>
        <me:pop ref="Formaldehyde.log">8.85231e-09</me:pop>
      </me:population>
      <me:population time="1.99526e-09" logTime="-8.7">
        <me:pop ref="CH2oo.log">1</me:pop>
        <me:pop ref="Ring2.log">2.05348e-09</me:pop>
        <me:pop ref="Altamine2">7.24246e-09</me:pop>
        <me:pop ref="Formaldehyde.log">1.14683e-08</me:pop>
      </me:population>
      <me:population time="2.51189e-09" logTime="-8.6">
        <me:pop ref="CH2oo.log">1</me:pop>
        <me:pop ref="Ring2.log">2.05495e-09</me:pop>
        <me:pop ref="Altamine2">9.32183e-09</me:pop>
        <me:pop ref="Formaldehyde.log">1.47639e-08</me:pop>
      </me:population>
      <me:population time="3.16228e-09" logTime="-8.5">
        <me:pop ref="CH2oo.log">1</me:pop>
        <me:pop ref="Ring2.log">2.0555e-09</me:pop>
        <me:pop ref="Altamine2">1.19401e-08</me:pop>
        <me:pop ref="Formaldehyde.log">1.89136e-08</me:pop>
      </me:population>
      <me:population time="3.98107e-09" logTime="-8.4">
        <me:pop ref="CH2oo.log">1</me:pop>
        <me:pop ref="Ring2.log">2.05576e-09</me:pop>
        <me:pop ref="Altamine2">1.52364e-08</me:pop>
        <me:pop ref="Formaldehyde.log">2.4138e-08</me:pop>
      </me:population>
      <me:population time="5.01187e-09" logTime="-8.3">
        <me:pop ref="CH2oo.log">1</me:pop>
        <me:pop ref="Ring2.log">2.0559e-09</me:pop>
        <me:pop ref="Altamine2">1.93863e-08</me:pop>
        <me:pop ref="Formaldehyde.log">3.07152e-08</me:pop>
      </me:population>
      <me:population time="6.30957e-09" logTime="-8.2">
        <me:pop ref="CH2oo.log">1</me:pop>
        <me:pop ref="Ring2.log">2.05599e-09</me:pop>
        <me:pop ref="Altamine2">2.46108e-08</me:pop>
        <me:pop ref="Formaldehyde.log">3.89956e-08</me:pop>
      </me:population>
      <me:population time="7.94328e-09" logTime="-8.1">
        <me:pop ref="CH2oo.log">1</me:pop>
        <me:pop ref="Ring2.log">2.05605e-09</me:pop>
        <me:pop ref="Altamine2">3.1188e-08</me:pop>
        <me:pop ref="Formaldehyde.log">4.942e-08</me:pop>
      </me:population>
      <me:population time="1e-08" logTime="-8">
        <me:pop ref="CH2oo.log">1</me:pop>
        <me:pop ref="Ring2.log">2.05609e-09</me:pop>
        <me:pop ref="Altamine2">3.94682e-08</me:pop>
        <me:pop ref="Formaldehyde.log">6.25435e-08</me:pop>
      </me:population>
      <me:population time="1.25893e-08" logTime="-7.9">
        <me:pop ref="CH2oo.log">1</me:pop>
        <me:pop ref="Ring2.log">2.05613e-09</me:pop>
        <me:pop ref="Altamine2">4.98924e-08</me:pop>
        <me:pop ref="Formaldehyde.log">7.90651e-08</me:pop>
      </me:population>
      <me:population time="1.58489e-08" logTime="-7.8">
        <me:pop ref="CH2oo.log">1</me:pop>
        <me:pop ref="Ring2.log">2.05616e-09</me:pop>
        <me:pop ref="Altamine2">6.30157e-08</me:pop>
        <me:pop ref="Formaldehyde.log">9.98645e-08</me:pop>
      </me:population>
      <me:population time="1.99526e-08" logTime="-7.7">
        <me:pop ref="CH2oo.log">1</me:pop>
        <me:pop ref="Ring2.log">2.05618e-09</me:pop>
        <me:pop ref="Altamine2">7.9537e-08</me:pop>
        <me:pop ref="Formaldehyde.log">1.26049e-07</me:pop>
      </me:population>
      <me:population time="2.51189e-08" logTime="-7.6">
        <me:pop ref="CH2oo.log">1</me:pop>
        <me:pop ref="Ring2.log">2.05621e-09</me:pop>
        <me:pop ref="Altamine2">1.00336e-07</me:pop>
        <me:pop ref="Formaldehyde.log">1.59014e-07</me:pop>
      </me:population>
      <me:population time="3.16228e-08" logTime="-7.5">
        <me:pop ref="CH2oo.log">1</me:pop>
        <me:pop ref="Ring2.log">2.05623e-09</me:pop>
        <me:pop ref="Altamine2">1.2652e-07</me:pop>
        <me:pop ref="Formaldehyde.log">2.00515e-07</me:pop>
      </me:population>
      <me:population time="3.98107e-08" logTime="-7.4">
        <me:pop ref="CH2oo.log">1</me:pop>
        <me:pop ref="Ring2.log">2.05626e-09</me:pop>
        <me:pop ref="Altamine2">1.59485e-07</me:pop>
        <me:pop ref="Formaldehyde.log">2.52761e-07</me:pop>
      </me:population>
      <me:population time="5.01187e-08" logTime="-7.3">
        <me:pop ref="CH2oo.log">0.999999</me:pop>
        <me:pop ref="Ring2.log">2.05629e-09</me:pop>
        <me:pop ref="Altamine2">2.00984e-07</me:pop>
        <me:pop ref="Formaldehyde.log">3.18534e-07</me:pop>
      </me:population>
      <me:population time="6.30957e-08" logTime="-7.2">
        <me:pop ref="CH2oo.log">0.999999</me:pop>
        <me:pop ref="Ring2.log">2.05632e-09</me:pop>
        <me:pop ref="Altamine2">2.53229e-07</me:pop>
        <me:pop ref="Formaldehyde.log">4.01338e-07</me:pop>
      </me:population>
      <me:population time="7.94328e-08" logTime="-7.1">
        <me:pop ref="CH2oo.log">0.999999</me:pop>
        <me:pop ref="Ring2.log">2.05636e-09</me:pop>
        <me:pop ref="Altamine2">3.19001e-07</me:pop>
        <me:pop ref="Formaldehyde.log">5.05582e-07</me:pop>
      </me:population>
      <me:population time="1e-07" logTime="-7">
        <me:pop ref="CH2oo.log">0.999999</me:pop>
        <me:pop ref="Ring2.log">2.05641e-09</me:pop>
        <me:pop ref="Altamine2">4.01803e-07</me:pop>
        <me:pop ref="Formaldehyde.log">6.36818e-07</me:pop>
      </me:population>
      <me:population time="1.25893e-07" logTime="-6.9">
        <me:pop ref="CH2oo.log">0.999999</me:pop>
        <me:pop ref="Ring2.log">2.05646e-09</me:pop>
        <me:pop ref="Altamine2">5.06045e-07</me:pop>
        <me:pop ref="Formaldehyde.log">8.02034e-07</me:pop>
      </me:population>
      <me:population time="1.58489e-07" logTime="-6.8">
        <me:pop ref="CH2oo.log">0.999998</me:pop>
        <me:pop ref="Ring2.log">2.05654e-09</me:pop>
        <me:pop ref="Altamine2">6.37278e-07</me:pop>
        <me:pop ref="Formaldehyde.log">1.01003e-06</me:pop>
      </me:population>
      <me:population time="1.99526e-07" logTime="-6.7">
        <me:pop ref="CH2oo.log">0.999998</me:pop>
        <me:pop ref="Ring2.log">2.05663e-09</me:pop>
        <me:pop ref="Altamine2">8.0249e-07</me:pop>
        <me:pop ref="Formaldehyde.log">1.27188e-06</me:pop>
      </me:population>
      <me:population time="2.51189e-07" logTime="-6.6">
        <me:pop ref="CH2oo.log">0.999997</me:pop>
        <me:pop ref="Ring2.log">2.05674e-09</me:pop>
        <me:pop ref="Altamine2">1.01048e-06</me:pop>
        <me:pop ref="Formaldehyde.log">1.60153e-06</me:pop>
      </me:population>
      <me:population time="3.16228e-07" logTime="-6.5">
        <me:pop ref="CH2oo.log">0.999997</me:pop>
        <me:pop ref="Ring2.log">2.05689e-09</me:pop>
        <me:pop ref="Altamine2">1.27232e-06</me:pop>
        <me:pop ref="Formaldehyde.log">2.01653e-06</me:pop>
      </me:population>
      <me:population time="3.98107e-07" logTime="-6.4">
        <me:pop ref="CH2oo.log">0.999996</me:pop>
        <me:pop ref="Ring2.log">2.05707e-09</me:pop>
        <me:pop ref="Altamine2">1.60196e-06</me:pop>
        <me:pop ref="Formaldehyde.log">2.53898e-06</me:pop>
      </me:population>
      <me:population time="5.01187e-07" logTime="-6.3">
        <me:pop ref="CH2oo.log">0.999995</me:pop>
        <me:pop ref="Ring2.log">2.05729e-09</me:pop>
        <me:pop ref="Altamine2">2.01696e-06</me:pop>
        <me:pop ref="Formaldehyde.log">3.19672e-06</me:pop>
      </me:population>
      <me:population time="6.30957e-07" logTime="-6.2">
        <me:pop ref="CH2oo.log">0.999993</me:pop>
        <me:pop ref="Ring2.log">2.05758e-09</me:pop>
        <me:pop ref="Altamine2">2.5394e-06</me:pop>
        <me:pop ref="Formaldehyde.log">4.02475e-06</me:pop>
      </me:population>
      <me:population time="7.94328e-07" logTime="-6.1">
        <me:pop ref="CH2oo.log">0.999992</me:pop>
        <me:pop ref="Ring2.log">2.05794e-09</me:pop>
        <me:pop ref="Altamine2">3.19712e-06</me:pop>
        <me:pop ref="Formaldehyde.log">5.06719e-06</me:pop>
      </me:population>
      <me:population time="1e-06" logTime="-6">
        <me:pop ref="CH2oo.log">0.99999</me:pop>
        <me:pop ref="Ring2.log">2.0584e-09</me:pop>
        <me:pop ref="Altamine2">4.02514e-06</me:pop>
        <me:pop ref="Formaldehyde.log">6.37953e-06</me:pop>
      </me:population>
      <me:population time="1.25893e-06" logTime="-5.9">
        <me:pop ref="CH2oo.log">0.999987</me:pop>
        <me:pop ref="Ring2.log">2.05897e-09</me:pop>
        <me:pop ref="Altamine2">5.06754e-06</me:pop>
        <me:pop ref="Formaldehyde.log">8.03167e-06</me:pop>
      </me:population>
      <me:population time="1.58489e-06" logTime="-5.8">
        <me:pop ref="CH2oo.log">0.999984</me:pop>
        <me:pop ref="Ring2.log">2.05969e-09</me:pop>
        <me:pop ref="Altamine2">6.37986e-06</me:pop>
        <me:pop ref="Formaldehyde.log">1.01116e-05</me:pop>
      </me:population>
      <me:population time="1.99526e-06" logTime="-5.7">
        <me:pop ref="CH2oo.log">0.999979</me:pop>
        <me:pop ref="Ring2.log">2.0606e-09</me:pop>
        <me:pop ref="Altamine2">8.03195e-06</me:pop>
        <me:pop ref="Formaldehyde.log">1.273e-05</me:pop>
      </me:population>
      <me:population time="2.51189e-06" logTime="-5.6">
        <me:pop ref="CH2oo.log">0.999974</me:pop>
        <me:pop ref="Ring2.log">2.06174e-09</me:pop>
        <me:pop ref="Altamine2">1.01118e-05</me:pop>
        <me:pop ref="Formaldehyde.log">1.60265e-05</me:pop>
      </me:population>
      <me:population time="3.16228e-06" logTime="-5.5">
        <me:pop ref="CH2oo.log">0.999967</me:pop>
        <me:pop ref="Ring2.log">2.06317e-09</me:pop>
        <me:pop ref="Altamine2">1.27302e-05</me:pop>
        <me:pop ref="Formaldehyde.log">2.01764e-05</me:pop>
      </me:population>
      <me:population time="3.98107e-06" logTime="-5.4">
        <me:pop ref="CH2oo.log">0.999959</me:pop>
        <me:pop ref="Ring2.log">2.06498e-09</me:pop>
        <me:pop ref="Altamine2">1.60265e-05</me:pop>
        <me:pop ref="Formaldehyde.log">2.54008e-05</me:pop>
      </me:population>
      <me:population time="5.01187e-06" logTime="-5.3">
        <me:pop ref="CH2oo.log">0.999948</me:pop>
        <me:pop ref="Ring2.log">2.06726e-09</me:pop>
        <me:pop ref="Altamine2">2.01762e-05</me:pop>
        <me:pop ref="Formaldehyde.log">3.19778e-05</me:pop>
      </me:population>
      <me:population time="6.30957e-06" logTime="-5.2">
        <me:pop ref="CH2oo.log">0.999934</me:pop>
        <me:pop ref="Ring2.log">2.07013e-09</me:pop>
        <me:pop ref="Altamine2">2.54004e-05</me:pop>
        <me:pop ref="Formaldehyde.log">4.02577e-05</me:pop>
      </me:population>
      <me:population time="7.94328e-06" logTime="-5.1">
        <me:pop ref="CH2oo.log">0.999917</me:pop>
        <me:pop ref="Ring2.log">2.07374e-09</me:pop>
        <me:pop ref="Altamine2">3.19771e-05</me:pop>
        <me:pop ref="Formaldehyde.log">5.06814e-05</me:pop>
      </me:population>
      <me:population time="1e-05" logTime="-5">
        <me:pop ref="CH2oo.log">0.999896</me:pop>
        <me:pop ref="Ring2.log">2.07828e-09</me:pop>
        <me:pop ref="Altamine2">4.02566e-05</me:pop>
        <me:pop ref="Formaldehyde.log">6.38037e-05</me:pop>
      </me:population>
      <me:population time="1.25893e-05" logTime="-4.9">
        <me:pop ref="CH2oo.log">0.999869</me:pop>
        <me:pop ref="Ring2.log">2.084e-09</me:pop>
        <me:pop ref="Altamine2">5.06796e-05</me:pop>
        <me:pop ref="Formaldehyde.log">8.03234e-05</me:pop>
      </me:population>
      <me:population time="1.58489e-05" logTime="-4.8">
        <me:pop ref="CH2oo.log">0.999835</me:pop>
        <me:pop ref="Ring2.log">2.0912e-09</me:pop>
        <me:pop ref="Altamine2">6.38009e-05</me:pop>
        <me:pop ref="Formaldehyde.log">0.00010112</me:pop>
      </me:population>
      <me:population time="1.99526e-05" logTime="-4.7">
        <me:pop ref="CH2oo.log">0.999792</me:pop>
        <me:pop ref="Ring2.log">2.10027e-09</me:pop>
        <me:pop ref="Altamine2">8.03191e-05</me:pop>
        <me:pop ref="Formaldehyde.log">0.0001273</me:pop>
      </me:population>
      <me:population time="2.51189e-05" logTime="-4.6">
        <me:pop ref="CH2oo.log">0.999739</me:pop>
        <me:pop ref="Ring2.log">2.11168e-09</me:pop>
        <me:pop ref="Altamine2">0.000101113</me:pop>
        <me:pop ref="Formaldehyde.log">0.000160257</me:pop>
      </me:population>
      <me:population time="3.16228e-05" logTime="-4.5">
        <me:pop ref="CH2oo.log">0.999671</me:pop>
        <me:pop ref="Ring2.log">2.12605e-09</me:pop>
        <me:pop ref="Altamine2">0.00012729</me:pop>
        <me:pop ref="Formaldehyde.log">0.000201745</me:pop>
      </me:population>
      <me:population time="3.98107e-05" logTime="-4.4">
        <me:pop ref="CH2oo.log">0.999586</me:pop>
        <me:pop ref="Ring2.log">2.14414e-09</me:pop>
        <me:pop ref="Altamine2">0.000160242</me:pop>
        <me:pop ref="Formaldehyde.log">0.000253972</me:pop>
      </me:population>
      <me:population time="5.01187e-05" logTime="-4.3">
        <me:pop ref="CH2oo.log">0.999479</me:pop>
        <me:pop ref="Ring2.log">2.1669e-09</me:pop>
        <me:pop ref="Altamine2">0.000201722</me:pop>
        <me:pop ref="Formaldehyde.log">0.000319715</me:pop>
      </me:population>
      <me:population time="6.30957e-05" logTime="-4.2">
        <me:pop ref="CH2oo.log">0.999344</me:pop>
        <me:pop ref="Ring2.log">2.19556e-09</me:pop>
        <me:pop ref="Altamine2">0.000253936</me:pop>
        <me:pop ref="Formaldehyde.log">0.00040247</me:pop>
      </me:population>
      <me:population time="7.94328e-05" logTime="-4.1">
        <me:pop ref="CH2oo.log">0.999174</me:pop>
        <me:pop ref="Ring2.log">2.23163e-09</me:pop>
        <me:pop ref="Altamine2">0.00031966</me:pop>
        <me:pop ref="Formaldehyde.log">0.000506637</me:pop>
      </me:population>
      <me:population time="0.0001" logTime="-4">
        <me:pop ref="CH2oo.log">0.99896</me:pop>
        <me:pop ref="Ring2.log">2.27704e-09</me:pop>
        <me:pop ref="Altamine2">0.000402385</me:pop>
        <me:pop ref="Formaldehyde.log">0.00063775</me:pop>
      </me:population>
      <me:population time="0.000125893" logTime="-3.9">
        <me:pop ref="CH2oo.log">0.998691</me:pop>
        <me:pop ref="Ring2.log">2.33418e-09</me:pop>
        <me:pop ref="Altamine2">0.000506504</me:pop>
        <me:pop ref="Formaldehyde.log">0.000802772</me:pop>
      </me:population>
      <me:population time="0.000158489" logTime="-3.8">
        <me:pop ref="CH2oo.log">0.998352</me:pop>
        <me:pop ref="Ring2.log">2.4061e-09</me:pop>
        <me:pop ref="Altamine2">0.000637543</me:pop>
        <me:pop ref="Formaldehyde.log">0.00101046</me:pop>
      </me:population>
      <me:population time="0.000199526" logTime="-3.7">
        <me:pop ref="CH2oo.log">0.997926</me:pop>
        <me:pop ref="Ring2.log">2.49661e-09</me:pop>
        <me:pop ref="Altamine2">0.000802448</me:pop>
        <me:pop ref="Formaldehyde.log">0.00127182</me:pop>
      </me:population>
      <me:population time="0.000251189" logTime="-3.6">
        <me:pop ref="CH2oo.log">0.997389</me:pop>
        <me:pop ref="Ring2.log">2.6105e-09</me:pop>
        <me:pop ref="Altamine2">0.00100995</me:pop>
        <me:pop ref="Formaldehyde.log">0.0016007</me:pop>
      </me:population>
      <me:population time="0.000316228" logTime="-3.5">
        <me:pop ref="CH2oo.log">0.996714</me:pop>
        <me:pop ref="Ring2.log">2.75379e-09</me:pop>
        <me:pop ref="Altamine2">0.00127102</me:pop>
        <me:pop ref="Formaldehyde.log">0.00201448</me:pop>
      </me:population>
      <me:population time="0.000398107" logTime="-3.4">
        <me:pop ref="CH2oo.log">0.995866</me:pop>
        <me:pop ref="Ring2.log">2.93404e-09</me:pop>
        <me:pop ref="Altamine2">0.00159944</me:pop>
        <me:pop ref="Formaldehyde.log">0.002535</me:pop>
      </me:population>
      <me:population time="0.000501187" logTime="-3.3">
        <me:pop ref="CH2oo.log">0.994798</me:pop>
        <me:pop ref="Ring2.log">3.16075e-09</me:pop>
        <me:pop ref="Altamine2">0.0020125</me:pop>
        <me:pop ref="Formaldehyde.log">0.00318966</me:pop>
      </me:population>
      <me:population time="0.000630957" logTime="-3.2">
        <me:pop ref="CH2oo.log">0.993455</me:pop>
        <me:pop ref="Ring2.log">3.44581e-09</me:pop>
        <me:pop ref="Altamine2">0.00253188</me:pop>
        <me:pop ref="Formaldehyde.log">0.00401284</me:pop>
      </me:population>
      <me:population time="0.000794328" logTime="-3.1">
        <me:pop ref="CH2oo.log">0.991768</me:pop>
        <me:pop ref="Ring2.log">3.80413e-09</me:pop>
        <me:pop ref="Altamine2">0.00318474</me:pop>
        <me:pop ref="Formaldehyde.log">0.00504758</me:pop>
      </me:population>
      <me:population time="0.001" logTime="-3">
        <me:pop ref="CH2oo.log">0.989647</me:pop>
        <me:pop ref="Ring2.log">4.25437e-09</me:pop>
        <me:pop ref="Altamine2">0.00400507</me:pop>
        <me:pop ref="Formaldehyde.log">0.00634774</me:pop>
      </me:population>
      <me:population time="0.00125893" logTime="-2.9">
        <me:pop ref="CH2oo.log">0.986984</me:pop>
        <me:pop ref="Ring2.log">4.81981e-09</me:pop>
        <me:pop ref="Altamine2">0.00503531</me:pop>
        <me:pop ref="Formaldehyde.log">0.0079806</me:pop>
      </me:population>
      <me:population time="0.00158489" logTime="-2.8">
        <me:pop ref="CH2oo.log">0.983642</me:pop>
        <me:pop ref="Ring2.log">5.5295e-09</me:pop>
        <me:pop ref="Altamine2">0.00632837</me:pop>
        <me:pop ref="Formaldehyde.log">0.01003</me:pop>
      </me:population>
      <me:population time="0.00199526" logTime="-2.7">
        <me:pop ref="CH2oo.log">0.97945</me:pop>
        <me:pop ref="Ring2.log">6.41953e-09</me:pop>
        <me:pop ref="Altamine2">0.00795</me:pop>
        <me:pop ref="Formaldehyde.log">0.0126002</me:pop>
      </me:population>
      <me:population time="0.00251189" logTime="-2.6">
        <me:pop ref="CH2oo.log">0.974198</me:pop>
        <me:pop ref="Ring2.log">7.53463e-09</me:pop>
        <me:pop ref="Altamine2">0.00998169</me:pop>
        <me:pop ref="Formaldehyde.log">0.0158202</me:pop>
      </me:population>
      <me:population time="0.00316228" logTime="-2.5">
        <me:pop ref="CH2oo.log">0.967626</me:pop>
        <me:pop ref="Ring2.log">8.92995e-09</me:pop>
        <me:pop ref="Altamine2">0.012524</me:pop>
        <me:pop ref="Formaldehyde.log">0.0198496</me:pop>
      </me:population>
      <me:population time="0.00398107" logTime="-2.4">
        <me:pop ref="CH2oo.log">0.959416</me:pop>
        <me:pop ref="Ring2.log">1.06732e-08</me:pop>
        <me:pop ref="Altamine2">0.0157001</me:pop>
        <me:pop ref="Formaldehyde.log">0.0248835</me:pop>
      </me:population>
      <me:population time="0.00501187" logTime="-2.3">
        <me:pop ref="CH2oo.log">0.949179</me:pop>
        <me:pop ref="Ring2.log">1.28468e-08</me:pop>
        <me:pop ref="Altamine2">0.0196604</me:pop>
        <me:pop ref="Formaldehyde.log">0.0311602</me:pop>
      </me:population>
      <me:population time="0.00630957" logTime="-2.2">
        <me:pop ref="CH2oo.log">0.936447</me:pop>
        <me:pop ref="Ring2.log">1.55502e-08</me:pop>
        <me:pop ref="Altamine2">0.024586</me:pop>
        <me:pop ref="Formaldehyde.log">0.038967</me:pop>
      </me:population>
      <me:population time="0.00794328" logTime="-2.1">
        <me:pop ref="CH2oo.log">0.92066</me:pop>
        <me:pop ref="Ring2.log">1.89021e-08</me:pop>
        <me:pop ref="Altamine2">0.0306932</me:pop>
        <me:pop ref="Formaldehyde.log">0.0486464</me:pop>
      </me:population>
      <me:population time="0.01" logTime="-2">
        <me:pop ref="CH2oo.log">0.901164</me:pop>
        <me:pop ref="Ring2.log">2.30417e-08</me:pop>
        <me:pop ref="Altamine2">0.0382354</me:pop>
        <me:pop ref="Formaldehyde.log">0.0606004</me:pop>
      </me:population>
      <me:population time="0.0125893" logTime="-1.9">
        <me:pop ref="CH2oo.log">0.877206</me:pop>
        <me:pop ref="Ring2.log">2.81287e-08</me:pop>
        <me:pop ref="Altamine2">0.0475039</me:pop>
        <me:pop ref="Formaldehyde.log">0.0752902</me:pop>
      </me:population>
      <me:population time="0.0158489" logTime="-1.8">
        <me:pop ref="CH2oo.log">0.847948</me:pop>
        <me:pop ref="Ring2.log">3.43409e-08</me:pop>
        <me:pop ref="Altamine2">0.0588227</me:pop>
        <me:pop ref="Formaldehyde.log">0.0932296</me:pop>
      </me:population>
      <me:population time="0.0199526" logTime="-1.7">
        <me:pop ref="CH2oo.log">0.812497</me:pop>
        <me:pop ref="Ring2.log">4.1868e-08</me:pop>
        <me:pop ref="Altamine2">0.0725369</me:pop>
        <me:pop ref="Formaldehyde.log">0.114966</me:pop>
      </me:population>
      <me:population time="0.0251189" logTime="-1.6">
        <me:pop ref="CH2oo.log">0.769968</me:pop>
        <me:pop ref="Ring2.log">5.08981e-08</me:pop>
        <me:pop ref="Altamine2">0.0889898</me:pop>
        <me:pop ref="Formaldehyde.log">0.141042</me:pop>
      </me:population>
      <me:population time="0.0316228" logTime="-1.5">
        <me:pop ref="CH2oo.log">0.719577</me:pop>
        <me:pop ref="Ring2.log">6.15974e-08</me:pop>
        <me:pop ref="Altamine2">0.108484</me:pop>
        <me:pop ref="Formaldehyde.log">0.171939</me:pop>
      </me:population>
      <me:population time="0.0398107" logTime="-1.4">
        <me:pop ref="CH2oo.log">0.660802</me:pop>
        <me:pop ref="Ring2.log">7.4077e-08</me:pop>
        <me:pop ref="Altamine2">0.131222</me:pop>
        <me:pop ref="Formaldehyde.log">0.207977</me:pop>
      </me:population>
      <me:population time="0.0501187" logTime="-1.3">
        <me:pop ref="CH2oo.log">0.593585</me:pop>
        <me:pop ref="Ring2.log">8.83489e-08</me:pop>
        <me:pop ref="Altamine2">0.157225</me:pop>
        <me:pop ref="Formaldehyde.log">0.24919</me:pop>
      </me:population>
      <me:population time="0.0630957" logTime="-1.2">
        <me:pop ref="CH2oo.log">0.518599</me:pop>
        <me:pop ref="Ring2.log">1.0427e-07</me:pop>
        <me:pop ref="Altamine2">0.186234</me:pop>
        <me:pop ref="Formaldehyde.log">0.295167</me:pop>
      </me:population>
      <me:population time="0.0794328" logTime="-1.1">
        <me:pop ref="CH2oo.log">0.437517</me:pop>
        <me:pop ref="Ring2.log">1.21486e-07</me:pop>
        <me:pop ref="Altamine2">0.217601</me:pop>
        <me:pop ref="Formaldehyde.log">0.344882</me:pop>
      </me:population>
      <me:population time="0.1" logTime="-1">
        <me:pop ref="CH2oo.log">0.353215</me:pop>
        <me:pop ref="Ring2.log">1.39386e-07</me:pop>
        <me:pop ref="Altamine2">0.250214</me:pop>
        <me:pop ref="Formaldehyde.log">0.396571</me:pop>
      </me:population>
      <me:population time="0.125893" logTime="-0.9">
        <me:pop ref="CH2oo.log">0.269783</me:pop>
        <me:pop ref="Ring2.log">1.57101e-07</me:pop>
        <me:pop ref="Altamine2">0.28249</me:pop>
        <me:pop ref="Formaldehyde.log">0.447726</me:pop>
      </me:population>
      <me:population time="0.158489" logTime="-0.8">
        <me:pop ref="CH2oo.log">0.192172</me:pop>
        <me:pop ref="Ring2.log">1.73579e-07</me:pop>
        <me:pop ref="Altamine2">0.312515</me:pop>
        <me:pop ref="Formaldehyde.log">0.495313</me:pop>
      </me:population>
      <me:population time="0.199526" logTime="-0.7">
        <me:pop ref="CH2oo.log">0.125377</me:pop>
        <me:pop ref="Ring2.log">1.87762e-07</me:pop>
        <me:pop ref="Altamine2">0.338355</me:pop>
        <me:pop ref="Formaldehyde.log">0.536267</me:pop>
      </me:population>
      <me:population time="0.251189" logTime="-0.6">
        <me:pop ref="CH2oo.log">0.0732362</me:pop>
        <me:pop ref="Ring2.log">1.98833e-07</me:pop>
        <me:pop ref="Altamine2">0.358526</me:pop>
        <me:pop ref="Formaldehyde.log">0.568237</me:pop>
      </me:population>
      <me:population time="0.316228" logTime="-0.5">
        <me:pop ref="CH2oo.log">0.0372198</me:pop>
        <me:pop ref="Ring2.log">2.0648e-07</me:pop>
        <me:pop ref="Altamine2">0.372459</me:pop>
        <me:pop ref="Formaldehyde.log">0.590321</me:pop>
      </me:population>
      <me:population time="0.398107" logTime="-0.4">
        <me:pop ref="CH2oo.log">0.0158749</me:pop>
        <me:pop ref="Ring2.log">2.11012e-07</me:pop>
        <me:pop ref="Altamine2">0.380717</me:pop>
        <me:pop ref="Formaldehyde.log">0.603408</me:pop>
      </me:population>
      <me:population time="0.501187" logTime="-0.3">
        <me:pop ref="CH2oo.log">0.00543038</me:pop>
        <me:pop ref="Ring2.log">2.1323e-07</me:pop>
        <me:pop ref="Altamine2">0.384757</me:pop>
        <me:pop ref="Formaldehyde.log">0.609812</me:pop>
      </me:population>
      <me:population time="0.630957" logTime="-0.2">
        <me:pop ref="CH2oo.log">0.00140708</me:pop>
        <me:pop ref="Ring2.log">2.14084e-07</me:pop>
        <me:pop ref="Altamine2">0.386314</me:pop>
        <me:pop ref="Formaldehyde.log">0.612279</me:pop>
      </me:population>
      <me:population time="0.794328" logTime="-0.1">
        <me:pop ref="CH2oo.log">0.000257008</me:pop>
        <me:pop ref="Ring2.log">2.14328e-07</me:pop>
        <me:pop ref="Altamine2">0.386759</me:pop>
        <me:pop ref="Formaldehyde.log">0.612984</me:pop>
      </me:population>
      <me:population time="1" logTime="0">
        <me:pop ref="CH2oo.log">3.02267e-05</me:pop>
        <me:pop ref="Ring2.log">2.14376e-07</me:pop>
        <me:pop ref="Altamine2">0.386846</me:pop>
        <me:pop ref="Formaldehyde.log">0.613123</me:pop>
      </me:population>
      <me:population time="1.25893" logTime="0.1">
        <me:pop ref="CH2oo.log">2.04244e-06</me:pop>
        <me:pop ref="Ring2.log">2.14382e-07</me:pop>
        <me:pop ref="Altamine2">0.386857</me:pop>
        <me:pop ref="Formaldehyde.log">0.61314</me:pop>
      </me:population>
      <me:population time="1.58489" logTime="0.2">
        <me:pop ref="CH2oo.log">6.86915e-08</me:pop>
        <me:pop ref="Ring2.log">2.14383e-07</me:pop>
        <me:pop ref="Altamine2">0.386858</me:pop>
        <me:pop ref="Formaldehyde.log">0.613142</me:pop>
      </me:population>
      <me:population time="1.99526" logTime="0.3">
        <me:pop ref="CH2oo.log">9.59832e-10</me:pop>
        <me:pop ref="Ring2.log">2.14383e-07</me:pop>
        <me:pop ref="Altamine2">0.386858</me:pop>
        <me:pop ref="Formaldehyde.log">0.613142</me:pop>
      </me:population>
      <me:population time="2.51189" logTime="0.4">
        <me:pop ref="CH2oo.log">4.43871e-12</me:pop>
        <me:pop ref="Ring2.log">2.14383e-07</me:pop>
        <me:pop ref="Altamine2">0.386858</me:pop>
        <me:pop ref="Formaldehyde.log">0.613142</me:pop>
      </me:population>
      <me:population time="3.16228" logTime="0.5">
        <me:pop ref="CH2oo.log">5.10202e-15</me:pop>
        <me:pop ref="Ring2.log">2.14383e-07</me:pop>
        <me:pop ref="Altamine2">0.386858</me:pop>
        <me:pop ref="Formaldehyde.log">0.613142</me:pop>
      </me:population>
      <me:population time="3.98107" logTime="0.6">
        <me:pop ref="CH2oo.log">1.01652e-18</me:pop>
        <me:pop ref="Ring2.log">2.14383e-07</me:pop>
        <me:pop ref="Altamine2">0.386858</me:pop>
        <me:pop ref="Formaldehyde.log">0.613142</me:pop>
      </me:population>
      <me:population time="5.01187" logTime="0.7">
        <me:pop ref="CH2oo.log">2.22997e-23</me:pop>
        <me:pop ref="Ring2.log">2.14383e-07</me:pop>
        <me:pop ref="Altamine2">0.386858</me:pop>
        <me:pop ref="Formaldehyde.log">0.613142</me:pop>
      </me:population>
      <me:population time="6.30957" logTime="0.8">
        <me:pop ref="CH2oo.log">3.04227e-29</me:pop>
        <me:pop ref="Ring2.log">2.14383e-07</me:pop>
        <me:pop ref="Altamine2">0.386858</me:pop>
        <me:pop ref="Formaldehyde.log">0.613142</me:pop>
      </me:population>
      <me:population time="7.94328" logTime="0.9">
        <me:pop ref="CH2oo.log">1.25931e-36</me:pop>
        <me:pop ref="Ring2.log">2.14383e-07</me:pop>
        <me:pop ref="Altamine2">0.386858</me:pop>
        <me:pop ref="Formaldehyde.log">0.613142</me:pop>
      </me:population>
      <me:population time="10" logTime="1">
        <me:pop ref="CH2oo.log">1.91659e-39</me:pop>
        <me:pop ref="Ring2.log">2.14383e-07</me:pop>
        <me:pop ref="Altamine2">0.386858</me:pop>
        <me:pop ref="Formaldehyde.log">0.613142</me:pop>
      </me:population>
      <me:population time="12.5893" logTime="1.1">
        <me:pop ref="CH2oo.log">1.91659e-39</me:pop>
        <me:pop ref="Ring2.log">2.14383e-07</me:pop>
        <me:pop ref="Altamine2">0.386858</me:pop>
        <me:pop ref="Formaldehyde.log">0.613142</me:pop>
      </me:population>
      <me:population time="15.8489" logTime="1.2">
        <me:pop ref="CH2oo.log">1.91659e-39</me:pop>
        <me:pop ref="Ring2.log">2.14383e-07</me:pop>
        <me:pop ref="Altamine2">0.386858</me:pop>
        <me:pop ref="Formaldehyde.log">0.613142</me:pop>
      </me:population>
      <me:population time="19.9526" logTime="1.3">
        <me:pop ref="CH2oo.log">1.91659e-39</me:pop>
        <me:pop ref="Ring2.log">2.14383e-07</me:pop>
        <me:pop ref="Altamine2">0.386858</me:pop>
        <me:pop ref="Formaldehyde.log">0.613142</me:pop>
      </me:population>
      <me:population time="25.1189" logTime="1.4">
        <me:pop ref="CH2oo.log">1.91659e-39</me:pop>
        <me:pop ref="Ring2.log">2.14383e-07</me:pop>
        <me:pop ref="Altamine2">0.386858</me:pop>
        <me:pop ref="Formaldehyde.log">0.613142</me:pop>
      </me:population>
      <me:population time="31.6228" logTime="1.5">
        <me:pop ref="CH2oo.log">1.91659e-39</me:pop>
        <me:pop ref="Ring2.log">2.14383e-07</me:pop>
        <me:pop ref="Altamine2">0.386858</me:pop>
        <me:pop ref="Formaldehyde.log">0.613142</me:pop>
      </me:population>
      <me:population time="39.8107" logTime="1.6">
        <me:pop ref="CH2oo.log">1.91659e-39</me:pop>
        <me:pop ref="Ring2.log">2.14383e-07</me:pop>
        <me:pop ref="Altamine2">0.386858</me:pop>
        <me:pop ref="Formaldehyde.log">0.613142</me:pop>
      </me:population>
      <me:population time="50.1187" logTime="1.7">
        <me:pop ref="CH2oo.log">1.91659e-39</me:pop>
        <me:pop ref="Ring2.log">2.14383e-07</me:pop>
        <me:pop ref="Altamine2">0.386858</me:pop>
        <me:pop ref="Formaldehyde.log">0.613142</me:pop>
      </me:population>
      <me:population time="63.0957" logTime="1.8">
        <me:pop ref="CH2oo.log">1.91659e-39</me:pop>
        <me:pop ref="Ring2.log">2.14383e-07</me:pop>
        <me:pop ref="Altamine2">0.386858</me:pop>
        <me:pop ref="Formaldehyde.log">0.613142</me:pop>
      </me:population>
      <me:population time="79.4328" logTime="1.9">
        <me:pop ref="CH2oo.log">1.91659e-39</me:pop>
        <me:pop ref="Ring2.log">2.14383e-07</me:pop>
        <me:pop ref="Altamine2">0.386858</me:pop>
        <me:pop ref="Formaldehyde.log">0.613142</me:pop>
      </me:population>
      <me:population time="100" logTime="2">
        <me:pop ref="CH2oo.log">1.91659e-39</me:pop>
        <me:pop ref="Ring2.log">2.14383e-07</me:pop>
        <me:pop ref="Altamine2">0.386858</me:pop>
        <me:pop ref="Formaldehyde.log">0.613142</me:pop>
      </me:population>
      <me:population time="125.893" logTime="2.1">
        <me:pop ref="CH2oo.log">1.91659e-39</me:pop>
        <me:pop ref="Ring2.log">2.14383e-07</me:pop>
        <me:pop ref="Altamine2">0.386858</me:pop>
        <me:pop ref="Formaldehyde.log">0.613142</me:pop>
      </me:population>
      <me:population time="158.489" logTime="2.2">
        <me:pop ref="CH2oo.log">1.91659e-39</me:pop>
        <me:pop ref="Ring2.log">2.14383e-07</me:pop>
        <me:pop ref="Altamine2">0.386858</me:pop>
        <me:pop ref="Formaldehyde.log">0.613142</me:pop>
      </me:population>
      <me:population time="199.526" logTime="2.3">
        <me:pop ref="CH2oo.log">1.91659e-39</me:pop>
        <me:pop ref="Ring2.log">2.14383e-07</me:pop>
        <me:pop ref="Altamine2">0.386858</me:pop>
        <me:pop ref="Formaldehyde.log">0.613142</me:pop>
      </me:population>
      <me:population time="251.189" logTime="2.4">
        <me:pop ref="CH2oo.log">1.91659e-39</me:pop>
        <me:pop ref="Ring2.log">2.14383e-07</me:pop>
        <me:pop ref="Altamine2">0.386858</me:pop>
        <me:pop ref="Formaldehyde.log">0.613142</me:pop>
      </me:population>
      <me:population time="316.228" logTime="2.5">
        <me:pop ref="CH2oo.log">1.91659e-39</me:pop>
        <me:pop ref="Ring2.log">2.14383e-07</me:pop>
        <me:pop ref="Altamine2">0.386858</me:pop>
        <me:pop ref="Formaldehyde.log">0.613142</me:pop>
      </me:population>
      <me:population time="398.107" logTime="2.6">
        <me:pop ref="CH2oo.log">1.91659e-39</me:pop>
        <me:pop ref="Ring2.log">2.14383e-07</me:pop>
        <me:pop ref="Altamine2">0.386858</me:pop>
        <me:pop ref="Formaldehyde.log">0.613142</me:pop>
      </me:population>
      <me:population time="501.187" logTime="2.7">
        <me:pop ref="CH2oo.log">1.91659e-39</me:pop>
        <me:pop ref="Ring2.log">2.14383e-07</me:pop>
        <me:pop ref="Altamine2">0.386858</me:pop>
        <me:pop ref="Formaldehyde.log">0.613142</me:pop>
      </me:population>
      <me:population time="630.957" logTime="2.8">
        <me:pop ref="CH2oo.log">1.91659e-39</me:pop>
        <me:pop ref="Ring2.log">2.14383e-07</me:pop>
        <me:pop ref="Altamine2">0.386858</me:pop>
        <me:pop ref="Formaldehyde.log">0.613142</me:pop>
      </me:population>
      <me:population time="794.328" logTime="2.9">
        <me:pop ref="CH2oo.log">1.91659e-39</me:pop>
        <me:pop ref="Ring2.log">2.14383e-07</me:pop>
        <me:pop ref="Altamine2">0.386858</me:pop>
        <me:pop ref="Formaldehyde.log">0.613142</me:pop>
      </me:population>
      <me:population time="1000" logTime="3">
        <me:pop ref="CH2oo.log">1.91659e-39</me:pop>
        <me:pop ref="Ring2.log">2.14383e-07</me:pop>
        <me:pop ref="Altamine2">0.386858</me:pop>
        <me:pop ref="Formaldehyde.log">0.613142</me:pop>
      </me:population>
      <me:population time="1258.93" logTime="3.1">
        <me:pop ref="CH2oo.log">1.91659e-39</me:pop>
        <me:pop ref="Ring2.log">2.14383e-07</me:pop>
        <me:pop ref="Altamine2">0.386858</me:pop>
        <me:pop ref="Formaldehyde.log">0.613142</me:pop>
      </me:population>
      <me:population time="1584.89" logTime="3.2">
        <me:pop ref="CH2oo.log">1.91659e-39</me:pop>
        <me:pop ref="Ring2.log">2.14383e-07</me:pop>
        <me:pop ref="Altamine2">0.386858</me:pop>
        <me:pop ref="Formaldehyde.log">0.613142</me:pop>
      </me:population>
      <me:population time="1995.26" logTime="3.3">
        <me:pop ref="CH2oo.log">1.91659e-39</me:pop>
        <me:pop ref="Ring2.log">2.14383e-07</me:pop>
        <me:pop ref="Altamine2">0.386858</me:pop>
        <me:pop ref="Formaldehyde.log">0.613142</me:pop>
      </me:population>
      <me:population time="2511.89" logTime="3.4">
        <me:pop ref="CH2oo.log">1.91659e-39</me:pop>
        <me:pop ref="Ring2.log">2.14383e-07</me:pop>
        <me:pop ref="Altamine2">0.386858</me:pop>
        <me:pop ref="Formaldehyde.log">0.613142</me:pop>
      </me:population>
      <me:population time="3162.28" logTime="3.5">
        <me:pop ref="CH2oo.log">1.91659e-39</me:pop>
        <me:pop ref="Ring2.log">2.14383e-07</me:pop>
        <me:pop ref="Altamine2">0.386858</me:pop>
        <me:pop ref="Formaldehyde.log">0.613142</me:pop>
      </me:population>
      <me:population time="3981.07" logTime="3.6">
        <me:pop ref="CH2oo.log">1.91659e-39</me:pop>
        <me:pop ref="Ring2.log">2.14383e-07</me:pop>
        <me:pop ref="Altamine2">0.386858</me:pop>
        <me:pop ref="Formaldehyde.log">0.613142</me:pop>
      </me:population>
      <me:population time="5011.87" logTime="3.7">
        <me:pop ref="CH2oo.log">1.91659e-39</me:pop>
        <me:pop ref="Ring2.log">2.14382e-07</me:pop>
        <me:pop ref="Altamine2">0.386858</me:pop>
        <me:pop ref="Formaldehyde.log">0.613142</me:pop>
      </me:population>
      <me:population time="6309.57" logTime="3.8">
        <me:pop ref="CH2oo.log">1.91659e-39</me:pop>
        <me:pop ref="Ring2.log">2.14382e-07</me:pop>
        <me:pop ref="Altamine2">0.386858</me:pop>
        <me:pop ref="Formaldehyde.log">0.613142</me:pop>
      </me:population>
      <me:population time="7943.28" logTime="3.9">
        <me:pop ref="CH2oo.log">1.91658e-39</me:pop>
        <me:pop ref="Ring2.log">2.14382e-07</me:pop>
        <me:pop ref="Altamine2">0.386858</me:pop>
        <me:pop ref="Formaldehyde.log">0.613142</me:pop>
      </me:population>
      <me:population time="10000" logTime="4">
        <me:pop ref="CH2oo.log">1.91658e-39</me:pop>
        <me:pop ref="Ring2.log">2.14382e-07</me:pop>
        <me:pop ref="Altamine2">0.386858</me:pop>
        <me:pop ref="Formaldehyde.log">0.613142</me:pop>
      </me:population>
      <me:population time="12589.3" logTime="4.1">
        <me:pop ref="CH2oo.log">1.91658e-39</me:pop>
        <me:pop ref="Ring2.log">2.14382e-07</me:pop>
        <me:pop ref="Altamine2">0.386858</me:pop>
        <me:pop ref="Formaldehyde.log">0.613142</me:pop>
      </me:population>
      <me:population time="15848.9" logTime="4.2">
        <me:pop ref="CH2oo.log">1.91658e-39</me:pop>
        <me:pop ref="Ring2.log">2.14382e-07</me:pop>
        <me:pop ref="Altamine2">0.386858</me:pop>
        <me:pop ref="Formaldehyde.log">0.613142</me:pop>
      </me:population>
      <me:population time="19952.6" logTime="4.3">
        <me:pop ref="CH2oo.log">1.91658e-39</me:pop>
        <me:pop ref="Ring2.log">2.14382e-07</me:pop>
        <me:pop ref="Altamine2">0.386858</me:pop>
        <me:pop ref="Formaldehyde.log">0.613142</me:pop>
      </me:population>
      <me:population time="25118.9" logTime="4.4">
        <me:pop ref="CH2oo.log">1.91658e-39</me:pop>
        <me:pop ref="Ring2.log">2.14381e-07</me:pop>
        <me:pop ref="Altamine2">0.386858</me:pop>
        <me:pop ref="Formaldehyde.log">0.613142</me:pop>
      </me:population>
      <me:population time="31622.8" logTime="4.5">
        <me:pop ref="CH2oo.log">1.91657e-39</me:pop>
        <me:pop ref="Ring2.log">2.14381e-07</me:pop>
        <me:pop ref="Altamine2">0.386858</me:pop>
        <me:pop ref="Formaldehyde.log">0.613142</me:pop>
      </me:population>
      <me:population time="39810.7" logTime="4.6">
        <me:pop ref="CH2oo.log">1.91657e-39</me:pop>
        <me:pop ref="Ring2.log">2.14381e-07</me:pop>
        <me:pop ref="Altamine2">0.386858</me:pop>
        <me:pop ref="Formaldehyde.log">0.613142</me:pop>
      </me:population>
      <me:population time="50118.7" logTime="4.7">
        <me:pop ref="CH2oo.log">1.91657e-39</me:pop>
        <me:pop ref="Ring2.log">2.1438e-07</me:pop>
        <me:pop ref="Altamine2">0.386858</me:pop>
        <me:pop ref="Formaldehyde.log">0.613142</me:pop>
      </me:population>
      <me:population time="63095.7" logTime="4.8">
        <me:pop ref="CH2oo.log">1.91656e-39</me:pop>
        <me:pop ref="Ring2.log">2.1438e-07</me:pop>
        <me:pop ref="Altamine2">0.386858</me:pop>
        <me:pop ref="Formaldehyde.log">0.613142</me:pop>
      </me:population>
      <me:population time="79432.8" logTime="4.9">
        <me:pop ref="CH2oo.log">1.91655e-39</me:pop>
        <me:pop ref="Ring2.log">2.14379e-07</me:pop>
        <me:pop ref="Altamine2">0.386858</me:pop>
        <me:pop ref="Formaldehyde.log">0.613142</me:pop>
      </me:population>
      <me:population time="100000" logTime="5">
        <me:pop ref="CH2oo.log">1.91654e-39</me:pop>
        <me:pop ref="Ring2.log">2.14378e-07</me:pop>
        <me:pop ref="Altamine2">0.386858</me:pop>
        <me:pop ref="Formaldehyde.log">0.613142</me:pop>
      </me:population>
    </me:populationList>
    <me:rateList T="296" conc="3.3e+17" bathGas="N2" units="s-1">
      <me:firstOrderLoss ref="CH2oo.log">-10.4068</me:firstOrderLoss>
      <me:firstOrderLoss ref="Ring2.log">-2.3737e-10</me:firstOrderLoss>
      <me:firstOrderRate fromRef="CH2oo.log" toRef="Ring2.log" reactionType="isomerization">2.23103e-06</me:firstOrderRate>
      <me:firstOrderRate fromRef="Ring2.log" toRef="CH2oo.log" reactionType="isomerization">9.3037e-32</me:firstOrderRate>
      <me:firstOrderRate fromRef="CH2oo.log" toRef="Altamine2" reactionType="irreversible">4.02595</me:firstOrderRate>
      <me:firstOrderRate fromRef="Ring2.log" toRef="Altamine2" reactionType="irreversible">3.68885e-11</me:firstOrderRate>
      <me:firstOrderRate fromRef="CH2oo.log" toRef="Formaldehyde.log+IsoC2.log" reactionType="irreversible">6.38083</me:firstOrderRate>
      <me:firstOrderRate fromRef="Ring2.log" toRef="Formaldehyde.log+IsoC2.log" reactionType="irreversible">2.00482e-10</me:firstOrderRate>
    </me:rateList>
    <me:eigenvalueList number="606" selection="12">
      <me:eigenvalue>-4.63457e+07</me:eigenvalue>
      <me:eigenvalue>-4.18244e+07</me:eigenvalue>
      <me:eigenvalue>-3.74109e+07</me:eigenvalue>
      <me:eigenvalue>-3.31725e+07</me:eigenvalue>
      <me:eigenvalue>-2.91896e+07</me:eigenvalue>
      <me:eigenvalue>-2.55633e+07</me:eigenvalue>
      <me:eigenvalue>-2.24246e+07</me:eigenvalue>
      <me:eigenvalue>-1.99092e+07</me:eigenvalue>
      <me:eigenvalue>-1.7638e+07</me:eigenvalue>
      <me:eigenvalue>-1.38861e+07</me:eigenvalue>
      <me:eigenvalue>-10.0003</me:eigenvalue>
      <me:eigenvalue>-1.51338e-08</me:eigenvalue>
    </me:eigenvalueList>
    <me:populationList T="320" conc="3.3e+17">
      <me:population time="1e-10" logTime="-10">
        <me:pop ref="CH2oo.log">1</me:pop>
        <me:pop ref="Ring2.log">7.42806e-10</me:pop>
        <me:pop ref="Altamine2">1.00362e-10</me:pop>
        <me:pop ref="Formaldehyde.log">1.56862e-10</me:pop>
      </me:population>
      <me:population time="1.25893e-10" logTime="-9.9">
        <me:pop ref="CH2oo.log">1</me:pop>
        <me:pop ref="Ring2.log">8.73371e-10</me:pop>
        <me:pop ref="Altamine2">1.50429e-10</me:pop>
        <me:pop ref="Formaldehyde.log">2.35164e-10</me:pop>
      </me:population>
      <me:population time="1.58489e-10" logTime="-9.8">
        <me:pop ref="CH2oo.log">1</me:pop>
        <me:pop ref="Ring2.log">1.01304e-09</me:pop>
        <me:pop ref="Altamine2">2.23058e-10</me:pop>
        <me:pop ref="Formaldehyde.log">3.48847e-10</me:pop>
      </me:population>
      <me:population time="1.99526e-10" logTime="-9.7">
        <me:pop ref="CH2oo.log">1</me:pop>
        <me:pop ref="Ring2.log">1.15715e-09</me:pop>
        <me:pop ref="Altamine2">3.26791e-10</me:pop>
        <me:pop ref="Formaldehyde.log">5.11379e-10</me:pop>
      </me:population>
      <me:population time="2.51189e-10" logTime="-9.6">
        <me:pop ref="CH2oo.log">1</me:pop>
        <me:pop ref="Ring2.log">1.29958e-09</me:pop>
        <me:pop ref="Altamine2">4.72483e-10</me:pop>
        <me:pop ref="Formaldehyde.log">7.39895e-10</me:pop>
      </me:population>
      <me:population time="3.16228e-10" logTime="-9.5">
        <me:pop ref="CH2oo.log">1</me:pop>
        <me:pop ref="Ring2.log">1.4333e-09</me:pop>
        <me:pop ref="Altamine2">6.73523e-10</me:pop>
        <me:pop ref="Formaldehyde.log">1.05555e-09</me:pop>
      </me:population>
      <me:population time="3.98107e-10" logTime="-9.4">
        <me:pop ref="CH2oo.log">1</me:pop>
        <me:pop ref="Ring2.log">1.55139e-09</me:pop>
        <me:pop ref="Altamine2">9.46006e-10</me:pop>
        <me:pop ref="Formaldehyde.log">1.48379e-09</me:pop>
      </me:population>
      <me:population time="5.01187e-10" logTime="-9.3">
        <me:pop ref="CH2oo.log">1</me:pop>
        <me:pop ref="Ring2.log">1.64841e-09</me:pop>
        <me:pop ref="Altamine2">1.30894e-09</me:pop>
        <me:pop ref="Formaldehyde.log">2.05467e-09</me:pop>
      </me:population>
      <me:population time="6.30957e-10" logTime="-9.2">
        <me:pop ref="CH2oo.log">1</me:pop>
        <me:pop ref="Ring2.log">1.7216e-09</me:pop>
        <me:pop ref="Altamine2">1.78468e-09</me:pop>
        <me:pop ref="Formaldehyde.log">2.80348e-09</me:pop>
      </me:population>
      <me:population time="7.94328e-10" logTime="-9.1">
        <me:pop ref="CH2oo.log">1</me:pop>
        <me:pop ref="Ring2.log">1.77156e-09</me:pop>
        <me:pop ref="Altamine2">2.39979e-09</me:pop>
        <me:pop ref="Formaldehyde.log">3.77217e-09</me:pop>
      </me:population>
      <me:population time="1e-09" logTime="-9">
        <me:pop ref="CH2oo.log">1</me:pop>
        <me:pop ref="Ring2.log">1.8019e-09</me:pop>
        <me:pop ref="Altamine2">3.18666e-09</me:pop>
        <me:pop ref="Formaldehyde.log">5.01174e-09</me:pop>
      </me:population>
      <me:population time="1.25893e-09" logTime="-8.9">
        <me:pop ref="CH2oo.log">1</me:pop>
        <me:pop ref="Ring2.log">1.81805e-09</me:pop>
        <me:pop ref="Altamine2">4.18571e-09</me:pop>
        <me:pop ref="Formaldehyde.log">6.58588e-09</me:pop>
      </me:population>
      <me:population time="1.58489e-09" logTime="-8.8">
        <me:pop ref="CH2oo.log">1</me:pop>
        <me:pop ref="Ring2.log">1.82548e-09</me:pop>
        <me:pop ref="Altamine2">5.44836e-09</me:pop>
        <me:pop ref="Formaldehyde.log">8.57556e-09</me:pop>
      </me:population>
      <me:population time="1.99526e-09" logTime="-8.7">
        <me:pop ref="CH2oo.log">1</me:pop>
        <me:pop ref="Ring2.log">1.82846e-09</me:pop>
        <me:pop ref="Altamine2">7.04038e-09</me:pop>
        <me:pop ref="Formaldehyde.log">1.10844e-08</me:pop>
      </me:population>
      <me:population time="2.51189e-09" logTime="-8.6">
        <me:pop ref="CH2oo.log">1</me:pop>
        <me:pop ref="Ring2.log">1.82954e-09</me:pop>
        <me:pop ref="Altamine2">9.04562e-09</me:pop>
        <me:pop ref="Formaldehyde.log">1.42445e-08</me:pop>
      </me:population>
      <me:population time="3.16228e-09" logTime="-8.5">
        <me:pop ref="CH2oo.log">1</me:pop>
        <me:pop ref="Ring2.log">1.82996e-09</me:pop>
        <me:pop ref="Altamine2">1.15704e-08</me:pop>
        <me:pop ref="Formaldehyde.log">1.82234e-08</me:pop>
      </me:population>
      <me:population time="3.98107e-09" logTime="-8.4">
        <me:pop ref="CH2oo.log">1</me:pop>
        <me:pop ref="Ring2.log">1.83015e-09</me:pop>
        <me:pop ref="Altamine2">1.47491e-08</me:pop>
        <me:pop ref="Formaldehyde.log">2.32327e-08</me:pop>
      </me:population>
      <me:population time="5.01187e-09" logTime="-8.3">
        <me:pop ref="CH2oo.log">1</me:pop>
        <me:pop ref="Ring2.log">1.83025e-09</me:pop>
        <me:pop ref="Altamine2">1.87508e-08</me:pop>
        <me:pop ref="Formaldehyde.log">2.95392e-08</me:pop>
      </me:population>
      <me:population time="6.30957e-09" logTime="-8.2">
        <me:pop ref="CH2oo.log">1</me:pop>
        <me:pop ref="Ring2.log">1.83032e-09</me:pop>
        <me:pop ref="Altamine2">2.37887e-08</me:pop>
        <me:pop ref="Formaldehyde.log">3.74786e-08</me:pop>
      </me:population>
      <me:population time="7.94328e-09" logTime="-8.1">
        <me:pop ref="CH2oo.log">1</me:pop>
        <me:pop ref="Ring2.log">1.83036e-09</me:pop>
        <me:pop ref="Altamine2">3.0131e-08</me:pop>
        <me:pop ref="Formaldehyde.log">4.74738e-08</me:pop>
      </me:population>
      <me:population time="1e-08" logTime="-8">
        <me:pop ref="CH2oo.log">1</me:pop>
        <me:pop ref="Ring2.log">1.83039e-09</me:pop>
        <me:pop ref="Altamine2">3.81156e-08</me:pop>
        <me:pop ref="Formaldehyde.log">6.0057e-08</me:pop>
      </me:population>
      <me:population time="1.25893e-08" logTime="-7.9">
        <me:pop ref="CH2oo.log">1</me:pop>
        <me:pop ref="Ring2.log">1.83042e-09</me:pop>
        <me:pop ref="Altamine2">4.81675e-08</me:pop>
        <me:pop ref="Formaldehyde.log">7.58984e-08</me:pop>
      </me:population>
      <me:population time="1.58489e-08" logTime="-7.8">
        <me:pop ref="CH2oo.log">1</me:pop>
        <me:pop ref="Ring2.log">1.83044e-09</me:pop>
        <me:pop ref="Altamine2">6.08222e-08</me:pop>
        <me:pop ref="Formaldehyde.log">9.58415e-08</me:pop>
      </me:population>
      <me:population time="1.99526e-08" logTime="-7.7">
        <me:pop ref="CH2oo.log">1</me:pop>
        <me:pop ref="Ring2.log">1.83046e-09</me:pop>
        <me:pop ref="Altamine2">7.67534e-08</me:pop>
        <me:pop ref="Formaldehyde.log">1.20948e-07</me:pop>
      </me:population>
      <me:population time="2.51189e-08" logTime="-7.6">
        <me:pop ref="CH2oo.log">1</me:pop>
        <me:pop ref="Ring2.log">1.83048e-09</me:pop>
        <me:pop ref="Altamine2">9.68097e-08</me:pop>
        <me:pop ref="Formaldehyde.log">1.52556e-07</me:pop>
      </me:population>
      <me:population time="3.16228e-08" logTime="-7.5">
        <me:pop ref="CH2oo.log">1</me:pop>
        <me:pop ref="Ring2.log">1.8305e-09</me:pop>
        <me:pop ref="Altamine2">1.22059e-07</me:pop>
        <me:pop ref="Formaldehyde.log">1.92348e-07</me:pop>
      </me:population>
      <me:population time="3.98107e-08" logTime="-7.4">
        <me:pop ref="CH2oo.log">1</me:pop>
        <me:pop ref="Ring2.log">1.83052e-09</me:pop>
        <me:pop ref="Altamine2">1.53846e-07</me:pop>
        <me:pop ref="Formaldehyde.log">2.42442e-07</me:pop>
      </me:population>
      <me:population time="5.01187e-08" logTime="-7.3">
        <me:pop ref="CH2oo.log">0.999999</me:pop>
        <me:pop ref="Ring2.log">1.83054e-09</me:pop>
        <me:pop ref="Altamine2">1.93864e-07</me:pop>
        <me:pop ref="Formaldehyde.log">3.05508e-07</me:pop>
      </me:population>
      <me:population time="6.30957e-08" logTime="-7.2">
        <me:pop ref="CH2oo.log">0.999999</me:pop>
        <me:pop ref="Ring2.log">1.83056e-09</me:pop>
        <me:pop ref="Altamine2">2.44243e-07</me:pop>
        <me:pop ref="Formaldehyde.log">3.84903e-07</me:pop>
      </me:population>
      <me:population time="7.94328e-08" logTime="-7.1">
        <me:pop ref="CH2oo.log">0.999999</me:pop>
        <me:pop ref="Ring2.log">1.83059e-09</me:pop>
        <me:pop ref="Altamine2">3.07666e-07</me:pop>
        <me:pop ref="Formaldehyde.log">4.84855e-07</me:pop>
      </me:population>
      <me:population time="1e-07" logTime="-7">
        <me:pop ref="CH2oo.log">0.999999</me:pop>
        <me:pop ref="Ring2.log">1.83062e-09</me:pop>
        <me:pop ref="Altamine2">3.87512e-07</me:pop>
        <me:pop ref="Formaldehyde.log">6.10687e-07</me:pop>
      </me:population>
      <me:population time="1.25893e-07" logTime="-6.9">
        <me:pop ref="CH2oo.log">0.999999</me:pop>
        <me:pop ref="Ring2.log">1.83066e-09</me:pop>
        <me:pop ref="Altamine2">4.88031e-07</me:pop>
        <me:pop ref="Formaldehyde.log">7.69101e-07</me:pop>
      </me:population>
      <me:population time="1.58489e-07" logTime="-6.8">
        <me:pop ref="CH2oo.log">0.999998</me:pop>
        <me:pop ref="Ring2.log">1.83071e-09</me:pop>
        <me:pop ref="Altamine2">6.14577e-07</me:pop>
        <me:pop ref="Formaldehyde.log">9.68532e-07</me:pop>
      </me:population>
      <me:population time="1.99526e-07" logTime="-6.7">
        <me:pop ref="CH2oo.log">0.999998</me:pop>
        <me:pop ref="Ring2.log">1.83078e-09</me:pop>
        <me:pop ref="Altamine2">7.7389e-07</me:pop>
        <me:pop ref="Formaldehyde.log">1.2196e-06</me:pop>
      </me:population>
      <me:population time="2.51189e-07" logTime="-6.6">
        <me:pop ref="CH2oo.log">0.999997</me:pop>
        <me:pop ref="Ring2.log">1.83086e-09</me:pop>
        <me:pop ref="Altamine2">9.74452e-07</me:pop>
        <me:pop ref="Formaldehyde.log">1.53568e-06</me:pop>
      </me:population>
      <me:population time="3.16228e-07" logTime="-6.5">
        <me:pop ref="CH2oo.log">0.999997</me:pop>
        <me:pop ref="Ring2.log">1.83096e-09</me:pop>
        <me:pop ref="Altamine2">1.22695e-06</me:pop>
        <me:pop ref="Formaldehyde.log">1.93359e-06</me:pop>
      </me:population>
      <me:population time="3.98107e-07" logTime="-6.4">
        <me:pop ref="CH2oo.log">0.999996</me:pop>
        <me:pop ref="Ring2.log">1.83109e-09</me:pop>
        <me:pop ref="Altamine2">1.54481e-06</me:pop>
        <me:pop ref="Formaldehyde.log">2.43454e-06</me:pop>
      </me:population>
      <me:population time="5.01187e-07" logTime="-6.3">
        <me:pop ref="CH2oo.log">0.999995</me:pop>
        <me:pop ref="Ring2.log">1.83125e-09</me:pop>
        <me:pop ref="Altamine2">1.94499e-06</me:pop>
        <me:pop ref="Formaldehyde.log">3.06519e-06</me:pop>
      </me:population>
      <me:population time="6.30957e-07" logTime="-6.2">
        <me:pop ref="CH2oo.log">0.999994</me:pop>
        <me:pop ref="Ring2.log">1.83145e-09</me:pop>
        <me:pop ref="Altamine2">2.44878e-06</me:pop>
        <me:pop ref="Formaldehyde.log">3.85914e-06</me:pop>
      </me:population>
      <me:population time="7.94328e-07" logTime="-6.1">
        <me:pop ref="CH2oo.log">0.999992</me:pop>
        <me:pop ref="Ring2.log">1.83171e-09</me:pop>
        <me:pop ref="Altamine2">3.08301e-06</me:pop>
        <me:pop ref="Formaldehyde.log">4.85865e-06</me:pop>
      </me:population>
      <me:population time="1e-06" logTime="-6">
        <me:pop ref="CH2oo.log">0.99999</me:pop>
        <me:pop ref="Ring2.log">1.83203e-09</me:pop>
        <me:pop ref="Altamine2">3.88146e-06</me:pop>
        <me:pop ref="Formaldehyde.log">6.11696e-06</me:pop>
      </me:population>
      <me:population time="1.25893e-06" logTime="-5.9">
        <me:pop ref="CH2oo.log">0.999987</me:pop>
        <me:pop ref="Ring2.log">1.83243e-09</me:pop>
        <me:pop ref="Altamine2">4.88664e-06</me:pop>
        <me:pop ref="Formaldehyde.log">7.70108e-06</me:pop>
      </me:population>
      <me:population time="1.58489e-06" logTime="-5.8">
        <me:pop ref="CH2oo.log">0.999984</me:pop>
        <me:pop ref="Ring2.log">1.83294e-09</me:pop>
        <me:pop ref="Altamine2">6.15209e-06</me:pop>
        <me:pop ref="Formaldehyde.log">9.69536e-06</me:pop>
      </me:population>
      <me:population time="1.99526e-06" logTime="-5.7">
        <me:pop ref="CH2oo.log">0.99998</me:pop>
        <me:pop ref="Ring2.log">1.83358e-09</me:pop>
        <me:pop ref="Altamine2">7.74519e-06</me:pop>
        <me:pop ref="Formaldehyde.log">1.2206e-05</me:pop>
      </me:population>
      <me:population time="2.51189e-06" logTime="-5.6">
        <me:pop ref="CH2oo.log">0.999975</me:pop>
        <me:pop ref="Ring2.log">1.83439e-09</me:pop>
        <me:pop ref="Altamine2">9.75077e-06</me:pop>
        <me:pop ref="Formaldehyde.log">1.53667e-05</me:pop>
      </me:population>
      <me:population time="3.16228e-06" logTime="-5.5">
        <me:pop ref="CH2oo.log">0.999968</me:pop>
        <me:pop ref="Ring2.log">1.8354e-09</me:pop>
        <me:pop ref="Altamine2">1.22756e-05</me:pop>
        <me:pop ref="Formaldehyde.log">1.93458e-05</me:pop>
      </me:population>
      <me:population time="3.98107e-06" logTime="-5.4">
        <me:pop ref="CH2oo.log">0.99996</me:pop>
        <me:pop ref="Ring2.log">1.83668e-09</me:pop>
        <me:pop ref="Altamine2">1.54542e-05</me:pop>
        <me:pop ref="Formaldehyde.log">2.43551e-05</me:pop>
      </me:population>
      <me:population time="5.01187e-06" logTime="-5.3">
        <me:pop ref="CH2oo.log">0.99995</me:pop>
        <me:pop ref="Ring2.log">1.83829e-09</me:pop>
        <me:pop ref="Altamine2">1.94558e-05</me:pop>
        <me:pop ref="Formaldehyde.log">3.06613e-05</me:pop>
      </me:population>
      <me:population time="6.30957e-06" logTime="-5.2">
        <me:pop ref="CH2oo.log">0.999937</me:pop>
        <me:pop ref="Ring2.log">1.84032e-09</me:pop>
        <me:pop ref="Altamine2">2.44934e-05</me:pop>
        <me:pop ref="Formaldehyde.log">3.86004e-05</me:pop>
      </me:population>
      <me:population time="7.94328e-06" logTime="-5.1">
        <me:pop ref="CH2oo.log">0.999921</me:pop>
        <me:pop ref="Ring2.log">1.84287e-09</me:pop>
        <me:pop ref="Altamine2">3.08353e-05</me:pop>
        <me:pop ref="Formaldehyde.log">4.85949e-05</me:pop>
      </me:population>
      <me:population time="1e-05" logTime="-5">
        <me:pop ref="CH2oo.log">0.9999</me:pop>
        <me:pop ref="Ring2.log">1.84608e-09</me:pop>
        <me:pop ref="Altamine2">3.88192e-05</me:pop>
        <me:pop ref="Formaldehyde.log">6.1177e-05</me:pop>
      </me:population>
      <me:population time="1.25893e-05" logTime="-4.9">
        <me:pop ref="CH2oo.log">0.999874</me:pop>
        <me:pop ref="Ring2.log">1.85012e-09</me:pop>
        <me:pop ref="Altamine2">4.887e-05</me:pop>
        <me:pop ref="Formaldehyde.log">7.70166e-05</me:pop>
      </me:population>
      <me:population time="1.58489e-05" logTime="-4.8">
        <me:pop ref="CH2oo.log">0.999842</me:pop>
        <me:pop ref="Ring2.log">1.85521e-09</me:pop>
        <me:pop ref="Altamine2">6.15228e-05</me:pop>
        <me:pop ref="Formaldehyde.log">9.69568e-05</me:pop>
      </me:population>
      <me:population time="1.99526e-05" logTime="-4.7">
        <me:pop ref="CH2oo.log">0.9998</me:pop>
        <me:pop ref="Ring2.log">1.86161e-09</me:pop>
        <me:pop ref="Altamine2">7.74513e-05</me:pop>
        <me:pop ref="Formaldehyde.log">0.000122059</me:pop>
      </me:population>
      <me:population time="2.51189e-05" logTime="-4.6">
        <me:pop ref="CH2oo.log">0.999749</me:pop>
        <me:pop ref="Ring2.log">1.86967e-09</me:pop>
        <me:pop ref="Altamine2">9.7503e-05</me:pop>
        <me:pop ref="Formaldehyde.log">0.00015366</me:pop>
      </me:population>
      <me:population time="3.16228e-05" logTime="-4.5">
        <me:pop ref="CH2oo.log">0.999684</me:pop>
        <me:pop ref="Ring2.log">1.87982e-09</me:pop>
        <me:pop ref="Altamine2">0.000122745</me:pop>
        <me:pop ref="Formaldehyde.log">0.00019344</me:pop>
      </me:population>
      <me:population time="3.98107e-05" logTime="-4.4">
        <me:pop ref="CH2oo.log">0.999602</me:pop>
        <me:pop ref="Ring2.log">1.8926e-09</me:pop>
        <me:pop ref="Altamine2">0.000154521</me:pop>
        <me:pop ref="Formaldehyde.log">0.000243517</me:pop>
      </me:population>
      <me:population time="5.01187e-05" logTime="-4.3">
        <me:pop ref="CH2oo.log">0.999499</me:pop>
        <me:pop ref="Ring2.log">1.90868e-09</me:pop>
        <me:pop ref="Altamine2">0.00019452</me:pop>
        <me:pop ref="Formaldehyde.log">0.000306554</me:pop>
      </me:population>
      <me:population time="6.30957e-05" logTime="-4.2">
        <me:pop ref="CH2oo.log">0.999369</me:pop>
        <me:pop ref="Ring2.log">1.92893e-09</me:pop>
        <me:pop ref="Altamine2">0.000244871</me:pop>
        <me:pop ref="Formaldehyde.log">0.000385904</me:pop>
      </me:population>
      <me:population time="7.94328e-05" logTime="-4.1">
        <me:pop ref="CH2oo.log">0.999206</me:pop>
        <me:pop ref="Ring2.log">1.95442e-09</me:pop>
        <me:pop ref="Altamine2">0.000308249</me:pop>
        <me:pop ref="Formaldehyde.log">0.000485785</me:pop>
      </me:population>
      <me:population time="0.0001" logTime="-4">
        <me:pop ref="CH2oo.log">0.999</me:pop>
        <me:pop ref="Ring2.log">1.98649e-09</me:pop>
        <me:pop ref="Altamine2">0.000388023</me:pop>
        <me:pop ref="Formaldehyde.log">0.000611505</me:pop>
      </me:population>
      <me:population time="0.000125893" logTime="-3.9">
        <me:pop ref="CH2oo.log">0.998742</me:pop>
        <me:pop ref="Ring2.log">2.02687e-09</me:pop>
        <me:pop ref="Altamine2">0.000488429</me:pop>
        <me:pop ref="Formaldehyde.log">0.00076974</me:pop>
      </me:population>
      <me:population time="0.000158489" logTime="-3.8">
        <me:pop ref="CH2oo.log">0.998416</me:pop>
        <me:pop ref="Ring2.log">2.07768e-09</me:pop>
        <me:pop ref="Altamine2">0.000614796</me:pop>
        <me:pop ref="Formaldehyde.log">0.000968887</me:pop>
      </me:population>
      <me:population time="0.000199526" logTime="-3.7">
        <me:pop ref="CH2oo.log">0.998007</me:pop>
        <me:pop ref="Ring2.log">2.14162e-09</me:pop>
        <me:pop ref="Altamine2">0.000773824</me:pop>
        <me:pop ref="Formaldehyde.log">0.00121951</me:pop>
      </me:population>
      <me:population time="0.000251189" logTime="-3.6">
        <me:pop ref="CH2oo.log">0.997491</me:pop>
        <me:pop ref="Ring2.log">2.22209e-09</me:pop>
        <me:pop ref="Altamine2">0.000973935</me:pop>
        <me:pop ref="Formaldehyde.log">0.00153487</me:pop>
      </me:population>
      <me:population time="0.000316228" logTime="-3.5">
        <me:pop ref="CH2oo.log">0.996843</me:pop>
        <me:pop ref="Ring2.log">2.32333e-09</me:pop>
        <me:pop ref="Altamine2">0.00122571</me:pop>
        <me:pop ref="Formaldehyde.log">0.00193166</me:pop>
      </me:population>
      <me:population time="0.000398107" logTime="-3.4">
        <me:pop ref="CH2oo.log">0.996027</me:pop>
        <me:pop ref="Ring2.log">2.45069e-09</me:pop>
        <me:pop ref="Altamine2">0.00154245</me:pop>
        <me:pop ref="Formaldehyde.log">0.00243082</me:pop>
      </me:population>
      <me:population time="0.000501187" logTime="-3.3">
        <me:pop ref="CH2oo.log">0.995001</me:pop>
        <me:pop ref="Ring2.log">2.61088e-09</me:pop>
        <me:pop ref="Altamine2">0.00194083</me:pop>
        <me:pop ref="Formaldehyde.log">0.00305865</me:pop>
      </me:population>
      <me:population time="0.000630957" logTime="-3.2">
        <me:pop ref="CH2oo.log">0.99371</me:pop>
        <me:pop ref="Ring2.log">2.81231e-09</me:pop>
        <me:pop ref="Altamine2">0.00244178</me:pop>
        <me:pop ref="Formaldehyde.log">0.00384812</me:pop>
      </me:population>
      <me:population time="0.000794328" logTime="-3.1">
        <me:pop ref="CH2oo.log">0.992088</me:pop>
        <me:pop ref="Ring2.log">3.06553e-09</me:pop>
        <me:pop ref="Altamine2">0.00307151</me:pop>
        <me:pop ref="Formaldehyde.log">0.00484054</me:pop>
      </me:population>
      <me:population time="0.001" logTime="-3">
        <me:pop ref="CH2oo.log">0.99005</me:pop>
        <me:pop ref="Ring2.log">3.38372e-09</me:pop>
        <me:pop ref="Altamine2">0.00386283</me:pop>
        <me:pop ref="Formaldehyde.log">0.00608763</me:pop>
      </me:population>
      <me:population time="0.00125893" logTime="-2.9">
        <me:pop ref="CH2oo.log">0.987489</me:pop>
        <me:pop ref="Ring2.log">3.78337e-09</me:pop>
        <me:pop ref="Altamine2">0.00485674</me:pop>
        <me:pop ref="Formaldehyde.log">0.00765397</me:pop>
      </me:population>
      <me:population time="0.00158489" logTime="-2.8">
        <me:pop ref="CH2oo.log">0.984276</me:pop>
        <me:pop ref="Ring2.log">4.28504e-09</me:pop>
        <me:pop ref="Altamine2">0.00610434</me:pop>
        <me:pop ref="Formaldehyde.log">0.00962013</me:pop>
      </me:population>
      <me:population time="0.00199526" logTime="-2.7">
        <me:pop ref="CH2oo.log">0.980245</me:pop>
        <me:pop ref="Ring2.log">4.91427e-09</me:pop>
        <me:pop ref="Altamine2">0.0076692</me:pop>
        <me:pop ref="Formaldehyde.log">0.0120863</me:pop>
      </me:population>
      <me:population time="0.00251189" logTime="-2.6">
        <me:pop ref="CH2oo.log">0.975193</me:pop>
        <me:pop ref="Ring2.log">5.70277e-09</me:pop>
        <me:pop ref="Altamine2">0.00963014</me:pop>
        <me:pop ref="Formaldehyde.log">0.0151766</me:pop>
      </me:population>
      <me:population time="0.00316228" logTime="-2.5">
        <me:pop ref="CH2oo.log">0.968871</me:pop>
        <me:pop ref="Ring2.log">6.68965e-09</me:pop>
        <me:pop ref="Altamine2">0.0120844</me:pop>
        <me:pop ref="Formaldehyde.log">0.0190445</me:pop>
      </me:population>
      <me:population time="0.00398107" logTime="-2.4">
        <me:pop ref="CH2oo.log">0.96097</me:pop>
        <me:pop ref="Ring2.log">7.92297e-09</me:pop>
        <me:pop ref="Altamine2">0.0151516</me:pop>
        <me:pop ref="Formaldehyde.log">0.0238782</me:pop>
      </me:population>
      <me:population time="0.00501187" logTime="-2.3">
        <me:pop ref="CH2oo.log">0.951115</me:pop>
        <me:pop ref="Ring2.log">9.46134e-09</me:pop>
        <me:pop ref="Altamine2">0.0189774</me:pop>
        <me:pop ref="Formaldehyde.log">0.0299075</me:pop>
      </me:population>
      <me:population time="0.00630957" logTime="-2.2">
        <me:pop ref="CH2oo.log">0.938852</me:pop>
        <me:pop ref="Ring2.log">1.13756e-08</me:pop>
        <me:pop ref="Altamine2">0.0237381</me:pop>
        <me:pop ref="Formaldehyde.log">0.0374101</me:pop>
      </me:population>
      <me:population time="0.00794328" logTime="-2.1">
        <me:pop ref="CH2oo.log">0.923638</me:pop>
        <me:pop ref="Ring2.log">1.37505e-08</me:pop>
        <me:pop ref="Altamine2">0.0296443</me:pop>
        <me:pop ref="Formaldehyde.log">0.0467179</me:pop>
      </me:population>
      <me:population time="0.01" logTime="-2">
        <me:pop ref="CH2oo.log">0.904835</me:pop>
        <me:pop ref="Ring2.log">1.66856e-08</me:pop>
        <me:pop ref="Altamine2">0.0369438</me:pop>
        <me:pop ref="Formaldehyde.log">0.0582215</me:pop>
      </me:population>
      <me:population time="0.0125893" logTime="-1.9">
        <me:pop ref="CH2oo.log">0.881706</me:pop>
        <me:pop ref="Ring2.log">2.0296e-08</me:pop>
        <me:pop ref="Altamine2">0.0459224</me:pop>
        <me:pop ref="Formaldehyde.log">0.0723713</me:pop>
      </me:population>
      <me:population time="0.0158489" logTime="-1.8">
        <me:pop ref="CH2oo.log">0.853428</me:pop>
        <me:pop ref="Ring2.log">2.47102e-08</me:pop>
        <me:pop ref="Altamine2">0.0569002</me:pop>
        <me:pop ref="Formaldehyde.log">0.0896718</me:pop>
      </me:population>
      <me:population time="0.0199526" logTime="-1.7">
        <me:pop ref="CH2oo.log">0.819114</me:pop>
        <me:pop ref="Ring2.log">3.00666e-08</me:pop>
        <me:pop ref="Altamine2">0.0702212</me:pop>
        <me:pop ref="Formaldehyde.log">0.110665</me:pop>
      </me:population>
      <me:population time="0.0251189" logTime="-1.6">
        <me:pop ref="CH2oo.log">0.77787</me:pop>
        <me:pop ref="Ring2.log">3.65047e-08</me:pop>
        <me:pop ref="Altamine2">0.0862324</me:pop>
        <me:pop ref="Formaldehyde.log">0.135898</me:pop>
      </me:population>
      <me:population time="0.0316228" logTime="-1.5">
        <me:pop ref="CH2oo.log">0.728886</me:pop>
        <me:pop ref="Ring2.log">4.41509e-08</me:pop>
        <me:pop ref="Altamine2">0.105248</me:pop>
        <me:pop ref="Formaldehyde.log">0.165865</me:pop>
      </me:population>
      <me:population time="0.0398107" logTime="-1.4">
        <me:pop ref="CH2oo.log">0.671582</me:pop>
        <me:pop ref="Ring2.log">5.30961e-08</me:pop>
        <me:pop ref="Altamine2">0.127494</me:pop>
        <me:pop ref="Formaldehyde.log">0.200924</me:pop>
      </me:population>
      <me:population time="0.0501187" logTime="-1.3">
        <me:pop ref="CH2oo.log">0.605802</me:pop>
        <me:pop ref="Ring2.log">6.33643e-08</me:pop>
        <me:pop ref="Altamine2">0.15303</me:pop>
        <me:pop ref="Formaldehyde.log">0.241168</me:pop>
      </me:population>
      <me:population time="0.0630957" logTime="-1.2">
        <me:pop ref="CH2oo.log">0.532072</me:pop>
        <me:pop ref="Ring2.log">7.48734e-08</me:pop>
        <me:pop ref="Altamine2">0.181653</me:pop>
        <me:pop ref="Formaldehyde.log">0.286275</me:pop>
      </me:population>
      <me:population time="0.0794328" logTime="-1.1">
        <me:pop ref="CH2oo.log">0.451874</me:pop>
        <me:pop ref="Ring2.log">8.73922e-08</me:pop>
        <me:pop ref="Altamine2">0.212786</me:pop>
        <me:pop ref="Formaldehyde.log">0.33534</me:pop>
      </me:population>
      <me:population time="0.1" logTime="-1">
        <me:pop ref="CH2oo.log">0.367868</me:pop>
        <me:pop ref="Ring2.log">1.00505e-07</me:pop>
        <me:pop ref="Altamine2">0.245398</me:pop>
        <me:pop ref="Formaldehyde.log">0.386734</me:pop>
      </me:population>
      <me:population time="0.125893" logTime="-0.9">
        <me:pop ref="CH2oo.log">0.283948</me:pop>
        <me:pop ref="Ring2.log">1.13605e-07</me:pop>
        <me:pop ref="Altamine2">0.277976</me:pop>
        <me:pop ref="Formaldehyde.log">0.438076</me:pop>
      </me:population>
      <me:population time="0.158489" logTime="-0.8">
        <me:pop ref="CH2oo.log">0.20496</me:pop>
        <me:pop ref="Ring2.log">1.25935e-07</me:pop>
        <me:pop ref="Altamine2">0.30864</me:pop>
        <me:pop ref="Formaldehyde.log">0.4864</me:pop>
      </me:population>
      <me:population time="0.199526" logTime="-0.7">
        <me:pop ref="CH2oo.log">0.13597</me:pop>
        <me:pop ref="Ring2.log">1.36704e-07</me:pop>
        <me:pop ref="Altamine2">0.335422</me:pop>
        <me:pop ref="Formaldehyde.log">0.528608</me:pop>
      </me:population>
      <me:population time="0.251189" logTime="-0.6">
        <me:pop ref="CH2oo.log">0.0811089</me:pop>
        <me:pop ref="Ring2.log">1.45268e-07</me:pop>
        <me:pop ref="Altamine2">0.356719</me:pop>
        <me:pop ref="Formaldehyde.log">0.562172</me:pop>
      </me:population>
      <me:population time="0.316228" logTime="-0.5">
        <me:pop ref="CH2oo.log">0.0423252</me:pop>
        <me:pop ref="Ring2.log">1.51322e-07</me:pop>
        <me:pop ref="Altamine2">0.371775</me:pop>
        <me:pop ref="Formaldehyde.log">0.585899</me:pop>
      </me:population>
      <me:population time="0.398107" logTime="-0.4">
        <me:pop ref="CH2oo.log">0.0186634</me:pop>
        <me:pop ref="Ring2.log">1.55016e-07</me:pop>
        <me:pop ref="Altamine2">0.380961</me:pop>
        <me:pop ref="Formaldehyde.log">0.600375</me:pop>
      </me:population>
      <me:population time="0.501187" logTime="-0.3">
        <me:pop ref="CH2oo.log">0.00665742</me:pop>
        <me:pop ref="Ring2.log">1.5689e-07</me:pop>
        <me:pop ref="Altamine2">0.385622</me:pop>
        <me:pop ref="Formaldehyde.log">0.607721</me:pop>
      </me:population>
      <me:population time="0.630957" logTime="-0.2">
        <me:pop ref="CH2oo.log">0.00181846</me:pop>
        <me:pop ref="Ring2.log">1.57645e-07</me:pop>
        <me:pop ref="Altamine2">0.3875</me:pop>
        <me:pop ref="Formaldehyde.log">0.610681</me:pop>
      </me:population>
      <me:population time="0.794328" logTime="-0.1">
        <me:pop ref="CH2oo.log">0.000354954</me:pop>
        <me:pop ref="Ring2.log">1.57874e-07</me:pop>
        <me:pop ref="Altamine2">0.388069</me:pop>
        <me:pop ref="Formaldehyde.log">0.611576</me:pop>
      </me:population>
      <me:population time="1" logTime="0">
        <me:pop ref="CH2oo.log">4.53862e-05</me:pop>
        <me:pop ref="Ring2.log">1.57922e-07</me:pop>
        <me:pop ref="Altamine2">0.388189</me:pop>
        <me:pop ref="Formaldehyde.log">0.611766</me:pop>
      </me:population>
      <me:population time="1.25893" logTime="0.1">
        <me:pop ref="CH2oo.log">3.40715e-06</me:pop>
        <me:pop ref="Ring2.log">1.57929e-07</me:pop>
        <me:pop ref="Altamine2">0.388205</me:pop>
        <me:pop ref="Formaldehyde.log">0.611791</me:pop>
      </me:population>
      <me:population time="1.58489" logTime="0.2">
        <me:pop ref="CH2oo.log">1.30824e-07</me:pop>
        <me:pop ref="Ring2.log">1.57929e-07</me:pop>
        <me:pop ref="Altamine2">0.388206</me:pop>
        <me:pop ref="Formaldehyde.log">0.611793</me:pop>
      </me:population>
      <me:population time="1.99526" logTime="0.3">
        <me:pop ref="CH2oo.log">2.15985e-09</me:pop>
        <me:pop ref="Ring2.log">1.57929e-07</me:pop>
        <me:pop ref="Altamine2">0.388206</me:pop>
        <me:pop ref="Formaldehyde.log">0.611793</me:pop>
      </me:population>
      <me:population time="2.51189" logTime="0.4">
        <me:pop ref="CH2oo.log">1.23222e-11</me:pop>
        <me:pop ref="Ring2.log">1.57929e-07</me:pop>
        <me:pop ref="Altamine2">0.388206</me:pop>
        <me:pop ref="Formaldehyde.log">0.611793</me:pop>
      </me:population>
      <me:population time="3.16228" logTime="0.5">
        <me:pop ref="CH2oo.log">1.84497e-14</me:pop>
        <me:pop ref="Ring2.log">1.57929e-07</me:pop>
        <me:pop ref="Altamine2">0.388206</me:pop>
        <me:pop ref="Formaldehyde.log">0.611793</me:pop>
      </me:population>
      <me:population time="3.98107" logTime="0.6">
        <me:pop ref="CH2oo.log">5.12748e-18</me:pop>
        <me:pop ref="Ring2.log">1.57929e-07</me:pop>
        <me:pop ref="Altamine2">0.388206</me:pop>
        <me:pop ref="Formaldehyde.log">0.611793</me:pop>
      </me:population>
      <me:population time="5.01187" logTime="0.7">
        <me:pop ref="CH2oo.log">1.71025e-22</me:pop>
        <me:pop ref="Ring2.log">1.57929e-07</me:pop>
        <me:pop ref="Altamine2">0.388206</me:pop>
        <me:pop ref="Formaldehyde.log">0.611793</me:pop>
      </me:population>
      <me:population time="6.30957" logTime="0.8">
        <me:pop ref="CH2oo.log">3.95407e-28</me:pop>
        <me:pop ref="Ring2.log">1.57929e-07</me:pop>
        <me:pop ref="Altamine2">0.388206</me:pop>
        <me:pop ref="Formaldehyde.log">0.611793</me:pop>
      </me:population>
      <me:population time="7.94328" logTime="0.9">
        <me:pop ref="CH2oo.log">3.25405e-35</me:pop>
        <me:pop ref="Ring2.log">1.57929e-07</me:pop>
        <me:pop ref="Altamine2">0.388206</me:pop>
        <me:pop ref="Formaldehyde.log">0.611793</me:pop>
      </me:population>
      <me:population time="10" logTime="1">
        <me:pop ref="CH2oo.log">7.92045e-37</me:pop>
        <me:pop ref="Ring2.log">1.57929e-07</me:pop>
        <me:pop ref="Altamine2">0.388206</me:pop>
        <me:pop ref="Formaldehyde.log">0.611793</me:pop>
      </me:population>
      <me:population time="12.5893" logTime="1.1">
        <me:pop ref="CH2oo.log">7.92045e-37</me:pop>
        <me:pop ref="Ring2.log">1.57929e-07</me:pop>
        <me:pop ref="Altamine2">0.388206</me:pop>
        <me:pop ref="Formaldehyde.log">0.611793</me:pop>
      </me:population>
      <me:population time="15.8489" logTime="1.2">
        <me:pop ref="CH2oo.log">7.92045e-37</me:pop>
        <me:pop ref="Ring2.log">1.57929e-07</me:pop>
        <me:pop ref="Altamine2">0.388206</me:pop>
        <me:pop ref="Formaldehyde.log">0.611793</me:pop>
      </me:population>
      <me:population time="19.9526" logTime="1.3">
        <me:pop ref="CH2oo.log">7.92045e-37</me:pop>
        <me:pop ref="Ring2.log">1.57929e-07</me:pop>
        <me:pop ref="Altamine2">0.388206</me:pop>
        <me:pop ref="Formaldehyde.log">0.611793</me:pop>
      </me:population>
      <me:population time="25.1189" logTime="1.4">
        <me:pop ref="CH2oo.log">7.92045e-37</me:pop>
        <me:pop ref="Ring2.log">1.57929e-07</me:pop>
        <me:pop ref="Altamine2">0.388206</me:pop>
        <me:pop ref="Formaldehyde.log">0.611793</me:pop>
      </me:population>
      <me:population time="31.6228" logTime="1.5">
        <me:pop ref="CH2oo.log">7.92045e-37</me:pop>
        <me:pop ref="Ring2.log">1.57929e-07</me:pop>
        <me:pop ref="Altamine2">0.388206</me:pop>
        <me:pop ref="Formaldehyde.log">0.611793</me:pop>
      </me:population>
      <me:population time="39.8107" logTime="1.6">
        <me:pop ref="CH2oo.log">7.92045e-37</me:pop>
        <me:pop ref="Ring2.log">1.57929e-07</me:pop>
        <me:pop ref="Altamine2">0.388206</me:pop>
        <me:pop ref="Formaldehyde.log">0.611793</me:pop>
      </me:population>
      <me:population time="50.1187" logTime="1.7">
        <me:pop ref="CH2oo.log">7.92045e-37</me:pop>
        <me:pop ref="Ring2.log">1.57929e-07</me:pop>
        <me:pop ref="Altamine2">0.388206</me:pop>
        <me:pop ref="Formaldehyde.log">0.611793</me:pop>
      </me:population>
      <me:population time="63.0957" logTime="1.8">
        <me:pop ref="CH2oo.log">7.92045e-37</me:pop>
        <me:pop ref="Ring2.log">1.57929e-07</me:pop>
        <me:pop ref="Altamine2">0.388206</me:pop>
        <me:pop ref="Formaldehyde.log">0.611793</me:pop>
      </me:population>
      <me:population time="79.4328" logTime="1.9">
        <me:pop ref="CH2oo.log">7.92044e-37</me:pop>
        <me:pop ref="Ring2.log">1.57929e-07</me:pop>
        <me:pop ref="Altamine2">0.388206</me:pop>
        <me:pop ref="Formaldehyde.log">0.611793</me:pop>
      </me:population>
      <me:population time="100" logTime="2">
        <me:pop ref="CH2oo.log">7.92044e-37</me:pop>
        <me:pop ref="Ring2.log">1.57929e-07</me:pop>
        <me:pop ref="Altamine2">0.388206</me:pop>
        <me:pop ref="Formaldehyde.log">0.611793</me:pop>
      </me:population>
      <me:population time="125.893" logTime="2.1">
        <me:pop ref="CH2oo.log">7.92044e-37</me:pop>
        <me:pop ref="Ring2.log">1.57929e-07</me:pop>
        <me:pop ref="Altamine2">0.388206</me:pop>
        <me:pop ref="Formaldehyde.log">0.611793</me:pop>
      </me:population>
      <me:population time="158.489" logTime="2.2">
        <me:pop ref="CH2oo.log">7.92043e-37</me:pop>
        <me:pop ref="Ring2.log">1.57929e-07</me:pop>
        <me:pop ref="Altamine2">0.388206</me:pop>
        <me:pop ref="Formaldehyde.log">0.611793</me:pop>
      </me:population>
      <me:population time="199.526" logTime="2.3">
        <me:pop ref="CH2oo.log">7.92043e-37</me:pop>
        <me:pop ref="Ring2.log">1.57929e-07</me:pop>
        <me:pop ref="Altamine2">0.388206</me:pop>
        <me:pop ref="Formaldehyde.log">0.611793</me:pop>
      </me:population>
      <me:population time="251.189" logTime="2.4">
        <me:pop ref="CH2oo.log">7.92042e-37</me:pop>
        <me:pop ref="Ring2.log">1.57928e-07</me:pop>
        <me:pop ref="Altamine2">0.388206</me:pop>
        <me:pop ref="Formaldehyde.log">0.611793</me:pop>
      </me:population>
      <me:population time="316.228" logTime="2.5">
        <me:pop ref="CH2oo.log">7.92042e-37</me:pop>
        <me:pop ref="Ring2.log">1.57928e-07</me:pop>
        <me:pop ref="Altamine2">0.388206</me:pop>
        <me:pop ref="Formaldehyde.log">0.611793</me:pop>
      </me:population>
      <me:population time="398.107" logTime="2.6">
        <me:pop ref="CH2oo.log">7.92041e-37</me:pop>
        <me:pop ref="Ring2.log">1.57928e-07</me:pop>
        <me:pop ref="Altamine2">0.388206</me:pop>
        <me:pop ref="Formaldehyde.log">0.611793</me:pop>
      </me:population>
      <me:population time="501.187" logTime="2.7">
        <me:pop ref="CH2oo.log">7.92039e-37</me:pop>
        <me:pop ref="Ring2.log">1.57928e-07</me:pop>
        <me:pop ref="Altamine2">0.388206</me:pop>
        <me:pop ref="Formaldehyde.log">0.611793</me:pop>
      </me:population>
      <me:population time="630.957" logTime="2.8">
        <me:pop ref="CH2oo.log">7.92038e-37</me:pop>
        <me:pop ref="Ring2.log">1.57928e-07</me:pop>
        <me:pop ref="Altamine2">0.388206</me:pop>
        <me:pop ref="Formaldehyde.log">0.611793</me:pop>
      </me:population>
      <me:population time="794.328" logTime="2.9">
        <me:pop ref="CH2oo.log">7.92036e-37</me:pop>
        <me:pop ref="Ring2.log">1.57927e-07</me:pop>
        <me:pop ref="Altamine2">0.388206</me:pop>
        <me:pop ref="Formaldehyde.log">0.611793</me:pop>
      </me:population>
      <me:population time="1000" logTime="3">
        <me:pop ref="CH2oo.log">7.92033e-37</me:pop>
        <me:pop ref="Ring2.log">1.57927e-07</me:pop>
        <me:pop ref="Altamine2">0.388206</me:pop>
        <me:pop ref="Formaldehyde.log">0.611793</me:pop>
      </me:population>
      <me:population time="1258.93" logTime="3.1">
        <me:pop ref="CH2oo.log">7.9203e-37</me:pop>
        <me:pop ref="Ring2.log">1.57926e-07</me:pop>
        <me:pop ref="Altamine2">0.388206</me:pop>
        <me:pop ref="Formaldehyde.log">0.611793</me:pop>
      </me:population>
      <me:population time="1584.89" logTime="3.2">
        <me:pop ref="CH2oo.log">7.92026e-37</me:pop>
        <me:pop ref="Ring2.log">1.57925e-07</me:pop>
        <me:pop ref="Altamine2">0.388206</me:pop>
        <me:pop ref="Formaldehyde.log">0.611793</me:pop>
      </me:population>
      <me:population time="1995.26" logTime="3.3">
        <me:pop ref="CH2oo.log">7.92021e-37</me:pop>
        <me:pop ref="Ring2.log">1.57924e-07</me:pop>
        <me:pop ref="Altamine2">0.388206</me:pop>
        <me:pop ref="Formaldehyde.log">0.611793</me:pop>
      </me:population>
      <me:population time="2511.89" logTime="3.4">
        <me:pop ref="CH2oo.log">7.92015e-37</me:pop>
        <me:pop ref="Ring2.log">1.57923e-07</me:pop>
        <me:pop ref="Altamine2">0.388206</me:pop>
        <me:pop ref="Formaldehyde.log">0.611793</me:pop>
      </me:population>
      <me:population time="3162.28" logTime="3.5">
        <me:pop ref="CH2oo.log">7.92007e-37</me:pop>
        <me:pop ref="Ring2.log">1.57922e-07</me:pop>
        <me:pop ref="Altamine2">0.388206</me:pop>
        <me:pop ref="Formaldehyde.log">0.611793</me:pop>
      </me:population>
      <me:population time="3981.07" logTime="3.6">
        <me:pop ref="CH2oo.log">7.91998e-37</me:pop>
        <me:pop ref="Ring2.log">1.5792e-07</me:pop>
        <me:pop ref="Altamine2">0.388206</me:pop>
        <me:pop ref="Formaldehyde.log">0.611793</me:pop>
      </me:population>
      <me:population time="5011.87" logTime="3.7">
        <me:pop ref="CH2oo.log">7.91985e-37</me:pop>
        <me:pop ref="Ring2.log">1.57917e-07</me:pop>
        <me:pop ref="Altamine2">0.388206</me:pop>
        <me:pop ref="Formaldehyde.log">0.611793</me:pop>
      </me:population>
      <me:population time="6309.57" logTime="3.8">
        <me:pop ref="CH2oo.log">7.9197e-37</me:pop>
        <me:pop ref="Ring2.log">1.57914e-07</me:pop>
        <me:pop ref="Altamine2">0.388206</me:pop>
        <me:pop ref="Formaldehyde.log">0.611793</me:pop>
      </me:population>
      <me:population time="7943.28" logTime="3.9">
        <me:pop ref="CH2oo.log">7.9195e-37</me:pop>
        <me:pop ref="Ring2.log">1.5791e-07</me:pop>
        <me:pop ref="Altamine2">0.388206</me:pop>
        <me:pop ref="Formaldehyde.log">0.611793</me:pop>
      </me:population>
      <me:population time="10000" logTime="4">
        <me:pop ref="CH2oo.log">7.91925e-37</me:pop>
        <me:pop ref="Ring2.log">1.57905e-07</me:pop>
        <me:pop ref="Altamine2">0.388206</me:pop>
        <me:pop ref="Formaldehyde.log">0.611793</me:pop>
      </me:population>
      <me:population time="12589.3" logTime="4.1">
        <me:pop ref="CH2oo.log">7.91894e-37</me:pop>
        <me:pop ref="Ring2.log">1.57899e-07</me:pop>
        <me:pop ref="Altamine2">0.388206</me:pop>
        <me:pop ref="Formaldehyde.log">0.611793</me:pop>
      </me:population>
      <me:population time="15848.9" logTime="4.2">
        <me:pop ref="CH2oo.log">7.91855e-37</me:pop>
        <me:pop ref="Ring2.log">1.57891e-07</me:pop>
        <me:pop ref="Altamine2">0.388206</me:pop>
        <me:pop ref="Formaldehyde.log">0.611793</me:pop>
      </me:population>
      <me:population time="19952.6" logTime="4.3">
        <me:pop ref="CH2oo.log">7.91806e-37</me:pop>
        <me:pop ref="Ring2.log">1.57881e-07</me:pop>
        <me:pop ref="Altamine2">0.388206</me:pop>
        <me:pop ref="Formaldehyde.log">0.611793</me:pop>
      </me:population>
      <me:population time="25118.9" logTime="4.4">
        <me:pop ref="CH2oo.log">7.91744e-37</me:pop>
        <me:pop ref="Ring2.log">1.57869e-07</me:pop>
        <me:pop ref="Altamine2">0.388206</me:pop>
        <me:pop ref="Formaldehyde.log">0.611793</me:pop>
      </me:population>
      <me:population time="31622.8" logTime="4.5">
        <me:pop ref="CH2oo.log">7.91666e-37</me:pop>
        <me:pop ref="Ring2.log">1.57854e-07</me:pop>
        <me:pop ref="Altamine2">0.388206</me:pop>
        <me:pop ref="Formaldehyde.log">0.611793</me:pop>
      </me:population>
      <me:population time="39810.7" logTime="4.6">
        <me:pop ref="CH2oo.log">7.91568e-37</me:pop>
        <me:pop ref="Ring2.log">1.57834e-07</me:pop>
        <me:pop ref="Altamine2">0.388206</me:pop>
        <me:pop ref="Formaldehyde.log">0.611793</me:pop>
      </me:population>
      <me:population time="50118.7" logTime="4.7">
        <me:pop ref="CH2oo.log">7.91445e-37</me:pop>
        <me:pop ref="Ring2.log">1.57809e-07</me:pop>
        <me:pop ref="Altamine2">0.388206</me:pop>
        <me:pop ref="Formaldehyde.log">0.611793</me:pop>
      </me:population>
      <me:population time="63095.7" logTime="4.8">
        <me:pop ref="CH2oo.log">7.91289e-37</me:pop>
        <me:pop ref="Ring2.log">1.57778e-07</me:pop>
        <me:pop ref="Altamine2">0.388206</me:pop>
        <me:pop ref="Formaldehyde.log">0.611793</me:pop>
      </me:population>
      <me:population time="79432.8" logTime="4.9">
        <me:pop ref="CH2oo.log">7.91094e-37</me:pop>
        <me:pop ref="Ring2.log">1.57739e-07</me:pop>
        <me:pop ref="Altamine2">0.388206</me:pop>
        <me:pop ref="Formaldehyde.log">0.611793</me:pop>
      </me:population>
      <me:population time="100000" logTime="5">
        <me:pop ref="CH2oo.log">7.90848e-37</me:pop>
        <me:pop ref="Ring2.log">1.5769e-07</me:pop>
        <me:pop ref="Altamine2">0.388206</me:pop>
        <me:pop ref="Formaldehyde.log">0.611793</me:pop>
      </me:population>
    </me:populationList>
    <me:rateList T="320" conc="3.3e+17" bathGas="N2" units="s-1">
      <me:firstOrderLoss ref="CH2oo.log">-10.0003</me:firstOrderLoss>
      <me:firstOrderLoss ref="Ring2.log">-1.51338e-08</me:firstOrderLoss>
      <me:firstOrderRate fromRef="CH2oo.log" toRef="Ring2.log" reactionType="isomerization">1.57934e-06</me:firstOrderRate>
      <me:firstOrderRate fromRef="Ring2.log" toRef="CH2oo.log" reactionType="isomerization">5.01535e-29</me:firstOrderRate>
      <me:firstOrderRate fromRef="CH2oo.log" toRef="Altamine2" reactionType="irreversible">3.88218</me:firstOrderRate>
      <me:firstOrderRate fromRef="Ring2.log" toRef="Altamine2" reactionType="irreversible">2.60209e-09</me:firstOrderRate>
      <me:firstOrderRate fromRef="CH2oo.log" toRef="Formaldehyde.log+IsoC2.log" reactionType="irreversible">6.11812</me:firstOrderRate>
      <me:firstOrderRate fromRef="Ring2.log" toRef="Formaldehyde.log+IsoC2.log" reactionType="irreversible">1.25317e-08</me:firstOrderRate>
    </me:rateList>
    <me:eigenvalueList number="606" selection="12">
      <me:eigenvalue>-4.63457e+07</me:eigenvalue>
      <me:eigenvalue>-4.18244e+07</me:eigenvalue>
      <me:eigenvalue>-3.74109e+07</me:eigenvalue>
      <me:eigenvalue>-3.31725e+07</me:eigenvalue>
      <me:eigenvalue>-2.91896e+07</me:eigenvalue>
      <me:eigenvalue>-2.55633e+07</me:eigenvalue>
      <me:eigenvalue>-2.24246e+07</me:eigenvalue>
      <me:eigenvalue>-1.99092e+07</me:eigenvalue>
      <me:eigenvalue>-1.7638e+07</me:eigenvalue>
      <me:eigenvalue>-1.38861e+07</me:eigenvalue>
      <me:eigenvalue>-10.0003</me:eigenvalue>
      <me:eigenvalue>-1.51338e-08</me:eigenvalue>
    </me:eigenvalueList>
    <me:populationList T="320" conc="3.3e+17">
      <me:population time="1e-10" logTime="-10">
        <me:pop ref="CH2oo.log">1</me:pop>
        <me:pop ref="Ring2.log">7.42806e-10</me:pop>
        <me:pop ref="Altamine2">1.00362e-10</me:pop>
        <me:pop ref="Formaldehyde.log">1.56862e-10</me:pop>
      </me:population>
      <me:population time="1.25893e-10" logTime="-9.9">
        <me:pop ref="CH2oo.log">1</me:pop>
        <me:pop ref="Ring2.log">8.73371e-10</me:pop>
        <me:pop ref="Altamine2">1.50429e-10</me:pop>
        <me:pop ref="Formaldehyde.log">2.35164e-10</me:pop>
      </me:population>
      <me:population time="1.58489e-10" logTime="-9.8">
        <me:pop ref="CH2oo.log">1</me:pop>
        <me:pop ref="Ring2.log">1.01304e-09</me:pop>
        <me:pop ref="Altamine2">2.23058e-10</me:pop>
        <me:pop ref="Formaldehyde.log">3.48847e-10</me:pop>
      </me:population>
      <me:population time="1.99526e-10" logTime="-9.7">
        <me:pop ref="CH2oo.log">1</me:pop>
        <me:pop ref="Ring2.log">1.15715e-09</me:pop>
        <me:pop ref="Altamine2">3.26791e-10</me:pop>
        <me:pop ref="Formaldehyde.log">5.11379e-10</me:pop>
      </me:population>
      <me:population time="2.51189e-10" logTime="-9.6">
        <me:pop ref="CH2oo.log">1</me:pop>
        <me:pop ref="Ring2.log">1.29958e-09</me:pop>
        <me:pop ref="Altamine2">4.72483e-10</me:pop>
        <me:pop ref="Formaldehyde.log">7.39895e-10</me:pop>
      </me:population>
      <me:population time="3.16228e-10" logTime="-9.5">
        <me:pop ref="CH2oo.log">1</me:pop>
        <me:pop ref="Ring2.log">1.4333e-09</me:pop>
        <me:pop ref="Altamine2">6.73523e-10</me:pop>
        <me:pop ref="Formaldehyde.log">1.05555e-09</me:pop>
      </me:population>
      <me:population time="3.98107e-10" logTime="-9.4">
        <me:pop ref="CH2oo.log">1</me:pop>
        <me:pop ref="Ring2.log">1.55139e-09</me:pop>
        <me:pop ref="Altamine2">9.46006e-10</me:pop>
        <me:pop ref="Formaldehyde.log">1.48379e-09</me:pop>
      </me:population>
      <me:population time="5.01187e-10" logTime="-9.3">
        <me:pop ref="CH2oo.log">1</me:pop>
        <me:pop ref="Ring2.log">1.64841e-09</me:pop>
        <me:pop ref="Altamine2">1.30894e-09</me:pop>
        <me:pop ref="Formaldehyde.log">2.05467e-09</me:pop>
      </me:population>
      <me:population time="6.30957e-10" logTime="-9.2">
        <me:pop ref="CH2oo.log">1</me:pop>
        <me:pop ref="Ring2.log">1.7216e-09</me:pop>
        <me:pop ref="Altamine2">1.78468e-09</me:pop>
        <me:pop ref="Formaldehyde.log">2.80348e-09</me:pop>
      </me:population>
      <me:population time="7.94328e-10" logTime="-9.1">
        <me:pop ref="CH2oo.log">1</me:pop>
        <me:pop ref="Ring2.log">1.77156e-09</me:pop>
        <me:pop ref="Altamine2">2.39979e-09</me:pop>
        <me:pop ref="Formaldehyde.log">3.77217e-09</me:pop>
      </me:population>
      <me:population time="1e-09" logTime="-9">
        <me:pop ref="CH2oo.log">1</me:pop>
        <me:pop ref="Ring2.log">1.8019e-09</me:pop>
        <me:pop ref="Altamine2">3.18666e-09</me:pop>
        <me:pop ref="Formaldehyde.log">5.01174e-09</me:pop>
      </me:population>
      <me:population time="1.25893e-09" logTime="-8.9">
        <me:pop ref="CH2oo.log">1</me:pop>
        <me:pop ref="Ring2.log">1.81805e-09</me:pop>
        <me:pop ref="Altamine2">4.18571e-09</me:pop>
        <me:pop ref="Formaldehyde.log">6.58588e-09</me:pop>
      </me:population>
      <me:population time="1.58489e-09" logTime="-8.8">
        <me:pop ref="CH2oo.log">1</me:pop>
        <me:pop ref="Ring2.log">1.82548e-09</me:pop>
        <me:pop ref="Altamine2">5.44836e-09</me:pop>
        <me:pop ref="Formaldehyde.log">8.57556e-09</me:pop>
      </me:population>
      <me:population time="1.99526e-09" logTime="-8.7">
        <me:pop ref="CH2oo.log">1</me:pop>
        <me:pop ref="Ring2.log">1.82846e-09</me:pop>
        <me:pop ref="Altamine2">7.04038e-09</me:pop>
        <me:pop ref="Formaldehyde.log">1.10844e-08</me:pop>
      </me:population>
      <me:population time="2.51189e-09" logTime="-8.6">
        <me:pop ref="CH2oo.log">1</me:pop>
        <me:pop ref="Ring2.log">1.82954e-09</me:pop>
        <me:pop ref="Altamine2">9.04562e-09</me:pop>
        <me:pop ref="Formaldehyde.log">1.42445e-08</me:pop>
      </me:population>
      <me:population time="3.16228e-09" logTime="-8.5">
        <me:pop ref="CH2oo.log">1</me:pop>
        <me:pop ref="Ring2.log">1.82996e-09</me:pop>
        <me:pop ref="Altamine2">1.15704e-08</me:pop>
        <me:pop ref="Formaldehyde.log">1.82234e-08</me:pop>
      </me:population>
      <me:population time="3.98107e-09" logTime="-8.4">
        <me:pop ref="CH2oo.log">1</me:pop>
        <me:pop ref="Ring2.log">1.83015e-09</me:pop>
        <me:pop ref="Altamine2">1.47491e-08</me:pop>
        <me:pop ref="Formaldehyde.log">2.32327e-08</me:pop>
      </me:population>
      <me:population time="5.01187e-09" logTime="-8.3">
        <me:pop ref="CH2oo.log">1</me:pop>
        <me:pop ref="Ring2.log">1.83025e-09</me:pop>
        <me:pop ref="Altamine2">1.87508e-08</me:pop>
        <me:pop ref="Formaldehyde.log">2.95392e-08</me:pop>
      </me:population>
      <me:population time="6.30957e-09" logTime="-8.2">
        <me:pop ref="CH2oo.log">1</me:pop>
        <me:pop ref="Ring2.log">1.83032e-09</me:pop>
        <me:pop ref="Altamine2">2.37887e-08</me:pop>
        <me:pop ref="Formaldehyde.log">3.74786e-08</me:pop>
      </me:population>
      <me:population time="7.94328e-09" logTime="-8.1">
        <me:pop ref="CH2oo.log">1</me:pop>
        <me:pop ref="Ring2.log">1.83036e-09</me:pop>
        <me:pop ref="Altamine2">3.0131e-08</me:pop>
        <me:pop ref="Formaldehyde.log">4.74738e-08</me:pop>
      </me:population>
      <me:population time="1e-08" logTime="-8">
        <me:pop ref="CH2oo.log">1</me:pop>
        <me:pop ref="Ring2.log">1.83039e-09</me:pop>
        <me:pop ref="Altamine2">3.81156e-08</me:pop>
        <me:pop ref="Formaldehyde.log">6.0057e-08</me:pop>
      </me:population>
      <me:population time="1.25893e-08" logTime="-7.9">
        <me:pop ref="CH2oo.log">1</me:pop>
        <me:pop ref="Ring2.log">1.83042e-09</me:pop>
        <me:pop ref="Altamine2">4.81675e-08</me:pop>
        <me:pop ref="Formaldehyde.log">7.58984e-08</me:pop>
      </me:population>
      <me:population time="1.58489e-08" logTime="-7.8">
        <me:pop ref="CH2oo.log">1</me:pop>
        <me:pop ref="Ring2.log">1.83044e-09</me:pop>
        <me:pop ref="Altamine2">6.08222e-08</me:pop>
        <me:pop ref="Formaldehyde.log">9.58415e-08</me:pop>
      </me:population>
      <me:population time="1.99526e-08" logTime="-7.7">
        <me:pop ref="CH2oo.log">1</me:pop>
        <me:pop ref="Ring2.log">1.83046e-09</me:pop>
        <me:pop ref="Altamine2">7.67534e-08</me:pop>
        <me:pop ref="Formaldehyde.log">1.20948e-07</me:pop>
      </me:population>
      <me:population time="2.51189e-08" logTime="-7.6">
        <me:pop ref="CH2oo.log">1</me:pop>
        <me:pop ref="Ring2.log">1.83048e-09</me:pop>
        <me:pop ref="Altamine2">9.68097e-08</me:pop>
        <me:pop ref="Formaldehyde.log">1.52556e-07</me:pop>
      </me:population>
      <me:population time="3.16228e-08" logTime="-7.5">
        <me:pop ref="CH2oo.log">1</me:pop>
        <me:pop ref="Ring2.log">1.8305e-09</me:pop>
        <me:pop ref="Altamine2">1.22059e-07</me:pop>
        <me:pop ref="Formaldehyde.log">1.92348e-07</me:pop>
      </me:population>
      <me:population time="3.98107e-08" logTime="-7.4">
        <me:pop ref="CH2oo.log">1</me:pop>
        <me:pop ref="Ring2.log">1.83052e-09</me:pop>
        <me:pop ref="Altamine2">1.53846e-07</me:pop>
        <me:pop ref="Formaldehyde.log">2.42442e-07</me:pop>
      </me:population>
      <me:population time="5.01187e-08" logTime="-7.3">
        <me:pop ref="CH2oo.log">0.999999</me:pop>
        <me:pop ref="Ring2.log">1.83054e-09</me:pop>
        <me:pop ref="Altamine2">1.93864e-07</me:pop>
        <me:pop ref="Formaldehyde.log">3.05508e-07</me:pop>
      </me:population>
      <me:population time="6.30957e-08" logTime="-7.2">
        <me:pop ref="CH2oo.log">0.999999</me:pop>
        <me:pop ref="Ring2.log">1.83056e-09</me:pop>
        <me:pop ref="Altamine2">2.44243e-07</me:pop>
        <me:pop ref="Formaldehyde.log">3.84903e-07</me:pop>
      </me:population>
      <me:population time="7.94328e-08" logTime="-7.1">
        <me:pop ref="CH2oo.log">0.999999</me:pop>
        <me:pop ref="Ring2.log">1.83059e-09</me:pop>
        <me:pop ref="Altamine2">3.07666e-07</me:pop>
        <me:pop ref="Formaldehyde.log">4.84855e-07</me:pop>
      </me:population>
      <me:population time="1e-07" logTime="-7">
        <me:pop ref="CH2oo.log">0.999999</me:pop>
        <me:pop ref="Ring2.log">1.83062e-09</me:pop>
        <me:pop ref="Altamine2">3.87512e-07</me:pop>
        <me:pop ref="Formaldehyde.log">6.10687e-07</me:pop>
      </me:population>
      <me:population time="1.25893e-07" logTime="-6.9">
        <me:pop ref="CH2oo.log">0.999999</me:pop>
        <me:pop ref="Ring2.log">1.83066e-09</me:pop>
        <me:pop ref="Altamine2">4.88031e-07</me:pop>
        <me:pop ref="Formaldehyde.log">7.69101e-07</me:pop>
      </me:population>
      <me:population time="1.58489e-07" logTime="-6.8">
        <me:pop ref="CH2oo.log">0.999998</me:pop>
        <me:pop ref="Ring2.log">1.83071e-09</me:pop>
        <me:pop ref="Altamine2">6.14577e-07</me:pop>
        <me:pop ref="Formaldehyde.log">9.68532e-07</me:pop>
      </me:population>
      <me:population time="1.99526e-07" logTime="-6.7">
        <me:pop ref="CH2oo.log">0.999998</me:pop>
        <me:pop ref="Ring2.log">1.83078e-09</me:pop>
        <me:pop ref="Altamine2">7.7389e-07</me:pop>
        <me:pop ref="Formaldehyde.log">1.2196e-06</me:pop>
      </me:population>
      <me:population time="2.51189e-07" logTime="-6.6">
        <me:pop ref="CH2oo.log">0.999997</me:pop>
        <me:pop ref="Ring2.log">1.83086e-09</me:pop>
        <me:pop ref="Altamine2">9.74452e-07</me:pop>
        <me:pop ref="Formaldehyde.log">1.53568e-06</me:pop>
      </me:population>
      <me:population time="3.16228e-07" logTime="-6.5">
        <me:pop ref="CH2oo.log">0.999997</me:pop>
        <me:pop ref="Ring2.log">1.83096e-09</me:pop>
        <me:pop ref="Altamine2">1.22695e-06</me:pop>
        <me:pop ref="Formaldehyde.log">1.93359e-06</me:pop>
      </me:population>
      <me:population time="3.98107e-07" logTime="-6.4">
        <me:pop ref="CH2oo.log">0.999996</me:pop>
        <me:pop ref="Ring2.log">1.83109e-09</me:pop>
        <me:pop ref="Altamine2">1.54481e-06</me:pop>
        <me:pop ref="Formaldehyde.log">2.43454e-06</me:pop>
      </me:population>
      <me:population time="5.01187e-07" logTime="-6.3">
        <me:pop ref="CH2oo.log">0.999995</me:pop>
        <me:pop ref="Ring2.log">1.83125e-09</me:pop>
        <me:pop ref="Altamine2">1.94499e-06</me:pop>
        <me:pop ref="Formaldehyde.log">3.06519e-06</me:pop>
      </me:population>
      <me:population time="6.30957e-07" logTime="-6.2">
        <me:pop ref="CH2oo.log">0.999994</me:pop>
        <me:pop ref="Ring2.log">1.83145e-09</me:pop>
        <me:pop ref="Altamine2">2.44878e-06</me:pop>
        <me:pop ref="Formaldehyde.log">3.85914e-06</me:pop>
      </me:population>
      <me:population time="7.94328e-07" logTime="-6.1">
        <me:pop ref="CH2oo.log">0.999992</me:pop>
        <me:pop ref="Ring2.log">1.83171e-09</me:pop>
        <me:pop ref="Altamine2">3.08301e-06</me:pop>
        <me:pop ref="Formaldehyde.log">4.85865e-06</me:pop>
      </me:population>
      <me:population time="1e-06" logTime="-6">
        <me:pop ref="CH2oo.log">0.99999</me:pop>
        <me:pop ref="Ring2.log">1.83203e-09</me:pop>
        <me:pop ref="Altamine2">3.88146e-06</me:pop>
        <me:pop ref="Formaldehyde.log">6.11696e-06</me:pop>
      </me:population>
      <me:population time="1.25893e-06" logTime="-5.9">
        <me:pop ref="CH2oo.log">0.999987</me:pop>
        <me:pop ref="Ring2.log">1.83243e-09</me:pop>
        <me:pop ref="Altamine2">4.88664e-06</me:pop>
        <me:pop ref="Formaldehyde.log">7.70108e-06</me:pop>
      </me:population>
      <me:population time="1.58489e-06" logTime="-5.8">
        <me:pop ref="CH2oo.log">0.999984</me:pop>
        <me:pop ref="Ring2.log">1.83294e-09</me:pop>
        <me:pop ref="Altamine2">6.15209e-06</me:pop>
        <me:pop ref="Formaldehyde.log">9.69536e-06</me:pop>
      </me:population>
      <me:population time="1.99526e-06" logTime="-5.7">
        <me:pop ref="CH2oo.log">0.99998</me:pop>
        <me:pop ref="Ring2.log">1.83358e-09</me:pop>
        <me:pop ref="Altamine2">7.74519e-06</me:pop>
        <me:pop ref="Formaldehyde.log">1.2206e-05</me:pop>
      </me:population>
      <me:population time="2.51189e-06" logTime="-5.6">
        <me:pop ref="CH2oo.log">0.999975</me:pop>
        <me:pop ref="Ring2.log">1.83439e-09</me:pop>
        <me:pop ref="Altamine2">9.75077e-06</me:pop>
        <me:pop ref="Formaldehyde.log">1.53667e-05</me:pop>
      </me:population>
      <me:population time="3.16228e-06" logTime="-5.5">
        <me:pop ref="CH2oo.log">0.999968</me:pop>
        <me:pop ref="Ring2.log">1.8354e-09</me:pop>
        <me:pop ref="Altamine2">1.22756e-05</me:pop>
        <me:pop ref="Formaldehyde.log">1.93458e-05</me:pop>
      </me:population>
      <me:population time="3.98107e-06" logTime="-5.4">
        <me:pop ref="CH2oo.log">0.99996</me:pop>
        <me:pop ref="Ring2.log">1.83668e-09</me:pop>
        <me:pop ref="Altamine2">1.54542e-05</me:pop>
        <me:pop ref="Formaldehyde.log">2.43551e-05</me:pop>
      </me:population>
      <me:population time="5.01187e-06" logTime="-5.3">
        <me:pop ref="CH2oo.log">0.99995</me:pop>
        <me:pop ref="Ring2.log">1.83829e-09</me:pop>
        <me:pop ref="Altamine2">1.94558e-05</me:pop>
        <me:pop ref="Formaldehyde.log">3.06613e-05</me:pop>
      </me:population>
      <me:population time="6.30957e-06" logTime="-5.2">
        <me:pop ref="CH2oo.log">0.999937</me:pop>
        <me:pop ref="Ring2.log">1.84032e-09</me:pop>
        <me:pop ref="Altamine2">2.44934e-05</me:pop>
        <me:pop ref="Formaldehyde.log">3.86004e-05</me:pop>
      </me:population>
      <me:population time="7.94328e-06" logTime="-5.1">
        <me:pop ref="CH2oo.log">0.999921</me:pop>
        <me:pop ref="Ring2.log">1.84287e-09</me:pop>
        <me:pop ref="Altamine2">3.08353e-05</me:pop>
        <me:pop ref="Formaldehyde.log">4.85949e-05</me:pop>
      </me:population>
      <me:population time="1e-05" logTime="-5">
        <me:pop ref="CH2oo.log">0.9999</me:pop>
        <me:pop ref="Ring2.log">1.84608e-09</me:pop>
        <me:pop ref="Altamine2">3.88192e-05</me:pop>
        <me:pop ref="Formaldehyde.log">6.1177e-05</me:pop>
      </me:population>
      <me:population time="1.25893e-05" logTime="-4.9">
        <me:pop ref="CH2oo.log">0.999874</me:pop>
        <me:pop ref="Ring2.log">1.85012e-09</me:pop>
        <me:pop ref="Altamine2">4.887e-05</me:pop>
        <me:pop ref="Formaldehyde.log">7.70166e-05</me:pop>
      </me:population>
      <me:population time="1.58489e-05" logTime="-4.8">
        <me:pop ref="CH2oo.log">0.999842</me:pop>
        <me:pop ref="Ring2.log">1.85521e-09</me:pop>
        <me:pop ref="Altamine2">6.15228e-05</me:pop>
        <me:pop ref="Formaldehyde.log">9.69568e-05</me:pop>
      </me:population>
      <me:population time="1.99526e-05" logTime="-4.7">
        <me:pop ref="CH2oo.log">0.9998</me:pop>
        <me:pop ref="Ring2.log">1.86161e-09</me:pop>
        <me:pop ref="Altamine2">7.74513e-05</me:pop>
        <me:pop ref="Formaldehyde.log">0.000122059</me:pop>
      </me:population>
      <me:population time="2.51189e-05" logTime="-4.6">
        <me:pop ref="CH2oo.log">0.999749</me:pop>
        <me:pop ref="Ring2.log">1.86967e-09</me:pop>
        <me:pop ref="Altamine2">9.7503e-05</me:pop>
        <me:pop ref="Formaldehyde.log">0.00015366</me:pop>
      </me:population>
      <me:population time="3.16228e-05" logTime="-4.5">
        <me:pop ref="CH2oo.log">0.999684</me:pop>
        <me:pop ref="Ring2.log">1.87982e-09</me:pop>
        <me:pop ref="Altamine2">0.000122745</me:pop>
        <me:pop ref="Formaldehyde.log">0.00019344</me:pop>
      </me:population>
      <me:population time="3.98107e-05" logTime="-4.4">
        <me:pop ref="CH2oo.log">0.999602</me:pop>
        <me:pop ref="Ring2.log">1.8926e-09</me:pop>
        <me:pop ref="Altamine2">0.000154521</me:pop>
        <me:pop ref="Formaldehyde.log">0.000243517</me:pop>
      </me:population>
      <me:population time="5.01187e-05" logTime="-4.3">
        <me:pop ref="CH2oo.log">0.999499</me:pop>
        <me:pop ref="Ring2.log">1.90868e-09</me:pop>
        <me:pop ref="Altamine2">0.00019452</me:pop>
        <me:pop ref="Formaldehyde.log">0.000306554</me:pop>
      </me:population>
      <me:population time="6.30957e-05" logTime="-4.2">
        <me:pop ref="CH2oo.log">0.999369</me:pop>
        <me:pop ref="Ring2.log">1.92893e-09</me:pop>
        <me:pop ref="Altamine2">0.000244871</me:pop>
        <me:pop ref="Formaldehyde.log">0.000385904</me:pop>
      </me:population>
      <me:population time="7.94328e-05" logTime="-4.1">
        <me:pop ref="CH2oo.log">0.999206</me:pop>
        <me:pop ref="Ring2.log">1.95442e-09</me:pop>
        <me:pop ref="Altamine2">0.000308249</me:pop>
        <me:pop ref="Formaldehyde.log">0.000485785</me:pop>
      </me:population>
      <me:population time="0.0001" logTime="-4">
        <me:pop ref="CH2oo.log">0.999</me:pop>
        <me:pop ref="Ring2.log">1.98649e-09</me:pop>
        <me:pop ref="Altamine2">0.000388023</me:pop>
        <me:pop ref="Formaldehyde.log">0.000611505</me:pop>
      </me:population>
      <me:population time="0.000125893" logTime="-3.9">
        <me:pop ref="CH2oo.log">0.998742</me:pop>
        <me:pop ref="Ring2.log">2.02687e-09</me:pop>
        <me:pop ref="Altamine2">0.000488429</me:pop>
        <me:pop ref="Formaldehyde.log">0.00076974</me:pop>
      </me:population>
      <me:population time="0.000158489" logTime="-3.8">
        <me:pop ref="CH2oo.log">0.998416</me:pop>
        <me:pop ref="Ring2.log">2.07768e-09</me:pop>
        <me:pop ref="Altamine2">0.000614796</me:pop>
        <me:pop ref="Formaldehyde.log">0.000968887</me:pop>
      </me:population>
      <me:population time="0.000199526" logTime="-3.7">
        <me:pop ref="CH2oo.log">0.998007</me:pop>
        <me:pop ref="Ring2.log">2.14162e-09</me:pop>
        <me:pop ref="Altamine2">0.000773824</me:pop>
        <me:pop ref="Formaldehyde.log">0.00121951</me:pop>
      </me:population>
      <me:population time="0.000251189" logTime="-3.6">
        <me:pop ref="CH2oo.log">0.997491</me:pop>
        <me:pop ref="Ring2.log">2.22209e-09</me:pop>
        <me:pop ref="Altamine2">0.000973935</me:pop>
        <me:pop ref="Formaldehyde.log">0.00153487</me:pop>
      </me:population>
      <me:population time="0.000316228" logTime="-3.5">
        <me:pop ref="CH2oo.log">0.996843</me:pop>
        <me:pop ref="Ring2.log">2.32333e-09</me:pop>
        <me:pop ref="Altamine2">0.00122571</me:pop>
        <me:pop ref="Formaldehyde.log">0.00193166</me:pop>
      </me:population>
      <me:population time="0.000398107" logTime="-3.4">
        <me:pop ref="CH2oo.log">0.996027</me:pop>
        <me:pop ref="Ring2.log">2.45069e-09</me:pop>
        <me:pop ref="Altamine2">0.00154245</me:pop>
        <me:pop ref="Formaldehyde.log">0.00243082</me:pop>
      </me:population>
      <me:population time="0.000501187" logTime="-3.3">
        <me:pop ref="CH2oo.log">0.995001</me:pop>
        <me:pop ref="Ring2.log">2.61088e-09</me:pop>
        <me:pop ref="Altamine2">0.00194083</me:pop>
        <me:pop ref="Formaldehyde.log">0.00305865</me:pop>
      </me:population>
      <me:population time="0.000630957" logTime="-3.2">
        <me:pop ref="CH2oo.log">0.99371</me:pop>
        <me:pop ref="Ring2.log">2.81231e-09</me:pop>
        <me:pop ref="Altamine2">0.00244178</me:pop>
        <me:pop ref="Formaldehyde.log">0.00384812</me:pop>
      </me:population>
      <me:population time="0.000794328" logTime="-3.1">
        <me:pop ref="CH2oo.log">0.992088</me:pop>
        <me:pop ref="Ring2.log">3.06553e-09</me:pop>
        <me:pop ref="Altamine2">0.00307151</me:pop>
        <me:pop ref="Formaldehyde.log">0.00484054</me:pop>
      </me:population>
      <me:population time="0.001" logTime="-3">
        <me:pop ref="CH2oo.log">0.99005</me:pop>
        <me:pop ref="Ring2.log">3.38372e-09</me:pop>
        <me:pop ref="Altamine2">0.00386283</me:pop>
        <me:pop ref="Formaldehyde.log">0.00608763</me:pop>
      </me:population>
      <me:population time="0.00125893" logTime="-2.9">
        <me:pop ref="CH2oo.log">0.987489</me:pop>
        <me:pop ref="Ring2.log">3.78337e-09</me:pop>
        <me:pop ref="Altamine2">0.00485674</me:pop>
        <me:pop ref="Formaldehyde.log">0.00765397</me:pop>
      </me:population>
      <me:population time="0.00158489" logTime="-2.8">
        <me:pop ref="CH2oo.log">0.984276</me:pop>
        <me:pop ref="Ring2.log">4.28504e-09</me:pop>
        <me:pop ref="Altamine2">0.00610434</me:pop>
        <me:pop ref="Formaldehyde.log">0.00962013</me:pop>
      </me:population>
      <me:population time="0.00199526" logTime="-2.7">
        <me:pop ref="CH2oo.log">0.980245</me:pop>
        <me:pop ref="Ring2.log">4.91427e-09</me:pop>
        <me:pop ref="Altamine2">0.0076692</me:pop>
        <me:pop ref="Formaldehyde.log">0.0120863</me:pop>
      </me:population>
      <me:population time="0.00251189" logTime="-2.6">
        <me:pop ref="CH2oo.log">0.975193</me:pop>
        <me:pop ref="Ring2.log">5.70277e-09</me:pop>
        <me:pop ref="Altamine2">0.00963014</me:pop>
        <me:pop ref="Formaldehyde.log">0.0151766</me:pop>
      </me:population>
      <me:population time="0.00316228" logTime="-2.5">
        <me:pop ref="CH2oo.log">0.968871</me:pop>
        <me:pop ref="Ring2.log">6.68965e-09</me:pop>
        <me:pop ref="Altamine2">0.0120844</me:pop>
        <me:pop ref="Formaldehyde.log">0.0190445</me:pop>
      </me:population>
      <me:population time="0.00398107" logTime="-2.4">
        <me:pop ref="CH2oo.log">0.96097</me:pop>
        <me:pop ref="Ring2.log">7.92297e-09</me:pop>
        <me:pop ref="Altamine2">0.0151516</me:pop>
        <me:pop ref="Formaldehyde.log">0.0238782</me:pop>
      </me:population>
      <me:population time="0.00501187" logTime="-2.3">
        <me:pop ref="CH2oo.log">0.951115</me:pop>
        <me:pop ref="Ring2.log">9.46134e-09</me:pop>
        <me:pop ref="Altamine2">0.0189774</me:pop>
        <me:pop ref="Formaldehyde.log">0.0299075</me:pop>
      </me:population>
      <me:population time="0.00630957" logTime="-2.2">
        <me:pop ref="CH2oo.log">0.938852</me:pop>
        <me:pop ref="Ring2.log">1.13756e-08</me:pop>
        <me:pop ref="Altamine2">0.0237381</me:pop>
        <me:pop ref="Formaldehyde.log">0.0374101</me:pop>
      </me:population>
      <me:population time="0.00794328" logTime="-2.1">
        <me:pop ref="CH2oo.log">0.923638</me:pop>
        <me:pop ref="Ring2.log">1.37505e-08</me:pop>
        <me:pop ref="Altamine2">0.0296443</me:pop>
        <me:pop ref="Formaldehyde.log">0.0467179</me:pop>
      </me:population>
      <me:population time="0.01" logTime="-2">
        <me:pop ref="CH2oo.log">0.904835</me:pop>
        <me:pop ref="Ring2.log">1.66856e-08</me:pop>
        <me:pop ref="Altamine2">0.0369438</me:pop>
        <me:pop ref="Formaldehyde.log">0.0582215</me:pop>
      </me:population>
      <me:population time="0.0125893" logTime="-1.9">
        <me:pop ref="CH2oo.log">0.881706</me:pop>
        <me:pop ref="Ring2.log">2.0296e-08</me:pop>
        <me:pop ref="Altamine2">0.0459224</me:pop>
        <me:pop ref="Formaldehyde.log">0.0723713</me:pop>
      </me:population>
      <me:population time="0.0158489" logTime="-1.8">
        <me:pop ref="CH2oo.log">0.853428</me:pop>
        <me:pop ref="Ring2.log">2.47102e-08</me:pop>
        <me:pop ref="Altamine2">0.0569002</me:pop>
        <me:pop ref="Formaldehyde.log">0.0896718</me:pop>
      </me:population>
      <me:population time="0.0199526" logTime="-1.7">
        <me:pop ref="CH2oo.log">0.819114</me:pop>
        <me:pop ref="Ring2.log">3.00666e-08</me:pop>
        <me:pop ref="Altamine2">0.0702212</me:pop>
        <me:pop ref="Formaldehyde.log">0.110665</me:pop>
      </me:population>
      <me:population time="0.0251189" logTime="-1.6">
        <me:pop ref="CH2oo.log">0.77787</me:pop>
        <me:pop ref="Ring2.log">3.65047e-08</me:pop>
        <me:pop ref="Altamine2">0.0862324</me:pop>
        <me:pop ref="Formaldehyde.log">0.135898</me:pop>
      </me:population>
      <me:population time="0.0316228" logTime="-1.5">
        <me:pop ref="CH2oo.log">0.728886</me:pop>
        <me:pop ref="Ring2.log">4.41509e-08</me:pop>
        <me:pop ref="Altamine2">0.105248</me:pop>
        <me:pop ref="Formaldehyde.log">0.165865</me:pop>
      </me:population>
      <me:population time="0.0398107" logTime="-1.4">
        <me:pop ref="CH2oo.log">0.671582</me:pop>
        <me:pop ref="Ring2.log">5.30961e-08</me:pop>
        <me:pop ref="Altamine2">0.127494</me:pop>
        <me:pop ref="Formaldehyde.log">0.200924</me:pop>
      </me:population>
      <me:population time="0.0501187" logTime="-1.3">
        <me:pop ref="CH2oo.log">0.605802</me:pop>
        <me:pop ref="Ring2.log">6.33643e-08</me:pop>
        <me:pop ref="Altamine2">0.15303</me:pop>
        <me:pop ref="Formaldehyde.log">0.241168</me:pop>
      </me:population>
      <me:population time="0.0630957" logTime="-1.2">
        <me:pop ref="CH2oo.log">0.532072</me:pop>
        <me:pop ref="Ring2.log">7.48734e-08</me:pop>
        <me:pop ref="Altamine2">0.181653</me:pop>
        <me:pop ref="Formaldehyde.log">0.286275</me:pop>
      </me:population>
      <me:population time="0.0794328" logTime="-1.1">
        <me:pop ref="CH2oo.log">0.451874</me:pop>
        <me:pop ref="Ring2.log">8.73922e-08</me:pop>
        <me:pop ref="Altamine2">0.212786</me:pop>
        <me:pop ref="Formaldehyde.log">0.33534</me:pop>
      </me:population>
      <me:population time="0.1" logTime="-1">
        <me:pop ref="CH2oo.log">0.367868</me:pop>
        <me:pop ref="Ring2.log">1.00505e-07</me:pop>
        <me:pop ref="Altamine2">0.245398</me:pop>
        <me:pop ref="Formaldehyde.log">0.386734</me:pop>
      </me:population>
      <me:population time="0.125893" logTime="-0.9">
        <me:pop ref="CH2oo.log">0.283948</me:pop>
        <me:pop ref="Ring2.log">1.13605e-07</me:pop>
        <me:pop ref="Altamine2">0.277976</me:pop>
        <me:pop ref="Formaldehyde.log">0.438076</me:pop>
      </me:population>
      <me:population time="0.158489" logTime="-0.8">
        <me:pop ref="CH2oo.log">0.20496</me:pop>
        <me:pop ref="Ring2.log">1.25935e-07</me:pop>
        <me:pop ref="Altamine2">0.30864</me:pop>
        <me:pop ref="Formaldehyde.log">0.4864</me:pop>
      </me:population>
      <me:population time="0.199526" logTime="-0.7">
        <me:pop ref="CH2oo.log">0.13597</me:pop>
        <me:pop ref="Ring2.log">1.36704e-07</me:pop>
        <me:pop ref="Altamine2">0.335422</me:pop>
        <me:pop ref="Formaldehyde.log">0.528608</me:pop>
      </me:population>
      <me:population time="0.251189" logTime="-0.6">
        <me:pop ref="CH2oo.log">0.0811089</me:pop>
        <me:pop ref="Ring2.log">1.45268e-07</me:pop>
        <me:pop ref="Altamine2">0.356719</me:pop>
        <me:pop ref="Formaldehyde.log">0.562172</me:pop>
      </me:population>
      <me:population time="0.316228" logTime="-0.5">
        <me:pop ref="CH2oo.log">0.0423252</me:pop>
        <me:pop ref="Ring2.log">1.51322e-07</me:pop>
        <me:pop ref="Altamine2">0.371775</me:pop>
        <me:pop ref="Formaldehyde.log">0.585899</me:pop>
      </me:population>
      <me:population time="0.398107" logTime="-0.4">
        <me:pop ref="CH2oo.log">0.0186634</me:pop>
        <me:pop ref="Ring2.log">1.55016e-07</me:pop>
        <me:pop ref="Altamine2">0.380961</me:pop>
        <me:pop ref="Formaldehyde.log">0.600375</me:pop>
      </me:population>
      <me:population time="0.501187" logTime="-0.3">
        <me:pop ref="CH2oo.log">0.00665742</me:pop>
        <me:pop ref="Ring2.log">1.5689e-07</me:pop>
        <me:pop ref="Altamine2">0.385622</me:pop>
        <me:pop ref="Formaldehyde.log">0.607721</me:pop>
      </me:population>
      <me:population time="0.630957" logTime="-0.2">
        <me:pop ref="CH2oo.log">0.00181846</me:pop>
        <me:pop ref="Ring2.log">1.57645e-07</me:pop>
        <me:pop ref="Altamine2">0.3875</me:pop>
        <me:pop ref="Formaldehyde.log">0.610681</me:pop>
      </me:population>
      <me:population time="0.794328" logTime="-0.1">
        <me:pop ref="CH2oo.log">0.000354954</me:pop>
        <me:pop ref="Ring2.log">1.57874e-07</me:pop>
        <me:pop ref="Altamine2">0.388069</me:pop>
        <me:pop ref="Formaldehyde.log">0.611576</me:pop>
      </me:population>
      <me:population time="1" logTime="0">
        <me:pop ref="CH2oo.log">4.53862e-05</me:pop>
        <me:pop ref="Ring2.log">1.57922e-07</me:pop>
        <me:pop ref="Altamine2">0.388189</me:pop>
        <me:pop ref="Formaldehyde.log">0.611766</me:pop>
      </me:population>
      <me:population time="1.25893" logTime="0.1">
        <me:pop ref="CH2oo.log">3.40715e-06</me:pop>
        <me:pop ref="Ring2.log">1.57929e-07</me:pop>
        <me:pop ref="Altamine2">0.388205</me:pop>
        <me:pop ref="Formaldehyde.log">0.611791</me:pop>
      </me:population>
      <me:population time="1.58489" logTime="0.2">
        <me:pop ref="CH2oo.log">1.30824e-07</me:pop>
        <me:pop ref="Ring2.log">1.57929e-07</me:pop>
        <me:pop ref="Altamine2">0.388206</me:pop>
        <me:pop ref="Formaldehyde.log">0.611793</me:pop>
      </me:population>
      <me:population time="1.99526" logTime="0.3">
        <me:pop ref="CH2oo.log">2.15985e-09</me:pop>
        <me:pop ref="Ring2.log">1.57929e-07</me:pop>
        <me:pop ref="Altamine2">0.388206</me:pop>
        <me:pop ref="Formaldehyde.log">0.611793</me:pop>
      </me:population>
      <me:population time="2.51189" logTime="0.4">
        <me:pop ref="CH2oo.log">1.23222e-11</me:pop>
        <me:pop ref="Ring2.log">1.57929e-07</me:pop>
        <me:pop ref="Altamine2">0.388206</me:pop>
        <me:pop ref="Formaldehyde.log">0.611793</me:pop>
      </me:population>
      <me:population time="3.16228" logTime="0.5">
        <me:pop ref="CH2oo.log">1.84497e-14</me:pop>
        <me:pop ref="Ring2.log">1.57929e-07</me:pop>
        <me:pop ref="Altamine2">0.388206</me:pop>
        <me:pop ref="Formaldehyde.log">0.611793</me:pop>
      </me:population>
      <me:population time="3.98107" logTime="0.6">
        <me:pop ref="CH2oo.log">5.12748e-18</me:pop>
        <me:pop ref="Ring2.log">1.57929e-07</me:pop>
        <me:pop ref="Altamine2">0.388206</me:pop>
        <me:pop ref="Formaldehyde.log">0.611793</me:pop>
      </me:population>
      <me:population time="5.01187" logTime="0.7">
        <me:pop ref="CH2oo.log">1.71025e-22</me:pop>
        <me:pop ref="Ring2.log">1.57929e-07</me:pop>
        <me:pop ref="Altamine2">0.388206</me:pop>
        <me:pop ref="Formaldehyde.log">0.611793</me:pop>
      </me:population>
      <me:population time="6.30957" logTime="0.8">
        <me:pop ref="CH2oo.log">3.95407e-28</me:pop>
        <me:pop ref="Ring2.log">1.57929e-07</me:pop>
        <me:pop ref="Altamine2">0.388206</me:pop>
        <me:pop ref="Formaldehyde.log">0.611793</me:pop>
      </me:population>
      <me:population time="7.94328" logTime="0.9">
        <me:pop ref="CH2oo.log">3.25405e-35</me:pop>
        <me:pop ref="Ring2.log">1.57929e-07</me:pop>
        <me:pop ref="Altamine2">0.388206</me:pop>
        <me:pop ref="Formaldehyde.log">0.611793</me:pop>
      </me:population>
      <me:population time="10" logTime="1">
        <me:pop ref="CH2oo.log">7.92045e-37</me:pop>
        <me:pop ref="Ring2.log">1.57929e-07</me:pop>
        <me:pop ref="Altamine2">0.388206</me:pop>
        <me:pop ref="Formaldehyde.log">0.611793</me:pop>
      </me:population>
      <me:population time="12.5893" logTime="1.1">
        <me:pop ref="CH2oo.log">7.92045e-37</me:pop>
        <me:pop ref="Ring2.log">1.57929e-07</me:pop>
        <me:pop ref="Altamine2">0.388206</me:pop>
        <me:pop ref="Formaldehyde.log">0.611793</me:pop>
      </me:population>
      <me:population time="15.8489" logTime="1.2">
        <me:pop ref="CH2oo.log">7.92045e-37</me:pop>
        <me:pop ref="Ring2.log">1.57929e-07</me:pop>
        <me:pop ref="Altamine2">0.388206</me:pop>
        <me:pop ref="Formaldehyde.log">0.611793</me:pop>
      </me:population>
      <me:population time="19.9526" logTime="1.3">
        <me:pop ref="CH2oo.log">7.92045e-37</me:pop>
        <me:pop ref="Ring2.log">1.57929e-07</me:pop>
        <me:pop ref="Altamine2">0.388206</me:pop>
        <me:pop ref="Formaldehyde.log">0.611793</me:pop>
      </me:population>
      <me:population time="25.1189" logTime="1.4">
        <me:pop ref="CH2oo.log">7.92045e-37</me:pop>
        <me:pop ref="Ring2.log">1.57929e-07</me:pop>
        <me:pop ref="Altamine2">0.388206</me:pop>
        <me:pop ref="Formaldehyde.log">0.611793</me:pop>
      </me:population>
      <me:population time="31.6228" logTime="1.5">
        <me:pop ref="CH2oo.log">7.92045e-37</me:pop>
        <me:pop ref="Ring2.log">1.57929e-07</me:pop>
        <me:pop ref="Altamine2">0.388206</me:pop>
        <me:pop ref="Formaldehyde.log">0.611793</me:pop>
      </me:population>
      <me:population time="39.8107" logTime="1.6">
        <me:pop ref="CH2oo.log">7.92045e-37</me:pop>
        <me:pop ref="Ring2.log">1.57929e-07</me:pop>
        <me:pop ref="Altamine2">0.388206</me:pop>
        <me:pop ref="Formaldehyde.log">0.611793</me:pop>
      </me:population>
      <me:population time="50.1187" logTime="1.7">
        <me:pop ref="CH2oo.log">7.92045e-37</me:pop>
        <me:pop ref="Ring2.log">1.57929e-07</me:pop>
        <me:pop ref="Altamine2">0.388206</me:pop>
        <me:pop ref="Formaldehyde.log">0.611793</me:pop>
      </me:population>
      <me:population time="63.0957" logTime="1.8">
        <me:pop ref="CH2oo.log">7.92045e-37</me:pop>
        <me:pop ref="Ring2.log">1.57929e-07</me:pop>
        <me:pop ref="Altamine2">0.388206</me:pop>
        <me:pop ref="Formaldehyde.log">0.611793</me:pop>
      </me:population>
      <me:population time="79.4328" logTime="1.9">
        <me:pop ref="CH2oo.log">7.92044e-37</me:pop>
        <me:pop ref="Ring2.log">1.57929e-07</me:pop>
        <me:pop ref="Altamine2">0.388206</me:pop>
        <me:pop ref="Formaldehyde.log">0.611793</me:pop>
      </me:population>
      <me:population time="100" logTime="2">
        <me:pop ref="CH2oo.log">7.92044e-37</me:pop>
        <me:pop ref="Ring2.log">1.57929e-07</me:pop>
        <me:pop ref="Altamine2">0.388206</me:pop>
        <me:pop ref="Formaldehyde.log">0.611793</me:pop>
      </me:population>
      <me:population time="125.893" logTime="2.1">
        <me:pop ref="CH2oo.log">7.92044e-37</me:pop>
        <me:pop ref="Ring2.log">1.57929e-07</me:pop>
        <me:pop ref="Altamine2">0.388206</me:pop>
        <me:pop ref="Formaldehyde.log">0.611793</me:pop>
      </me:population>
      <me:population time="158.489" logTime="2.2">
        <me:pop ref="CH2oo.log">7.92043e-37</me:pop>
        <me:pop ref="Ring2.log">1.57929e-07</me:pop>
        <me:pop ref="Altamine2">0.388206</me:pop>
        <me:pop ref="Formaldehyde.log">0.611793</me:pop>
      </me:population>
      <me:population time="199.526" logTime="2.3">
        <me:pop ref="CH2oo.log">7.92043e-37</me:pop>
        <me:pop ref="Ring2.log">1.57929e-07</me:pop>
        <me:pop ref="Altamine2">0.388206</me:pop>
        <me:pop ref="Formaldehyde.log">0.611793</me:pop>
      </me:population>
      <me:population time="251.189" logTime="2.4">
        <me:pop ref="CH2oo.log">7.92042e-37</me:pop>
        <me:pop ref="Ring2.log">1.57928e-07</me:pop>
        <me:pop ref="Altamine2">0.388206</me:pop>
        <me:pop ref="Formaldehyde.log">0.611793</me:pop>
      </me:population>
      <me:population time="316.228" logTime="2.5">
        <me:pop ref="CH2oo.log">7.92042e-37</me:pop>
        <me:pop ref="Ring2.log">1.57928e-07</me:pop>
        <me:pop ref="Altamine2">0.388206</me:pop>
        <me:pop ref="Formaldehyde.log">0.611793</me:pop>
      </me:population>
      <me:population time="398.107" logTime="2.6">
        <me:pop ref="CH2oo.log">7.92041e-37</me:pop>
        <me:pop ref="Ring2.log">1.57928e-07</me:pop>
        <me:pop ref="Altamine2">0.388206</me:pop>
        <me:pop ref="Formaldehyde.log">0.611793</me:pop>
      </me:population>
      <me:population time="501.187" logTime="2.7">
        <me:pop ref="CH2oo.log">7.92039e-37</me:pop>
        <me:pop ref="Ring2.log">1.57928e-07</me:pop>
        <me:pop ref="Altamine2">0.388206</me:pop>
        <me:pop ref="Formaldehyde.log">0.611793</me:pop>
      </me:population>
      <me:population time="630.957" logTime="2.8">
        <me:pop ref="CH2oo.log">7.92038e-37</me:pop>
        <me:pop ref="Ring2.log">1.57928e-07</me:pop>
        <me:pop ref="Altamine2">0.388206</me:pop>
        <me:pop ref="Formaldehyde.log">0.611793</me:pop>
      </me:population>
      <me:population time="794.328" logTime="2.9">
        <me:pop ref="CH2oo.log">7.92036e-37</me:pop>
        <me:pop ref="Ring2.log">1.57927e-07</me:pop>
        <me:pop ref="Altamine2">0.388206</me:pop>
        <me:pop ref="Formaldehyde.log">0.611793</me:pop>
      </me:population>
      <me:population time="1000" logTime="3">
        <me:pop ref="CH2oo.log">7.92033e-37</me:pop>
        <me:pop ref="Ring2.log">1.57927e-07</me:pop>
        <me:pop ref="Altamine2">0.388206</me:pop>
        <me:pop ref="Formaldehyde.log">0.611793</me:pop>
      </me:population>
      <me:population time="1258.93" logTime="3.1">
        <me:pop ref="CH2oo.log">7.9203e-37</me:pop>
        <me:pop ref="Ring2.log">1.57926e-07</me:pop>
        <me:pop ref="Altamine2">0.388206</me:pop>
        <me:pop ref="Formaldehyde.log">0.611793</me:pop>
      </me:population>
      <me:population time="1584.89" logTime="3.2">
        <me:pop ref="CH2oo.log">7.92026e-37</me:pop>
        <me:pop ref="Ring2.log">1.57925e-07</me:pop>
        <me:pop ref="Altamine2">0.388206</me:pop>
        <me:pop ref="Formaldehyde.log">0.611793</me:pop>
      </me:population>
      <me:population time="1995.26" logTime="3.3">
        <me:pop ref="CH2oo.log">7.92021e-37</me:pop>
        <me:pop ref="Ring2.log">1.57924e-07</me:pop>
        <me:pop ref="Altamine2">0.388206</me:pop>
        <me:pop ref="Formaldehyde.log">0.611793</me:pop>
      </me:population>
      <me:population time="2511.89" logTime="3.4">
        <me:pop ref="CH2oo.log">7.92015e-37</me:pop>
        <me:pop ref="Ring2.log">1.57923e-07</me:pop>
        <me:pop ref="Altamine2">0.388206</me:pop>
        <me:pop ref="Formaldehyde.log">0.611793</me:pop>
      </me:population>
      <me:population time="3162.28" logTime="3.5">
        <me:pop ref="CH2oo.log">7.92007e-37</me:pop>
        <me:pop ref="Ring2.log">1.57922e-07</me:pop>
        <me:pop ref="Altamine2">0.388206</me:pop>
        <me:pop ref="Formaldehyde.log">0.611793</me:pop>
      </me:population>
      <me:population time="3981.07" logTime="3.6">
        <me:pop ref="CH2oo.log">7.91998e-37</me:pop>
        <me:pop ref="Ring2.log">1.5792e-07</me:pop>
        <me:pop ref="Altamine2">0.388206</me:pop>
        <me:pop ref="Formaldehyde.log">0.611793</me:pop>
      </me:population>
      <me:population time="5011.87" logTime="3.7">
        <me:pop ref="CH2oo.log">7.91985e-37</me:pop>
        <me:pop ref="Ring2.log">1.57917e-07</me:pop>
        <me:pop ref="Altamine2">0.388206</me:pop>
        <me:pop ref="Formaldehyde.log">0.611793</me:pop>
      </me:population>
      <me:population time="6309.57" logTime="3.8">
        <me:pop ref="CH2oo.log">7.9197e-37</me:pop>
        <me:pop ref="Ring2.log">1.57914e-07</me:pop>
        <me:pop ref="Altamine2">0.388206</me:pop>
        <me:pop ref="Formaldehyde.log">0.611793</me:pop>
      </me:population>
      <me:population time="7943.28" logTime="3.9">
        <me:pop ref="CH2oo.log">7.9195e-37</me:pop>
        <me:pop ref="Ring2.log">1.5791e-07</me:pop>
        <me:pop ref="Altamine2">0.388206</me:pop>
        <me:pop ref="Formaldehyde.log">0.611793</me:pop>
      </me:population>
      <me:population time="10000" logTime="4">
        <me:pop ref="CH2oo.log">7.91925e-37</me:pop>
        <me:pop ref="Ring2.log">1.57905e-07</me:pop>
        <me:pop ref="Altamine2">0.388206</me:pop>
        <me:pop ref="Formaldehyde.log">0.611793</me:pop>
      </me:population>
      <me:population time="12589.3" logTime="4.1">
        <me:pop ref="CH2oo.log">7.91894e-37</me:pop>
        <me:pop ref="Ring2.log">1.57899e-07</me:pop>
        <me:pop ref="Altamine2">0.388206</me:pop>
        <me:pop ref="Formaldehyde.log">0.611793</me:pop>
      </me:population>
      <me:population time="15848.9" logTime="4.2">
        <me:pop ref="CH2oo.log">7.91855e-37</me:pop>
        <me:pop ref="Ring2.log">1.57891e-07</me:pop>
        <me:pop ref="Altamine2">0.388206</me:pop>
        <me:pop ref="Formaldehyde.log">0.611793</me:pop>
      </me:population>
      <me:population time="19952.6" logTime="4.3">
        <me:pop ref="CH2oo.log">7.91806e-37</me:pop>
        <me:pop ref="Ring2.log">1.57881e-07</me:pop>
        <me:pop ref="Altamine2">0.388206</me:pop>
        <me:pop ref="Formaldehyde.log">0.611793</me:pop>
      </me:population>
      <me:population time="25118.9" logTime="4.4">
        <me:pop ref="CH2oo.log">7.91744e-37</me:pop>
        <me:pop ref="Ring2.log">1.57869e-07</me:pop>
        <me:pop ref="Altamine2">0.388206</me:pop>
        <me:pop ref="Formaldehyde.log">0.611793</me:pop>
      </me:population>
      <me:population time="31622.8" logTime="4.5">
        <me:pop ref="CH2oo.log">7.91666e-37</me:pop>
        <me:pop ref="Ring2.log">1.57854e-07</me:pop>
        <me:pop ref="Altamine2">0.388206</me:pop>
        <me:pop ref="Formaldehyde.log">0.611793</me:pop>
      </me:population>
      <me:population time="39810.7" logTime="4.6">
        <me:pop ref="CH2oo.log">7.91568e-37</me:pop>
        <me:pop ref="Ring2.log">1.57834e-07</me:pop>
        <me:pop ref="Altamine2">0.388206</me:pop>
        <me:pop ref="Formaldehyde.log">0.611793</me:pop>
      </me:population>
      <me:population time="50118.7" logTime="4.7">
        <me:pop ref="CH2oo.log">7.91445e-37</me:pop>
        <me:pop ref="Ring2.log">1.57809e-07</me:pop>
        <me:pop ref="Altamine2">0.388206</me:pop>
        <me:pop ref="Formaldehyde.log">0.611793</me:pop>
      </me:population>
      <me:population time="63095.7" logTime="4.8">
        <me:pop ref="CH2oo.log">7.91289e-37</me:pop>
        <me:pop ref="Ring2.log">1.57778e-07</me:pop>
        <me:pop ref="Altamine2">0.388206</me:pop>
        <me:pop ref="Formaldehyde.log">0.611793</me:pop>
      </me:population>
      <me:population time="79432.8" logTime="4.9">
        <me:pop ref="CH2oo.log">7.91094e-37</me:pop>
        <me:pop ref="Ring2.log">1.57739e-07</me:pop>
        <me:pop ref="Altamine2">0.388206</me:pop>
        <me:pop ref="Formaldehyde.log">0.611793</me:pop>
      </me:population>
      <me:population time="100000" logTime="5">
        <me:pop ref="CH2oo.log">7.90848e-37</me:pop>
        <me:pop ref="Ring2.log">1.5769e-07</me:pop>
        <me:pop ref="Altamine2">0.388206</me:pop>
        <me:pop ref="Formaldehyde.log">0.611793</me:pop>
      </me:population>
    </me:populationList>
    <me:rateList T="320" conc="3.3e+17" bathGas="N2" units="s-1">
      <me:firstOrderLoss ref="CH2oo.log">-10.0003</me:firstOrderLoss>
      <me:firstOrderLoss ref="Ring2.log">-1.51338e-08</me:firstOrderLoss>
      <me:firstOrderRate fromRef="CH2oo.log" toRef="Ring2.log" reactionType="isomerization">1.57934e-06</me:firstOrderRate>
      <me:firstOrderRate fromRef="Ring2.log" toRef="CH2oo.log" reactionType="isomerization">5.01535e-29</me:firstOrderRate>
      <me:firstOrderRate fromRef="CH2oo.log" toRef="Altamine2" reactionType="irreversible">3.88218</me:firstOrderRate>
      <me:firstOrderRate fromRef="Ring2.log" toRef="Altamine2" reactionType="irreversible">2.60209e-09</me:firstOrderRate>
      <me:firstOrderRate fromRef="CH2oo.log" toRef="Formaldehyde.log+IsoC2.log" reactionType="irreversible">6.11812</me:firstOrderRate>
      <me:firstOrderRate fromRef="Ring2.log" toRef="Formaldehyde.log+IsoC2.log" reactionType="irreversible">1.25317e-08</me:firstOrderRate>
    </me:rateList>
    <me:eigenvalueList number="606" selection="12">
      <me:eigenvalue>-4.70018e+07</me:eigenvalue>
      <me:eigenvalue>-4.20163e+07</me:eigenvalue>
      <me:eigenvalue>-3.71152e+07</me:eigenvalue>
      <me:eigenvalue>-3.23732e+07</me:eigenvalue>
      <me:eigenvalue>-2.78789e+07</me:eigenvalue>
      <me:eigenvalue>-2.37423e+07</me:eigenvalue>
      <me:eigenvalue>-2.01045e+07</me:eigenvalue>
      <me:eigenvalue>-1.71376e+07</me:eigenvalue>
      <me:eigenvalue>-1.47095e+07</me:eigenvalue>
      <me:eigenvalue>-1.1236e+07</me:eigenvalue>
      <me:eigenvalue>-9.41763</me:eigenvalue>
      <me:eigenvalue>-4.4119e-06</me:eigenvalue>
    </me:eigenvalueList>
    <me:populationList T="360" conc="3.3e+17">
      <me:population time="1e-10" logTime="-10">
        <me:pop ref="CH2oo.log">1</me:pop>
        <me:pop ref="Ring2.log">6.65959e-10</me:pop>
        <me:pop ref="Altamine2">1.08357e-10</me:pop>
        <me:pop ref="Formaldehyde.log">1.67447e-10</me:pop>
      </me:population>
      <me:population time="1.25893e-10" logTime="-9.9">
        <me:pop ref="CH2oo.log">1</me:pop>
        <me:pop ref="Ring2.log">7.76259e-10</me:pop>
        <me:pop ref="Altamine2">1.60798e-10</me:pop>
        <me:pop ref="Formaldehyde.log">2.48553e-10</me:pop>
      </me:population>
      <me:population time="1.58489e-10" logTime="-9.8">
        <me:pop ref="CH2oo.log">1</me:pop>
        <me:pop ref="Ring2.log">8.91966e-10</me:pop>
        <me:pop ref="Altamine2">2.35857e-10</me:pop>
        <me:pop ref="Formaldehyde.log">3.64771e-10</me:pop>
      </me:population>
      <me:population time="1.99526e-10" logTime="-9.7">
        <me:pop ref="CH2oo.log">1</me:pop>
        <me:pop ref="Ring2.log">1.00879e-09</me:pop>
        <me:pop ref="Altamine2">3.41586e-10</me:pop>
        <me:pop ref="Formaldehyde.log">5.28683e-10</me:pop>
      </me:population>
      <me:population time="2.51189e-10" logTime="-9.6">
        <me:pop ref="CH2oo.log">1</me:pop>
        <me:pop ref="Ring2.log">1.12154e-09</me:pop>
        <me:pop ref="Altamine2">4.88039e-10</me:pop>
        <me:pop ref="Formaldehyde.log">7.56021e-10</me:pop>
      </me:population>
      <me:population time="3.16228e-10" logTime="-9.5">
        <me:pop ref="CH2oo.log">1</me:pop>
        <me:pop ref="Ring2.log">1.2247e-09</me:pop>
        <me:pop ref="Altamine2">6.87456e-10</me:pop>
        <me:pop ref="Formaldehyde.log">1.06596e-09</me:pop>
      </me:population>
      <me:population time="3.98107e-10" logTime="-9.4">
        <me:pop ref="CH2oo.log">1</me:pop>
        <me:pop ref="Ring2.log">1.31335e-09</me:pop>
        <me:pop ref="Altamine2">9.54465e-10</me:pop>
        <me:pop ref="Formaldehyde.log">1.48141e-09</me:pop>
      </me:population>
      <me:population time="5.01187e-10" logTime="-9.3">
        <me:pop ref="CH2oo.log">1</me:pop>
        <me:pop ref="Ring2.log">1.38413e-09</me:pop>
        <me:pop ref="Altamine2">1.30639e-09</me:pop>
        <me:pop ref="Formaldehyde.log">2.02948e-09</me:pop>
      </me:population>
      <me:population time="6.30957e-10" logTime="-9.2">
        <me:pop ref="CH2oo.log">1</me:pop>
        <me:pop ref="Ring2.log">1.43598e-09</me:pop>
        <me:pop ref="Altamine2">1.7638e-09</me:pop>
        <me:pop ref="Formaldehyde.log">2.74235e-09</me:pop>
      </me:population>
      <me:population time="7.94328e-10" logTime="-9.1">
        <me:pop ref="CH2oo.log">1</me:pop>
        <me:pop ref="Ring2.log">1.47032e-09</me:pop>
        <me:pop ref="Altamine2">2.35155e-09</me:pop>
        <me:pop ref="Formaldehyde.log">3.65882e-09</me:pop>
      </me:population>
      <me:population time="1e-09" logTime="-9">
        <me:pop ref="CH2oo.log">1</me:pop>
        <me:pop ref="Ring2.log">1.49058e-09</me:pop>
        <me:pop ref="Altamine2">3.10032e-09</me:pop>
        <me:pop ref="Formaldehyde.log">4.82673e-09</me:pop>
      </me:population>
      <me:population time="1.25893e-09" logTime="-8.9">
        <me:pop ref="CH2oo.log">1</me:pop>
        <me:pop ref="Ring2.log">1.50105e-09</me:pop>
        <me:pop ref="Altamine2">4.04873e-09</me:pop>
        <me:pop ref="Formaldehyde.log">6.30631e-09</me:pop>
      </me:population>
      <me:population time="1.58489e-09" logTime="-8.8">
        <me:pop ref="CH2oo.log">1</me:pop>
        <me:pop ref="Ring2.log">1.50575e-09</me:pop>
        <me:pop ref="Altamine2">5.24595e-09</me:pop>
        <me:pop ref="Formaldehyde.log">8.17424e-09</me:pop>
      </me:population>
      <me:population time="1.99526e-09" logTime="-8.7">
        <me:pop ref="CH2oo.log">1</me:pop>
        <me:pop ref="Ring2.log">1.50759e-09</me:pop>
        <me:pop ref="Altamine2">6.75472e-09</me:pop>
        <me:pop ref="Formaldehyde.log">1.05283e-08</me:pop>
      </me:population>
      <me:population time="2.51189e-09" logTime="-8.6">
        <me:pop ref="CH2oo.log">1</me:pop>
        <me:pop ref="Ring2.log">1.50825e-09</me:pop>
        <me:pop ref="Altamine2">8.65476e-09</me:pop>
        <me:pop ref="Formaldehyde.log">1.3493e-08</me:pop>
      </me:population>
      <me:population time="3.16228e-09" logTime="-8.5">
        <me:pop ref="CH2oo.log">1</me:pop>
        <me:pop ref="Ring2.log">1.5085e-09</me:pop>
        <me:pop ref="Altamine2">1.1047e-08</me:pop>
        <me:pop ref="Formaldehyde.log">1.72257e-08</me:pop>
      </me:population>
      <me:population time="3.98107e-09" logTime="-8.4">
        <me:pop ref="CH2oo.log">1</me:pop>
        <me:pop ref="Ring2.log">1.50862e-09</me:pop>
        <me:pop ref="Altamine2">1.40587e-08</me:pop>
        <me:pop ref="Formaldehyde.log">2.1925e-08</me:pop>
      </me:population>
      <me:population time="5.01187e-09" logTime="-8.3">
        <me:pop ref="CH2oo.log">1</me:pop>
        <me:pop ref="Ring2.log">1.50868e-09</me:pop>
        <me:pop ref="Altamine2">1.78502e-08</me:pop>
        <me:pop ref="Formaldehyde.log">2.78411e-08</me:pop>
      </me:population>
      <me:population time="6.30957e-09" logTime="-8.2">
        <me:pop ref="CH2oo.log">1</me:pop>
        <me:pop ref="Ring2.log">1.50872e-09</me:pop>
        <me:pop ref="Altamine2">2.26235e-08</me:pop>
        <me:pop ref="Formaldehyde.log">3.5289e-08</me:pop>
      </me:population>
      <me:population time="7.94328e-09" logTime="-8.1">
        <me:pop ref="CH2oo.log">1</me:pop>
        <me:pop ref="Ring2.log">1.50875e-09</me:pop>
        <me:pop ref="Altamine2">2.86327e-08</me:pop>
        <me:pop ref="Formaldehyde.log">4.46654e-08</me:pop>
      </me:population>
      <me:population time="1e-08" logTime="-8">
        <me:pop ref="CH2oo.log">1</me:pop>
        <me:pop ref="Ring2.log">1.50877e-09</me:pop>
        <me:pop ref="Altamine2">3.61978e-08</me:pop>
        <me:pop ref="Formaldehyde.log">5.64697e-08</me:pop>
      </me:population>
      <me:population time="1.25893e-08" logTime="-7.9">
        <me:pop ref="CH2oo.log">1</me:pop>
        <me:pop ref="Ring2.log">1.50879e-09</me:pop>
        <me:pop ref="Altamine2">4.57218e-08</me:pop>
        <me:pop ref="Formaldehyde.log">7.13304e-08</me:pop>
      </me:population>
      <me:population time="1.58489e-08" logTime="-7.8">
        <me:pop ref="CH2oo.log">1</me:pop>
        <me:pop ref="Ring2.log">1.5088e-09</me:pop>
        <me:pop ref="Altamine2">5.77117e-08</me:pop>
        <me:pop ref="Formaldehyde.log">9.00389e-08</me:pop>
      </me:population>
      <me:population time="1.99526e-08" logTime="-7.7">
        <me:pop ref="CH2oo.log">1</me:pop>
        <me:pop ref="Ring2.log">1.50881e-09</me:pop>
        <me:pop ref="Altamine2">7.28061e-08</me:pop>
        <me:pop ref="Formaldehyde.log">1.13591e-07</me:pop>
      </me:population>
      <me:population time="2.51189e-08" logTime="-7.6">
        <me:pop ref="CH2oo.log">1</me:pop>
        <me:pop ref="Ring2.log">1.50882e-09</me:pop>
        <me:pop ref="Altamine2">9.18089e-08</me:pop>
        <me:pop ref="Formaldehyde.log">1.43242e-07</me:pop>
      </me:population>
      <me:population time="3.16228e-08" logTime="-7.5">
        <me:pop ref="CH2oo.log">1</me:pop>
        <me:pop ref="Ring2.log">1.50883e-09</me:pop>
        <me:pop ref="Altamine2">1.15732e-07</me:pop>
        <me:pop ref="Formaldehyde.log">1.80571e-07</me:pop>
      </me:population>
      <me:population time="3.98107e-08" logTime="-7.4">
        <me:pop ref="CH2oo.log">1</me:pop>
        <me:pop ref="Ring2.log">1.50885e-09</me:pop>
        <me:pop ref="Altamine2">1.45849e-07</me:pop>
        <me:pop ref="Formaldehyde.log">2.27564e-07</me:pop>
      </me:population>
      <me:population time="5.01187e-08" logTime="-7.3">
        <me:pop ref="CH2oo.log">1</me:pop>
        <me:pop ref="Ring2.log">1.50886e-09</me:pop>
        <me:pop ref="Altamine2">1.83765e-07</me:pop>
        <me:pop ref="Formaldehyde.log">2.86726e-07</me:pop>
      </me:population>
      <me:population time="6.30957e-08" logTime="-7.2">
        <me:pop ref="CH2oo.log">0.999999</me:pop>
        <me:pop ref="Ring2.log">1.50887e-09</me:pop>
        <me:pop ref="Altamine2">2.31498e-07</me:pop>
        <me:pop ref="Formaldehyde.log">3.61206e-07</me:pop>
      </me:population>
      <me:population time="7.94328e-08" logTime="-7.1">
        <me:pop ref="CH2oo.log">0.999999</me:pop>
        <me:pop ref="Ring2.log">1.50889e-09</me:pop>
        <me:pop ref="Altamine2">2.91589e-07</me:pop>
        <me:pop ref="Formaldehyde.log">4.5497e-07</me:pop>
      </me:population>
      <me:population time="1e-07" logTime="-7">
        <me:pop ref="CH2oo.log">0.999999</me:pop>
        <me:pop ref="Ring2.log">1.50891e-09</me:pop>
        <me:pop ref="Altamine2">3.67241e-07</me:pop>
        <me:pop ref="Formaldehyde.log">5.73013e-07</me:pop>
      </me:population>
      <me:population time="1.25893e-07" logTime="-6.9">
        <me:pop ref="CH2oo.log">0.999999</me:pop>
        <me:pop ref="Ring2.log">1.50893e-09</me:pop>
        <me:pop ref="Altamine2">4.6248e-07</me:pop>
        <me:pop ref="Formaldehyde.log">7.2162e-07</me:pop>
      </me:population>
      <me:population time="1.58489e-07" logTime="-6.8">
        <me:pop ref="CH2oo.log">0.999999</me:pop>
        <me:pop ref="Ring2.log">1.50896e-09</me:pop>
        <me:pop ref="Altamine2">5.82379e-07</me:pop>
        <me:pop ref="Formaldehyde.log">9.08704e-07</me:pop>
      </me:population>
      <me:population time="1.99526e-07" logTime="-6.7">
        <me:pop ref="CH2oo.log">0.999998</me:pop>
        <me:pop ref="Ring2.log">1.509e-09</me:pop>
        <me:pop ref="Altamine2">7.33323e-07</me:pop>
        <me:pop ref="Formaldehyde.log">1.14423e-06</me:pop>
      </me:population>
      <me:population time="2.51189e-07" logTime="-6.6">
        <me:pop ref="CH2oo.log">0.999998</me:pop>
        <me:pop ref="Ring2.log">1.50904e-09</me:pop>
        <me:pop ref="Altamine2">9.23351e-07</me:pop>
        <me:pop ref="Formaldehyde.log">1.44074e-06</me:pop>
      </me:population>
      <me:population time="3.16228e-07" logTime="-6.5">
        <me:pop ref="CH2oo.log">0.999997</me:pop>
        <me:pop ref="Ring2.log">1.5091e-09</me:pop>
        <me:pop ref="Altamine2">1.16258e-06</me:pop>
        <me:pop ref="Formaldehyde.log">1.81402e-06</me:pop>
      </me:population>
      <me:population time="3.98107e-07" logTime="-6.4">
        <me:pop ref="CH2oo.log">0.999996</me:pop>
        <me:pop ref="Ring2.log">1.50917e-09</me:pop>
        <me:pop ref="Altamine2">1.46375e-06</me:pop>
        <me:pop ref="Formaldehyde.log">2.28396e-06</me:pop>
      </me:population>
      <me:population time="5.01187e-07" logTime="-6.3">
        <me:pop ref="CH2oo.log">0.999995</me:pop>
        <me:pop ref="Ring2.log">1.50926e-09</me:pop>
        <me:pop ref="Altamine2">1.84291e-06</me:pop>
        <me:pop ref="Formaldehyde.log">2.87557e-06</me:pop>
      </me:population>
      <me:population time="6.30957e-07" logTime="-6.2">
        <me:pop ref="CH2oo.log">0.999994</me:pop>
        <me:pop ref="Ring2.log">1.50938e-09</me:pop>
        <me:pop ref="Altamine2">2.32023e-06</me:pop>
        <me:pop ref="Formaldehyde.log">3.62036e-06</me:pop>
      </me:population>
      <me:population time="7.94328e-07" logTime="-6.1">
        <me:pop ref="CH2oo.log">0.999993</me:pop>
        <me:pop ref="Ring2.log">1.50952e-09</me:pop>
        <me:pop ref="Altamine2">2.92115e-06</me:pop>
        <me:pop ref="Formaldehyde.log">4.558e-06</me:pop>
      </me:population>
      <me:population time="1e-06" logTime="-6">
        <me:pop ref="CH2oo.log">0.999991</me:pop>
        <me:pop ref="Ring2.log">1.50971e-09</me:pop>
        <me:pop ref="Altamine2">3.67765e-06</me:pop>
        <me:pop ref="Formaldehyde.log">5.73842e-06</me:pop>
      </me:population>
      <me:population time="1.25893e-06" logTime="-5.9">
        <me:pop ref="CH2oo.log">0.999988</me:pop>
        <me:pop ref="Ring2.log">1.50994e-09</me:pop>
        <me:pop ref="Altamine2">4.63004e-06</me:pop>
        <me:pop ref="Formaldehyde.log">7.22448e-06</me:pop>
      </me:population>
      <me:population time="1.58489e-06" logTime="-5.8">
        <me:pop ref="CH2oo.log">0.999985</me:pop>
        <me:pop ref="Ring2.log">1.51022e-09</me:pop>
        <me:pop ref="Altamine2">5.82902e-06</me:pop>
        <me:pop ref="Formaldehyde.log">9.0953e-06</me:pop>
      </me:population>
      <me:population time="1.99526e-06" logTime="-5.7">
        <me:pop ref="CH2oo.log">0.999981</me:pop>
        <me:pop ref="Ring2.log">1.51059e-09</me:pop>
        <me:pop ref="Altamine2">7.33843e-06</me:pop>
        <me:pop ref="Formaldehyde.log">1.14505e-05</me:pop>
      </me:population>
      <me:population time="2.51189e-06" logTime="-5.6">
        <me:pop ref="CH2oo.log">0.999976</me:pop>
        <me:pop ref="Ring2.log">1.51105e-09</me:pop>
        <me:pop ref="Altamine2">9.23867e-06</me:pop>
        <me:pop ref="Formaldehyde.log">1.44156e-05</me:pop>
      </me:population>
      <me:population time="3.16228e-06" logTime="-5.5">
        <me:pop ref="CH2oo.log">0.99997</me:pop>
        <me:pop ref="Ring2.log">1.51162e-09</me:pop>
        <me:pop ref="Altamine2">1.16309e-05</me:pop>
        <me:pop ref="Formaldehyde.log">1.81483e-05</me:pop>
      </me:population>
      <me:population time="3.98107e-06" logTime="-5.4">
        <me:pop ref="CH2oo.log">0.999963</me:pop>
        <me:pop ref="Ring2.log">1.51235e-09</me:pop>
        <me:pop ref="Altamine2">1.46425e-05</me:pop>
        <me:pop ref="Formaldehyde.log">2.28475e-05</me:pop>
      </me:population>
      <me:population time="5.01187e-06" logTime="-5.3">
        <me:pop ref="CH2oo.log">0.999953</me:pop>
        <me:pop ref="Ring2.log">1.51326e-09</me:pop>
        <me:pop ref="Altamine2">1.84339e-05</me:pop>
        <me:pop ref="Formaldehyde.log">2.87634e-05</me:pop>
      </me:population>
      <me:population time="6.30957e-06" logTime="-5.2">
        <me:pop ref="CH2oo.log">0.999941</me:pop>
        <me:pop ref="Ring2.log">1.51441e-09</me:pop>
        <me:pop ref="Altamine2">2.3207e-05</me:pop>
        <me:pop ref="Formaldehyde.log">3.6211e-05</me:pop>
      </me:population>
      <me:population time="7.94328e-06" logTime="-5.1">
        <me:pop ref="CH2oo.log">0.999925</me:pop>
        <me:pop ref="Ring2.log">1.51586e-09</me:pop>
        <me:pop ref="Altamine2">2.92158e-05</me:pop>
        <me:pop ref="Formaldehyde.log">4.55868e-05</me:pop>
      </me:population>
      <me:population time="1e-05" logTime="-5">
        <me:pop ref="CH2oo.log">0.999906</me:pop>
        <me:pop ref="Ring2.log">1.51768e-09</me:pop>
        <me:pop ref="Altamine2">3.67803e-05</me:pop>
        <me:pop ref="Formaldehyde.log">5.73901e-05</me:pop>
      </me:population>
      <me:population time="1.25893e-05" logTime="-4.9">
        <me:pop ref="CH2oo.log">0.999881</me:pop>
        <me:pop ref="Ring2.log">1.51998e-09</me:pop>
        <me:pop ref="Altamine2">4.63032e-05</me:pop>
        <me:pop ref="Formaldehyde.log">7.22492e-05</me:pop>
      </me:population>
      <me:population time="1.58489e-05" logTime="-4.8">
        <me:pop ref="CH2oo.log">0.999851</me:pop>
        <me:pop ref="Ring2.log">1.52286e-09</me:pop>
        <me:pop ref="Altamine2">5.82915e-05</me:pop>
        <me:pop ref="Formaldehyde.log">9.09552e-05</me:pop>
      </me:population>
      <me:population time="1.99526e-05" logTime="-4.7">
        <me:pop ref="CH2oo.log">0.999812</me:pop>
        <me:pop ref="Ring2.log">1.5265e-09</me:pop>
        <me:pop ref="Altamine2">7.33834e-05</me:pop>
        <me:pop ref="Formaldehyde.log">0.000114504</me:pop>
      </me:population>
      <me:population time="2.51189e-05" logTime="-4.6">
        <me:pop ref="CH2oo.log">0.999763</me:pop>
        <me:pop ref="Ring2.log">1.53108e-09</me:pop>
        <me:pop ref="Altamine2">9.23821e-05</me:pop>
        <me:pop ref="Formaldehyde.log">0.000144149</me:pop>
      </me:population>
      <me:population time="3.16228e-05" logTime="-4.5">
        <me:pop ref="CH2oo.log">0.999702</me:pop>
        <me:pop ref="Ring2.log">1.53684e-09</me:pop>
        <me:pop ref="Altamine2">0.000116299</me:pop>
        <me:pop ref="Formaldehyde.log">0.000181467</me:pop>
      </me:population>
      <me:population time="3.98107e-05" logTime="-4.4">
        <me:pop ref="CH2oo.log">0.999625</me:pop>
        <me:pop ref="Ring2.log">1.54409e-09</me:pop>
        <me:pop ref="Altamine2">0.000146406</me:pop>
        <me:pop ref="Formaldehyde.log">0.000228445</me:pop>
      </me:population>
      <me:population time="5.01187e-05" logTime="-4.3">
        <me:pop ref="CH2oo.log">0.999528</me:pop>
        <me:pop ref="Ring2.log">1.55322e-09</me:pop>
        <me:pop ref="Altamine2">0.000184305</me:pop>
        <me:pop ref="Formaldehyde.log">0.000287581</me:pop>
      </me:population>
      <me:population time="6.30957e-05" logTime="-4.2">
        <me:pop ref="CH2oo.log">0.999406</me:pop>
        <me:pop ref="Ring2.log">1.56472e-09</me:pop>
        <me:pop ref="Altamine2">0.000232013</me:pop>
        <me:pop ref="Formaldehyde.log">0.000362021</me:pop>
      </me:population>
      <me:population time="7.94328e-05" logTime="-4.1">
        <me:pop ref="CH2oo.log">0.999252</me:pop>
        <me:pop ref="Ring2.log">1.57918e-09</me:pop>
        <me:pop ref="Altamine2">0.000292064</me:pop>
        <me:pop ref="Formaldehyde.log">0.000455723</me:pop>
      </me:population>
      <me:population time="0.0001" logTime="-4">
        <me:pop ref="CH2oo.log">0.999059</me:pop>
        <me:pop ref="Ring2.log">1.5974e-09</me:pop>
        <me:pop ref="Altamine2">0.000367652</me:pop>
        <me:pop ref="Formaldehyde.log">0.000573666</me:pop>
      </me:population>
      <me:population time="0.000125893" logTime="-3.9">
        <me:pop ref="CH2oo.log">0.998815</me:pop>
        <me:pop ref="Ring2.log">1.62032e-09</me:pop>
        <me:pop ref="Altamine2">0.00046279</me:pop>
        <me:pop ref="Formaldehyde.log">0.000722115</me:pop>
      </me:population>
      <me:population time="0.000158489" logTime="-3.8">
        <me:pop ref="CH2oo.log">0.998509</me:pop>
        <me:pop ref="Ring2.log">1.64916e-09</me:pop>
        <me:pop ref="Altamine2">0.000582529</me:pop>
        <me:pop ref="Formaldehyde.log">0.00090895</me:pop>
      </me:population>
      <me:population time="0.000199526" logTime="-3.7">
        <me:pop ref="CH2oo.log">0.998123</me:pop>
        <me:pop ref="Ring2.log">1.68547e-09</me:pop>
        <me:pop ref="Altamine2">0.000733219</me:pop>
        <me:pop ref="Formaldehyde.log">0.00114408</me:pop>
      </me:population>
      <me:population time="0.000251189" logTime="-3.6">
        <me:pop ref="CH2oo.log">0.997637</me:pop>
        <me:pop ref="Ring2.log">1.73115e-09</me:pop>
        <me:pop ref="Altamine2">0.000922844</me:pop>
        <me:pop ref="Formaldehyde.log">0.00143996</me:pop>
      </me:population>
      <me:population time="0.000316228" logTime="-3.5">
        <me:pop ref="CH2oo.log">0.997026</me:pop>
        <me:pop ref="Ring2.log">1.78864e-09</me:pop>
        <me:pop ref="Altamine2">0.00116144</me:pop>
        <me:pop ref="Formaldehyde.log">0.00181225</me:pop>
      </me:population>
      <me:population time="0.000398107" logTime="-3.4">
        <me:pop ref="CH2oo.log">0.996258</me:pop>
        <me:pop ref="Ring2.log">1.86095e-09</me:pop>
        <me:pop ref="Altamine2">0.0014616</me:pop>
        <me:pop ref="Formaldehyde.log">0.00228061</me:pop>
      </me:population>
      <me:population time="0.000501187" logTime="-3.3">
        <me:pop ref="CH2oo.log">0.995291</me:pop>
        <me:pop ref="Ring2.log">1.95191e-09</me:pop>
        <me:pop ref="Altamine2">0.00183915</me:pop>
        <me:pop ref="Formaldehyde.log">0.00286972</me:pop>
      </me:population>
      <me:population time="0.000630957" logTime="-3.2">
        <me:pop ref="CH2oo.log">0.994075</me:pop>
        <me:pop ref="Ring2.log">2.0663e-09</me:pop>
        <me:pop ref="Altamine2">0.00231394</me:pop>
        <me:pop ref="Formaldehyde.log">0.00361056</me:pop>
      </me:population>
      <me:population time="0.000794328" logTime="-3.1">
        <me:pop ref="CH2oo.log">0.992547</me:pop>
        <me:pop ref="Ring2.log">2.21011e-09</me:pop>
        <me:pop ref="Altamine2">0.00291084</me:pop>
        <me:pop ref="Formaldehyde.log">0.00454194</me:pop>
      </me:population>
      <me:population time="0.001" logTime="-3">
        <me:pop ref="CH2oo.log">0.990627</me:pop>
        <me:pop ref="Ring2.log">2.39084e-09</me:pop>
        <me:pop ref="Altamine2">0.00366099</me:pop>
        <me:pop ref="Formaldehyde.log">0.00571243</me:pop>
      </me:population>
      <me:population time="0.00125893" logTime="-2.9">
        <me:pop ref="CH2oo.log">0.988214</me:pop>
        <me:pop ref="Ring2.log">2.61786e-09</me:pop>
        <me:pop ref="Altamine2">0.00460331</me:pop>
        <me:pop ref="Formaldehyde.log">0.00718278</me:pop>
      </me:population>
      <me:population time="0.00158489" logTime="-2.8">
        <me:pop ref="CH2oo.log">0.985185</me:pop>
        <me:pop ref="Ring2.log">2.90288e-09</me:pop>
        <me:pop ref="Altamine2">0.00578635</me:pop>
        <me:pop ref="Formaldehyde.log">0.00902874</me:pop>
      </me:population>
      <me:population time="0.00199526" logTime="-2.7">
        <me:pop ref="CH2oo.log">0.981385</me:pop>
        <me:pop ref="Ring2.log">3.26046e-09</me:pop>
        <me:pop ref="Altamine2">0.00727056</me:pop>
        <me:pop ref="Formaldehyde.log">0.0113446</me:pop>
      </me:population>
      <me:population time="0.00251189" logTime="-2.6">
        <me:pop ref="CH2oo.log">0.976622</me:pop>
        <me:pop ref="Ring2.log">3.70867e-09</me:pop>
        <me:pop ref="Altamine2">0.00913094</me:pop>
        <me:pop ref="Formaldehyde.log">0.0142475</me:pop>
      </me:population>
      <me:population time="0.00316228" logTime="-2.5">
        <me:pop ref="CH2oo.log">0.970658</me:pop>
        <me:pop ref="Ring2.log">4.26984e-09</me:pop>
        <me:pop ref="Altamine2">0.0114602</me:pop>
        <me:pop ref="Formaldehyde.log">0.0178819</me:pop>
      </me:population>
      <me:population time="0.00398107" logTime="-2.4">
        <me:pop ref="CH2oo.log">0.963202</me:pop>
        <me:pop ref="Ring2.log">4.97143e-09</me:pop>
        <me:pop ref="Altamine2">0.0143723</me:pop>
        <me:pop ref="Formaldehyde.log">0.0224258</me:pop>
      </me:population>
      <me:population time="0.00501187" logTime="-2.3">
        <me:pop ref="CH2oo.log">0.953897</me:pop>
        <me:pop ref="Ring2.log">5.84703e-09</me:pop>
        <me:pop ref="Altamine2">0.0180067</me:pop>
        <me:pop ref="Formaldehyde.log">0.0280967</me:pop>
      </me:population>
      <me:population time="0.00630957" logTime="-2.2">
        <me:pop ref="CH2oo.log">0.94231</me:pop>
        <me:pop ref="Ring2.log">6.93733e-09</me:pop>
        <me:pop ref="Altamine2">0.0225322</me:pop>
        <me:pop ref="Formaldehyde.log">0.0351581</me:pop>
      </me:population>
      <me:population time="0.00794328" logTime="-2.1">
        <me:pop ref="CH2oo.log">0.927923</me:pop>
        <me:pop ref="Ring2.log">8.29112e-09</me:pop>
        <me:pop ref="Altamine2">0.0281513</me:pop>
        <me:pop ref="Formaldehyde.log">0.043926</me:pop>
      </me:population>
      <me:population time="0.01" logTime="-2">
        <me:pop ref="CH2oo.log">0.910122</me:pop>
        <me:pop ref="Ring2.log">9.96609e-09</me:pop>
        <me:pop ref="Altamine2">0.0351037</me:pop>
        <me:pop ref="Formaldehyde.log">0.054774</me:pop>
      </me:population>
      <me:population time="0.0125893" logTime="-1.9">
        <me:pop ref="CH2oo.log">0.888198</me:pop>
        <me:pop ref="Ring2.log">1.20291e-08</me:pop>
        <me:pop ref="Altamine2">0.0436668</me:pop>
        <me:pop ref="Formaldehyde.log">0.0681355</me:pop>
      </me:population>
      <me:population time="0.0158489" logTime="-1.8">
        <me:pop ref="CH2oo.log">0.861346</me:pop>
        <me:pop ref="Ring2.log">1.45558e-08</me:pop>
        <me:pop ref="Altamine2">0.0541544</me:pop>
        <me:pop ref="Formaldehyde.log">0.0844999</me:pop>
      </me:population>
      <me:population time="0.0199526" logTime="-1.7">
        <me:pop ref="CH2oo.log">0.828692</me:pop>
        <me:pop ref="Ring2.log">1.76285e-08</me:pop>
        <me:pop ref="Altamine2">0.0669079</me:pop>
        <me:pop ref="Formaldehyde.log">0.1044</me:pop>
      </me:population>
      <me:population time="0.0251189" logTime="-1.6">
        <me:pop ref="CH2oo.log">0.789338</me:pop>
        <me:pop ref="Ring2.log">2.13316e-08</me:pop>
        <me:pop ref="Altamine2">0.0822784</me:pop>
        <me:pop ref="Formaldehyde.log">0.128383</me:pop>
      </me:population>
      <me:population time="0.0316228" logTime="-1.5">
        <me:pop ref="CH2oo.log">0.742441</me:pop>
        <me:pop ref="Ring2.log">2.57445e-08</me:pop>
        <me:pop ref="Altamine2">0.100595</me:pop>
        <me:pop ref="Formaldehyde.log">0.156964</me:pop>
      </me:population>
      <me:population time="0.0398107" logTime="-1.4">
        <me:pop ref="CH2oo.log">0.687342</me:pop>
        <me:pop ref="Ring2.log">3.09291e-08</me:pop>
        <me:pop ref="Altamine2">0.122115</me:pop>
        <me:pop ref="Formaldehyde.log">0.190542</me:pop>
      </me:population>
      <me:population time="0.0501187" logTime="-1.3">
        <me:pop ref="CH2oo.log">0.623754</me:pop>
        <me:pop ref="Ring2.log">3.69126e-08</me:pop>
        <me:pop ref="Altamine2">0.146951</me:pop>
        <me:pop ref="Formaldehyde.log">0.229295</me:pop>
      </me:population>
      <me:population time="0.0630957" logTime="-1.2">
        <me:pop ref="CH2oo.log">0.551997</me:pop>
        <me:pop ref="Ring2.log">4.36648e-08</me:pop>
        <me:pop ref="Altamine2">0.174977</me:pop>
        <me:pop ref="Formaldehyde.log">0.273026</me:pop>
      </me:population>
      <me:population time="0.0794328" logTime="-1.1">
        <me:pop ref="CH2oo.log">0.47328</me:pop>
        <me:pop ref="Ring2.log">5.10719e-08</me:pop>
        <me:pop ref="Altamine2">0.205722</me:pop>
        <me:pop ref="Formaldehyde.log">0.320998</me:pop>
      </me:population>
      <me:population time="0.1" logTime="-1">
        <me:pop ref="CH2oo.log">0.38994</me:pop>
        <me:pop ref="Ring2.log">5.89139e-08</me:pop>
        <me:pop ref="Altamine2">0.238272</me:pop>
        <me:pop ref="Formaldehyde.log">0.371788</me:pop>
      </me:population>
      <me:population time="0.125893" logTime="-0.9">
        <me:pop ref="CH2oo.log">0.30556</me:pop>
        <me:pop ref="Ring2.log">6.68539e-08</me:pop>
        <me:pop ref="Altamine2">0.271228</me:pop>
        <me:pop ref="Formaldehyde.log">0.423212</me:pop>
      </me:population>
      <me:population time="0.158489" logTime="-0.8">
        <me:pop ref="CH2oo.log">0.224789</me:pop>
        <me:pop ref="Ring2.log">7.44542e-08</me:pop>
        <me:pop ref="Altamine2">0.302775</me:pop>
        <me:pop ref="Formaldehyde.log">0.472436</me:pop>
      </me:population>
      <me:population time="0.199526" logTime="-0.7">
        <me:pop ref="CH2oo.log">0.152733</me:pop>
        <me:pop ref="Ring2.log">8.12345e-08</me:pop>
        <me:pop ref="Altamine2">0.330918</me:pop>
        <me:pop ref="Formaldehyde.log">0.516349</me:pop>
      </me:population>
      <me:population time="0.251189" logTime="-0.6">
        <me:pop ref="CH2oo.log">0.0938928</me:pop>
        <me:pop ref="Ring2.log">8.67712e-08</me:pop>
        <me:pop ref="Altamine2">0.3539</me:pop>
        <me:pop ref="Formaldehyde.log">0.552208</me:pop>
      </me:population>
      <me:population time="0.316228" logTime="-0.5">
        <me:pop ref="CH2oo.log">0.0508886</me:pop>
        <me:pop ref="Ring2.log">9.08177e-08</me:pop>
        <me:pop ref="Altamine2">0.370696</me:pop>
        <me:pop ref="Formaldehyde.log">0.578416</me:pop>
      </me:population>
      <me:population time="0.398107" logTime="-0.4">
        <me:pop ref="CH2oo.log">0.023536</me:pop>
        <me:pop ref="Ring2.log">9.33915e-08</me:pop>
        <me:pop ref="Altamine2">0.381379</me:pop>
        <me:pop ref="Formaldehyde.log">0.595085</me:pop>
      </me:population>
      <me:population time="0.501187" logTime="-0.3">
        <me:pop ref="CH2oo.log">0.00891521</me:pop>
        <me:pop ref="Ring2.log">9.47673e-08</me:pop>
        <me:pop ref="Altamine2">0.387089</me:pop>
        <me:pop ref="Formaldehyde.log">0.603995</me:pop>
      </me:population>
      <me:population time="0.630957" logTime="-0.2">
        <me:pop ref="CH2oo.log">0.00262645</me:pop>
        <me:pop ref="Ring2.log">9.5359e-08</me:pop>
        <me:pop ref="Altamine2">0.389546</me:pop>
        <me:pop ref="Formaldehyde.log">0.607828</me:pop>
      </me:population>
      <me:population time="0.794328" logTime="-0.1">
        <me:pop ref="CH2oo.log">0.000563868</me:pop>
        <me:pop ref="Ring2.log">9.5553e-08</me:pop>
        <me:pop ref="Altamine2">0.390351</me:pop>
        <me:pop ref="Formaldehyde.log">0.609085</me:pop>
      </me:population>
      <me:population time="1" logTime="0">
        <me:pop ref="CH2oo.log">8.12784e-05</me:pop>
        <me:pop ref="Ring2.log">9.55983e-08</me:pop>
        <me:pop ref="Altamine2">0.39054</me:pop>
        <me:pop ref="Formaldehyde.log">0.609379</me:pop>
      </me:population>
      <me:population time="1.25893" logTime="0.1">
        <me:pop ref="CH2oo.log">7.09518e-06</me:pop>
        <me:pop ref="Ring2.log">9.56052e-08</me:pop>
        <me:pop ref="Altamine2">0.390569</me:pop>
        <me:pop ref="Formaldehyde.log">0.609424</me:pop>
      </me:population>
      <me:population time="1.58489" logTime="0.2">
        <me:pop ref="CH2oo.log">3.29418e-07</me:pop>
        <me:pop ref="Ring2.log">9.56057e-08</me:pop>
        <me:pop ref="Altamine2">0.390571</me:pop>
        <me:pop ref="Formaldehyde.log">0.609428</me:pop>
      </me:population>
      <me:population time="1.99526" logTime="0.3">
        <me:pop ref="CH2oo.log">6.9076e-09</me:pop>
        <me:pop ref="Ring2.log">9.56055e-08</me:pop>
        <me:pop ref="Altamine2">0.390571</me:pop>
        <me:pop ref="Formaldehyde.log">0.609429</me:pop>
      </me:population>
      <me:population time="2.51189" logTime="0.4">
        <me:pop ref="CH2oo.log">5.32503e-11</me:pop>
        <me:pop ref="Ring2.log">9.56053e-08</me:pop>
        <me:pop ref="Altamine2">0.390571</me:pop>
        <me:pop ref="Formaldehyde.log">0.609429</me:pop>
      </me:population>
      <me:population time="3.16228" logTime="0.5">
        <me:pop ref="CH2oo.log">1.16468e-13</me:pop>
        <me:pop ref="Ring2.log">9.5605e-08</me:pop>
        <me:pop ref="Altamine2">0.390571</me:pop>
        <me:pop ref="Formaldehyde.log">0.609429</me:pop>
      </me:population>
      <me:population time="3.98107" logTime="0.6">
        <me:pop ref="CH2oo.log">5.21576e-17</me:pop>
        <me:pop ref="Ring2.log">9.56047e-08</me:pop>
        <me:pop ref="Altamine2">0.390571</me:pop>
        <me:pop ref="Formaldehyde.log">0.609429</me:pop>
      </me:population>
      <me:population time="5.01187" logTime="0.7">
        <me:pop ref="CH2oo.log">3.17188e-21</me:pop>
        <me:pop ref="Ring2.log">9.56043e-08</me:pop>
        <me:pop ref="Altamine2">0.390571</me:pop>
        <me:pop ref="Formaldehyde.log">0.609429</me:pop>
      </me:population>
      <me:population time="6.30957" logTime="0.8">
        <me:pop ref="CH2oo.log">1.56202e-26</me:pop>
        <me:pop ref="Ring2.log">9.56037e-08</me:pop>
        <me:pop ref="Altamine2">0.390571</me:pop>
        <me:pop ref="Formaldehyde.log">0.609429</me:pop>
      </me:population>
      <me:population time="7.94328" logTime="0.9">
        <me:pop ref="CH2oo.log">5.83545e-33</me:pop>
        <me:pop ref="Ring2.log">9.5603e-08</me:pop>
        <me:pop ref="Altamine2">0.390571</me:pop>
        <me:pop ref="Formaldehyde.log">0.609429</me:pop>
      </me:population>
      <me:population time="10" logTime="1">
        <me:pop ref="CH2oo.log">2.58622e-33</me:pop>
        <me:pop ref="Ring2.log">9.56021e-08</me:pop>
        <me:pop ref="Altamine2">0.390571</me:pop>
        <me:pop ref="Formaldehyde.log">0.609429</me:pop>
      </me:population>
      <me:population time="12.5893" logTime="1.1">
        <me:pop ref="CH2oo.log">2.5862e-33</me:pop>
        <me:pop ref="Ring2.log">9.56011e-08</me:pop>
        <me:pop ref="Altamine2">0.390571</me:pop>
        <me:pop ref="Formaldehyde.log">0.609429</me:pop>
      </me:population>
      <me:population time="15.8489" logTime="1.2">
        <me:pop ref="CH2oo.log">2.58616e-33</me:pop>
        <me:pop ref="Ring2.log">9.55997e-08</me:pop>
        <me:pop ref="Altamine2">0.390571</me:pop>
        <me:pop ref="Formaldehyde.log">0.609429</me:pop>
      </me:population>
      <me:population time="19.9526" logTime="1.3">
        <me:pop ref="CH2oo.log">2.58611e-33</me:pop>
        <me:pop ref="Ring2.log">9.55979e-08</me:pop>
        <me:pop ref="Altamine2">0.390571</me:pop>
        <me:pop ref="Formaldehyde.log">0.609429</me:pop>
      </me:population>
      <me:population time="25.1189" logTime="1.4">
        <me:pop ref="CH2oo.log">2.58605e-33</me:pop>
        <me:pop ref="Ring2.log">9.55958e-08</me:pop>
        <me:pop ref="Altamine2">0.390571</me:pop>
        <me:pop ref="Formaldehyde.log">0.609429</me:pop>
      </me:population>
      <me:population time="31.6228" logTime="1.5">
        <me:pop ref="CH2oo.log">2.58598e-33</me:pop>
        <me:pop ref="Ring2.log">9.5593e-08</me:pop>
        <me:pop ref="Altamine2">0.390571</me:pop>
        <me:pop ref="Formaldehyde.log">0.609429</me:pop>
      </me:population>
      <me:population time="39.8107" logTime="1.6">
        <me:pop ref="CH2oo.log">2.58588e-33</me:pop>
        <me:pop ref="Ring2.log">9.55896e-08</me:pop>
        <me:pop ref="Altamine2">0.390571</me:pop>
        <me:pop ref="Formaldehyde.log">0.609429</me:pop>
      </me:population>
      <me:population time="50.1187" logTime="1.7">
        <me:pop ref="CH2oo.log">2.58577e-33</me:pop>
        <me:pop ref="Ring2.log">9.55852e-08</me:pop>
        <me:pop ref="Altamine2">0.390571</me:pop>
        <me:pop ref="Formaldehyde.log">0.609429</me:pop>
      </me:population>
      <me:population time="63.0957" logTime="1.8">
        <me:pop ref="CH2oo.log">2.58562e-33</me:pop>
        <me:pop ref="Ring2.log">9.55798e-08</me:pop>
        <me:pop ref="Altamine2">0.390571</me:pop>
        <me:pop ref="Formaldehyde.log">0.609429</me:pop>
      </me:population>
      <me:population time="79.4328" logTime="1.9">
        <me:pop ref="CH2oo.log">2.58543e-33</me:pop>
        <me:pop ref="Ring2.log">9.55729e-08</me:pop>
        <me:pop ref="Altamine2">0.390571</me:pop>
        <me:pop ref="Formaldehyde.log">0.609429</me:pop>
      </me:population>
      <me:population time="100" logTime="2">
        <me:pop ref="CH2oo.log">2.5852e-33</me:pop>
        <me:pop ref="Ring2.log">9.55642e-08</me:pop>
        <me:pop ref="Altamine2">0.390571</me:pop>
        <me:pop ref="Formaldehyde.log">0.609429</me:pop>
      </me:population>
      <me:population time="125.893" logTime="2.1">
        <me:pop ref="CH2oo.log">2.5849e-33</me:pop>
        <me:pop ref="Ring2.log">9.55533e-08</me:pop>
        <me:pop ref="Altamine2">0.390571</me:pop>
        <me:pop ref="Formaldehyde.log">0.609429</me:pop>
      </me:population>
      <me:population time="158.489" logTime="2.2">
        <me:pop ref="CH2oo.log">2.58453e-33</me:pop>
        <me:pop ref="Ring2.log">9.55395e-08</me:pop>
        <me:pop ref="Altamine2">0.390571</me:pop>
        <me:pop ref="Formaldehyde.log">0.609429</me:pop>
      </me:population>
      <me:population time="199.526" logTime="2.3">
        <me:pop ref="CH2oo.log">2.58406e-33</me:pop>
        <me:pop ref="Ring2.log">9.55222e-08</me:pop>
        <me:pop ref="Altamine2">0.390571</me:pop>
        <me:pop ref="Formaldehyde.log">0.609429</me:pop>
      </me:population>
      <me:population time="251.189" logTime="2.4">
        <me:pop ref="CH2oo.log">2.58347e-33</me:pop>
        <me:pop ref="Ring2.log">9.55005e-08</me:pop>
        <me:pop ref="Altamine2">0.390571</me:pop>
        <me:pop ref="Formaldehyde.log">0.609429</me:pop>
      </me:population>
      <me:population time="316.228" logTime="2.5">
        <me:pop ref="CH2oo.log">2.58273e-33</me:pop>
        <me:pop ref="Ring2.log">9.54731e-08</me:pop>
        <me:pop ref="Altamine2">0.390571</me:pop>
        <me:pop ref="Formaldehyde.log">0.609429</me:pop>
      </me:population>
      <me:population time="398.107" logTime="2.6">
        <me:pop ref="CH2oo.log">2.5818e-33</me:pop>
        <me:pop ref="Ring2.log">9.54386e-08</me:pop>
        <me:pop ref="Altamine2">0.390571</me:pop>
        <me:pop ref="Formaldehyde.log">0.609429</me:pop>
      </me:population>
      <me:population time="501.187" logTime="2.7">
        <me:pop ref="CH2oo.log">2.58063e-33</me:pop>
        <me:pop ref="Ring2.log">9.53952e-08</me:pop>
        <me:pop ref="Altamine2">0.390571</me:pop>
        <me:pop ref="Formaldehyde.log">0.609429</me:pop>
      </me:population>
      <me:population time="630.957" logTime="2.8">
        <me:pop ref="CH2oo.log">2.57915e-33</me:pop>
        <me:pop ref="Ring2.log">9.53406e-08</me:pop>
        <me:pop ref="Altamine2">0.390571</me:pop>
        <me:pop ref="Formaldehyde.log">0.609429</me:pop>
      </me:population>
      <me:population time="794.328" logTime="2.9">
        <me:pop ref="CH2oo.log">2.57729e-33</me:pop>
        <me:pop ref="Ring2.log">9.52719e-08</me:pop>
        <me:pop ref="Altamine2">0.390571</me:pop>
        <me:pop ref="Formaldehyde.log">0.609429</me:pop>
      </me:population>
      <me:population time="1000" logTime="3">
        <me:pop ref="CH2oo.log">2.57495e-33</me:pop>
        <me:pop ref="Ring2.log">9.51855e-08</me:pop>
        <me:pop ref="Altamine2">0.390571</me:pop>
        <me:pop ref="Formaldehyde.log">0.609429</me:pop>
      </me:population>
      <me:population time="1258.93" logTime="3.1">
        <me:pop ref="CH2oo.log">2.57201e-33</me:pop>
        <me:pop ref="Ring2.log">9.50768e-08</me:pop>
        <me:pop ref="Altamine2">0.390571</me:pop>
        <me:pop ref="Formaldehyde.log">0.609429</me:pop>
      </me:population>
      <me:population time="1584.89" logTime="3.2">
        <me:pop ref="CH2oo.log">2.56832e-33</me:pop>
        <me:pop ref="Ring2.log">9.49402e-08</me:pop>
        <me:pop ref="Altamine2">0.390571</me:pop>
        <me:pop ref="Formaldehyde.log">0.609429</me:pop>
      </me:population>
      <me:population time="1995.26" logTime="3.3">
        <me:pop ref="CH2oo.log">2.56367e-33</me:pop>
        <me:pop ref="Ring2.log">9.47684e-08</me:pop>
        <me:pop ref="Altamine2">0.390571</me:pop>
        <me:pop ref="Formaldehyde.log">0.609429</me:pop>
      </me:population>
      <me:population time="2511.89" logTime="3.4">
        <me:pop ref="CH2oo.log">2.55783e-33</me:pop>
        <me:pop ref="Ring2.log">9.45527e-08</me:pop>
        <me:pop ref="Altamine2">0.390571</me:pop>
        <me:pop ref="Formaldehyde.log">0.609429</me:pop>
      </me:population>
      <me:population time="3162.28" logTime="3.5">
        <me:pop ref="CH2oo.log">2.55051e-33</me:pop>
        <me:pop ref="Ring2.log">9.42818e-08</me:pop>
        <me:pop ref="Altamine2">0.390571</me:pop>
        <me:pop ref="Formaldehyde.log">0.609429</me:pop>
      </me:population>
      <me:population time="3981.07" logTime="3.6">
        <me:pop ref="CH2oo.log">2.54131e-33</me:pop>
        <me:pop ref="Ring2.log">9.39418e-08</me:pop>
        <me:pop ref="Altamine2">0.390571</me:pop>
        <me:pop ref="Formaldehyde.log">0.609429</me:pop>
      </me:population>
      <me:population time="5011.87" logTime="3.7">
        <me:pop ref="CH2oo.log">2.52978e-33</me:pop>
        <me:pop ref="Ring2.log">9.35155e-08</me:pop>
        <me:pop ref="Altamine2">0.390571</me:pop>
        <me:pop ref="Formaldehyde.log">0.609429</me:pop>
      </me:population>
      <me:population time="6309.57" logTime="3.8">
        <me:pop ref="CH2oo.log">2.51534e-33</me:pop>
        <me:pop ref="Ring2.log">9.29817e-08</me:pop>
        <me:pop ref="Altamine2">0.390571</me:pop>
        <me:pop ref="Formaldehyde.log">0.609429</me:pop>
      </me:population>
      <me:population time="7943.28" logTime="3.9">
        <me:pop ref="CH2oo.log">2.49727e-33</me:pop>
        <me:pop ref="Ring2.log">9.23139e-08</me:pop>
        <me:pop ref="Altamine2">0.390571</me:pop>
        <me:pop ref="Formaldehyde.log">0.609429</me:pop>
      </me:population>
      <me:population time="10000" logTime="4">
        <me:pop ref="CH2oo.log">2.47471e-33</me:pop>
        <me:pop ref="Ring2.log">9.148e-08</me:pop>
        <me:pop ref="Altamine2">0.390571</me:pop>
        <me:pop ref="Formaldehyde.log">0.609429</me:pop>
      </me:population>
      <me:population time="12589.3" logTime="4.1">
        <me:pop ref="CH2oo.log">2.4466e-33</me:pop>
        <me:pop ref="Ring2.log">9.04409e-08</me:pop>
        <me:pop ref="Altamine2">0.390571</me:pop>
        <me:pop ref="Formaldehyde.log">0.609429</me:pop>
      </me:population>
      <me:population time="15848.9" logTime="4.2">
        <me:pop ref="CH2oo.log">2.41167e-33</me:pop>
        <me:pop ref="Ring2.log">8.91496e-08</me:pop>
        <me:pop ref="Altamine2">0.390571</me:pop>
        <me:pop ref="Formaldehyde.log">0.609429</me:pop>
      </me:population>
      <me:population time="19952.6" logTime="4.3">
        <me:pop ref="CH2oo.log">2.3684e-33</me:pop>
        <me:pop ref="Ring2.log">8.755e-08</me:pop>
        <me:pop ref="Altamine2">0.390571</me:pop>
        <me:pop ref="Formaldehyde.log">0.609429</me:pop>
      </me:population>
      <me:population time="25118.9" logTime="4.4">
        <me:pop ref="CH2oo.log">2.31503e-33</me:pop>
        <me:pop ref="Ring2.log">8.55771e-08</me:pop>
        <me:pop ref="Altamine2">0.390571</me:pop>
        <me:pop ref="Formaldehyde.log">0.609429</me:pop>
      </me:population>
      <me:population time="31622.8" logTime="4.5">
        <me:pop ref="CH2oo.log">2.24954e-33</me:pop>
        <me:pop ref="Ring2.log">8.31564e-08</me:pop>
        <me:pop ref="Altamine2">0.390571</me:pop>
        <me:pop ref="Formaldehyde.log">0.609429</me:pop>
      </me:population>
      <me:population time="39810.7" logTime="4.6">
        <me:pop ref="CH2oo.log">2.16973e-33</me:pop>
        <me:pop ref="Ring2.log">8.0206e-08</me:pop>
        <me:pop ref="Altamine2">0.390571</me:pop>
        <me:pop ref="Formaldehyde.log">0.609429</me:pop>
      </me:population>
      <me:population time="50118.7" logTime="4.7">
        <me:pop ref="CH2oo.log">2.07326e-33</me:pop>
        <me:pop ref="Ring2.log">7.66401e-08</me:pop>
        <me:pop ref="Altamine2">0.390571</me:pop>
        <me:pop ref="Formaldehyde.log">0.609429</me:pop>
      </me:population>
      <me:population time="63095.7" logTime="4.8">
        <me:pop ref="CH2oo.log">1.9579e-33</me:pop>
        <me:pop ref="Ring2.log">7.23755e-08</me:pop>
        <me:pop ref="Altamine2">0.390571</me:pop>
        <me:pop ref="Formaldehyde.log">0.609429</me:pop>
      </me:population>
      <me:population time="79432.8" logTime="4.9">
        <me:pop ref="CH2oo.log">1.82174e-33</me:pop>
        <me:pop ref="Ring2.log">6.73424e-08</me:pop>
        <me:pop ref="Altamine2">0.390571</me:pop>
        <me:pop ref="Formaldehyde.log">0.609429</me:pop>
      </me:population>
      <me:population time="100000" logTime="5">
        <me:pop ref="CH2oo.log">1.66372e-33</me:pop>
        <me:pop ref="Ring2.log">6.15007e-08</me:pop>
        <me:pop ref="Altamine2">0.390571</me:pop>
        <me:pop ref="Formaldehyde.log">0.609429</me:pop>
      </me:population>
    </me:populationList>
    <me:rateList T="360" conc="3.3e+17" bathGas="N2" units="s-1">
      <me:firstOrderLoss ref="CH2oo.log">-9.41763</me:firstOrderLoss>
      <me:firstOrderLoss ref="Ring2.log">-4.4119e-06</me:firstOrderLoss>
      <me:firstOrderRate fromRef="CH2oo.log" toRef="Ring2.log" reactionType="isomerization">9.00385e-07</me:firstOrderRate>
      <me:firstOrderRate fromRef="Ring2.log" toRef="CH2oo.log" reactionType="isomerization">2.54765e-25</me:firstOrderRate>
      <me:firstOrderRate fromRef="CH2oo.log" toRef="Altamine2" reactionType="irreversible">3.67826</me:firstOrderRate>
      <me:firstOrderRate fromRef="Ring2.log" toRef="Altamine2" reactionType="irreversible">8.58092e-07</me:firstOrderRate>
      <me:firstOrderRate fromRef="CH2oo.log" toRef="Formaldehyde.log+IsoC2.log" reactionType="irreversible">5.73937</me:firstOrderRate>
      <me:firstOrderRate fromRef="Ring2.log" toRef="Formaldehyde.log+IsoC2.log" reactionType="irreversible">3.55381e-06</me:firstOrderRate>
    </me:rateList>
    <me:eigenvalueList number="606" selection="12">
      <me:eigenvalue>-2.11744e+08</me:eigenvalue>
      <me:eigenvalue>-1.9332e+08</me:eigenvalue>
      <me:eigenvalue>-1.75517e+08</me:eigenvalue>
      <me:eigenvalue>-1.58588e+08</me:eigenvalue>
      <me:eigenvalue>-1.42827e+08</me:eigenvalue>
      <me:eigenvalue>-1.28613e+08</me:eigenvalue>
      <me:eigenvalue>-1.16472e+08</me:eigenvalue>
      <me:eigenvalue>-1.06668e+08</me:eigenvalue>
      <me:eigenvalue>-9.61843e+07</me:eigenvalue>
      <me:eigenvalue>-7.71475e+07</me:eigenvalue>
      <me:eigenvalue>-10.4068</me:eigenvalue>
      <me:eigenvalue>-2.50222e-10</me:eigenvalue>
    </me:eigenvalueList>
    <me:populationList T="296" conc="1.6e+18">
      <me:population time="1e-10" logTime="-10">
        <me:pop ref="CH2oo.log">1</me:pop>
        <me:pop ref="Ring2.log">7.93288e-10</me:pop>
        <me:pop ref="Altamine2">9.61285e-11</me:pop>
        <me:pop ref="Formaldehyde.log">1.51262e-10</me:pop>
      </me:population>
      <me:population time="1.25893e-10" logTime="-9.9">
        <me:pop ref="CH2oo.log">1</me:pop>
        <me:pop ref="Ring2.log">9.3743e-10</me:pop>
        <me:pop ref="Altamine2">1.44807e-10</me:pop>
        <me:pop ref="Formaldehyde.log">2.27899e-10</me:pop>
      </me:population>
      <me:population time="1.58489e-10" logTime="-9.8">
        <me:pop ref="CH2oo.log">1</me:pop>
        <me:pop ref="Ring2.log">1.09352e-09</me:pop>
        <me:pop ref="Altamine2">2.15915e-10</me:pop>
        <me:pop ref="Formaldehyde.log">3.39932e-10</me:pop>
      </me:population>
      <me:population time="1.99526e-10" logTime="-9.7">
        <me:pop ref="CH2oo.log">1</me:pop>
        <me:pop ref="Ring2.log">1.25692e-09</me:pop>
        <me:pop ref="Altamine2">3.18231e-10</me:pop>
        <me:pop ref="Formaldehyde.log">5.01275e-10</me:pop>
      </me:population>
      <me:population time="2.51189e-10" logTime="-9.6">
        <me:pop ref="CH2oo.log">1</me:pop>
        <me:pop ref="Ring2.log">1.4212e-09</me:pop>
        <me:pop ref="Altamine2">4.63032e-10</me:pop>
        <me:pop ref="Formaldehyde.log">7.2983e-10</me:pop>
      </me:population>
      <me:population time="3.16228e-10" logTime="-9.5">
        <me:pop ref="CH2oo.log">1</me:pop>
        <me:pop ref="Ring2.log">1.57863e-09</me:pop>
        <me:pop ref="Altamine2">6.64362e-10</me:pop>
        <me:pop ref="Formaldehyde.log">1.04792e-09</me:pop>
      </me:population>
      <me:population time="3.98107e-10" logTime="-9.4">
        <me:pop ref="CH2oo.log">1</me:pop>
        <me:pop ref="Ring2.log">1.72121e-09</me:pop>
        <me:pop ref="Altamine2">9.39218e-10</me:pop>
        <me:pop ref="Formaldehyde.log">1.48258e-09</me:pop>
      </me:population>
      <me:population time="5.01187e-10" logTime="-9.3">
        <me:pop ref="CH2oo.log">1</me:pop>
        <me:pop ref="Ring2.log">1.84215e-09</me:pop>
        <me:pop ref="Altamine2">1.30774e-09</me:pop>
        <me:pop ref="Formaldehyde.log">2.06586e-09</me:pop>
      </me:population>
      <me:population time="6.30957e-10" logTime="-9.2">
        <me:pop ref="CH2oo.log">1</me:pop>
        <me:pop ref="Ring2.log">1.93731e-09</me:pop>
        <me:pop ref="Altamine2">1.79356e-09</me:pop>
        <me:pop ref="Formaldehyde.log">2.83536e-09</me:pop>
      </me:population>
      <me:population time="7.94328e-10" logTime="-9.1">
        <me:pop ref="CH2oo.log">1</me:pop>
        <me:pop ref="Ring2.log">2.00622e-09</me:pop>
        <me:pop ref="Altamine2">2.42465e-09</me:pop>
        <me:pop ref="Formaldehyde.log">3.83553e-09</me:pop>
      </me:population>
      <me:population time="1e-09" logTime="-9">
        <me:pop ref="CH2oo.log">1</me:pop>
        <me:pop ref="Ring2.log">2.05191e-09</me:pop>
        <me:pop ref="Altamine2">3.23482e-09</me:pop>
        <me:pop ref="Formaldehyde.log">5.12004e-09</me:pop>
      </me:population>
      <me:population time="1.25893e-09" logTime="-8.9">
        <me:pop ref="CH2oo.log">1</me:pop>
        <me:pop ref="Ring2.log">2.07977e-09</me:pop>
        <me:pop ref="Altamine2">4.26606e-09</me:pop>
        <me:pop ref="Formaldehyde.log">6.75553e-09</me:pop>
      </me:population>
      <me:population time="1.58489e-09" logTime="-8.8">
        <me:pop ref="CH2oo.log">1</me:pop>
        <me:pop ref="Ring2.log">2.09571e-09</me:pop>
        <me:pop ref="Altamine2">5.57157e-09</me:pop>
        <me:pop ref="Formaldehyde.log">8.82636e-09</me:pop>
      </me:population>
      <me:population time="1.99526e-09" logTime="-8.7">
        <me:pop ref="CH2oo.log">1</me:pop>
        <me:pop ref="Ring2.log">2.10464e-09</me:pop>
        <me:pop ref="Altamine2">7.2193e-09</me:pop>
        <me:pop ref="Formaldehyde.log">1.14403e-08</me:pop>
      </me:population>
      <me:population time="2.51189e-09" logTime="-8.6">
        <me:pop ref="CH2oo.log">1</me:pop>
        <me:pop ref="Ring2.log">2.10985e-09</me:pop>
        <me:pop ref="Altamine2">9.29593e-09</me:pop>
        <me:pop ref="Formaldehyde.log">1.47349e-08</me:pop>
      </me:population>
      <me:population time="3.16228e-09" logTime="-8.5">
        <me:pop ref="CH2oo.log">1</me:pop>
        <me:pop ref="Ring2.log">2.11319e-09</me:pop>
        <me:pop ref="Altamine2">1.19114e-08</me:pop>
        <me:pop ref="Formaldehyde.log">1.88845e-08</me:pop>
      </me:population>
      <me:population time="3.98107e-09" logTime="-8.4">
        <me:pop ref="CH2oo.log">1</me:pop>
        <me:pop ref="Ring2.log">2.11557e-09</me:pop>
        <me:pop ref="Altamine2">1.52048e-08</me:pop>
        <me:pop ref="Formaldehyde.log">2.41098e-08</me:pop>
      </me:population>
      <me:population time="5.01187e-09" logTime="-8.3">
        <me:pop ref="CH2oo.log">1</me:pop>
        <me:pop ref="Ring2.log">2.11744e-09</me:pop>
        <me:pop ref="Altamine2">1.93513e-08</me:pop>
        <me:pop ref="Formaldehyde.log">3.06887e-08</me:pop>
      </me:population>
      <me:population time="6.30957e-09" logTime="-8.2">
        <me:pop ref="CH2oo.log">1</me:pop>
        <me:pop ref="Ring2.log">2.11905e-09</me:pop>
        <me:pop ref="Altamine2">2.45718e-08</me:pop>
        <me:pop ref="Formaldehyde.log">3.89715e-08</me:pop>
      </me:population>
      <me:population time="7.94328e-09" logTime="-8.1">
        <me:pop ref="CH2oo.log">1</me:pop>
        <me:pop ref="Ring2.log">2.12055e-09</me:pop>
        <me:pop ref="Altamine2">3.11441e-08</me:pop>
        <me:pop ref="Formaldehyde.log">4.93994e-08</me:pop>
      </me:population>
      <me:population time="1e-08" logTime="-8">
        <me:pop ref="CH2oo.log">1</me:pop>
        <me:pop ref="Ring2.log">2.12204e-09</me:pop>
        <me:pop ref="Altamine2">3.94183e-08</me:pop>
        <me:pop ref="Formaldehyde.log">6.25275e-08</me:pop>
      </me:population>
      <me:population time="1.25893e-08" logTime="-7.9">
[truncated: 129,260 more chars]
