# Supplementary material for: An Experimental and Master Equation Investigation of Kinetics of the CH2OO + RCN Reactions (R = H, CH3, C2H5) and Their Atmospheric Relevance
Source: J Phys Chem A. 2023 Jan 5;127(2):477–88. doi: 10.1021/acs.jpca.2c07073 (PMC9869398; doi:10.1021/acs.jpca.2c07073)
Supplement: Supplementary file 2 — jp2c07073_si_002.zip [file jp2c07073_si_002.zip › MESMER/ILT-ExpFit/CriegeeNitrile3ExpFit.log]

            /|      /|                        \   
           / |     / | ________________________\  
          /  |    /  |  _   _             _   _   
         /   |   /   | / \ / \ |\     /| / \ / \  
        /    |  /    | \_/ \_  | \   / | \_/ |_/  
       /     | /     | /     \ |  \ /  | /   | \  
    \_/      |/      | \_/ \_/ |   V   | \_/ |  \ 

     Mesmer: Master Equation Solver for Multi-Energy well Reactions
     Mesmer v6.0 compiled: -- Oct 25 2021 -- 17:23:48

     Copyright (C) 2009-2020 by
     Struan H. Robertson, Chris Morley, Chi-Hsiu Liang,
     David R. Glowacki, Michael J. Pilling and contributors

     Mesmer is free software: you can redistribute it and/or modify
     it under the terms of the GNU Public License as published by
     the Free Software Foundation, either version 2 of the License,
     or (at your option) any later version.

     But WITHOUT ANY WARRANTY; without even the implied warranty of
     MERCHANTABILITY or FITNESS FOR A PARTICULAR PURPOSE.  See the
     GNU Public License for more details.

    You should have received a copy of the GNU Public License
    along with Mesmer.  If not, see <http://www.gnu.org/licenses/>.

                     Platform:        Linux
                     Execution Date:  Wed Aug 24 09:16:52 2022
                     Number of ranks: 4

defaults.xml, librarymols.xml are in /projappl/kurten/appl_lauri/Mesmer6.0/bin

Parsing input xml file...
CriegeeNitrile3ExpFit.xml

--Parse data for marquardt
The default value of me:MarquardtLambda was used.
The default value of me:MarquardtLambdaScale was used.
Energy convention "" written to <moleculeList>
In R1: Parsing reaction...Association reaction
In Ring3.log: Hindered rotor r1
In Ring3.log: Hindered rotor r2
In Ring3.log: The default value of me:DistributionCalcMethod was used.
In Ring3.log: --Parse data for Boltzmann
In Ring3.log: --Parse data for ExponentialDown
In R1: --Parse data for MesmerILT
In R1: R1:preExponential was given a range with 199 steps 
In R1: R1:nInfinity was given a range with 151 steps 
In R1: The default value of me:TInfinity was used.
In R1: No tunneling method used for R1
In R1: Not a unimolecular reaction: look for excess reactant concentration.
In  S3 : Parsing reaction...Irreversible unimolecular reaction
In STS3.log: Hindered rotor r1
In STS3.log: Hindered rotor r2
In  S3 : --Parse data for RRKM
In  S3 : No tunneling method used for  S3 
In  H3 : Parsing reaction...Irreversible unimolecular reaction
In TSH3: Hindered rotor r1
In TSH3: Hindered rotor r2
In  H3 : --Parse data for RRKM
In  H3 : No tunneling method used for  H3 
3.3e+17PPCC, 233K at dd precision with N2
3.3e+17PPCC, 253K at dd precision with N2
3.3e+17PPCC, 273K at dd precision with N2
3.3e+17PPCC, 296K at dd precision with N2
3.3e+17PPCC, 320K at dd precision with N2
3.3e+17PPCC, 360K at dd precision with N2
1.6e+18PPCC, 296K at dd precision with N2
3.3e+18PPCC, 296K at dd precision with N2
6.5e+18PPCC, 296K at dd precision with N2
The default value of me:ForceMacroDetailedBalance was used.
Write metadata 20220824_091652

File: "CriegeeNitrile3ExpFit.xml" successfully parsed.
Main Calculation begins
Now calculating...

--Execute calcMethod marquardt
In FastLaplaceConvolution: 21960 values in the FFT convolution routine were replaced by standard convolution
In FastLaplaceConvolution: 10980 values in the FFT convolution routine were replaced by standard convolution

Chi^2 = 8571.43 Lambda = 1
R1:preExponential=6.02862e-14  R1:nInfinity=-0.502989  
Failed bounds check.

Chi^2 = 8571.43 Lambda = 10
R1:preExponential=6.02862e-14  R1:nInfinity=-0.502989  
Iteration: 1 of Marquardt. ChiSquare = 8571.43, Lambda = 10
In FastLaplaceConvolution: 11620 values in the FFT convolution routine were replaced by standard convolution

Chi^2 = 6908.47 Lambda = 1
R1:preExponential=5.70879e-14  R1:nInfinity=-0.319622  
Iteration: 2 of Marquardt. ChiSquare = 6908.47, Lambda = 1
Failed bounds check.

Chi^2 = 6908.47 Lambda = 10
R1:preExponential=5.70879e-14  R1:nInfinity=-0.319622  
Iteration: 3 of Marquardt. ChiSquare = 6908.47, Lambda = 10
In FastLaplaceConvolution: 12200 values in the FFT convolution routine were replaced by standard convolution
In FastLaplaceConvolution: 12180 values in the FFT convolution routine were replaced by standard convolution

Chi^2 = 5602.61 Lambda = 1
R1:preExponential=5.41868e-14  R1:nInfinity=-0.156895  
Iteration: 4 of Marquardt. ChiSquare = 5602.61, Lambda = 1
Failed bounds check.

Chi^2 = 5602.61 Lambda = 10
R1:preExponential=5.41868e-14  R1:nInfinity=-0.156895  
Iteration: 5 of Marquardt. ChiSquare = 5602.61, Lambda = 10
In FastLaplaceConvolution: 12580 values in the FFT convolution routine were replaced by standard convolution
In FastLaplaceConvolution: 12540 values in the FFT convolution routine were replaced by standard convolution

Chi^2 = 4571.04 Lambda = 1
R1:preExponential=5.15543e-14  R1:nInfinity=-0.0148814  
Iteration: 6 of Marquardt. ChiSquare = 4571.04, Lambda = 1
Failed bounds check.

Chi^2 = 4571.04 Lambda = 10
R1:preExponential=5.15543e-14  R1:nInfinity=-0.0148814  
Iteration: 7 of Marquardt. ChiSquare = 4571.04, Lambda = 10
Failed bounds check.

Chi^2 = 4571.04 Lambda = 100
R1:preExponential=5.15543e-14  R1:nInfinity=-0.0148814  
Iteration: 8 of Marquardt. ChiSquare = 4571.04, Lambda = 100
Failed bounds check.

Chi^2 = 4571.04 Lambda = 1000
R1:preExponential=5.15543e-14  R1:nInfinity=-0.0148814  
Iteration: 9 of Marquardt. ChiSquare = 4571.04, Lambda = 1000
In FastLaplaceConvolution: 12560 values in the FFT convolution routine were replaced by standard convolution

Chi^2 = 4561.26 Lambda = 100
R1:preExponential=5.15277e-14  R1:nInfinity=-0.0133608  
Iteration: 10 of Marquardt. ChiSquare = 4561.26, Lambda = 100
Failed bounds check.

Chi^2 = 4561.26 Lambda = 1000
R1:preExponential=5.15277e-14  R1:nInfinity=-0.0133608  
Iteration: 11 of Marquardt. ChiSquare = 4561.26, Lambda = 1000

Chi^2 = 4551.5 Lambda = 100
R1:preExponential=5.15012e-14  R1:nInfinity=-0.0118428  
Iteration: 12 of Marquardt. ChiSquare = 4551.5, Lambda = 100
Failed bounds check.

Chi^2 = 4551.5 Lambda = 1000
R1:preExponential=5.15012e-14  R1:nInfinity=-0.0118428  
Iteration: 13 of Marquardt. ChiSquare = 4551.5, Lambda = 1000
In FastLaplaceConvolution: 12600 values in the FFT convolution routine were replaced by standard convolution

Chi^2 = 4541.77 Lambda = 100
R1:preExponential=5.14747e-14  R1:nInfinity=-0.0103274  
Iteration: 14 of Marquardt. ChiSquare = 4541.77, Lambda = 100
Failed bounds check.

Chi^2 = 4541.77 Lambda = 1000
R1:preExponential=5.14747e-14  R1:nInfinity=-0.0103274  
Iteration: 15 of Marquardt. ChiSquare = 4541.77, Lambda = 1000

Chi^2 = 4532.06 Lambda = 100
R1:preExponential=5.14482e-14  R1:nInfinity=-0.00881454  
Iteration: 16 of Marquardt. ChiSquare = 4532.06, Lambda = 100
Failed bounds check.

Chi^2 = 4532.06 Lambda = 1000
R1:preExponential=5.14482e-14  R1:nInfinity=-0.00881454  
Iteration: 17 of Marquardt. ChiSquare = 4532.06, Lambda = 1000

Chi^2 = 4522.38 Lambda = 100
R1:preExponential=5.14218e-14  R1:nInfinity=-0.00730425  
Iteration: 18 of Marquardt. ChiSquare = 4522.38, Lambda = 100
Failed bounds check.

Chi^2 = 4522.38 Lambda = 1000
R1:preExponential=5.14218e-14  R1:nInfinity=-0.00730425  
Iteration: 19 of Marquardt. ChiSquare = 4522.38, Lambda = 1000

Chi^2 = 4512.72 Lambda = 100
R1:preExponential=5.13953e-14  R1:nInfinity=-0.00579653  
Iteration: 20 of Marquardt. ChiSquare = 4512.72, Lambda = 100
Failed bounds check.

Chi^2 = 4512.72 Lambda = 1000
R1:preExponential=5.13953e-14  R1:nInfinity=-0.00579653  
Iteration: 21 of Marquardt. ChiSquare = 4512.72, Lambda = 1000

Chi^2 = 4503.08 Lambda = 100
R1:preExponential=5.13689e-14  R1:nInfinity=-0.00429138  
Iteration: 22 of Marquardt. ChiSquare = 4503.08, Lambda = 100
Failed bounds check.

Chi^2 = 4503.08 Lambda = 1000
R1:preExponential=5.13689e-14  R1:nInfinity=-0.00429138  
Iteration: 23 of Marquardt. ChiSquare = 4503.08, Lambda = 1000

Chi^2 = 4493.47 Lambda = 100
R1:preExponential=5.13426e-14  R1:nInfinity=-0.0027888  
Iteration: 24 of Marquardt. ChiSquare = 4493.47, Lambda = 100
Failed bounds check.

Chi^2 = 4493.47 Lambda = 1000
R1:preExponential=5.13426e-14  R1:nInfinity=-0.0027888  
Iteration: 25 of Marquardt. ChiSquare = 4493.47, Lambda = 1000

Chi^2 = 4483.88 Lambda = 100
R1:preExponential=5.13162e-14  R1:nInfinity=-0.00128879  
Iteration: 26 of Marquardt. ChiSquare = 4483.88, Lambda = 100
Failed bounds check.

Chi^2 = 4483.88 Lambda = 1000
R1:preExponential=5.13162e-14  R1:nInfinity=-0.00128879  
Iteration: 27 of Marquardt. ChiSquare = 4483.88, Lambda = 1000
Failed bounds check.

Chi^2 = 4483.88 Lambda = 10000
R1:preExponential=5.13162e-14  R1:nInfinity=-0.00128879  
Iteration: 28 of Marquardt. ChiSquare = 4483.88, Lambda = 10000

Chi^2 = 4482.92 Lambda = 1000
R1:preExponential=5.13136e-14  R1:nInfinity=-0.00113873  
Iteration: 29 of Marquardt. ChiSquare = 4482.92, Lambda = 1000
Failed bounds check.

Chi^2 = 4482.92 Lambda = 10000
R1:preExponential=5.13136e-14  R1:nInfinity=-0.00113873  
Iteration: 30 of Marquardt. ChiSquare = 4482.92, Lambda = 10000

Chi^2 = 4481.97 Lambda = 1000
R1:preExponential=5.1311e-14  R1:nInfinity=-0.000988691  
Iteration: 31 of Marquardt. ChiSquare = 4481.97, Lambda = 1000
Failed bounds check.

Chi^2 = 4481.97 Lambda = 10000
R1:preExponential=5.1311e-14  R1:nInfinity=-0.000988691  
Iteration: 32 of Marquardt. ChiSquare = 4481.97, Lambda = 10000

Chi^2 = 4481.01 Lambda = 1000
R1:preExponential=5.13083e-14  R1:nInfinity=-0.000838678  
Iteration: 33 of Marquardt. ChiSquare = 4481.01, Lambda = 1000
Failed bounds check.

Chi^2 = 4481.01 Lambda = 10000
R1:preExponential=5.13083e-14  R1:nInfinity=-0.000838678  
Iteration: 34 of Marquardt. ChiSquare = 4481.01, Lambda = 10000
In FastLaplaceConvolution: 12620 values in the FFT convolution routine were replaced by standard convolution

Chi^2 = 4480.05 Lambda = 1000
R1:preExponential=5.13057e-14  R1:nInfinity=-0.000688691  
Iteration: 35 of Marquardt. ChiSquare = 4480.05, Lambda = 1000
Failed bounds check.

Chi^2 = 4480.05 Lambda = 10000
R1:preExponential=5.13057e-14  R1:nInfinity=-0.000688691  
Iteration: 36 of Marquardt. ChiSquare = 4480.05, Lambda = 10000

Chi^2 = 4479.09 Lambda = 1000
R1:preExponential=5.13031e-14  R1:nInfinity=-0.00053873  
Iteration: 37 of Marquardt. ChiSquare = 4479.09, Lambda = 1000
Failed bounds check.

Chi^2 = 4479.09 Lambda = 10000
R1:preExponential=5.13031e-14  R1:nInfinity=-0.00053873  
Iteration: 38 of Marquardt. ChiSquare = 4479.09, Lambda = 10000

Chi^2 = 4478.14 Lambda = 1000
R1:preExponential=5.13004e-14  R1:nInfinity=-0.000388794  
Iteration: 39 of Marquardt. ChiSquare = 4478.14, Lambda = 1000
Failed bounds check.

Chi^2 = 4478.14 Lambda = 10000
R1:preExponential=5.13004e-14  R1:nInfinity=-0.000388794  
Iteration: 40 of Marquardt. ChiSquare = 4478.14, Lambda = 10000

Chi^2 = 4477.18 Lambda = 1000
R1:preExponential=5.12978e-14  R1:nInfinity=-0.000238884  
Iteration: 41 of Marquardt. ChiSquare = 4477.18, Lambda = 1000
Failed bounds check.

Chi^2 = 4477.18 Lambda = 10000
R1:preExponential=5.12978e-14  R1:nInfinity=-0.000238884  
Iteration: 42 of Marquardt. ChiSquare = 4477.18, Lambda = 10000

Chi^2 = 4476.23 Lambda = 1000
R1:preExponential=5.12952e-14  R1:nInfinity=-8.90001e-05  
Iteration: 43 of Marquardt. ChiSquare = 4476.23, Lambda = 1000
Failed bounds check.

Chi^2 = 4476.23 Lambda = 10000
R1:preExponential=5.12952e-14  R1:nInfinity=-8.90001e-05  
Iteration: 44 of Marquardt. ChiSquare = 4476.23, Lambda = 10000
Failed bounds check.

Chi^2 = 4476.23 Lambda = 100000
R1:preExponential=5.12952e-14  R1:nInfinity=-8.90001e-05  
Iteration: 45 of Marquardt. ChiSquare = 4476.23, Lambda = 100000

Chi^2 = 4476.13 Lambda = 10000
R1:preExponential=5.12949e-14  R1:nInfinity=-7.4011e-05  
Iteration: 46 of Marquardt. ChiSquare = 4476.13, Lambda = 10000
Number of cells = 50000, Number of grains = 607
In timeEvolution: No population was assigned. Initialize the first source term to 1.0.
 -- Total time elapsed: 4084 seconds.


    Temperature  Concentration    Exp. Coeff.    Cal. Coeff.

            233        3.3e+17        3.3e-14    5.18624e-14
            253        3.3e+17       3.53e-14    5.17982e-14
            273        3.3e+17       2.56e-14     5.1746e-14
            296        3.3e+17       2.55e-14    5.16968e-14
            320        3.3e+17       2.76e-14    5.16543e-14
            360        3.3e+17       2.21e-14    5.15889e-14
            296        1.6e+18       1.83e-14    5.16968e-14
            296        3.3e+18       2.15e-14    5.16969e-14
            296        6.5e+18       2.19e-14    5.16969e-14


Chi^2 = 4476.13

Best fit parameters:

R1:preExponential = 5.12949e-14 +/- 4.45151e-16
R1:nInfinity = -7.4011e-05 +/- 0.0790164

Correlation coefficients:

R1:nInfinity , R1:preExponential = 0.4401

Goodness of Fit:

Number of degrees of Freedom = 7
Chi^2 probability = 0

System saved to CriegeeNitrile3ExpFit-out.xml
Total time elapsed: 4084 seconds.
