# Supplementary material for: An Experimental and Master Equation Investigation of Kinetics of the CH2OO + RCN Reactions (R = H, CH3, C2H5) and Their Atmospheric Relevance
Source: J Phys Chem A. 2023 Jan 5;127(2):477–88. doi: 10.1021/acs.jpca.2c07073 (PMC9869398; doi:10.1021/acs.jpca.2c07073)
Supplement: Supplementary file 2 — jp2c07073_si_002.zip [file jp2c07073_si_002.zip › MESMER/ProductDistribution/C2H5CN/CriegeeNitrile3XMC240K.log]

            /|      /|                        \   
           / |     / | ________________________\  
          /  |    /  |  _   _             _   _   
         /   |   /   | / \ / \ |\     /| / \ / \  
        /    |  /    | \_/ \_  | \   / | \_/ |_/  
       /     | /     | /     \ |  \ /  | /   | \  
    \_/      |/      | \_/ \_/ |   V   | \_/ |  \ 

     Mesmer: Master Equation Solver for Multi-Energy well Reactions
     Mesmer v6.0 compiled: -- Oct 25 2021 -- 17:23:48

     Copyright (C) 2009-2020 by
     Struan H. Robertson, Chris Morley, Chi-Hsiu Liang,
     David R. Glowacki, Michael J. Pilling and contributors

     Mesmer is free software: you can redistribute it and/or modify
     it under the terms of the GNU Public License as published by
     the Free Software Foundation, either version 2 of the License,
     or (at your option) any later version.

     But WITHOUT ANY WARRANTY; without even the implied warranty of
     MERCHANTABILITY or FITNESS FOR A PARTICULAR PURPOSE.  See the
     GNU Public License for more details.

    You should have received a copy of the GNU Public License
    along with Mesmer.  If not, see <http://www.gnu.org/licenses/>.

                     Platform:        Linux
                     Execution Date:  Wed Sep 28 10:59:19 2022
                     Number of ranks: 4

defaults.xml, librarymols.xml are in /projappl/kurten/appl_lauri/Mesmer6.0/bin

Parsing input xml file...
CriegeeNitrile3XMCProd240.xml

The default value of me:calcMethod was used.
--Parse data for simpleCalc
Energy convention "" written to <moleculeList>
In  A3 : Parsing reaction...Association reaction
In RC3.log: The default value of me:DistributionCalcMethod was used.
In RC3.log: --Parse data for Boltzmann
In RC3.log: --Parse data for ExponentialDown
In  A3 : --Parse data for MesmerILT
In  A3 : The default value of me:TInfinity was used.
In  A3 : No tunneling method used for  A3 
In  A3 : Not a unimolecular reaction: look for excess reactant concentration.
In  C3 : Parsing reaction...Isomerization reaction
In Ring3.log: Hindered rotor r1
In Ring3.log: Hindered rotor r2
In Ring3.log: The default value of me:DistributionCalcMethod was used.
In Ring3.log: --Parse data for Boltzmann
In Ring3.log: --Parse data for ExponentialDown
In TS3.log: Hindered rotor r2
In TS3.log: Hindered rotor r3
In  C3 : --Parse data for RRKM
In  C3 : No tunneling method used for  C3 
In  S3 : Parsing reaction...Irreversible unimolecular reaction
In STS3.log: Hindered rotor r1
In STS3.log: Hindered rotor r2
In  S3 : --Parse data for RRKM
In  S3 : No tunneling method used for  S3 
In  H3 : Parsing reaction...Irreversible unimolecular reaction
In TSH3: Hindered rotor r1
In TSH3: Hindered rotor r2
In  H3 : --Parse data for RRKM
In  H3 : No tunneling method used for  H3 
1torr, 240K at qd precision with N2
40torr, 240K at qd precision with N2
100torr, 240K at qd precision with N2
200torr, 240K at qd precision with N2
300torr, 240K at qd precision with N2
400torr, 240K at qd precision with N2
600torr, 240K at qd precision with N2
760torr, 240K at qd precision with N2
The default value of me:ForceMacroDetailedBalance was used.
Write metadata 20220928_105919

File: "CriegeeNitrile3XMCProd240.xml" successfully parsed.
Main Calculation begins
Now calculating...

--Execute calcMethod simpleCalc
Number of cells = 50000, Number of grains = 740
In FastLaplaceConvolution: 21960 values in the FFT convolution routine were replaced by standard convolution
In FastLaplaceConvolution: 12600 values in the FFT convolution routine were replaced by standard convolution
In timeEvolution: No population was assigned. Initialize the first source term to 1.0.
 -- Total time elapsed: 1089 seconds.


    Temperature  Concentration    Exp. Coeff.    Cal. Coeff.


System saved to CriegeeNitrile3XMCProd240-out.xml
Total time elapsed: 1089 seconds.
