# Supplementary material for: An Experimental and Master Equation Investigation of Kinetics of the CH2OO + RCN Reactions (R = H, CH3, C2H5) and Their Atmospheric Relevance
Source: J Phys Chem A. 2023 Jan 5;127(2):477–88. doi: 10.1021/acs.jpca.2c07073 (PMC9869398; doi:10.1021/acs.jpca.2c07073)
Supplement: Supplementary file 2 — jp2c07073_si_002.zip [file jp2c07073_si_002.zip › MESMER/ProductDistribution/CH3CN/CriegeeNitrile2CCSDT-out.xml]

<?xml version="1.0" encoding="utf-8" ?>
<?xml-stylesheet type='text/xsl' href='../../mesmer2.xsl' media='other'?>
<?xml-stylesheet type='text/xsl' href='../../mesmer1.xsl' media='screen'?>
<me:mesmer xmlns="http://www.xml-cml.org/schema" xmlns:me="http://www.chem.leeds.ac.uk/mesmer" xmlns:xsi="http://www.w3.org/2001/XMLSchema-instance">
  <me:title>CriegeeNitrile2</me:title>
  <moleculeList convention="">
    <molecule id="CH2oo.log" description="CH2oo.log">
      <atomArray>
        <atom id="a1" elementType="C" hydrogenCount="2" x3="1.058078" y3="-0.199923" z3="0.000000" />
        <atom id="a2" elementType="H" hydrogenCount="0" x3="1.005629" y3="-1.281919" z3="0.000000" />
        <atom id="a3" elementType="H" hydrogenCount="0" x3="1.966772" y3="0.384409" z3="0.000000" />
        <atom id="a4" elementType="O" hydrogenCount="0" x3="0.000000" y3="0.456542" z3="0.000000" />
        <atom id="a5" elementType="O" hydrogenCount="0" x3="-1.165109" y3="-0.194412" z3="0.000000" />
      </atomArray>
      <bondArray>
        <bond atomRefs2="a1 a2" order="1" />
        <bond atomRefs2="a1 a3" order="1" />
        <bond atomRefs2="a1 a4" order="1" />
        <bond atomRefs2="a4 a5" order="1" />
      </bondArray>
      <propertyList>
        <property title="File Format">
          <scalar>g16</scalar>
        </property>
        <property dictRef="me:ZPE">
          <scalar units="kcal/mol">0.0</scalar>
        </property>
        <property title="Vibrational Frequencies" dictRef="me:vibFreqs">
          <array units="cm-1">543.2489 690.0797 960.7848 979.2214 1258.1765 1422.9589 1593.2124 3137.9486 3291.0333</array>
        </property>
        <property dictRef="me:rotConsts">
          <array units="GHz">81.57743 12.67017 10.96686</array>
        </property>
        <property dictRef="me:symmetryNumber">
          <scalar>1</scalar>
        </property>
        <property dictRef="me:spinMultiplicity">
          <scalar>1</scalar>
        </property>
        <property dictRef="me:frequenciesScaleFactor" default="true">
          <scalar>1</scalar>
        </property>
      </propertyList>
      <me:DOSCMethod>ClassicalRotors</me:DOSCMethod>
    </molecule>
    <molecule id="CH3CN.log" description="CH3CN.log">
      <atomArray>
        <atom id="a1" elementType="C" hydrogenCount="0" x3="-0.281014" y3="0.000268" z3="-0.000071" />
        <atom id="a2" elementType="N" hydrogenCount="0" x3="-1.427186" y3="-0.000119" z3="0.000032" />
        <atom id="a3" elementType="C" hydrogenCount="3" x3="1.173636" y3="-0.000060" z3="0.000016" />
        <atom id="a4" elementType="H" hydrogenCount="0" x3="1.544632" y3="-0.995975" z3="0.233800" />
        <atom id="a5" elementType="H" hydrogenCount="0" x3="1.544965" y3="0.700223" z3="0.745573" />
        <atom id="a6" elementType="H" hydrogenCount="0" x3="1.544975" y3="0.295333" z3="-0.979262" />
      </atomArray>
      <bondArray>
        <bond atomRefs2="a6 a3" order="1" />
        <bond atomRefs2="a1 a3" order="1" />
        <bond atomRefs2="a1 a2" order="3" />
        <bond atomRefs2="a3 a4" order="1" />
        <bond atomRefs2="a3 a5" order="1" />
      </bondArray>
      <propertyList>
        <property title="File Format">
          <scalar>g16</scalar>
        </property>
        <property dictRef="me:ZPE">
          <scalar units="kcal/mol">0.0</scalar>
        </property>
        <property title="Vibrational Frequencies" dictRef="me:vibFreqs">
          <array units="cm-1">385.1968 385.4021 937.0092 1066.1841 1066.3197 1416.4490 1480.7657 1480.8283 2401.3797 3072.9161 3154.7676 3154.7825</array>
        </property>
        <property dictRef="me:rotConsts">
          <array units="GHz">159.75006 9.31057 9.31057</array>
        </property>
        <property dictRef="me:symmetryNumber">
          <scalar>3</scalar>
        </property>
        <property dictRef="me:spinMultiplicity">
          <scalar>1</scalar>
        </property>
        <property dictRef="me:frequenciesScaleFactor" default="true">
          <scalar>1</scalar>
        </property>
      </propertyList>
      <me:DOSCMethod>ClassicalRotors</me:DOSCMethod>
    </molecule>
    <molecule id="RC2.log" description="RC2.log">
      <atomArray>
        <atom id="a1" elementType="C" hydrogenCount="2" x3="1.788558" y3="0.724326" z3="0.193490" />
        <atom id="a2" elementType="H" hydrogenCount="0" x3="2.332156" y3="1.480807" z3="-0.353410" />
        <atom id="a3" elementType="H" hydrogenCount="0" x3="1.397808" y3="0.839485" z3="1.194230" />
        <atom id="a4" elementType="O" hydrogenCount="0" x3="1.615722" y3="-0.347725" z3="-0.408430" />
        <atom id="a5" elementType="O" hydrogenCount="0" x3="0.906335" y3="-1.310847" z3="0.219010" />
        <atom id="a6" elementType="N" hydrogenCount="0" x3="-0.891214" y3="1.550858" z3="-0.022100" />
        <atom id="a7" elementType="C" hydrogenCount="0" x3="-1.433201" y3="0.540086" z3="-0.022570" />
        <atom id="a8" elementType="C" hydrogenCount="3" x3="-2.143877" y3="-0.726366" z3="-0.023510" />
        <atom id="a9" elementType="H" hydrogenCount="0" x3="-1.614305" y3="-1.427994" z3="-0.661710" />
        <atom id="a10" elementType="H" hydrogenCount="0" x3="-3.160868" y3="-0.578279" z3="-0.378610" />
        <atom id="a11" elementType="H" hydrogenCount="0" x3="-2.161626" y3="-1.129726" z3="0.985110" />
      </atomArray>
      <bondArray>
        <bond atomRefs2="a9 a8" order="1" />
        <bond atomRefs2="a4 a1" order="1" />
        <bond atomRefs2="a4 a5" order="1" />
        <bond atomRefs2="a10 a8" order="1" />
        <bond atomRefs2="a2 a1" order="1" />
        <bond atomRefs2="a8 a7" order="1" />
        <bond atomRefs2="a8 a11" order="1" />
        <bond atomRefs2="a7 a6" order="3" />
        <bond atomRefs2="a1 a3" order="1" />
      </bondArray>
      <propertyList>
        <property title="File Format">
          <scalar>g16</scalar>
        </property>
        <property dictRef="me:ZPE">
          <scalar units="kcal/mol">-7.1975</scalar>
        </property>
        <property title="Vibrational Frequencies" dictRef="me:vibFreqs">
          <array units="cm-1">-91.4658 51.1310 97.5825 113.3958 114.9821 208.3399 392.1802 395.0184 539.3339 689.6956 933.3107 937.8778 1017.6583 1063.9909 1065.7305 1252.5788 1410.4911 1429.6498 1465.0153 1476.4423 1616.1587 2392.7383 3084.8525 3157.7501 3169.8575 3176.4850 3307.0447</array>
        </property>
        <property dictRef="me:rotConsts">
          <array units="GHz">5.50301 2.32929 1.71447</array>
        </property>
        <property dictRef="me:symmetryNumber">
          <scalar>1</scalar>
        </property>
        <property dictRef="me:spinMultiplicity">
          <scalar>1</scalar>
        </property>
        <property dictRef="me:epsilon">
          <scalar>500.6</scalar>
          <!--a-pin SI-->
        </property>
        <property dictRef="me:sigma">
          <scalar>3.19</scalar>
          <!--a-pin SI-->
        </property>
        <property dictRef="me:frequenciesScaleFactor" default="true">
          <scalar>1</scalar>
        </property>
      </propertyList>
      <me:energyTransferModel xsi:type="me:ExponentialDown">
        <me:deltaEDown units="cm-1">310</me:deltaEDown>
      </me:energyTransferModel>
      <me:DOSCMethod>ClassicalRotors</me:DOSCMethod>
      <me:DistributionCalcMethod default="true" name="Boltzmann" />
      <me:densityOfStatesList calculated="20220916_133319">
        <me:description>Rovibronic partition function calculation at various temperatures. qtot : product of QM partition functions for vibrations (1-D harmonic oscillator) and classical partition functions for rotations.  sumc : cell based partition function. sumg : grain based partition function </me:description>
        <me:densityOfStates>
          <me:T>200</me:T>
          <me:qtot>-3.36753e+06</me:qtot>
          <me:sumc>3.14171e+06</me:sumc>
          <me:sumg>3.13094e+06</me:sumg>
        </me:densityOfStates>
        <me:densityOfStates>
          <me:T>300</me:T>
          <me:qtot>-6.08595e+07</me:qtot>
          <me:sumc>3.35991e+07</me:sumc>
          <me:sumg>3.35477e+07</me:sumg>
        </me:densityOfStates>
      </me:densityOfStatesList>
    </molecule>
    <molecule id="TS2.log" description="TS2.log">
      <atomArray>
        <atom id="a1" elementType="C" hydrogenCount="2" x3="1.634627" y3="0.521938" z3="0.220765" />
        <atom id="a2" elementType="H" hydrogenCount="0" x3="1.427621" y3="0.594244" z3="1.278799" />
        <atom id="a3" elementType="H" hydrogenCount="0" x3="2.341766" y3="1.177377" z3="-0.269580" />
        <atom id="a4" elementType="O" hydrogenCount="0" x3="1.407925" y3="-0.564599" z3="-0.384069" />
        <atom id="a5" elementType="O" hydrogenCount="0" x3="0.380934" y3="-1.263632" z3="0.192971" />
        <atom id="a6" elementType="N" hydrogenCount="0" x3="-0.214634" y3="1.398401" z3="-0.086639" />
        <atom id="a7" elementType="C" hydrogenCount="0" x3="-0.964568" y3="0.509155" z3="-0.030073" />
        <atom id="a8" elementType="C" hydrogenCount="3" x3="-2.188517" y3="-0.279094" z3="-0.004970" />
        <atom id="a9" elementType="H" hydrogenCount="0" x3="-2.209171" y3="-0.879917" z3="0.901108" />
        <atom id="a10" elementType="H" hydrogenCount="0" x3="-2.202096" y3="-0.950781" z3="-0.859396" />
        <atom id="a11" elementType="H" hydrogenCount="0" x3="-3.052560" y3="0.383290" z3="-0.033354" />
      </atomArray>
      <bondArray>
        <bond atomRefs2="a10 a8" order="1" />
        <bond atomRefs2="a4 a5" order="1" />
        <bond atomRefs2="a4 a1" order="1" />
        <bond atomRefs2="a3 a1" order="1" />
        <bond id="r1" atomRefs2="a6 a7" order="3" />
        <bond atomRefs2="a11 a8" order="1" />
        <bond id="r2" atomRefs2="a7 a8" order="1" />
        <bond atomRefs2="a8 a9" order="1" />
        <bond atomRefs2="a1 a2" order="1" />
      </bondArray>
      <propertyList>
        <property title="File Format">
          <scalar>g16</scalar>
        </property>
        <property dictRef="me:ZPE">
          <scalar units="kcal/mol" lower="-20.0" upper="20.0" stepsize="0.05">-1.3047</scalar>
        </property>
        <property title="Vibrational Frequencies" dictRef="me:vibFreqs">
          <array units="cm-1">142.4025 199.8258 279.1681 438.8581 452.0182 481.4351 569.7806 844.4271 938.3491 970.5237 1054.9870 1070.7194 1104.2036 1237.8044 1401.9443 1411.2311 1469.8050 1477.8752 1564.5803 2238.5179 3072.6431 3151.7597 3156.9170 3167.5662 3282.2865</array>
        </property>
        <property dictRef="me:imFreqs">
          <array units="cm-1">-344.7093</array>
        </property>
        <property dictRef="me:rotConsts">
          <array units="GHz">6.70119 2.98424 2.18851</array>
        </property>
        <property dictRef="me:symmetryNumber">
          <scalar>1</scalar>
        </property>
        <property dictRef="me:spinMultiplicity">
          <scalar>1</scalar>
        </property>
        <property dictRef="me:frequenciesScaleFactor" default="true">
          <scalar>1</scalar>
        </property>
      </propertyList>
      <me:DOSCMethod xsi:type="me:ClassicalRotors" />
      <me:ExtraDOSCMethod xsi:type="me:HinderedRotorQM1D">
        <me:bondRef>r2</me:bondRef>
        <me:HinderedRotorPotential format="analytical" units="kJ/mol">
          <me:PotentialPoint index="0" coefficient="2.650" />
          <me:PotentialPoint index="3" coefficient="-2.650" />
        </me:HinderedRotorPotential>
        <me:periodicity>3</me:periodicity>
      </me:ExtraDOSCMethod>
      <me:densityOfStatesList calculated="20220916_133319">
        <me:description>Rovibronic partition function calculation at various temperatures. qtot : product of QM partition functions for vibrations (1-D harmonic oscillator) and classical partition functions for rotations.  sumc : cell based partition function. sumg : grain based partition function </me:description>
        <me:densityOfStates>
          <me:T>200</me:T>
          <me:qtot>258016</me:qtot>
          <me:sumc>258398</me:sumc>
          <me:sumg>257518</me:sumg>
        </me:densityOfStates>
        <me:densityOfStates>
          <me:T>300</me:T>
          <me:qtot>1.5715e+06</me:qtot>
          <me:sumc>1.57418e+06</me:sumc>
          <me:sumg>1.57178e+06</me:sumg>
        </me:densityOfStates>
      </me:densityOfStatesList>
    </molecule>
    <molecule id="Ring2.log" description="Ring2.log">
      <atomArray>
        <atom id="a1" elementType="O" hydrogenCount="0" x3="-1.074824" y3="-0.165921" z3="0.000000" />
        <atom id="a2" elementType="O" hydrogenCount="0" x3="-0.529495" y3="-1.491948" z3="0.000000" />
        <atom id="a3" elementType="C" hydrogenCount="2" x3="0.906314" y3="-1.305534" z3="0.000000" />
        <atom id="a4" elementType="N" hydrogenCount="0" x3="1.139235" y3="0.111176" z3="0.000000" />
        <atom id="a5" elementType="C" hydrogenCount="0" x3="0.000000" y3="0.651566" z3="0.000000" />
        <atom id="a6" elementType="H" hydrogenCount="0" x3="1.317810" y3="-1.776916" z3="0.896124" />
        <atom id="a7" elementType="H" hydrogenCount="0" x3="1.317810" y3="-1.776916" z3="-0.896124" />
        <atom id="a8" elementType="C" hydrogenCount="3" x3="-0.328651" y3="2.098945" z3="0.000000" />
        <atom id="a9" elementType="H" hydrogenCount="0" x3="-0.917553" y3="2.349053" z3="0.881227" />
        <atom id="a10" elementType="H" hydrogenCount="0" x3="-0.917553" y3="2.349053" z3="-0.881227" />
        <atom id="a11" elementType="H" hydrogenCount="0" x3="0.593408" y3="2.670580" z3="0.000000" />
      </atomArray>
      <bondArray>
        <bond atomRefs2="a7 a3" order="1" />
        <bond atomRefs2="a10 a8" order="1" />
        <bond atomRefs2="a1 a2" order="1" />
        <bond atomRefs2="a1 a5" order="1" />
        <bond atomRefs2="a2 a3" order="1" />
        <bond atomRefs2="a3 a4" order="1" />
        <bond atomRefs2="a3 a6" order="1" />
        <bond atomRefs2="a4 a5" order="2" />
        <bond id="r1" atomRefs2="a5 a8" order="1" />
        <bond atomRefs2="a8 a11" order="1" />
        <bond atomRefs2="a8 a9" order="1" />
      </bondArray>
      <propertyList>
        <property title="File Format">
          <scalar>g16</scalar>
        </property>
        <property dictRef="me:ZPE">
          <scalar units="kcal/mol">-51.2925</scalar>
        </property>
        <property title="Vibrational Frequencies" dictRef="me:vibFreqs">
          <array units="cm-1">161.504884 252.5722461 340.9294222 640.2827605 653.613022 761.8629812 828.3654114 959.7040116 973.8041967 980.0497218 996.7149151 1101.964699 1126.80644 1219.764929 1278.597355 1379.387053 1423.711698 1489.079099 1497.601821 1539.654845 1733.151548 3071.002138 3111.24375 3169.308965 3195.700645 3233.556577</array>
        </property>
        <property dictRef="me:rotConsts">
          <array units="GHz">8.55785 3.50288 2.56587</array>
        </property>
        <property dictRef="me:symmetryNumber">
          <scalar>1</scalar>
        </property>
        <property dictRef="me:spinMultiplicity">
          <scalar>1</scalar>
        </property>
        <property dictRef="me:epsilon">
          <scalar>477.2</scalar>
          <!--a-pin SI-->
        </property>
        <property dictRef="me:sigma">
          <scalar>5.31</scalar>
          <!--a-pin SI-->
        </property>
        <property dictRef="me:frequenciesScaleFactor" default="true">
          <scalar>1</scalar>
        </property>
      </propertyList>
      <me:energyTransferModel xsi:type="me:ExponentialDown">
        <me:deltaEDown units="cm-1">310</me:deltaEDown>
      </me:energyTransferModel>
      <me:DOSCMethod>ClassicalRotors</me:DOSCMethod>
      <me:ExtraDOSCMethod xsi:type="me:HinderedRotorQM1D">
        <me:bondRef>r1</me:bondRef>
        <me:HinderedRotorPotential format="analytical" units="kJ/mol">
          <me:PotentialPoint index="0" coefficient="1.665" />
          <me:PotentialPoint index="3" coefficient="-1.665" />
        </me:HinderedRotorPotential>
        <me:periodicity>3</me:periodicity>
      </me:ExtraDOSCMethod>
      <me:DistributionCalcMethod default="true" name="Boltzmann" />
      <me:densityOfStatesList calculated="20220916_133319">
        <me:description>Rovibronic partition function calculation at various temperatures. qtot : product of QM partition functions for vibrations (1-D harmonic oscillator) and classical partition functions for rotations.  sumc : cell based partition function. sumg : grain based partition function </me:description>
        <me:densityOfStates>
          <me:T>200</me:T>
          <me:qtot>215280</me:qtot>
          <me:sumc>214913</me:sumc>
          <me:sumg>214178</me:sumg>
        </me:densityOfStates>
        <me:densityOfStates>
          <me:T>300</me:T>
          <me:qtot>1.06676e+06</me:qtot>
          <me:sumc>1.0639e+06</me:sumc>
          <me:sumg>1.06227e+06</me:sumg>
        </me:densityOfStates>
      </me:densityOfStatesList>
    </molecule>
    <molecule id="STS2.log" description="STS2.log">
      <atomArray>
        <atom id="a1" elementType="O" hydrogenCount="0" x3="-0.484134" y3="1.244388" z3="0.046095" />
        <atom id="a2" elementType="O" hydrogenCount="0" x3="1.835001" y3="0.663577" z3="-0.080670" />
        <atom id="a3" elementType="C" hydrogenCount="2" x3="1.937633" y3="-0.546212" z3="0.054762" />
        <atom id="a4" elementType="N" hydrogenCount="0" x3="-0.099820" y3="-1.079961" z3="-0.026727" />
        <atom id="a5" elementType="C" hydrogenCount="0" x3="-0.729911" y3="0.014930" z3="0.004884" />
        <atom id="a6" elementType="H" hydrogenCount="0" x3="2.141762" y3="-1.200382" z3="-0.804350" />
        <atom id="a7" elementType="H" hydrogenCount="0" x3="2.024518" y3="-1.001831" z3="1.051837" />
        <atom id="a8" elementType="C" hydrogenCount="3" x3="-2.281611" y3="-0.243050" z3="-0.014417" />
        <atom id="a9" elementType="H" hydrogenCount="0" x3="-2.675706" y3="0.253067" z3="-0.896122" />
        <atom id="a10" elementType="H" hydrogenCount="0" x3="-2.690290" y3="0.201133" z3="0.888070" />
        <atom id="a11" elementType="H" hydrogenCount="0" x3="-2.465145" y3="-1.309998" z3="-0.047115" />
      </atomArray>
      <bondArray>
        <bond atomRefs2="a9 a8" order="1" />
        <bond atomRefs2="a6 a3" order="1" />
        <bond atomRefs2="a2 a3" order="2" />
        <bond atomRefs2="a11 a8" order="1" />
        <bond atomRefs2="a4 a5" order="1" />
        <bond id="r1" atomRefs2="a8 a5" order="1" />
        <bond atomRefs2="a8 a10" order="1" />
        <bond atomRefs2="a5 a1" order="2" />
        <bond atomRefs2="a3 a7" order="1" />
      </bondArray>
      <propertyList>
        <property title="File Format">
          <scalar>g16</scalar>
        </property>
        <property dictRef="me:ZPE">
          <scalar units="kcal/mol">-12.6528</scalar>
        </property>
        <property title="Vibrational Frequencies" dictRef="me:vibFreqs">
          <array units="cm-1">96.39687116 136.2474171 218.414561 387.8437728 480.2566096 570.6485064 616.9778715 841.2344012 910.2266048 1022.904879 1030.80296 1103.504891 1189.552905 1232.428067 1377.652431 1393.851867 1488.333064 1501.13743 1537.225028 1819.817839 3019.251407 3124.91481 3130.416703 3236.623006 3268.764322</array>
        </property>
        <property dictRef="me:imFreqs">
          <array units="cm-1">-466.3901046</array>
        </property>
        <property dictRef="me:rotConsts">
          <array units="GHz">8.0274563 2.8855691 2.2140320</array>
        </property>
        <property dictRef="me:symmetryNumber">
          <scalar>1</scalar>
        </property>
        <property dictRef="me:TSOpticalSymmetryNumber">
          <scalar>2</scalar>
        </property>
        <property dictRef="me:spinMultiplicity">
          <scalar>1</scalar>
        </property>
        <property dictRef="me:frequenciesScaleFactor" default="true">
          <scalar>1</scalar>
        </property>
      </propertyList>
      <me:DOSCMethod xsi:type="me:ClassicalRotors" />
      <me:ExtraDOSCMethod xsi:type="me:HinderedRotorQM1D">
        <me:bondRef>r1</me:bondRef>
        <me:HinderedRotorPotential format="analytical" units="kJ/mol">
          <me:PotentialPoint index="0" coefficient="3.520" />
          <me:PotentialPoint index="3" coefficient="-3.520" />
        </me:HinderedRotorPotential>
        <me:periodicity>3</me:periodicity>
      </me:ExtraDOSCMethod>
      <me:densityOfStatesList calculated="20220916_133319">
        <me:description>Rovibronic partition function calculation at various temperatures. qtot : product of QM partition functions for vibrations (1-D harmonic oscillator) and classical partition functions for rotations.  sumc : cell based partition function. sumg : grain based partition function </me:description>
        <me:densityOfStates>
          <me:T>200</me:T>
          <me:qtot>931853</me:qtot>
          <me:sumc>936041</me:sumc>
          <me:sumg>932836</me:sumg>
        </me:densityOfStates>
        <me:densityOfStates>
          <me:T>300</me:T>
          <me:qtot>6.7253e+06</me:qtot>
          <me:sumc>6.76163e+06</me:sumc>
          <me:sumg>6.75129e+06</me:sumg>
        </me:densityOfStates>
      </me:densityOfStatesList>
    </molecule>
    <molecule id="PC2.log" description="PC2.log">
      <atomArray>
        <atom id="a1" elementType="C" hydrogenCount="2" x3="2.285468" y3="-0.235345" z3="0.017680" />
        <atom id="a2" elementType="H" hydrogenCount="0" x3="2.814742" y3="0.105256" z3="-0.888958" />
        <atom id="a3" elementType="H" hydrogenCount="0" x3="2.499247" y3="0.319540" z3="0.946602" />
        <atom id="a4" elementType="O" hydrogenCount="0" x3="1.517279" y3="-1.155732" z3="-0.008269" />
        <atom id="a5" elementType="N" hydrogenCount="0" x3="-1.587627" y3="0.191949" z3="-0.007707" />
        <atom id="a6" elementType="C" hydrogenCount="0" x3="-0.717038" y3="1.002139" z3="-0.007188" />
        <atom id="a7" elementType="O" hydrogenCount="0" x3="0.057450" y3="1.882416" z3="-0.008502" />
        <atom id="a8" elementType="C" hydrogenCount="3" x3="-1.783007" y3="-1.231248" z3="0.006647" />
        <atom id="a9" elementType="H" hydrogenCount="0" x3="-2.847750" y3="-1.439900" z3="0.068308" />
        <atom id="a10" elementType="H" hydrogenCount="0" x3="-1.278832" y3="-1.677386" z3="0.862080" />
        <atom id="a11" elementType="H" hydrogenCount="0" x3="-1.384390" y3="-1.677897" z3="-0.902746" />
      </atomArray>
      <bondArray>
        <bond atomRefs2="a11 a8" order="1" />
        <bond atomRefs2="a2 a1" order="1" />
        <bond atomRefs2="a7 a6" order="2" />
        <bond atomRefs2="a4 a1" order="2" />
        <bond atomRefs2="a5 a6" order="2" />
        <bond atomRefs2="a5 a8" order="1" />
        <bond atomRefs2="a8 a9" order="1" />
        <bond atomRefs2="a8 a10" order="1" />
        <bond atomRefs2="a1 a3" order="1" />
      </bondArray>
      <propertyList>
        <property title="File Format">
          <scalar>g16</scalar>
        </property>
        <property dictRef="me:ZPE">
          <scalar units="kcal/mol">-99.3404</scalar>
        </property>
        <property title="Vibrational Frequencies" dictRef="me:vibFreqs">
          <array units="cm-1">97.5054 32.1959 47.3685 55.5768 62.8084 82.7198 117.3789 180.1137 612.2262 652.3261 893.3231 1140.6679 1160.3475 1214.2153 1273.0620 1467.2225 1490.3818 1506.5603 1531.1951 1539.1919 1843.0009 2398.8373 2930.9405 2999.3245 3063.2127 3137.1223 3152.1955</array>
        </property>
        <property dictRef="me:rotConsts">
          <array units="GHz">4.23346 2.41212 1.56789</array>
        </property>
        <property dictRef="me:symmetryNumber">
          <scalar>1</scalar>
        </property>
        <property dictRef="me:spinMultiplicity">
          <scalar>1</scalar>
        </property>
        <property dictRef="me:epsilon">
          <scalar>446.7</scalar>
          <!--a-pin SI-->
        </property>
        <property dictRef="me:sigma">
          <scalar>4.17</scalar>
          <!--a-pin SI-->
        </property>
      </propertyList>
      <me:energyTransferModel xsi:type="me:ExponentialDown">
        <me:deltaEDown units="cm-1">310</me:deltaEDown>
      </me:energyTransferModel>
      <me:DOSCMethod>ClassicalRotors</me:DOSCMethod>
    </molecule>
    <molecule id="Formaldehyde.log" description="Formaldehyde.log">
      <atomArray>
        <atom id="a1" elementType="C" hydrogenCount="2" x3="0.000000" y3="0.000000" z3="-0.525299" />
        <atom id="a2" elementType="H" hydrogenCount="0" x3="0.000000" y3="0.938820" z3="-1.108161" />
        <atom id="a3" elementType="H" hydrogenCount="0" x3="0.000000" y3="-0.938820" z3="-1.108161" />
        <atom id="a4" elementType="O" hydrogenCount="0" x3="0.000000" y3="0.000000" z3="0.671015" />
      </atomArray>
      <bondArray>
        <bond atomRefs2="a2 a1" order="1" />
        <bond atomRefs2="a3 a1" order="1" />
        <bond atomRefs2="a1 a4" order="2" />
      </bondArray>
      <propertyList>
        <property title="File Format">
          <scalar>g16</scalar>
        </property>
        <property dictRef="me:ZPE">
          <scalar units="kcal/mol">0.0</scalar>
        </property>
        <property title="Vibrational Frequencies" dictRef="me:vibFreqs">
          <array units="cm-1">1208.4168 1272.1648 1536.5095 1852.8375 2913.2769 2974.1737</array>
        </property>
        <property dictRef="me:rotConsts">
          <array units="GHz">284.47071 39.39723 34.60472</array>
        </property>
        <property dictRef="me:symmetryNumber">
          <scalar>2</scalar>
        </property>
        <property dictRef="me:spinMultiplicity">
          <scalar>1</scalar>
        </property>
        <property dictRef="me:frequenciesScaleFactor" default="true">
          <scalar>1</scalar>
        </property>
      </propertyList>
      <me:DOSCMethod>ClassicalRotors</me:DOSCMethod>
    </molecule>
    <molecule id="IsoC2.log" description="IsoC2.log">
      <atomArray>
        <atom id="a1" elementType="O" hydrogenCount="0" x3="1.882603" y3="0.151278" z3="0.000006" />
        <atom id="a2" elementType="C" hydrogenCount="0" x3="0.733790" y3="-0.060751" z3="-0.000003" />
        <atom id="a3" elementType="N" hydrogenCount="0" x3="-0.410420" y3="-0.400209" z3="-0.000015" />
        <atom id="a4" elementType="C" hydrogenCount="3" x3="-1.727025" y3="0.170276" z3="0.000002" />
        <atom id="a5" elementType="H" hydrogenCount="0" x3="-1.883755" y3="0.784807" z3="-0.886426" />
        <atom id="a6" elementType="H" hydrogenCount="0" x3="-1.884959" y3="0.781718" z3="0.888351" />
        <atom id="a7" elementType="H" hydrogenCount="0" x3="-2.459752" y3="-0.632435" z3="-0.001866" />
      </atomArray>
      <bondArray>
        <bond atomRefs2="a5 a4" order="1" />
        <bond atomRefs2="a7 a4" order="1" />
        <bond atomRefs2="a3 a2" order="2" />
        <bond atomRefs2="a3 a4" order="1" />
        <bond atomRefs2="a2 a1" order="2" />
        <bond atomRefs2="a4 a6" order="1" />
      </bondArray>
      <propertyList>
        <property title="File Format">
          <scalar>g16</scalar>
        </property>
        <property dictRef="me:ZPE">
          <scalar units="kcal/mol">-95.7531</scalar>
        </property>
        <property title="Vibrational Frequencies" dictRef="me:vibFreqs">
          <array units="cm-1">47.6344 165.6066 613.2216 656.0384 898.0581 1139.1631 1162.4514 1467.8808 1496.0301 1514.7746 1536.9177 2396.7472 3051.9925 3120.6653 3146.7420</array>
        </property>
        <property dictRef="me:rotConsts">
          <array units="GHz">81.60827 4.37575 4.26431</array>
        </property>
        <property dictRef="me:symmetryNumber">
          <scalar>1</scalar>
        </property>
        <property dictRef="me:spinMultiplicity">
          <scalar>1</scalar>
        </property>
        <property dictRef="me:frequenciesScaleFactor" default="true">
          <scalar>1</scalar>
        </property>
      </propertyList>
      <me:DOSCMethod>ClassicalRotors</me:DOSCMethod>
    </molecule>
    <molecule id="TSH2" description="TSH2">
      <atomArray>
        <atom id="a1" elementType="O" hydrogenCount="0" x3="-1.818280" y3="0.585150" z3="-0.064810" />
        <atom id="a2" elementType="O" hydrogenCount="0" x3="0.326580" y3="1.262010" z3="0.032390" />
        <atom id="a3" elementType="C" hydrogenCount="0" x3="0.703120" y3="0.105080" z3="-0.091510" />
        <atom id="a4" elementType="N" hydrogenCount="0" x3="-0.106730" y3="-0.992770" z3="-0.182810" />
        <atom id="a5" elementType="C" hydrogenCount="2" x3="-1.406930" y3="-0.614600" z3="0.175120" />
        <atom id="a6" elementType="H" hydrogenCount="0" x3="-1.748140" y3="-1.130270" z3="1.095130" />
        <atom id="a7" elementType="H" hydrogenCount="0" x3="-1.935530" y3="-1.158070" z3="-0.678740" />
        <atom id="a8" elementType="C" hydrogenCount="3" x3="2.172200" y3="-0.247040" z3="0.052970" />
        <atom id="a9" elementType="H" hydrogenCount="0" x3="2.386370" y3="-1.148790" z3="-0.513370" />
        <atom id="a10" elementType="H" hydrogenCount="0" x3="2.386930" y3="-0.436500" z3="1.103880" />
        <atom id="a11" elementType="H" hydrogenCount="0" x3="2.780720" y3="0.585150" z3="-0.287350" />
      </atomArray>
      <bondArray>
        <bond atomRefs2="a7 a5" order="1" />
        <bond atomRefs2="a9 a8" order="1" />
        <bond atomRefs2="a11 a8" order="1" />
        <bond atomRefs2="a4 a3" order="1" />
        <bond atomRefs2="a4 a5" order="1" />
        <bond atomRefs2="a3 a2" order="2" />
        <bond id="r1" atomRefs2="a3 a8" order="1" />
        <bond atomRefs2="a1 a5" order="1" />
        <bond atomRefs2="a8 a10" order="1" />
        <bond atomRefs2="a5 a6" order="1" />
      </bondArray>
      <propertyList>
        <property title="File Format">
          <scalar>g16</scalar>
        </property>
        <property dictRef="me:ZPE">
          <scalar units="kcal/mol">-20.7461</scalar>
        </property>
        <property title="Vibrational Frequencies" dictRef="me:vibFreqs">
          <array units="cm-1">57.5489 125.7094 342.0366 454.5074 542.1973 602.2907 686.8756 747.4249 933.8332 992.1645 1031.2743 1059.8024 1175.4813 1224.8673 1307.9443 1387.6827 1392.8462 1475.7022 1482.2046 1606.0440 2689.1822 2894.9536 3076.2519 3157.9803 3186.3910</array>
        </property>
        <property dictRef="me:imFreqs">
          <array units="cm-1">-408.0408</array>
        </property>
        <property dictRef="me:rotConsts">
          <array units="GHz">8.59469 2.94957 2.28104</array>
        </property>
        <property dictRef="me:symmetryNumber">
          <scalar>1</scalar>
        </property>
        <property dictRef="me:TSOpticalSymmetryNumber">
          <scalar>2</scalar>
        </property>
        <property dictRef="me:spinMultiplicity">
          <scalar>1</scalar>
        </property>
        <property dictRef="me:frequenciesScaleFactor" default="true">
          <scalar>1</scalar>
        </property>
      </propertyList>
      <me:DOSCMethod>ClassicalRotors</me:DOSCMethod>
      <me:ExtraDOSCMethod xsi:type="me:HinderedRotorQM1D">
        <me:bondRef>r1</me:bondRef>
        <me:HinderedRotorPotential format="analytical" units="kJ/mol">
          <me:PotentialPoint index="0" coefficient="0.809" />
          <me:PotentialPoint index="3" coefficient="-0.809" />
        </me:HinderedRotorPotential>
        <me:periodicity>3</me:periodicity>
      </me:ExtraDOSCMethod>
      <me:densityOfStatesList calculated="20220916_133319">
        <me:description>Rovibronic partition function calculation at various temperatures. qtot : product of QM partition functions for vibrations (1-D harmonic oscillator) and classical partition functions for rotations.  sumc : cell based partition function. sumg : grain based partition function </me:description>
        <me:densityOfStates>
          <me:T>200</me:T>
          <me:qtot>1.86435e+06</me:qtot>
          <me:sumc>1.84695e+06</me:sumc>
          <me:sumg>1.84062e+06</me:sumg>
        </me:densityOfStates>
        <me:densityOfStates>
          <me:T>300</me:T>
          <me:qtot>1.21317e+07</me:qtot>
          <me:sumc>1.20162e+07</me:sumc>
          <me:sumg>1.19979e+07</me:sumg>
        </me:densityOfStates>
      </me:densityOfStatesList>
    </molecule>
    <molecule id="Altamine2" description="Altamine2">
      <atomArray>
        <atom id="a1" elementType="O" hydrogenCount="0" x3="-1.059830" y3="1.373250" z3="-0.000280" />
        <atom id="a2" elementType="O" hydrogenCount="0" x3="2.579280" y3="-0.314830" z3="-0.000180" />
        <atom id="a3" elementType="C" hydrogenCount="1" x3="1.517780" y3="0.248300" z3="0.000470" />
        <atom id="a4" elementType="N" hydrogenCount="1" x3="0.316270" y3="-0.434700" z3="-0.000120" />
        <atom id="a5" elementType="C" hydrogenCount="0" x3="-0.934890" y3="0.175470" z3="-0.000170" />
        <atom id="a6" elementType="H" hydrogenCount="0" x3="1.390320" y3="1.336540" z3="0.001370" />
        <atom id="a7" elementType="H" hydrogenCount="0" x3="0.381090" y3="-1.440360" z3="-0.001180" />
        <atom id="a8" elementType="C" hydrogenCount="3" x3="-2.088240" y3="-0.793260" z3="0.000220" />
        <atom id="a9" elementType="H" hydrogenCount="0" x3="-3.019180" y3="-0.236430" z3="-0.000180" />
        <atom id="a10" elementType="H" hydrogenCount="0" x3="-2.044830" y3="-1.432950" z3="0.882490" />
        <atom id="a11" elementType="H" hydrogenCount="0" x3="-2.044810" y3="-1.434200" z3="-0.881140" />
      </atomArray>
      <bondArray>
        <bond atomRefs2="a11 a8" order="1" />
        <bond atomRefs2="a7 a4" order="1" />
        <bond atomRefs2="a1 a5" order="2" />
        <bond atomRefs2="a2 a3" order="2" />
        <bond atomRefs2="a9 a8" order="1" />
        <bond atomRefs2="a5 a4" order="1" />
        <bond atomRefs2="a5 a8" order="1" />
        <bond atomRefs2="a4 a3" order="1" />
        <bond atomRefs2="a8 a10" order="1" />
        <bond atomRefs2="a3 a6" order="1" />
      </bondArray>
      <propertyList>
        <property title="File Format">
          <scalar>g16</scalar>
        </property>
        <property dictRef="me:ZPE">
          <scalar units="kcal/mol">-130.8905</scalar>
        </property>
        <property title="Vibrational Frequencies" dictRef="me:vibFreqs">
          <array units="cm-1">74.8192 124.7933 185.9306 209.9930 402.4426 532.3986 594.9896 641.8914 677.8377 985.9852 998.0245 1065.5082 1068.8170 1215.0547 1234.7281 1386.2336 1407.5394 1470.6098 1488.7420 1511.7346 1812.9950 1851.1842 3059.5316 3071.8972 3128.3046 3184.5444 3635.0367</array>
        </property>
        <property dictRef="me:rotConsts">
          <array units="GHz">9.67227 2.12756 1.76302</array>
        </property>
        <property dictRef="me:symmetryNumber">
          <scalar>1</scalar>
        </property>
        <property dictRef="me:spinMultiplicity">
          <scalar>1</scalar>
        </property>
        <property dictRef="me:epsilon">
          <scalar>488.9</scalar>
          <!--a-pin SI-->
        </property>
        <property dictRef="me:sigma">
          <scalar>5.20</scalar>
          <!--a-pin SI-->
        </property>
        <property dictRef="me:frequenciesScaleFactor" default="true">
          <scalar>1</scalar>
        </property>
      </propertyList>
      <me:energyTransferModel xsi:type="me:ExponentialDown">
        <me:deltaEDown units="cm-1">540</me:deltaEDown>
      </me:energyTransferModel>
      <me:DOSCMethod>ClassicalRotors</me:DOSCMethod>
      <me:DistributionCalcMethod default="true" name="Boltzmann" />
      <me:densityOfStatesList calculated="20220916_133319">
        <me:description>Rovibronic partition function calculation at various temperatures. qtot : product of QM partition functions for vibrations (1-D harmonic oscillator) and classical partition functions for rotations.  sumc : cell based partition function. sumg : grain based partition function </me:description>
        <me:densityOfStates>
          <me:T>200</me:T>
          <me:qtot>625568</me:qtot>
          <me:sumc>623818</me:sumc>
          <me:sumg>621681</me:sumg>
        </me:densityOfStates>
        <me:densityOfStates>
          <me:T>300</me:T>
          <me:qtot>4.36942e+06</me:qtot>
          <me:sumc>4.35621e+06</me:sumc>
          <me:sumg>4.34956e+06</me:sumg>
        </me:densityOfStates>
      </me:densityOfStatesList>
    </molecule>
    <molecule id="TSCO" description="TSCO">
      <atomArray>
        <atom id="a1" elementType="O" hydrogenCount="1" x3="-0.647913" y3="1.290077" z3="0.000051" />
        <atom id="a2" elementType="O" hydrogenCount="0" x3="2.614063" y3="-0.253092" z3="-0.000078" />
        <atom id="a3" elementType="C" hydrogenCount="0" x3="1.581997" y3="0.275484" z3="-0.000037" />
        <atom id="a4" elementType="N" hydrogenCount="1" x3="0.163014" y3="-0.769762" z3="-0.000017" />
        <atom id="a5" elementType="C" hydrogenCount="0" x3="-0.871644" y3="0.028866" z3="0.000025" />
        <atom id="a6" elementType="H" hydrogenCount="0" x3="0.541208" y3="1.234980" z3="0.000016" />
        <atom id="a7" elementType="H" hydrogenCount="0" x3="0.022340" y3="-1.768137" z3="-0.000041" />
        <atom id="a8" elementType="C" hydrogenCount="3" x3="-2.291189" y3="-0.435408" z3="0.000047" />
        <atom id="a9" elementType="H" hydrogenCount="0" x3="-2.793594" y3="-0.033758" z3="-0.878898" />
        <atom id="a10" elementType="H" hydrogenCount="0" x3="-2.793554" y3="-0.033799" z3="0.879032" />
        <atom id="a11" elementType="H" hydrogenCount="0" x3="-2.361680" y3="-1.520477" z3="0.000023" />
      </atomArray>
      <bondArray>
        <bond atomRefs2="a9 a8" order="1" />
        <bond atomRefs2="a2 a3" order="2" />
        <bond atomRefs2="a7 a4" order="1" />
        <bond atomRefs2="a3 a4" order="1" />
        <bond atomRefs2="a4 a5" order="1" />
        <bond atomRefs2="a6 a1" order="1" />
        <bond atomRefs2="a11 a8" order="1" />
        <bond id="r1" atomRefs2="a5 a8" order="1" />
        <bond atomRefs2="a5 a1" order="1" />
        <bond atomRefs2="a8 a10" order="1" />
      </bondArray>
      <propertyList>
        <property title="File Format">
          <scalar>g16</scalar>
        </property>
        <property dictRef="me:ZPE">
          <scalar units="kcal/mol">-89.0019</scalar>
        </property>
        <property title="Vibrational Frequencies" dictRef="me:vibFreqs">
          <array units="cm-1">35.9546 218.1252 237.2389 435.5624 528.3367 563.7144 653.354 680.558 806.0618 984.0206 1031.1583 1071.6724 1156.8846 1294.5865 1402.2486 1471.6972 1474.9639 1533.9036 1652.3527 1876.775 2027.3699 3067.4457 3146.4512 3162.8889 3620.7761</array>
        </property>
        <property dictRef="me:imFreqs">
          <array units="cm-1">-1329.2198</array>
        </property>
        <property dictRef="me:rotConsts">
          <array units="GHz">10.62657 2.09505 1.76911</array>
        </property>
        <property dictRef="me:TSOpticalSymmetryNumber">
          <scalar>1</scalar>
        </property>
        <property dictRef="me:symmetryNumber">
          <scalar>1</scalar>
        </property>
        <property dictRef="me:spinMultiplicity">
          <scalar>1</scalar>
        </property>
        <property dictRef="me:frequenciesScaleFactor" default="true">
          <scalar>1</scalar>
        </property>
      </propertyList>
      <me:DOSCMethod>ClassicalRotors</me:DOSCMethod>
      <me:ExtraDOSCMethod xsi:type="me:HinderedRotorQM1D">
        <me:bondRef>r1</me:bondRef>
        <me:HinderedRotorPotential format="analytical" units="kJ/mol">
          <me:PotentialPoint index="0" coefficient="1.254" />
          <me:PotentialPoint index="3" coefficient="-1.254" />
        </me:HinderedRotorPotential>
        <me:periodicity>3</me:periodicity>
      </me:ExtraDOSCMethod>
      <me:densityOfStatesList calculated="20220916_133320">
        <me:description>Rovibronic partition function calculation at various temperatures. qtot : product of QM partition functions for vibrations (1-D harmonic oscillator) and classical partition functions for rotations.  sumc : cell based partition function. sumg : grain based partition function </me:description>
        <me:densityOfStates>
          <me:T>200</me:T>
          <me:qtot>1.27715e+06</me:qtot>
          <me:sumc>1.27764e+06</me:sumc>
          <me:sumg>1.27327e+06</me:sumg>
        </me:densityOfStates>
        <me:densityOfStates>
          <me:T>300</me:T>
          <me:qtot>8.90225e+06</me:qtot>
          <me:sumc>8.90279e+06</me:sumc>
          <me:sumg>8.88919e+06</me:sumg>
        </me:densityOfStates>
      </me:densityOfStatesList>
    </molecule>
    <molecule id="APC" description="Formamide+CO Complex">
      <atomArray>
        <atom id="a1" elementType="O" hydrogenCount="1" x3="0.673901" y3="-1.159622" z3="-0.000160" />
        <atom id="a2" elementType="O" hydrogenCount="0" x3="-3.300281" y3="0.277615" z3="0.000138" />
        <atom id="a3" elementType="C" hydrogenCount="0" x3="-2.423337" y3="-0.422275" z3="0.000036" />
        <atom id="a4" elementType="N" hydrogenCount="1" x3="0.390549" y3="1.081409" z3="-0.000237" />
        <atom id="a5" elementType="C" hydrogenCount="0" x3="1.173258" y3="0.086467" z3="0.000038" />
        <atom id="a6" elementType="H" hydrogenCount="0" x3="-0.290962" y3="-1.085618" z3="-0.000394" />
        <atom id="a7" elementType="H" hydrogenCount="0" x3="0.904637" y3="1.953371" z3="-0.000254" />
        <atom id="a8" elementType="C" hydrogenCount="3" x3="2.670956" y3="0.076445" z3="0.000210" />
        <atom id="a9" elementType="H" hydrogenCount="0" x3="3.034382" y3="-0.456291" z3="-0.878055" />
        <atom id="a10" elementType="H" hydrogenCount="0" x3="3.034153" y3="-0.456201" z3="0.878623" />
        <atom id="a11" elementType="H" hydrogenCount="0" x3="3.069729" y3="1.087111" z3="0.000206" />
      </atomArray>
      <bondArray>
        <bond atomRefs2="a9 a8" order="1" />
        <bond atomRefs2="a6 a1" order="1" />
        <bond atomRefs2="a7 a4" order="1" />
        <bond atomRefs2="a4 a5" order="2" />
        <bond atomRefs2="a1 a5" order="1" />
        <bond atomRefs2="a3 a2" order="2" />
        <bond id="r1" atomRefs2="a5 a8" order="1" />
        <bond atomRefs2="a11 a8" order="1" />
        <bond atomRefs2="a8 a10" order="1" />
      </bondArray>
      <propertyList>
        <property title="File Format">
          <scalar>g16</scalar>
        </property>
        <property dictRef="me:ZPE">
          <scalar units="kcal/mol">-118.6069</scalar>
        </property>
        <property title="Vibrational Frequencies" dictRef="me:vibFreqs">
          <array units="cm-1">34.7869 44.6495 113.2294 115.8984 180.0647 442.2348 562.8803 574.2373 703.0982 852.7965 889.7241 1031.8047 1077.2258 1126.7128 1300.7098 1401.7134 1463.4401 1479.4122 1493.3061 1751.7716 2256.2961 3065.5204 3136.0255 3164.3346 3573.7426 3743.048</array>
        </property>
        <property dictRef="me:rotConsts">
          <array units="GHz">10.19288 1.31036 1.16945</array>
        </property>
        <property dictRef="me:symmetryNumber">
          <scalar>1</scalar>
        </property>
        <property dictRef="me:spinMultiplicity">
          <scalar>1</scalar>
        </property>
        <property dictRef="me:epsilon">
          <scalar>464.6</scalar>
          <!--a-pin SI-->
        </property>
        <property dictRef="me:sigma">
          <scalar>5.84</scalar>
          <!--a-pin SI-->
        </property>
        <property dictRef="me:frequenciesScaleFactor" default="true">
          <scalar>1</scalar>
        </property>
      </propertyList>
      <me:energyTransferModel xsi:type="me:ExponentialDown">
        <me:deltaEDown units="cm-1">540</me:deltaEDown>
      </me:energyTransferModel>
      <me:DOSCMethod>ClassicalRotors</me:DOSCMethod>
      <me:ExtraDOSCMethod xsi:type="me:HinderedRotorQM1D">
        <me:bondRef>r1</me:bondRef>
        <me:HinderedRotorPotential format="analytical" units="kJ/mol">
          <me:PotentialPoint index="0" coefficient="2.279" />
          <me:PotentialPoint index="3" coefficient="-2.279" />
        </me:HinderedRotorPotential>
        <me:periodicity>3</me:periodicity>
      </me:ExtraDOSCMethod>
      <me:DistributionCalcMethod default="true" name="Boltzmann" />
      <me:densityOfStatesList calculated="20220916_133320">
        <me:description>Rovibronic partition function calculation at various temperatures. qtot : product of QM partition functions for vibrations (1-D harmonic oscillator) and classical partition functions for rotations.  sumc : cell based partition function. sumg : grain based partition function </me:description>
        <me:densityOfStates>
          <me:T>200</me:T>
          <me:qtot>1.68738e+07</me:qtot>
          <me:sumc>1.6703e+07</me:sumc>
          <me:sumg>1.66458e+07</me:sumg>
        </me:densityOfStates>
        <me:densityOfStates>
          <me:T>300</me:T>
          <me:qtot>2.45431e+08</me:qtot>
          <me:sumc>2.42804e+08</me:sumc>
          <me:sumg>2.42432e+08</me:sumg>
        </me:densityOfStates>
      </me:densityOfStatesList>
    </molecule>
    <molecule id="Formamide2" description="SinkProd1">
      <atomArray>
        <atom id="a1" elementType="O" hydrogenCount="1" x3="1.211380" y3="-0.485030" z3="0.000000" />
        <atom id="a2" elementType="H" hydrogenCount="0" x3="1.909653" y3="0.174002" z3="0.000000" />
        <atom id="a3" elementType="C" hydrogenCount="0" x3="0.000000" y3="0.130372" z3="0.000000" />
        <atom id="a4" elementType="H" hydrogenCount="0" x3="0.642818" y3="1.925202" z3="0.000000" />
        <atom id="a5" elementType="N" hydrogenCount="1" x3="-0.213531" y3="1.375056" z3="0.000000" />
        <atom id="a6" elementType="C" hydrogenCount="3" x3="-1.105821" y3="-0.873076" z3="0.000000" />
        <atom id="a7" elementType="H" hydrogenCount="0" x3="-2.062979" y3="-0.363469" z3="0.000000" />
        <atom id="a8" elementType="H" hydrogenCount="0" x3="-1.025442" y3="-1.512331" z3="0.878738" />
        <atom id="a9" elementType="H" hydrogenCount="0" x3="-1.025442" y3="-1.512331" z3="-0.878738" />
      </atomArray>
      <bondArray>
        <bond atomRefs2="a9 a6" order="1" />
        <bond atomRefs2="a1 a2" order="1" />
        <bond atomRefs2="a1 a3" order="1" />
        <bond atomRefs2="a3 a5" order="2" />
        <bond atomRefs2="a3 a6" order="1" />
        <bond atomRefs2="a4 a5" order="1" />
        <bond atomRefs2="a6 a7" order="1" />
        <bond atomRefs2="a6 a8" order="1" />
      </bondArray>
      <propertyList>
        <property dictRef="me:ZPE">
          <scalar units="kcal/mol">-113.9994</scalar>
        </property>
        <property title="Vibrational Frequencies" dictRef="me:vibFreqs">
          <array units="cm-1">133.9139 432.3721 467.02 557.9872 570.3868 872.4036 881.0152 1023.8673 1082.244 1123.2098 1210.0554 1382.6692 1442.6236 1481.41391485.81361766.8123 3069.218 3134.5451 3187.8618 3497.6284 3866.4876</array>
        </property>
        <property dictRef="me:rotConsts">
          <array units="GHz">10.83119 9.39900 5.19317</array>
        </property>
        <property dictRef="me:spinMultiplicity">
          <scalar>1</scalar>
        </property>
        <property dictRef="me:frequenciesScaleFactor" default="true">
          <scalar>1</scalar>
        </property>
        <property dictRef="me:symmetryNumber" default="true">
          <scalar>1</scalar>
        </property>
      </propertyList>
      <me:DOSCMethod>ClassicalRotors</me:DOSCMethod>
    </molecule>
    <molecule id="CO" description="SinkProd2">
      <atomArray>
        <atom id="a1" elementType="C" hydrogenCount="0" x3="0.000000" y3="0.000000" z3="-0.642103" />
        <atom id="a2" elementType="O" hydrogenCount="0" x3="0.000000" y3="0.000000" z3="0.481577" />
      </atomArray>
      <bondArray>
        <bond atomRefs2="a1 a2" order="2" />
      </bondArray>
      <propertyList>
        <property dictRef="me:ZPE">
          <scalar units="kcal/mol">0.0</scalar>
        </property>
        <property title="Vibrational Frequencies" dictRef="me:vibFreqs">
          <array units="cm-1">2240.2545</array>
        </property>
        <property dictRef="me:rotConsts">
          <array units="GHz">0.00000 30.91482 30.91482</array>
        </property>
        <property dictRef="me:spinMultiplicity">
          <scalar>1</scalar>
        </property>
        <property dictRef="me:frequenciesScaleFactor" default="true">
          <scalar>1</scalar>
        </property>
        <property dictRef="me:symmetryNumber" default="true">
          <scalar>1</scalar>
        </property>
      </propertyList>
      <me:DOSCMethod>ClassicalRotors</me:DOSCMethod>
    </molecule>
    <molecule id="N2" description="Bath">
      <propertyList>
        <property dictRef="me:epsilon">
          <scalar>91.85</scalar>
        </property>
        <property dictRef="me:sigma">
          <scalar>3.919</scalar>
        </property>
        <property dictRef="me:MW">
          <scalar units="amu">28.014</scalar>
        </property>
      </propertyList>
    </molecule>
  </moleculeList>
  <reactionList>
    <reaction id=" A2 ">
      <!-- CH2oo.log + CH3CN.log -> RC2.log -->
      <reactant>
        <molecule ref="CH2oo.log" role="deficientReactant" />
      </reactant>
      <reactant>
        <molecule ref="CH3CN.log" role="excessReactant" />
      </reactant>
      <product>
        <molecule ref="RC2.log" role="modelled" />
      </product>
      <me:MCRCMethod xsi:type="me:MesmerILT">
        <me:preExponential units="cm3molecule-1s-1">2.36e-9</me:preExponential>
        <me:activationEnergy units="kcal/mol">0.0</me:activationEnergy>
        <me:TInfinity>298.15</me:TInfinity>
        <me:nInfinity>0</me:nInfinity>
      </me:MCRCMethod>
      <me:excessReactantConc>1e15</me:excessReactantConc>
      <me:TInfinity default="true">298</me:TInfinity>
    </reaction>
    <reaction id=" C2 ">
      <!-- RC2.log -> [ TS2.log ] -> Ring2.log -->
      <reactant>
        <molecule ref="RC2.log" role="modelled" />
      </reactant>
      <me:transitionState>
        <molecule ref="TS2.log" role="transitionState" />
      </me:transitionState>
      <product>
        <molecule ref="Ring2.log" role="modelled" />
      </product>
      <me:MCRCMethod name="RRKM" />
    </reaction>
    <reaction id=" S2 ">
      <!-- Ring2.log -> [ STS2.log ] -> PC2.log -->
      <reactant>
        <molecule ref="Ring2.log" role="modelled" />
      </reactant>
      <me:transitionState>
        <molecule ref="STS2.log" role="transitionState" />
      </me:transitionState>
      <product>
        <molecule ref="Formaldehyde.log" role="sink" />
      </product>
      <product>
        <molecule ref="IsoC2.log" role="sink" />
      </product>
      <me:tunneling>Eckart</me:tunneling>
      <me:MCRCMethod name="RRKM" />
    </reaction>
    <reaction id=" H2 ">
      <!-- Ring2.log -> [ TSH2 ] -> Altamine2 -->
      <reactant>
        <molecule ref="Ring2.log" role="modelled" />
      </reactant>
      <me:transitionState>
        <molecule ref="TSH2" role="transitionState" />
      </me:transitionState>
      <product>
        <molecule ref="Altamine2" role="modelled" />
      </product>
      <me:MCRCMethod name="RRKM" />
    </reaction>
    <reaction id=" CO1 ">
      <!-- Altamine2 -> [ TSCO ] -> APC -->
      <reactant>
        <molecule ref="Altamine2" role="modelled" />
      </reactant>
      <me:transitionState>
        <molecule ref="TSCO" role="transitionState" />
      </me:transitionState>
      <product>
        <molecule ref="APC" role="modelled" />
      </product>
      <me:tunneling>Eckart</me:tunneling>
      <me:MCRCMethod name="RRKM" />
    </reaction>
    <reaction id=" COD ">
      <!-- APC -> Formamide2 + CO -->
      <reactant>
        <molecule ref="APC" role="modelled" />
      </reactant>
      <product>
        <molecule ref="Formamide2" role="sink" />
      </product>
      <product>
        <molecule ref="CO" role="sink" />
      </product>
      <me:MCRCMethod xsi:type="me:MesmerILT">
        <me:preExponential units="cm3molecule-1s-1">1.4e-10</me:preExponential>
        <me:activationEnergy units="kcal/mol" reverse="true">0.0</me:activationEnergy>
        <me:TInfinity>298.15</me:TInfinity>
        <me:nInfinity>1.0</me:nInfinity>
      </me:MCRCMethod>
      <me:TInfinity default="true">298</me:TInfinity>
    </reaction>
  </reactionList>
  <me:conditions>
    <me:bathGas>N2</me:bathGas>
    <me:PTs>
      <me:PTpair units="torr" P="1.0" T="298.15" precision="qd" bathGas="N2" />
      <me:PTpair units="torr" P="40.0" T="298.15" precision="qd" bathGas="N2" />
      <me:PTpair units="torr" P="100.0" T="298.15" precision="qd" bathGas="N2" />
      <me:PTpair units="torr" P="200.0" T="298.15" precision="qd" bathGas="N2" />
      <me:PTpair units="torr" P="300.0" T="298.15" precision="qd" bathGas="N2" />
      <me:PTpair units="torr" P="400.0" T="298.15" precision="qd" bathGas="N2" />
      <me:PTpair units="torr" P="600.0" T="298.15" precision="qd" bathGas="N2" />
      <me:PTpair units="torr" P="760.0" T="298.15" precision="qd" bathGas="N2" />
    </me:PTs>
  </me:conditions>
  <me:modelParameters>
    <me:grainSize units="cm-1">40</me:grainSize>
    <me:energyAboveTheTopHill>25</me:energyAboveTheTopHill>
  </me:modelParameters>
  <me:InitialPopulation>
    <me:molecule ref="CH2oo.log" me:population="1.0" />
    <me:molecule ref="RC2.log" me:population="0.0" />
    <me:molecule ref="Ring2.log" me:population="0.0" />
    <me:molecule ref="Formaldehyde.log" me:population="0.0" />
    <me:molecule ref="Altamine2" me:population="0.0" />
    <me:molecule ref="APC" me:population="0.0" />
    <me:molecule ref="Formamide2" me:population="0.0" />
  </me:InitialPopulation>
  <me:control>
    <me:eigenvalues>12</me:eigenvalues>
    <me:testDOS />
    <me:printSpeciesProfile />
    <me:shortestTimeOfInterest>1.0e-10</me:shortestTimeOfInterest>
    <me:MaximumEvolutionTime>1e5</me:MaximumEvolutionTime>
    <me:calcMethod default="true" name="simpleCalc" />
    <me:ForceMacroDetailedBalance default="true">true</me:ForceMacroDetailedBalance>
  </me:control>
  <metadataList xmlns:dc="http://purl.org/dc/elements/1.1/">
    <dc:title>CriegeeNitrile2</dc:title>
    <dc:source>CriegeeNitrile2CCSDTAD.xml</dc:source>
    <dc:creator>Mesmer v6.0</dc:creator>
    <dc:date>20220916_133319</dc:date>
    <dc:contributor>lfranzon</dc:contributor>
  </metadataList>
  <me:analysis calculated="20220916_215056">
    <me:description>All calculations shown</me:description>
    <me:parameters TS2.log-ZPE="-456.326" />
    <me:eigenvalueList number="3218" selection="12">
      <me:eigenvalue>-3.04003e+06</me:eigenvalue>
      <me:eigenvalue>-3.02052e+06</me:eigenvalue>
      <me:eigenvalue>-2.87706e+06</me:eigenvalue>
      <me:eigenvalue>-2.80905e+06</me:eigenvalue>
      <me:eigenvalue>-2.45417e+06</me:eigenvalue>
      <me:eigenvalue>-2.16996e+06</me:eigenvalue>
      <me:eigenvalue>-1.92782e+06</me:eigenvalue>
      <me:eigenvalue>-1.54296e+06</me:eigenvalue>
      <me:eigenvalue>-185926</me:eigenvalue>
      <me:eigenvalue>-24.8137</me:eigenvalue>
      <me:eigenvalue>-1.99192e-09</me:eigenvalue>
      <me:eigenvalue>-4.05944e-17</me:eigenvalue>
    </me:eigenvalueList>
    <me:populationList T="298.15" conc="3.2388e+16">
      <me:population time="1e-10" logTime="-10">
        <me:pop ref="CH2oo.log">1</me:pop>
        <me:pop ref="APC">5.46614e-20</me:pop>
        <me:pop ref="Altamine2">2.81255e-10</me:pop>
        <me:pop ref="RC2.log">9.70694e-08</me:pop>
        <me:pop ref="Ring2.log">1.75826e-09</me:pop>
        <me:pop ref="Formamide2">3.53583e-10</me:pop>
        <me:pop ref="Formaldehyde.log">3.8161e-12</me:pop>
      </me:population>
      <me:population time="1.25893e-10" logTime="-9.9">
        <me:pop ref="CH2oo.log">1</me:pop>
        <me:pop ref="APC">6.93757e-20</me:pop>
        <me:pop ref="Altamine2">3.58255e-10</me:pop>
        <me:pop ref="RC2.log">9.77642e-08</me:pop>
        <me:pop ref="Ring2.log">2.06609e-09</me:pop>
        <me:pop ref="Formamide2">5.93133e-10</me:pop>
        <me:pop ref="Formaldehyde.log">6.25477e-12</me:pop>
      </me:population>
      <me:population time="1.58489e-10" logTime="-9.8">
        <me:pop ref="CH2oo.log">1</me:pop>
        <me:pop ref="APC">8.52011e-20</me:pop>
        <me:pop ref="Altamine2">4.41649e-10</me:pop>
        <me:pop ref="RC2.log">9.83947e-08</me:pop>
        <me:pop ref="Ring2.log">2.39356e-09</me:pop>
        <me:pop ref="Formamide2">9.68978e-10</me:pop>
        <me:pop ref="Formaldehyde.log">9.81464e-12</me:pop>
      </me:population>
      <me:population time="1.99526e-10" logTime="-9.7">
        <me:pop ref="CH2oo.log">1</me:pop>
        <me:pop ref="APC">1.01239e-19</me:pop>
        <me:pop ref="Altamine2">5.26822e-10</me:pop>
        <me:pop ref="RC2.log">9.89275e-08</me:pop>
        <me:pop ref="Ring2.log">2.72882e-09</me:pop>
        <me:pop ref="Formamide2">1.53965e-09</me:pop>
        <me:pop ref="Formaldehyde.log">1.48519e-11</me:pop>
      </me:population>
      <me:population time="2.51189e-10" logTime="-9.6">
        <me:pop ref="CH2oo.log">1</me:pop>
        <me:pop ref="APC">1.16509e-19</me:pop>
        <me:pop ref="Altamine2">6.08598e-10</me:pop>
        <me:pop ref="RC2.log">9.93442e-08</me:pop>
        <me:pop ref="Ring2.log">3.05653e-09</me:pop>
        <me:pop ref="Formamide2">2.37854e-09</me:pop>
        <me:pop ref="Formaldehyde.log">2.18264e-11</me:pop>
      </me:population>
      <me:population time="3.16228e-10" logTime="-9.5">
        <me:pop ref="CH2oo.log">1</me:pop>
        <me:pop ref="APC">1.30113e-19</me:pop>
        <me:pop ref="Altamine2">6.82105e-10</me:pop>
        <me:pop ref="RC2.log">9.96503e-08</me:pop>
        <me:pop ref="Ring2.log">3.3595e-09</me:pop>
        <me:pop ref="Formamide2">3.57413e-09</me:pop>
        <me:pop ref="Formaldehyde.log">3.13136e-11</me:pop>
      </me:population>
      <me:population time="3.98107e-10" logTime="-9.4">
        <me:pop ref="CH2oo.log">1</me:pop>
        <me:pop ref="APC">1.41381e-19</me:pop>
        <me:pop ref="Altamine2">7.43556e-10</me:pop>
        <me:pop ref="RC2.log">9.9874e-08</me:pop>
        <me:pop ref="Ring2.log">3.62152e-09</me:pop>
        <me:pop ref="Formamide2">5.23008e-09</me:pop>
        <me:pop ref="Formaldehyde.log">4.40093e-11</me:pop>
      </me:population>
      <me:population time="5.01187e-10" logTime="-9.3">
        <me:pop ref="CH2oo.log">1</me:pop>
        <me:pop ref="APC">1.49972e-19</me:pop>
        <me:pop ref="Altamine2">7.90852e-10</me:pop>
        <me:pop ref="RC2.log">1.00056e-07</me:pop>
        <me:pop ref="Ring2.log">3.83076e-09</me:pop>
        <me:pop ref="Formamide2">7.46567e-09</me:pop>
        <me:pop ref="Formaldehyde.log">6.07372e-11</me:pop>
      </me:population>
      <me:population time="6.30957e-10" logTime="-9.2">
        <me:pop ref="CH2oo.log">1</me:pop>
        <me:pop ref="APC">1.55921e-19</me:pop>
        <me:pop ref="Altamine2">8.23915e-10</me:pop>
        <me:pop ref="RC2.log">1.00236e-07</me:pop>
        <me:pop ref="Ring2.log">3.98279e-09</me:pop>
        <me:pop ref="Formamide2">1.04183e-08</me:pop>
        <me:pop ref="Formaldehyde.log">8.24719e-11</me:pop>
      </me:population>
      <me:population time="7.94328e-10" logTime="-9.1">
        <me:pop ref="CH2oo.log">1</me:pop>
        <me:pop ref="APC">1.59602e-19</me:pop>
        <me:pop ref="Altamine2">8.44575e-10</me:pop>
        <me:pop ref="RC2.log">1.0044e-07</me:pop>
        <me:pop ref="Ring2.log">4.08174e-09</me:pop>
        <me:pop ref="Formamide2">1.42495e-08</me:pop>
        <me:pop ref="Formaldehyde.log">1.10385e-10</me:pop>
      </me:population>
      <me:population time="1e-09" logTime="-9">
        <me:pop ref="CH2oo.log">1</me:pop>
        <me:pop ref="APC">1.61608e-19</me:pop>
        <me:pop ref="Altamine2">8.55941e-10</me:pop>
        <me:pop ref="RC2.log">1.00687e-07</me:pop>
        <me:pop ref="Ring2.log">4.13867e-09</me:pop>
        <me:pop ref="Formamide2">1.91565e-08</me:pop>
        <me:pop ref="Formaldehyde.log">1.45921e-10</me:pop>
      </me:population>
      <me:population time="1.25893e-09" logTime="-8.9">
        <me:pop ref="CH2oo.log">1</me:pop>
        <me:pop ref="APC">1.62566e-19</me:pop>
        <me:pop ref="Altamine2">8.61431e-10</me:pop>
        <me:pop ref="RC2.log">1.00987e-07</me:pop>
        <me:pop ref="Ring2.log">4.16777e-09</me:pop>
        <me:pop ref="Formamide2">2.5388e-08</me:pop>
        <me:pop ref="Formaldehyde.log">1.90901e-10</me:pop>
      </me:population>
      <me:population time="1.58489e-09" logTime="-8.8">
        <me:pop ref="CH2oo.log">1</me:pop>
        <me:pop ref="APC">1.62989e-19</me:pop>
        <me:pop ref="Altamine2">8.63889e-10</me:pop>
        <me:pop ref="RC2.log">1.01348e-07</me:pop>
        <me:pop ref="Ring2.log">4.18196e-09</me:pop>
        <me:pop ref="Formamide2">3.3264e-08</me:pop>
        <me:pop ref="Formaldehyde.log">2.47656e-10</me:pop>
      </me:population>
      <me:population time="1.99526e-09" logTime="-8.7">
        <me:pop ref="CH2oo.log">1</me:pop>
        <me:pop ref="APC">1.63202e-19</me:pop>
        <me:pop ref="Altamine2">8.65146e-10</me:pop>
        <me:pop ref="RC2.log">1.0178e-07</me:pop>
        <me:pop ref="Ring2.log">4.19014e-09</me:pop>
        <me:pop ref="Formamide2">4.31971e-08</me:pop>
        <me:pop ref="Formaldehyde.log">3.19166e-10</me:pop>
      </me:population>
      <me:population time="2.51189e-09" logTime="-8.6">
        <me:pop ref="CH2oo.log">1</me:pop>
        <me:pop ref="APC">1.63362e-19</me:pop>
        <me:pop ref="Altamine2">8.66103e-10</me:pop>
        <me:pop ref="RC2.log">1.02289e-07</me:pop>
        <me:pop ref="Ring2.log">4.19692e-09</me:pop>
        <me:pop ref="Formamide2">5.57156e-08</me:pop>
        <me:pop ref="Formaldehyde.log">4.0923e-10</me:pop>
      </me:population>
      <me:population time="3.16228e-09" logTime="-8.5">
        <me:pop ref="CH2oo.log">1</me:pop>
        <me:pop ref="APC">1.63526e-19</me:pop>
        <me:pop ref="Altamine2">8.67081e-10</me:pop>
        <me:pop ref="RC2.log">1.0288e-07</me:pop>
        <me:pop ref="Ring2.log">4.20403e-09</me:pop>
        <me:pop ref="Formamide2">7.14908e-08</me:pop>
        <me:pop ref="Formaldehyde.log">5.22663e-10</me:pop>
      </me:population>
      <me:population time="3.98107e-09" logTime="-8.4">
        <me:pop ref="CH2oo.log">1</me:pop>
        <me:pop ref="APC">1.63705e-19</me:pop>
        <me:pop ref="Altamine2">8.68154e-10</me:pop>
        <me:pop ref="RC2.log">1.03553e-07</me:pop>
        <me:pop ref="Ring2.log">4.21184e-09</me:pop>
        <me:pop ref="Formamide2">9.13712e-08</me:pop>
        <me:pop ref="Formaldehyde.log">6.65541e-10</me:pop>
      </me:population>
      <me:population time="5.01187e-09" logTime="-8.3">
        <me:pop ref="CH2oo.log">1</me:pop>
        <me:pop ref="APC">1.63898e-19</me:pop>
        <me:pop ref="Altamine2">8.69313e-10</me:pop>
        <me:pop ref="RC2.log">1.04304e-07</me:pop>
        <me:pop ref="Ring2.log">4.22029e-09</me:pop>
        <me:pop ref="Formamide2">1.16428e-07</me:pop>
        <me:pop ref="Formaldehyde.log">8.45527e-10</me:pop>
      </me:population>
      <me:population time="6.30957e-09" logTime="-8.2">
        <me:pop ref="CH2oo.log">1</me:pop>
        <me:pop ref="APC">1.64099e-19</me:pop>
        <me:pop ref="Altamine2">8.70522e-10</me:pop>
        <me:pop ref="RC2.log">1.05123e-07</me:pop>
        <me:pop ref="Ring2.log">4.22912e-09</me:pop>
        <me:pop ref="Formamide2">1.48009e-07</me:pop>
        <me:pop ref="Formaldehyde.log">1.07228e-09</me:pop>
      </me:population>
      <me:population time="7.94328e-09" logTime="-8.1">
        <me:pop ref="CH2oo.log">1</me:pop>
        <me:pop ref="APC">1.64301e-19</me:pop>
        <me:pop ref="Altamine2">8.71731e-10</me:pop>
        <me:pop ref="RC2.log">1.05993e-07</me:pop>
        <me:pop ref="Ring2.log">4.23797e-09</me:pop>
        <me:pop ref="Formamide2">1.87817e-07</me:pop>
        <me:pop ref="Formaldehyde.log">1.35795e-09</me:pop>
      </me:population>
      <me:population time="1e-08" logTime="-8">
        <me:pop ref="CH2oo.log">1</me:pop>
        <me:pop ref="APC">1.64492e-19</me:pop>
        <me:pop ref="Altamine2">8.72881e-10</me:pop>
        <me:pop ref="RC2.log">1.06897e-07</me:pop>
        <me:pop ref="Ring2.log">4.24642e-09</me:pop>
        <me:pop ref="Formamide2">2.37992e-07</me:pop>
        <me:pop ref="Formaldehyde.log">1.71785e-09</me:pop>
      </me:population>
      <me:population time="1.25893e-08" logTime="-7.9">
        <me:pop ref="CH2oo.log">1</me:pop>
        <me:pop ref="APC">1.64665e-19</me:pop>
        <me:pop ref="Altamine2">8.73918e-10</me:pop>
        <me:pop ref="RC2.log">1.07821e-07</me:pop>
        <me:pop ref="Ring2.log">4.25407e-09</me:pop>
        <me:pop ref="Formamide2">3.01227e-07</me:pop>
        <me:pop ref="Formaldehyde.log">2.17125e-09</me:pop>
      </me:population>
      <me:population time="1.58489e-08" logTime="-7.8">
        <me:pop ref="CH2oo.log">1</me:pop>
        <me:pop ref="APC">1.64812e-19</me:pop>
        <me:pop ref="Altamine2">8.74806e-10</me:pop>
        <me:pop ref="RC2.log">1.08764e-07</me:pop>
        <me:pop ref="Ring2.log">4.26069e-09</me:pop>
        <me:pop ref="Formamide2">3.80912e-07</me:pop>
        <me:pop ref="Formaldehyde.log">2.7424e-09</me:pop>
      </me:population>
      <me:population time="1.99526e-08" logTime="-7.7">
        <me:pop ref="CH2oo.log">0.999999</me:pop>
        <me:pop ref="APC">1.64934e-19</me:pop>
        <me:pop ref="Altamine2">8.7554e-10</me:pop>
        <me:pop ref="RC2.log">1.09743e-07</me:pop>
        <me:pop ref="Ring2.log">4.26622e-09</me:pop>
        <me:pop ref="Formamide2">4.8131e-07</me:pop>
        <me:pop ref="Formaldehyde.log">3.46181e-09</me:pop>
      </me:population>
      <me:population time="2.51189e-08" logTime="-7.6">
        <me:pop ref="CH2oo.log">0.999999</me:pop>
        <me:pop ref="APC">1.65034e-19</me:pop>
        <me:pop ref="Altamine2">8.76146e-10</me:pop>
        <me:pop ref="RC2.log">1.10793e-07</me:pop>
        <me:pop ref="Ring2.log">4.27087e-09</me:pop>
        <me:pop ref="Formamide2">6.07787e-07</me:pop>
        <me:pop ref="Formaldehyde.log">4.36787e-09</me:pop>
      </me:population>
      <me:population time="3.16228e-08" logTime="-7.5">
        <me:pop ref="CH2oo.log">0.999999</me:pop>
        <me:pop ref="APC">1.65119e-19</me:pop>
        <me:pop ref="Altamine2">8.76667e-10</me:pop>
        <me:pop ref="RC2.log">1.1196e-07</me:pop>
        <me:pop ref="Ring2.log">4.27493e-09</me:pop>
        <me:pop ref="Formamide2">7.671e-07</me:pop>
        <me:pop ref="Formaldehyde.log">5.50893e-09</me:pop>
      </me:population>
      <me:population time="3.98107e-08" logTime="-7.4">
        <me:pop ref="CH2oo.log">0.999999</me:pop>
        <me:pop ref="APC">1.65197e-19</me:pop>
        <me:pop ref="Altamine2">8.77142e-10</me:pop>
        <me:pop ref="RC2.log">1.13295e-07</me:pop>
        <me:pop ref="Ring2.log">4.27867e-09</me:pop>
        <me:pop ref="Formamide2">9.6776e-07</me:pop>
        <me:pop ref="Formaldehyde.log">6.94584e-09</me:pop>
      </me:population>
      <me:population time="5.01187e-08" logTime="-7.3">
        <me:pop ref="CH2oo.log">0.999999</me:pop>
        <me:pop ref="APC">1.6527e-19</me:pop>
        <me:pop ref="Altamine2">8.77587e-10</me:pop>
        <me:pop ref="RC2.log">1.14838e-07</me:pop>
        <me:pop ref="Ring2.log">4.28223e-09</me:pop>
        <me:pop ref="Formamide2">1.22049e-06</me:pop>
        <me:pop ref="Formaldehyde.log">8.7553e-09</me:pop>
      </me:population>
      <me:population time="6.30957e-08" logTime="-7.2">
        <me:pop ref="CH2oo.log">0.999998</me:pop>
        <me:pop ref="APC">1.65338e-19</me:pop>
        <me:pop ref="Altamine2">8.78003e-10</me:pop>
        <me:pop ref="RC2.log">1.16631e-07</me:pop>
        <me:pop ref="Ring2.log">4.28558e-09</me:pop>
        <me:pop ref="Formamide2">1.53879e-06</me:pop>
        <me:pop ref="Formaldehyde.log">1.10338e-08</me:pop>
      </me:population>
      <me:population time="7.94328e-08" logTime="-7.1">
        <me:pop ref="CH2oo.log">0.999998</me:pop>
        <me:pop ref="APC">1.65399e-19</me:pop>
        <me:pop ref="Altamine2">8.7838e-10</me:pop>
        <me:pop ref="RC2.log">1.18714e-07</me:pop>
        <me:pop ref="Ring2.log">4.28864e-09</me:pop>
        <me:pop ref="Formamide2">1.93967e-06</me:pop>
        <me:pop ref="Formaldehyde.log">1.3903e-08</me:pop>
      </me:population>
      <me:population time="1e-07" logTime="-7">
        <me:pop ref="CH2oo.log">0.999997</me:pop>
        <me:pop ref="APC">1.65453e-19</me:pop>
        <me:pop ref="Altamine2">8.78709e-10</me:pop>
        <me:pop ref="RC2.log">1.21142e-07</me:pop>
        <me:pop ref="Ring2.log">4.29134e-09</me:pop>
        <me:pop ref="Formamide2">2.44451e-06</me:pop>
        <me:pop ref="Formaldehyde.log">1.75158e-08</me:pop>
      </me:population>
      <me:population time="1.25893e-07" logTime="-6.9">
        <me:pop ref="CH2oo.log">0.999997</me:pop>
        <me:pop ref="APC">1.65498e-19</me:pop>
        <me:pop ref="Altamine2">8.78989e-10</me:pop>
        <me:pop ref="RC2.log">1.23984e-07</me:pop>
        <me:pop ref="Ring2.log">4.29366e-09</me:pop>
        <me:pop ref="Formamide2">3.08026e-06</me:pop>
        <me:pop ref="Formaldehyde.log">2.20649e-08</me:pop>
      </me:population>
      <me:population time="1.58489e-07" logTime="-6.8">
        <me:pop ref="CH2oo.log">0.999996</me:pop>
        <me:pop ref="APC">1.65536e-19</me:pop>
        <me:pop ref="Altamine2">8.79224e-10</me:pop>
        <me:pop ref="RC2.log">1.27332e-07</me:pop>
        <me:pop ref="Ring2.log">4.29562e-09</me:pop>
        <me:pop ref="Formamide2">3.88081e-06</me:pop>
        <me:pop ref="Formaldehyde.log">2.77926e-08</me:pop>
      </me:population>
      <me:population time="1.99526e-07" logTime="-6.7">
        <me:pop ref="CH2oo.log">0.999995</me:pop>
        <me:pop ref="APC">1.65568e-19</me:pop>
        <me:pop ref="Altamine2">8.79423e-10</me:pop>
        <me:pop ref="RC2.log">1.31298e-07</me:pop>
        <me:pop ref="Ring2.log">4.29729e-09</me:pop>
        <me:pop ref="Formamide2">4.88886e-06</me:pop>
        <me:pop ref="Formaldehyde.log">3.50043e-08</me:pop>
      </me:population>
      <me:population time="2.51189e-07" logTime="-6.6">
        <me:pop ref="CH2oo.log">0.999994</me:pop>
        <me:pop ref="APC">1.65595e-19</me:pop>
        <me:pop ref="Altamine2">8.79592e-10</me:pop>
        <me:pop ref="RC2.log">1.36019e-07</me:pop>
        <me:pop ref="Ring2.log">4.29872e-09</me:pop>
        <me:pop ref="Formamide2">6.15814e-06</me:pop>
        <me:pop ref="Formaldehyde.log">4.40842e-08</me:pop>
      </me:population>
      <me:population time="3.16228e-07" logTime="-6.5">
        <me:pop ref="CH2oo.log">0.999992</me:pop>
        <me:pop ref="APC">1.65619e-19</me:pop>
        <me:pop ref="Altamine2">8.7974e-10</me:pop>
        <me:pop ref="RC2.log">1.41658e-07</me:pop>
        <me:pop ref="Ring2.log">4.29997e-09</me:pop>
        <me:pop ref="Formamide2">7.75631e-06</me:pop>
        <me:pop ref="Formaldehyde.log">5.55162e-08</me:pop>
      </me:population>
      <me:population time="3.98107e-07" logTime="-6.4">
        <me:pop ref="CH2oo.log">0.99999</me:pop>
        <me:pop ref="APC">1.6564e-19</me:pop>
        <me:pop ref="Altamine2">8.79872e-10</me:pop>
        <me:pop ref="RC2.log">1.48411e-07</me:pop>
        <me:pop ref="Ring2.log">4.30109e-09</me:pop>
        <me:pop ref="Formamide2">9.76856e-06</me:pop>
        <me:pop ref="Formaldehyde.log">6.99092e-08</me:pop>
      </me:population>
      <me:population time="5.01187e-07" logTime="-6.3">
        <me:pop ref="CH2oo.log">0.999987</me:pop>
        <me:pop ref="APC">1.6566e-19</me:pop>
        <me:pop ref="Altamine2">8.79993e-10</me:pop>
        <me:pop ref="RC2.log">1.56511e-07</me:pop>
        <me:pop ref="Ring2.log">4.30211e-09</me:pop>
        <me:pop ref="Formamide2">1.23021e-05</me:pop>
        <me:pop ref="Formaldehyde.log">8.80303e-08</me:pop>
      </me:population>
      <me:population time="6.30957e-07" logTime="-6.2">
        <me:pop ref="CH2oo.log">0.999984</me:pop>
        <me:pop ref="APC">1.65678e-19</me:pop>
        <me:pop ref="Altamine2">8.80106e-10</me:pop>
        <me:pop ref="RC2.log">1.66231e-07</me:pop>
        <me:pop ref="Ring2.log">4.30307e-09</me:pop>
        <me:pop ref="Formamide2">1.54921e-05</me:pop>
        <me:pop ref="Formaldehyde.log">1.10845e-07</me:pop>
      </me:population>
      <me:population time="7.94328e-07" logTime="-6.1">
        <me:pop ref="CH2oo.log">0.99998</me:pop>
        <me:pop ref="APC">1.65695e-19</me:pop>
        <me:pop ref="Altamine2">8.80214e-10</me:pop>
        <me:pop ref="RC2.log">1.77891e-07</me:pop>
        <me:pop ref="Ring2.log">4.30398e-09</me:pop>
        <me:pop ref="Formamide2">1.95084e-05</me:pop>
        <me:pop ref="Formaldehyde.log">1.39568e-07</me:pop>
      </me:population>
      <me:population time="1e-06" logTime="-6">
        <me:pop ref="CH2oo.log">0.999975</me:pop>
        <me:pop ref="APC">1.65712e-19</me:pop>
        <me:pop ref="Altamine2">8.8032e-10</me:pop>
        <me:pop ref="RC2.log">1.91857e-07</me:pop>
        <me:pop ref="Ring2.log">4.30488e-09</me:pop>
        <me:pop ref="Formamide2">2.45652e-05</me:pop>
        <me:pop ref="Formaldehyde.log">1.75731e-07</me:pop>
      </me:population>
      <me:population time="1.25893e-06" logTime="-5.9">
        <me:pop ref="CH2oo.log">0.999969</me:pop>
        <me:pop ref="APC">1.6573e-19</me:pop>
        <me:pop ref="Altamine2">8.80429e-10</me:pop>
        <me:pop ref="RC2.log">2.0852e-07</me:pop>
        <me:pop ref="Ring2.log">4.30581e-09</me:pop>
        <me:pop ref="Formamide2">3.09319e-05</me:pop>
        <me:pop ref="Formaldehyde.log">2.21259e-07</me:pop>
      </me:population>
      <me:population time="1.58489e-06" logTime="-5.8">
        <me:pop ref="CH2oo.log">0.999961</me:pop>
        <me:pop ref="APC">1.65748e-19</me:pop>
        <me:pop ref="Altamine2">8.80545e-10</me:pop>
        <me:pop ref="RC2.log">2.28267e-07</me:pop>
        <me:pop ref="Ring2.log">4.30682e-09</me:pop>
        <me:pop ref="Formamide2">3.8948e-05</me:pop>
        <me:pop ref="Formaldehyde.log">2.78579e-07</me:pop>
      </me:population>
      <me:population time="1.99526e-06" logTime="-5.7">
        <me:pop ref="CH2oo.log">0.99995</me:pop>
        <me:pop ref="APC">1.65769e-19</me:pop>
        <me:pop ref="Altamine2">8.80675e-10</me:pop>
        <me:pop ref="RC2.log">2.51412e-07</me:pop>
        <me:pop ref="Ring2.log">4.30793e-09</me:pop>
        <me:pop ref="Formamide2">4.90409e-05</me:pop>
        <me:pop ref="Formaldehyde.log">3.50745e-07</me:pop>
      </me:population>
      <me:population time="2.51189e-06" logTime="-5.6">
        <me:pop ref="CH2oo.log">0.999938</me:pop>
        <me:pop ref="APC">1.65792e-19</me:pop>
        <me:pop ref="Altamine2">8.80821e-10</me:pop>
        <me:pop ref="RC2.log">2.78114e-07</me:pop>
        <me:pop ref="Ring2.log">4.30919e-09</me:pop>
        <me:pop ref="Formamide2">6.17487e-05</me:pop>
        <me:pop ref="Formaldehyde.log">4.41602e-07</me:pop>
      </me:population>
      <me:population time="3.16228e-06" logTime="-5.5">
        <me:pop ref="CH2oo.log">0.999921</me:pop>
        <me:pop ref="APC">1.65818e-19</me:pop>
        <me:pop ref="Altamine2">8.80983e-10</me:pop>
        <me:pop ref="RC2.log">3.08269e-07</me:pop>
        <me:pop ref="Ring2.log">4.31059e-09</me:pop>
        <me:pop ref="Formamide2">7.77493e-05</me:pop>
        <me:pop ref="Formaldehyde.log">5.55993e-07</me:pop>
      </me:population>
      <me:population time="3.98107e-06" logTime="-5.4">
        <me:pop ref="CH2oo.log">0.999901</me:pop>
        <me:pop ref="APC">1.65846e-19</me:pop>
        <me:pop ref="Altamine2">8.81158e-10</me:pop>
        <me:pop ref="RC2.log">3.41394e-07</me:pop>
        <me:pop ref="Ring2.log">4.31212e-09</me:pop>
        <me:pop ref="Formamide2">9.7896e-05</me:pop>
        <me:pop ref="Formaldehyde.log">7.00014e-07</me:pop>
      </me:population>
      <me:population time="5.01187e-06" logTime="-5.3">
        <me:pop ref="CH2oo.log">0.999875</me:pop>
        <me:pop ref="APC">1.65875e-19</me:pop>
        <me:pop ref="Altamine2">8.8134e-10</me:pop>
        <me:pop ref="RC2.log">3.76524e-07</me:pop>
        <me:pop ref="Ring2.log">4.31372e-09</me:pop>
        <me:pop ref="Formamide2">0.000123264</me:pop>
        <me:pop ref="Formaldehyde.log">8.8134e-07</me:pop>
      </me:population>
      <me:population time="6.30957e-06" logTime="-5.2">
        <me:pop ref="CH2oo.log">0.999843</me:pop>
        <me:pop ref="APC">1.65903e-19</me:pop>
        <me:pop ref="Altamine2">8.8152e-10</me:pop>
        <me:pop ref="RC2.log">4.12171e-07</me:pop>
        <me:pop ref="Ring2.log">4.31532e-09</me:pop>
        <me:pop ref="Formamide2">0.000155205</me:pop>
        <me:pop ref="Formaldehyde.log">1.10964e-06</me:pop>
      </me:population>
      <me:population time="7.94328e-06" logTime="-5.1">
        <me:pop ref="CH2oo.log">0.999803</me:pop>
        <me:pop ref="APC">1.65929e-19</me:pop>
        <me:pop ref="Altamine2">8.81684e-10</me:pop>
        <me:pop ref="RC2.log">4.46386e-07</me:pop>
        <me:pop ref="Ring2.log">4.31682e-09</me:pop>
        <me:pop ref="Formamide2">0.000195423</me:pop>
        <me:pop ref="Formaldehyde.log">1.39706e-06</me:pop>
      </me:population>
      <me:population time="1e-05" logTime="-5">
        <me:pop ref="CH2oo.log">0.999752</me:pop>
        <me:pop ref="APC">1.65949e-19</me:pop>
        <me:pop ref="Altamine2">8.81818e-10</me:pop>
        <me:pop ref="RC2.log">4.77012e-07</me:pop>
        <me:pop ref="Ring2.log">4.31809e-09</me:pop>
        <me:pop ref="Formamide2">0.000246062</me:pop>
        <me:pop ref="Formaldehyde.log">1.75894e-06</me:pop>
      </me:population>
      <me:population time="1.25893e-05" logTime="-4.9">
        <me:pop ref="CH2oo.log">0.999687</me:pop>
        <me:pop ref="APC">1.65962e-19</me:pop>
        <me:pop ref="Altamine2">8.81908e-10</me:pop>
        <me:pop ref="RC2.log">5.02122e-07</me:pop>
        <me:pop ref="Ring2.log">4.31905e-09</me:pop>
        <me:pop ref="Formamide2">0.000309818</me:pop>
        <me:pop ref="Formaldehyde.log">2.21453e-06</me:pop>
      </me:population>
      <me:population time="1.58489e-05" logTime="-4.8">
        <me:pop ref="CH2oo.log">0.999607</me:pop>
        <me:pop ref="APC">1.65966e-19</me:pop>
        <me:pop ref="Altamine2">8.81944e-10</me:pop>
        <me:pop ref="RC2.log">5.2056e-07</me:pop>
        <me:pop ref="Ring2.log">4.3196e-09</me:pop>
        <me:pop ref="Formamide2">0.000390087</me:pop>
        <me:pop ref="Formaldehyde.log">2.78808e-06</me:pop>
      </me:population>
      <me:population time="1.99526e-05" logTime="-4.7">
        <me:pop ref="CH2oo.log">0.999505</me:pop>
        <me:pop ref="APC">1.65961e-19</me:pop>
        <me:pop ref="Altamine2">8.81923e-10</me:pop>
        <me:pop ref="RC2.log">5.32344e-07</me:pop>
        <me:pop ref="Ring2.log">4.31975e-09</me:pop>
        <me:pop ref="Formamide2">0.000491139</me:pop>
        <me:pop ref="Formaldehyde.log">3.51012e-06</me:pop>
      </me:population>
      <me:population time="2.51189e-05" logTime="-4.6">
        <me:pop ref="CH2oo.log">0.999377</me:pop>
        <me:pop ref="APC">1.65945e-19</me:pop>
        <me:pop ref="Altamine2">8.81848e-10</me:pop>
        <me:pop ref="RC2.log">5.38659e-07</me:pop>
        <me:pop ref="Ring2.log">4.31951e-09</me:pop>
        <me:pop ref="Formamide2">0.000618347</me:pop>
        <me:pop ref="Formaldehyde.log">4.41903e-06</me:pop>
      </me:population>
      <me:population time="3.16228e-05" logTime="-4.5">
        <me:pop ref="CH2oo.log">0.999215</me:pop>
        <me:pop ref="APC">1.65921e-19</me:pop>
        <me:pop ref="Altamine2">8.81721e-10</me:pop>
        <me:pop ref="RC2.log">5.41349e-07</me:pop>
        <me:pop ref="Ring2.log">4.31896e-09</me:pop>
        <me:pop ref="Formamide2">0.000778473</me:pop>
        <me:pop ref="Formaldehyde.log">5.56314e-06</me:pop>
      </me:population>
      <me:population time="3.98107e-05" logTime="-4.4">
        <me:pop ref="CH2oo.log">0.999012</me:pop>
        <me:pop ref="APC">1.65888e-19</me:pop>
        <me:pop ref="Altamine2">8.81548e-10</me:pop>
        <me:pop ref="RC2.log">5.42162e-07</me:pop>
        <me:pop ref="Ring2.log">4.31815e-09</me:pop>
        <me:pop ref="Formamide2">0.000980025</me:pop>
        <me:pop ref="Formaldehyde.log">7.00324e-06</me:pop>
      </me:population>
      <me:population time="5.01187e-05" logTime="-4.3">
        <me:pop ref="CH2oo.log">0.998757</me:pop>
        <me:pop ref="APC">1.65846e-19</me:pop>
        <me:pop ref="Altamine2">8.81324e-10</me:pop>
        <me:pop ref="RC2.log">5.42243e-07</me:pop>
        <me:pop ref="Ring2.log">4.31707e-09</me:pop>
        <me:pop ref="Formamide2">0.00123371</me:pop>
        <me:pop ref="Formaldehyde.log">8.81581e-06</me:pop>
      </me:population>
      <me:population time="6.30957e-05" logTime="-4.2">
        <me:pop ref="CH2oo.log">0.998435</me:pop>
        <me:pop ref="APC">1.65793e-19</me:pop>
        <me:pop ref="Altamine2">8.8104e-10</me:pop>
        <me:pop ref="RC2.log">5.42103e-07</me:pop>
        <me:pop ref="Ring2.log">4.31571e-09</me:pop>
        <me:pop ref="Formamide2">0.00155298</me:pop>
        <me:pop ref="Formaldehyde.log">1.1097e-05</me:pop>
      </me:population>
      <me:population time="7.94328e-05" logTime="-4.1">
        <me:pop ref="CH2oo.log">0.998031</me:pop>
        <me:pop ref="APC">1.65726e-19</me:pop>
        <me:pop ref="Altamine2">8.80683e-10</me:pop>
        <me:pop ref="RC2.log">5.41887e-07</me:pop>
        <me:pop ref="Ring2.log">4.31399e-09</me:pop>
        <me:pop ref="Formamide2">0.00195478</me:pop>
        <me:pop ref="Formaldehyde.log">1.39679e-05</me:pop>
      </me:population>
      <me:population time="0.0001" logTime="-4">
        <me:pop ref="CH2oo.log">0.997521</me:pop>
        <me:pop ref="APC">1.65641e-19</me:pop>
        <me:pop ref="Altamine2">8.80234e-10</me:pop>
        <me:pop ref="RC2.log">5.4161e-07</me:pop>
        <me:pop ref="Ring2.log">4.31182e-09</me:pop>
        <me:pop ref="Formamide2">0.00246038</me:pop>
        <me:pop ref="Formaldehyde.log">1.75804e-05</me:pop>
      </me:population>
      <me:population time="0.000125893" logTime="-3.9">
        <me:pop ref="CH2oo.log">0.996881</me:pop>
        <me:pop ref="APC">1.65535e-19</me:pop>
        <me:pop ref="Altamine2">8.79668e-10</me:pop>
        <me:pop ref="RC2.log">5.41262e-07</me:pop>
        <me:pop ref="Ring2.log">4.3091e-09</me:pop>
        <me:pop ref="Formamide2">0.00309652</me:pop>
        <me:pop ref="Formaldehyde.log">2.21257e-05</me:pop>
      </me:population>
      <me:population time="0.000158489" logTime="-3.8">
        <me:pop ref="CH2oo.log">0.996075</me:pop>
        <me:pop ref="APC">1.65401e-19</me:pop>
        <me:pop ref="Altamine2">8.78957e-10</me:pop>
        <me:pop ref="RC2.log">5.40825e-07</me:pop>
        <me:pop ref="Ring2.log">4.30567e-09</me:pop>
        <me:pop ref="Formamide2">0.0038968</me:pop>
        <me:pop ref="Formaldehyde.log">2.78437e-05</me:pop>
      </me:population>
      <me:population time="0.000199526" logTime="-3.7">
        <me:pop ref="CH2oo.log">0.995061</me:pop>
        <me:pop ref="APC">1.65233e-19</me:pop>
        <me:pop ref="Altamine2">8.78062e-10</me:pop>
        <me:pop ref="RC2.log">5.40274e-07</me:pop>
        <me:pop ref="Ring2.log">4.30137e-09</me:pop>
        <me:pop ref="Formamide2">0.00490338</me:pop>
        <me:pop ref="Formaldehyde.log">3.50357e-05</me:pop>
      </me:population>
      <me:population time="0.000251189" logTime="-3.6">
        <me:pop ref="CH2oo.log">0.993786</me:pop>
        <me:pop ref="APC">1.65021e-19</me:pop>
        <me:pop ref="Altamine2">8.76938e-10</me:pop>
        <me:pop ref="RC2.log">5.39582e-07</me:pop>
        <me:pop ref="Ring2.log">4.29595e-09</me:pop>
        <me:pop ref="Formamide2">0.00616912</me:pop>
        <me:pop ref="Formaldehyde.log">4.40795e-05</me:pop>
      </me:population>
      <me:population time="0.000316228" logTime="-3.5">
        <me:pop ref="CH2oo.log">0.992184</me:pop>
        <me:pop ref="APC">1.64755e-19</me:pop>
        <me:pop ref="Altamine2">8.75523e-10</me:pop>
        <me:pop ref="RC2.log">5.38712e-07</me:pop>
        <me:pop ref="Ring2.log">4.28914e-09</me:pop>
        <me:pop ref="Formamide2">0.00776029</me:pop>
        <me:pop ref="Formaldehyde.log">5.54485e-05</me:pop>
      </me:population>
      <me:population time="0.000398107" logTime="-3.4">
        <me:pop ref="CH2oo.log">0.99017</me:pop>
        <me:pop ref="APC">1.6442e-19</me:pop>
        <me:pop ref="Altamine2">8.73746e-10</me:pop>
        <me:pop ref="RC2.log">5.37619e-07</me:pop>
        <me:pop ref="Ring2.log">4.28058e-09</me:pop>
        <me:pop ref="Formamide2">0.00975981</me:pop>
        <me:pop ref="Formaldehyde.log">6.97351e-05</me:pop>
      </me:population>
      <me:population time="0.000501187" logTime="-3.3">
        <me:pop ref="CH2oo.log">0.98764</me:pop>
        <me:pop ref="APC">1.64e-19</me:pop>
        <me:pop ref="Altamine2">8.71514e-10</me:pop>
        <me:pop ref="RC2.log">5.36245e-07</me:pop>
        <me:pop ref="Ring2.log">4.26983e-09</me:pop>
        <me:pop ref="Formamide2">0.0122713</me:pop>
        <me:pop ref="Formaldehyde.log">8.76797e-05</me:pop>
      </me:population>
      <me:population time="0.000630957" logTime="-3.2">
        <me:pop ref="CH2oo.log">0.984465</me:pop>
        <me:pop ref="APC">1.63473e-19</me:pop>
        <me:pop ref="Altamine2">8.68713e-10</me:pop>
        <me:pop ref="RC2.log">5.34521e-07</me:pop>
        <me:pop ref="Ring2.log">4.25634e-09</me:pop>
        <me:pop ref="Formamide2">0.0154239</me:pop>
        <me:pop ref="Formaldehyde.log">0.000110205</me:pop>
      </me:population>
      <me:population time="0.000794328" logTime="-3.1">
        <me:pop ref="CH2oo.log">0.980483</me:pop>
        <me:pop ref="APC">1.62812e-19</me:pop>
        <me:pop ref="Altamine2">8.65198e-10</me:pop>
        <me:pop ref="RC2.log">5.32359e-07</me:pop>
        <me:pop ref="Ring2.log">4.23941e-09</me:pop>
        <me:pop ref="Formamide2">0.0193784</me:pop>
        <me:pop ref="Formaldehyde.log">0.000138461</me:pop>
      </me:population>
      <me:population time="0.001" logTime="-3">
        <me:pop ref="CH2oo.log">0.975491</me:pop>
        <me:pop ref="APC">1.61983e-19</me:pop>
        <me:pop ref="Altamine2">8.60794e-10</me:pop>
        <me:pop ref="RC2.log">5.29649e-07</me:pop>
        <me:pop ref="Ring2.log">4.2182e-09</me:pop>
        <me:pop ref="Formamide2">0.0243342</me:pop>
        <me:pop ref="Formaldehyde.log">0.000173869</me:pop>
      </me:population>
      <me:population time="0.00125893" logTime="-2.9">
        <me:pop ref="CH2oo.log">0.969244</me:pop>
        <me:pop ref="APC">1.60946e-19</me:pop>
        <me:pop ref="Altamine2">8.55281e-10</me:pop>
        <me:pop ref="RC2.log">5.26257e-07</me:pop>
        <me:pop ref="Ring2.log">4.19165e-09</me:pop>
        <me:pop ref="Formamide2">0.0305372</me:pop>
        <me:pop ref="Formaldehyde.log">0.00021819</me:pop>
      </me:population>
      <me:population time="0.00158489" logTime="-2.8">
        <me:pop ref="CH2oo.log">0.961436</me:pop>
        <me:pop ref="APC">1.59649e-19</me:pop>
        <me:pop ref="Altamine2">8.48391e-10</me:pop>
        <me:pop ref="RC2.log">5.22017e-07</me:pop>
        <me:pop ref="Ring2.log">4.15847e-09</me:pop>
        <me:pop ref="Formamide2">0.0382899</me:pop>
        <me:pop ref="Formaldehyde.log">0.000273583</me:pop>
      </me:population>
      <me:population time="0.00199526" logTime="-2.7">
        <me:pop ref="CH2oo.log">0.951696</me:pop>
        <me:pop ref="APC">1.58032e-19</me:pop>
        <me:pop ref="Altamine2">8.39796e-10</me:pop>
        <me:pop ref="RC2.log">5.16729e-07</me:pop>
        <me:pop ref="Ring2.log">4.11707e-09</me:pop>
        <me:pop ref="Formamide2">0.0479612</me:pop>
        <me:pop ref="Formaldehyde.log">0.000342685</me:pop>
      </me:population>
      <me:population time="0.00251189" logTime="-2.6">
        <me:pop ref="CH2oo.log">0.939573</me:pop>
        <me:pop ref="APC">1.56019e-19</me:pop>
        <me:pop ref="Altamine2">8.29099e-10</me:pop>
        <me:pop ref="RC2.log">5.10147e-07</me:pop>
        <me:pop ref="Ring2.log">4.06556e-09</me:pop>
        <me:pop ref="Formamide2">0.0599974</me:pop>
        <me:pop ref="Formaldehyde.log">0.000428685</me:pop>
      </me:population>
      <me:population time="0.00316228" logTime="-2.5">
        <me:pop ref="CH2oo.log">0.924532</me:pop>
        <me:pop ref="APC">1.53521e-19</me:pop>
        <me:pop ref="Altamine2">8.15826e-10</me:pop>
        <me:pop ref="RC2.log">5.0198e-07</me:pop>
        <me:pop ref="Ring2.log">4.00163e-09</me:pop>
        <me:pop ref="Formamide2">0.0749324</me:pop>
        <me:pop ref="Formaldehyde.log">0.000535396</me:pop>
      </me:population>
      <me:population time="0.00398107" logTime="-2.4">
        <me:pop ref="CH2oo.log">0.905937</me:pop>
        <me:pop ref="APC">1.50433e-19</me:pop>
        <me:pop ref="Altamine2">7.99418e-10</me:pop>
        <me:pop ref="RC2.log">4.91884e-07</me:pop>
        <me:pop ref="Ring2.log">3.92261e-09</me:pop>
        <me:pop ref="Formamide2">0.093395</me:pop>
        <me:pop ref="Formaldehyde.log">0.000667311</me:pop>
      </me:population>
      <me:population time="0.00501187" logTime="-2.3">
        <me:pop ref="CH2oo.log">0.883059</me:pop>
        <me:pop ref="APC">1.46634e-19</me:pop>
        <me:pop ref="Altamine2">7.7923e-10</me:pop>
        <me:pop ref="RC2.log">4.79462e-07</me:pop>
        <me:pop ref="Ring2.log">3.82539e-09</me:pop>
        <me:pop ref="Formamide2">0.116111</me:pop>
        <me:pop ref="Formaldehyde.log">0.000829617</me:pop>
      </me:population>
      <me:population time="0.00630957" logTime="-2.2">
        <me:pop ref="CH2oo.log">0.855077</me:pop>
        <me:pop ref="APC">1.41988e-19</me:pop>
        <me:pop ref="Altamine2">7.54537e-10</me:pop>
        <me:pop ref="RC2.log">4.64269e-07</me:pop>
        <me:pop ref="Ring2.log">3.70647e-09</me:pop>
        <me:pop ref="Formamide2">0.143895</me:pop>
        <me:pop ref="Formaldehyde.log">0.00102813</me:pop>
      </me:population>
      <me:population time="0.00794328" logTime="-2.1">
        <me:pop ref="CH2oo.log">0.821107</me:pop>
        <me:pop ref="APC">1.36347e-19</me:pop>
        <me:pop ref="Altamine2">7.24561e-10</me:pop>
        <me:pop ref="RC2.log">4.45825e-07</me:pop>
        <me:pop ref="Ring2.log">3.56211e-09</me:pop>
        <me:pop ref="Formamide2">0.177624</me:pop>
        <me:pop ref="Formaldehyde.log">0.00126913</me:pop>
      </me:population>
      <me:population time="0.01" logTime="-2">
        <me:pop ref="CH2oo.log">0.780253</me:pop>
        <me:pop ref="APC">1.29563e-19</me:pop>
        <me:pop ref="Altamine2">6.88511e-10</me:pop>
        <me:pop ref="RC2.log">4.23643e-07</me:pop>
        <me:pop ref="Ring2.log">3.38849e-09</me:pop>
        <me:pop ref="Formamide2">0.218188</me:pop>
        <me:pop ref="Formaldehyde.log">0.00155896</me:pop>
      </me:population>
      <me:population time="0.0125893" logTime="-1.9">
        <me:pop ref="CH2oo.log">0.731699</me:pop>
        <me:pop ref="APC">1.21501e-19</me:pop>
        <me:pop ref="Altamine2">6.45666e-10</me:pop>
        <me:pop ref="RC2.log">3.9728e-07</me:pop>
        <me:pop ref="Ring2.log">3.18215e-09</me:pop>
        <me:pop ref="Formamide2">0.266397</me:pop>
        <me:pop ref="Formaldehyde.log">0.00190342</me:pop>
      </me:population>
      <me:population time="0.0158489" logTime="-1.8">
        <me:pop ref="CH2oo.log">0.674846</me:pop>
        <me:pop ref="APC">1.1206e-19</me:pop>
        <me:pop ref="Altamine2">5.95498e-10</me:pop>
        <me:pop ref="RC2.log">3.66412e-07</me:pop>
        <me:pop ref="Ring2.log">2.94054e-09</me:pop>
        <me:pop ref="Formamide2">0.322847</me:pop>
        <me:pop ref="Formaldehyde.log">0.00230675</me:pop>
      </me:population>
      <me:population time="0.0199526" logTime="-1.7">
        <me:pop ref="CH2oo.log">0.609511</me:pop>
        <me:pop ref="APC">1.01211e-19</me:pop>
        <me:pop ref="Altamine2">5.37845e-10</me:pop>
        <me:pop ref="RC2.log">3.30938e-07</me:pop>
        <me:pop ref="Ring2.log">2.66288e-09</me:pop>
        <me:pop ref="Formamide2">0.387718</me:pop>
        <me:pop ref="Formaldehyde.log">0.00277026</me:pop>
      </me:population>
      <me:population time="0.0251189" logTime="-1.6">
        <me:pop ref="CH2oo.log">0.536177</me:pop>
        <me:pop ref="APC">8.90335e-20</me:pop>
        <me:pop ref="Altamine2">4.73133e-10</me:pop>
        <me:pop ref="RC2.log">2.9112e-07</me:pop>
        <me:pop ref="Ring2.log">2.35123e-09</me:pop>
        <me:pop ref="Formamide2">0.460533</me:pop>
        <me:pop ref="Formaldehyde.log">0.00329052</me:pop>
      </me:population>
      <me:population time="0.0316228" logTime="-1.5">
        <me:pop ref="CH2oo.log">0.456267</me:pop>
        <me:pop ref="APC">7.57643e-20</me:pop>
        <me:pop ref="Altamine2">4.02619e-10</me:pop>
        <me:pop ref="RC2.log">2.47733e-07</me:pop>
        <me:pop ref="Ring2.log">2.01163e-09</me:pop>
        <me:pop ref="Formamide2">0.539876</me:pop>
        <me:pop ref="Formaldehyde.log">0.00385743</me:pop>
      </me:population>
      <me:population time="0.0398107" logTime="-1.4">
        <me:pop ref="CH2oo.log">0.372376</me:pop>
        <me:pop ref="APC">6.18341e-20</me:pop>
        <me:pop ref="Altamine2">3.28592e-10</me:pop>
        <me:pop ref="RC2.log">2.02184e-07</me:pop>
        <me:pop ref="Ring2.log">1.65512e-09</me:pop>
        <me:pop ref="Formamide2">0.623171</me:pop>
        <me:pop ref="Formaldehyde.log">0.00445258</me:pop>
      </me:population>
      <me:population time="0.0501187" logTime="-1.3">
        <me:pop ref="CH2oo.log">0.288336</me:pop>
        <me:pop ref="APC">4.78789e-20</me:pop>
        <me:pop ref="Altamine2">2.54433e-10</me:pop>
        <me:pop ref="RC2.log">1.56554e-07</me:pop>
        <me:pop ref="Ring2.log">1.29797e-09</me:pop>
        <me:pop ref="Formamide2">0.706615</me:pop>
        <me:pop ref="Formaldehyde.log">0.00504879</me:pop>
      </me:population>
      <me:population time="0.0630957" logTime="-1.2">
        <me:pop ref="CH2oo.log">0.208955</me:pop>
        <me:pop ref="APC">3.46975e-20</me:pop>
        <me:pop ref="Altamine2">1.84386e-10</me:pop>
        <me:pop ref="RC2.log">1.13453e-07</me:pop>
        <me:pop ref="Ring2.log">9.60618e-10</me:pop>
        <me:pop ref="Formamide2">0.785433</me:pop>
        <me:pop ref="Formaldehyde.log">0.00561195</me:pop>
      </me:population>
      <me:population time="0.0794328" logTime="-1.1">
        <me:pop ref="CH2oo.log">0.139315</me:pop>
        <me:pop ref="APC">2.31335e-20</me:pop>
        <me:pop ref="Altamine2">1.22934e-10</me:pop>
        <me:pop ref="RC2.log">7.56417e-08</me:pop>
        <me:pop ref="Ring2.log">6.64666e-10</me:pop>
        <me:pop ref="Formamide2">0.854579</me:pop>
        <me:pop ref="Formaldehyde.log">0.006106</me:pop>
      </me:population>
      <me:population time="0.1" logTime="-1">
        <me:pop ref="CH2oo.log">0.0836287</me:pop>
        <me:pop ref="APC">1.38868e-20</me:pop>
        <me:pop ref="Altamine2">7.37957e-11</me:pop>
        <me:pop ref="RC2.log">4.54067e-08</me:pop>
        <me:pop ref="Ring2.log">4.28015e-10</me:pop>
        <me:pop ref="Formamide2">0.90987</me:pop>
        <me:pop ref="Formaldehyde.log">0.00650106</me:pop>
      </me:population>
      <me:population time="0.125893" logTime="-0.9">
        <me:pop ref="CH2oo.log">0.0439872</me:pop>
        <me:pop ref="APC">7.30418e-21</me:pop>
        <me:pop ref="Altamine2">3.88152e-11</me:pop>
        <me:pop ref="RC2.log">2.38831e-08</me:pop>
        <me:pop ref="Ring2.log">2.59549e-10</me:pop>
        <me:pop ref="Formamide2">0.949231</me:pop>
        <me:pop ref="Formaldehyde.log">0.00678229</me:pop>
      </me:population>
      <me:population time="0.158489" logTime="-0.8">
        <me:pop ref="CH2oo.log">0.0195906</me:pop>
        <me:pop ref="APC">3.25308e-21</me:pop>
        <me:pop ref="Altamine2">1.72872e-11</me:pop>
        <me:pop ref="RC2.log">1.06369e-08</me:pop>
        <me:pop ref="Ring2.log">1.5587e-10</me:pop>
        <me:pop ref="Formamide2">0.973454</me:pop>
        <me:pop ref="Formaldehyde.log">0.00695536</me:pop>
      </me:population>
      <me:population time="0.199526" logTime="-0.7">
        <me:pop ref="CH2oo.log">0.00707647</me:pop>
        <me:pop ref="APC">1.17507e-21</me:pop>
        <me:pop ref="Altamine2">6.24442e-12</me:pop>
        <me:pop ref="RC2.log">3.84221e-09</me:pop>
        <me:pop ref="Ring2.log">1.02688e-10</me:pop>
        <me:pop ref="Formamide2">0.985879</me:pop>
        <me:pop ref="Formaldehyde.log">0.00704414</me:pop>
      </me:population>
      <me:population time="0.251189" logTime="-0.6">
        <me:pop ref="CH2oo.log">0.00196372</me:pop>
        <me:pop ref="APC">3.26081e-22</me:pop>
        <me:pop ref="Altamine2">1.73283e-12</me:pop>
        <me:pop ref="RC2.log">1.06621e-09</me:pop>
        <me:pop ref="Ring2.log">8.09602e-11</me:pop>
        <me:pop ref="Formamide2">0.990956</me:pop>
        <me:pop ref="Formaldehyde.log">0.00708042</me:pop>
      </me:population>
      <me:population time="0.316228" logTime="-0.5">
        <me:pop ref="CH2oo.log">0.000391011</me:pop>
        <me:pop ref="APC">6.49284e-23</me:pop>
        <me:pop ref="Altamine2">3.45036e-13</me:pop>
        <me:pop ref="RC2.log">2.12302e-10</me:pop>
        <me:pop ref="Ring2.log">7.42766e-11</me:pop>
        <me:pop ref="Formamide2">0.992517</me:pop>
        <me:pop ref="Formaldehyde.log">0.00709157</me:pop>
      </me:population>
      <me:population time="0.398107" logTime="-0.4">
        <me:pop ref="CH2oo.log">5.12649e-05</me:pop>
        <me:pop ref="APC">8.51267e-24</me:pop>
        <me:pop ref="Altamine2">4.52372e-14</me:pop>
        <me:pop ref="RC2.log">2.78346e-11</me:pop>
        <me:pop ref="Ring2.log">7.28328e-11</me:pop>
        <me:pop ref="Formamide2">0.992855</me:pop>
        <me:pop ref="Formaldehyde.log">0.00709398</me:pop>
      </me:population>
      <me:population time="0.501187" logTime="-0.3">
        <me:pop ref="CH2oo.log">3.97176e-06</me:pop>
        <me:pop ref="APC">6.59522e-25</me:pop>
        <me:pop ref="Altamine2">3.50476e-15</me:pop>
        <me:pop ref="RC2.log">2.15649e-12</me:pop>
        <me:pop ref="Ring2.log">7.26318e-11</me:pop>
        <me:pop ref="Formamide2">0.992902</me:pop>
        <me:pop ref="Formaldehyde.log">0.00709432</me:pop>
      </me:population>
      <me:population time="0.630957" logTime="-0.2">
        <me:pop ref="CH2oo.log">1.5868e-07</me:pop>
        <me:pop ref="APC">2.63493e-26</me:pop>
        <me:pop ref="Altamine2">1.40023e-16</me:pop>
        <me:pop ref="RC2.log">8.61564e-14</me:pop>
        <me:pop ref="Ring2.log">7.26156e-11</me:pop>
        <me:pop ref="Formamide2">0.992905</me:pop>
        <me:pop ref="Formaldehyde.log">0.00709435</me:pop>
      </me:population>
      <me:population time="0.794328" logTime="-0.1">
        <me:pop ref="CH2oo.log">2.75401e-09</me:pop>
        <me:pop ref="APC">4.5731e-28</me:pop>
        <me:pop ref="Altamine2">2.43024e-18</me:pop>
        <me:pop ref="RC2.log">1.49531e-15</me:pop>
        <me:pop ref="Ring2.log">7.2615e-11</me:pop>
        <me:pop ref="Formamide2">0.992906</me:pop>
        <me:pop ref="Formaldehyde.log">0.00709435</me:pop>
      </me:population>
      <me:population time="1" logTime="0">
        <me:pop ref="CH2oo.log">1.67323e-11</me:pop>
        <me:pop ref="APC">2.77844e-30</me:pop>
        <me:pop ref="Altamine2">1.48089e-20</me:pop>
        <me:pop ref="RC2.log">9.08488e-18</me:pop>
        <me:pop ref="Ring2.log">7.26149e-11</me:pop>
        <me:pop ref="Formamide2">0.992906</me:pop>
        <me:pop ref="Formaldehyde.log">0.00709435</me:pop>
      </me:population>
      <me:population time="1.25893" logTime="0.1">
        <me:pop ref="CH2oo.log">2.71181e-14</me:pop>
        <me:pop ref="APC">4.50303e-33</me:pop>
        <me:pop ref="Altamine2">6.79048e-23</me:pop>
        <me:pop ref="RC2.log">1.47239e-20</me:pop>
        <me:pop ref="Ring2.log">7.26149e-11</me:pop>
        <me:pop ref="Formamide2">0.992906</me:pop>
        <me:pop ref="Formaldehyde.log">0.00709435</me:pop>
      </me:population>
      <me:population time="1.58489" logTime="0.2">
        <me:pop ref="CH2oo.log">8.32694e-18</me:pop>
        <me:pop ref="APC">1.38379e-36</me:pop>
        <me:pop ref="Altamine2">4.39826e-23</me:pop>
        <me:pop ref="RC2.log">4.52116e-24</me:pop>
        <me:pop ref="Ring2.log">7.26149e-11</me:pop>
        <me:pop ref="Formamide2">0.992906</me:pop>
        <me:pop ref="Formaldehyde.log">0.00709435</me:pop>
      </me:population>
      <me:population time="1.99526" logTime="0.3">
        <me:pop ref="CH2oo.log">3.14895e-22</me:pop>
        <me:pop ref="APC">1.12714e-39</me:pop>
        <me:pop ref="Altamine2">4.39753e-23</me:pop>
        <me:pop ref="RC2.log">1.70974e-28</me:pop>
        <me:pop ref="Ring2.log">7.26149e-11</me:pop>
        <me:pop ref="Formamide2">0.992906</me:pop>
        <me:pop ref="Formaldehyde.log">0.00709435</me:pop>
      </me:population>
      <me:population time="2.51189" logTime="0.4">
        <me:pop ref="CH2oo.log">8.52695e-28</me:pop>
        <me:pop ref="APC">1.07485e-39</me:pop>
        <me:pop ref="Altamine2">4.39753e-23</me:pop>
        <me:pop ref="RC2.log">4.62976e-34</me:pop>
        <me:pop ref="Ring2.log">7.26149e-11</me:pop>
        <me:pop ref="Formamide2">0.992906</me:pop>
        <me:pop ref="Formaldehyde.log">0.00709435</me:pop>
      </me:population>
      <me:population time="3.16228" logTime="0.5">
        <me:pop ref="CH2oo.log">8.35388e-35</me:pop>
        <me:pop ref="APC">1.07485e-39</me:pop>
        <me:pop ref="Altamine2">4.39753e-23</me:pop>
        <me:pop ref="RC2.log">4.53579e-41</me:pop>
        <me:pop ref="Ring2.log">7.26149e-11</me:pop>
        <me:pop ref="Formamide2">0.992906</me:pop>
        <me:pop ref="Formaldehyde.log">0.00709435</me:pop>
      </me:population>
      <me:population time="3.98107" logTime="0.6">
        <me:pop ref="CH2oo.log">1.25788e-43</me:pop>
        <me:pop ref="APC">1.07485e-39</me:pop>
        <me:pop ref="Altamine2">4.39753e-23</me:pop>
        <me:pop ref="RC2.log">7.73966e-50</me:pop>
        <me:pop ref="Ring2.log">7.26149e-11</me:pop>
        <me:pop ref="Formamide2">0.992906</me:pop>
        <me:pop ref="Formaldehyde.log">0.00709435</me:pop>
      </me:population>
      <me:population time="5.01187" logTime="0.7">
        <me:pop ref="CH2oo.log">4.16134e-46</me:pop>
        <me:pop ref="APC">1.07485e-39</me:pop>
        <me:pop ref="Altamine2">4.39753e-23</me:pop>
        <me:pop ref="RC2.log">9.32534e-51</me:pop>
        <me:pop ref="Ring2.log">7.26149e-11</me:pop>
        <me:pop ref="Formamide2">0.992906</me:pop>
        <me:pop ref="Formaldehyde.log">0.00709435</me:pop>
      </me:population>
      <me:population time="6.30957" logTime="0.8">
        <me:pop ref="CH2oo.log">4.16134e-46</me:pop>
        <me:pop ref="APC">1.07485e-39</me:pop>
        <me:pop ref="Altamine2">4.39753e-23</me:pop>
        <me:pop ref="RC2.log">9.32534e-51</me:pop>
        <me:pop ref="Ring2.log">7.26149e-11</me:pop>
        <me:pop ref="Formamide2">0.992906</me:pop>
        <me:pop ref="Formaldehyde.log">0.00709435</me:pop>
      </me:population>
      <me:population time="7.94328" logTime="0.9">
        <me:pop ref="CH2oo.log">4.16134e-46</me:pop>
        <me:pop ref="APC">1.07485e-39</me:pop>
        <me:pop ref="Altamine2">4.39753e-23</me:pop>
        <me:pop ref="RC2.log">9.32534e-51</me:pop>
        <me:pop ref="Ring2.log">7.26149e-11</me:pop>
        <me:pop ref="Formamide2">0.992906</me:pop>
        <me:pop ref="Formaldehyde.log">0.00709435</me:pop>
      </me:population>
      <me:population time="10" logTime="1">
        <me:pop ref="CH2oo.log">4.16134e-46</me:pop>
        <me:pop ref="APC">1.07485e-39</me:pop>
        <me:pop ref="Altamine2">4.39753e-23</me:pop>
        <me:pop ref="RC2.log">9.32534e-51</me:pop>
        <me:pop ref="Ring2.log">7.26149e-11</me:pop>
        <me:pop ref="Formamide2">0.992906</me:pop>
        <me:pop ref="Formaldehyde.log">0.00709435</me:pop>
      </me:population>
      <me:population time="12.5893" logTime="1.1">
        <me:pop ref="CH2oo.log">4.16134e-46</me:pop>
        <me:pop ref="APC">1.07485e-39</me:pop>
        <me:pop ref="Altamine2">4.39753e-23</me:pop>
        <me:pop ref="RC2.log">9.32534e-51</me:pop>
        <me:pop ref="Ring2.log">7.26149e-11</me:pop>
        <me:pop ref="Formamide2">0.992906</me:pop>
        <me:pop ref="Formaldehyde.log">0.00709435</me:pop>
      </me:population>
      <me:population time="15.8489" logTime="1.2">
        <me:pop ref="CH2oo.log">4.16134e-46</me:pop>
        <me:pop ref="APC">1.07485e-39</me:pop>
        <me:pop ref="Altamine2">4.39753e-23</me:pop>
        <me:pop ref="RC2.log">9.32534e-51</me:pop>
        <me:pop ref="Ring2.log">7.26149e-11</me:pop>
        <me:pop ref="Formamide2">0.992906</me:pop>
        <me:pop ref="Formaldehyde.log">0.00709435</me:pop>
      </me:population>
      <me:population time="19.9526" logTime="1.3">
        <me:pop ref="CH2oo.log">4.16134e-46</me:pop>
        <me:pop ref="APC">1.07485e-39</me:pop>
        <me:pop ref="Altamine2">4.39753e-23</me:pop>
        <me:pop ref="RC2.log">9.32534e-51</me:pop>
        <me:pop ref="Ring2.log">7.26149e-11</me:pop>
        <me:pop ref="Formamide2">0.992906</me:pop>
        <me:pop ref="Formaldehyde.log">0.00709435</me:pop>
      </me:population>
      <me:population time="25.1189" logTime="1.4">
        <me:pop ref="CH2oo.log">4.16134e-46</me:pop>
        <me:pop ref="APC">1.07485e-39</me:pop>
        <me:pop ref="Altamine2">4.39753e-23</me:pop>
        <me:pop ref="RC2.log">9.32534e-51</me:pop>
        <me:pop ref="Ring2.log">7.26149e-11</me:pop>
        <me:pop ref="Formamide2">0.992906</me:pop>
        <me:pop ref="Formaldehyde.log">0.00709435</me:pop>
      </me:population>
      <me:population time="31.6228" logTime="1.5">
        <me:pop ref="CH2oo.log">4.16134e-46</me:pop>
        <me:pop ref="APC">1.07485e-39</me:pop>
        <me:pop ref="Altamine2">4.39753e-23</me:pop>
        <me:pop ref="RC2.log">9.32534e-51</me:pop>
        <me:pop ref="Ring2.log">7.26149e-11</me:pop>
        <me:pop ref="Formamide2">0.992906</me:pop>
        <me:pop ref="Formaldehyde.log">0.00709435</me:pop>
      </me:population>
      <me:population time="39.8107" logTime="1.6">
        <me:pop ref="CH2oo.log">4.16134e-46</me:pop>
        <me:pop ref="APC">1.07485e-39</me:pop>
        <me:pop ref="Altamine2">4.39753e-23</me:pop>
        <me:pop ref="RC2.log">9.32534e-51</me:pop>
        <me:pop ref="Ring2.log">7.26149e-11</me:pop>
        <me:pop ref="Formamide2">0.992906</me:pop>
        <me:pop ref="Formaldehyde.log">0.00709435</me:pop>
      </me:population>
      <me:population time="50.1187" logTime="1.7">
        <me:pop ref="CH2oo.log">4.16134e-46</me:pop>
        <me:pop ref="APC">1.07485e-39</me:pop>
        <me:pop ref="Altamine2">4.39753e-23</me:pop>
        <me:pop ref="RC2.log">9.32534e-51</me:pop>
        <me:pop ref="Ring2.log">7.26149e-11</me:pop>
        <me:pop ref="Formamide2">0.992906</me:pop>
        <me:pop ref="Formaldehyde.log">0.00709435</me:pop>
      </me:population>
      <me:population time="63.0957" logTime="1.8">
        <me:pop ref="CH2oo.log">4.16134e-46</me:pop>
        <me:pop ref="APC">1.07485e-39</me:pop>
        <me:pop ref="Altamine2">4.39753e-23</me:pop>
        <me:pop ref="RC2.log">9.32534e-51</me:pop>
        <me:pop ref="Ring2.log">7.26149e-11</me:pop>
        <me:pop ref="Formamide2">0.992906</me:pop>
        <me:pop ref="Formaldehyde.log">0.00709435</me:pop>
      </me:population>
      <me:population time="79.4328" logTime="1.9">
        <me:pop ref="CH2oo.log">4.16134e-46</me:pop>
        <me:pop ref="APC">1.07485e-39</me:pop>
        <me:pop ref="Altamine2">4.39753e-23</me:pop>
        <me:pop ref="RC2.log">9.32534e-51</me:pop>
        <me:pop ref="Ring2.log">7.26149e-11</me:pop>
        <me:pop ref="Formamide2">0.992906</me:pop>
        <me:pop ref="Formaldehyde.log">0.00709435</me:pop>
      </me:population>
      <me:population time="100" logTime="2">
        <me:pop ref="CH2oo.log">4.16134e-46</me:pop>
        <me:pop ref="APC">1.07485e-39</me:pop>
        <me:pop ref="Altamine2">4.39753e-23</me:pop>
        <me:pop ref="RC2.log">9.32534e-51</me:pop>
        <me:pop ref="Ring2.log">7.26149e-11</me:pop>
        <me:pop ref="Formamide2">0.992906</me:pop>
        <me:pop ref="Formaldehyde.log">0.00709435</me:pop>
      </me:population>
      <me:population time="125.893" logTime="2.1">
        <me:pop ref="CH2oo.log">4.16134e-46</me:pop>
        <me:pop ref="APC">1.07485e-39</me:pop>
        <me:pop ref="Altamine2">4.39753e-23</me:pop>
        <me:pop ref="RC2.log">9.32533e-51</me:pop>
        <me:pop ref="Ring2.log">7.26149e-11</me:pop>
        <me:pop ref="Formamide2">0.992906</me:pop>
        <me:pop ref="Formaldehyde.log">0.00709435</me:pop>
      </me:population>
      <me:population time="158.489" logTime="2.2">
        <me:pop ref="CH2oo.log">4.16134e-46</me:pop>
        <me:pop ref="APC">1.07485e-39</me:pop>
        <me:pop ref="Altamine2">4.39753e-23</me:pop>
        <me:pop ref="RC2.log">9.32533e-51</me:pop>
        <me:pop ref="Ring2.log">7.26149e-11</me:pop>
        <me:pop ref="Formamide2">0.992906</me:pop>
        <me:pop ref="Formaldehyde.log">0.00709435</me:pop>
      </me:population>
      <me:population time="199.526" logTime="2.3">
        <me:pop ref="CH2oo.log">4.16134e-46</me:pop>
        <me:pop ref="APC">1.07485e-39</me:pop>
        <me:pop ref="Altamine2">4.39753e-23</me:pop>
        <me:pop ref="RC2.log">9.32533e-51</me:pop>
        <me:pop ref="Ring2.log">7.26149e-11</me:pop>
        <me:pop ref="Formamide2">0.992906</me:pop>
        <me:pop ref="Formaldehyde.log">0.00709435</me:pop>
      </me:population>
      <me:population time="251.189" logTime="2.4">
        <me:pop ref="CH2oo.log">4.16134e-46</me:pop>
        <me:pop ref="APC">1.07485e-39</me:pop>
        <me:pop ref="Altamine2">4.39753e-23</me:pop>
        <me:pop ref="RC2.log">9.32533e-51</me:pop>
        <me:pop ref="Ring2.log">7.26149e-11</me:pop>
        <me:pop ref="Formamide2">0.992906</me:pop>
        <me:pop ref="Formaldehyde.log">0.00709435</me:pop>
      </me:population>
      <me:population time="316.228" logTime="2.5">
        <me:pop ref="CH2oo.log">4.16134e-46</me:pop>
        <me:pop ref="APC">1.07485e-39</me:pop>
        <me:pop ref="Altamine2">4.39753e-23</me:pop>
        <me:pop ref="RC2.log">9.32533e-51</me:pop>
        <me:pop ref="Ring2.log">7.26149e-11</me:pop>
        <me:pop ref="Formamide2">0.992906</me:pop>
        <me:pop ref="Formaldehyde.log">0.00709435</me:pop>
      </me:population>
      <me:population time="398.107" logTime="2.6">
        <me:pop ref="CH2oo.log">4.16134e-46</me:pop>
        <me:pop ref="APC">1.07485e-39</me:pop>
        <me:pop ref="Altamine2">4.39753e-23</me:pop>
        <me:pop ref="RC2.log">9.32533e-51</me:pop>
        <me:pop ref="Ring2.log">7.26149e-11</me:pop>
        <me:pop ref="Formamide2">0.992906</me:pop>
        <me:pop ref="Formaldehyde.log">0.00709435</me:pop>
      </me:population>
      <me:population time="501.187" logTime="2.7">
        <me:pop ref="CH2oo.log">4.16134e-46</me:pop>
        <me:pop ref="APC">1.07485e-39</me:pop>
        <me:pop ref="Altamine2">4.39753e-23</me:pop>
        <me:pop ref="RC2.log">9.32533e-51</me:pop>
        <me:pop ref="Ring2.log">7.26149e-11</me:pop>
        <me:pop ref="Formamide2">0.992906</me:pop>
        <me:pop ref="Formaldehyde.log">0.00709435</me:pop>
      </me:population>
      <me:population time="630.957" logTime="2.8">
        <me:pop ref="CH2oo.log">4.16134e-46</me:pop>
        <me:pop ref="APC">1.07485e-39</me:pop>
        <me:pop ref="Altamine2">4.39753e-23</me:pop>
        <me:pop ref="RC2.log">9.32533e-51</me:pop>
        <me:pop ref="Ring2.log">7.26149e-11</me:pop>
        <me:pop ref="Formamide2">0.992906</me:pop>
        <me:pop ref="Formaldehyde.log">0.00709435</me:pop>
      </me:population>
      <me:population time="794.328" logTime="2.9">
        <me:pop ref="CH2oo.log">4.16134e-46</me:pop>
        <me:pop ref="APC">1.07485e-39</me:pop>
        <me:pop ref="Altamine2">4.39753e-23</me:pop>
        <me:pop ref="RC2.log">9.32532e-51</me:pop>
        <me:pop ref="Ring2.log">7.26148e-11</me:pop>
        <me:pop ref="Formamide2">0.992906</me:pop>
        <me:pop ref="Formaldehyde.log">0.00709435</me:pop>
      </me:population>
      <me:population time="1000" logTime="3">
        <me:pop ref="CH2oo.log">4.16134e-46</me:pop>
        <me:pop ref="APC">1.07485e-39</me:pop>
        <me:pop ref="Altamine2">4.39753e-23</me:pop>
        <me:pop ref="RC2.log">9.32532e-51</me:pop>
        <me:pop ref="Ring2.log">7.26148e-11</me:pop>
        <me:pop ref="Formamide2">0.992906</me:pop>
        <me:pop ref="Formaldehyde.log">0.00709435</me:pop>
      </me:population>
      <me:population time="1258.93" logTime="3.1">
        <me:pop ref="CH2oo.log">4.16133e-46</me:pop>
        <me:pop ref="APC">1.07485e-39</me:pop>
        <me:pop ref="Altamine2">4.39753e-23</me:pop>
        <me:pop ref="RC2.log">9.32531e-51</me:pop>
        <me:pop ref="Ring2.log">7.26148e-11</me:pop>
        <me:pop ref="Formamide2">0.992906</me:pop>
        <me:pop ref="Formaldehyde.log">0.00709435</me:pop>
      </me:population>
      <me:population time="1584.89" logTime="3.2">
        <me:pop ref="CH2oo.log">4.16133e-46</me:pop>
        <me:pop ref="APC">1.07484e-39</me:pop>
        <me:pop ref="Altamine2">4.39753e-23</me:pop>
        <me:pop ref="RC2.log">9.32531e-51</me:pop>
        <me:pop ref="Ring2.log">7.26147e-11</me:pop>
        <me:pop ref="Formamide2">0.992906</me:pop>
        <me:pop ref="Formaldehyde.log">0.00709435</me:pop>
      </me:population>
      <me:population time="1995.26" logTime="3.3">
        <me:pop ref="CH2oo.log">4.16133e-46</me:pop>
        <me:pop ref="APC">1.07484e-39</me:pop>
        <me:pop ref="Altamine2">4.39753e-23</me:pop>
        <me:pop ref="RC2.log">9.3253e-51</me:pop>
        <me:pop ref="Ring2.log">7.26147e-11</me:pop>
        <me:pop ref="Formamide2">0.992906</me:pop>
        <me:pop ref="Formaldehyde.log">0.00709435</me:pop>
      </me:population>
      <me:population time="2511.89" logTime="3.4">
        <me:pop ref="CH2oo.log">4.16132e-46</me:pop>
        <me:pop ref="APC">1.07484e-39</me:pop>
        <me:pop ref="Altamine2">4.39753e-23</me:pop>
        <me:pop ref="RC2.log">9.32529e-51</me:pop>
        <me:pop ref="Ring2.log">7.26146e-11</me:pop>
        <me:pop ref="Formamide2">0.992906</me:pop>
        <me:pop ref="Formaldehyde.log">0.00709435</me:pop>
      </me:population>
      <me:population time="3162.28" logTime="3.5">
        <me:pop ref="CH2oo.log">4.16132e-46</me:pop>
        <me:pop ref="APC">1.07484e-39</me:pop>
        <me:pop ref="Altamine2">4.39753e-23</me:pop>
        <me:pop ref="RC2.log">9.32528e-51</me:pop>
        <me:pop ref="Ring2.log">7.26145e-11</me:pop>
        <me:pop ref="Formamide2">0.992906</me:pop>
        <me:pop ref="Formaldehyde.log">0.00709435</me:pop>
      </me:population>
      <me:population time="3981.07" logTime="3.6">
        <me:pop ref="CH2oo.log">4.16131e-46</me:pop>
        <me:pop ref="APC">1.07484e-39</me:pop>
        <me:pop ref="Altamine2">4.39753e-23</me:pop>
        <me:pop ref="RC2.log">9.32526e-51</me:pop>
        <me:pop ref="Ring2.log">7.26144e-11</me:pop>
        <me:pop ref="Formamide2">0.992906</me:pop>
        <me:pop ref="Formaldehyde.log">0.00709435</me:pop>
      </me:population>
      <me:population time="5011.87" logTime="3.7">
        <me:pop ref="CH2oo.log">4.1613e-46</me:pop>
        <me:pop ref="APC">1.07484e-39</me:pop>
        <me:pop ref="Altamine2">4.39753e-23</me:pop>
        <me:pop ref="RC2.log">9.32524e-51</me:pop>
        <me:pop ref="Ring2.log">7.26142e-11</me:pop>
        <me:pop ref="Formamide2">0.992906</me:pop>
        <me:pop ref="Formaldehyde.log">0.00709435</me:pop>
      </me:population>
      <me:population time="6309.57" logTime="3.8">
        <me:pop ref="CH2oo.log">4.16129e-46</me:pop>
        <me:pop ref="APC">1.07483e-39</me:pop>
        <me:pop ref="Altamine2">4.39753e-23</me:pop>
        <me:pop ref="RC2.log">9.32522e-51</me:pop>
        <me:pop ref="Ring2.log">7.2614e-11</me:pop>
        <me:pop ref="Formamide2">0.992906</me:pop>
        <me:pop ref="Formaldehyde.log">0.00709435</me:pop>
      </me:population>
      <me:population time="7943.28" logTime="3.9">
        <me:pop ref="CH2oo.log">4.16128e-46</me:pop>
        <me:pop ref="APC">1.07483e-39</me:pop>
        <me:pop ref="Altamine2">4.39753e-23</me:pop>
        <me:pop ref="RC2.log">9.32519e-51</me:pop>
        <me:pop ref="Ring2.log">7.26138e-11</me:pop>
        <me:pop ref="Formamide2">0.992906</me:pop>
        <me:pop ref="Formaldehyde.log">0.00709435</me:pop>
      </me:population>
      <me:population time="10000" logTime="4">
        <me:pop ref="CH2oo.log">4.16126e-46</me:pop>
        <me:pop ref="APC">1.07483e-39</me:pop>
        <me:pop ref="Altamine2">4.39753e-23</me:pop>
        <me:pop ref="RC2.log">9.32515e-51</me:pop>
        <me:pop ref="Ring2.log">7.26135e-11</me:pop>
        <me:pop ref="Formamide2">0.992906</me:pop>
        <me:pop ref="Formaldehyde.log">0.00709435</me:pop>
      </me:population>
      <me:population time="12589.3" logTime="4.1">
        <me:pop ref="CH2oo.log">4.16124e-46</me:pop>
        <me:pop ref="APC">1.07482e-39</me:pop>
        <me:pop ref="Altamine2">4.39753e-23</me:pop>
        <me:pop ref="RC2.log">9.3251e-51</me:pop>
        <me:pop ref="Ring2.log">7.26131e-11</me:pop>
        <me:pop ref="Formamide2">0.992906</me:pop>
        <me:pop ref="Formaldehyde.log">0.00709435</me:pop>
      </me:population>
      <me:population time="15848.9" logTime="4.2">
        <me:pop ref="CH2oo.log">4.16121e-46</me:pop>
        <me:pop ref="APC">1.07481e-39</me:pop>
        <me:pop ref="Altamine2">4.39753e-23</me:pop>
        <me:pop ref="RC2.log">9.32504e-51</me:pop>
        <me:pop ref="Ring2.log">7.26127e-11</me:pop>
        <me:pop ref="Formamide2">0.992906</me:pop>
        <me:pop ref="Formaldehyde.log">0.00709435</me:pop>
      </me:population>
      <me:population time="19952.6" logTime="4.3">
        <me:pop ref="CH2oo.log">4.16118e-46</me:pop>
        <me:pop ref="APC">1.07481e-39</me:pop>
        <me:pop ref="Altamine2">4.39753e-23</me:pop>
        <me:pop ref="RC2.log">9.32497e-51</me:pop>
        <me:pop ref="Ring2.log">7.26121e-11</me:pop>
        <me:pop ref="Formamide2">0.992906</me:pop>
        <me:pop ref="Formaldehyde.log">0.00709435</me:pop>
      </me:population>
      <me:population time="25118.9" logTime="4.4">
        <me:pop ref="CH2oo.log">4.16114e-46</me:pop>
        <me:pop ref="APC">1.07479e-39</me:pop>
        <me:pop ref="Altamine2">4.39753e-23</me:pop>
        <me:pop ref="RC2.log">9.32487e-51</me:pop>
        <me:pop ref="Ring2.log">7.26113e-11</me:pop>
        <me:pop ref="Formamide2">0.992906</me:pop>
        <me:pop ref="Formaldehyde.log">0.00709435</me:pop>
      </me:population>
      <me:population time="31622.8" logTime="4.5">
        <me:pop ref="CH2oo.log">4.16108e-46</me:pop>
        <me:pop ref="APC">1.07478e-39</me:pop>
        <me:pop ref="Altamine2">4.39753e-23</me:pop>
        <me:pop ref="RC2.log">9.32475e-51</me:pop>
        <me:pop ref="Ring2.log">7.26104e-11</me:pop>
        <me:pop ref="Formamide2">0.992906</me:pop>
        <me:pop ref="Formaldehyde.log">0.00709435</me:pop>
      </me:population>
      <me:population time="39810.7" logTime="4.6">
        <me:pop ref="CH2oo.log">4.16101e-46</me:pop>
        <me:pop ref="APC">1.07476e-39</me:pop>
        <me:pop ref="Altamine2">4.39753e-23</me:pop>
        <me:pop ref="RC2.log">9.3246e-51</me:pop>
        <me:pop ref="Ring2.log">7.26092e-11</me:pop>
        <me:pop ref="Formamide2">0.992906</me:pop>
        <me:pop ref="Formaldehyde.log">0.00709435</me:pop>
      </me:population>
      <me:population time="50118.7" logTime="4.7">
        <me:pop ref="CH2oo.log">4.16093e-46</me:pop>
        <me:pop ref="APC">1.07474e-39</me:pop>
        <me:pop ref="Altamine2">4.39753e-23</me:pop>
        <me:pop ref="RC2.log">9.32441e-51</me:pop>
        <me:pop ref="Ring2.log">7.26077e-11</me:pop>
        <me:pop ref="Formamide2">0.992906</me:pop>
        <me:pop ref="Formaldehyde.log">0.00709435</me:pop>
      </me:population>
      <me:population time="63095.7" logTime="4.8">
        <me:pop ref="CH2oo.log">4.16082e-46</me:pop>
        <me:pop ref="APC">1.07471e-39</me:pop>
        <me:pop ref="Altamine2">4.39753e-23</me:pop>
        <me:pop ref="RC2.log">9.32417e-51</me:pop>
        <me:pop ref="Ring2.log">7.26058e-11</me:pop>
        <me:pop ref="Formamide2">0.992906</me:pop>
        <me:pop ref="Formaldehyde.log">0.00709435</me:pop>
      </me:population>
      <me:population time="79432.8" logTime="4.9">
        <me:pop ref="CH2oo.log">4.16069e-46</me:pop>
        <me:pop ref="APC">1.07468e-39</me:pop>
        <me:pop ref="Altamine2">4.39753e-23</me:pop>
        <me:pop ref="RC2.log">9.32386e-51</me:pop>
        <me:pop ref="Ring2.log">7.26035e-11</me:pop>
        <me:pop ref="Formamide2">0.992906</me:pop>
        <me:pop ref="Formaldehyde.log">0.00709435</me:pop>
      </me:population>
      <me:population time="100000" logTime="5">
        <me:pop ref="CH2oo.log">4.16051e-46</me:pop>
        <me:pop ref="APC">1.07463e-39</me:pop>
        <me:pop ref="Altamine2">4.39753e-23</me:pop>
        <me:pop ref="RC2.log">9.32348e-51</me:pop>
        <me:pop ref="Ring2.log">7.26005e-11</me:pop>
        <me:pop ref="Formamide2">0.992906</me:pop>
        <me:pop ref="Formaldehyde.log">0.00709435</me:pop>
      </me:population>
    </me:populationList>
    <me:rateList T="298.15" conc="3.2388e+16" bathGas="N2" units="s-1">
      <me:warning> WARNING: Chemically significant eigenvalues (CSE) not well separated from internal energy relaxation eigenvals (IEREs).  The last CSE = -1.54296e+06 and the first IERE = -1.92782e+06 (last CSE)/(first IERE) ratio = 0.800365, which is less than an order of magnitude  Results obtained from Bartis Widom eigenvalue-vector analysis may be unreliable </me:warning>
      <me:firstOrderLoss ref="APC">-1.54296e+06</me:firstOrderLoss>
      <me:firstOrderLoss ref="Altamine2">-4.05944e-17</me:firstOrderLoss>
      <me:firstOrderLoss ref="CH2oo.log">-24.8428</me:firstOrderLoss>
      <me:firstOrderLoss ref="RC2.log">-185926</me:firstOrderLoss>
      <me:firstOrderLoss ref="Ring2.log">-1.99192e-09</me:firstOrderLoss>
      <me:firstOrderRate fromRef="APC" toRef="Altamine2" reactionType="isomerization">1.82712e-17</me:firstOrderRate>
      <me:firstOrderRate fromRef="APC" toRef="CH2oo.log" reactionType="isomerization">2.4959e-69</me:firstOrderRate>
      <me:firstOrderRate fromRef="APC" toRef="RC2.log" reactionType="isomerization">1.34235e-71</me:firstOrderRate>
      <me:firstOrderRate fromRef="APC" toRef="Ring2.log" reactionType="isomerization">1.50829e-46</me:firstOrderRate>
      <me:firstOrderRate fromRef="Altamine2" toRef="APC" reactionType="isomerization">9.98256e-25</me:firstOrderRate>
      <me:firstOrderRate fromRef="Altamine2" toRef="CH2oo.log" reactionType="isomerization">-1.61479e-99</me:firstOrderRate>
      <me:firstOrderRate fromRef="Altamine2" toRef="RC2.log" reactionType="isomerization">-8.65685e-102</me:firstOrderRate>
      <me:firstOrderRate fromRef="Altamine2" toRef="Ring2.log" reactionType="isomerization">-9.75828e-77</me:firstOrderRate>
      <me:firstOrderRate fromRef="CH2oo.log" toRef="APC" reactionType="isomerization">1.55925e+08</me:firstOrderRate>
      <me:firstOrderRate fromRef="CH2oo.log" toRef="Altamine2" reactionType="isomerization">-1.84642e-15</me:firstOrderRate>
      <me:firstOrderRate fromRef="CH2oo.log" toRef="RC2.log" reactionType="isomerization">0.100936</me:firstOrderRate>
      <me:firstOrderRate fromRef="CH2oo.log" toRef="Ring2.log" reactionType="isomerization">1.71677e-09</me:firstOrderRate>
      <me:firstOrderRate fromRef="RC2.log" toRef="APC" reactionType="isomerization">4.4513e+11</me:firstOrderRate>
      <me:firstOrderRate fromRef="RC2.log" toRef="Altamine2" reactionType="isomerization">-5.25419e-12</me:firstOrderRate>
      <me:firstOrderRate fromRef="RC2.log" toRef="CH2oo.log" reactionType="isomerization">53576.9</me:firstOrderRate>
      <me:firstOrderRate fromRef="RC2.log" toRef="Ring2.log" reactionType="isomerization">0.000156703</me:firstOrderRate>
      <me:firstOrderRate fromRef="Ring2.log" toRef="APC" reactionType="isomerization">743629</me:firstOrderRate>
      <me:firstOrderRate fromRef="Ring2.log" toRef="Altamine2" reactionType="isomerization">-8.8058e-18</me:firstOrderRate>
      <me:firstOrderRate fromRef="Ring2.log" toRef="CH2oo.log" reactionType="isomerization">1.35486e-34</me:firstOrderRate>
      <me:firstOrderRate fromRef="Ring2.log" toRef="RC2.log" reactionType="isomerization">2.32985e-35</me:firstOrderRate>
      <me:firstOrderRate fromRef="APC" toRef="Formamide2+CO" reactionType="irreversible">5.13975e-31</me:firstOrderRate>
      <me:firstOrderRate fromRef="Altamine2" toRef="Formamide2+CO" reactionType="irreversible">4.05652e-17</me:firstOrderRate>
      <me:firstOrderRate fromRef="CH2oo.log" toRef="Formamide2+CO" reactionType="irreversible">24.585</me:firstOrderRate>
      <me:firstOrderRate fromRef="RC2.log" toRef="Formamide2+CO" reactionType="irreversible">130127</me:firstOrderRate>
      <me:firstOrderRate fromRef="Ring2.log" toRef="Formamide2+CO" reactionType="irreversible">1.99505e-09</me:firstOrderRate>
      <me:firstOrderRate fromRef="APC" toRef="Formaldehyde.log+IsoC2.log" reactionType="irreversible">1.54576e-39</me:firstOrderRate>
      <me:firstOrderRate fromRef="Altamine2" toRef="Formaldehyde.log+IsoC2.log" reactionType="irreversible">-1.00007e-69</me:firstOrderRate>
      <me:firstOrderRate fromRef="CH2oo.log" toRef="Formaldehyde.log+IsoC2.log" reactionType="irreversible">0.175882</me:firstOrderRate>
      <me:firstOrderRate fromRef="RC2.log" toRef="Formaldehyde.log+IsoC2.log" reactionType="irreversible">521.427</me:firstOrderRate>
      <me:firstOrderRate fromRef="Ring2.log" toRef="Formaldehyde.log+IsoC2.log" reactionType="irreversible">4.35896e-18</me:firstOrderRate>
    </me:rateList>
    <me:eigenvalueList number="3218" selection="12">
      <me:eigenvalue>-1.18396e+08</me:eigenvalue>
      <me:eigenvalue>-1.1379e+08</me:eigenvalue>
      <me:eigenvalue>-1.05675e+08</me:eigenvalue>
      <me:eigenvalue>-9.83921e+07</me:eigenvalue>
      <me:eigenvalue>-9.46718e+07</me:eigenvalue>
      <me:eigenvalue>-8.58014e+07</me:eigenvalue>
      <me:eigenvalue>-7.70664e+07</me:eigenvalue>
      <me:eigenvalue>-6.17184e+07</me:eigenvalue>
      <me:eigenvalue>-4.12965e+06</me:eigenvalue>
      <me:eigenvalue>-26.1761</me:eigenvalue>
      <me:eigenvalue>-2.76747e-09</me:eigenvalue>
      <me:eigenvalue>-4.06036e-17</me:eigenvalue>
    </me:eigenvalueList>
    <me:populationList T="298.15" conc="1.29552e+18">
      <me:population time="1e-10" logTime="-10">
        <me:pop ref="CH2oo.log">1</me:pop>
        <me:pop ref="APC">5.45467e-20</me:pop>
        <me:pop ref="Altamine2">2.80974e-10</me:pop>
        <me:pop ref="RC2.log">9.78334e-08</me:pop>
        <me:pop ref="Ring2.log">1.7597e-09</me:pop>
        <me:pop ref="Formamide2">3.53019e-10</me:pop>
        <me:pop ref="Formaldehyde.log">3.80676e-12</me:pop>
      </me:population>
      <me:population time="1.25893e-10" logTime="-9.9">
        <me:pop ref="CH2oo.log">1</me:pop>
        <me:pop ref="APC">6.92104e-20</me:pop>
        <me:pop ref="Altamine2">3.57859e-10</me:pop>
        <me:pop ref="RC2.log">9.87381e-08</me:pop>
        <me:pop ref="Ring2.log">2.06855e-09</me:pop>
        <me:pop ref="Formamide2">5.92031e-10</me:pop>
        <me:pop ref="Formaldehyde.log">6.2375e-12</me:pop>
      </me:population>
      <me:population time="1.58489e-10" logTime="-9.8">
        <me:pop ref="CH2oo.log">1</me:pop>
        <me:pop ref="APC">8.49739e-20</me:pop>
        <me:pop ref="Altamine2">4.41128e-10</me:pop>
        <me:pop ref="RC2.log">9.96373e-08</me:pop>
        <me:pop ref="Ring2.log">2.39768e-09</me:pop>
        <me:pop ref="Formamide2">9.66913e-10</me:pop>
        <me:pop ref="Formaldehyde.log">9.78382e-12</me:pop>
      </me:population>
      <me:population time="1.99526e-10" logTime="-9.7">
        <me:pop ref="CH2oo.log">1</me:pop>
        <me:pop ref="APC">1.00944e-19</me:pop>
        <me:pop ref="Altamine2">5.26191e-10</me:pop>
        <me:pop ref="RC2.log">1.00515e-07</me:pop>
        <me:pop ref="Ring2.log">2.7356e-09</me:pop>
        <me:pop ref="Formamide2">1.53596e-09</me:pop>
        <me:pop ref="Formaldehyde.log">1.47987e-11</me:pop>
      </me:population>
      <me:population time="2.51189e-10" logTime="-9.6">
        <me:pop ref="CH2oo.log">1</me:pop>
        <me:pop ref="APC">1.16148e-19</me:pop>
        <me:pop ref="Altamine2">6.0792e-10</me:pop>
        <me:pop ref="RC2.log">1.01375e-07</me:pop>
        <me:pop ref="Ring2.log">3.06744e-09</me:pop>
        <me:pop ref="Formamide2">2.37223e-09</me:pop>
        <me:pop ref="Formaldehyde.log">2.17377e-11</me:pop>
      </me:population>
      <me:population time="3.16228e-10" logTime="-9.5">
        <me:pop ref="CH2oo.log">1</me:pop>
        <me:pop ref="APC">1.29706e-19</me:pop>
        <me:pop ref="Altamine2">6.81522e-10</me:pop>
        <me:pop ref="RC2.log">1.0225e-07</me:pop>
        <me:pop ref="Ring2.log">3.37659e-09</me:pop>
        <me:pop ref="Formamide2">3.56396e-09</me:pop>
        <me:pop ref="Formaldehyde.log">3.11707e-11</me:pop>
      </me:population>
      <me:population time="3.98107e-10" logTime="-9.4">
        <me:pop ref="CH2oo.log">1</me:pop>
        <me:pop ref="APC">1.4097e-19</me:pop>
        <me:pop ref="Altamine2">7.43314e-10</me:pop>
        <me:pop ref="RC2.log">1.03197e-07</me:pop>
        <me:pop ref="Ring2.log">3.6474e-09</me:pop>
        <me:pop ref="Formamide2">5.21467e-09</me:pop>
        <me:pop ref="Formaldehyde.log">4.37868e-11</me:pop>
      </me:population>
      <me:population time="5.01187e-10" logTime="-9.3">
        <me:pop ref="CH2oo.log">1</me:pop>
        <me:pop ref="APC">1.49619e-19</me:pop>
        <me:pop ref="Altamine2">7.91311e-10</me:pop>
        <me:pop ref="RC2.log">1.04291e-07</me:pop>
        <me:pop ref="Ring2.log">3.86849e-09</me:pop>
        <me:pop ref="Formamide2">7.44399e-09</me:pop>
        <me:pop ref="Formaldehyde.log">6.0404e-11</me:pop>
      </me:population>
      <me:population time="6.30957e-10" logTime="-9.2">
        <me:pop ref="CH2oo.log">1</me:pop>
        <me:pop ref="APC">1.55706e-19</me:pop>
        <me:pop ref="Altamine2">8.25511e-10</me:pop>
        <me:pop ref="RC2.log">1.05614e-07</me:pop>
        <me:pop ref="Ring2.log">4.03554e-09</me:pop>
        <me:pop ref="Formamide2">1.03905e-08</me:pop>
        <me:pop ref="Formaldehyde.log">8.19931e-11</me:pop>
      </me:population>
      <me:population time="7.94328e-10" logTime="-9.1">
        <me:pop ref="CH2oo.log">1</me:pop>
        <me:pop ref="APC">1.59608e-19</me:pop>
        <me:pop ref="Altamine2">8.4775e-10</me:pop>
        <me:pop ref="RC2.log">1.07241e-07</me:pop>
        <me:pop ref="Ring2.log">4.15225e-09</me:pop>
        <me:pop ref="Formamide2">1.42183e-08</me:pop>
        <me:pop ref="Formaldehyde.log">1.09726e-10</me:pop>
      </me:population>
      <me:population time="1e-09" logTime="-9">
        <me:pop ref="CH2oo.log">1</me:pop>
        <me:pop ref="APC">1.61902e-19</me:pop>
        <me:pop ref="Altamine2">8.6105e-10</me:pop>
        <me:pop ref="RC2.log">1.09251e-07</me:pop>
        <me:pop ref="Ring2.log">4.22881e-09</me:pop>
        <me:pop ref="Formamide2">1.91287e-08</me:pop>
        <me:pop ref="Formaldehyde.log">1.45052e-10</me:pop>
      </me:population>
      <me:population time="1.25893e-09" logTime="-8.9">
        <me:pop ref="CH2oo.log">1</me:pop>
        <me:pop ref="APC">1.63192e-19</me:pop>
        <me:pop ref="Altamine2">8.68684e-10</me:pop>
        <me:pop ref="RC2.log">1.1173e-07</me:pop>
        <me:pop ref="Ring2.log">4.2783e-09</me:pop>
        <me:pop ref="Formamide2">2.53764e-08</me:pop>
        <me:pop ref="Formaldehyde.log">1.89805e-10</me:pop>
      </me:population>
      <me:population time="1.58489e-09" logTime="-8.8">
        <me:pop ref="CH2oo.log">1</me:pop>
        <me:pop ref="APC">1.63965e-19</me:pop>
        <me:pop ref="Altamine2">8.7336e-10</me:pop>
        <me:pop ref="RC2.log">1.14774e-07</me:pop>
        <me:pop ref="Ring2.log">4.31277e-09</me:pop>
        <me:pop ref="Formamide2">3.3289e-08</me:pop>
        <me:pop ref="Formaldehyde.log">2.46331e-10</me:pop>
      </me:population>
      <me:population time="1.99526e-09" logTime="-8.7">
        <me:pop ref="CH2oo.log">1</me:pop>
        <me:pop ref="APC">1.64531e-19</me:pop>
        <me:pop ref="Altamine2">8.76832e-10</me:pop>
        <me:pop ref="RC2.log">1.18499e-07</me:pop>
        <me:pop ref="Ring2.log">4.34075e-09</me:pop>
        <me:pop ref="Formamide2">4.32894e-08</me:pop>
        <me:pop ref="Formaldehyde.log">3.17633e-10</me:pop>
      </me:population>
      <me:population time="2.51189e-09" logTime="-8.6">
        <me:pop ref="CH2oo.log">1</me:pop>
        <me:pop ref="APC">1.65043e-19</me:pop>
        <me:pop ref="Altamine2">8.79983e-10</me:pop>
        <me:pop ref="RC2.log">1.23037e-07</me:pop>
        <me:pop ref="Ring2.log">4.36691e-09</me:pop>
        <me:pop ref="Formamide2">5.59194e-08</me:pop>
        <me:pop ref="Formaldehyde.log">4.07539e-10</me:pop>
      </me:population>
      <me:population time="3.16228e-09" logTime="-8.5">
        <me:pop ref="CH2oo.log">1</me:pop>
        <me:pop ref="APC">1.65557e-19</me:pop>
        <me:pop ref="Altamine2">8.8314e-10</me:pop>
        <me:pop ref="RC2.log">1.28543e-07</me:pop>
        <me:pop ref="Ring2.log">4.39316e-09</me:pop>
        <me:pop ref="Formamide2">7.18683e-08</me:pop>
        <me:pop ref="Formaldehyde.log">5.20904e-10</me:pop>
      </me:population>
      <me:population time="3.98107e-09" logTime="-8.4">
        <me:pop ref="CH2oo.log">1</me:pop>
        <me:pop ref="APC">1.66081e-19</me:pop>
        <me:pop ref="Altamine2">8.86358e-10</me:pop>
        <me:pop ref="RC2.log">1.35199e-07</me:pop>
        <me:pop ref="Ring2.log">4.41986e-09</me:pop>
        <me:pop ref="Formamide2">9.20092e-08</me:pop>
        <me:pop ref="Formaldehyde.log">6.63864e-10</me:pop>
      </me:population>
      <me:population time="5.01187e-09" logTime="-8.3">
        <me:pop ref="CH2oo.log">1</me:pop>
        <me:pop ref="APC">1.66606e-19</me:pop>
        <me:pop ref="Altamine2">8.89581e-10</me:pop>
        <me:pop ref="RC2.log">1.43222e-07</me:pop>
        <me:pop ref="Ring2.log">4.44662e-09</me:pop>
        <me:pop ref="Formamide2">1.17445e-07</me:pop>
        <me:pop ref="Formaldehyde.log">8.44158e-10</me:pop>
      </me:population>
      <me:population time="6.30957e-09" logTime="-8.2">
        <me:pop ref="CH2oo.log">1</me:pop>
        <me:pop ref="APC">1.67117e-19</me:pop>
        <me:pop ref="Altamine2">8.92717e-10</me:pop>
        <me:pop ref="RC2.log">1.52877e-07</me:pop>
        <me:pop ref="Ring2.log">4.47278e-09</me:pop>
        <me:pop ref="Formamide2">1.49565e-07</me:pop>
        <me:pop ref="Formaldehyde.log">1.07154e-09</me:pop>
      </me:population>
      <me:population time="7.94328e-09" logTime="-8.1">
        <me:pop ref="CH2oo.log">1</me:pop>
        <me:pop ref="APC">1.67597e-19</me:pop>
        <me:pop ref="Altamine2">8.9567e-10</me:pop>
        <me:pop ref="RC2.log">1.64487e-07</me:pop>
        <me:pop ref="Ring2.log">4.49763e-09</me:pop>
        <me:pop ref="Formamide2">1.9012e-07</me:pop>
        <me:pop ref="Formaldehyde.log">1.35829e-09</me:pop>
      </me:population>
      <me:population time="1e-08" logTime="-8">
        <me:pop ref="CH2oo.log">1</me:pop>
        <me:pop ref="APC">1.68035e-19</me:pop>
        <me:pop ref="Altamine2">8.98368e-10</me:pop>
        <me:pop ref="RC2.log">1.78453e-07</me:pop>
        <me:pop ref="Ring2.log">4.52057e-09</me:pop>
        <me:pop ref="Formamide2">2.41315e-07</me:pop>
        <me:pop ref="Formaldehyde.log">1.71987e-09</me:pop>
      </me:population>
      <me:population time="1.25893e-08" logTime="-7.9">
        <me:pop ref="CH2oo.log">0.999999</me:pop>
        <me:pop ref="APC">1.68425e-19</me:pop>
        <me:pop ref="Altamine2">9.00769e-10</me:pop>
        <me:pop ref="RC2.log">1.95275e-07</me:pop>
        <me:pop ref="Ring2.log">4.54129e-09</me:pop>
        <me:pop ref="Formamide2">3.05923e-07</me:pop>
        <me:pop ref="Formaldehyde.log">2.17573e-09</me:pop>
      </me:population>
      <me:population time="1.58489e-08" logTime="-7.8">
        <me:pop ref="CH2oo.log">0.999999</me:pop>
        <me:pop ref="APC">1.68766e-19</me:pop>
        <me:pop ref="Altamine2">9.02873e-10</me:pop>
        <me:pop ref="RC2.log">2.15571e-07</me:pop>
        <me:pop ref="Ring2.log">4.55976e-09</me:pop>
        <me:pop ref="Formamide2">3.87433e-07</me:pop>
        <me:pop ref="Formaldehyde.log">2.75037e-09</me:pop>
      </me:population>
      <me:population time="1.99526e-08" logTime="-7.7">
        <me:pop ref="CH2oo.log">0.999999</me:pop>
        <me:pop ref="APC">1.69065e-19</me:pop>
        <me:pop ref="Altamine2">9.04713e-10</me:pop>
        <me:pop ref="RC2.log">2.40108e-07</me:pop>
        <me:pop ref="Ring2.log">4.57627e-09</me:pop>
        <me:pop ref="Formamide2">4.9024e-07</me:pop>
        <me:pop ref="Formaldehyde.log">3.47461e-09</me:pop>
      </me:population>
      <me:population time="2.51189e-08" logTime="-7.6">
        <me:pop ref="CH2oo.log">0.999999</me:pop>
        <me:pop ref="APC">1.6933e-19</me:pop>
        <me:pop ref="Altamine2">9.0635e-10</me:pop>
        <me:pop ref="RC2.log">2.69815e-07</me:pop>
        <me:pop ref="Ring2.log">4.59137e-09</me:pop>
        <me:pop ref="Formamide2">6.19879e-07</me:pop>
        <me:pop ref="Formaldehyde.log">4.38728e-09</me:pop>
      </me:population>
      <me:population time="3.16228e-08" logTime="-7.5">
        <me:pop ref="CH2oo.log">0.999999</me:pop>
        <me:pop ref="APC">1.69576e-19</me:pop>
        <me:pop ref="Altamine2">9.07866e-10</me:pop>
        <me:pop ref="RC2.log">3.05803e-07</me:pop>
        <me:pop ref="Ring2.log">4.60582e-09</me:pop>
        <me:pop ref="Formamide2">7.83326e-07</me:pop>
        <me:pop ref="Formaldehyde.log">5.53727e-09</me:pop>
      </me:population>
      <me:population time="3.98107e-08" logTime="-7.4">
        <me:pop ref="CH2oo.log">0.999999</me:pop>
        <me:pop ref="APC">1.69818e-19</me:pop>
        <me:pop ref="Altamine2">9.09359e-10</me:pop>
        <me:pop ref="RC2.log">3.49343e-07</me:pop>
        <me:pop ref="Ring2.log">4.62054e-09</me:pop>
        <me:pop ref="Formamide2">9.89385e-07</me:pop>
        <me:pop ref="Formaldehyde.log">6.98621e-09</me:pop>
      </me:population>
      <me:population time="5.01187e-08" logTime="-7.3">
        <me:pop ref="CH2oo.log">0.999998</me:pop>
        <me:pop ref="APC">1.70073e-19</me:pop>
        <me:pop ref="Altamine2">9.10934e-10</me:pop>
        <me:pop ref="RC2.log">4.01823e-07</me:pop>
        <me:pop ref="Ring2.log">4.63655e-09</me:pop>
        <me:pop ref="Formamide2">1.24917e-06</me:pop>
        <me:pop ref="Formaldehyde.log">8.81182e-09</me:pop>
      </me:population>
      <me:population time="6.30957e-08" logTime="-7.2">
        <me:pop ref="CH2oo.log">0.999998</me:pop>
        <me:pop ref="APC">1.70359e-19</me:pop>
        <me:pop ref="Altamine2">9.12694e-10</me:pop>
        <me:pop ref="RC2.log">4.6463e-07</me:pop>
        <me:pop ref="Ring2.log">4.65488e-09</me:pop>
        <me:pop ref="Formamide2">1.57674e-06</me:pop>
        <me:pop ref="Formaldehyde.log">1.11121e-08</me:pop>
      </me:population>
      <me:population time="7.94328e-08" logTime="-7.1">
        <me:pop ref="CH2oo.log">0.999997</me:pop>
        <me:pop ref="APC">1.70688e-19</me:pop>
        <me:pop ref="Altamine2">9.14723e-10</me:pop>
        <me:pop ref="RC2.log">5.38988e-07</me:pop>
        <me:pop ref="Ring2.log">4.67646e-09</me:pop>
        <me:pop ref="Formamide2">1.98985e-06</me:pop>
        <me:pop ref="Formaldehyde.log">1.40109e-08</me:pop>
      </me:population>
      <me:population time="1e-07" logTime="-7">
        <me:pop ref="CH2oo.log">0.999997</me:pop>
        <me:pop ref="APC">1.71068e-19</me:pop>
        <me:pop ref="Altamine2">9.17071e-10</me:pop>
        <me:pop ref="RC2.log">6.25717e-07</me:pop>
        <me:pop ref="Ring2.log">4.70202e-09</me:pop>
        <me:pop ref="Formamide2">2.51101e-06</me:pop>
        <me:pop ref="Formaldehyde.log">1.76645e-08</me:pop>
      </me:population>
      <me:population time="1.25893e-07" logTime="-6.9">
        <me:pop ref="CH2oo.log">0.999996</me:pop>
        <me:pop ref="APC">1.71503e-19</me:pop>
        <me:pop ref="Altamine2">9.19752e-10</me:pop>
        <me:pop ref="RC2.log">7.24926e-07</me:pop>
        <me:pop ref="Ring2.log">4.73206e-09</me:pop>
        <me:pop ref="Formamide2">3.16866e-06</me:pop>
        <me:pop ref="Formaldehyde.log">2.22701e-08</me:pop>
      </me:population>
      <me:population time="1.58489e-07" logTime="-6.8">
        <me:pop ref="CH2oo.log">0.999995</me:pop>
        <me:pop ref="APC">1.71988e-19</me:pop>
        <me:pop ref="Altamine2">9.22743e-10</me:pop>
        <me:pop ref="RC2.log">8.35644e-07</me:pop>
        <me:pop ref="Ring2.log">4.7669e-09</me:pop>
        <me:pop ref="Formamide2">3.99879e-06</me:pop>
        <me:pop ref="Formaldehyde.log">2.80769e-08</me:pop>
      </me:population>
      <me:population time="1.99526e-07" logTime="-6.7">
        <me:pop ref="CH2oo.log">0.999994</me:pop>
        <me:pop ref="APC">1.72513e-19</me:pop>
        <me:pop ref="Altamine2">9.25979e-10</me:pop>
        <me:pop ref="RC2.log">9.55422e-07</me:pop>
        <me:pop ref="Ring2.log">4.80665e-09</me:pop>
        <me:pop ref="Formamide2">5.04692e-06</me:pop>
        <me:pop ref="Formaldehyde.log">3.53995e-08</me:pop>
      </me:population>
      <me:population time="2.51189e-07" logTime="-6.6">
        <me:pop ref="CH2oo.log">0.999992</me:pop>
        <me:pop ref="APC">1.73059e-19</me:pop>
        <me:pop ref="Altamine2">9.29346e-10</me:pop>
        <me:pop ref="RC2.log">1.08003e-06</me:pop>
        <me:pop ref="Ring2.log">4.85119e-09</me:pop>
        <me:pop ref="Formamide2">6.37051e-06</me:pop>
        <me:pop ref="Formaldehyde.log">4.46346e-08</me:pop>
      </me:population>
      <me:population time="3.16228e-07" logTime="-6.5">
        <me:pop ref="CH2oo.log">0.999991</me:pop>
        <me:pop ref="APC">1.73599e-19</me:pop>
        <me:pop ref="Altamine2">9.3268e-10</me:pop>
        <me:pop ref="RC2.log">1.20345e-06</me:pop>
        <me:pop ref="Ring2.log">4.90024e-09</me:pop>
        <me:pop ref="Formamide2">8.04201e-06</me:pop>
        <me:pop ref="Formaldehyde.log">5.62823e-08</me:pop>
      </me:population>
      <me:population time="3.98107e-07" logTime="-6.4">
        <me:pop ref="CH2oo.log">0.999988</me:pop>
        <me:pop ref="APC">1.74103e-19</me:pop>
        <me:pop ref="Altamine2">9.35784e-10</me:pop>
        <me:pop ref="RC2.log">1.31837e-06</me:pop>
        <me:pop ref="Ring2.log">4.95351e-09</me:pop>
        <me:pop ref="Formamide2">1.01526e-05</me:pop>
        <me:pop ref="Formaldehyde.log">7.09726e-08</me:pop>
      </me:population>
      <me:population time="5.01187e-07" logTime="-6.3">
        <me:pop ref="CH2oo.log">0.999986</me:pop>
        <me:pop ref="APC">1.74536e-19</me:pop>
        <me:pop ref="Altamine2">9.38457e-10</me:pop>
        <me:pop ref="RC2.log">1.41739e-06</me:pop>
        <me:pop ref="Ring2.log">5.01099e-09</me:pop>
        <me:pop ref="Formamide2">1.28168e-05</me:pop>
        <me:pop ref="Formaldehyde.log">8.94971e-08</me:pop>
      </me:population>
      <me:population time="6.30957e-07" logTime="-6.2">
        <me:pop ref="CH2oo.log">0.999982</me:pop>
        <me:pop ref="APC">1.74875e-19</me:pop>
        <me:pop ref="Altamine2">9.40546e-10</me:pop>
        <me:pop ref="RC2.log">1.49481e-06</me:pop>
        <me:pop ref="Ring2.log">5.07344e-09</me:pop>
        <me:pop ref="Formamide2">1.61781e-05</me:pop>
        <me:pop ref="Formaldehyde.log">1.12851e-07</me:pop>
      </me:population>
      <me:population time="7.94328e-07" logTime="-6.1">
        <me:pop ref="CH2oo.log">0.999978</me:pop>
        <me:pop ref="APC">1.75109e-19</me:pop>
        <me:pop ref="Altamine2">9.4199e-10</me:pop>
        <me:pop ref="RC2.log">1.54838e-06</me:pop>
        <me:pop ref="Ring2.log">5.14285e-09</me:pop>
        <me:pop ref="Formamide2">2.04166e-05</me:pop>
        <me:pop ref="Formaldehyde.log">1.42283e-07</me:pop>
      </me:population>
      <me:population time="1e-06" logTime="-6">
        <me:pop ref="CH2oo.log">0.999972</me:pop>
        <me:pop ref="APC">1.75248e-19</me:pop>
        <me:pop ref="Altamine2">9.42846e-10</me:pop>
        <me:pop ref="RC2.log">1.5802e-06</me:pop>
        <me:pop ref="Ring2.log">5.22275e-09</me:pop>
        <me:pop ref="Formamide2">2.5758e-05</me:pop>
        <me:pop ref="Formaldehyde.log">1.79361e-07</me:pop>
      </me:population>
      <me:population time="1.25893e-06" logTime="-5.9">
        <me:pop ref="CH2oo.log">0.999966</me:pop>
        <me:pop ref="APC">1.75315e-19</me:pop>
        <me:pop ref="Altamine2">9.43261e-10</me:pop>
        <me:pop ref="RC2.log">1.59581e-06</me:pop>
        <me:pop ref="Ring2.log">5.31821e-09</me:pop>
        <me:pop ref="Formamide2">3.24862e-05</me:pop>
        <me:pop ref="Formaldehyde.log">2.2606e-07</me:pop>
      </me:population>
      <me:population time="1.58489e-06" logTime="-5.8">
        <me:pop ref="CH2oo.log">0.999957</me:pop>
        <me:pop ref="APC">1.7534e-19</me:pop>
        <me:pop ref="Altamine2">9.43417e-10</me:pop>
        <me:pop ref="RC2.log">1.60184e-06</me:pop>
        <me:pop ref="Ring2.log">5.43553e-09</me:pop>
        <me:pop ref="Formamide2">4.09586e-05</me:pop>
        <me:pop ref="Formaldehyde.log">2.8486e-07</me:pop>
      </me:population>
      <me:population time="1.99526e-06" logTime="-5.7">
        <me:pop ref="CH2oo.log">0.999946</me:pop>
        <me:pop ref="APC">1.75345e-19</me:pop>
        <me:pop ref="Altamine2">9.43453e-10</me:pop>
        <me:pop ref="RC2.log">1.60356e-06</me:pop>
        <me:pop ref="Ring2.log">5.58199e-09</me:pop>
        <me:pop ref="Formamide2">5.16255e-05</me:pop>
        <me:pop ref="Formaldehyde.log">3.58889e-07</me:pop>
      </me:population>
      <me:population time="2.51189e-06" logTime="-5.6">
        <me:pop ref="CH2oo.log">0.999933</me:pop>
        <me:pop ref="APC">1.75345e-19</me:pop>
        <me:pop ref="Altamine2">9.4345e-10</me:pop>
        <me:pop ref="RC2.log">1.60388e-06</me:pop>
        <me:pop ref="Ring2.log">5.76599e-09</me:pop>
        <me:pop ref="Formamide2">6.50544e-05</me:pop>
        <me:pop ref="Formaldehyde.log">4.52087e-07</me:pop>
      </me:population>
      <me:population time="3.16228e-06" logTime="-5.5">
        <me:pop ref="CH2oo.log">0.999916</me:pop>
        <me:pop ref="APC">1.75342e-19</me:pop>
        <me:pop ref="Altamine2">9.43435e-10</me:pop>
        <me:pop ref="RC2.log">1.60389e-06</me:pop>
        <me:pop ref="Ring2.log">5.99754e-09</me:pop>
        <me:pop ref="Formamide2">8.19603e-05</me:pop>
        <me:pop ref="Formaldehyde.log">5.69415e-07</me:pop>
      </me:population>
      <me:population time="3.98107e-06" logTime="-5.4">
        <me:pop ref="CH2oo.log">0.999894</me:pop>
        <me:pop ref="APC">1.75338e-19</me:pop>
        <me:pop ref="Altamine2">9.43415e-10</me:pop>
        <me:pop ref="RC2.log">1.60386e-06</me:pop>
        <me:pop ref="Ring2.log">6.28903e-09</me:pop>
        <me:pop ref="Formamide2">0.000103243</me:pop>
        <me:pop ref="Formaldehyde.log">7.17119e-07</me:pop>
      </me:population>
      <me:population time="5.01187e-06" logTime="-5.3">
        <me:pop ref="CH2oo.log">0.999867</me:pop>
        <me:pop ref="APC">1.75333e-19</me:pop>
        <me:pop ref="Altamine2">9.43389e-10</me:pop>
        <me:pop ref="RC2.log">1.60382e-06</me:pop>
        <me:pop ref="Ring2.log">6.65599e-09</me:pop>
        <me:pop ref="Formamide2">0.000130036</me:pop>
        <me:pop ref="Formaldehyde.log">9.03062e-07</me:pop>
      </me:population>
      <me:population time="6.30957e-06" logTime="-5.2">
        <me:pop ref="CH2oo.log">0.999833</me:pop>
        <me:pop ref="APC">1.75327e-19</me:pop>
        <me:pop ref="Altamine2">9.43357e-10</me:pop>
        <me:pop ref="RC2.log">1.60377e-06</me:pop>
        <me:pop ref="Ring2.log">7.11794e-09</me:pop>
        <me:pop ref="Formamide2">0.000163765</me:pop>
        <me:pop ref="Formaldehyde.log">1.13714e-06</me:pop>
      </me:population>
      <me:population time="7.94328e-06" logTime="-5.1">
        <me:pop ref="CH2oo.log">0.999791</me:pop>
        <me:pop ref="APC">1.7532e-19</me:pop>
        <me:pop ref="Altamine2">9.43317e-10</me:pop>
        <me:pop ref="RC2.log">1.6037e-06</me:pop>
        <me:pop ref="Ring2.log">7.69949e-09</me:pop>
        <me:pop ref="Formamide2">0.000206226</me:pop>
        <me:pop ref="Formaldehyde.log">1.43183e-06</me:pop>
      </me:population>
      <me:population time="1e-05" logTime="-5">
        <me:pop ref="CH2oo.log">0.999737</me:pop>
        <me:pop ref="APC">1.7531e-19</me:pop>
        <me:pop ref="Altamine2">9.43266e-10</me:pop>
        <me:pop ref="RC2.log">1.60361e-06</me:pop>
        <me:pop ref="Ring2.log">8.43157e-09</me:pop>
        <me:pop ref="Formamide2">0.000259678</me:pop>
        <me:pop ref="Formaldehyde.log">1.80279e-06</me:pop>
      </me:population>
      <me:population time="1.25893e-05" logTime="-4.9">
        <me:pop ref="CH2oo.log">0.999669</me:pop>
        <me:pop ref="APC">1.75299e-19</me:pop>
        <me:pop ref="Altamine2">9.43202e-10</me:pop>
        <me:pop ref="RC2.log">1.6035e-06</me:pop>
        <me:pop ref="Ring2.log">9.35316e-09</me:pop>
        <me:pop ref="Formamide2">0.000326967</me:pop>
        <me:pop ref="Formaldehyde.log">2.26978e-06</me:pop>
      </me:population>
      <me:population time="1.58489e-05" logTime="-4.8">
        <me:pop ref="CH2oo.log">0.999584</me:pop>
        <me:pop ref="APC">1.75284e-19</me:pop>
        <me:pop ref="Altamine2">9.43122e-10</me:pop>
        <me:pop ref="RC2.log">1.60337e-06</me:pop>
        <me:pop ref="Ring2.log">1.05133e-08</me:pop>
        <me:pop ref="Formamide2">0.000411672</me:pop>
        <me:pop ref="Formaldehyde.log">2.85763e-06</me:pop>
      </me:population>
      <me:population time="1.99526e-05" logTime="-4.7">
        <me:pop ref="CH2oo.log">0.999476</me:pop>
        <me:pop ref="APC">1.75265e-19</me:pop>
        <me:pop ref="Altamine2">9.43021e-10</me:pop>
        <me:pop ref="RC2.log">1.60319e-06</me:pop>
        <me:pop ref="Ring2.log">1.19736e-08</me:pop>
        <me:pop ref="Formamide2">0.000518298</me:pop>
        <me:pop ref="Formaldehyde.log">3.59763e-06</me:pop>
      </me:population>
      <me:population time="2.51189e-05" logTime="-4.6">
        <me:pop ref="CH2oo.log">0.999341</me:pop>
        <me:pop ref="APC">1.75241e-19</me:pop>
        <me:pop ref="Altamine2">9.42893e-10</me:pop>
        <me:pop ref="RC2.log">1.60298e-06</me:pop>
        <me:pop ref="Ring2.log">1.38119e-08</me:pop>
        <me:pop ref="Formamide2">0.000652517</me:pop>
        <me:pop ref="Formaldehyde.log">4.52911e-06</me:pop>
      </me:population>
      <me:population time="3.16228e-05" logTime="-4.5">
        <me:pop ref="CH2oo.log">0.999171</me:pop>
        <me:pop ref="APC">1.75211e-19</me:pop>
        <me:pop ref="Altamine2">9.42732e-10</me:pop>
        <me:pop ref="RC2.log">1.6027e-06</me:pop>
        <me:pop ref="Ring2.log">1.61258e-08</me:pop>
        <me:pop ref="Formamide2">0.000821463</me:pop>
        <me:pop ref="Formaldehyde.log">5.70161e-06</me:pop>
      </me:population>
      <me:population time="3.98107e-05" logTime="-4.4">
        <me:pop ref="CH2oo.log">0.998957</me:pop>
        <me:pop ref="APC">1.75174e-19</me:pop>
        <me:pop ref="Altamine2">9.4253e-10</me:pop>
        <me:pop ref="RC2.log">1.60236e-06</me:pop>
        <me:pop ref="Ring2.log">1.90382e-08</me:pop>
        <me:pop ref="Formamide2">0.00103411</me:pop>
        <me:pop ref="Formaldehyde.log">7.1774e-06</me:pop>
      </me:population>
      <me:population time="5.01187e-05" logTime="-4.3">
        <me:pop ref="CH2oo.log">0.998688</me:pop>
        <me:pop ref="APC">1.75126e-19</me:pop>
        <me:pop ref="Altamine2">9.42276e-10</me:pop>
        <me:pop ref="RC2.log">1.60193e-06</me:pop>
        <me:pop ref="Ring2.log">2.27039e-08</me:pop>
        <me:pop ref="Formamide2">0.00130176</me:pop>
        <me:pop ref="Formaldehyde.log">9.03487e-06</me:pop>
      </me:population>
      <me:population time="6.30957e-05" logTime="-4.2">
        <me:pop ref="CH2oo.log">0.998348</me:pop>
        <me:pop ref="APC">1.75067e-19</me:pop>
        <me:pop ref="Altamine2">9.41956e-10</me:pop>
        <me:pop ref="RC2.log">1.60138e-06</me:pop>
        <me:pop ref="Ring2.log">2.73173e-08</me:pop>
        <me:pop ref="Formamide2">0.0016386</me:pop>
        <me:pop ref="Formaldehyde.log">1.13726e-05</me:pop>
      </me:population>
      <me:population time="7.94328e-05" logTime="-4.1">
        <me:pop ref="CH2oo.log">0.997922</me:pop>
        <me:pop ref="APC">1.74992e-19</me:pop>
        <me:pop ref="Altamine2">9.41553e-10</me:pop>
        <me:pop ref="RC2.log">1.6007e-06</me:pop>
        <me:pop ref="Ring2.log">3.3123e-08</me:pop>
        <me:pop ref="Formamide2">0.00206249</me:pop>
        <me:pop ref="Formaldehyde.log">1.43144e-05</me:pop>
      </me:population>
      <me:population time="0.0001" logTime="-4">
        <me:pop ref="CH2oo.log">0.997384</me:pop>
        <me:pop ref="APC">1.74898e-19</me:pop>
        <me:pop ref="Altamine2">9.41047e-10</me:pop>
        <me:pop ref="RC2.log">1.59984e-06</me:pop>
        <me:pop ref="Ring2.log">4.04284e-08</me:pop>
        <me:pop ref="Formamide2">0.00259589</me:pop>
        <me:pop ref="Formaldehyde.log">1.80162e-05</me:pop>
      </me:population>
      <me:population time="0.000125893" logTime="-3.9">
        <me:pop ref="CH2oo.log">0.996709</me:pop>
        <me:pop ref="APC">1.74779e-19</me:pop>
        <me:pop ref="Altamine2">9.40409e-10</me:pop>
        <me:pop ref="RC2.log">1.59875e-06</me:pop>
        <me:pop ref="Ring2.log">4.96198e-08</me:pop>
        <me:pop ref="Formamide2">0.00326699</me:pop>
        <me:pop ref="Formaldehyde.log">2.26737e-05</me:pop>
      </me:population>
      <me:population time="0.000158489" logTime="-3.8">
        <me:pop ref="CH2oo.log">0.995859</me:pop>
        <me:pop ref="APC">1.7463e-19</me:pop>
        <me:pop ref="Altamine2">9.39607e-10</me:pop>
        <me:pop ref="RC2.log">1.59739e-06</me:pop>
        <me:pop ref="Ring2.log">6.11822e-08</me:pop>
        <me:pop ref="Formamide2">0.0041112</me:pop>
        <me:pop ref="Formaldehyde.log">2.85326e-05</me:pop>
      </me:population>
      <me:population time="0.000199526" logTime="-3.7">
        <me:pop ref="CH2oo.log">0.994789</me:pop>
        <me:pop ref="APC">1.74443e-19</me:pop>
        <me:pop ref="Altamine2">9.38598e-10</me:pop>
        <me:pop ref="RC2.log">1.59567e-06</me:pop>
        <me:pop ref="Ring2.log">7.57244e-08</me:pop>
        <me:pop ref="Formamide2">0.00517298</me:pop>
        <me:pop ref="Formaldehyde.log">3.59014e-05</me:pop>
      </me:population>
      <me:population time="0.000251189" logTime="-3.6">
        <me:pop ref="CH2oo.log">0.993445</me:pop>
        <me:pop ref="APC">1.74207e-19</me:pop>
        <me:pop ref="Altamine2">9.3733e-10</me:pop>
        <me:pop ref="RC2.log">1.59352e-06</me:pop>
        <me:pop ref="Ring2.log">9.40097e-08</me:pop>
        <me:pop ref="Formamide2">0.00650806</me:pop>
        <me:pop ref="Formaldehyde.log">4.5167e-05</me:pop>
      </me:population>
      <me:population time="0.000316228" logTime="-3.5">
        <me:pop ref="CH2oo.log">0.991755</me:pop>
        <me:pop ref="APC">1.73911e-19</me:pop>
        <me:pop ref="Altamine2">9.35735e-10</me:pop>
        <me:pop ref="RC2.log">1.59081e-06</me:pop>
        <me:pop ref="Ring2.log">1.16994e-07</me:pop>
        <me:pop ref="Formamide2">0.00818627</me:pop>
        <me:pop ref="Formaldehyde.log">5.68138e-05</me:pop>
      </me:population>
      <me:population time="0.000398107" logTime="-3.4">
        <me:pop ref="CH2oo.log">0.989632</me:pop>
        <me:pop ref="APC">1.73538e-19</me:pop>
        <me:pop ref="Altamine2">9.33732e-10</me:pop>
        <me:pop ref="RC2.log">1.5874e-06</me:pop>
        <me:pop ref="Ring2.log">1.45875e-07</me:pop>
        <me:pop ref="Formamide2">0.0102949</me:pop>
        <me:pop ref="Formaldehyde.log">7.14481e-05</me:pop>
      </me:population>
      <me:population time="0.000501187" logTime="-3.3">
        <me:pop ref="CH2oo.log">0.986965</me:pop>
        <me:pop ref="APC">1.73071e-19</me:pop>
        <me:pop ref="Altamine2">9.31216e-10</me:pop>
        <me:pop ref="RC2.log">1.58312e-06</me:pop>
        <me:pop ref="Ring2.log">1.82145e-07</me:pop>
        <me:pop ref="Formamide2">0.0129432</me:pop>
        <me:pop ref="Formaldehyde.log">8.98271e-05</me:pop>
      </me:population>
      <me:population time="0.000630957" logTime="-3.2">
        <me:pop ref="CH2oo.log">0.983618</me:pop>
        <me:pop ref="APC">1.72484e-19</me:pop>
        <me:pop ref="Altamine2">9.28058e-10</me:pop>
        <me:pop ref="RC2.log">1.57776e-06</me:pop>
        <me:pop ref="Ring2.log">2.27668e-07</me:pop>
        <me:pop ref="Formamide2">0.016267</me:pop>
        <me:pop ref="Formaldehyde.log">0.000112894</me:pop>
      </me:population>
      <me:population time="0.000794328" logTime="-3.1">
        <me:pop ref="CH2oo.log">0.979421</me:pop>
        <me:pop ref="APC">1.71748e-19</me:pop>
        <me:pop ref="Altamine2">9.24098e-10</me:pop>
        <me:pop ref="RC2.log">1.57102e-06</me:pop>
        <me:pop ref="Ring2.log">2.84759e-07</me:pop>
        <me:pop ref="Formamide2">0.0204354</me:pop>
        <me:pop ref="Formaldehyde.log">0.000141823</me:pop>
      </me:population>
      <me:population time="0.001" logTime="-3">
        <me:pop ref="CH2oo.log">0.974162</me:pop>
        <me:pop ref="APC">1.70826e-19</me:pop>
        <me:pop ref="Altamine2">9.19136e-10</me:pop>
        <me:pop ref="RC2.log">1.56259e-06</me:pop>
        <me:pop ref="Ring2.log">3.56285e-07</me:pop>
        <me:pop ref="Formamide2">0.0256578</me:pop>
        <me:pop ref="Formaldehyde.log">0.000178067</me:pop>
      </me:population>
      <me:population time="0.00125893" logTime="-2.9">
        <me:pop ref="CH2oo.log">0.967582</me:pop>
        <me:pop ref="APC">1.69672e-19</me:pop>
        <me:pop ref="Altamine2">9.12928e-10</me:pop>
        <me:pop ref="RC2.log">1.55203e-06</me:pop>
        <me:pop ref="Ring2.log">4.45785e-07</me:pop>
        <me:pop ref="Formamide2">0.0321926</me:pop>
        <me:pop ref="Formaldehyde.log">0.000223419</me:pop>
      </me:population>
      <me:population time="0.00158489" logTime="-2.8">
        <me:pop ref="CH2oo.log">0.959361</me:pop>
        <me:pop ref="APC">1.6823e-19</me:pop>
        <me:pop ref="Altamine2">9.05171e-10</me:pop>
        <me:pop ref="RC2.log">1.53885e-06</me:pop>
        <me:pop ref="Ring2.log">5.57601e-07</me:pop>
        <me:pop ref="Formamide2">0.0403566</me:pop>
        <me:pop ref="Formaldehyde.log">0.000280078</me:pop>
      </me:population>
      <me:population time="0.00199526" logTime="-2.7">
        <me:pop ref="CH2oo.log">0.949111</me:pop>
        <me:pop ref="APC">1.66433e-19</me:pop>
        <me:pop ref="Altamine2">8.955e-10</me:pop>
        <me:pop ref="RC2.log">1.52241e-06</me:pop>
        <me:pop ref="Ring2.log">6.97018e-07</me:pop>
        <me:pop ref="Formamide2">0.050536</me:pop>
        <me:pop ref="Formaldehyde.log">0.000350724</me:pop>
      </me:population>
      <me:population time="0.00251189" logTime="-2.6">
        <me:pop ref="CH2oo.log">0.936362</me:pop>
        <me:pop ref="APC">1.64197e-19</me:pop>
        <me:pop ref="Altamine2">8.83472e-10</me:pop>
        <me:pop ref="RC2.log">1.50196e-06</me:pop>
        <me:pop ref="Ring2.log">8.70418e-07</me:pop>
        <me:pop ref="Formamide2">0.0631966</me:pop>
        <me:pop ref="Formaldehyde.log">0.000438589</me:pop>
      </me:population>
      <me:population time="0.00316228" logTime="-2.5">
        <me:pop ref="CH2oo.log">0.920556</me:pop>
        <me:pop ref="APC">1.61426e-19</me:pop>
        <me:pop ref="Altamine2">8.68558e-10</me:pop>
        <me:pop ref="RC2.log">1.4766e-06</me:pop>
        <me:pop ref="Ring2.log">1.08541e-06</me:pop>
        <me:pop ref="Formamide2">0.0788938</me:pop>
        <me:pop ref="Formaldehyde.log">0.000547528</me:pop>
      </me:population>
      <me:population time="0.00398107" logTime="-2.4">
        <me:pop ref="CH2oo.log">0.901036</me:pop>
        <me:pop ref="APC">1.58003e-19</me:pop>
        <me:pop ref="Altamine2">8.50141e-10</me:pop>
        <me:pop ref="RC2.log">1.44529e-06</me:pop>
        <me:pop ref="Ring2.log">1.35091e-06</me:pop>
        <me:pop ref="Formamide2">0.0982792</me:pop>
        <me:pop ref="Formaldehyde.log">0.000682064</me:pop>
      </me:population>
      <me:population time="0.00501187" logTime="-2.3">
        <me:pop ref="CH2oo.log">0.877049</me:pop>
        <me:pop ref="APC">1.53796e-19</me:pop>
        <me:pop ref="Altamine2">8.27509e-10</me:pop>
        <me:pop ref="RC2.log">1.40682e-06</me:pop>
        <me:pop ref="Ring2.log">1.67717e-06</me:pop>
        <me:pop ref="Formamide2">0.122101</me:pop>
        <me:pop ref="Formaldehyde.log">0.000847386</me:pop>
      </me:population>
      <me:population time="0.00630957" logTime="-2.2">
        <me:pop ref="CH2oo.log">0.847757</me:pop>
        <me:pop ref="APC">1.4866e-19</me:pop>
        <me:pop ref="Altamine2">7.99871e-10</me:pop>
        <me:pop ref="RC2.log">1.35983e-06</me:pop>
        <me:pop ref="Ring2.log">2.07558e-06</me:pop>
        <me:pop ref="Formamide2">0.15119</me:pop>
        <me:pop ref="Formaldehyde.log">0.00104927</me:pop>
      </me:population>
      <me:population time="0.00794328" logTime="-2.1">
        <me:pop ref="CH2oo.log">0.812268</me:pop>
        <me:pop ref="APC">1.42437e-19</me:pop>
        <me:pop ref="Altamine2">7.66387e-10</me:pop>
        <me:pop ref="RC2.log">1.3029e-06</me:pop>
        <me:pop ref="Ring2.log">2.55829e-06</me:pop>
        <me:pop ref="Formamide2">0.186434</me:pop>
        <me:pop ref="Formaldehyde.log">0.00129387</me:pop>
      </me:population>
      <me:population time="0.01" logTime="-2">
        <me:pop ref="CH2oo.log">0.769694</me:pop>
        <me:pop ref="APC">1.34971e-19</me:pop>
        <me:pop ref="Altamine2">7.26218e-10</me:pop>
        <me:pop ref="RC2.log">1.23461e-06</me:pop>
        <me:pop ref="Ring2.log">3.13735e-06</me:pop>
        <me:pop ref="Formamide2">0.228714</me:pop>
        <me:pop ref="Formaldehyde.log">0.00158729</me:pop>
      </me:population>
      <me:population time="0.0125893" logTime="-1.9">
        <me:pop ref="CH2oo.log">0.719256</me:pop>
        <me:pop ref="APC">1.26126e-19</me:pop>
        <me:pop ref="Altamine2">6.78629e-10</me:pop>
        <me:pop ref="RC2.log">1.15371e-06</me:pop>
        <me:pop ref="Ring2.log">3.82339e-06</me:pop>
        <me:pop ref="Formamide2">0.278804</me:pop>
        <me:pop ref="Formaldehyde.log">0.00193492</me:pop>
      </me:population>
      <me:population time="0.0158489" logTime="-1.8">
        <me:pop ref="CH2oo.log">0.66043</me:pop>
        <me:pop ref="APC">1.15811e-19</me:pop>
        <me:pop ref="Altamine2">6.23126e-10</me:pop>
        <me:pop ref="RC2.log">1.05935e-06</me:pop>
        <me:pop ref="Ring2.log">4.62351e-06</me:pop>
        <me:pop ref="Formamide2">0.337224</me:pop>
        <me:pop ref="Formaldehyde.log">0.00234035</me:pop>
      </me:population>
      <me:population time="0.0199526" logTime="-1.7">
        <me:pop ref="CH2oo.log">0.593165</me:pop>
        <me:pop ref="APC">1.04015e-19</me:pop>
        <me:pop ref="Altamine2">5.59661e-10</me:pop>
        <me:pop ref="RC2.log">9.51456e-07</me:pop>
        <me:pop ref="Ring2.log">5.53841e-06</me:pop>
        <me:pop ref="Formamide2">0.404024</me:pop>
        <me:pop ref="Formaldehyde.log">0.00280395</me:pop>
      </me:population>
      <me:population time="0.0251189" logTime="-1.6">
        <me:pop ref="CH2oo.log">0.518138</me:pop>
        <me:pop ref="APC">9.08589e-20</me:pop>
        <me:pop ref="Altamine2">4.88871e-10</me:pop>
        <me:pop ref="RC2.log">8.3111e-07</me:pop>
        <me:pop ref="Ring2.log">6.55889e-06</me:pop>
        <me:pop ref="Formamide2">0.478534</me:pop>
        <me:pop ref="Formaldehyde.log">0.00332105</me:pop>
      </me:population>
      <me:population time="0.0316228" logTime="-1.5">
        <me:pop ref="CH2oo.log">0.437027</me:pop>
        <me:pop ref="APC">7.66355e-20</me:pop>
        <me:pop ref="Altamine2">4.12342e-10</me:pop>
        <me:pop ref="RC2.log">7.01005e-07</me:pop>
        <me:pop ref="Ring2.log">7.66212e-06</me:pop>
        <me:pop ref="Formamide2">0.559085</me:pop>
        <me:pop ref="Formaldehyde.log">0.00388008</me:pop>
      </me:population>
      <me:population time="0.0398107" logTime="-1.4">
        <me:pop ref="CH2oo.log">0.352717</me:pop>
        <me:pop ref="APC">6.18513e-20</me:pop>
        <me:pop ref="Altamine2">3.32795e-10</me:pop>
        <me:pop ref="RC2.log">5.6577e-07</me:pop>
        <me:pop ref="Ring2.log">8.80886e-06</me:pop>
        <me:pop ref="Formamide2">0.642812</me:pop>
        <me:pop ref="Formaldehyde.log">0.00446116</me:pop>
      </me:population>
      <me:population time="0.0501187" logTime="-1.3">
        <me:pop ref="CH2oo.log">0.269305</me:pop>
        <me:pop ref="APC">4.72243e-20</me:pop>
        <me:pop ref="Altamine2">2.54094e-10</me:pop>
        <me:pop ref="RC2.log">4.31973e-07</me:pop>
        <me:pop ref="Ring2.log">9.94339e-06</me:pop>
        <me:pop ref="Formamide2">0.725649</me:pop>
        <me:pop ref="Formaldehyde.log">0.00503605</me:pop>
      </me:population>
      <me:population time="0.0630957" logTime="-1.2">
        <me:pop ref="CH2oo.log">0.191743</me:pop>
        <me:pop ref="APC">3.36234e-20</me:pop>
        <me:pop ref="Altamine2">1.80914e-10</me:pop>
        <me:pop ref="RC2.log">3.07562e-07</me:pop>
        <me:pop ref="Ring2.log">1.09983e-05</me:pop>
        <me:pop ref="Formamide2">0.802675</me:pop>
        <me:pop ref="Formaldehyde.log">0.00557061</me:pop>
      </me:population>
      <me:population time="0.0794328" logTime="-1.1">
        <me:pop ref="CH2oo.log">0.125025</me:pop>
        <me:pop ref="APC">2.1924e-20</me:pop>
        <me:pop ref="Altamine2">1.17965e-10</me:pop>
        <me:pop ref="RC2.log">2.00545e-07</me:pop>
        <me:pop ref="Ring2.log">1.19058e-05</me:pop>
        <me:pop ref="Formamide2">0.868932</me:pop>
        <me:pop ref="Formaldehyde.log">0.00603044</me:pop>
      </me:population>
      <me:population time="0.1" logTime="-1">
        <me:pop ref="CH2oo.log">0.0729773</me:pop>
        <me:pop ref="APC">1.2797e-20</me:pop>
        <me:pop ref="Altamine2">6.88572e-11</me:pop>
        <me:pop ref="RC2.log">1.17058e-07</me:pop>
        <me:pop ref="Ring2.log">1.26137e-05</me:pop>
        <me:pop ref="Formamide2">0.920621</me:pop>
        <me:pop ref="Formaldehyde.log">0.00638916</me:pop>
      </me:population>
      <me:population time="0.125893" logTime="-0.9">
        <me:pop ref="CH2oo.log">0.0370542</me:pop>
        <me:pop ref="APC">6.49771e-21</me:pop>
        <me:pop ref="Altamine2">3.49634e-11</me:pop>
        <me:pop ref="RC2.log">5.94362e-08</me:pop>
        <me:pop ref="Ring2.log">1.31023e-05</me:pop>
        <me:pop ref="Formamide2">0.956296</me:pop>
        <me:pop ref="Formaldehyde.log">0.00663675</me:pop>
      </me:population>
      <me:population time="0.158489" logTime="-0.8">
        <me:pop ref="CH2oo.log">0.0157861</me:pop>
        <me:pop ref="APC">2.76819e-21</me:pop>
        <me:pop ref="Altamine2">1.48966e-11</me:pop>
        <me:pop ref="RC2.log">2.53214e-08</me:pop>
        <me:pop ref="Ring2.log">1.33916e-05</me:pop>
        <me:pop ref="Formamide2">0.977417</me:pop>
        <me:pop ref="Formaldehyde.log">0.00678333</me:pop>
      </me:population>
      <me:population time="0.199526" logTime="-0.7">
        <me:pop ref="CH2oo.log">0.00539214</me:pop>
        <me:pop ref="APC">9.45548e-22</me:pop>
        <me:pop ref="Altamine2">5.08983e-12</me:pop>
        <me:pop ref="RC2.log">8.64917e-09</me:pop>
        <me:pop ref="Ring2.log">1.3533e-05</me:pop>
        <me:pop ref="Formamide2">0.987739</me:pop>
        <me:pop ref="Formaldehyde.log">0.00685497</me:pop>
      </me:population>
      <me:population time="0.251189" logTime="-0.6">
        <me:pop ref="CH2oo.log">0.00139462</me:pop>
        <me:pop ref="APC">2.44556e-22</me:pop>
        <me:pop ref="Altamine2">1.31812e-12</me:pop>
        <me:pop ref="RC2.log">2.23702e-09</me:pop>
        <me:pop ref="Ring2.log">1.35874e-05</me:pop>
        <me:pop ref="Formamide2">0.991709</me:pop>
        <me:pop ref="Formaldehyde.log">0.00688252</me:pop>
      </me:population>
      <me:population time="0.316228" logTime="-0.5">
        <me:pop ref="CH2oo.log">0.000254147</me:pop>
        <me:pop ref="APC">4.45663e-23</me:pop>
        <me:pop ref="Altamine2">2.42068e-13</me:pop>
        <me:pop ref="RC2.log">4.0766e-10</me:pop>
        <me:pop ref="Ring2.log">1.36029e-05</me:pop>
        <me:pop ref="Formamide2">0.992842</me:pop>
        <me:pop ref="Formaldehyde.log">0.00689038</me:pop>
      </me:population>
      <me:population time="0.398107" logTime="-0.4">
        <me:pop ref="CH2oo.log">2.98037e-05</me:pop>
        <me:pop ref="APC">5.22627e-24</me:pop>
        <me:pop ref="Altamine2">3.03974e-14</me:pop>
        <me:pop ref="RC2.log">4.78061e-11</me:pop>
        <me:pop ref="Ring2.log">1.36059e-05</me:pop>
        <me:pop ref="Formamide2">0.993065</me:pop>
        <me:pop ref="Formaldehyde.log">0.00689193</me:pop>
      </me:population>
      <me:population time="0.501187" logTime="-0.3">
        <me:pop ref="CH2oo.log">2.00652e-06</me:pop>
        <me:pop ref="APC">3.51856e-25</me:pop>
        <me:pop ref="Altamine2">4.17042e-15</me:pop>
        <me:pop ref="RC2.log">3.21852e-12</me:pop>
        <me:pop ref="Ring2.log">1.36063e-05</me:pop>
        <me:pop ref="Formamide2">0.993092</me:pop>
        <me:pop ref="Formaldehyde.log">0.00689212</me:pop>
      </me:population>
      <me:population time="0.630957" logTime="-0.2">
        <me:pop ref="CH2oo.log">6.7174e-08</me:pop>
        <me:pop ref="APC">1.17794e-26</me:pop>
        <me:pop ref="Altamine2">2.34062e-15</me:pop>
        <me:pop ref="RC2.log">1.07749e-13</me:pop>
        <me:pop ref="Ring2.log">1.36063e-05</me:pop>
        <me:pop ref="Formamide2">0.993094</me:pop>
        <me:pop ref="Formaldehyde.log">0.00689213</me:pop>
      </me:population>
      <me:population time="0.794328" logTime="-0.1">
        <me:pop ref="CH2oo.log">9.33214e-10</me:pop>
        <me:pop ref="APC">1.63646e-28</me:pop>
        <me:pop ref="Altamine2">2.27812e-15</me:pop>
        <me:pop ref="RC2.log">1.49691e-15</me:pop>
        <me:pop ref="Ring2.log">1.36063e-05</me:pop>
        <me:pop ref="Formamide2">0.993094</me:pop>
        <me:pop ref="Formaldehyde.log">0.00689213</me:pop>
      </me:population>
      <me:population time="1" logTime="0">
        <me:pop ref="CH2oo.log">4.2843e-12</me:pop>
        <me:pop ref="APC">7.5156e-31</me:pop>
        <me:pop ref="Altamine2">2.27725e-15</me:pop>
        <me:pop ref="RC2.log">6.87216e-18</me:pop>
        <me:pop ref="Ring2.log">1.36063e-05</me:pop>
        <me:pop ref="Formamide2">0.993094</me:pop>
        <me:pop ref="Formaldehyde.log">0.00689213</me:pop>
      </me:population>
      <me:population time="1.25893" logTime="0.1">
        <me:pop ref="CH2oo.log">4.87961e-15</me:pop>
        <me:pop ref="APC">1.13461e-33</me:pop>
        <me:pop ref="Altamine2">2.27724e-15</me:pop>
        <me:pop ref="RC2.log">7.82706e-21</me:pop>
        <me:pop ref="Ring2.log">1.36063e-05</me:pop>
        <me:pop ref="Formamide2">0.993094</me:pop>
        <me:pop ref="Formaldehyde.log">0.00689213</me:pop>
      </me:population>
      <me:population time="1.58489" logTime="0.2">
        <me:pop ref="CH2oo.log">9.61048e-19</me:pop>
        <me:pop ref="APC">2.79103e-34</me:pop>
        <me:pop ref="Altamine2">2.27724e-15</me:pop>
        <me:pop ref="RC2.log">1.54155e-24</me:pop>
        <me:pop ref="Ring2.log">1.36063e-05</me:pop>
        <me:pop ref="Formamide2">0.993094</me:pop>
        <me:pop ref="Formaldehyde.log">0.00689213</me:pop>
      </me:population>
      <me:population time="1.99526" logTime="0.3">
        <me:pop ref="CH2oo.log">2.07788e-23</me:pop>
        <me:pop ref="APC">2.78935e-34</me:pop>
        <me:pop ref="Altamine2">2.27724e-15</me:pop>
        <me:pop ref="RC2.log">3.33298e-29</me:pop>
        <me:pop ref="Ring2.log">1.36063e-05</me:pop>
        <me:pop ref="Formamide2">0.993094</me:pop>
        <me:pop ref="Formaldehyde.log">0.00689213</me:pop>
      </me:population>
      <me:population time="2.51189" logTime="0.4">
        <me:pop ref="CH2oo.log">2.7834e-29</me:pop>
        <me:pop ref="APC">2.78935e-34</me:pop>
        <me:pop ref="Altamine2">2.27724e-15</me:pop>
        <me:pop ref="RC2.log">4.46467e-35</me:pop>
        <me:pop ref="Ring2.log">1.36063e-05</me:pop>
        <me:pop ref="Formamide2">0.993094</me:pop>
        <me:pop ref="Formaldehyde.log">0.00689213</me:pop>
      </me:population>
      <me:population time="3.16228" logTime="0.5">
        <me:pop ref="CH2oo.log">1.57347e-35</me:pop>
        <me:pop ref="APC">2.78935e-34</me:pop>
        <me:pop ref="Altamine2">2.27724e-15</me:pop>
        <me:pop ref="RC2.log">5.41017e-41</me:pop>
        <me:pop ref="Ring2.log">1.36063e-05</me:pop>
        <me:pop ref="Formamide2">0.993094</me:pop>
        <me:pop ref="Formaldehyde.log">0.00689213</me:pop>
      </me:population>
      <me:population time="3.98107" logTime="0.6">
        <me:pop ref="CH2oo.log">1.46104e-35</me:pop>
        <me:pop ref="APC">2.78935e-34</me:pop>
        <me:pop ref="Altamine2">2.27724e-15</me:pop>
        <me:pop ref="RC2.log">5.22984e-41</me:pop>
        <me:pop ref="Ring2.log">1.36063e-05</me:pop>
        <me:pop ref="Formamide2">0.993094</me:pop>
        <me:pop ref="Formaldehyde.log">0.00689213</me:pop>
      </me:population>
      <me:population time="5.01187" logTime="0.7">
        <me:pop ref="CH2oo.log">1.46104e-35</me:pop>
        <me:pop ref="APC">2.78935e-34</me:pop>
        <me:pop ref="Altamine2">2.27724e-15</me:pop>
        <me:pop ref="RC2.log">5.22984e-41</me:pop>
        <me:pop ref="Ring2.log">1.36063e-05</me:pop>
        <me:pop ref="Formamide2">0.993094</me:pop>
        <me:pop ref="Formaldehyde.log">0.00689213</me:pop>
      </me:population>
      <me:population time="6.30957" logTime="0.8">
        <me:pop ref="CH2oo.log">1.46104e-35</me:pop>
        <me:pop ref="APC">2.78935e-34</me:pop>
        <me:pop ref="Altamine2">2.27724e-15</me:pop>
        <me:pop ref="RC2.log">5.22984e-41</me:pop>
        <me:pop ref="Ring2.log">1.36063e-05</me:pop>
        <me:pop ref="Formamide2">0.993094</me:pop>
        <me:pop ref="Formaldehyde.log">0.00689213</me:pop>
      </me:population>
      <me:population time="7.94328" logTime="0.9">
        <me:pop ref="CH2oo.log">1.46104e-35</me:pop>
        <me:pop ref="APC">2.78935e-34</me:pop>
        <me:pop ref="Altamine2">2.27724e-15</me:pop>
        <me:pop ref="RC2.log">5.22984e-41</me:pop>
        <me:pop ref="Ring2.log">1.36063e-05</me:pop>
        <me:pop ref="Formamide2">0.993094</me:pop>
        <me:pop ref="Formaldehyde.log">0.00689213</me:pop>
      </me:population>
      <me:population time="10" logTime="1">
        <me:pop ref="CH2oo.log">1.46104e-35</me:pop>
        <me:pop ref="APC">2.78935e-34</me:pop>
        <me:pop ref="Altamine2">2.27724e-15</me:pop>
        <me:pop ref="RC2.log">5.22984e-41</me:pop>
        <me:pop ref="Ring2.log">1.36063e-05</me:pop>
        <me:pop ref="Formamide2">0.993094</me:pop>
        <me:pop ref="Formaldehyde.log">0.00689213</me:pop>
      </me:population>
      <me:population time="12.5893" logTime="1.1">
        <me:pop ref="CH2oo.log">1.46104e-35</me:pop>
        <me:pop ref="APC">2.78935e-34</me:pop>
        <me:pop ref="Altamine2">2.27724e-15</me:pop>
        <me:pop ref="RC2.log">5.22984e-41</me:pop>
        <me:pop ref="Ring2.log">1.36063e-05</me:pop>
        <me:pop ref="Formamide2">0.993094</me:pop>
        <me:pop ref="Formaldehyde.log">0.00689213</me:pop>
      </me:population>
      <me:population time="15.8489" logTime="1.2">
        <me:pop ref="CH2oo.log">1.46104e-35</me:pop>
        <me:pop ref="APC">2.78935e-34</me:pop>
        <me:pop ref="Altamine2">2.27724e-15</me:pop>
        <me:pop ref="RC2.log">5.22984e-41</me:pop>
        <me:pop ref="Ring2.log">1.36063e-05</me:pop>
        <me:pop ref="Formamide2">0.993094</me:pop>
        <me:pop ref="Formaldehyde.log">0.00689213</me:pop>
      </me:population>
      <me:population time="19.9526" logTime="1.3">
        <me:pop ref="CH2oo.log">1.46104e-35</me:pop>
        <me:pop ref="APC">2.78935e-34</me:pop>
        <me:pop ref="Altamine2">2.27724e-15</me:pop>
        <me:pop ref="RC2.log">5.22984e-41</me:pop>
        <me:pop ref="Ring2.log">1.36063e-05</me:pop>
        <me:pop ref="Formamide2">0.993094</me:pop>
        <me:pop ref="Formaldehyde.log">0.00689213</me:pop>
      </me:population>
      <me:population time="25.1189" logTime="1.4">
        <me:pop ref="CH2oo.log">1.46104e-35</me:pop>
        <me:pop ref="APC">2.78935e-34</me:pop>
        <me:pop ref="Altamine2">2.27724e-15</me:pop>
        <me:pop ref="RC2.log">5.22984e-41</me:pop>
        <me:pop ref="Ring2.log">1.36063e-05</me:pop>
        <me:pop ref="Formamide2">0.993094</me:pop>
        <me:pop ref="Formaldehyde.log">0.00689213</me:pop>
      </me:population>
      <me:population time="31.6228" logTime="1.5">
        <me:pop ref="CH2oo.log">1.46104e-35</me:pop>
        <me:pop ref="APC">2.78935e-34</me:pop>
        <me:pop ref="Altamine2">2.27724e-15</me:pop>
        <me:pop ref="RC2.log">5.22984e-41</me:pop>
        <me:pop ref="Ring2.log">1.36063e-05</me:pop>
        <me:pop ref="Formamide2">0.993094</me:pop>
        <me:pop ref="Formaldehyde.log">0.00689213</me:pop>
      </me:population>
      <me:population time="39.8107" logTime="1.6">
        <me:pop ref="CH2oo.log">1.46104e-35</me:pop>
        <me:pop ref="APC">2.78935e-34</me:pop>
        <me:pop ref="Altamine2">2.27724e-15</me:pop>
        <me:pop ref="RC2.log">5.22984e-41</me:pop>
        <me:pop ref="Ring2.log">1.36063e-05</me:pop>
        <me:pop ref="Formamide2">0.993094</me:pop>
        <me:pop ref="Formaldehyde.log">0.00689213</me:pop>
      </me:population>
      <me:population time="50.1187" logTime="1.7">
        <me:pop ref="CH2oo.log">1.46104e-35</me:pop>
        <me:pop ref="APC">2.78935e-34</me:pop>
        <me:pop ref="Altamine2">2.27724e-15</me:pop>
        <me:pop ref="RC2.log">5.22984e-41</me:pop>
        <me:pop ref="Ring2.log">1.36063e-05</me:pop>
        <me:pop ref="Formamide2">0.993094</me:pop>
        <me:pop ref="Formaldehyde.log">0.00689213</me:pop>
      </me:population>
      <me:population time="63.0957" logTime="1.8">
        <me:pop ref="CH2oo.log">1.46104e-35</me:pop>
        <me:pop ref="APC">2.78935e-34</me:pop>
        <me:pop ref="Altamine2">2.27724e-15</me:pop>
        <me:pop ref="RC2.log">5.22984e-41</me:pop>
        <me:pop ref="Ring2.log">1.36063e-05</me:pop>
        <me:pop ref="Formamide2">0.993094</me:pop>
        <me:pop ref="Formaldehyde.log">0.00689213</me:pop>
      </me:population>
      <me:population time="79.4328" logTime="1.9">
        <me:pop ref="CH2oo.log">1.46104e-35</me:pop>
        <me:pop ref="APC">2.78935e-34</me:pop>
        <me:pop ref="Altamine2">2.27724e-15</me:pop>
        <me:pop ref="RC2.log">5.22984e-41</me:pop>
        <me:pop ref="Ring2.log">1.36063e-05</me:pop>
        <me:pop ref="Formamide2">0.993094</me:pop>
        <me:pop ref="Formaldehyde.log">0.00689213</me:pop>
      </me:population>
      <me:population time="100" logTime="2">
        <me:pop ref="CH2oo.log">1.46104e-35</me:pop>
        <me:pop ref="APC">2.78935e-34</me:pop>
        <me:pop ref="Altamine2">2.27725e-15</me:pop>
        <me:pop ref="RC2.log">5.22984e-41</me:pop>
        <me:pop ref="Ring2.log">1.36063e-05</me:pop>
        <me:pop ref="Formamide2">0.993094</me:pop>
        <me:pop ref="Formaldehyde.log">0.00689213</me:pop>
      </me:population>
      <me:population time="125.893" logTime="2.1">
        <me:pop ref="CH2oo.log">1.46104e-35</me:pop>
        <me:pop ref="APC">2.78935e-34</me:pop>
        <me:pop ref="Altamine2">2.27725e-15</me:pop>
        <me:pop ref="RC2.log">5.22984e-41</me:pop>
        <me:pop ref="Ring2.log">1.36063e-05</me:pop>
        <me:pop ref="Formamide2">0.993094</me:pop>
        <me:pop ref="Formaldehyde.log">0.00689213</me:pop>
      </me:population>
      <me:population time="158.489" logTime="2.2">
        <me:pop ref="CH2oo.log">1.46104e-35</me:pop>
        <me:pop ref="APC">2.78935e-34</me:pop>
        <me:pop ref="Altamine2">2.27725e-15</me:pop>
        <me:pop ref="RC2.log">5.22984e-41</me:pop>
        <me:pop ref="Ring2.log">1.36063e-05</me:pop>
        <me:pop ref="Formamide2">0.993094</me:pop>
        <me:pop ref="Formaldehyde.log">0.00689213</me:pop>
      </me:population>
      <me:population time="199.526" logTime="2.3">
        <me:pop ref="CH2oo.log">1.46104e-35</me:pop>
        <me:pop ref="APC">2.78935e-34</me:pop>
        <me:pop ref="Altamine2">2.27725e-15</me:pop>
        <me:pop ref="RC2.log">5.22984e-41</me:pop>
        <me:pop ref="Ring2.log">1.36063e-05</me:pop>
        <me:pop ref="Formamide2">0.993094</me:pop>
        <me:pop ref="Formaldehyde.log">0.00689213</me:pop>
      </me:population>
      <me:population time="251.189" logTime="2.4">
        <me:pop ref="CH2oo.log">1.46104e-35</me:pop>
        <me:pop ref="APC">2.78935e-34</me:pop>
        <me:pop ref="Altamine2">2.27725e-15</me:pop>
        <me:pop ref="RC2.log">5.22984e-41</me:pop>
        <me:pop ref="Ring2.log">1.36063e-05</me:pop>
        <me:pop ref="Formamide2">0.993094</me:pop>
        <me:pop ref="Formaldehyde.log">0.00689213</me:pop>
      </me:population>
      <me:population time="316.228" logTime="2.5">
        <me:pop ref="CH2oo.log">1.46104e-35</me:pop>
        <me:pop ref="APC">2.78935e-34</me:pop>
        <me:pop ref="Altamine2">2.27725e-15</me:pop>
        <me:pop ref="RC2.log">5.22984e-41</me:pop>
        <me:pop ref="Ring2.log">1.36063e-05</me:pop>
        <me:pop ref="Formamide2">0.993094</me:pop>
        <me:pop ref="Formaldehyde.log">0.00689213</me:pop>
      </me:population>
      <me:population time="398.107" logTime="2.6">
        <me:pop ref="CH2oo.log">1.46104e-35</me:pop>
        <me:pop ref="APC">2.78935e-34</me:pop>
        <me:pop ref="Altamine2">2.27726e-15</me:pop>
        <me:pop ref="RC2.log">5.22984e-41</me:pop>
        <me:pop ref="Ring2.log">1.36063e-05</me:pop>
        <me:pop ref="Formamide2">0.993094</me:pop>
        <me:pop ref="Formaldehyde.log">0.00689213</me:pop>
      </me:population>
      <me:population time="501.187" logTime="2.7">
        <me:pop ref="CH2oo.log">1.46104e-35</me:pop>
        <me:pop ref="APC">2.78934e-34</me:pop>
        <me:pop ref="Altamine2">2.27726e-15</me:pop>
        <me:pop ref="RC2.log">5.22983e-41</me:pop>
        <me:pop ref="Ring2.log">1.36063e-05</me:pop>
        <me:pop ref="Formamide2">0.993094</me:pop>
        <me:pop ref="Formaldehyde.log">0.00689213</me:pop>
      </me:population>
      <me:population time="630.957" logTime="2.8">
        <me:pop ref="CH2oo.log">1.46104e-35</me:pop>
        <me:pop ref="APC">2.78934e-34</me:pop>
        <me:pop ref="Altamine2">2.27727e-15</me:pop>
        <me:pop ref="RC2.log">5.22983e-41</me:pop>
        <me:pop ref="Ring2.log">1.36063e-05</me:pop>
        <me:pop ref="Formamide2">0.993094</me:pop>
        <me:pop ref="Formaldehyde.log">0.00689213</me:pop>
      </me:population>
      <me:population time="794.328" logTime="2.9">
        <me:pop ref="CH2oo.log">1.46104e-35</me:pop>
        <me:pop ref="APC">2.78934e-34</me:pop>
        <me:pop ref="Altamine2">2.27727e-15</me:pop>
        <me:pop ref="RC2.log">5.22983e-41</me:pop>
        <me:pop ref="Ring2.log">1.36063e-05</me:pop>
        <me:pop ref="Formamide2">0.993094</me:pop>
        <me:pop ref="Formaldehyde.log">0.00689213</me:pop>
      </me:population>
      <me:population time="1000" logTime="3">
        <me:pop ref="CH2oo.log">1.46104e-35</me:pop>
        <me:pop ref="APC">2.78934e-34</me:pop>
        <me:pop ref="Altamine2">2.27728e-15</me:pop>
        <me:pop ref="RC2.log">5.22983e-41</me:pop>
        <me:pop ref="Ring2.log">1.36063e-05</me:pop>
        <me:pop ref="Formamide2">0.993094</me:pop>
        <me:pop ref="Formaldehyde.log">0.00689213</me:pop>
      </me:population>
      <me:population time="1258.93" logTime="3.1">
        <me:pop ref="CH2oo.log">1.46104e-35</me:pop>
        <me:pop ref="APC">2.78934e-34</me:pop>
        <me:pop ref="Altamine2">2.27729e-15</me:pop>
        <me:pop ref="RC2.log">5.22982e-41</me:pop>
        <me:pop ref="Ring2.log">1.36063e-05</me:pop>
        <me:pop ref="Formamide2">0.993094</me:pop>
        <me:pop ref="Formaldehyde.log">0.00689213</me:pop>
      </me:population>
      <me:population time="1584.89" logTime="3.2">
        <me:pop ref="CH2oo.log">1.46104e-35</me:pop>
        <me:pop ref="APC">2.78934e-34</me:pop>
        <me:pop ref="Altamine2">2.2773e-15</me:pop>
        <me:pop ref="RC2.log">5.22982e-41</me:pop>
        <me:pop ref="Ring2.log">1.36063e-05</me:pop>
        <me:pop ref="Formamide2">0.993094</me:pop>
        <me:pop ref="Formaldehyde.log">0.00689213</me:pop>
      </me:population>
      <me:population time="1995.26" logTime="3.3">
        <me:pop ref="CH2oo.log">1.46104e-35</me:pop>
        <me:pop ref="APC">2.78933e-34</me:pop>
        <me:pop ref="Altamine2">2.27732e-15</me:pop>
        <me:pop ref="RC2.log">5.22981e-41</me:pop>
        <me:pop ref="Ring2.log">1.36063e-05</me:pop>
        <me:pop ref="Formamide2">0.993094</me:pop>
        <me:pop ref="Formaldehyde.log">0.00689213</me:pop>
      </me:population>
      <me:population time="2511.89" logTime="3.4">
        <me:pop ref="CH2oo.log">1.46103e-35</me:pop>
        <me:pop ref="APC">2.78933e-34</me:pop>
        <me:pop ref="Altamine2">2.27734e-15</me:pop>
        <me:pop ref="RC2.log">5.2298e-41</me:pop>
        <me:pop ref="Ring2.log">1.36062e-05</me:pop>
        <me:pop ref="Formamide2">0.993094</me:pop>
        <me:pop ref="Formaldehyde.log">0.00689213</me:pop>
      </me:population>
      <me:population time="3162.28" logTime="3.5">
        <me:pop ref="CH2oo.log">1.46103e-35</me:pop>
        <me:pop ref="APC">2.78932e-34</me:pop>
        <me:pop ref="Altamine2">2.27736e-15</me:pop>
        <me:pop ref="RC2.log">5.2298e-41</me:pop>
        <me:pop ref="Ring2.log">1.36062e-05</me:pop>
        <me:pop ref="Formamide2">0.993094</me:pop>
        <me:pop ref="Formaldehyde.log">0.00689213</me:pop>
      </me:population>
      <me:population time="3981.07" logTime="3.6">
        <me:pop ref="CH2oo.log">1.46103e-35</me:pop>
        <me:pop ref="APC">2.78932e-34</me:pop>
        <me:pop ref="Altamine2">2.2774e-15</me:pop>
        <me:pop ref="RC2.log">5.22978e-41</me:pop>
        <me:pop ref="Ring2.log">1.36062e-05</me:pop>
        <me:pop ref="Formamide2">0.993094</me:pop>
        <me:pop ref="Formaldehyde.log">0.00689213</me:pop>
      </me:population>
      <me:population time="5011.87" logTime="3.7">
        <me:pop ref="CH2oo.log">1.46102e-35</me:pop>
        <me:pop ref="APC">2.78931e-34</me:pop>
        <me:pop ref="Altamine2">2.27744e-15</me:pop>
        <me:pop ref="RC2.log">5.22977e-41</me:pop>
        <me:pop ref="Ring2.log">1.36061e-05</me:pop>
        <me:pop ref="Formamide2">0.993094</me:pop>
        <me:pop ref="Formaldehyde.log">0.00689213</me:pop>
      </me:population>
      <me:population time="6309.57" logTime="3.8">
        <me:pop ref="CH2oo.log">1.46102e-35</me:pop>
        <me:pop ref="APC">2.7893e-34</me:pop>
        <me:pop ref="Altamine2">2.27749e-15</me:pop>
        <me:pop ref="RC2.log">5.22975e-41</me:pop>
        <me:pop ref="Ring2.log">1.36061e-05</me:pop>
        <me:pop ref="Formamide2">0.993094</me:pop>
        <me:pop ref="Formaldehyde.log">0.00689213</me:pop>
      </me:population>
      <me:population time="7943.28" logTime="3.9">
        <me:pop ref="CH2oo.log">1.46101e-35</me:pop>
        <me:pop ref="APC">2.78929e-34</me:pop>
        <me:pop ref="Altamine2">2.27755e-15</me:pop>
        <me:pop ref="RC2.log">5.22973e-41</me:pop>
        <me:pop ref="Ring2.log">1.3606e-05</me:pop>
        <me:pop ref="Formamide2">0.993094</me:pop>
        <me:pop ref="Formaldehyde.log">0.00689213</me:pop>
      </me:population>
      <me:population time="10000" logTime="4">
        <me:pop ref="CH2oo.log">1.461e-35</me:pop>
        <me:pop ref="APC">2.78927e-34</me:pop>
        <me:pop ref="Altamine2">2.27763e-15</me:pop>
        <me:pop ref="RC2.log">5.2297e-41</me:pop>
        <me:pop ref="Ring2.log">1.3606e-05</me:pop>
        <me:pop ref="Formamide2">0.993094</me:pop>
        <me:pop ref="Formaldehyde.log">0.00689213</me:pop>
      </me:population>
      <me:population time="12589.3" logTime="4.1">
        <me:pop ref="CH2oo.log">1.46099e-35</me:pop>
        <me:pop ref="APC">2.78925e-34</me:pop>
        <me:pop ref="Altamine2">2.27773e-15</me:pop>
        <me:pop ref="RC2.log">5.22966e-41</me:pop>
        <me:pop ref="Ring2.log">1.36059e-05</me:pop>
        <me:pop ref="Formamide2">0.993094</me:pop>
        <me:pop ref="Formaldehyde.log">0.00689213</me:pop>
      </me:population>
      <me:population time="15848.9" logTime="4.2">
        <me:pop ref="CH2oo.log">1.46098e-35</me:pop>
        <me:pop ref="APC">2.78923e-34</me:pop>
        <me:pop ref="Altamine2">2.27785e-15</me:pop>
        <me:pop ref="RC2.log">5.22961e-41</me:pop>
        <me:pop ref="Ring2.log">1.36057e-05</me:pop>
        <me:pop ref="Formamide2">0.993094</me:pop>
        <me:pop ref="Formaldehyde.log">0.00689213</me:pop>
      </me:population>
      <me:population time="19952.6" logTime="4.3">
        <me:pop ref="CH2oo.log">1.46096e-35</me:pop>
        <me:pop ref="APC">2.78919e-34</me:pop>
        <me:pop ref="Altamine2">2.27801e-15</me:pop>
        <me:pop ref="RC2.log">5.22955e-41</me:pop>
        <me:pop ref="Ring2.log">1.36056e-05</me:pop>
        <me:pop ref="Formamide2">0.993094</me:pop>
        <me:pop ref="Formaldehyde.log">0.00689213</me:pop>
      </me:population>
      <me:population time="25118.9" logTime="4.4">
        <me:pop ref="CH2oo.log">1.46094e-35</me:pop>
        <me:pop ref="APC">2.78915e-34</me:pop>
        <me:pop ref="Altamine2">2.27821e-15</me:pop>
        <me:pop ref="RC2.log">5.22948e-41</me:pop>
        <me:pop ref="Ring2.log">1.36054e-05</me:pop>
        <me:pop ref="Formamide2">0.993094</me:pop>
        <me:pop ref="Formaldehyde.log">0.00689213</me:pop>
      </me:population>
      <me:population time="31622.8" logTime="4.5">
        <me:pop ref="CH2oo.log">1.46092e-35</me:pop>
        <me:pop ref="APC">2.7891e-34</me:pop>
        <me:pop ref="Altamine2">2.27846e-15</me:pop>
        <me:pop ref="RC2.log">5.22938e-41</me:pop>
        <me:pop ref="Ring2.log">1.36051e-05</me:pop>
        <me:pop ref="Formamide2">0.993094</me:pop>
        <me:pop ref="Formaldehyde.log">0.00689213</me:pop>
      </me:population>
      <me:population time="39810.7" logTime="4.6">
        <me:pop ref="CH2oo.log">1.46088e-35</me:pop>
        <me:pop ref="APC">2.78904e-34</me:pop>
        <me:pop ref="Altamine2">2.27878e-15</me:pop>
        <me:pop ref="RC2.log">5.22926e-41</me:pop>
        <me:pop ref="Ring2.log">1.36048e-05</me:pop>
        <me:pop ref="Formamide2">0.993094</me:pop>
        <me:pop ref="Formaldehyde.log">0.00689213</me:pop>
      </me:population>
      <me:population time="50118.7" logTime="4.7">
        <me:pop ref="CH2oo.log">1.46084e-35</me:pop>
        <me:pop ref="APC">2.78896e-34</me:pop>
        <me:pop ref="Altamine2">2.27918e-15</me:pop>
        <me:pop ref="RC2.log">5.22912e-41</me:pop>
        <me:pop ref="Ring2.log">1.36044e-05</me:pop>
        <me:pop ref="Formamide2">0.993094</me:pop>
        <me:pop ref="Formaldehyde.log">0.00689213</me:pop>
      </me:population>
      <me:population time="63095.7" logTime="4.8">
        <me:pop ref="CH2oo.log">1.46079e-35</me:pop>
        <me:pop ref="APC">2.78886e-34</me:pop>
        <me:pop ref="Altamine2">2.27968e-15</me:pop>
        <me:pop ref="RC2.log">5.22893e-41</me:pop>
        <me:pop ref="Ring2.log">1.3604e-05</me:pop>
        <me:pop ref="Formamide2">0.993094</me:pop>
        <me:pop ref="Formaldehyde.log">0.00689213</me:pop>
      </me:population>
      <me:population time="79432.8" logTime="4.9">
        <me:pop ref="CH2oo.log">1.46072e-35</me:pop>
        <me:pop ref="APC">2.78874e-34</me:pop>
        <me:pop ref="Altamine2">2.28031e-15</me:pop>
        <me:pop ref="RC2.log">5.22869e-41</me:pop>
        <me:pop ref="Ring2.log">1.36033e-05</me:pop>
        <me:pop ref="Formamide2">0.993094</me:pop>
        <me:pop ref="Formaldehyde.log">0.00689213</me:pop>
      </me:population>
      <me:population time="100000" logTime="5">
        <me:pop ref="CH2oo.log">1.46064e-35</me:pop>
        <me:pop ref="APC">2.78858e-34</me:pop>
        <me:pop ref="Altamine2">2.2811e-15</me:pop>
        <me:pop ref="RC2.log">5.22839e-41</me:pop>
        <me:pop ref="Ring2.log">1.36026e-05</me:pop>
        <me:pop ref="Formamide2">0.993094</me:pop>
        <me:pop ref="Formaldehyde.log">0.00689213</me:pop>
      </me:population>
    </me:populationList>
    <me:rateList T="298.15" conc="1.29552e+18" bathGas="N2" units="s-1">
      <me:warning> WARNING: Chemically significant eigenvalues (CSE) not well separated from internal energy relaxation eigenvals (IEREs).  The last CSE = -6.17184e+07 and the first IERE = -7.70664e+07 (last CSE)/(first IERE) ratio = 0.800847, which is less than an order of magnitude  Results obtained from Bartis Widom eigenvalue-vector analysis may be unreliable </me:warning>
      <me:firstOrderLoss ref="APC">-6.17184e+07</me:firstOrderLoss>
      <me:firstOrderLoss ref="Altamine2">-4.06036e-17</me:firstOrderLoss>
      <me:firstOrderLoss ref="CH2oo.log">-31.8159</me:firstOrderLoss>
      <me:firstOrderLoss ref="RC2.log">-4.12965e+06</me:firstOrderLoss>
      <me:firstOrderLoss ref="Ring2.log">-2.76747e-09</me:firstOrderLoss>
      <me:firstOrderRate fromRef="APC" toRef="Altamine2" reactionType="isomerization">1.90741e-17</me:firstOrderRate>
      <me:firstOrderRate fromRef="APC" toRef="CH2oo.log" reactionType="isomerization">-1.48369e-64</me:firstOrderRate>
      <me:firstOrderRate fromRef="APC" toRef="RC2.log" reactionType="isomerization">-7.29869e-65</me:firstOrderRate>
      <me:firstOrderRate fromRef="APC" toRef="Ring2.log" reactionType="isomerization">-4.95589e-46</me:firstOrderRate>
      <me:firstOrderRate fromRef="Altamine2" toRef="APC" reactionType="isomerization">1.04212e-24</me:firstOrderRate>
      <me:firstOrderRate fromRef="Altamine2" toRef="CH2oo.log" reactionType="isomerization">2.54841e-96</me:firstOrderRate>
      <me:firstOrderRate fromRef="Altamine2" toRef="RC2.log" reactionType="isomerization">1.2429e-96</me:firstOrderRate>
      <me:firstOrderRate fromRef="Altamine2" toRef="Ring2.log" reactionType="isomerization">3.97914e-77</me:firstOrderRate>
      <me:firstOrderRate fromRef="CH2oo.log" toRef="APC" reactionType="isomerization">-9.26897e+12</me:firstOrderRate>
      <me:firstOrderRate fromRef="CH2oo.log" toRef="Altamine2" reactionType="isomerization">2.91396e-12</me:firstOrderRate>
      <me:firstOrderRate fromRef="CH2oo.log" toRef="RC2.log" reactionType="isomerization">6.62405</me:firstOrderRate>
      <me:firstOrderRate fromRef="CH2oo.log" toRef="Ring2.log" reactionType="isomerization">0.000261652</me:firstOrderRate>
      <me:firstOrderRate fromRef="RC2.log" toRef="APC" reactionType="isomerization">-2.42028e+18</me:firstOrderRate>
      <me:firstOrderRate fromRef="RC2.log" toRef="Altamine2" reactionType="isomerization">7.54369e-07</me:firstOrderRate>
      <me:firstOrderRate fromRef="RC2.log" toRef="CH2oo.log" reactionType="isomerization">3.51605e+06</me:firstOrderRate>
      <me:firstOrderRate fromRef="RC2.log" toRef="Ring2.log" reactionType="isomerization">58.9199</me:firstOrderRate>
      <me:firstOrderRate fromRef="Ring2.log" toRef="APC" reactionType="isomerization">-2.44339e+06</me:firstOrderRate>
      <me:firstOrderRate fromRef="Ring2.log" toRef="Altamine2" reactionType="isomerization">3.59075e-18</me:firstOrderRate>
      <me:firstOrderRate fromRef="Ring2.log" toRef="CH2oo.log" reactionType="isomerization">2.06493e-29</me:firstOrderRate>
      <me:firstOrderRate fromRef="Ring2.log" toRef="RC2.log" reactionType="isomerization">8.76016e-30</me:firstOrderRate>
      <me:firstOrderRate fromRef="APC" toRef="Formamide2+CO" reactionType="irreversible">1.1641e-30</me:firstOrderRate>
      <me:firstOrderRate fromRef="Altamine2" toRef="Formamide2+CO" reactionType="irreversible">4.05744e-17</me:firstOrderRate>
      <me:firstOrderRate fromRef="CH2oo.log" toRef="Formamide2+CO" reactionType="irreversible">25.0197</me:firstOrderRate>
      <me:firstOrderRate fromRef="RC2.log" toRef="Formamide2+CO" reactionType="irreversible">620212</me:firstOrderRate>
      <me:firstOrderRate fromRef="Ring2.log" toRef="Formamide2+CO" reactionType="irreversible">2.77181e-09</me:firstOrderRate>
      <me:firstOrderRate fromRef="APC" toRef="Formaldehyde.log+IsoC2.log" reactionType="irreversible">1.08799e-36</me:firstOrderRate>
      <me:firstOrderRate fromRef="Altamine2" toRef="Formaldehyde.log+IsoC2.log" reactionType="irreversible">-1.83709e-68</me:firstOrderRate>
      <me:firstOrderRate fromRef="CH2oo.log" toRef="Formaldehyde.log+IsoC2.log" reactionType="irreversible">0.176463</me:firstOrderRate>
      <me:firstOrderRate fromRef="RC2.log" toRef="Formaldehyde.log+IsoC2.log" reactionType="irreversible">2543.28</me:firstOrderRate>
      <me:firstOrderRate fromRef="Ring2.log" toRef="Formaldehyde.log+IsoC2.log" reactionType="irreversible">7.35585e-16</me:firstOrderRate>
    </me:rateList>
    <me:eigenvalueList number="3218" selection="12">
      <me:eigenvalue>-2.89257e+08</me:eigenvalue>
      <me:eigenvalue>-2.81754e+08</me:eigenvalue>
      <me:eigenvalue>-2.59962e+08</me:eigenvalue>
      <me:eigenvalue>-2.40146e+08</me:eigenvalue>
      <me:eigenvalue>-2.34639e+08</me:eigenvalue>
      <me:eigenvalue>-2.14045e+08</me:eigenvalue>
      <me:eigenvalue>-1.92654e+08</me:eigenvalue>
      <me:eigenvalue>-1.54296e+08</me:eigenvalue>
      <me:eigenvalue>-9.64782e+06</me:eigenvalue>
      <me:eigenvalue>-26.396</me:eigenvalue>
      <me:eigenvalue>-2.81349e-09</me:eigenvalue>
      <me:eigenvalue>-4.06038e-17</me:eigenvalue>
    </me:eigenvalueList>
    <me:populationList T="298.15" conc="3.2388e+18">
      <me:population time="1e-10" logTime="-10">
        <me:pop ref="CH2oo.log">1</me:pop>
        <me:pop ref="APC">5.43763e-20</me:pop>
        <me:pop ref="Altamine2">2.80542e-10</me:pop>
        <me:pop ref="RC2.log">9.90011e-08</me:pop>
        <me:pop ref="Ring2.log">1.7619e-09</me:pop>
        <me:pop ref="Formamide2">3.52153e-10</me:pop>
        <me:pop ref="Formaldehyde.log">3.79245e-12</me:pop>
      </me:population>
      <me:population time="1.25893e-10" logTime="-9.9">
        <me:pop ref="CH2oo.log">1</me:pop>
        <me:pop ref="APC">6.89623e-20</me:pop>
        <me:pop ref="Altamine2">3.5725e-10</me:pop>
        <me:pop ref="RC2.log">1.00224e-07</me:pop>
        <me:pop ref="Ring2.log">2.07229e-09</me:pop>
        <me:pop ref="Formamide2">5.90339e-10</me:pop>
        <me:pop ref="Formaldehyde.log">6.21105e-12</me:pop>
      </me:population>
      <me:population time="1.58489e-10" logTime="-9.8">
        <me:pop ref="CH2oo.log">1</me:pop>
        <me:pop ref="APC">8.46304e-20</me:pop>
        <me:pop ref="Altamine2">4.40324e-10</me:pop>
        <me:pop ref="RC2.log">1.0153e-07</me:pop>
        <me:pop ref="Ring2.log">2.40395e-09</me:pop>
        <me:pop ref="Formamide2">9.63741e-10</me:pop>
        <me:pop ref="Formaldehyde.log">9.73664e-12</me:pop>
      </me:population>
      <me:population time="1.99526e-10" logTime="-9.7">
        <me:pop ref="CH2oo.log">1</me:pop>
        <me:pop ref="APC">1.00494e-19</me:pop>
        <me:pop ref="Altamine2">5.25211e-10</me:pop>
        <me:pop ref="RC2.log">1.02926e-07</me:pop>
        <me:pop ref="Ring2.log">2.74591e-09</me:pop>
        <me:pop ref="Formamide2">1.53027e-09</me:pop>
        <me:pop ref="Formaldehyde.log">1.47174e-11</me:pop>
      </me:population>
      <me:population time="2.51189e-10" logTime="-9.6">
        <me:pop ref="CH2oo.log">1</me:pop>
        <me:pop ref="APC">1.15596e-19</me:pop>
        <me:pop ref="Altamine2">6.06853e-10</me:pop>
        <me:pop ref="RC2.log">1.04449e-07</me:pop>
        <me:pop ref="Ring2.log">3.08401e-09</me:pop>
        <me:pop ref="Formamide2">2.36254e-09</me:pop>
        <me:pop ref="Formaldehyde.log">2.16022e-11</me:pop>
      </me:population>
      <me:population time="3.16228e-10" logTime="-9.5">
        <me:pop ref="CH2oo.log">1</me:pop>
        <me:pop ref="APC">1.29079e-19</me:pop>
        <me:pop ref="Altamine2">6.80568e-10</me:pop>
        <me:pop ref="RC2.log">1.06166e-07</me:pop>
        <me:pop ref="Ring2.log">3.40246e-09</me:pop>
        <me:pop ref="Formamide2">3.54828e-09</me:pop>
        <me:pop ref="Formaldehyde.log">3.0952e-11</me:pop>
      </me:population>
      <me:population time="3.98107e-10" logTime="-9.4">
        <me:pop ref="CH2oo.log">1</me:pop>
        <me:pop ref="APC">1.40324e-19</me:pop>
        <me:pop ref="Altamine2">7.42817e-10</me:pop>
        <me:pop ref="RC2.log">1.08174e-07</me:pop>
        <me:pop ref="Ring2.log">3.68648e-09</me:pop>
        <me:pop ref="Formamide2">5.19078e-09</me:pop>
        <me:pop ref="Formaldehyde.log">4.34464e-11</me:pop>
      </me:population>
      <me:population time="5.01187e-10" logTime="-9.3">
        <me:pop ref="CH2oo.log">1</me:pop>
        <me:pop ref="APC">1.49041e-19</me:pop>
        <me:pop ref="Altamine2">7.91761e-10</me:pop>
        <me:pop ref="RC2.log">1.10593e-07</me:pop>
        <me:pop ref="Ring2.log">3.9253e-09</me:pop>
        <me:pop ref="Formamide2">7.41001e-09</me:pop>
        <me:pop ref="Formaldehyde.log">5.98935e-11</me:pop>
      </me:population>
      <me:population time="6.30957e-10" logTime="-9.2">
        <me:pop ref="CH2oo.log">1</me:pop>
        <me:pop ref="APC">1.55301e-19</me:pop>
        <me:pop ref="Altamine2">8.27487e-10</me:pop>
        <me:pop ref="RC2.log">1.13553e-07</me:pop>
        <me:pop ref="Ring2.log">4.1147e-09</me:pop>
        <me:pop ref="Formamide2">1.0346e-08</me:pop>
        <me:pop ref="Formaldehyde.log">8.12567e-11</me:pop>
      </me:population>
      <me:population time="7.94328e-10" logTime="-9.1">
        <me:pop ref="CH2oo.log">1</me:pop>
        <me:pop ref="APC">1.59479e-19</me:pop>
        <me:pop ref="Altamine2">8.51797e-10</me:pop>
        <me:pop ref="RC2.log">1.17192e-07</me:pop>
        <me:pop ref="Ring2.log">4.25766e-09</me:pop>
        <me:pop ref="Formamide2">1.4166e-08</me:pop>
        <me:pop ref="Formaldehyde.log">1.08704e-10</me:pop>
      </me:population>
      <me:population time="1e-09" logTime="-9">
        <me:pop ref="CH2oo.log">1</me:pop>
        <me:pop ref="APC">1.62122e-19</me:pop>
        <me:pop ref="Altamine2">8.67541e-10</me:pop>
        <me:pop ref="RC2.log">1.21657e-07</me:pop>
        <me:pop ref="Ring2.log">4.36288e-09</me:pop>
        <me:pop ref="Formamide2">1.90759e-08</me:pop>
        <me:pop ref="Formaldehyde.log">1.43688e-10</me:pop>
      </me:population>
      <me:population time="1.25893e-09" logTime="-8.9">
        <me:pop ref="CH2oo.log">1</me:pop>
        <me:pop ref="APC">1.63789e-19</me:pop>
        <me:pop ref="Altamine2">8.77726e-10</me:pop>
        <me:pop ref="RC2.log">1.2712e-07</me:pop>
        <me:pop ref="Ring2.log">4.44152e-09</me:pop>
        <me:pop ref="Formamide2">2.53367e-08</me:pop>
        <me:pop ref="Formaldehyde.log">1.88047e-10</me:pop>
      </me:population>
      <me:population time="1.58489e-09" logTime="-8.8">
        <me:pop ref="CH2oo.log">1</me:pop>
        <me:pop ref="APC">1.6492e-19</me:pop>
        <me:pop ref="Altamine2">8.84788e-10</me:pop>
        <me:pop ref="RC2.log">1.33776e-07</me:pop>
        <me:pop ref="Ring2.log">4.50377e-09</me:pop>
        <me:pop ref="Formamide2">3.32835e-08</me:pop>
        <me:pop ref="Formaldehyde.log">2.4413e-10</me:pop>
      </me:population>
      <me:population time="1.99526e-09" logTime="-8.7">
        <me:pop ref="CH2oo.log">1</me:pop>
        <me:pop ref="APC">1.65788e-19</me:pop>
        <me:pop ref="Altamine2">8.9028e-10</me:pop>
        <me:pop ref="RC2.log">1.41859e-07</me:pop>
        <me:pop ref="Ring2.log">4.55686e-09</me:pop>
        <me:pop ref="Formamide2">4.33468e-08</me:pop>
        <me:pop ref="Formaldehyde.log">3.1494e-10</me:pop>
      </me:population>
      <me:population time="2.51189e-09" logTime="-8.6">
        <me:pop ref="CH2oo.log">1</me:pop>
        <me:pop ref="APC">1.6653e-19</me:pop>
        <me:pop ref="Altamine2">8.9498e-10</me:pop>
        <me:pop ref="RC2.log">1.51648e-07</me:pop>
        <me:pop ref="Ring2.log">4.60474e-09</me:pop>
        <me:pop ref="Formamide2">5.60759e-08</me:pop>
        <me:pop ref="Formaldehyde.log">4.04296e-10</me:pop>
      </me:population>
      <me:population time="3.16228e-09" logTime="-8.5">
        <me:pop ref="CH2oo.log">1</me:pop>
        <me:pop ref="APC">1.67191e-19</me:pop>
        <me:pop ref="Altamine2">8.99172e-10</me:pop>
        <me:pop ref="RC2.log">1.63478e-07</me:pop>
        <me:pop ref="Ring2.log">4.64906e-09</me:pop>
        <me:pop ref="Formamide2">7.21673e-08</me:pop>
        <me:pop ref="Formaldehyde.log">5.17028e-10</me:pop>
      </me:population>
      <me:population time="3.98107e-09" logTime="-8.4">
        <me:pop ref="CH2oo.log">1</me:pop>
        <me:pop ref="APC">1.67782e-19</me:pop>
        <me:pop ref="Altamine2">9.02915e-10</me:pop>
        <me:pop ref="RC2.log">1.77764e-07</me:pop>
        <me:pop ref="Ring2.log">4.69027e-09</me:pop>
        <me:pop ref="Formamide2">9.25001e-08</me:pop>
        <me:pop ref="Formaldehyde.log">6.5923e-10</me:pop>
      </me:population>
      <me:population time="5.01187e-09" logTime="-8.3">
        <me:pop ref="CH2oo.log">1</me:pop>
        <me:pop ref="APC">1.68302e-19</me:pop>
        <me:pop ref="Altamine2">9.06203e-10</me:pop>
        <me:pop ref="RC2.log">1.9502e-07</me:pop>
        <me:pop ref="Ring2.log">4.72852e-09</me:pop>
        <me:pop ref="Formamide2">1.18181e-07</me:pop>
        <me:pop ref="Formaldehyde.log">8.38575e-10</me:pop>
      </me:population>
      <me:population time="6.30957e-09" logTime="-8.2">
        <me:pop ref="CH2oo.log">1</me:pop>
        <me:pop ref="APC">1.68751e-19</me:pop>
        <me:pop ref="Altamine2">9.09043e-10</me:pop>
        <me:pop ref="RC2.log">2.15886e-07</me:pop>
        <me:pop ref="Ring2.log">4.76416e-09</me:pop>
        <me:pop ref="Formamide2">1.50603e-07</me:pop>
        <me:pop ref="Formaldehyde.log">1.06472e-09</me:pop>
      </me:population>
      <me:population time="7.94328e-09" logTime="-8.1">
        <me:pop ref="CH2oo.log">1</me:pop>
        <me:pop ref="APC">1.69137e-19</me:pop>
        <me:pop ref="Altamine2">9.1148e-10</me:pop>
        <me:pop ref="RC2.log">2.41156e-07</me:pop>
        <me:pop ref="Ring2.log">4.79798e-09</me:pop>
        <me:pop ref="Formamide2">1.9152e-07</me:pop>
        <me:pop ref="Formaldehyde.log">1.34981e-09</me:pop>
      </me:population>
      <me:population time="1e-08" logTime="-8">
        <me:pop ref="CH2oo.log">0.999999</me:pop>
        <me:pop ref="APC">1.69473e-19</me:pop>
        <me:pop ref="Altamine2">9.13596e-10</me:pop>
        <me:pop ref="RC2.log">2.71801e-07</me:pop>
        <me:pop ref="Ring2.log">4.83129e-09</me:pop>
        <me:pop ref="Formamide2">2.43139e-07</me:pop>
        <me:pop ref="Formaldehyde.log">1.70916e-09</me:pop>
      </me:population>
      <me:population time="1.25893e-08" logTime="-7.9">
        <me:pop ref="CH2oo.log">0.999999</me:pop>
        <me:pop ref="APC">1.69776e-19</me:pop>
        <me:pop ref="Altamine2">9.155e-10</me:pop>
        <me:pop ref="RC2.log">3.08986e-07</me:pop>
        <me:pop ref="Ring2.log">4.86587e-09</me:pop>
        <me:pop ref="Formamide2">3.08243e-07</me:pop>
        <me:pop ref="Formaldehyde.log">2.16204e-09</me:pop>
      </me:population>
      <me:population time="1.58489e-08" logTime="-7.8">
        <me:pop ref="CH2oo.log">0.999999</me:pop>
        <me:pop ref="APC">1.70067e-19</me:pop>
        <me:pop ref="Altamine2">9.17322e-10</me:pop>
        <me:pop ref="RC2.log">3.54063e-07</me:pop>
        <me:pop ref="Ring2.log">4.90391e-09</me:pop>
        <me:pop ref="Formamide2">3.90346e-07</me:pop>
        <me:pop ref="Formaldehyde.log">2.73273e-09</me:pop>
      </me:population>
      <me:population time="1.99526e-08" logTime="-7.7">
        <me:pop ref="CH2oo.log">0.999999</me:pop>
        <me:pop ref="APC">1.70367e-19</me:pop>
        <me:pop ref="Altamine2">9.19201e-10</me:pop>
        <me:pop ref="RC2.log">4.08528e-07</me:pop>
        <me:pop ref="Ring2.log">4.94805e-09</me:pop>
        <me:pop ref="Formamide2">4.93883e-07</me:pop>
        <me:pop ref="Formaldehyde.log">3.45188e-09</me:pop>
      </me:population>
      <me:population time="2.51189e-08" logTime="-7.6">
        <me:pop ref="CH2oo.log">0.999999</me:pop>
        <me:pop ref="APC">1.70699e-19</me:pop>
        <me:pop ref="Altamine2">9.21273e-10</me:pop>
        <me:pop ref="RC2.log">4.73922e-07</me:pop>
        <me:pop ref="Ring2.log">5.00125e-09</me:pop>
        <me:pop ref="Formamide2">6.24468e-07</me:pop>
        <me:pop ref="Formaldehyde.log">4.35814e-09</me:pop>
      </me:population>
      <me:population time="3.16228e-08" logTime="-7.5">
        <me:pop ref="CH2oo.log">0.999999</me:pop>
        <me:pop ref="APC">1.71081e-19</me:pop>
        <me:pop ref="Altamine2">9.23653e-10</me:pop>
        <me:pop ref="RC2.log">5.51661e-07</me:pop>
        <me:pop ref="Ring2.log">5.06674e-09</me:pop>
        <me:pop ref="Formamide2">7.89204e-07</me:pop>
        <me:pop ref="Formaldehyde.log">5.50035e-09</me:pop>
      </me:population>
      <me:population time="3.98107e-08" logTime="-7.4">
        <me:pop ref="CH2oo.log">0.999998</me:pop>
        <me:pop ref="APC">1.71523e-19</me:pop>
        <me:pop ref="Altamine2">9.26414e-10</me:pop>
        <me:pop ref="RC2.log">6.42814e-07</me:pop>
        <me:pop ref="Ring2.log">5.14801e-09</me:pop>
        <me:pop ref="Formamide2">9.97089e-07</me:pop>
        <me:pop ref="Formaldehyde.log">6.94018e-09</me:pop>
      </me:population>
      <me:population time="5.01187e-08" logTime="-7.3">
        <me:pop ref="CH2oo.log">0.999998</me:pop>
        <me:pop ref="APC">1.72032e-19</me:pop>
        <me:pop ref="Altamine2">9.29587e-10</me:pop>
        <me:pop ref="RC2.log">7.47781e-07</me:pop>
        <me:pop ref="Ring2.log">5.24898e-09</me:pop>
        <me:pop ref="Formamide2">1.25952e-06</me:pop>
        <me:pop ref="Formaldehyde.log">8.75556e-09</me:pop>
      </me:population>
      <me:population time="6.30957e-08" logTime="-7.2">
        <me:pop ref="CH2oo.log">0.999998</me:pop>
        <me:pop ref="APC">1.72605e-19</me:pop>
        <me:pop ref="Altamine2">9.33156e-10</me:pop>
        <me:pop ref="RC2.log">8.65915e-07</me:pop>
        <me:pop ref="Ring2.log">5.3743e-09</me:pop>
        <me:pop ref="Formamide2">1.59094e-06</me:pop>
        <me:pop ref="Formaldehyde.log">1.1045e-08</me:pop>
      </me:population>
      <me:population time="7.94328e-08" logTime="-7.1">
        <me:pop ref="CH2oo.log">0.999997</me:pop>
        <me:pop ref="APC">1.7323e-19</me:pop>
        <me:pop ref="Altamine2">9.37058e-10</me:pop>
        <me:pop ref="RC2.log">9.95074e-07</me:pop>
        <me:pop ref="Ring2.log">5.52956e-09</me:pop>
        <me:pop ref="Formamide2">2.0096e-06</me:pop>
        <me:pop ref="Formaldehyde.log">1.39327e-08</me:pop>
      </me:population>
      <me:population time="1e-07" logTime="-7">
        <me:pop ref="CH2oo.log">0.999996</me:pop>
        <me:pop ref="APC">1.7389e-19</me:pop>
        <me:pop ref="Altamine2">9.41172e-10</me:pop>
        <me:pop ref="RC2.log">1.13124e-06</me:pop>
        <me:pop ref="Ring2.log">5.72163e-09</me:pop>
        <me:pop ref="Formamide2">2.53861e-06</me:pop>
        <me:pop ref="Formaldehyde.log">1.75759e-08</me:pop>
      </me:population>
      <me:population time="1.25893e-07" logTime="-6.9">
        <me:pop ref="CH2oo.log">0.999995</me:pop>
        <me:pop ref="APC">1.74554e-19</me:pop>
        <me:pop ref="Altamine2">9.45315e-10</me:pop>
        <me:pop ref="RC2.log">1.26838e-06</me:pop>
        <me:pop ref="Ring2.log">5.95903e-09</me:pop>
        <me:pop ref="Formamide2">3.20712e-06</me:pop>
        <me:pop ref="Formaldehyde.log">2.21725e-08</me:pop>
      </me:population>
      <me:population time="1.58489e-07" logTime="-6.8">
        <me:pop ref="CH2oo.log">0.999995</me:pop>
        <me:pop ref="APC">1.75186e-19</me:pop>
        <me:pop ref="Altamine2">9.49255e-10</me:pop>
        <me:pop ref="RC2.log">1.39878e-06</me:pop>
        <me:pop ref="Ring2.log">6.25249e-09</me:pop>
        <me:pop ref="Formamide2">4.05183e-06</me:pop>
        <me:pop ref="Formaldehyde.log">2.7972e-08</me:pop>
      </me:population>
      <me:population time="1.99526e-07" logTime="-6.7">
        <me:pop ref="CH2oo.log">0.999993</me:pop>
        <me:pop ref="APC">1.75745e-19</me:pop>
        <me:pop ref="Altamine2">9.5274e-10</me:pop>
        <me:pop ref="RC2.log">1.51414e-06</me:pop>
        <me:pop ref="Ring2.log">6.61569e-09</me:pop>
        <me:pop ref="Formamide2">5.11885e-06</me:pop>
        <me:pop ref="Formaldehyde.log">3.52881e-08</me:pop>
      </me:population>
      <me:population time="2.51189e-07" logTime="-6.6">
        <me:pop ref="CH2oo.log">0.999992</me:pop>
        <me:pop ref="APC">1.76196e-19</me:pop>
        <me:pop ref="Altamine2">9.55555e-10</me:pop>
        <me:pop ref="RC2.log">1.60736e-06</me:pop>
        <me:pop ref="Ring2.log">7.06626e-09</me:pop>
        <me:pop ref="Formamide2">6.46597e-06</me:pop>
        <me:pop ref="Formaldehyde.log">4.45151e-08</me:pop>
      </me:population>
      <me:population time="3.16228e-07" logTime="-6.5">
        <me:pop ref="CH2oo.log">0.99999</me:pop>
        <me:pop ref="APC">1.76522e-19</me:pop>
        <me:pop ref="Altamine2">9.57585e-10</me:pop>
        <me:pop ref="RC2.log">1.6746e-06</me:pop>
        <me:pop ref="Ring2.log">7.62706e-09</me:pop>
        <me:pop ref="Formamide2">8.16558e-06</me:pop>
        <me:pop ref="Formaldehyde.log">5.61476e-08</me:pop>
      </me:population>
      <me:population time="3.98107e-07" logTime="-6.4">
        <me:pop ref="CH2oo.log">0.999988</me:pop>
        <me:pop ref="APC">1.76725e-19</me:pop>
        <me:pop ref="Altamine2">9.58855e-10</me:pop>
        <me:pop ref="RC2.log">1.71667e-06</me:pop>
        <me:pop ref="Ring2.log">8.32762e-09</me:pop>
        <me:pop ref="Formamide2">1.03084e-05</me:pop>
        <me:pop ref="Formaldehyde.log">7.08065e-08</me:pop>
      </me:population>
      <me:population time="5.01187e-07" logTime="-6.3">
        <me:pop ref="CH2oo.log">0.999985</me:pop>
        <me:pop ref="APC">1.76831e-19</me:pop>
        <me:pop ref="Altamine2">9.59518e-10</me:pop>
        <me:pop ref="RC2.log">1.73869e-06</me:pop>
        <me:pop ref="Ring2.log">9.2056e-09</me:pop>
        <me:pop ref="Formamide2">1.30083e-05</me:pop>
        <me:pop ref="Formaldehyde.log">8.92719e-08</me:pop>
      </me:population>
      <me:population time="6.30957e-07" logTime="-6.2">
        <me:pop ref="CH2oo.log">0.999982</me:pop>
        <me:pop ref="APC">1.76876e-19</me:pop>
        <me:pop ref="Altamine2">9.59793e-10</me:pop>
        <me:pop ref="RC2.log">1.74792e-06</me:pop>
        <me:pop ref="Ring2.log">1.03085e-08</me:pop>
        <me:pop ref="Formamide2">1.64086e-05</me:pop>
        <me:pop ref="Formaldehyde.log">1.12525e-07</me:pop>
      </me:population>
      <me:population time="7.94328e-07" logTime="-6.1">
        <me:pop ref="CH2oo.log">0.999977</me:pop>
        <me:pop ref="APC">1.76889e-19</me:pop>
        <me:pop ref="Altamine2">9.59878e-10</me:pop>
        <me:pop ref="RC2.log">1.75085e-06</me:pop>
        <me:pop ref="Ring2.log">1.16959e-08</me:pop>
        <me:pop ref="Formamide2">2.069e-05</me:pop>
        <me:pop ref="Formaldehyde.log">1.41803e-07</me:pop>
      </me:population>
      <me:population time="1e-06" logTime="-6">
        <me:pop ref="CH2oo.log">0.999972</me:pop>
        <me:pop ref="APC">1.76891e-19</me:pop>
        <me:pop ref="Altamine2">9.59893e-10</me:pop>
        <me:pop ref="RC2.log">1.7515e-06</me:pop>
        <me:pop ref="Ring2.log">1.34422e-08</me:pop>
        <me:pop ref="Formamide2">2.60801e-05</me:pop>
        <me:pop ref="Formaldehyde.log">1.78662e-07</me:pop>
      </me:population>
      <me:population time="1.25893e-06" logTime="-5.9">
        <me:pop ref="CH2oo.log">0.999965</me:pop>
        <me:pop ref="APC">1.76891e-19</me:pop>
        <me:pop ref="Altamine2">9.59889e-10</me:pop>
        <me:pop ref="RC2.log">1.75158e-06</me:pop>
        <me:pop ref="Ring2.log">1.56405e-08</me:pop>
        <me:pop ref="Formamide2">3.28659e-05</me:pop>
        <me:pop ref="Formaldehyde.log">2.25065e-07</me:pop>
      </me:population>
      <me:population time="1.58489e-06" logTime="-5.8">
        <me:pop ref="CH2oo.log">0.999957</me:pop>
        <me:pop ref="APC">1.76889e-19</me:pop>
        <me:pop ref="Altamine2">9.59881e-10</me:pop>
        <me:pop ref="RC2.log">1.75157e-06</me:pop>
        <me:pop ref="Ring2.log">1.84079e-08</me:pop>
        <me:pop ref="Formamide2">4.14086e-05</me:pop>
        <me:pop ref="Formaldehyde.log">2.83483e-07</me:pop>
      </me:population>
      <me:population time="1.99526e-06" logTime="-5.7">
        <me:pop ref="CH2oo.log">0.999946</me:pop>
        <me:pop ref="APC">1.76887e-19</me:pop>
        <me:pop ref="Altamine2">9.59871e-10</me:pop>
        <me:pop ref="RC2.log">1.75155e-06</me:pop>
        <me:pop ref="Ring2.log">2.18918e-08</me:pop>
        <me:pop ref="Formamide2">5.21632e-05</me:pop>
        <me:pop ref="Formaldehyde.log">3.57026e-07</me:pop>
      </me:population>
      <me:population time="2.51189e-06" logTime="-5.6">
        <me:pop ref="CH2oo.log">0.999932</me:pop>
        <me:pop ref="APC">1.76885e-19</me:pop>
        <me:pop ref="Altamine2">9.59858e-10</me:pop>
        <me:pop ref="RC2.log">1.75153e-06</me:pop>
        <me:pop ref="Ring2.log">2.62778e-08</me:pop>
        <me:pop ref="Formamide2">6.57022e-05</me:pop>
        <me:pop ref="Formaldehyde.log">4.49609e-07</me:pop>
      </me:population>
      <me:population time="3.16228e-06" logTime="-5.5">
        <me:pop ref="CH2oo.log">0.999915</me:pop>
        <me:pop ref="APC">1.76882e-19</me:pop>
        <me:pop ref="Altamine2">9.59841e-10</me:pop>
        <me:pop ref="RC2.log">1.7515e-06</me:pop>
        <me:pop ref="Ring2.log">3.17994e-08</me:pop>
        <me:pop ref="Formamide2">8.27466e-05</me:pop>
        <me:pop ref="Formaldehyde.log">5.66163e-07</me:pop>
      </me:population>
      <me:population time="3.98107e-06" logTime="-5.4">
        <me:pop ref="CH2oo.log">0.999893</me:pop>
        <me:pop ref="APC">1.76878e-19</me:pop>
        <me:pop ref="Altamine2">9.5982e-10</me:pop>
        <me:pop ref="RC2.log">1.75146e-06</me:pop>
        <me:pop ref="Ring2.log">3.87504e-08</me:pop>
        <me:pop ref="Formamide2">0.000104204</me:pop>
        <me:pop ref="Formaldehyde.log">7.12893e-07</me:pop>
      </me:population>
      <me:population time="5.01187e-06" logTime="-5.3">
        <me:pop ref="CH2oo.log">0.999866</me:pop>
        <me:pop ref="APC">1.76873e-19</me:pop>
        <me:pop ref="Altamine2">9.59794e-10</me:pop>
        <me:pop ref="RC2.log">1.75142e-06</me:pop>
        <me:pop ref="Ring2.log">4.75011e-08</me:pop>
        <me:pop ref="Formamide2">0.000131216</me:pop>
        <me:pop ref="Formaldehyde.log">8.97611e-07</me:pop>
      </me:population>
      <me:population time="6.30957e-06" logTime="-5.2">
        <me:pop ref="CH2oo.log">0.999832</me:pop>
        <me:pop ref="APC">1.76867e-19</me:pop>
        <me:pop ref="Altamine2">9.59762e-10</me:pop>
        <me:pop ref="RC2.log">1.75136e-06</me:pop>
        <me:pop ref="Ring2.log">5.85172e-08</me:pop>
        <me:pop ref="Formamide2">0.000165221</me:pop>
        <me:pop ref="Formaldehyde.log">1.13015e-06</me:pop>
      </me:population>
      <me:population time="7.94328e-06" logTime="-5.1">
        <me:pop ref="CH2oo.log">0.999789</me:pop>
        <me:pop ref="APC">1.76859e-19</me:pop>
        <me:pop ref="Altamine2">9.5972e-10</me:pop>
        <me:pop ref="RC2.log">1.75128e-06</me:pop>
        <me:pop ref="Ring2.log">7.23851e-08</me:pop>
        <me:pop ref="Formamide2">0.00020803</me:pop>
        <me:pop ref="Formaldehyde.log">1.42289e-06</me:pop>
      </me:population>
      <me:population time="1e-05" logTime="-5">
        <me:pop ref="CH2oo.log">0.999734</me:pop>
        <me:pop ref="APC">1.7685e-19</me:pop>
        <me:pop ref="Altamine2">9.59668e-10</me:pop>
        <me:pop ref="RC2.log">1.75118e-06</me:pop>
        <me:pop ref="Ring2.log">8.98429e-08</me:pop>
        <me:pop ref="Formamide2">0.00026192</me:pop>
        <me:pop ref="Formaldehyde.log">1.7914e-06</me:pop>
      </me:population>
      <me:population time="1.25893e-05" logTime="-4.9">
        <me:pop ref="CH2oo.log">0.999666</me:pop>
        <me:pop ref="APC">1.76838e-19</me:pop>
        <me:pop ref="Altamine2">9.59603e-10</me:pop>
        <me:pop ref="RC2.log">1.75107e-06</me:pop>
        <me:pop ref="Ring2.log">1.1182e-07</me:pop>
        <me:pop ref="Formamide2">0.00032976</me:pop>
        <me:pop ref="Formaldehyde.log">2.25531e-06</me:pop>
      </me:population>
      <me:population time="1.58489e-05" logTime="-4.8">
        <me:pop ref="CH2oo.log">0.99958</me:pop>
        <me:pop ref="APC">1.76822e-19</me:pop>
        <me:pop ref="Altamine2">9.5952e-10</me:pop>
        <me:pop ref="RC2.log">1.75091e-06</me:pop>
        <me:pop ref="Ring2.log">1.39485e-07</me:pop>
        <me:pop ref="Formamide2">0.000415159</me:pop>
        <me:pop ref="Formaldehyde.log">2.83929e-06</me:pop>
      </me:population>
      <me:population time="1.99526e-05" logTime="-4.7">
        <me:pop ref="CH2oo.log">0.999472</me:pop>
        <me:pop ref="APC">1.76803e-19</me:pop>
        <me:pop ref="Altamine2">9.59417e-10</me:pop>
        <me:pop ref="RC2.log">1.75072e-06</me:pop>
        <me:pop ref="Ring2.log">1.74309e-07</me:pop>
        <me:pop ref="Formamide2">0.000522658</me:pop>
        <me:pop ref="Formaldehyde.log">3.5744e-06</me:pop>
      </me:population>
      <me:population time="2.51189e-05" logTime="-4.6">
        <me:pop ref="CH2oo.log">0.999336</me:pop>
        <me:pop ref="APC">1.76779e-19</me:pop>
        <me:pop ref="Altamine2">9.59286e-10</me:pop>
        <me:pop ref="RC2.log">1.75049e-06</me:pop>
        <me:pop ref="Ring2.log">2.18146e-07</me:pop>
        <me:pop ref="Formamide2">0.000657976</me:pop>
        <me:pop ref="Formaldehyde.log">4.49974e-06</me:pop>
      </me:population>
      <me:population time="3.16228e-05" logTime="-4.5">
        <me:pop ref="CH2oo.log">0.999164</me:pop>
        <me:pop ref="APC">1.76749e-19</me:pop>
        <me:pop ref="Altamine2">9.59121e-10</me:pop>
        <me:pop ref="RC2.log">1.75019e-06</me:pop>
        <me:pop ref="Ring2.log">2.73324e-07</me:pop>
        <me:pop ref="Formamide2">0.000828305</me:pop>
        <me:pop ref="Formaldehyde.log">5.6645e-06</me:pop>
      </me:population>
      <me:population time="3.98107e-05" logTime="-4.4">
        <me:pop ref="CH2oo.log">0.998948</me:pop>
        <me:pop ref="APC">1.76711e-19</me:pop>
        <me:pop ref="Altamine2">9.58915e-10</me:pop>
        <me:pop ref="RC2.log">1.74981e-06</me:pop>
        <me:pop ref="Ring2.log">3.42776e-07</me:pop>
        <me:pop ref="Formamide2">0.00104269</me:pop>
        <me:pop ref="Formaldehyde.log">7.13056e-06</me:pop>
      </me:population>
      <me:population time="5.01187e-05" logTime="-4.3">
        <me:pop ref="CH2oo.log">0.998676</me:pop>
        <me:pop ref="APC">1.76663e-19</me:pop>
        <me:pop ref="Altamine2">9.58654e-10</me:pop>
        <me:pop ref="RC2.log">1.74933e-06</me:pop>
        <me:pop ref="Ring2.log">4.30189e-07</me:pop>
        <me:pop ref="Formamide2">0.00131253</me:pop>
        <me:pop ref="Formaldehyde.log">8.97576e-06</me:pop>
      </me:population>
      <me:population time="6.30957e-05" logTime="-4.2">
        <me:pop ref="CH2oo.log">0.998334</me:pop>
        <me:pop ref="APC">1.76602e-19</me:pop>
        <me:pop ref="Altamine2">9.58326e-10</me:pop>
        <me:pop ref="RC2.log">1.74873e-06</me:pop>
        <me:pop ref="Ring2.log">5.40202e-07</me:pop>
        <me:pop ref="Formamide2">0.00165213</me:pop>
        <me:pop ref="Formaldehyde.log">1.1298e-05</me:pop>
      </me:population>
      <me:population time="7.94328e-05" logTime="-4.1">
        <me:pop ref="CH2oo.log">0.997904</me:pop>
        <me:pop ref="APC">1.76526e-19</me:pop>
        <me:pop ref="Altamine2">9.57914e-10</me:pop>
        <me:pop ref="RC2.log">1.74798e-06</me:pop>
        <me:pop ref="Ring2.log">6.78646e-07</me:pop>
        <me:pop ref="Formamide2">0.00207949</me:pop>
        <me:pop ref="Formaldehyde.log">1.42204e-05</me:pop>
      </me:population>
      <me:population time="0.0001" logTime="-4">
        <me:pop ref="CH2oo.log">0.997362</me:pop>
        <me:pop ref="APC">1.7643e-19</me:pop>
        <me:pop ref="Altamine2">9.57395e-10</me:pop>
        <me:pop ref="RC2.log">1.74703e-06</me:pop>
        <me:pop ref="Ring2.log">8.52853e-07</me:pop>
        <me:pop ref="Formamide2">0.00261724</me:pop>
        <me:pop ref="Formaldehyde.log">1.78978e-05</me:pop>
      </me:population>
      <me:population time="0.000125893" logTime="-3.9">
        <me:pop ref="CH2oo.log">0.996681</me:pop>
        <me:pop ref="APC">1.7631e-19</me:pop>
        <me:pop ref="Altamine2">9.56742e-10</me:pop>
        <me:pop ref="RC2.log">1.74584e-06</me:pop>
        <me:pop ref="Ring2.log">1.07203e-06</me:pop>
        <me:pop ref="Formamide2">0.00329382</me:pop>
        <me:pop ref="Formaldehyde.log">2.25244e-05</me:pop>
      </me:population>
      <me:population time="0.000158489" logTime="-3.8">
        <me:pop ref="CH2oo.log">0.995824</me:pop>
        <me:pop ref="APC">1.76158e-19</me:pop>
        <me:pop ref="Altamine2">9.5592e-10</me:pop>
        <me:pop ref="RC2.log">1.74433e-06</me:pop>
        <me:pop ref="Ring2.log">1.34775e-06</me:pop>
        <me:pop ref="Formamide2">0.00414493</me:pop>
        <me:pop ref="Formaldehyde.log">2.83445e-05</me:pop>
      </me:population>
      <me:population time="0.000199526" logTime="-3.7">
        <me:pop ref="CH2oo.log">0.994746</me:pop>
        <me:pop ref="APC">1.75967e-19</me:pop>
        <me:pop ref="Altamine2">9.54887e-10</me:pop>
        <me:pop ref="RC2.log">1.74245e-06</me:pop>
        <me:pop ref="Ring2.log">1.69452e-06</me:pop>
        <me:pop ref="Formamide2">0.00521537</me:pop>
        <me:pop ref="Formaldehyde.log">3.56644e-05</me:pop>
      </me:population>
      <me:population time="0.000251189" logTime="-3.6">
        <me:pop ref="CH2oo.log">0.99339</me:pop>
        <me:pop ref="APC">1.75727e-19</me:pop>
        <me:pop ref="Altamine2">9.53587e-10</me:pop>
        <me:pop ref="RC2.log">1.74007e-06</me:pop>
        <me:pop ref="Ring2.log">2.13054e-06</me:pop>
        <me:pop ref="Formamide2">0.00656132</me:pop>
        <me:pop ref="Formaldehyde.log">4.48684e-05</me:pop>
      </me:population>
      <me:population time="0.000316228" logTime="-3.5">
        <me:pop ref="CH2oo.log">0.991686</me:pop>
        <me:pop ref="APC">1.75426e-19</me:pop>
        <me:pop ref="Altamine2">9.51954e-10</me:pop>
        <me:pop ref="RC2.log">1.73709e-06</me:pop>
        <me:pop ref="Ring2.log">2.67862e-06</me:pop>
        <me:pop ref="Formamide2">0.00825316</me:pop>
        <me:pop ref="Formaldehyde.log">5.64378e-05</me:pop>
      </me:population>
      <me:population time="0.000398107" logTime="-3.4">
        <me:pop ref="CH2oo.log">0.989545</me:pop>
        <me:pop ref="APC">1.75047e-19</me:pop>
        <me:pop ref="Altamine2">9.49902e-10</me:pop>
        <me:pop ref="RC2.log">1.73334e-06</me:pop>
        <me:pop ref="Ring2.log">3.36726e-06</me:pop>
        <me:pop ref="Formamide2">0.0103789</me:pop>
        <me:pop ref="Formaldehyde.log">7.09745e-05</me:pop>
      </me:population>
      <me:population time="0.000501187" logTime="-3.3">
        <me:pop ref="CH2oo.log">0.986856</me:pop>
        <me:pop ref="APC">1.74572e-19</me:pop>
        <me:pop ref="Altamine2">9.47325e-10</me:pop>
        <me:pop ref="RC2.log">1.72863e-06</me:pop>
        <me:pop ref="Ring2.log">4.23211e-06</me:pop>
        <me:pop ref="Formamide2">0.0130486</me:pop>
        <me:pop ref="Formaldehyde.log">8.92305e-05</me:pop>
      </me:population>
      <me:population time="0.000630957" logTime="-3.2">
        <me:pop ref="CH2oo.log">0.983482</me:pop>
        <me:pop ref="APC">1.73975e-19</me:pop>
        <me:pop ref="Altamine2">9.44091e-10</me:pop>
        <me:pop ref="RC2.log">1.72272e-06</me:pop>
        <me:pop ref="Ring2.log">5.31754e-06</me:pop>
        <me:pop ref="Formamide2">0.0163992</me:pop>
        <me:pop ref="Formaldehyde.log">0.000112143</me:pop>
      </me:population>
      <me:population time="0.000794328" logTime="-3.1">
        <me:pop ref="CH2oo.log">0.97925</me:pop>
        <me:pop ref="APC">1.73226e-19</me:pop>
        <me:pop ref="Altamine2">9.40035e-10</me:pop>
        <me:pop ref="RC2.log">1.7153e-06</me:pop>
        <me:pop ref="Ring2.log">6.67875e-06</me:pop>
        <me:pop ref="Formamide2">0.0206011</me:pop>
        <me:pop ref="Formaldehyde.log">0.000140877</me:pop>
      </me:population>
      <me:population time="0.001" logTime="-3">
        <me:pop ref="CH2oo.log">0.973948</me:pop>
        <me:pop ref="APC">1.72288e-19</me:pop>
        <me:pop ref="Altamine2">9.34954e-10</me:pop>
        <me:pop ref="RC2.log">1.70602e-06</me:pop>
        <me:pop ref="Ring2.log">8.38408e-06</me:pop>
        <me:pop ref="Formamide2">0.0258653</me:pop>
        <me:pop ref="Formaldehyde.log">0.000176874</me:pop>
      </me:population>
      <me:population time="0.00125893" logTime="-2.9">
        <me:pop ref="CH2oo.log">0.967314</me:pop>
        <me:pop ref="APC">1.71115e-19</me:pop>
        <me:pop ref="Altamine2">9.28596e-10</me:pop>
        <me:pop ref="RC2.log">1.6944e-06</me:pop>
        <me:pop ref="Ring2.log">1.05178e-05</me:pop>
        <me:pop ref="Formamide2">0.032452</me:pop>
        <me:pop ref="Formaldehyde.log">0.000221916</me:pop>
      </me:population>
      <me:population time="0.00158489" logTime="-2.8">
        <me:pop ref="CH2oo.log">0.959027</me:pop>
        <me:pop ref="APC">1.69649e-19</me:pop>
        <me:pop ref="Altamine2">9.20653e-10</me:pop>
        <me:pop ref="RC2.log">1.67988e-06</me:pop>
        <me:pop ref="Ring2.log">1.31834e-05</me:pop>
        <me:pop ref="Formamide2">0.0406803</me:pop>
        <me:pop ref="Formaldehyde.log">0.000278184</me:pop>
      </me:population>
      <me:population time="0.00199526" logTime="-2.7">
        <me:pop ref="CH2oo.log">0.948694</me:pop>
        <me:pop ref="APC">1.67821e-19</me:pop>
        <me:pop ref="Altamine2">9.1075e-10</me:pop>
        <me:pop ref="RC2.log">1.66178e-06</me:pop>
        <me:pop ref="Ring2.log">1.65068e-05</me:pop>
        <me:pop ref="Formamide2">0.0509391</me:pop>
        <me:pop ref="Formaldehyde.log">0.000348336</me:pop>
      </me:population>
      <me:population time="0.00251189" logTime="-2.6">
        <me:pop ref="CH2oo.log">0.935845</me:pop>
        <me:pop ref="APC">1.65548e-19</me:pop>
        <me:pop ref="Altamine2">8.98435e-10</me:pop>
        <me:pop ref="RC2.log">1.63927e-06</me:pop>
        <me:pop ref="Ring2.log">2.06397e-05</me:pop>
        <me:pop ref="Formamide2">0.0636971</me:pop>
        <me:pop ref="Formaldehyde.log">0.000435579</me:pop>
      </me:population>
      <me:population time="0.00316228" logTime="-2.5">
        <me:pop ref="CH2oo.log">0.919916</me:pop>
        <me:pop ref="APC">1.6273e-19</me:pop>
        <me:pop ref="Altamine2">8.83168e-10</me:pop>
        <me:pop ref="RC2.log">1.61137e-06</me:pop>
        <me:pop ref="Ring2.log">2.57633e-05</me:pop>
        <me:pop ref="Formamide2">0.079513</me:pop>
        <me:pop ref="Formaldehyde.log">0.000543733</me:pop>
      </me:population>
      <me:population time="0.00398107" logTime="-2.4">
        <me:pop ref="CH2oo.log">0.900247</me:pop>
        <me:pop ref="APC">1.59251e-19</me:pop>
        <me:pop ref="Altamine2">8.64317e-10</me:pop>
        <me:pop ref="RC2.log">1.57692e-06</me:pop>
        <me:pop ref="Ring2.log">3.20897e-05</me:pop>
        <me:pop ref="Formamide2">0.0990419</me:pop>
        <me:pop ref="Formaldehyde.log">0.000677277</me:pop>
      </me:population>
      <me:population time="0.00501187" logTime="-2.3">
        <me:pop ref="CH2oo.log">0.876083</me:pop>
        <me:pop ref="APC">1.54976e-19</me:pop>
        <me:pop ref="Altamine2">8.41157e-10</me:pop>
        <me:pop ref="RC2.log">1.53459e-06</me:pop>
        <me:pop ref="Ring2.log">3.98622e-05</me:pop>
        <me:pop ref="Formamide2">0.123035</me:pop>
        <me:pop ref="Formaldehyde.log">0.000841346</me:pop>
      </me:population>
      <me:population time="0.00630957" logTime="-2.2">
        <me:pop ref="CH2oo.log">0.846581</me:pop>
        <me:pop ref="APC">1.49757e-19</me:pop>
        <me:pop ref="Altamine2">8.12883e-10</me:pop>
        <me:pop ref="RC2.log">1.48291e-06</me:pop>
        <me:pop ref="Ring2.log">4.93512e-05</me:pop>
        <me:pop ref="Formamide2">0.152326</me:pop>
        <me:pop ref="Formaldehyde.log">0.00104165</me:pop>
      </me:population>
      <me:population time="0.00794328" logTime="-2.1">
        <me:pop ref="CH2oo.log">0.81085</me:pop>
        <me:pop ref="APC">1.43437e-19</me:pop>
        <me:pop ref="Altamine2">7.78637e-10</me:pop>
        <me:pop ref="RC2.log">1.42033e-06</me:pop>
        <me:pop ref="Ring2.log">6.08442e-05</me:pop>
        <me:pop ref="Formamide2">0.187804</me:pop>
        <me:pop ref="Formaldehyde.log">0.00128425</me:pop>
      </me:population>
      <me:population time="0.01" logTime="-2">
        <me:pop ref="CH2oo.log">0.768003</me:pop>
        <me:pop ref="APC">1.35857e-19</me:pop>
        <me:pop ref="Altamine2">7.37572e-10</me:pop>
        <me:pop ref="RC2.log">1.34527e-06</me:pop>
        <me:pop ref="Ring2.log">7.46258e-05</me:pop>
        <me:pop ref="Formamide2">0.230346</me:pop>
        <me:pop ref="Formaldehyde.log">0.00157517</me:pop>
      </me:population>
      <me:population time="0.0125893" logTime="-1.9">
        <me:pop ref="CH2oo.log">0.717267</me:pop>
        <me:pop ref="APC">1.26882e-19</me:pop>
        <me:pop ref="Altamine2">6.88945e-10</me:pop>
        <me:pop ref="RC2.log">1.2564e-06</me:pop>
        <me:pop ref="Ring2.log">9.0945e-05</me:pop>
        <me:pop ref="Formamide2">0.280721</me:pop>
        <me:pop ref="Formaldehyde.log">0.00191965</me:pop>
      </me:population>
      <me:population time="0.0158489" logTime="-1.8">
        <me:pop ref="CH2oo.log">0.658132</me:pop>
        <me:pop ref="APC">1.16421e-19</me:pop>
        <me:pop ref="Altamine2">6.32269e-10</me:pop>
        <me:pop ref="RC2.log">1.15282e-06</me:pop>
        <me:pop ref="Ring2.log">0.000109966</me:pop>
        <me:pop ref="Formamide2">0.339436</me:pop>
        <me:pop ref="Formaldehyde.log">0.00232116</me:pop>
      </me:population>
      <me:population time="0.0199526" logTime="-1.7">
        <me:pop ref="CH2oo.log">0.590568</me:pop>
        <me:pop ref="APC">1.0447e-19</me:pop>
        <me:pop ref="Altamine2">5.67514e-10</me:pop>
        <me:pop ref="RC2.log">1.03447e-06</me:pop>
        <me:pop ref="Ring2.log">0.000131697</me:pop>
        <me:pop ref="Formamide2">0.40652</me:pop>
        <me:pop ref="Formaldehyde.log">0.00277989</me:pop>
      </me:population>
      <me:population time="0.0251189" logTime="-1.6">
        <me:pop ref="CH2oo.log">0.515283</me:pop>
        <me:pop ref="APC">9.11519e-20</me:pop>
        <me:pop ref="Altamine2">4.95359e-10</me:pop>
        <me:pop ref="RC2.log">9.02596e-07</me:pop>
        <me:pop ref="Ring2.log">0.000155913</me:pop>
        <me:pop ref="Formamide2">0.481269</me:pop>
        <me:pop ref="Formaldehyde.log">0.00329105</me:pop>
      </me:population>
      <me:population time="0.0316228" logTime="-1.5">
        <me:pop ref="CH2oo.log">0.433998</me:pop>
        <me:pop ref="APC">7.67728e-20</me:pop>
        <me:pop ref="Altamine2">4.17454e-10</me:pop>
        <me:pop ref="RC2.log">7.60212e-07</me:pop>
        <me:pop ref="Ring2.log">0.000182058</me:pop>
        <me:pop ref="Formamide2">0.561977</me:pop>
        <me:pop ref="Formaldehyde.log">0.00384295</me:pop>
      </me:population>
      <me:population time="0.0398107" logTime="-1.4">
        <me:pop ref="CH2oo.log">0.349642</me:pop>
        <me:pop ref="APC">6.18506e-20</me:pop>
        <me:pop ref="Altamine2">3.36605e-10</me:pop>
        <me:pop ref="RC2.log">6.12451e-07</me:pop>
        <me:pop ref="Ring2.log">0.000209191</me:pop>
        <me:pop ref="Formamide2">0.645732</me:pop>
        <me:pop ref="Formaldehyde.log">0.0044157</me:pop>
      </me:population>
      <me:population time="0.0501187" logTime="-1.3">
        <me:pop ref="CH2oo.log">0.266352</me:pop>
        <me:pop ref="APC">4.71169e-20</me:pop>
        <me:pop ref="Altamine2">2.56779e-10</me:pop>
        <me:pop ref="RC2.log">4.66556e-07</me:pop>
        <me:pop ref="Ring2.log">0.000235981</me:pop>
        <me:pop ref="Formamide2">0.72843</me:pop>
        <me:pop ref="Formaldehyde.log">0.00498121</me:pop>
      </me:population>
      <me:population time="0.0630957" logTime="-1.2">
        <me:pop ref="CH2oo.log">0.189101</me:pop>
        <me:pop ref="APC">3.34513e-20</me:pop>
        <me:pop ref="Altamine2">1.82739e-10</me:pop>
        <me:pop ref="RC2.log">3.31238e-07</me:pop>
        <me:pop ref="Ring2.log">0.000260829</me:pop>
        <me:pop ref="Formamide2">0.805132</me:pop>
        <me:pop ref="Formaldehyde.log">0.00550572</me:pop>
      </me:population>
      <me:population time="0.0794328" logTime="-1.1">
        <me:pop ref="CH2oo.log">0.12286</me:pop>
        <me:pop ref="APC">2.17335e-20</me:pop>
        <me:pop ref="Altamine2">1.19252e-10</me:pop>
        <me:pop ref="RC2.log">2.15208e-07</me:pop>
        <me:pop ref="Ring2.log">0.000282135</me:pop>
        <me:pop ref="Formamide2">0.870902</me:pop>
        <me:pop ref="Formaldehyde.log">0.00595547</me:pop>
      </me:population>
      <me:population time="0.1" logTime="-1">
        <me:pop ref="CH2oo.log">0.0713898</me:pop>
        <me:pop ref="APC">1.26286e-20</me:pop>
        <me:pop ref="Altamine2">6.99221e-11</me:pop>
        <me:pop ref="RC2.log">1.2505e-07</me:pop>
        <me:pop ref="Ring2.log">0.00029869</me:pop>
        <me:pop ref="Formamide2">0.922006</me:pop>
        <me:pop ref="Formaldehyde.log">0.00630494</me:pop>
      </me:population>
      <me:population time="0.125893" logTime="-0.9">
        <me:pop ref="CH2oo.log">0.0360424</me:pop>
        <me:pop ref="APC">6.37578e-21</me:pop>
        <me:pop ref="Altamine2">3.60443e-11</me:pop>
        <me:pop ref="RC2.log">6.31336e-08</me:pop>
        <me:pop ref="Ring2.log">0.000310059</me:pop>
        <me:pop ref="Formamide2">0.957103</me:pop>
        <me:pop ref="Formaldehyde.log">0.00654493</me:pop>
      </me:population>
      <me:population time="0.158489" logTime="-0.8">
        <me:pop ref="CH2oo.log">0.0152453</me:pop>
        <me:pop ref="APC">2.69684e-21</me:pop>
        <me:pop ref="Altamine2">1.6112e-11</me:pop>
        <me:pop ref="RC2.log">2.67044e-08</me:pop>
        <me:pop ref="Ring2.log">0.000316749</me:pop>
        <me:pop ref="Formamide2">0.977752</me:pop>
        <me:pop ref="Formaldehyde.log">0.00668614</me:pop>
      </me:population>
      <me:population time="0.199526" logTime="-0.7">
        <me:pop ref="CH2oo.log">0.00516065</me:pop>
        <me:pop ref="APC">9.12901e-22</me:pop>
        <me:pop ref="Altamine2">6.4466e-12</me:pop>
        <me:pop ref="RC2.log">9.03964e-09</me:pop>
        <me:pop ref="Ring2.log">0.000319992</me:pop>
        <me:pop ref="Formamide2">0.987765</me:pop>
        <me:pop ref="Formaldehyde.log">0.00675461</me:pop>
      </me:population>
      <me:population time="0.251189" logTime="-0.6">
        <me:pop ref="CH2oo.log">0.00131967</me:pop>
        <me:pop ref="APC">2.33445e-22</me:pop>
        <me:pop ref="Altamine2">2.76533e-12</me:pop>
        <me:pop ref="RC2.log">2.3116e-09</me:pop>
        <me:pop ref="Ring2.log">0.000321228</me:pop>
        <me:pop ref="Formamide2">0.991578</me:pop>
        <me:pop ref="Formaldehyde.log">0.00678069</me:pop>
      </me:population>
      <me:population time="0.316228" logTime="-0.5">
        <me:pop ref="CH2oo.log">0.000237072</me:pop>
        <me:pop ref="APC">4.19373e-23</me:pop>
        <me:pop ref="Altamine2">1.72774e-12</me:pop>
        <me:pop ref="RC2.log">4.15267e-10</me:pop>
        <me:pop ref="Ring2.log">0.000321576</me:pop>
        <me:pop ref="Formamide2">0.992653</me:pop>
        <me:pop ref="Formaldehyde.log">0.00678804</me:pop>
      </me:population>
      <me:population time="0.398107" logTime="-0.4">
        <me:pop ref="CH2oo.log">2.73052e-05</me:pop>
        <me:pop ref="APC">4.8302e-24</me:pop>
        <me:pop ref="Altamine2">1.5267e-12</me:pop>
        <me:pop ref="RC2.log">4.78291e-11</me:pop>
        <me:pop ref="Ring2.log">0.000321644</me:pop>
        <me:pop ref="Formamide2">0.992862</me:pop>
        <me:pop ref="Formaldehyde.log">0.00678946</me:pop>
      </me:population>
      <me:population time="0.501187" logTime="-0.3">
        <me:pop ref="CH2oo.log">1.7971e-06</me:pop>
        <me:pop ref="APC">3.17902e-25</me:pop>
        <me:pop ref="Altamine2">1.50225e-12</me:pop>
        <me:pop ref="RC2.log">3.1479e-12</me:pop>
        <me:pop ref="Ring2.log">0.000321652</me:pop>
        <me:pop ref="Formamide2">0.992887</me:pop>
        <me:pop ref="Formaldehyde.log">0.00678964</me:pop>
      </me:population>
      <me:population time="0.630957" logTime="-0.2">
        <me:pop ref="CH2oo.log">5.84705e-08</me:pop>
        <me:pop ref="APC">1.03432e-26</me:pop>
        <me:pop ref="Altamine2">1.50058e-12</me:pop>
        <me:pop ref="RC2.log">1.0242e-13</me:pop>
        <me:pop ref="Ring2.log">0.000321652</me:pop>
        <me:pop ref="Formamide2">0.992889</me:pop>
        <me:pop ref="Formaldehyde.log">0.00678965</me:pop>
      </me:population>
      <me:population time="0.794328" logTime="-0.1">
        <me:pop ref="CH2oo.log">7.83633e-10</me:pop>
        <me:pop ref="APC">1.38629e-28</me:pop>
        <me:pop ref="Altamine2">1.50053e-12</me:pop>
        <me:pop ref="RC2.log">1.37265e-15</me:pop>
        <me:pop ref="Ring2.log">0.000321652</me:pop>
        <me:pop ref="Formamide2">0.992889</me:pop>
        <me:pop ref="Formaldehyde.log">0.00678965</me:pop>
      </me:population>
      <me:population time="1" logTime="0">
        <me:pop ref="CH2oo.log">3.43849e-12</me:pop>
        <me:pop ref="APC">6.14964e-31</me:pop>
        <me:pop ref="Altamine2">1.50053e-12</me:pop>
        <me:pop ref="RC2.log">6.02302e-18</me:pop>
        <me:pop ref="Ring2.log">0.000321652</me:pop>
        <me:pop ref="Formamide2">0.992889</me:pop>
        <me:pop ref="Formaldehyde.log">0.00678965</me:pop>
      </me:population>
      <me:population time="1.25893" logTime="0.1">
        <me:pop ref="CH2oo.log">3.69949e-15</me:pop>
        <me:pop ref="APC">7.3614e-33</me:pop>
        <me:pop ref="Altamine2">1.50053e-12</me:pop>
        <me:pop ref="RC2.log">6.48021e-21</me:pop>
        <me:pop ref="Ring2.log">0.000321652</me:pop>
        <me:pop ref="Formamide2">0.992889</me:pop>
        <me:pop ref="Formaldehyde.log">0.00678965</me:pop>
      </me:population>
      <me:population time="1.58489" logTime="0.2">
        <me:pop ref="CH2oo.log">6.78214e-19</me:pop>
        <me:pop ref="APC">6.70709e-33</me:pop>
        <me:pop ref="Altamine2">1.50053e-12</me:pop>
        <me:pop ref="RC2.log">1.18799e-24</me:pop>
        <me:pop ref="Ring2.log">0.000321652</me:pop>
        <me:pop ref="Formamide2">0.992889</me:pop>
        <me:pop ref="Formaldehyde.log">0.00678965</me:pop>
      </me:population>
      <me:population time="1.99526" logTime="0.3">
        <me:pop ref="CH2oo.log">1.33982e-23</me:pop>
        <me:pop ref="APC">6.70697e-33</me:pop>
        <me:pop ref="Altamine2">1.50053e-12</me:pop>
        <me:pop ref="RC2.log">2.3469e-29</me:pop>
        <me:pop ref="Ring2.log">0.000321652</me:pop>
        <me:pop ref="Formamide2">0.992889</me:pop>
        <me:pop ref="Formaldehyde.log">0.00678965</me:pop>
      </me:population>
      <me:population time="2.51189" logTime="0.4">
        <me:pop ref="CH2oo.log">1.6028e-29</me:pop>
        <me:pop ref="APC">6.70697e-33</me:pop>
        <me:pop ref="Altamine2">1.50053e-12</me:pop>
        <me:pop ref="RC2.log">2.80816e-35</me:pop>
        <me:pop ref="Ring2.log">0.000321652</me:pop>
        <me:pop ref="Formamide2">0.992889</me:pop>
        <me:pop ref="Formaldehyde.log">0.00678965</me:pop>
      </me:population>
      <me:population time="3.16228" logTime="0.5">
        <me:pop ref="CH2oo.log">8.16554e-33</me:pop>
        <me:pop ref="APC">6.70697e-33</me:pop>
        <me:pop ref="Altamine2">1.50053e-12</me:pop>
        <me:pop ref="RC2.log">2.05086e-38</me:pop>
        <me:pop ref="Ring2.log">0.000321652</me:pop>
        <me:pop ref="Formamide2">0.992889</me:pop>
        <me:pop ref="Formaldehyde.log">0.00678965</me:pop>
      </me:population>
      <me:population time="3.98107" logTime="0.6">
        <me:pop ref="CH2oo.log">8.16498e-33</me:pop>
        <me:pop ref="APC">6.70697e-33</me:pop>
        <me:pop ref="Altamine2">1.50053e-12</me:pop>
        <me:pop ref="RC2.log">2.05076e-38</me:pop>
        <me:pop ref="Ring2.log">0.000321652</me:pop>
        <me:pop ref="Formamide2">0.992889</me:pop>
        <me:pop ref="Formaldehyde.log">0.00678965</me:pop>
      </me:population>
      <me:population time="5.01187" logTime="0.7">
        <me:pop ref="CH2oo.log">8.16498e-33</me:pop>
        <me:pop ref="APC">6.70697e-33</me:pop>
        <me:pop ref="Altamine2">1.50053e-12</me:pop>
        <me:pop ref="RC2.log">2.05076e-38</me:pop>
        <me:pop ref="Ring2.log">0.000321652</me:pop>
        <me:pop ref="Formamide2">0.992889</me:pop>
        <me:pop ref="Formaldehyde.log">0.00678965</me:pop>
      </me:population>
      <me:population time="6.30957" logTime="0.8">
        <me:pop ref="CH2oo.log">8.16498e-33</me:pop>
        <me:pop ref="APC">6.70697e-33</me:pop>
        <me:pop ref="Altamine2">1.50053e-12</me:pop>
        <me:pop ref="RC2.log">2.05076e-38</me:pop>
        <me:pop ref="Ring2.log">0.000321652</me:pop>
        <me:pop ref="Formamide2">0.992889</me:pop>
        <me:pop ref="Formaldehyde.log">0.00678965</me:pop>
      </me:population>
      <me:population time="7.94328" logTime="0.9">
        <me:pop ref="CH2oo.log">8.16498e-33</me:pop>
        <me:pop ref="APC">6.70697e-33</me:pop>
        <me:pop ref="Altamine2">1.50053e-12</me:pop>
        <me:pop ref="RC2.log">2.05076e-38</me:pop>
        <me:pop ref="Ring2.log">0.000321652</me:pop>
        <me:pop ref="Formamide2">0.992889</me:pop>
        <me:pop ref="Formaldehyde.log">0.00678965</me:pop>
      </me:population>
      <me:population time="10" logTime="1">
        <me:pop ref="CH2oo.log">8.16498e-33</me:pop>
        <me:pop ref="APC">6.70697e-33</me:pop>
        <me:pop ref="Altamine2">1.50053e-12</me:pop>
        <me:pop ref="RC2.log">2.05076e-38</me:pop>
        <me:pop ref="Ring2.log">0.000321652</me:pop>
        <me:pop ref="Formamide2">0.992889</me:pop>
        <me:pop ref="Formaldehyde.log">0.00678965</me:pop>
      </me:population>
      <me:population time="12.5893" logTime="1.1">
        <me:pop ref="CH2oo.log">8.16498e-33</me:pop>
        <me:pop ref="APC">6.70697e-33</me:pop>
        <me:pop ref="Altamine2">1.50053e-12</me:pop>
        <me:pop ref="RC2.log">2.05076e-38</me:pop>
        <me:pop ref="Ring2.log">0.000321652</me:pop>
        <me:pop ref="Formamide2">0.992889</me:pop>
        <me:pop ref="Formaldehyde.log">0.00678965</me:pop>
      </me:population>
      <me:population time="15.8489" logTime="1.2">
        <me:pop ref="CH2oo.log">8.16498e-33</me:pop>
        <me:pop ref="APC">6.70697e-33</me:pop>
        <me:pop ref="Altamine2">1.50053e-12</me:pop>
        <me:pop ref="RC2.log">2.05076e-38</me:pop>
        <me:pop ref="Ring2.log">0.000321652</me:pop>
        <me:pop ref="Formamide2">0.992889</me:pop>
        <me:pop ref="Formaldehyde.log">0.00678965</me:pop>
      </me:population>
      <me:population time="19.9526" logTime="1.3">
        <me:pop ref="CH2oo.log">8.16498e-33</me:pop>
        <me:pop ref="APC">6.70697e-33</me:pop>
        <me:pop ref="Altamine2">1.50053e-12</me:pop>
        <me:pop ref="RC2.log">2.05076e-38</me:pop>
        <me:pop ref="Ring2.log">0.000321652</me:pop>
        <me:pop ref="Formamide2">0.992889</me:pop>
        <me:pop ref="Formaldehyde.log">0.00678965</me:pop>
      </me:population>
      <me:population time="25.1189" logTime="1.4">
        <me:pop ref="CH2oo.log">8.16498e-33</me:pop>
        <me:pop ref="APC">6.70697e-33</me:pop>
        <me:pop ref="Altamine2">1.50053e-12</me:pop>
        <me:pop ref="RC2.log">2.05076e-38</me:pop>
        <me:pop ref="Ring2.log">0.000321652</me:pop>
        <me:pop ref="Formamide2">0.992889</me:pop>
        <me:pop ref="Formaldehyde.log">0.00678965</me:pop>
      </me:population>
      <me:population time="31.6228" logTime="1.5">
        <me:pop ref="CH2oo.log">8.16498e-33</me:pop>
        <me:pop ref="APC">6.70697e-33</me:pop>
        <me:pop ref="Altamine2">1.50053e-12</me:pop>
        <me:pop ref="RC2.log">2.05076e-38</me:pop>
        <me:pop ref="Ring2.log">0.000321652</me:pop>
        <me:pop ref="Formamide2">0.992889</me:pop>
        <me:pop ref="Formaldehyde.log">0.00678965</me:pop>
      </me:population>
      <me:population time="39.8107" logTime="1.6">
        <me:pop ref="CH2oo.log">8.16498e-33</me:pop>
        <me:pop ref="APC">6.70697e-33</me:pop>
        <me:pop ref="Altamine2">1.50053e-12</me:pop>
        <me:pop ref="RC2.log">2.05076e-38</me:pop>
        <me:pop ref="Ring2.log">0.000321652</me:pop>
        <me:pop ref="Formamide2">0.992889</me:pop>
        <me:pop ref="Formaldehyde.log">0.00678965</me:pop>
      </me:population>
      <me:population time="50.1187" logTime="1.7">
        <me:pop ref="CH2oo.log">8.16498e-33</me:pop>
        <me:pop ref="APC">6.70697e-33</me:pop>
        <me:pop ref="Altamine2">1.50053e-12</me:pop>
        <me:pop ref="RC2.log">2.05076e-38</me:pop>
        <me:pop ref="Ring2.log">0.000321652</me:pop>
        <me:pop ref="Formamide2">0.992889</me:pop>
        <me:pop ref="Formaldehyde.log">0.00678965</me:pop>
      </me:population>
      <me:population time="63.0957" logTime="1.8">
        <me:pop ref="CH2oo.log">8.16498e-33</me:pop>
        <me:pop ref="APC">6.70697e-33</me:pop>
        <me:pop ref="Altamine2">1.50054e-12</me:pop>
        <me:pop ref="RC2.log">2.05076e-38</me:pop>
        <me:pop ref="Ring2.log">0.000321652</me:pop>
        <me:pop ref="Formamide2">0.992889</me:pop>
        <me:pop ref="Formaldehyde.log">0.00678965</me:pop>
      </me:population>
      <me:population time="79.4328" logTime="1.9">
        <me:pop ref="CH2oo.log">8.16498e-33</me:pop>
        <me:pop ref="APC">6.70697e-33</me:pop>
        <me:pop ref="Altamine2">1.50054e-12</me:pop>
        <me:pop ref="RC2.log">2.05076e-38</me:pop>
        <me:pop ref="Ring2.log">0.000321652</me:pop>
        <me:pop ref="Formamide2">0.992889</me:pop>
        <me:pop ref="Formaldehyde.log">0.00678965</me:pop>
      </me:population>
      <me:population time="100" logTime="2">
        <me:pop ref="CH2oo.log">8.16498e-33</me:pop>
        <me:pop ref="APC">6.70697e-33</me:pop>
        <me:pop ref="Altamine2">1.50054e-12</me:pop>
        <me:pop ref="RC2.log">2.05076e-38</me:pop>
        <me:pop ref="Ring2.log">0.000321652</me:pop>
        <me:pop ref="Formamide2">0.992889</me:pop>
        <me:pop ref="Formaldehyde.log">0.00678965</me:pop>
      </me:population>
      <me:population time="125.893" logTime="2.1">
        <me:pop ref="CH2oo.log">8.16497e-33</me:pop>
        <me:pop ref="APC">6.70697e-33</me:pop>
        <me:pop ref="Altamine2">1.50055e-12</me:pop>
        <me:pop ref="RC2.log">2.05076e-38</me:pop>
        <me:pop ref="Ring2.log">0.000321652</me:pop>
        <me:pop ref="Formamide2">0.992889</me:pop>
        <me:pop ref="Formaldehyde.log">0.00678965</me:pop>
      </me:population>
      <me:population time="158.489" logTime="2.2">
        <me:pop ref="CH2oo.log">8.16497e-33</me:pop>
        <me:pop ref="APC">6.70697e-33</me:pop>
        <me:pop ref="Altamine2">1.50055e-12</me:pop>
        <me:pop ref="RC2.log">2.05076e-38</me:pop>
        <me:pop ref="Ring2.log">0.000321652</me:pop>
        <me:pop ref="Formamide2">0.992889</me:pop>
        <me:pop ref="Formaldehyde.log">0.00678965</me:pop>
      </me:population>
      <me:population time="199.526" logTime="2.3">
        <me:pop ref="CH2oo.log">8.16497e-33</me:pop>
        <me:pop ref="APC">6.70697e-33</me:pop>
        <me:pop ref="Altamine2">1.50056e-12</me:pop>
        <me:pop ref="RC2.log">2.05076e-38</me:pop>
        <me:pop ref="Ring2.log">0.000321652</me:pop>
        <me:pop ref="Formamide2">0.992889</me:pop>
        <me:pop ref="Formaldehyde.log">0.00678965</me:pop>
      </me:population>
      <me:population time="251.189" logTime="2.4">
        <me:pop ref="CH2oo.log">8.16497e-33</me:pop>
        <me:pop ref="APC">6.70697e-33</me:pop>
        <me:pop ref="Altamine2">1.50057e-12</me:pop>
        <me:pop ref="RC2.log">2.05076e-38</me:pop>
        <me:pop ref="Ring2.log">0.000321652</me:pop>
        <me:pop ref="Formamide2">0.992889</me:pop>
        <me:pop ref="Formaldehyde.log">0.00678965</me:pop>
      </me:population>
      <me:population time="316.228" logTime="2.5">
        <me:pop ref="CH2oo.log">8.16497e-33</me:pop>
        <me:pop ref="APC">6.70696e-33</me:pop>
        <me:pop ref="Altamine2">1.50058e-12</me:pop>
        <me:pop ref="RC2.log">2.05076e-38</me:pop>
        <me:pop ref="Ring2.log">0.000321652</me:pop>
        <me:pop ref="Formamide2">0.992889</me:pop>
        <me:pop ref="Formaldehyde.log">0.00678965</me:pop>
      </me:population>
      <me:population time="398.107" logTime="2.6">
        <me:pop ref="CH2oo.log">8.16497e-33</me:pop>
        <me:pop ref="APC">6.70696e-33</me:pop>
        <me:pop ref="Altamine2">1.50059e-12</me:pop>
        <me:pop ref="RC2.log">2.05076e-38</me:pop>
        <me:pop ref="Ring2.log">0.000321652</me:pop>
        <me:pop ref="Formamide2">0.992889</me:pop>
        <me:pop ref="Formaldehyde.log">0.00678965</me:pop>
      </me:population>
      <me:population time="501.187" logTime="2.7">
        <me:pop ref="CH2oo.log">8.16497e-33</me:pop>
        <me:pop ref="APC">6.70696e-33</me:pop>
        <me:pop ref="Altamine2">1.5006e-12</me:pop>
        <me:pop ref="RC2.log">2.05076e-38</me:pop>
        <me:pop ref="Ring2.log">0.000321652</me:pop>
        <me:pop ref="Formamide2">0.992889</me:pop>
        <me:pop ref="Formaldehyde.log">0.00678965</me:pop>
      </me:population>
      <me:population time="630.957" logTime="2.8">
        <me:pop ref="CH2oo.log">8.16496e-33</me:pop>
        <me:pop ref="APC">6.70696e-33</me:pop>
        <me:pop ref="Altamine2">1.50063e-12</me:pop>
        <me:pop ref="RC2.log">2.05076e-38</me:pop>
        <me:pop ref="Ring2.log">0.000321652</me:pop>
        <me:pop ref="Formamide2">0.992889</me:pop>
        <me:pop ref="Formaldehyde.log">0.00678965</me:pop>
      </me:population>
      <me:population time="794.328" logTime="2.9">
        <me:pop ref="CH2oo.log">8.16496e-33</me:pop>
        <me:pop ref="APC">6.70696e-33</me:pop>
        <me:pop ref="Altamine2">1.50065e-12</me:pop>
        <me:pop ref="RC2.log">2.05076e-38</me:pop>
        <me:pop ref="Ring2.log">0.000321652</me:pop>
        <me:pop ref="Formamide2">0.992889</me:pop>
        <me:pop ref="Formaldehyde.log">0.00678965</me:pop>
      </me:population>
      <me:population time="1000" logTime="3">
        <me:pop ref="CH2oo.log">8.16495e-33</me:pop>
        <me:pop ref="APC">6.70695e-33</me:pop>
        <me:pop ref="Altamine2">1.50068e-12</me:pop>
        <me:pop ref="RC2.log">2.05076e-38</me:pop>
        <me:pop ref="Ring2.log">0.000321651</me:pop>
        <me:pop ref="Formamide2">0.992889</me:pop>
        <me:pop ref="Formaldehyde.log">0.00678965</me:pop>
      </me:population>
      <me:population time="1258.93" logTime="3.1">
        <me:pop ref="CH2oo.log">8.16495e-33</me:pop>
        <me:pop ref="APC">6.70695e-33</me:pop>
        <me:pop ref="Altamine2">1.50072e-12</me:pop>
        <me:pop ref="RC2.log">2.05075e-38</me:pop>
        <me:pop ref="Ring2.log">0.000321651</me:pop>
        <me:pop ref="Formamide2">0.992889</me:pop>
        <me:pop ref="Formaldehyde.log">0.00678965</me:pop>
      </me:population>
      <me:population time="1584.89" logTime="3.2">
        <me:pop ref="CH2oo.log">8.16494e-33</me:pop>
        <me:pop ref="APC">6.70694e-33</me:pop>
        <me:pop ref="Altamine2">1.50078e-12</me:pop>
        <me:pop ref="RC2.log">2.05075e-38</me:pop>
        <me:pop ref="Ring2.log">0.000321651</me:pop>
        <me:pop ref="Formamide2">0.992889</me:pop>
        <me:pop ref="Formaldehyde.log">0.00678965</me:pop>
      </me:population>
      <me:population time="1995.26" logTime="3.3">
        <me:pop ref="CH2oo.log">8.16493e-33</me:pop>
        <me:pop ref="APC">6.70693e-33</me:pop>
        <me:pop ref="Altamine2">1.50084e-12</me:pop>
        <me:pop ref="RC2.log">2.05075e-38</me:pop>
        <me:pop ref="Ring2.log">0.000321651</me:pop>
        <me:pop ref="Formamide2">0.992889</me:pop>
        <me:pop ref="Formaldehyde.log">0.00678965</me:pop>
      </me:population>
      <me:population time="2511.89" logTime="3.4">
        <me:pop ref="CH2oo.log">8.16492e-33</me:pop>
        <me:pop ref="APC">6.70692e-33</me:pop>
        <me:pop ref="Altamine2">1.50092e-12</me:pop>
        <me:pop ref="RC2.log">2.05075e-38</me:pop>
        <me:pop ref="Ring2.log">0.00032165</me:pop>
        <me:pop ref="Formamide2">0.992889</me:pop>
        <me:pop ref="Formaldehyde.log">0.00678965</me:pop>
      </me:population>
      <me:population time="3162.28" logTime="3.5">
        <me:pop ref="CH2oo.log">8.16491e-33</me:pop>
        <me:pop ref="APC">6.70691e-33</me:pop>
        <me:pop ref="Altamine2">1.50102e-12</me:pop>
        <me:pop ref="RC2.log">2.05074e-38</me:pop>
        <me:pop ref="Ring2.log">0.00032165</me:pop>
        <me:pop ref="Formamide2">0.992889</me:pop>
        <me:pop ref="Formaldehyde.log">0.00678965</me:pop>
      </me:population>
      <me:population time="3981.07" logTime="3.6">
        <me:pop ref="CH2oo.log">8.16489e-33</me:pop>
        <me:pop ref="APC">6.7069e-33</me:pop>
        <me:pop ref="Altamine2">1.50115e-12</me:pop>
        <me:pop ref="RC2.log">2.05074e-38</me:pop>
        <me:pop ref="Ring2.log">0.000321649</me:pop>
        <me:pop ref="Formamide2">0.992889</me:pop>
        <me:pop ref="Formaldehyde.log">0.00678965</me:pop>
      </me:population>
      <me:population time="5011.87" logTime="3.7">
        <me:pop ref="CH2oo.log">8.16486e-33</me:pop>
        <me:pop ref="APC">6.70688e-33</me:pop>
        <me:pop ref="Altamine2">1.50132e-12</me:pop>
        <me:pop ref="RC2.log">2.05073e-38</me:pop>
        <me:pop ref="Ring2.log">0.000321648</me:pop>
        <me:pop ref="Formamide2">0.992889</me:pop>
        <me:pop ref="Formaldehyde.log">0.00678965</me:pop>
      </me:population>
      <me:population time="6309.57" logTime="3.8">
        <me:pop ref="CH2oo.log">8.16483e-33</me:pop>
        <me:pop ref="APC">6.70685e-33</me:pop>
        <me:pop ref="Altamine2">1.50152e-12</me:pop>
        <me:pop ref="RC2.log">2.05073e-38</me:pop>
        <me:pop ref="Ring2.log">0.000321647</me:pop>
        <me:pop ref="Formamide2">0.992889</me:pop>
        <me:pop ref="Formaldehyde.log">0.00678965</me:pop>
      </me:population>
      <me:population time="7943.28" logTime="3.9">
        <me:pop ref="CH2oo.log">8.1648e-33</me:pop>
        <me:pop ref="APC">6.70682e-33</me:pop>
        <me:pop ref="Altamine2">1.50178e-12</me:pop>
        <me:pop ref="RC2.log">2.05072e-38</me:pop>
        <me:pop ref="Ring2.log">0.000321645</me:pop>
        <me:pop ref="Formamide2">0.992889</me:pop>
        <me:pop ref="Formaldehyde.log">0.00678965</me:pop>
      </me:population>
      <me:population time="10000" logTime="4">
        <me:pop ref="CH2oo.log">8.16475e-33</me:pop>
        <me:pop ref="APC">6.70678e-33</me:pop>
        <me:pop ref="Altamine2">1.5021e-12</me:pop>
        <me:pop ref="RC2.log">2.0507e-38</me:pop>
        <me:pop ref="Ring2.log">0.000321643</me:pop>
        <me:pop ref="Formamide2">0.992889</me:pop>
        <me:pop ref="Formaldehyde.log">0.00678965</me:pop>
      </me:population>
      <me:population time="12589.3" logTime="4.1">
        <me:pop ref="CH2oo.log">8.16469e-33</me:pop>
        <me:pop ref="APC">6.70673e-33</me:pop>
        <me:pop ref="Altamine2">1.50251e-12</me:pop>
        <me:pop ref="RC2.log">2.05069e-38</me:pop>
        <me:pop ref="Ring2.log">0.000321641</me:pop>
        <me:pop ref="Formamide2">0.992889</me:pop>
        <me:pop ref="Formaldehyde.log">0.00678965</me:pop>
      </me:population>
      <me:population time="15848.9" logTime="4.2">
        <me:pop ref="CH2oo.log">8.16461e-33</me:pop>
        <me:pop ref="APC">6.70667e-33</me:pop>
        <me:pop ref="Altamine2">1.50303e-12</me:pop>
        <me:pop ref="RC2.log">2.05067e-38</me:pop>
        <me:pop ref="Ring2.log">0.000321638</me:pop>
        <me:pop ref="Formamide2">0.992889</me:pop>
        <me:pop ref="Formaldehyde.log">0.00678965</me:pop>
      </me:population>
      <me:population time="19952.6" logTime="4.3">
        <me:pop ref="CH2oo.log">8.16452e-33</me:pop>
        <me:pop ref="APC">6.70659e-33</me:pop>
        <me:pop ref="Altamine2">1.50367e-12</me:pop>
        <me:pop ref="RC2.log">2.05065e-38</me:pop>
        <me:pop ref="Ring2.log">0.000321634</me:pop>
        <me:pop ref="Formamide2">0.992889</me:pop>
        <me:pop ref="Formaldehyde.log">0.00678965</me:pop>
      </me:population>
      <me:population time="25118.9" logTime="4.4">
        <me:pop ref="CH2oo.log">8.1644e-33</me:pop>
        <me:pop ref="APC">6.7065e-33</me:pop>
        <me:pop ref="Altamine2">1.50449e-12</me:pop>
        <me:pop ref="RC2.log">2.05062e-38</me:pop>
        <me:pop ref="Ring2.log">0.00032163</me:pop>
        <me:pop ref="Formamide2">0.992889</me:pop>
        <me:pop ref="Formaldehyde.log">0.00678965</me:pop>
      </me:population>
      <me:population time="31622.8" logTime="4.5">
        <me:pop ref="CH2oo.log">8.16425e-33</me:pop>
        <me:pop ref="APC">6.70637e-33</me:pop>
        <me:pop ref="Altamine2">1.50552e-12</me:pop>
        <me:pop ref="RC2.log">2.05058e-38</me:pop>
        <me:pop ref="Ring2.log">0.000321624</me:pop>
        <me:pop ref="Formamide2">0.992889</me:pop>
        <me:pop ref="Formaldehyde.log">0.00678965</me:pop>
      </me:population>
      <me:population time="39810.7" logTime="4.6">
        <me:pop ref="CH2oo.log">8.16406e-33</me:pop>
        <me:pop ref="APC">6.70622e-33</me:pop>
        <me:pop ref="Altamine2">1.50681e-12</me:pop>
        <me:pop ref="RC2.log">2.05053e-38</me:pop>
        <me:pop ref="Ring2.log">0.000321616</me:pop>
        <me:pop ref="Formamide2">0.992889</me:pop>
        <me:pop ref="Formaldehyde.log">0.00678965</me:pop>
      </me:population>
      <me:population time="50118.7" logTime="4.7">
        <me:pop ref="CH2oo.log">8.16383e-33</me:pop>
        <me:pop ref="APC">6.70602e-33</me:pop>
        <me:pop ref="Altamine2">1.50844e-12</me:pop>
        <me:pop ref="RC2.log">2.05047e-38</me:pop>
        <me:pop ref="Ring2.log">0.000321607</me:pop>
        <me:pop ref="Formamide2">0.992889</me:pop>
        <me:pop ref="Formaldehyde.log">0.00678965</me:pop>
      </me:population>
      <me:population time="63095.7" logTime="4.8">
        <me:pop ref="CH2oo.log">8.16353e-33</me:pop>
        <me:pop ref="APC">6.70578e-33</me:pop>
        <me:pop ref="Altamine2">1.51048e-12</me:pop>
        <me:pop ref="RC2.log">2.0504e-38</me:pop>
        <me:pop ref="Ring2.log">0.000321595</me:pop>
        <me:pop ref="Formamide2">0.992889</me:pop>
        <me:pop ref="Formaldehyde.log">0.00678965</me:pop>
      </me:population>
      <me:population time="79432.8" logTime="4.9">
        <me:pop ref="CH2oo.log">8.16315e-33</me:pop>
        <me:pop ref="APC">6.70547e-33</me:pop>
        <me:pop ref="Altamine2">1.51306e-12</me:pop>
        <me:pop ref="RC2.log">2.0503e-38</me:pop>
        <me:pop ref="Ring2.log">0.00032158</me:pop>
        <me:pop ref="Formamide2">0.992889</me:pop>
        <me:pop ref="Formaldehyde.log">0.00678965</me:pop>
      </me:population>
      <me:population time="100000" logTime="5">
        <me:pop ref="CH2oo.log">8.16268e-33</me:pop>
        <me:pop ref="APC">6.70508e-33</me:pop>
        <me:pop ref="Altamine2">1.51631e-12</me:pop>
        <me:pop ref="RC2.log">2.05018e-38</me:pop>
        <me:pop ref="Ring2.log">0.000321562</me:pop>
        <me:pop ref="Formamide2">0.992889</me:pop>
        <me:pop ref="Formaldehyde.log">0.00678965</me:pop>
      </me:population>
    </me:populationList>
    <me:rateList T="298.15" conc="3.2388e+18" bathGas="N2" units="s-1">
      <me:warning> WARNING: Chemically significant eigenvalues (CSE) not well separated from internal energy relaxation eigenvals (IEREs).  The last CSE = -1.54296e+08 and the first IERE = -1.92654e+08 (last CSE)/(first IERE) ratio = 0.800898, which is less than an order of magnitude  Results obtained from Bartis Widom eigenvalue-vector analysis may be unreliable </me:warning>
      <me:firstOrderLoss ref="APC">-1.54296e+08</me:firstOrderLoss>
      <me:firstOrderLoss ref="Altamine2">-4.06038e-17</me:firstOrderLoss>
      <me:firstOrderLoss ref="CH2oo.log">-42.1088</me:firstOrderLoss>
      <me:firstOrderLoss ref="RC2.log">-9.6478e+06</me:firstOrderLoss>
      <me:firstOrderLoss ref="Ring2.log">-2.81349e-09</me:firstOrderLoss>
      <me:firstOrderRate fromRef="APC" toRef="Altamine2" reactionType="isomerization">1.98335e-17</me:firstOrderRate>
      <me:firstOrderRate fromRef="APC" toRef="CH2oo.log" reactionType="isomerization">-1.19482e-62</me:firstOrderRate>
      <me:firstOrderRate fromRef="APC" toRef="RC2.log" reactionType="isomerization">6.2975e-63</me:firstOrderRate>
      <me:firstOrderRate fromRef="APC" toRef="Ring2.log" reactionType="isomerization">8.18433e-45</me:firstOrderRate>
      <me:firstOrderRate fromRef="Altamine2" toRef="APC" reactionType="isomerization">1.08361e-24</me:firstOrderRate>
      <me:firstOrderRate fromRef="Altamine2" toRef="CH2oo.log" reactionType="isomerization">1.11121e-94</me:firstOrderRate>
      <me:firstOrderRate fromRef="Altamine2" toRef="RC2.log" reactionType="isomerization">-3.62355e-95</me:firstOrderRate>
      <me:firstOrderRate fromRef="Altamine2" toRef="Ring2.log" reactionType="isomerization">5.38e-75</me:firstOrderRate>
      <me:firstOrderRate fromRef="CH2oo.log" toRef="APC" reactionType="isomerization">-7.46435e+14</me:firstOrderRate>
      <me:firstOrderRate fromRef="CH2oo.log" toRef="Altamine2" reactionType="isomerization">1.2706e-10</me:firstOrderRate>
      <me:firstOrderRate fromRef="CH2oo.log" toRef="RC2.log" reactionType="isomerization">16.8995</me:firstOrderRate>
      <me:firstOrderRate fromRef="CH2oo.log" toRef="Ring2.log" reactionType="isomerization">0.00629748</me:firstOrderRate>
      <me:firstOrderRate fromRef="RC2.log" toRef="APC" reactionType="isomerization">2.08828e+20</me:firstOrderRate>
      <me:firstOrderRate fromRef="RC2.log" toRef="Altamine2" reactionType="isomerization">-2.19928e-05</me:firstOrderRate>
      <me:firstOrderRate fromRef="RC2.log" toRef="CH2oo.log" reactionType="isomerization">8.97028e+06</me:firstOrderRate>
      <me:firstOrderRate fromRef="RC2.log" toRef="Ring2.log" reactionType="isomerization">1251.89</me:firstOrderRate>
      <me:firstOrderRate fromRef="Ring2.log" toRef="APC" reactionType="isomerization">4.03509e+07</me:firstOrderRate>
      <me:firstOrderRate fromRef="Ring2.log" toRef="Altamine2" reactionType="isomerization">4.85487e-16</me:firstOrderRate>
      <me:firstOrderRate fromRef="Ring2.log" toRef="CH2oo.log" reactionType="isomerization">4.9699e-28</me:firstOrderRate>
      <me:firstOrderRate fromRef="Ring2.log" toRef="RC2.log" reactionType="isomerization">1.8613e-28</me:firstOrderRate>
      <me:firstOrderRate fromRef="APC" toRef="Formamide2+CO" reactionType="irreversible">1.27251e-30</me:firstOrderRate>
      <me:firstOrderRate fromRef="Altamine2" toRef="Formamide2+CO" reactionType="irreversible">4.05746e-17</me:firstOrderRate>
      <me:firstOrderRate fromRef="CH2oo.log" toRef="Formamide2+CO" reactionType="irreversible">25.0256</me:firstOrderRate>
      <me:firstOrderRate fromRef="RC2.log" toRef="Formamide2+CO" reactionType="irreversible">686309</me:firstOrderRate>
      <me:firstOrderRate fromRef="Ring2.log" toRef="Formamide2+CO" reactionType="irreversible">2.81789e-09</me:firstOrderRate>
      <me:firstOrderRate fromRef="APC" toRef="Formaldehyde.log+IsoC2.log" reactionType="irreversible">2.55602e-36</me:firstOrderRate>
      <me:firstOrderRate fromRef="Altamine2" toRef="Formaldehyde.log+IsoC2.log" reactionType="irreversible">-1.79508e-68</me:firstOrderRate>
      <me:firstOrderRate fromRef="CH2oo.log" toRef="Formaldehyde.log+IsoC2.log" reactionType="irreversible">0.174538</me:firstOrderRate>
      <me:firstOrderRate fromRef="RC2.log" toRef="Formaldehyde.log+IsoC2.log" reactionType="irreversible">2748.49</me:firstOrderRate>
      <me:firstOrderRate fromRef="Ring2.log" toRef="Formaldehyde.log+IsoC2.log" reactionType="irreversible">1.23951e-15</me:firstOrderRate>
    </me:rateList>
    <me:eigenvalueList number="3218" selection="12">
      <me:eigenvalue>-5.68463e+08</me:eigenvalue>
      <me:eigenvalue>-5.56989e+08</me:eigenvalue>
      <me:eigenvalue>-5.13712e+08</me:eigenvalue>
      <me:eigenvalue>-4.75127e+08</me:eigenvalue>
      <me:eigenvalue>-4.6639e+08</me:eigenvalue>
      <me:eigenvalue>-4.27512e+08</me:eigenvalue>
      <me:eigenvalue>-3.85295e+08</me:eigenvalue>
      <me:eigenvalue>-3.08592e+08</me:eigenvalue>
      <me:eigenvalue>-1.8694e+07</me:eigenvalue>
      <me:eigenvalue>-26.4887</me:eigenvalue>
      <me:eigenvalue>-2.83165e-09</me:eigenvalue>
      <me:eigenvalue>-4.06038e-17</me:eigenvalue>
    </me:eigenvalueList>
    <me:populationList T="298.15" conc="6.47761e+18">
      <me:population time="1e-10" logTime="-10">
        <me:pop ref="CH2oo.log">1</me:pop>
        <me:pop ref="APC">5.40946e-20</me:pop>
        <me:pop ref="Altamine2">2.79821e-10</me:pop>
        <me:pop ref="RC2.log">1.00928e-07</me:pop>
        <me:pop ref="Ring2.log">1.76552e-09</me:pop>
        <me:pop ref="Formamide2">3.50714e-10</me:pop>
        <me:pop ref="Formaldehyde.log">3.76876e-12</me:pop>
      </me:population>
      <me:population time="1.25893e-10" logTime="-9.9">
        <me:pop ref="CH2oo.log">1</me:pop>
        <me:pop ref="APC">6.85513e-20</me:pop>
        <me:pop ref="Altamine2">3.56233e-10</me:pop>
        <me:pop ref="RC2.log">1.02671e-07</me:pop>
        <me:pop ref="Ring2.log">2.07844e-09</me:pop>
        <me:pop ref="Formamide2">5.87527e-10</me:pop>
        <me:pop ref="Formaldehyde.log">6.16728e-12</me:pop>
      </me:population>
      <me:population time="1.58489e-10" logTime="-9.8">
        <me:pop ref="CH2oo.log">1</me:pop>
        <me:pop ref="APC">8.40603e-20</me:pop>
        <me:pop ref="Altamine2">4.38976e-10</me:pop>
        <me:pop ref="RC2.log">1.04634e-07</me:pop>
        <me:pop ref="Ring2.log">2.41423e-09</me:pop>
        <me:pop ref="Formamide2">9.58468e-10</me:pop>
        <me:pop ref="Formaldehyde.log">9.65865e-12</me:pop>
      </me:population>
      <me:population time="1.99526e-10" logTime="-9.7">
        <me:pop ref="CH2oo.log">1</me:pop>
        <me:pop ref="APC">9.97458e-20</me:pop>
        <me:pop ref="Altamine2">5.23555e-10</me:pop>
        <me:pop ref="RC2.log">1.06866e-07</me:pop>
        <me:pop ref="Ring2.log">2.76278e-09</me:pop>
        <me:pop ref="Formamide2">1.52082e-09</me:pop>
        <me:pop ref="Formaldehyde.log">1.45832e-11</me:pop>
      </me:population>
      <me:population time="2.51189e-10" logTime="-9.6">
        <me:pop ref="CH2oo.log">1</me:pop>
        <me:pop ref="APC">1.14673e-19</me:pop>
        <me:pop ref="Altamine2">6.05017e-10</me:pop>
        <me:pop ref="RC2.log">1.09445e-07</me:pop>
        <me:pop ref="Ring2.log">3.11103e-09</me:pop>
        <me:pop ref="Formamide2">2.34638e-09</me:pop>
        <me:pop ref="Formaldehyde.log">2.13784e-11</me:pop>
      </me:population>
      <me:population time="3.16228e-10" logTime="-9.5">
        <me:pop ref="CH2oo.log">1</me:pop>
        <me:pop ref="APC">1.28018e-19</me:pop>
        <me:pop ref="Altamine2">6.78837e-10</me:pop>
        <me:pop ref="RC2.log">1.12489e-07</me:pop>
        <me:pop ref="Ring2.log">3.44454e-09</me:pop>
        <me:pop ref="Formamide2">3.52205e-09</me:pop>
        <me:pop ref="Formaldehyde.log">3.05914e-11</me:pop>
      </me:population>
      <me:population time="3.98107e-10" logTime="-9.4">
        <me:pop ref="CH2oo.log">1</me:pop>
        <me:pop ref="APC">1.39204e-19</me:pop>
        <me:pop ref="Altamine2">7.41682e-10</me:pop>
        <me:pop ref="RC2.log">1.16148e-07</me:pop>
        <me:pop ref="Ring2.log">3.74986e-09</me:pop>
        <me:pop ref="Formamide2">5.1505e-09</me:pop>
        <me:pop ref="Formaldehyde.log">4.28847e-11</me:pop>
      </me:population>
      <me:population time="5.01187e-10" logTime="-9.3">
        <me:pop ref="CH2oo.log">1</me:pop>
        <me:pop ref="APC">1.47982e-19</me:pop>
        <me:pop ref="Altamine2">7.919e-10</me:pop>
        <me:pop ref="RC2.log">1.206e-07</me:pop>
        <me:pop ref="Ring2.log">4.01718e-09</me:pop>
        <me:pop ref="Formamide2">7.35189e-09</me:pop>
        <me:pop ref="Formaldehyde.log">5.90493e-11</me:pop>
      </me:population>
      <me:population time="6.30957e-10" logTime="-9.2">
        <me:pop ref="CH2oo.log">1</me:pop>
        <me:pop ref="APC">1.54442e-19</me:pop>
        <me:pop ref="Altamine2">8.2966e-10</me:pop>
        <me:pop ref="RC2.log">1.26039e-07</me:pop>
        <me:pop ref="Ring2.log">4.24241e-09</me:pop>
        <me:pop ref="Formamide2">1.02678e-08</me:pop>
        <me:pop ref="Formaldehyde.log">8.0033e-11</me:pop>
      </me:population>
      <me:population time="7.94328e-10" logTime="-9.1">
        <me:pop ref="CH2oo.log">1</me:pop>
        <me:pop ref="APC">1.58945e-19</me:pop>
        <me:pop ref="Altamine2">8.56657e-10</me:pop>
        <me:pop ref="RC2.log">1.32679e-07</me:pop>
        <me:pop ref="Ring2.log">4.42752e-09</me:pop>
        <me:pop ref="Formamide2">1.40685e-08</me:pop>
        <me:pop ref="Formaldehyde.log">1.06992e-10</me:pop>
      </me:population>
      <me:population time="1e-09" logTime="-9">
        <me:pop ref="CH2oo.log">1</me:pop>
        <me:pop ref="APC">1.61985e-19</me:pop>
        <me:pop ref="Altamine2">8.75429e-10</me:pop>
        <me:pop ref="RC2.log">1.40763e-07</me:pop>
        <me:pop ref="Ring2.log">4.57909e-09</me:pop>
        <me:pop ref="Formamide2">1.89652e-08</me:pop>
        <me:pop ref="Formaldehyde.log">1.41368e-10</me:pop>
      </me:population>
      <me:population time="1.25893e-09" logTime="-8.9">
        <me:pop ref="CH2oo.log">1</me:pop>
        <me:pop ref="APC">1.64049e-19</me:pop>
        <me:pop ref="Altamine2">8.8856e-10</me:pop>
        <me:pop ref="RC2.log">1.50576e-07</me:pop>
        <me:pop ref="Ring2.log">4.70562e-09</me:pop>
        <me:pop ref="Formamide2">2.52243e-08</me:pop>
        <me:pop ref="Formaldehyde.log">1.84986e-10</me:pop>
      </me:population>
      <me:population time="1.58489e-09" logTime="-8.8">
        <me:pop ref="CH2oo.log">1</me:pop>
        <me:pop ref="APC">1.65508e-19</me:pop>
        <me:pop ref="Altamine2">8.98091e-10</me:pop>
        <me:pop ref="RC2.log">1.62462e-07</me:pop>
        <me:pop ref="Ring2.log">4.81502e-09</me:pop>
        <me:pop ref="Formamide2">3.31863e-08</me:pop>
        <me:pop ref="Formaldehyde.log">2.40174e-10</me:pop>
      </me:population>
      <me:population time="1.99526e-09" logTime="-8.7">
        <me:pop ref="CH2oo.log">1</me:pop>
        <me:pop ref="APC">1.66599e-19</me:pop>
        <me:pop ref="Altamine2">9.05344e-10</me:pop>
        <me:pop ref="RC2.log">1.76842e-07</me:pop>
        <me:pop ref="Ring2.log">4.91329e-09</me:pop>
        <me:pop ref="Formamide2">4.32849e-08</me:pop>
        <me:pop ref="Formaldehyde.log">3.0989e-10</me:pop>
      </me:population>
      <me:population time="2.51189e-09" logTime="-8.6">
        <me:pop ref="CH2oo.log">1</me:pop>
        <me:pop ref="APC">1.67448e-19</me:pop>
        <me:pop ref="Altamine2">9.1105e-10</me:pop>
        <me:pop ref="RC2.log">1.94234e-07</me:pop>
        <me:pop ref="Ring2.log">5.00471e-09</me:pop>
        <me:pop ref="Formamide2">5.60704e-08</me:pop>
        <me:pop ref="Formaldehyde.log">3.97886e-10</me:pop>
      </me:population>
      <me:population time="3.16228e-09" logTime="-8.5">
        <me:pop ref="CH2oo.log">1</me:pop>
        <me:pop ref="APC">1.68122e-19</me:pop>
        <me:pop ref="Altamine2">9.15604e-10</me:pop>
        <me:pop ref="RC2.log">2.15288e-07</me:pop>
        <me:pop ref="Ring2.log">5.09269e-09</me:pop>
        <me:pop ref="Formamide2">7.22379e-08</me:pop>
        <me:pop ref="Formaldehyde.log">5.08897e-10</me:pop>
      </me:population>
      <me:population time="3.98107e-09" logTime="-8.4">
        <me:pop ref="CH2oo.log">1</me:pop>
        <me:pop ref="APC">1.68662e-19</me:pop>
        <me:pop ref="Altamine2">9.19259e-10</me:pop>
        <me:pop ref="RC2.log">2.40806e-07</me:pop>
        <me:pop ref="Ring2.log">5.18072e-09</me:pop>
        <me:pop ref="Formamide2">9.26631e-08</me:pop>
        <me:pop ref="Formaldehyde.log">6.4889e-10</me:pop>
      </me:population>
      <me:population time="5.01187e-09" logTime="-8.3">
        <me:pop ref="CH2oo.log">1</me:pop>
        <me:pop ref="APC">1.69101e-19</me:pop>
        <me:pop ref="Altamine2">9.22225e-10</me:pop>
        <me:pop ref="RC2.log">2.71775e-07</me:pop>
        <me:pop ref="Ring2.log">5.273e-09</me:pop>
        <me:pop ref="Formamide2">1.1845e-07</me:pop>
        <me:pop ref="Formaldehyde.log">8.25381e-10</me:pop>
      </me:population>
      <me:population time="6.30957e-09" logTime="-8.2">
        <me:pop ref="CH2oo.log">1</me:pop>
        <me:pop ref="APC">1.69473e-19</me:pop>
        <me:pop ref="Altamine2">9.24709e-10</me:pop>
        <me:pop ref="RC2.log">3.09382e-07</me:pop>
        <me:pop ref="Ring2.log">5.37484e-09</me:pop>
        <me:pop ref="Formamide2">1.50989e-07</me:pop>
        <me:pop ref="Formaldehyde.log">1.04784e-09</me:pop>
      </me:population>
      <me:population time="7.94328e-09" logTime="-8.1">
        <me:pop ref="CH2oo.log">0.999999</me:pop>
        <me:pop ref="APC">1.69809e-19</me:pop>
        <me:pop ref="Altamine2">9.26922e-10</me:pop>
        <me:pop ref="RC2.log">3.55009e-07</me:pop>
        <me:pop ref="Ring2.log">5.49281e-09</me:pop>
        <me:pop ref="Formamide2">1.92038e-07</me:pop>
        <me:pop ref="Formaldehyde.log">1.3282e-09</me:pop>
      </me:population>
      <me:population time="1e-08" logTime="-8">
        <me:pop ref="CH2oo.log">0.999999</me:pop>
        <me:pop ref="APC">1.70141e-19</me:pop>
        <me:pop ref="Altamine2">9.29074e-10</me:pop>
        <me:pop ref="RC2.log">4.10193e-07</me:pop>
        <me:pop ref="Ring2.log">5.6349e-09</me:pop>
        <me:pop ref="Formamide2">2.43814e-07</me:pop>
        <me:pop ref="Formaldehyde.log">1.68151e-09</me:pop>
      </me:population>
      <me:population time="1.25893e-08" logTime="-7.9">
        <me:pop ref="CH2oo.log">0.999999</me:pop>
        <me:pop ref="APC">1.70499e-19</me:pop>
        <me:pop ref="Altamine2">9.31364e-10</me:pop>
        <me:pop ref="RC2.log">4.76534e-07</me:pop>
        <me:pop ref="Ring2.log">5.81057e-09</me:pop>
        <me:pop ref="Formamide2">3.09126e-07</me:pop>
        <me:pop ref="Formaldehyde.log">2.12677e-09</me:pop>
      </me:population>
      <me:population time="1.58489e-08" logTime="-7.8">
        <me:pop ref="CH2oo.log">0.999999</me:pop>
        <me:pop ref="APC">1.70905e-19</me:pop>
        <me:pop ref="Altamine2">9.33955e-10</me:pop>
        <me:pop ref="RC2.log">5.55526e-07</me:pop>
        <me:pop ref="Ring2.log">6.03095e-09</me:pop>
        <me:pop ref="Formamide2">3.91532e-07</me:pop>
        <me:pop ref="Formaldehyde.log">2.68798e-09</me:pop>
      </me:population>
      <me:population time="1.99526e-08" logTime="-7.7">
        <me:pop ref="CH2oo.log">0.999999</me:pop>
        <me:pop ref="APC">1.71376e-19</me:pop>
        <me:pop ref="Altamine2">9.36951e-10</me:pop>
        <me:pop ref="RC2.log">6.48335e-07</me:pop>
        <me:pop ref="Ring2.log">6.30925e-09</me:pop>
        <me:pop ref="Formamide2">4.95538e-07</me:pop>
        <me:pop ref="Formaldehyde.log">3.39546e-09</me:pop>
      </me:population>
      <me:population time="2.51189e-08" logTime="-7.6">
        <me:pop ref="CH2oo.log">0.999999</me:pop>
        <me:pop ref="APC">1.71919e-19</me:pop>
        <me:pop ref="Altamine2">9.40398e-10</me:pop>
        <me:pop ref="RC2.log">7.55485e-07</me:pop>
        <me:pop ref="Ring2.log">6.66164e-09</me:pop>
        <me:pop ref="Formamide2">6.26857e-07</me:pop>
        <me:pop ref="Formaldehyde.log">4.28751e-09</me:pop>
      </me:population>
      <me:population time="3.16228e-08" logTime="-7.5">
        <me:pop ref="CH2oo.log">0.999998</me:pop>
        <me:pop ref="APC">1.72531e-19</me:pop>
        <me:pop ref="Altamine2">9.44288e-10</me:pop>
        <me:pop ref="RC2.log">8.76464e-07</me:pop>
        <me:pop ref="Ring2.log">7.10837e-09</me:pop>
        <me:pop ref="Formamide2">7.9273e-07</me:pop>
        <me:pop ref="Formaldehyde.log">5.41257e-09</me:pop>
      </me:population>
      <me:population time="3.98107e-08" logTime="-7.4">
        <me:pop ref="CH2oo.log">0.999998</me:pop>
        <me:pop ref="APC">1.73203e-19</me:pop>
        <me:pop ref="Altamine2">9.48558e-10</me:pop>
        <me:pop ref="RC2.log">1.00927e-06</me:pop>
        <me:pop ref="Ring2.log">7.67516e-09</me:pop>
        <me:pop ref="Formamide2">1.00232e-06</me:pop>
        <me:pop ref="Formaldehyde.log">6.83181e-09</me:pop>
      </me:population>
      <me:population time="5.01187e-08" logTime="-7.3">
        <me:pop ref="CH2oo.log">0.999998</me:pop>
        <me:pop ref="APC">1.73914e-19</me:pop>
        <me:pop ref="Altamine2">9.53084e-10</me:pop>
        <me:pop ref="RC2.log">1.15001e-06</me:pop>
        <me:pop ref="Ring2.log">8.39465e-09</me:pop>
        <me:pop ref="Formamide2">1.26723e-06</me:pop>
        <me:pop ref="Formaldehyde.log">8.62249e-09</me:pop>
      </me:population>
      <me:population time="6.30957e-08" logTime="-7.2">
        <me:pop ref="CH2oo.log">0.999997</me:pop>
        <me:pop ref="APC">1.74636e-19</me:pop>
        <me:pop ref="Altamine2">9.5767e-10</me:pop>
        <me:pop ref="RC2.log">1.29266e-06</me:pop>
        <me:pop ref="Ring2.log">9.30821e-09</me:pop>
        <me:pop ref="Formamide2">1.6021e-06</me:pop>
        <me:pop ref="Formaldehyde.log">1.08821e-08</me:pop>
      </me:population>
      <me:population time="7.94328e-08" logTime="-7.1">
        <me:pop ref="CH2oo.log">0.999997</me:pop>
        <me:pop ref="APC">1.75328e-19</me:pop>
        <me:pop ref="Altamine2">9.62067e-10</me:pop>
        <me:pop ref="RC2.log">1.42939e-06</me:pop>
        <me:pop ref="Ring2.log">1.04679e-08</me:pop>
        <me:pop ref="Formamide2">2.02537e-06</me:pop>
        <me:pop ref="Formaldehyde.log">1.37334e-08</me:pop>
      </me:population>
      <me:population time="1e-07" logTime="-7">
        <me:pop ref="CH2oo.log">0.999996</me:pop>
        <me:pop ref="APC">1.75946e-19</me:pop>
        <me:pop ref="Altamine2">9.65996e-10</me:pop>
        <me:pop ref="RC2.log">1.55159e-06</me:pop>
        <me:pop ref="Ring2.log">1.19392e-08</me:pop>
        <me:pop ref="Formamide2">2.56022e-06</me:pop>
        <me:pop ref="Formaldehyde.log">1.7331e-08</me:pop>
      </me:population>
      <me:population time="1.25893e-07" logTime="-6.9">
        <me:pop ref="CH2oo.log">0.999995</me:pop>
        <me:pop ref="APC">1.76452e-19</me:pop>
        <me:pop ref="Altamine2">9.69211e-10</me:pop>
        <me:pop ref="RC2.log">1.6516e-06</me:pop>
        <me:pop ref="Ring2.log">1.38035e-08</me:pop>
        <me:pop ref="Formamide2">3.23568e-06</me:pop>
        <me:pop ref="Formaldehyde.log">2.18689e-08</me:pop>
      </me:population>
      <me:population time="1.58489e-07" logTime="-6.8">
        <me:pop ref="CH2oo.log">0.999994</me:pop>
        <me:pop ref="APC">1.76822e-19</me:pop>
        <me:pop ref="Altamine2">9.71567e-10</me:pop>
        <me:pop ref="RC2.log">1.72489e-06</me:pop>
        <me:pop ref="Ring2.log">1.61624e-08</me:pop>
        <me:pop ref="Formamide2">4.08811e-06</me:pop>
        <me:pop ref="Formaldehyde.log">2.75907e-08</me:pop>
      </me:population>
      <me:population time="1.99526e-07" logTime="-6.7">
        <me:pop ref="CH2oo.log">0.999993</me:pop>
        <me:pop ref="APC">1.77059e-19</me:pop>
        <me:pop ref="Altamine2">9.73071e-10</me:pop>
        <me:pop ref="RC2.log">1.77167e-06</me:pop>
        <me:pop ref="Ring2.log">1.91422e-08</me:pop>
        <me:pop ref="Formamide2">5.16306e-06</me:pop>
        <me:pop ref="Formaldehyde.log">3.4802e-08</me:pop>
      </me:population>
      <me:population time="2.51189e-07" logTime="-6.6">
        <me:pop ref="CH2oo.log">0.999992</me:pop>
        <me:pop ref="APC">1.77186e-19</me:pop>
        <me:pop ref="Altamine2">9.73877e-10</me:pop>
        <me:pop ref="RC2.log">1.79679e-06</me:pop>
        <me:pop ref="Ring2.log">2.29012e-08</me:pop>
        <me:pop ref="Formamide2">6.51767e-06</me:pop>
        <me:pop ref="Formaldehyde.log">4.38867e-08</me:pop>
      </me:population>
      <me:population time="3.16228e-07" logTime="-6.5">
        <me:pop ref="CH2oo.log">0.99999</me:pop>
        <me:pop ref="APC">1.7724e-19</me:pop>
        <me:pop ref="Altamine2">9.74226e-10</me:pop>
        <me:pop ref="RC2.log">1.80764e-06</me:pop>
        <me:pop ref="Ring2.log">2.76382e-08</me:pop>
        <me:pop ref="Formamide2">8.22385e-06</me:pop>
        <me:pop ref="Formaldehyde.log">5.53277e-08</me:pop>
      </me:population>
      <me:population time="3.98107e-07" logTime="-6.4">
        <me:pop ref="CH2oo.log">0.999988</me:pop>
        <me:pop ref="APC">1.77258e-19</me:pop>
        <me:pop ref="Altamine2">9.74339e-10</me:pop>
        <me:pop ref="RC2.log">1.81123e-06</me:pop>
        <me:pop ref="Ring2.log">3.36039e-08</me:pop>
        <me:pop ref="Formamide2">1.03722e-05</me:pop>
        <me:pop ref="Formaldehyde.log">6.97331e-08</me:pop>
      </me:population>
      <me:population time="5.01187e-07" logTime="-6.3">
        <me:pop ref="CH2oo.log">0.999985</me:pop>
        <me:pop ref="APC">1.77262e-19</me:pop>
        <me:pop ref="Altamine2">9.74365e-10</me:pop>
        <me:pop ref="RC2.log">1.81207e-06</me:pop>
        <me:pop ref="Ring2.log">4.11152e-08</me:pop>
        <me:pop ref="Formamide2">1.30769e-05</me:pop>
        <me:pop ref="Formaldehyde.log">8.78691e-08</me:pop>
      </me:population>
      <me:population time="6.30957e-07" logTime="-6.2">
        <me:pop ref="CH2oo.log">0.999982</me:pop>
        <me:pop ref="APC">1.77262e-19</me:pop>
        <me:pop ref="Altamine2">9.74367e-10</me:pop>
        <me:pop ref="RC2.log">1.81219e-06</me:pop>
        <me:pop ref="Ring2.log">5.05714e-08</me:pop>
        <me:pop ref="Formamide2">1.6482e-05</me:pop>
        <me:pop ref="Formaldehyde.log">1.10701e-07</me:pop>
      </me:population>
      <me:population time="7.94328e-07" logTime="-6.1">
        <me:pop ref="CH2oo.log">0.999977</me:pop>
        <me:pop ref="APC">1.77261e-19</me:pop>
        <me:pop ref="Altamine2">9.74364e-10</me:pop>
        <me:pop ref="RC2.log">1.8122e-06</me:pop>
        <me:pop ref="Ring2.log">6.24762e-08</me:pop>
        <me:pop ref="Formamide2">2.07688e-05</me:pop>
        <me:pop ref="Formaldehyde.log">1.39445e-07</me:pop>
      </me:population>
      <me:population time="1e-06" logTime="-6">
        <me:pop ref="CH2oo.log">0.999972</me:pop>
        <me:pop ref="APC">1.7726e-19</me:pop>
        <me:pop ref="Altamine2">9.74361e-10</me:pop>
        <me:pop ref="RC2.log">1.81219e-06</me:pop>
        <me:pop ref="Ring2.log">7.74632e-08</me:pop>
        <me:pop ref="Formamide2">2.61655e-05</me:pop>
        <me:pop ref="Formaldehyde.log">1.75631e-07</me:pop>
      </me:population>
      <me:population time="1.25893e-06" logTime="-5.9">
        <me:pop ref="CH2oo.log">0.999965</me:pop>
        <me:pop ref="APC">1.77259e-19</me:pop>
        <me:pop ref="Altamine2">9.74356e-10</me:pop>
        <me:pop ref="RC2.log">1.81218e-06</me:pop>
        <me:pop ref="Ring2.log">9.63308e-08</me:pop>
        <me:pop ref="Formamide2">3.29595e-05</me:pop>
        <me:pop ref="Formaldehyde.log">2.21186e-07</me:pop>
      </me:population>
      <me:population time="1.58489e-06" logTime="-5.8">
        <me:pop ref="CH2oo.log">0.999956</me:pop>
        <me:pop ref="APC">1.77257e-19</me:pop>
        <me:pop ref="Altamine2">9.74351e-10</me:pop>
        <me:pop ref="RC2.log">1.81216e-06</me:pop>
        <me:pop ref="Ring2.log">1.20083e-07</me:pop>
        <me:pop ref="Formamide2">4.15125e-05</me:pop>
        <me:pop ref="Formaldehyde.log">2.78536e-07</me:pop>
      </me:population>
      <me:population time="1.99526e-06" logTime="-5.7">
        <me:pop ref="CH2oo.log">0.999945</me:pop>
        <me:pop ref="APC">1.77255e-19</me:pop>
        <me:pop ref="Altamine2">9.74344e-10</me:pop>
        <me:pop ref="RC2.log">1.81214e-06</me:pop>
        <me:pop ref="Ring2.log">1.49986e-07</me:pop>
        <me:pop ref="Formamide2">5.228e-05</me:pop>
        <me:pop ref="Formaldehyde.log">3.50735e-07</me:pop>
      </me:population>
      <me:population time="2.51189e-06" logTime="-5.6">
        <me:pop ref="CH2oo.log">0.999932</me:pop>
        <me:pop ref="APC">1.77253e-19</me:pop>
        <me:pop ref="Altamine2">9.74335e-10</me:pop>
        <me:pop ref="RC2.log">1.81212e-06</me:pop>
        <me:pop ref="Ring2.log">1.8763e-07</me:pop>
        <me:pop ref="Formamide2">6.58354e-05</me:pop>
        <me:pop ref="Formaldehyde.log">4.41627e-07</me:pop>
      </me:population>
      <me:population time="3.16228e-06" logTime="-5.5">
        <me:pop ref="CH2oo.log">0.999914</me:pop>
        <me:pop ref="APC">1.7725e-19</me:pop>
        <me:pop ref="Altamine2">9.74323e-10</me:pop>
        <me:pop ref="RC2.log">1.81208e-06</me:pop>
        <me:pop ref="Ring2.log">2.35021e-07</me:pop>
        <me:pop ref="Formamide2">8.29003e-05</me:pop>
        <me:pop ref="Formaldehyde.log">5.56051e-07</me:pop>
      </me:population>
      <me:population time="3.98107e-06" logTime="-5.4">
        <me:pop ref="CH2oo.log">0.999893</me:pop>
        <me:pop ref="APC">1.77246e-19</me:pop>
        <me:pop ref="Altamine2">9.74309e-10</me:pop>
        <me:pop ref="RC2.log">1.81204e-06</me:pop>
        <me:pop ref="Ring2.log">2.94682e-07</me:pop>
        <me:pop ref="Formamide2">0.000104383</me:pop>
        <me:pop ref="Formaldehyde.log">7.00099e-07</me:pop>
      </me:population>
      <me:population time="5.01187e-06" logTime="-5.3">
        <me:pop ref="CH2oo.log">0.999866</me:pop>
        <me:pop ref="APC">1.77241e-19</me:pop>
        <me:pop ref="Altamine2">9.74291e-10</me:pop>
        <me:pop ref="RC2.log">1.812e-06</me:pop>
        <me:pop ref="Ring2.log">3.69788e-07</me:pop>
        <me:pop ref="Formamide2">0.000131428</me:pop>
        <me:pop ref="Formaldehyde.log">8.81442e-07</me:pop>
      </me:population>
      <me:population time="6.30957e-06" logTime="-5.2">
        <me:pop ref="CH2oo.log">0.999831</me:pop>
        <me:pop ref="APC">1.77235e-19</me:pop>
        <me:pop ref="Altamine2">9.74269e-10</me:pop>
        <me:pop ref="RC2.log">1.81193e-06</me:pop>
        <me:pop ref="Ring2.log">4.64338e-07</me:pop>
        <me:pop ref="Formamide2">0.000165475</me:pop>
        <me:pop ref="Formaldehyde.log">1.10973e-06</me:pop>
      </me:population>
      <me:population time="7.94328e-06" logTime="-5.1">
        <me:pop ref="CH2oo.log">0.999788</me:pop>
        <me:pop ref="APC">1.77228e-19</me:pop>
        <me:pop ref="Altamine2">9.7424e-10</me:pop>
        <me:pop ref="RC2.log">1.81185e-06</me:pop>
        <me:pop ref="Ring2.log">5.83365e-07</me:pop>
        <me:pop ref="Formamide2">0.000208335</me:pop>
        <me:pop ref="Formaldehyde.log">1.39712e-06</me:pop>
      </me:population>
      <me:population time="1e-05" logTime="-5">
        <me:pop ref="CH2oo.log">0.999733</me:pop>
        <me:pop ref="APC">1.77218e-19</me:pop>
        <me:pop ref="Altamine2">9.74204e-10</me:pop>
        <me:pop ref="RC2.log">1.81176e-06</me:pop>
        <me:pop ref="Ring2.log">7.33204e-07</me:pop>
        <me:pop ref="Formamide2">0.00026229</me:pop>
        <me:pop ref="Formaldehyde.log">1.7589e-06</me:pop>
      </me:population>
      <me:population time="1.25893e-05" logTime="-4.9">
        <me:pop ref="CH2oo.log">0.999665</me:pop>
        <me:pop ref="APC">1.77206e-19</me:pop>
        <me:pop ref="Altamine2">9.74159e-10</me:pop>
        <me:pop ref="RC2.log">1.81163e-06</me:pop>
        <me:pop ref="Ring2.log">9.21828e-07</me:pop>
        <me:pop ref="Formamide2">0.000330212</me:pop>
        <me:pop ref="Formaldehyde.log">2.21433e-06</me:pop>
      </me:population>
      <me:population time="1.58489e-05" logTime="-4.8">
        <me:pop ref="CH2oo.log">0.999579</me:pop>
        <me:pop ref="APC">1.7719e-19</me:pop>
        <me:pop ref="Altamine2">9.74103e-10</me:pop>
        <me:pop ref="RC2.log">1.81147e-06</me:pop>
        <me:pop ref="Ring2.log">1.15927e-06</me:pop>
        <me:pop ref="Formamide2">0.000415713</me:pop>
        <me:pop ref="Formaldehyde.log">2.78764e-06</me:pop>
      </me:population>
      <me:population time="1.99526e-05" logTime="-4.7">
        <me:pop ref="CH2oo.log">0.99947</me:pop>
        <me:pop ref="APC">1.77171e-19</me:pop>
        <me:pop ref="Altamine2">9.74031e-10</me:pop>
        <me:pop ref="RC2.log">1.81128e-06</me:pop>
        <me:pop ref="Ring2.log">1.45817e-06</me:pop>
        <me:pop ref="Formamide2">0.000523343</me:pop>
        <me:pop ref="Formaldehyde.log">3.50932e-06</me:pop>
      </me:population>
      <me:population time="2.51189e-05" logTime="-4.6">
        <me:pop ref="CH2oo.log">0.999333</me:pop>
        <me:pop ref="APC">1.77147e-19</me:pop>
        <me:pop ref="Altamine2">9.73941e-10</me:pop>
        <me:pop ref="RC2.log">1.81103e-06</me:pop>
        <me:pop ref="Ring2.log">1.83441e-06</me:pop>
        <me:pop ref="Formamide2">0.000658823</me:pop>
        <me:pop ref="Formaldehyde.log">4.41775e-06</me:pop>
      </me:population>
      <me:population time="3.16228e-05" logTime="-4.5">
        <me:pop ref="CH2oo.log">0.999161</me:pop>
        <me:pop ref="APC">1.77116e-19</me:pop>
        <me:pop ref="Altamine2">9.73828e-10</me:pop>
        <me:pop ref="RC2.log">1.81072e-06</me:pop>
        <me:pop ref="Ring2.log">2.308e-06</me:pop>
        <me:pop ref="Formamide2">0.000829357</me:pop>
        <me:pop ref="Formaldehyde.log">5.56121e-06</me:pop>
      </me:population>
      <me:population time="3.98107e-05" logTime="-4.4">
        <me:pop ref="CH2oo.log">0.998944</me:pop>
        <me:pop ref="APC">1.77078e-19</me:pop>
        <me:pop ref="Altamine2">9.73686e-10</me:pop>
        <me:pop ref="RC2.log">1.81033e-06</me:pop>
        <me:pop ref="Ring2.log">2.9041e-06</me:pop>
        <me:pop ref="Formamide2">0.001044</me:pop>
        <me:pop ref="Formaldehyde.log">7.00047e-06</me:pop>
      </me:population>
      <me:population time="5.01187e-05" logTime="-4.3">
        <me:pop ref="CH2oo.log">0.998672</me:pop>
        <me:pop ref="APC">1.7703e-19</me:pop>
        <me:pop ref="Altamine2">9.73507e-10</me:pop>
        <me:pop ref="RC2.log">1.80983e-06</me:pop>
        <me:pop ref="Ring2.log">3.65436e-06</me:pop>
        <me:pop ref="Formamide2">0.00131416</me:pop>
        <me:pop ref="Formaldehyde.log">8.81195e-06</me:pop>
      </me:population>
      <me:population time="6.30957e-05" logTime="-4.2">
        <me:pop ref="CH2oo.log">0.998328</me:pop>
        <me:pop ref="APC">1.76969e-19</me:pop>
        <me:pop ref="Altamine2">9.73281e-10</me:pop>
        <me:pop ref="RC2.log">1.80921e-06</me:pop>
        <me:pop ref="Ring2.log">4.59858e-06</me:pop>
        <me:pop ref="Formamide2">0.00165417</me:pop>
        <me:pop ref="Formaldehyde.log">1.10918e-05</me:pop>
      </me:population>
      <me:population time="7.94328e-05" logTime="-4.1">
        <me:pop ref="CH2oo.log">0.997896</me:pop>
        <me:pop ref="APC">1.76892e-19</me:pop>
        <me:pop ref="Altamine2">9.72998e-10</me:pop>
        <me:pop ref="RC2.log">1.80843e-06</me:pop>
        <me:pop ref="Ring2.log">5.78683e-06</me:pop>
        <me:pop ref="Formamide2">0.00208204</me:pop>
        <me:pop ref="Formaldehyde.log">1.39608e-05</me:pop>
      </me:population>
      <me:population time="0.0001" logTime="-4">
        <me:pop ref="CH2oo.log">0.997353</me:pop>
        <me:pop ref="APC">1.76796e-19</me:pop>
        <me:pop ref="Altamine2">9.72641e-10</me:pop>
        <me:pop ref="RC2.log">1.80744e-06</me:pop>
        <me:pop ref="Ring2.log">7.28202e-06</me:pop>
        <me:pop ref="Formamide2">0.00262044</me:pop>
        <me:pop ref="Formaldehyde.log">1.75709e-05</me:pop>
      </me:population>
      <me:population time="0.000125893" logTime="-3.9">
        <me:pop ref="CH2oo.log">0.996669</me:pop>
        <me:pop ref="APC">1.76675e-19</me:pop>
        <me:pop ref="Altamine2">9.72192e-10</me:pop>
        <me:pop ref="RC2.log">1.8062e-06</me:pop>
        <me:pop ref="Ring2.log">9.16319e-06</me:pop>
        <me:pop ref="Formamide2">0.00329783</me:pop>
        <me:pop ref="Formaldehyde.log">2.21129e-05</me:pop>
      </me:population>
      <me:population time="0.000158489" logTime="-3.8">
        <me:pop ref="CH2oo.log">0.995809</me:pop>
        <me:pop ref="APC">1.76522e-19</me:pop>
        <me:pop ref="Altamine2">9.71627e-10</me:pop>
        <me:pop ref="RC2.log">1.80464e-06</me:pop>
        <me:pop ref="Ring2.log">1.15296e-05</me:pop>
        <me:pop ref="Formamide2">0.00414995</me:pop>
        <me:pop ref="Formaldehyde.log">2.78266e-05</me:pop>
      </me:population>
      <me:population time="0.000199526" logTime="-3.7">
        <me:pop ref="CH2oo.log">0.994727</me:pop>
        <me:pop ref="APC">1.7633e-19</me:pop>
        <me:pop ref="Altamine2">9.70916e-10</me:pop>
        <me:pop ref="RC2.log">1.80268e-06</me:pop>
        <me:pop ref="Ring2.log">1.45059e-05</me:pop>
        <me:pop ref="Formamide2">0.00522167</me:pop>
        <me:pop ref="Formaldehyde.log">3.50126e-05</me:pop>
      </me:population>
      <me:population time="0.000251189" logTime="-3.6">
        <me:pop ref="CH2oo.log">0.993367</me:pop>
        <me:pop ref="APC">1.76089e-19</me:pop>
        <me:pop ref="Altamine2">9.70023e-10</me:pop>
        <me:pop ref="RC2.log">1.80022e-06</me:pop>
        <me:pop ref="Ring2.log">1.82481e-05</me:pop>
        <me:pop ref="Formamide2">0.00656921</me:pop>
        <me:pop ref="Formaldehyde.log">4.40482e-05</me:pop>
      </me:population>
      <me:population time="0.000316228" logTime="-3.5">
        <me:pop ref="CH2oo.log">0.991657</me:pop>
        <me:pop ref="APC">1.75786e-19</me:pop>
        <me:pop ref="Altamine2">9.689e-10</me:pop>
        <me:pop ref="RC2.log">1.79712e-06</me:pop>
        <me:pop ref="Ring2.log">2.29521e-05</me:pop>
        <me:pop ref="Formamide2">0.00826306</me:pop>
        <me:pop ref="Formaldehyde.log">5.54059e-05</me:pop>
      </me:population>
      <me:population time="0.000398107" logTime="-3.4">
        <me:pop ref="CH2oo.log">0.989508</me:pop>
        <me:pop ref="APC">1.75405e-19</me:pop>
        <me:pop ref="Altamine2">9.67489e-10</me:pop>
        <me:pop ref="RC2.log">1.79323e-06</me:pop>
        <me:pop ref="Ring2.log">2.88625e-05</me:pop>
        <me:pop ref="Formamide2">0.0103913</me:pop>
        <me:pop ref="Formaldehyde.log">6.96764e-05</me:pop>
      </me:population>
      <me:population time="0.000501187" logTime="-3.3">
        <me:pop ref="CH2oo.log">0.98681</me:pop>
        <me:pop ref="APC">1.74927e-19</me:pop>
        <me:pop ref="Altamine2">9.65717e-10</me:pop>
        <me:pop ref="RC2.log">1.78834e-06</me:pop>
        <me:pop ref="Ring2.log">3.62851e-05</me:pop>
        <me:pop ref="Formamide2">0.0130641</me:pop>
        <me:pop ref="Formaldehyde.log">8.75981e-05</me:pop>
      </me:population>
      <me:population time="0.000630957" logTime="-3.2">
        <me:pop ref="CH2oo.log">0.983424</me:pop>
        <me:pop ref="APC">1.74327e-19</me:pop>
        <me:pop ref="Altamine2">9.63493e-10</me:pop>
        <me:pop ref="RC2.log">1.7822e-06</me:pop>
        <me:pop ref="Ring2.log">4.56008e-05</me:pop>
        <me:pop ref="Formamide2">0.0164186</me:pop>
        <me:pop ref="Formaldehyde.log">0.000110091</me:pop>
      </me:population>
      <me:population time="0.000794328" logTime="-3.1">
        <me:pop ref="CH2oo.log">0.979177</me:pop>
        <me:pop ref="APC">1.73574e-19</me:pop>
        <me:pop ref="Altamine2">9.60704e-10</me:pop>
        <me:pop ref="RC2.log">1.7745e-06</me:pop>
        <me:pop ref="Ring2.log">5.72831e-05</me:pop>
        <me:pop ref="Formamide2">0.0206253</me:pop>
        <me:pop ref="Formaldehyde.log">0.000138297</me:pop>
      </me:population>
      <me:population time="0.001" logTime="-3">
        <me:pop ref="CH2oo.log">0.973857</me:pop>
        <me:pop ref="APC">1.72631e-19</me:pop>
        <me:pop ref="Altamine2">9.5721e-10</me:pop>
        <me:pop ref="RC2.log">1.76486e-06</me:pop>
        <me:pop ref="Ring2.log">7.19186e-05</me:pop>
        <me:pop ref="Formamide2">0.0258954</me:pop>
        <me:pop ref="Formaldehyde.log">0.000173634</me:pop>
      </me:population>
      <me:population time="0.00125893" logTime="-2.9">
        <me:pop ref="CH2oo.log">0.967201</me:pop>
        <me:pop ref="APC">1.71451e-19</me:pop>
        <me:pop ref="Altamine2">9.52838e-10</me:pop>
        <me:pop ref="RC2.log">1.7528e-06</me:pop>
        <me:pop ref="Ring2.log">9.02306e-05</me:pop>
        <me:pop ref="Formamide2">0.0324893</me:pop>
        <me:pop ref="Formaldehyde.log">0.000217848</me:pop>
      </me:population>
      <me:population time="0.00158489" logTime="-2.8">
        <me:pop ref="CH2oo.log">0.958886</me:pop>
        <me:pop ref="APC">1.69977e-19</me:pop>
        <me:pop ref="Altamine2">9.47377e-10</me:pop>
        <me:pop ref="RC2.log">1.73773e-06</me:pop>
        <me:pop ref="Ring2.log">0.000113106</me:pop>
        <me:pop ref="Formamide2">0.0407265</me:pop>
        <me:pop ref="Formaldehyde.log">0.000273081</me:pop>
      </me:population>
      <me:population time="0.00199526" logTime="-2.7">
        <me:pop ref="CH2oo.log">0.948519</me:pop>
        <me:pop ref="APC">1.68139e-19</me:pop>
        <me:pop ref="Altamine2">9.40568e-10</me:pop>
        <me:pop ref="RC2.log">1.71894e-06</me:pop>
        <me:pop ref="Ring2.log">0.000141625</me:pop>
        <me:pop ref="Formamide2">0.0509959</me:pop>
        <me:pop ref="Formaldehyde.log">0.000341939</me:pop>
      </me:population>
      <me:population time="0.00251189" logTime="-2.6">
        <me:pop ref="CH2oo.log">0.935627</me:pop>
        <me:pop ref="APC">1.65854e-19</me:pop>
        <me:pop ref="Altamine2">9.32101e-10</me:pop>
        <me:pop ref="RC2.log">1.69558e-06</me:pop>
        <me:pop ref="Ring2.log">0.000177091</me:pop>
        <me:pop ref="Formamide2">0.0637667</me:pop>
        <me:pop ref="Formaldehyde.log">0.00042757</me:pop>
      </me:population>
      <me:population time="0.00316228" logTime="-2.5">
        <me:pop ref="CH2oo.log">0.919646</me:pop>
        <me:pop ref="APC">1.63021e-19</me:pop>
        <me:pop ref="Altamine2">9.21605e-10</me:pop>
        <me:pop ref="RC2.log">1.66662e-06</me:pop>
        <me:pop ref="Ring2.log">0.000221055</me:pop>
        <me:pop ref="Formamide2">0.0795975</me:pop>
        <me:pop ref="Formaldehyde.log">0.00053372</me:pop>
      </me:population>
      <me:population time="0.00398107" logTime="-2.4">
        <me:pop ref="CH2oo.log">0.899915</me:pop>
        <me:pop ref="APC">1.59524e-19</me:pop>
        <me:pop ref="Altamine2">9.08646e-10</me:pop>
        <me:pop ref="RC2.log">1.63086e-06</me:pop>
        <me:pop ref="Ring2.log">0.000275336</me:pop>
        <me:pop ref="Formamide2">0.0991435</me:pop>
        <me:pop ref="Formaldehyde.log">0.00066478</me:pop>
      </me:population>
      <me:population time="0.00501187" logTime="-2.3">
        <me:pop ref="CH2oo.log">0.875675</me:pop>
        <me:pop ref="APC">1.55227e-19</me:pop>
        <me:pop ref="Altamine2">8.92726e-10</me:pop>
        <me:pop ref="RC2.log">1.58693e-06</me:pop>
        <me:pop ref="Ring2.log">0.000342018</me:pop>
        <me:pop ref="Formamide2">0.123155</me:pop>
        <me:pop ref="Formaldehyde.log">0.000825784</me:pop>
      </me:population>
      <me:population time="0.00630957" logTime="-2.2">
        <me:pop ref="CH2oo.log">0.846086</me:pop>
        <me:pop ref="APC">1.49982e-19</me:pop>
        <me:pop ref="Altamine2">8.73293e-10</me:pop>
        <me:pop ref="RC2.log">1.53331e-06</me:pop>
        <me:pop ref="Ring2.log">0.000423419</me:pop>
        <me:pop ref="Formamide2">0.152467</me:pop>
        <me:pop ref="Formaldehyde.log">0.00102232</me:pop>
      </me:population>
      <me:population time="0.00794328" logTime="-2.1">
        <me:pop ref="CH2oo.log">0.810253</me:pop>
        <me:pop ref="APC">1.4363e-19</me:pop>
        <me:pop ref="Altamine2">8.49758e-10</me:pop>
        <me:pop ref="RC2.log">1.46837e-06</me:pop>
        <me:pop ref="Ring2.log">0.000521997</me:pop>
        <me:pop ref="Formamide2">0.187964</me:pop>
        <me:pop ref="Formaldehyde.log">0.00126034</me:pop>
      </me:population>
      <me:population time="0.01" logTime="-2">
        <me:pop ref="CH2oo.log">0.767291</me:pop>
        <me:pop ref="APC">1.36014e-19</me:pop>
        <me:pop ref="Altamine2">8.21542e-10</me:pop>
        <me:pop ref="RC2.log">1.39051e-06</me:pop>
        <me:pop ref="Ring2.log">0.000640185</me:pop>
        <me:pop ref="Formamide2">0.230522</me:pop>
        <me:pop ref="Formaldehyde.log">0.0015457</me:pop>
      </me:population>
      <me:population time="0.0125893" logTime="-1.9">
        <me:pop ref="CH2oo.log">0.71643</me:pop>
        <me:pop ref="APC">1.26998e-19</me:pop>
        <me:pop ref="Altamine2">7.88138e-10</me:pop>
        <me:pop ref="RC2.log">1.29834e-06</me:pop>
        <me:pop ref="Ring2.log">0.000780105</me:pop>
        <me:pop ref="Formamide2">0.280905</me:pop>
        <me:pop ref="Formaldehyde.log">0.00188353</me:pop>
      </me:population>
      <me:population time="0.0158489" logTime="-1.8">
        <me:pop ref="CH2oo.log">0.657165</me:pop>
        <me:pop ref="APC">1.16492e-19</me:pop>
        <me:pop ref="Altamine2">7.49215e-10</me:pop>
        <me:pop ref="RC2.log">1.19094e-06</me:pop>
        <me:pop ref="Ring2.log">0.000943143</me:pop>
        <me:pop ref="Formamide2">0.339613</me:pop>
        <me:pop ref="Formaldehyde.log">0.00227718</me:pop>
      </me:population>
      <me:population time="0.0199526" logTime="-1.7">
        <me:pop ref="CH2oo.log">0.589476</me:pop>
        <me:pop ref="APC">1.04494e-19</me:pop>
        <me:pop ref="Altamine2">7.04758e-10</me:pop>
        <me:pop ref="RC2.log">1.06827e-06</me:pop>
        <me:pop ref="Ring2.log">0.00112936</me:pop>
        <me:pop ref="Formamide2">0.406667</me:pop>
        <me:pop ref="Formaldehyde.log">0.00272679</me:pop>
      </me:population>
      <me:population time="0.0251189" logTime="-1.6">
        <me:pop ref="CH2oo.log">0.514084</me:pop>
        <me:pop ref="APC">9.11292e-20</me:pop>
        <me:pop ref="Altamine2">6.55243e-10</me:pop>
        <me:pop ref="RC2.log">9.31643e-07</me:pop>
        <me:pop ref="Ring2.log">0.00133676</me:pop>
        <me:pop ref="Formamide2">0.481351</me:pop>
        <me:pop ref="Formaldehyde.log">0.00322756</me:pop>
      </me:population>
      <me:population time="0.0316228" logTime="-1.5">
        <me:pop ref="CH2oo.log">0.432727</me:pop>
        <me:pop ref="APC">7.67074e-20</me:pop>
        <me:pop ref="Altamine2">6.01809e-10</me:pop>
        <me:pop ref="RC2.log">7.84204e-07</me:pop>
        <me:pop ref="Ring2.log">0.00156058</me:pop>
        <me:pop ref="Formamide2">0.561944</me:pop>
        <me:pop ref="Formaldehyde.log">0.00376796</me:pop>
      </me:population>
      <me:population time="0.0398107" logTime="-1.4">
        <me:pop ref="CH2oo.log">0.348354</me:pop>
        <me:pop ref="APC">6.1751e-20</me:pop>
        <me:pop ref="Altamine2">5.46395e-10</me:pop>
        <me:pop ref="RC2.log">6.313e-07</me:pop>
        <me:pop ref="Ring2.log">0.00179269</me:pop>
        <me:pop ref="Formamide2">0.645525</me:pop>
        <me:pop ref="Formaldehyde.log">0.00432839</me:pop>
      </me:population>
      <me:population time="0.0501187" logTime="-1.3">
        <me:pop ref="CH2oo.log">0.265117</me:pop>
        <me:pop ref="APC">4.69961e-20</me:pop>
        <me:pop ref="Altamine2">4.91728e-10</me:pop>
        <me:pop ref="RC2.log">4.80456e-07</me:pop>
        <me:pop ref="Ring2.log">0.00202167</me:pop>
        <me:pop ref="Formamide2">0.727979</me:pop>
        <me:pop ref="Formaldehyde.log">0.00488127</me:pop>
      </me:population>
      <me:population time="0.0630957" logTime="-1.2">
        <me:pop ref="CH2oo.log">0.187997</me:pop>
        <me:pop ref="APC">3.33254e-20</me:pop>
        <me:pop ref="Altamine2">4.41077e-10</me:pop>
        <me:pop ref="RC2.log">3.40696e-07</me:pop>
        <me:pop ref="Ring2.log">0.00223383</me:pop>
        <me:pop ref="Formamide2">0.804375</me:pop>
        <me:pop ref="Formaldehyde.log">0.00539352</me:pop>
      </me:population>
      <me:population time="0.0794328" logTime="-1.1">
        <me:pop ref="CH2oo.log">0.121958</me:pop>
        <me:pop ref="APC">2.1619e-20</me:pop>
        <me:pop ref="Altamine2">3.97705e-10</me:pop>
        <me:pop ref="RC2.log">2.21018e-07</me:pop>
        <me:pop ref="Ring2.log">0.0024155</me:pop>
        <me:pop ref="Formamide2">0.869794</me:pop>
        <me:pop ref="Formaldehyde.log">0.00583216</me:pop>
      </me:population>
      <me:population time="0.1" logTime="-1">
        <me:pop ref="CH2oo.log">0.0707308</me:pop>
        <me:pop ref="APC">1.25381e-20</me:pop>
        <me:pop ref="Altamine2">3.6406e-10</me:pop>
        <me:pop ref="RC2.log">1.28181e-07</me:pop>
        <me:pop ref="Ring2.log">0.00255643</me:pop>
        <me:pop ref="Formamide2">0.92054</me:pop>
        <me:pop ref="Formaldehyde.log">0.00617243</me:pop>
      </me:population>
      <me:population time="0.125893" logTime="-0.9">
        <me:pop ref="CH2oo.log">0.035624</me:pop>
        <me:pop ref="APC">6.3149e-21</me:pop>
        <me:pop ref="Altamine2">3.41003e-10</me:pop>
        <me:pop ref="RC2.log">6.45593e-08</me:pop>
        <me:pop ref="Ring2.log">0.00265301</me:pop>
        <me:pop ref="Formamide2">0.955317</me:pop>
        <me:pop ref="Formaldehyde.log">0.00640562</me:pop>
      </me:population>
      <me:population time="0.158489" logTime="-0.8">
        <me:pop ref="CH2oo.log">0.0150229</me:pop>
        <me:pop ref="APC">2.66303e-21</me:pop>
        <me:pop ref="Altamine2">3.27472e-10</me:pop>
        <me:pop ref="RC2.log">2.7225e-08</me:pop>
        <me:pop ref="Ring2.log">0.00270968</me:pop>
        <me:pop ref="Formamide2">0.975725</me:pop>
        <me:pop ref="Formaldehyde.log">0.00654246</me:pop>
      </me:population>
      <me:population time="0.199526" logTime="-0.7">
        <me:pop ref="CH2oo.log">0.00506603</me:pop>
        <me:pop ref="APC">8.98031e-22</me:pop>
        <me:pop ref="Altamine2">3.20933e-10</me:pop>
        <me:pop ref="RC2.log">9.18086e-09</me:pop>
        <me:pop ref="Ring2.log">0.00273708</me:pop>
        <me:pop ref="Formamide2">0.985588</me:pop>
        <me:pop ref="Formaldehyde.log">0.00660859</me:pop>
      </me:population>
      <me:population time="0.251189" logTime="-0.6">
        <me:pop ref="CH2oo.log">0.00128928</me:pop>
        <me:pop ref="APC">2.28545e-22</me:pop>
        <me:pop ref="Altamine2">3.18452e-10</me:pop>
        <me:pop ref="RC2.log">2.33649e-09</me:pop>
        <me:pop ref="Ring2.log">0.00274747</me:pop>
        <me:pop ref="Formamide2">0.98933</me:pop>
        <me:pop ref="Formaldehyde.log">0.00663368</me:pop>
      </me:population>
      <me:population time="0.316228" logTime="-0.5">
        <me:pop ref="CH2oo.log">0.000230221</me:pop>
        <me:pop ref="APC">4.08101e-23</me:pop>
        <me:pop ref="Altamine2">3.17757e-10</me:pop>
        <me:pop ref="RC2.log">4.17215e-10</me:pop>
        <me:pop ref="Ring2.log">0.00275038</me:pop>
        <me:pop ref="Formamide2">0.990379</me:pop>
        <me:pop ref="Formaldehyde.log">0.00664071</me:pop>
      </me:population>
      <me:population time="0.398107" logTime="-0.4">
        <me:pop ref="CH2oo.log">2.63155e-05</me:pop>
        <me:pop ref="APC">4.66482e-24</me:pop>
        <me:pop ref="Altamine2">3.17623e-10</me:pop>
        <me:pop ref="RC2.log">4.769e-11</me:pop>
        <me:pop ref="Ring2.log">0.00275094</me:pop>
        <me:pop ref="Formamide2">0.990581</me:pop>
        <me:pop ref="Formaldehyde.log">0.00664207</me:pop>
      </me:population>
      <me:population time="0.501187" logTime="-0.3">
        <me:pop ref="CH2oo.log">1.71549e-06</me:pop>
        <me:pop ref="APC">3.04097e-25</me:pop>
        <me:pop ref="Altamine2">3.17607e-10</me:pop>
        <me:pop ref="RC2.log">3.10888e-12</me:pop>
        <me:pop ref="Ring2.log">0.00275101</me:pop>
        <me:pop ref="Formamide2">0.990605</me:pop>
        <me:pop ref="Formaldehyde.log">0.00664223</me:pop>
      </me:population>
      <me:population time="0.630957" logTime="-0.2">
        <me:pop ref="CH2oo.log">5.51474e-08</me:pop>
        <me:pop ref="APC">9.77577e-27</me:pop>
        <me:pop ref="Altamine2">3.17606e-10</me:pop>
        <me:pop ref="RC2.log">9.99403e-14</me:pop>
        <me:pop ref="Ring2.log">0.00275101</me:pop>
        <me:pop ref="Formamide2">0.990607</me:pop>
        <me:pop ref="Formaldehyde.log">0.00664224</me:pop>
      </me:population>
      <me:population time="0.794328" logTime="-0.1">
        <me:pop ref="CH2oo.log">7.27984e-10</me:pop>
        <me:pop ref="APC">1.29104e-28</me:pop>
        <me:pop ref="Altamine2">3.17606e-10</me:pop>
        <me:pop ref="RC2.log">1.31928e-15</me:pop>
        <me:pop ref="Ring2.log">0.00275101</me:pop>
        <me:pop ref="Formamide2">0.990607</me:pop>
        <me:pop ref="Formaldehyde.log">0.00664224</me:pop>
      </me:population>
      <me:population time="1" logTime="0">
        <me:pop ref="CH2oo.log">3.13396e-12</me:pop>
        <me:pop ref="APC">6.13347e-31</me:pop>
        <me:pop ref="Altamine2">3.17606e-10</me:pop>
        <me:pop ref="RC2.log">5.67948e-18</me:pop>
        <me:pop ref="Ring2.log">0.00275101</me:pop>
        <me:pop ref="Formamide2">0.990607</me:pop>
        <me:pop ref="Formaldehyde.log">0.00664224</me:pop>
      </me:population>
      <me:population time="1.25893" logTime="0.1">
        <me:pop ref="CH2oo.log">3.29184e-15</me:pop>
        <me:pop ref="APC">5.8389e-32</me:pop>
        <me:pop ref="Altamine2">3.17606e-10</me:pop>
        <me:pop ref="RC2.log">5.96561e-21</me:pop>
        <me:pop ref="Ring2.log">0.00275101</me:pop>
        <me:pop ref="Formamide2">0.990607</me:pop>
        <me:pop ref="Formaldehyde.log">0.00664224</me:pop>
      </me:population>
      <me:population time="1.58489" logTime="0.2">
        <me:pop ref="CH2oo.log">5.85513e-19</me:pop>
        <me:pop ref="APC">5.78056e-32</me:pop>
        <me:pop ref="Altamine2">3.17606e-10</me:pop>
        <me:pop ref="RC2.log">1.06109e-24</me:pop>
        <me:pop ref="Ring2.log">0.00275101</me:pop>
        <me:pop ref="Formamide2">0.990607</me:pop>
        <me:pop ref="Formaldehyde.log">0.00664224</me:pop>
      </me:population>
      <me:population time="1.99526" logTime="0.3">
        <me:pop ref="CH2oo.log">1.1135e-23</me:pop>
        <me:pop ref="APC">5.78055e-32</me:pop>
        <me:pop ref="Altamine2">3.17606e-10</me:pop>
        <me:pop ref="RC2.log">2.01792e-29</me:pop>
        <me:pop ref="Ring2.log">0.00275101</me:pop>
        <me:pop ref="Formamide2">0.990607</me:pop>
        <me:pop ref="Formaldehyde.log">0.00664224</me:pop>
      </me:population>
      <me:population time="2.51189" logTime="0.4">
        <me:pop ref="CH2oo.log">1.32882e-29</me:pop>
        <me:pop ref="APC">5.78055e-32</me:pop>
        <me:pop ref="Altamine2">3.17606e-10</me:pop>
        <me:pop ref="RC2.log">2.42824e-35</me:pop>
        <me:pop ref="Ring2.log">0.00275101</me:pop>
        <me:pop ref="Formamide2">0.990607</me:pop>
        <me:pop ref="Formaldehyde.log">0.00664224</me:pop>
      </me:population>
      <me:population time="3.16228" logTime="0.5">
        <me:pop ref="CH2oo.log">5.97265e-31</me:pop>
        <me:pop ref="APC">5.78055e-32</me:pop>
        <me:pop ref="Altamine2">3.17606e-10</me:pop>
        <me:pop ref="RC2.log">1.28344e-36</me:pop>
        <me:pop ref="Ring2.log">0.00275101</me:pop>
        <me:pop ref="Formamide2">0.990607</me:pop>
        <me:pop ref="Formaldehyde.log">0.00664224</me:pop>
      </me:population>
      <me:population time="3.98107" logTime="0.6">
        <me:pop ref="CH2oo.log">5.97265e-31</me:pop>
        <me:pop ref="APC">5.78055e-32</me:pop>
        <me:pop ref="Altamine2">3.17606e-10</me:pop>
        <me:pop ref="RC2.log">1.28344e-36</me:pop>
        <me:pop ref="Ring2.log">0.00275101</me:pop>
        <me:pop ref="Formamide2">0.990607</me:pop>
        <me:pop ref="Formaldehyde.log">0.00664224</me:pop>
      </me:population>
      <me:population time="5.01187" logTime="0.7">
        <me:pop ref="CH2oo.log">5.97265e-31</me:pop>
        <me:pop ref="APC">5.78055e-32</me:pop>
        <me:pop ref="Altamine2">3.17606e-10</me:pop>
        <me:pop ref="RC2.log">1.28344e-36</me:pop>
        <me:pop ref="Ring2.log">0.00275101</me:pop>
        <me:pop ref="Formamide2">0.990607</me:pop>
        <me:pop ref="Formaldehyde.log">0.00664224</me:pop>
      </me:population>
      <me:population time="6.30957" logTime="0.8">
        <me:pop ref="CH2oo.log">5.97265e-31</me:pop>
        <me:pop ref="APC">5.78055e-32</me:pop>
        <me:pop ref="Altamine2">3.17606e-10</me:pop>
        <me:pop ref="RC2.log">1.28344e-36</me:pop>
        <me:pop ref="Ring2.log">0.00275101</me:pop>
        <me:pop ref="Formamide2">0.990607</me:pop>
        <me:pop ref="Formaldehyde.log">0.00664224</me:pop>
      </me:population>
      <me:population time="7.94328" logTime="0.9">
        <me:pop ref="CH2oo.log">5.97265e-31</me:pop>
        <me:pop ref="APC">5.78055e-32</me:pop>
        <me:pop ref="Altamine2">3.17606e-10</me:pop>
        <me:pop ref="RC2.log">1.28344e-36</me:pop>
        <me:pop ref="Ring2.log">0.00275101</me:pop>
        <me:pop ref="Formamide2">0.990607</me:pop>
        <me:pop ref="Formaldehyde.log">0.00664224</me:pop>
      </me:population>
      <me:population time="10" logTime="1">
        <me:pop ref="CH2oo.log">5.97264e-31</me:pop>
        <me:pop ref="APC">5.78055e-32</me:pop>
        <me:pop ref="Altamine2">3.17606e-10</me:pop>
        <me:pop ref="RC2.log">1.28344e-36</me:pop>
        <me:pop ref="Ring2.log">0.00275101</me:pop>
        <me:pop ref="Formamide2">0.990607</me:pop>
        <me:pop ref="Formaldehyde.log">0.00664224</me:pop>
      </me:population>
      <me:population time="12.5893" logTime="1.1">
        <me:pop ref="CH2oo.log">5.97264e-31</me:pop>
        <me:pop ref="APC">5.78055e-32</me:pop>
        <me:pop ref="Altamine2">3.17606e-10</me:pop>
        <me:pop ref="RC2.log">1.28344e-36</me:pop>
        <me:pop ref="Ring2.log">0.00275101</me:pop>
        <me:pop ref="Formamide2">0.990607</me:pop>
        <me:pop ref="Formaldehyde.log">0.00664224</me:pop>
      </me:population>
      <me:population time="15.8489" logTime="1.2">
        <me:pop ref="CH2oo.log">5.97264e-31</me:pop>
        <me:pop ref="APC">5.78055e-32</me:pop>
        <me:pop ref="Altamine2">3.17607e-10</me:pop>
        <me:pop ref="RC2.log">1.28344e-36</me:pop>
        <me:pop ref="Ring2.log">0.00275101</me:pop>
        <me:pop ref="Formamide2">0.990607</me:pop>
        <me:pop ref="Formaldehyde.log">0.00664224</me:pop>
      </me:population>
      <me:population time="19.9526" logTime="1.3">
        <me:pop ref="CH2oo.log">5.97264e-31</me:pop>
        <me:pop ref="APC">5.78055e-32</me:pop>
        <me:pop ref="Altamine2">3.17607e-10</me:pop>
        <me:pop ref="RC2.log">1.28344e-36</me:pop>
        <me:pop ref="Ring2.log">0.00275101</me:pop>
        <me:pop ref="Formamide2">0.990607</me:pop>
        <me:pop ref="Formaldehyde.log">0.00664224</me:pop>
      </me:population>
      <me:population time="25.1189" logTime="1.4">
        <me:pop ref="CH2oo.log">5.97264e-31</me:pop>
        <me:pop ref="APC">5.78055e-32</me:pop>
        <me:pop ref="Altamine2">3.17607e-10</me:pop>
        <me:pop ref="RC2.log">1.28344e-36</me:pop>
        <me:pop ref="Ring2.log">0.00275101</me:pop>
        <me:pop ref="Formamide2">0.990607</me:pop>
        <me:pop ref="Formaldehyde.log">0.00664224</me:pop>
      </me:population>
      <me:population time="31.6228" logTime="1.5">
        <me:pop ref="CH2oo.log">5.97264e-31</me:pop>
        <me:pop ref="APC">5.78055e-32</me:pop>
        <me:pop ref="Altamine2">3.17608e-10</me:pop>
        <me:pop ref="RC2.log">1.28344e-36</me:pop>
        <me:pop ref="Ring2.log">0.00275101</me:pop>
        <me:pop ref="Formamide2">0.990607</me:pop>
        <me:pop ref="Formaldehyde.log">0.00664224</me:pop>
      </me:population>
      <me:population time="39.8107" logTime="1.6">
        <me:pop ref="CH2oo.log">5.97264e-31</me:pop>
        <me:pop ref="APC">5.78055e-32</me:pop>
        <me:pop ref="Altamine2">3.17608e-10</me:pop>
        <me:pop ref="RC2.log">1.28344e-36</me:pop>
        <me:pop ref="Ring2.log">0.00275101</me:pop>
        <me:pop ref="Formamide2">0.990607</me:pop>
        <me:pop ref="Formaldehyde.log">0.00664224</me:pop>
      </me:population>
      <me:population time="50.1187" logTime="1.7">
        <me:pop ref="CH2oo.log">5.97264e-31</me:pop>
        <me:pop ref="APC">5.78055e-32</me:pop>
        <me:pop ref="Altamine2">3.17609e-10</me:pop>
        <me:pop ref="RC2.log">1.28344e-36</me:pop>
        <me:pop ref="Ring2.log">0.00275101</me:pop>
        <me:pop ref="Formamide2">0.990607</me:pop>
        <me:pop ref="Formaldehyde.log">0.00664224</me:pop>
      </me:population>
      <me:population time="63.0957" logTime="1.8">
        <me:pop ref="CH2oo.log">5.97264e-31</me:pop>
        <me:pop ref="APC">5.78055e-32</me:pop>
        <me:pop ref="Altamine2">3.1761e-10</me:pop>
        <me:pop ref="RC2.log">1.28344e-36</me:pop>
        <me:pop ref="Ring2.log">0.00275101</me:pop>
        <me:pop ref="Formamide2">0.990607</me:pop>
        <me:pop ref="Formaldehyde.log">0.00664224</me:pop>
      </me:population>
      <me:population time="79.4328" logTime="1.9">
        <me:pop ref="CH2oo.log">5.97264e-31</me:pop>
        <me:pop ref="APC">5.78055e-32</me:pop>
        <me:pop ref="Altamine2">3.17611e-10</me:pop>
        <me:pop ref="RC2.log">1.28344e-36</me:pop>
        <me:pop ref="Ring2.log">0.00275101</me:pop>
        <me:pop ref="Formamide2">0.990607</me:pop>
        <me:pop ref="Formaldehyde.log">0.00664224</me:pop>
      </me:population>
      <me:population time="100" logTime="2">
        <me:pop ref="CH2oo.log">5.97264e-31</me:pop>
        <me:pop ref="APC">5.78055e-32</me:pop>
        <me:pop ref="Altamine2">3.17612e-10</me:pop>
        <me:pop ref="RC2.log">1.28344e-36</me:pop>
        <me:pop ref="Ring2.log">0.00275101</me:pop>
        <me:pop ref="Formamide2">0.990607</me:pop>
        <me:pop ref="Formaldehyde.log">0.00664224</me:pop>
      </me:population>
      <me:population time="125.893" logTime="2.1">
        <me:pop ref="CH2oo.log">5.97264e-31</me:pop>
        <me:pop ref="APC">5.78055e-32</me:pop>
        <me:pop ref="Altamine2">3.17614e-10</me:pop>
        <me:pop ref="RC2.log">1.28344e-36</me:pop>
        <me:pop ref="Ring2.log">0.00275101</me:pop>
        <me:pop ref="Formamide2">0.990607</me:pop>
        <me:pop ref="Formaldehyde.log">0.00664224</me:pop>
      </me:population>
      <me:population time="158.489" logTime="2.2">
        <me:pop ref="CH2oo.log">5.97264e-31</me:pop>
        <me:pop ref="APC">5.78054e-32</me:pop>
        <me:pop ref="Altamine2">3.17616e-10</me:pop>
        <me:pop ref="RC2.log">1.28344e-36</me:pop>
        <me:pop ref="Ring2.log">0.00275101</me:pop>
        <me:pop ref="Formamide2">0.990607</me:pop>
        <me:pop ref="Formaldehyde.log">0.00664224</me:pop>
      </me:population>
      <me:population time="199.526" logTime="2.3">
        <me:pop ref="CH2oo.log">5.97264e-31</me:pop>
        <me:pop ref="APC">5.78054e-32</me:pop>
        <me:pop ref="Altamine2">3.17618e-10</me:pop>
        <me:pop ref="RC2.log">1.28344e-36</me:pop>
        <me:pop ref="Ring2.log">0.00275101</me:pop>
        <me:pop ref="Formamide2">0.990607</me:pop>
        <me:pop ref="Formaldehyde.log">0.00664224</me:pop>
      </me:population>
      <me:population time="251.189" logTime="2.4">
        <me:pop ref="CH2oo.log">5.97264e-31</me:pop>
        <me:pop ref="APC">5.78054e-32</me:pop>
        <me:pop ref="Altamine2">3.17622e-10</me:pop>
        <me:pop ref="RC2.log">1.28344e-36</me:pop>
        <me:pop ref="Ring2.log">0.00275101</me:pop>
        <me:pop ref="Formamide2">0.990607</me:pop>
        <me:pop ref="Formaldehyde.log">0.00664224</me:pop>
      </me:population>
      <me:population time="316.228" logTime="2.5">
        <me:pop ref="CH2oo.log">5.97264e-31</me:pop>
        <me:pop ref="APC">5.78054e-32</me:pop>
        <me:pop ref="Altamine2">3.17626e-10</me:pop>
        <me:pop ref="RC2.log">1.28344e-36</me:pop>
        <me:pop ref="Ring2.log">0.00275101</me:pop>
        <me:pop ref="Formamide2">0.990607</me:pop>
        <me:pop ref="Formaldehyde.log">0.00664224</me:pop>
      </me:population>
      <me:population time="398.107" logTime="2.6">
        <me:pop ref="CH2oo.log">5.97264e-31</me:pop>
        <me:pop ref="APC">5.78054e-32</me:pop>
        <me:pop ref="Altamine2">3.17631e-10</me:pop>
        <me:pop ref="RC2.log">1.28343e-36</me:pop>
        <me:pop ref="Ring2.log">0.00275101</me:pop>
        <me:pop ref="Formamide2">0.990607</me:pop>
        <me:pop ref="Formaldehyde.log">0.00664224</me:pop>
      </me:population>
      <me:population time="501.187" logTime="2.7">
        <me:pop ref="CH2oo.log">5.97264e-31</me:pop>
        <me:pop ref="APC">5.78054e-32</me:pop>
        <me:pop ref="Altamine2">3.17637e-10</me:pop>
        <me:pop ref="RC2.log">1.28343e-36</me:pop>
        <me:pop ref="Ring2.log">0.00275101</me:pop>
        <me:pop ref="Formamide2">0.990607</me:pop>
        <me:pop ref="Formaldehyde.log">0.00664224</me:pop>
      </me:population>
      <me:population time="630.957" logTime="2.8">
        <me:pop ref="CH2oo.log">5.97263e-31</me:pop>
        <me:pop ref="APC">5.78054e-32</me:pop>
        <me:pop ref="Altamine2">3.17646e-10</me:pop>
        <me:pop ref="RC2.log">1.28343e-36</me:pop>
        <me:pop ref="Ring2.log">0.00275101</me:pop>
        <me:pop ref="Formamide2">0.990607</me:pop>
        <me:pop ref="Formaldehyde.log">0.00664224</me:pop>
      </me:population>
      <me:population time="794.328" logTime="2.9">
        <me:pop ref="CH2oo.log">5.97263e-31</me:pop>
        <me:pop ref="APC">5.78053e-32</me:pop>
        <me:pop ref="Altamine2">3.17656e-10</me:pop>
        <me:pop ref="RC2.log">1.28343e-36</me:pop>
        <me:pop ref="Ring2.log">0.00275101</me:pop>
        <me:pop ref="Formamide2">0.990607</me:pop>
        <me:pop ref="Formaldehyde.log">0.00664224</me:pop>
      </me:population>
      <me:population time="1000" logTime="3">
        <me:pop ref="CH2oo.log">5.97263e-31</me:pop>
        <me:pop ref="APC">5.78053e-32</me:pop>
        <me:pop ref="Altamine2">3.17669e-10</me:pop>
        <me:pop ref="RC2.log">1.28343e-36</me:pop>
        <me:pop ref="Ring2.log">0.002751</me:pop>
        <me:pop ref="Formamide2">0.990607</me:pop>
        <me:pop ref="Formaldehyde.log">0.00664224</me:pop>
      </me:population>
      <me:population time="1258.93" logTime="3.1">
        <me:pop ref="CH2oo.log">5.97262e-31</me:pop>
        <me:pop ref="APC">5.78053e-32</me:pop>
        <me:pop ref="Altamine2">3.17686e-10</me:pop>
        <me:pop ref="RC2.log">1.28343e-36</me:pop>
        <me:pop ref="Ring2.log">0.002751</me:pop>
        <me:pop ref="Formamide2">0.990607</me:pop>
        <me:pop ref="Formaldehyde.log">0.00664224</me:pop>
      </me:population>
      <me:population time="1584.89" logTime="3.2">
        <me:pop ref="CH2oo.log">5.97262e-31</me:pop>
        <me:pop ref="APC">5.78052e-32</me:pop>
        <me:pop ref="Altamine2">3.17706e-10</me:pop>
        <me:pop ref="RC2.log">1.28343e-36</me:pop>
        <me:pop ref="Ring2.log">0.002751</me:pop>
        <me:pop ref="Formamide2">0.990607</me:pop>
        <me:pop ref="Formaldehyde.log">0.00664224</me:pop>
      </me:population>
      <me:population time="1995.26" logTime="3.3">
        <me:pop ref="CH2oo.log">5.97261e-31</me:pop>
        <me:pop ref="APC">5.78051e-32</me:pop>
        <me:pop ref="Altamine2">3.17733e-10</me:pop>
        <me:pop ref="RC2.log">1.28343e-36</me:pop>
        <me:pop ref="Ring2.log">0.002751</me:pop>
        <me:pop ref="Formamide2">0.990607</me:pop>
        <me:pop ref="Formaldehyde.log">0.00664224</me:pop>
      </me:population>
      <me:population time="2511.89" logTime="3.4">
        <me:pop ref="CH2oo.log">5.9726e-31</me:pop>
        <me:pop ref="APC">5.78051e-32</me:pop>
        <me:pop ref="Altamine2">3.17765e-10</me:pop>
        <me:pop ref="RC2.log">1.28343e-36</me:pop>
        <me:pop ref="Ring2.log">0.00275099</me:pop>
        <me:pop ref="Formamide2">0.990607</me:pop>
        <me:pop ref="Formaldehyde.log">0.00664224</me:pop>
      </me:population>
      <me:population time="3162.28" logTime="3.5">
        <me:pop ref="CH2oo.log">5.97259e-31</me:pop>
        <me:pop ref="APC">5.7805e-32</me:pop>
        <me:pop ref="Altamine2">3.17807e-10</me:pop>
        <me:pop ref="RC2.log">1.28342e-36</me:pop>
        <me:pop ref="Ring2.log">0.00275099</me:pop>
        <me:pop ref="Formamide2">0.990607</me:pop>
        <me:pop ref="Formaldehyde.log">0.00664224</me:pop>
      </me:population>
      <me:population time="3981.07" logTime="3.6">
        <me:pop ref="CH2oo.log">5.97258e-31</me:pop>
        <me:pop ref="APC">5.78048e-32</me:pop>
        <me:pop ref="Altamine2">3.17859e-10</me:pop>
        <me:pop ref="RC2.log">1.28342e-36</me:pop>
        <me:pop ref="Ring2.log">0.00275098</me:pop>
        <me:pop ref="Formamide2">0.990607</me:pop>
        <me:pop ref="Formaldehyde.log">0.00664224</me:pop>
      </me:population>
      <me:population time="5011.87" logTime="3.7">
        <me:pop ref="CH2oo.log">5.97256e-31</me:pop>
        <me:pop ref="APC">5.78047e-32</me:pop>
        <me:pop ref="Altamine2">3.17925e-10</me:pop>
        <me:pop ref="RC2.log">1.28342e-36</me:pop>
        <me:pop ref="Ring2.log">0.00275097</me:pop>
        <me:pop ref="Formamide2">0.990607</me:pop>
        <me:pop ref="Formaldehyde.log">0.00664224</me:pop>
      </me:population>
      <me:population time="6309.57" logTime="3.8">
        <me:pop ref="CH2oo.log">5.97254e-31</me:pop>
        <me:pop ref="APC">5.78044e-32</me:pop>
        <me:pop ref="Altamine2">3.18007e-10</me:pop>
        <me:pop ref="RC2.log">1.28341e-36</me:pop>
        <me:pop ref="Ring2.log">0.00275096</me:pop>
        <me:pop ref="Formamide2">0.990607</me:pop>
        <me:pop ref="Formaldehyde.log">0.00664224</me:pop>
      </me:population>
      <me:population time="7943.28" logTime="3.9">
        <me:pop ref="CH2oo.log">5.97251e-31</me:pop>
        <me:pop ref="APC">5.78042e-32</me:pop>
        <me:pop ref="Altamine2">3.18111e-10</me:pop>
        <me:pop ref="RC2.log">1.28341e-36</me:pop>
        <me:pop ref="Ring2.log">0.00275095</me:pop>
        <me:pop ref="Formamide2">0.990607</me:pop>
        <me:pop ref="Formaldehyde.log">0.00664224</me:pop>
      </me:population>
      <me:population time="10000" logTime="4">
        <me:pop ref="CH2oo.log">5.97248e-31</me:pop>
        <me:pop ref="APC">5.78038e-32</me:pop>
        <me:pop ref="Altamine2">3.18242e-10</me:pop>
        <me:pop ref="RC2.log">1.2834e-36</me:pop>
        <me:pop ref="Ring2.log">0.00275093</me:pop>
        <me:pop ref="Formamide2">0.990607</me:pop>
        <me:pop ref="Formaldehyde.log">0.00664224</me:pop>
      </me:population>
      <me:population time="12589.3" logTime="4.1">
        <me:pop ref="CH2oo.log">5.97243e-31</me:pop>
        <me:pop ref="APC">5.78034e-32</me:pop>
        <me:pop ref="Altamine2">3.18407e-10</me:pop>
        <me:pop ref="RC2.log">1.28339e-36</me:pop>
        <me:pop ref="Ring2.log">0.00275091</me:pop>
        <me:pop ref="Formamide2">0.990607</me:pop>
        <me:pop ref="Formaldehyde.log">0.00664224</me:pop>
      </me:population>
      <me:population time="15848.9" logTime="4.2">
        <me:pop ref="CH2oo.log">5.97238e-31</me:pop>
        <me:pop ref="APC">5.78029e-32</me:pop>
        <me:pop ref="Altamine2">3.18614e-10</me:pop>
        <me:pop ref="RC2.log">1.28338e-36</me:pop>
        <me:pop ref="Ring2.log">0.00275089</me:pop>
        <me:pop ref="Formamide2">0.990607</me:pop>
        <me:pop ref="Formaldehyde.log">0.00664224</me:pop>
      </me:population>
      <me:population time="19952.6" logTime="4.3">
        <me:pop ref="CH2oo.log">5.97231e-31</me:pop>
        <me:pop ref="APC">5.78022e-32</me:pop>
        <me:pop ref="Altamine2">3.18875e-10</me:pop>
        <me:pop ref="RC2.log">1.28336e-36</me:pop>
        <me:pop ref="Ring2.log">0.00275086</me:pop>
        <me:pop ref="Formamide2">0.990607</me:pop>
        <me:pop ref="Formaldehyde.log">0.00664224</me:pop>
      </me:population>
      <me:population time="25118.9" logTime="4.4">
        <me:pop ref="CH2oo.log">5.97222e-31</me:pop>
        <me:pop ref="APC">5.78014e-32</me:pop>
        <me:pop ref="Altamine2">3.19204e-10</me:pop>
        <me:pop ref="RC2.log">1.28334e-36</me:pop>
        <me:pop ref="Ring2.log">0.00275082</me:pop>
        <me:pop ref="Formamide2">0.990607</me:pop>
        <me:pop ref="Formaldehyde.log">0.00664224</me:pop>
      </me:population>
      <me:population time="31622.8" logTime="4.5">
        <me:pop ref="CH2oo.log">5.97211e-31</me:pop>
        <me:pop ref="APC">5.78003e-32</me:pop>
        <me:pop ref="Altamine2">3.19618e-10</me:pop>
        <me:pop ref="RC2.log">1.28332e-36</me:pop>
        <me:pop ref="Ring2.log">0.00275077</me:pop>
        <me:pop ref="Formamide2">0.990607</me:pop>
        <me:pop ref="Formaldehyde.log">0.00664224</me:pop>
      </me:population>
      <me:population time="39810.7" logTime="4.6">
        <me:pop ref="CH2oo.log">5.97197e-31</me:pop>
        <me:pop ref="APC">5.7799e-32</me:pop>
        <me:pop ref="Altamine2">3.20139e-10</me:pop>
        <me:pop ref="RC2.log">1.28329e-36</me:pop>
        <me:pop ref="Ring2.log">0.0027507</me:pop>
        <me:pop ref="Formamide2">0.990607</me:pop>
        <me:pop ref="Formaldehyde.log">0.00664224</me:pop>
      </me:population>
      <me:population time="50118.7" logTime="4.7">
        <me:pop ref="CH2oo.log">5.9718e-31</me:pop>
        <me:pop ref="APC">5.77973e-32</me:pop>
        <me:pop ref="Altamine2">3.20795e-10</me:pop>
        <me:pop ref="RC2.log">1.28325e-36</me:pop>
        <me:pop ref="Ring2.log">0.00275062</me:pop>
        <me:pop ref="Formamide2">0.990607</me:pop>
        <me:pop ref="Formaldehyde.log">0.00664224</me:pop>
      </me:population>
      <me:population time="63095.7" logTime="4.8">
        <me:pop ref="CH2oo.log">5.97158e-31</me:pop>
        <me:pop ref="APC">5.77951e-32</me:pop>
        <me:pop ref="Altamine2">3.21621e-10</me:pop>
        <me:pop ref="RC2.log">1.28321e-36</me:pop>
        <me:pop ref="Ring2.log">0.00275052</me:pop>
        <me:pop ref="Formamide2">0.990607</me:pop>
        <me:pop ref="Formaldehyde.log">0.00664224</me:pop>
      </me:population>
      <me:population time="79432.8" logTime="4.9">
        <me:pop ref="CH2oo.log">5.9713e-31</me:pop>
        <me:pop ref="APC">5.77925e-32</me:pop>
        <me:pop ref="Altamine2">3.22661e-10</me:pop>
        <me:pop ref="RC2.log">1.28315e-36</me:pop>
        <me:pop ref="Ring2.log">0.00275039</me:pop>
        <me:pop ref="Formamide2">0.990607</me:pop>
        <me:pop ref="Formaldehyde.log">0.00664224</me:pop>
      </me:population>
      <me:population time="100000" logTime="5">
        <me:pop ref="CH2oo.log">5.97095e-31</me:pop>
        <me:pop ref="APC">5.77891e-32</me:pop>
        <me:pop ref="Altamine2">3.23969e-10</me:pop>
        <me:pop ref="RC2.log">1.28307e-36</me:pop>
        <me:pop ref="Ring2.log">0.00275023</me:pop>
        <me:pop ref="Formamide2">0.990608</me:pop>
        <me:pop ref="Formaldehyde.log">0.00664224</me:pop>
      </me:population>
    </me:populationList>
    <me:rateList T="298.15" conc="6.47761e+18" bathGas="N2" units="s-1">
      <me:warning> WARNING: Chemically significant eigenvalues (CSE) not well separated from internal energy relaxation eigenvals (IEREs).  The last CSE = -3.08592e+08 and the first IERE = -3.85295e+08 (last CSE)/(first IERE) ratio = 0.800923, which is less than an order of magnitude  Results obtained from Bartis Widom eigenvalue-vector analysis may be unreliable </me:warning>
      <me:firstOrderLoss ref="APC">-3.08592e+08</me:firstOrderLoss>
      <me:firstOrderLoss ref="Altamine2">-4.06038e-17</me:firstOrderLoss>
      <me:firstOrderLoss ref="CH2oo.log">-59.0771</me:firstOrderLoss>
      <me:firstOrderLoss ref="RC2.log">-1.86939e+07</me:firstOrderLoss>
      <me:firstOrderLoss ref="Ring2.log">-2.83165e-09</me:firstOrderLoss>
      <me:firstOrderRate fromRef="APC" toRef="Altamine2" reactionType="isomerization">2.07279e-17</me:firstOrderRate>
      <me:firstOrderRate fromRef="APC" toRef="CH2oo.log" reactionType="isomerization">-4.43085e-61</me:firstOrderRate>
      <me:firstOrderRate fromRef="APC" toRef="RC2.log" reactionType="isomerization">4.61305e-62</me:firstOrderRate>
      <me:firstOrderRate fromRef="APC" toRef="Ring2.log" reactionType="isomerization">5.70696e-45</me:firstOrderRate>
      <me:firstOrderRate fromRef="Altamine2" toRef="APC" reactionType="isomerization">1.13248e-24</me:firstOrderRate>
      <me:firstOrderRate fromRef="Altamine2" toRef="CH2oo.log" reactionType="isomerization">7.4553e-93</me:firstOrderRate>
      <me:firstOrderRate fromRef="Altamine2" toRef="RC2.log" reactionType="isomerization">1.41952e-93</me:firstOrderRate>
      <me:firstOrderRate fromRef="Altamine2" toRef="Ring2.log" reactionType="isomerization">2.56361e-73</me:firstOrderRate>
      <me:firstOrderRate fromRef="CH2oo.log" toRef="APC" reactionType="isomerization">-2.76807e+16</me:firstOrderRate>
      <me:firstOrderRate fromRef="CH2oo.log" toRef="Altamine2" reactionType="isomerization">8.52471e-09</me:firstOrderRate>
      <me:firstOrderRate fromRef="CH2oo.log" toRef="RC2.log" reactionType="isomerization">33.8778</me:firstOrderRate>
      <me:firstOrderRate fromRef="CH2oo.log" toRef="Ring2.log" reactionType="isomerization">0.0562184</me:firstOrderRate>
      <me:firstOrderRate fromRef="RC2.log" toRef="APC" reactionType="isomerization">1.52971e+21</me:firstOrderRate>
      <me:firstOrderRate fromRef="RC2.log" toRef="Altamine2" reactionType="isomerization">0.000861563</me:firstOrderRate>
      <me:firstOrderRate fromRef="RC2.log" toRef="CH2oo.log" reactionType="isomerization">1.79824e+07</me:firstOrderRate>
      <me:firstOrderRate fromRef="RC2.log" toRef="Ring2.log" reactionType="isomerization">9188.95</me:firstOrderRate>
      <me:firstOrderRate fromRef="Ring2.log" toRef="APC" reactionType="isomerization">2.81368e+07</me:firstOrderRate>
      <me:firstOrderRate fromRef="Ring2.log" toRef="Altamine2" reactionType="isomerization">2.31338e-14</me:firstOrderRate>
      <me:firstOrderRate fromRef="Ring2.log" toRef="CH2oo.log" reactionType="isomerization">4.4367e-27</me:firstOrderRate>
      <me:firstOrderRate fromRef="Ring2.log" toRef="RC2.log" reactionType="isomerization">1.3662e-27</me:firstOrderRate>
      <me:firstOrderRate fromRef="APC" toRef="Formamide2+CO" reactionType="irreversible">1.34656e-30</me:firstOrderRate>
      <me:firstOrderRate fromRef="Altamine2" toRef="Formamide2+CO" reactionType="irreversible">4.05746e-17</me:firstOrderRate>
      <me:firstOrderRate fromRef="CH2oo.log" toRef="Formamide2+CO" reactionType="irreversible">24.9615</me:firstOrderRate>
      <me:firstOrderRate fromRef="RC2.log" toRef="Formamide2+CO" reactionType="irreversible">716144</me:firstOrderRate>
      <me:firstOrderRate fromRef="Ring2.log" toRef="Formamide2+CO" reactionType="irreversible">2.83606e-09</me:firstOrderRate>
      <me:firstOrderRate fromRef="APC" toRef="Formaldehyde.log+IsoC2.log" reactionType="irreversible">4.10148e-36</me:firstOrderRate>
      <me:firstOrderRate fromRef="Altamine2" toRef="Formaldehyde.log+IsoC2.log" reactionType="irreversible">-1.50517e-68</me:firstOrderRate>
      <me:firstOrderRate fromRef="CH2oo.log" toRef="Formaldehyde.log+IsoC2.log" reactionType="irreversible">0.171077</me:firstOrderRate>
      <me:firstOrderRate fromRef="RC2.log" toRef="Formaldehyde.log+IsoC2.log" reactionType="irreversible">2758.12</me:firstOrderRate>
      <me:firstOrderRate fromRef="Ring2.log" toRef="Formaldehyde.log+IsoC2.log" reactionType="irreversible">1.59539e-15</me:firstOrderRate>
    </me:rateList>
    <me:eigenvalueList number="3218" selection="12">
      <me:eigenvalue>-8.44031e+08</me:eigenvalue>
      <me:eigenvalue>-8.28557e+08</me:eigenvalue>
      <me:eigenvalue>-7.65273e+08</me:eigenvalue>
      <me:eigenvalue>-7.09349e+08</me:eigenvalue>
      <me:eigenvalue>-6.97198e+08</me:eigenvalue>
      <me:eigenvalue>-6.40831e+08</me:eigenvalue>
      <me:eigenvalue>-5.77935e+08</me:eigenvalue>
      <me:eigenvalue>-4.62888e+08</me:eigenvalue>
      <me:eigenvalue>-2.7637e+07</me:eigenvalue>
      <me:eigenvalue>-26.5228</me:eigenvalue>
      <me:eigenvalue>-2.83821e-09</me:eigenvalue>
      <me:eigenvalue>-4.06039e-17</me:eigenvalue>
    </me:eigenvalueList>
    <me:populationList T="298.15" conc="9.71641e+18">
      <me:population time="1e-10" logTime="-10">
        <me:pop ref="CH2oo.log">1</me:pop>
        <me:pop ref="APC">5.38197e-20</me:pop>
        <me:pop ref="Altamine2">2.79101e-10</me:pop>
        <me:pop ref="RC2.log">1.02831e-07</me:pop>
        <me:pop ref="Ring2.log">1.76908e-09</me:pop>
        <me:pop ref="Formamide2">3.4928e-10</me:pop>
        <me:pop ref="Formaldehyde.log">3.74529e-12</me:pop>
      </me:population>
      <me:population time="1.25893e-10" logTime="-9.9">
        <me:pop ref="CH2oo.log">1</me:pop>
        <me:pop ref="APC">6.81475e-20</me:pop>
        <me:pop ref="Altamine2">3.55215e-10</me:pop>
        <me:pop ref="RC2.log">1.0508e-07</me:pop>
        <me:pop ref="Ring2.log">2.08448e-09</me:pop>
        <me:pop ref="Formamide2">5.84725e-10</me:pop>
        <me:pop ref="Formaldehyde.log">6.12392e-12</me:pop>
      </me:population>
      <me:population time="1.58489e-10" logTime="-9.8">
        <me:pop ref="CH2oo.log">1</me:pop>
        <me:pop ref="APC">8.34974e-20</me:pop>
        <me:pop ref="Altamine2">4.37621e-10</me:pop>
        <me:pop ref="RC2.log">1.0768e-07</me:pop>
        <me:pop ref="Ring2.log">2.42431e-09</me:pop>
        <me:pop ref="Formamide2">9.53215e-10</me:pop>
        <me:pop ref="Formaldehyde.log">9.58145e-12</me:pop>
      </me:population>
      <me:population time="1.99526e-10" logTime="-9.7">
        <me:pop ref="CH2oo.log">1</me:pop>
        <me:pop ref="APC">9.90032e-20</me:pop>
        <me:pop ref="Altamine2">5.21874e-10</me:pop>
        <me:pop ref="RC2.log">1.10713e-07</me:pop>
        <me:pop ref="Ring2.log">2.77927e-09</me:pop>
        <me:pop ref="Formamide2">1.51139e-09</me:pop>
        <me:pop ref="Formaldehyde.log">1.44504e-11</me:pop>
      </me:population>
      <me:population time="2.51189e-10" logTime="-9.6">
        <me:pop ref="CH2oo.log">1</me:pop>
        <me:pop ref="APC">1.1375e-19</me:pop>
        <me:pop ref="Altamine2">6.03113e-10</me:pop>
        <me:pop ref="RC2.log">1.14296e-07</me:pop>
        <me:pop ref="Ring2.log">3.13738e-09</me:pop>
        <me:pop ref="Formamide2">2.33024e-09</me:pop>
        <me:pop ref="Formaldehyde.log">2.11575e-11</me:pop>
      </me:population>
      <me:population time="3.16228e-10" logTime="-9.5">
        <me:pop ref="CH2oo.log">1</me:pop>
        <me:pop ref="APC">1.26943e-19</me:pop>
        <me:pop ref="Altamine2">6.76949e-10</me:pop>
        <me:pop ref="RC2.log">1.18586e-07</me:pop>
        <me:pop ref="Ring2.log">3.48546e-09</me:pop>
        <me:pop ref="Formamide2">3.49573e-09</me:pop>
        <me:pop ref="Formaldehyde.log">3.02355e-11</me:pop>
      </me:population>
      <me:population time="3.98107e-10" logTime="-9.4">
        <me:pop ref="CH2oo.log">1</me:pop>
        <me:pop ref="APC">1.38042e-19</me:pop>
        <me:pop ref="Altamine2">7.4021e-10</me:pop>
        <me:pop ref="RC2.log">1.23778e-07</me:pop>
        <me:pop ref="Ring2.log">3.81134e-09</me:pop>
        <me:pop ref="Formamide2">5.10976e-09</me:pop>
        <me:pop ref="Formaldehyde.log">4.23303e-11</me:pop>
      </me:population>
      <me:population time="5.01187e-10" logTime="-9.3">
        <me:pop ref="CH2oo.log">1</me:pop>
        <me:pop ref="APC">1.46827e-19</me:pop>
        <me:pop ref="Altamine2">7.9138e-10</me:pop>
        <me:pop ref="RC2.log">1.30093e-07</me:pop>
        <me:pop ref="Ring2.log">4.1062e-09</me:pop>
        <me:pop ref="Formamide2">7.29222e-09</me:pop>
        <me:pop ref="Formaldehyde.log">5.82148e-11</me:pop>
      </me:population>
      <me:population time="6.30957e-10" logTime="-9.2">
        <me:pop ref="CH2oo.log">1</me:pop>
        <me:pop ref="APC">1.534e-19</me:pop>
        <me:pop ref="Altamine2">8.30662e-10</me:pop>
        <me:pop ref="RC2.log">1.37783e-07</me:pop>
        <me:pop ref="Ring2.log">4.36623e-09</me:pop>
        <me:pop ref="Formamide2">1.01852e-08</me:pop>
        <me:pop ref="Formaldehyde.log">7.88184e-11</me:pop>
      </me:population>
      <me:population time="7.94328e-10" logTime="-9.1">
        <me:pop ref="CH2oo.log">1</me:pop>
        <me:pop ref="APC">1.58102e-19</me:pop>
        <me:pop ref="Altamine2">8.59619e-10</me:pop>
        <me:pop ref="RC2.log">1.47127e-07</me:pop>
        <me:pop ref="Ring2.log">4.59289e-09</me:pop>
        <me:pop ref="Formamide2">1.39608e-08</me:pop>
        <me:pop ref="Formaldehyde.log">1.05279e-10</me:pop>
      </me:population>
      <me:population time="1e-09" logTime="-9">
        <me:pop ref="CH2oo.log">1</me:pop>
        <me:pop ref="APC">1.6138e-19</me:pop>
        <me:pop ref="Altamine2">8.8051e-10</me:pop>
        <me:pop ref="RC2.log">1.58459e-07</me:pop>
        <me:pop ref="Ring2.log">4.79159e-09</me:pop>
        <me:pop ref="Formamide2">1.88323e-08</me:pop>
        <me:pop ref="Formaldehyde.log">1.39019e-10</me:pop>
      </me:population>
      <me:population time="1.25893e-09" logTime="-8.9">
        <me:pop ref="CH2oo.log">1</me:pop>
        <me:pop ref="APC">1.63665e-19</me:pop>
        <me:pop ref="Altamine2">8.95584e-10</me:pop>
        <me:pop ref="RC2.log">1.7218e-07</me:pop>
        <me:pop ref="Ring2.log">4.96961e-09</me:pop>
        <me:pop ref="Formamide2">2.50684e-08</me:pop>
        <me:pop ref="Formaldehyde.log">1.81837e-10</me:pop>
      </me:population>
      <me:population time="1.58489e-09" logTime="-8.8">
        <me:pop ref="CH2oo.log">1</me:pop>
        <me:pop ref="APC">1.65287e-19</me:pop>
        <me:pop ref="Altamine2">9.06629e-10</me:pop>
        <me:pop ref="RC2.log">1.88784e-07</me:pop>
        <me:pop ref="Ring2.log">5.13442e-09</me:pop>
        <me:pop ref="Formamide2">3.30102e-08</me:pop>
        <me:pop ref="Formaldehyde.log">2.36018e-10</me:pop>
      </me:population>
      <me:population time="1.99526e-09" logTime="-8.7">
        <me:pop ref="CH2oo.log">1</me:pop>
        <me:pop ref="APC">1.66465e-19</me:pop>
        <me:pop ref="Altamine2">9.14863e-10</me:pop>
        <me:pop ref="RC2.log">2.08886e-07</me:pop>
        <me:pop ref="Ring2.log">5.29306e-09</me:pop>
        <me:pop ref="Formamide2">4.30905e-08</me:pop>
        <me:pop ref="Formaldehyde.log">3.04464e-10</me:pop>
      </me:population>
      <me:population time="2.51189e-09" logTime="-8.6">
        <me:pop ref="CH2oo.log">1</me:pop>
        <me:pop ref="APC">1.67336e-19</me:pop>
        <me:pop ref="Altamine2">9.2107e-10</me:pop>
        <me:pop ref="RC2.log">2.33251e-07</me:pop>
        <me:pop ref="Ring2.log">5.45255e-09</me:pop>
        <me:pop ref="Formamide2">5.58566e-08</me:pop>
        <me:pop ref="Formaldehyde.log">3.90846e-10</me:pop>
      </me:population>
      <me:population time="3.16228e-09" logTime="-8.5">
        <me:pop ref="CH2oo.log">1</me:pop>
        <me:pop ref="APC">1.67989e-19</me:pop>
        <me:pop ref="Altamine2">9.25781e-10</me:pop>
        <me:pop ref="RC2.log">2.62823e-07</me:pop>
        <me:pop ref="Ring2.log">5.62072e-09</me:pop>
        <me:pop ref="Formamide2">7.1999e-08</me:pop>
        <me:pop ref="Formaldehyde.log">4.99797e-10</me:pop>
      </me:population>
      <me:population time="3.98107e-09" logTime="-8.4">
        <me:pop ref="CH2oo.log">1</me:pop>
        <me:pop ref="APC">1.68493e-19</me:pop>
        <me:pop ref="Altamine2">9.29408e-10</me:pop>
        <me:pop ref="RC2.log">2.98741e-07</me:pop>
        <me:pop ref="Ring2.log">5.80706e-09</me:pop>
        <me:pop ref="Formamide2">9.23888e-08</me:pop>
        <me:pop ref="Formaldehyde.log">6.37159e-10</me:pop>
      </me:population>
      <me:population time="5.01187e-09" logTime="-8.3">
        <me:pop ref="CH2oo.log">1</me:pop>
        <me:pop ref="APC">1.68903e-19</me:pop>
        <me:pop ref="Altamine2">9.32311e-10</me:pop>
        <me:pop ref="RC2.log">3.42352e-07</me:pop>
        <me:pop ref="Ring2.log">6.02331e-09</me:pop>
        <me:pop ref="Formamide2">1.18126e-07</me:pop>
        <me:pop ref="Formaldehyde.log">8.10299e-10</me:pop>
      </me:population>
      <me:population time="6.30957e-09" logTime="-8.2">
        <me:pop ref="CH2oo.log">0.999999</me:pop>
        <me:pop ref="APC">1.6927e-19</me:pop>
        <me:pop ref="Altamine2">9.34828e-10</me:pop>
        <me:pop ref="RC2.log">3.95174e-07</me:pop>
        <me:pop ref="Ring2.log">6.28383e-09</me:pop>
        <me:pop ref="Formamide2">1.50598e-07</me:pop>
        <me:pop ref="Formaldehyde.log">1.02851e-09</me:pop>
      </me:population>
      <me:population time="7.94328e-09" logTime="-8.1">
        <me:pop ref="CH2oo.log">0.999999</me:pop>
        <me:pop ref="APC">1.69637e-19</me:pop>
        <me:pop ref="Altamine2">9.37271e-10</me:pop>
        <me:pop ref="RC2.log">4.58821e-07</me:pop>
        <me:pop ref="Ring2.log">6.606e-09</me:pop>
        <me:pop ref="Formamide2">1.91566e-07</me:pop>
        <me:pop ref="Formaldehyde.log">1.30351e-09</me:pop>
      </me:population>
      <me:population time="1e-08" logTime="-8">
        <me:pop ref="CH2oo.log">0.999999</me:pop>
        <me:pop ref="APC">1.70039e-19</me:pop>
        <me:pop ref="Altamine2">9.39899e-10</me:pop>
        <me:pop ref="RC2.log">5.3486e-07</me:pop>
        <me:pop ref="Ring2.log">7.01048e-09</me:pop>
        <me:pop ref="Formamide2">2.43256e-07</me:pop>
        <me:pop ref="Formaldehyde.log">1.6501e-09</me:pop>
      </me:population>
      <me:population time="1.25893e-08" logTime="-7.9">
        <me:pop ref="CH2oo.log">0.999999</me:pop>
        <me:pop ref="APC">1.70501e-19</me:pop>
        <me:pop ref="Altamine2">9.42891e-10</me:pop>
        <me:pop ref="RC2.log">6.24602e-07</me:pop>
        <me:pop ref="Ring2.log">7.52211e-09</me:pop>
        <me:pop ref="Formamide2">3.08493e-07</me:pop>
        <me:pop ref="Formaldehyde.log">2.08701e-09</me:pop>
      </me:population>
      <me:population time="1.58489e-08" logTime="-7.8">
        <me:pop ref="CH2oo.log">0.999999</me:pop>
        <me:pop ref="APC">1.71034e-19</me:pop>
        <me:pop ref="Altamine2">9.46334e-10</me:pop>
        <me:pop ref="RC2.log">7.28809e-07</me:pop>
        <me:pop ref="Ring2.log">8.17145e-09</me:pop>
        <me:pop ref="Formamide2">3.9086e-07</me:pop>
        <me:pop ref="Formaldehyde.log">2.63787e-09</me:pop>
      </me:population>
      <me:population time="1.99526e-08" logTime="-7.7">
        <me:pop ref="CH2oo.log">0.999999</me:pop>
        <me:pop ref="APC">1.71638e-19</me:pop>
        <me:pop ref="Altamine2">9.50245e-10</me:pop>
        <me:pop ref="RC2.log">8.47328e-07</me:pop>
        <me:pop ref="Ring2.log">8.99694e-09</me:pop>
        <me:pop ref="Formamide2">4.94894e-07</me:pop>
        <me:pop ref="Formaldehyde.log">3.33258e-09</me:pop>
      </me:population>
      <me:population time="2.51189e-08" logTime="-7.6">
        <me:pop ref="CH2oo.log">0.999998</me:pop>
        <me:pop ref="APC">1.72309e-19</me:pop>
        <me:pop ref="Altamine2">9.54577e-10</me:pop>
        <me:pop ref="RC2.log">9.78635e-07</me:pop>
        <me:pop ref="Ring2.log">1.00476e-08</me:pop>
        <me:pop ref="Formamide2">6.2635e-07</me:pop>
        <me:pop ref="Formaldehyde.log">4.20889e-09</me:pop>
      </me:population>
      <me:population time="3.16228e-08" logTime="-7.5">
        <me:pop ref="CH2oo.log">0.999998</me:pop>
        <me:pop ref="APC">1.73027e-19</me:pop>
        <me:pop ref="Altamine2">9.59221e-10</me:pop>
        <me:pop ref="RC2.log">1.11939e-06</me:pop>
        <me:pop ref="Ring2.log">1.13861e-08</me:pop>
        <me:pop ref="Formamide2">7.92505e-07</me:pop>
        <me:pop ref="Formaldehyde.log">5.31451e-09</me:pop>
      </me:population>
      <me:population time="3.98107e-08" logTime="-7.4">
        <me:pop ref="CH2oo.log">0.999998</me:pop>
        <me:pop ref="APC">1.73766e-19</me:pop>
        <me:pop ref="Altamine2">9.63998e-10</me:pop>
        <me:pop ref="RC2.log">1.26415e-06</me:pop>
        <me:pop ref="Ring2.log">1.30918e-08</me:pop>
        <me:pop ref="Formamide2">1.00256e-06</me:pop>
        <me:pop ref="Formaldehyde.log">6.70966e-09</me:pop>
      </me:population>
      <me:population time="5.01187e-08" logTime="-7.3">
        <me:pop ref="CH2oo.log">0.999997</me:pop>
        <me:pop ref="APC">1.74487e-19</me:pop>
        <me:pop ref="Altamine2">9.68661e-10</me:pop>
        <me:pop ref="RC2.log">1.40546e-06</me:pop>
        <me:pop ref="Ring2.log">1.52653e-08</me:pop>
        <me:pop ref="Formamide2">1.2681e-06</me:pop>
        <me:pop ref="Formaldehyde.log">8.47021e-09</me:pop>
      </me:population>
      <me:population time="6.30957e-08" logTime="-7.2">
        <me:pop ref="CH2oo.log">0.999997</me:pop>
        <me:pop ref="APC">1.75146e-19</me:pop>
        <me:pop ref="Altamine2">9.72925e-10</me:pop>
        <me:pop ref="RC2.log">1.53467e-06</me:pop>
        <me:pop ref="Ring2.log">1.80328e-08</me:pop>
        <me:pop ref="Formamide2">1.60372e-06</me:pop>
        <me:pop ref="Formaldehyde.log">1.06917e-08</me:pop>
      </me:population>
      <me:population time="7.94328e-08" logTime="-7.1">
        <me:pop ref="CH2oo.log">0.999996</me:pop>
        <me:pop ref="APC">1.75702e-19</me:pop>
        <me:pop ref="Altamine2">9.76518e-10</me:pop>
        <me:pop ref="RC2.log">1.6435e-06</me:pop>
        <me:pop ref="Ring2.log">2.15513e-08</me:pop>
        <me:pop ref="Formamide2">2.02768e-06</me:pop>
        <me:pop ref="Formaldehyde.log">1.34942e-08</me:pop>
      </me:population>
      <me:population time="1e-07" logTime="-7">
        <me:pop ref="CH2oo.log">0.999996</me:pop>
        <me:pop ref="APC">1.76123e-19</me:pop>
        <me:pop ref="Altamine2">9.79248e-10</me:pop>
        <me:pop ref="RC2.log">1.72618e-06</me:pop>
        <me:pop ref="Ring2.log">2.60156e-08</me:pop>
        <me:pop ref="Formamide2">2.56289e-06</me:pop>
        <me:pop ref="Formaldehyde.log">1.70284e-08</me:pop>
      </me:population>
      <me:population time="1.25893e-07" logTime="-6.9">
        <me:pop ref="CH2oo.log">0.999995</me:pop>
        <me:pop ref="APC">1.76405e-19</me:pop>
        <me:pop ref="Altamine2">9.81074e-10</me:pop>
        <me:pop ref="RC2.log">1.78139e-06</me:pop>
        <me:pop ref="Ring2.log">3.1667e-08</me:pop>
        <me:pop ref="Formamide2">3.23799e-06</me:pop>
        <me:pop ref="Formaldehyde.log">2.14833e-08</me:pop>
      </me:population>
      <me:population time="1.58489e-07" logTime="-6.8">
        <me:pop ref="CH2oo.log">0.999994</me:pop>
        <me:pop ref="APC">1.76565e-19</me:pop>
        <me:pop ref="Altamine2">9.82113e-10</me:pop>
        <me:pop ref="RC2.log">1.81274e-06</me:pop>
        <me:pop ref="Ring2.log">3.88061e-08</me:pop>
        <me:pop ref="Formamide2">4.08892e-06</me:pop>
        <me:pop ref="Formaldehyde.log">2.70962e-08</me:pop>
      </me:population>
      <me:population time="1.99526e-07" logTime="-6.7">
        <me:pop ref="CH2oo.log">0.999993</me:pop>
        <me:pop ref="APC">1.76639e-19</me:pop>
        <me:pop ref="Altamine2">9.82599e-10</me:pop>
        <me:pop ref="RC2.log">1.82729e-06</me:pop>
        <me:pop ref="Ring2.log">4.78097e-08</me:pop>
        <me:pop ref="Formamide2">5.16085e-06</me:pop>
        <me:pop ref="Formaldehyde.log">3.41657e-08</me:pop>
      </me:population>
      <me:population time="2.51189e-07" logTime="-6.6">
        <me:pop ref="CH2oo.log">0.999992</me:pop>
        <me:pop ref="APC">1.76666e-19</me:pop>
        <me:pop ref="Altamine2">9.82781e-10</me:pop>
        <me:pop ref="RC2.log">1.83253e-06</me:pop>
        <me:pop ref="Ring2.log">5.91528e-08</me:pop>
        <me:pop ref="Formamide2">6.51069e-06</me:pop>
        <me:pop ref="Formaldehyde.log">4.30673e-08</me:pop>
      </me:population>
      <me:population time="3.16228e-07" logTime="-6.5">
        <me:pop ref="CH2oo.log">0.99999</me:pop>
        <me:pop ref="APC">1.76672e-19</me:pop>
        <me:pop ref="Altamine2">9.82836e-10</me:pop>
        <me:pop ref="RC2.log">1.83391e-06</me:pop>
        <me:pop ref="Ring2.log">7.34364e-08</me:pop>
        <me:pop ref="Formamide2">8.21016e-06</me:pop>
        <me:pop ref="Formaldehyde.log">5.42745e-08</me:pop>
      </me:population>
      <me:population time="3.98107e-07" logTime="-6.4">
        <me:pop ref="CH2oo.log">0.999988</me:pop>
        <me:pop ref="APC">1.76673e-19</me:pop>
        <me:pop ref="Altamine2">9.82857e-10</me:pop>
        <me:pop ref="RC2.log">1.83415e-06</me:pop>
        <me:pop ref="Ring2.log">9.14191e-08</me:pop>
        <me:pop ref="Formamide2">1.03497e-05</me:pop>
        <me:pop ref="Formaldehyde.log">6.83837e-08</me:pop>
      </me:population>
      <me:population time="5.01187e-07" logTime="-6.3">
        <me:pop ref="CH2oo.log">0.999985</me:pop>
        <me:pop ref="APC">1.76673e-19</me:pop>
        <me:pop ref="Altamine2">9.82874e-10</me:pop>
        <me:pop ref="RC2.log">1.83418e-06</me:pop>
        <me:pop ref="Ring2.log">1.14058e-07</me:pop>
        <me:pop ref="Formamide2">1.30432e-05</me:pop>
        <me:pop ref="Formaldehyde.log">8.61461e-08</me:pop>
      </me:population>
      <me:population time="6.30957e-07" logTime="-6.2">
        <me:pop ref="CH2oo.log">0.999981</me:pop>
        <me:pop ref="APC">1.76672e-19</me:pop>
        <me:pop ref="Altamine2">9.82894e-10</me:pop>
        <me:pop ref="RC2.log">1.83417e-06</me:pop>
        <me:pop ref="Ring2.log">1.42559e-07</me:pop>
        <me:pop ref="Formamide2">1.64342e-05</me:pop>
        <me:pop ref="Formaldehyde.log">1.08508e-07</me:pop>
      </me:population>
      <me:population time="7.94328e-07" logTime="-6.1">
        <me:pop ref="CH2oo.log">0.999977</me:pop>
        <me:pop ref="APC">1.76671e-19</me:pop>
        <me:pop ref="Altamine2">9.8292e-10</me:pop>
        <me:pop ref="RC2.log">1.83416e-06</me:pop>
        <me:pop ref="Ring2.log">1.78439e-07</me:pop>
        <me:pop ref="Formamide2">2.07031e-05</me:pop>
        <me:pop ref="Formaldehyde.log">1.36659e-07</me:pop>
      </me:population>
      <me:population time="1e-06" logTime="-6">
        <me:pop ref="CH2oo.log">0.999972</me:pop>
        <me:pop ref="APC">1.7667e-19</me:pop>
        <me:pop ref="Altamine2">9.82952e-10</me:pop>
        <me:pop ref="RC2.log">1.83415e-06</me:pop>
        <me:pop ref="Ring2.log">2.2361e-07</me:pop>
        <me:pop ref="Formamide2">2.60774e-05</me:pop>
        <me:pop ref="Formaldehyde.log">1.72099e-07</me:pop>
      </me:population>
      <me:population time="1.25893e-06" logTime="-5.9">
        <me:pop ref="CH2oo.log">0.999965</me:pop>
        <me:pop ref="APC">1.76669e-19</me:pop>
        <me:pop ref="Altamine2">9.82992e-10</me:pop>
        <me:pop ref="RC2.log">1.83414e-06</me:pop>
        <me:pop ref="Ring2.log">2.80476e-07</me:pop>
        <me:pop ref="Formamide2">3.28431e-05</me:pop>
        <me:pop ref="Formaldehyde.log">2.16716e-07</me:pop>
      </me:population>
      <me:population time="1.58489e-06" logTime="-5.8">
        <me:pop ref="CH2oo.log">0.999956</me:pop>
        <me:pop ref="APC">1.76668e-19</me:pop>
        <me:pop ref="Altamine2">9.83043e-10</me:pop>
        <me:pop ref="RC2.log">1.83412e-06</me:pop>
        <me:pop ref="Ring2.log">3.52065e-07</me:pop>
        <me:pop ref="Formamide2">4.13606e-05</me:pop>
        <me:pop ref="Formaldehyde.log">2.72884e-07</me:pop>
      </me:population>
      <me:population time="1.99526e-06" logTime="-5.7">
        <me:pop ref="CH2oo.log">0.999945</me:pop>
        <me:pop ref="APC">1.76666e-19</me:pop>
        <me:pop ref="Altamine2">9.83107e-10</me:pop>
        <me:pop ref="RC2.log">1.8341e-06</me:pop>
        <me:pop ref="Ring2.log">4.4219e-07</me:pop>
        <me:pop ref="Formamide2">5.20834e-05</me:pop>
        <me:pop ref="Formaldehyde.log">3.43595e-07</me:pop>
      </me:population>
      <me:population time="2.51189e-06" logTime="-5.6">
        <me:pop ref="CH2oo.log">0.999932</me:pop>
        <me:pop ref="APC">1.76663e-19</me:pop>
        <me:pop ref="Altamine2">9.83188e-10</me:pop>
        <me:pop ref="RC2.log">1.83408e-06</me:pop>
        <me:pop ref="Ring2.log">5.55649e-07</me:pop>
        <me:pop ref="Formamide2">6.55824e-05</me:pop>
        <me:pop ref="Formaldehyde.log">4.32613e-07</me:pop>
      </me:population>
      <me:population time="3.16228e-06" logTime="-5.5">
        <me:pop ref="CH2oo.log">0.999914</me:pop>
        <me:pop ref="APC">1.7666e-19</me:pop>
        <me:pop ref="Altamine2">9.83289e-10</me:pop>
        <me:pop ref="RC2.log">1.83405e-06</me:pop>
        <me:pop ref="Ring2.log">6.98483e-07</me:pop>
        <me:pop ref="Formamide2">8.25764e-05</me:pop>
        <me:pop ref="Formaldehyde.log">5.4468e-07</me:pop>
      </me:population>
      <me:population time="3.98107e-06" logTime="-5.4">
        <me:pop ref="CH2oo.log">0.999893</me:pop>
        <me:pop ref="APC">1.76657e-19</me:pop>
        <me:pop ref="Altamine2">9.83416e-10</me:pop>
        <me:pop ref="RC2.log">1.83401e-06</me:pop>
        <me:pop ref="Ring2.log">8.78297e-07</me:pop>
        <me:pop ref="Formamide2">0.00010397</me:pop>
        <me:pop ref="Formaldehyde.log">6.8576e-07</me:pop>
      </me:population>
      <me:population time="5.01187e-06" logTime="-5.3">
        <me:pop ref="CH2oo.log">0.999865</me:pop>
        <me:pop ref="APC">1.76652e-19</me:pop>
        <me:pop ref="Altamine2">9.83577e-10</me:pop>
        <me:pop ref="RC2.log">1.83396e-06</me:pop>
        <me:pop ref="Ring2.log">1.10466e-06</me:pop>
        <me:pop ref="Formamide2">0.000130903</me:pop>
        <me:pop ref="Formaldehyde.log">8.63365e-07</me:pop>
      </me:population>
      <me:population time="6.30957e-06" logTime="-5.2">
        <me:pop ref="CH2oo.log">0.999831</me:pop>
        <me:pop ref="APC">1.76646e-19</me:pop>
        <me:pop ref="Altamine2">9.83779e-10</me:pop>
        <me:pop ref="RC2.log">1.83389e-06</me:pop>
        <me:pop ref="Ring2.log">1.38963e-06</me:pop>
        <me:pop ref="Formamide2">0.000164807</me:pop>
        <me:pop ref="Formaldehyde.log">1.08695e-06</me:pop>
      </me:population>
      <me:population time="7.94328e-06" logTime="-5.1">
        <me:pop ref="CH2oo.log">0.999788</me:pop>
        <me:pop ref="APC">1.76638e-19</me:pop>
        <me:pop ref="Altamine2">9.84034e-10</me:pop>
        <me:pop ref="RC2.log">1.83382e-06</me:pop>
        <me:pop ref="Ring2.log">1.74838e-06</me:pop>
        <me:pop ref="Formamide2">0.00020749</me:pop>
        <me:pop ref="Formaldehyde.log">1.36842e-06</me:pop>
      </me:population>
      <me:population time="1e-05" logTime="-5">
        <me:pop ref="CH2oo.log">0.999733</me:pop>
        <me:pop ref="APC">1.76628e-19</me:pop>
        <me:pop ref="Altamine2">9.84354e-10</me:pop>
        <me:pop ref="RC2.log">1.83372e-06</me:pop>
        <me:pop ref="Ring2.log">2.19998e-06</me:pop>
        <me:pop ref="Formamide2">0.000261221</me:pop>
        <me:pop ref="Formaldehyde.log">1.72274e-06</me:pop>
      </me:population>
      <me:population time="1.25893e-05" logTime="-4.9">
        <me:pop ref="CH2oo.log">0.999664</me:pop>
        <me:pop ref="APC">1.76616e-19</me:pop>
        <me:pop ref="Altamine2">9.84758e-10</me:pop>
        <me:pop ref="RC2.log">1.83359e-06</me:pop>
        <me:pop ref="Ring2.log">2.76849e-06</me:pop>
        <me:pop ref="Formamide2">0.00032886</me:pop>
        <me:pop ref="Formaldehyde.log">2.16879e-06</me:pop>
      </me:population>
      <me:population time="1.58489e-05" logTime="-4.8">
        <me:pop ref="CH2oo.log">0.999578</me:pop>
        <me:pop ref="APC">1.76601e-19</me:pop>
        <me:pop ref="Altamine2">9.85266e-10</me:pop>
        <me:pop ref="RC2.log">1.83343e-06</me:pop>
        <me:pop ref="Ring2.log">3.48414e-06</me:pop>
        <me:pop ref="Formamide2">0.000414006</me:pop>
        <me:pop ref="Formaldehyde.log">2.73028e-06</me:pop>
      </me:population>
      <me:population time="1.99526e-05" logTime="-4.7">
        <me:pop ref="CH2oo.log">0.999469</me:pop>
        <me:pop ref="APC">1.76582e-19</me:pop>
        <me:pop ref="Altamine2">9.85905e-10</me:pop>
        <me:pop ref="RC2.log">1.83323e-06</me:pop>
        <me:pop ref="Ring2.log">4.385e-06</me:pop>
        <me:pop ref="Formamide2">0.000521188</me:pop>
        <me:pop ref="Formaldehyde.log">3.43708e-06</me:pop>
      </me:population>
      <me:population time="2.51189e-05" logTime="-4.6">
        <me:pop ref="CH2oo.log">0.999332</me:pop>
        <me:pop ref="APC">1.76558e-19</me:pop>
        <me:pop ref="Altamine2">9.8671e-10</me:pop>
        <me:pop ref="RC2.log">1.83298e-06</me:pop>
        <me:pop ref="Ring2.log">5.51898e-06</me:pop>
        <me:pop ref="Formamide2">0.000656105</me:pop>
        <me:pop ref="Formaldehyde.log">4.32679e-06</me:pop>
      </me:population>
      <me:population time="3.16228e-05" logTime="-4.5">
        <me:pop ref="CH2oo.log">0.99916</me:pop>
        <me:pop ref="APC">1.76527e-19</me:pop>
        <me:pop ref="Altamine2">9.87723e-10</me:pop>
        <me:pop ref="RC2.log">1.83266e-06</me:pop>
        <me:pop ref="Ring2.log">6.94636e-06</me:pop>
        <me:pop ref="Formamide2">0.00082593</me:pop>
        <me:pop ref="Formaldehyde.log">5.4467e-06</me:pop>
      </me:population>
      <me:population time="3.98107e-05" logTime="-4.4">
        <me:pop ref="CH2oo.log">0.998943</me:pop>
        <me:pop ref="APC">1.76489e-19</me:pop>
        <me:pop ref="Altamine2">9.88998e-10</me:pop>
        <me:pop ref="RC2.log">1.83227e-06</me:pop>
        <me:pop ref="Ring2.log">8.74297e-06</me:pop>
        <me:pop ref="Formamide2">0.00103969</me:pop>
        <me:pop ref="Formaldehyde.log">6.85629e-06</me:pop>
      </me:population>
      <me:population time="5.01187e-05" logTime="-4.3">
        <me:pop ref="CH2oo.log">0.99867</me:pop>
        <me:pop ref="APC">1.7644e-19</me:pop>
        <me:pop ref="Altamine2">9.90603e-10</me:pop>
        <me:pop ref="RC2.log">1.83177e-06</me:pop>
        <me:pop ref="Ring2.log">1.10042e-05</me:pop>
        <me:pop ref="Formamide2">0.00130872</me:pop>
        <me:pop ref="Formaldehyde.log">8.63044e-06</me:pop>
      </me:population>
      <me:population time="6.30957e-05" logTime="-4.2">
        <me:pop ref="CH2oo.log">0.998326</me:pop>
        <me:pop ref="APC">1.7638e-19</me:pop>
        <me:pop ref="Altamine2">9.92622e-10</me:pop>
        <me:pop ref="RC2.log">1.83113e-06</me:pop>
        <me:pop ref="Ring2.log">1.38501e-05</me:pop>
        <me:pop ref="Formamide2">0.00164731</me:pop>
        <me:pop ref="Formaldehyde.log">1.08633e-05</me:pop>
      </me:population>
      <me:population time="7.94328e-05" logTime="-4.1">
        <me:pop ref="CH2oo.log">0.997894</me:pop>
        <me:pop ref="APC">1.76303e-19</me:pop>
        <me:pop ref="Altamine2">9.95164e-10</me:pop>
        <me:pop ref="RC2.log">1.83034e-06</me:pop>
        <me:pop ref="Ring2.log">1.74314e-05</me:pop>
        <me:pop ref="Formamide2">0.00207341</me:pop>
        <me:pop ref="Formaldehyde.log">1.36731e-05</me:pop>
      </me:population>
      <me:population time="0.0001" logTime="-4">
        <me:pop ref="CH2oo.log">0.997349</me:pop>
        <me:pop ref="APC">1.76207e-19</me:pop>
        <me:pop ref="Altamine2">9.98362e-10</me:pop>
        <me:pop ref="RC2.log">1.82934e-06</me:pop>
        <me:pop ref="Ring2.log">2.19378e-05</me:pop>
        <me:pop ref="Formamide2">0.00260957</me:pop>
        <me:pop ref="Formaldehyde.log">1.72088e-05</me:pop>
      </me:population>
      <me:population time="0.000125893" logTime="-3.9">
        <me:pop ref="CH2oo.log">0.996665</me:pop>
        <me:pop ref="APC">1.76086e-19</me:pop>
        <me:pop ref="Altamine2">1.00239e-09</me:pop>
        <me:pop ref="RC2.log">1.82809e-06</me:pop>
        <me:pop ref="Ring2.log">2.76076e-05</me:pop>
        <me:pop ref="Formamide2">0.00328414</me:pop>
        <me:pop ref="Formaldehyde.log">2.16572e-05</me:pop>
      </me:population>
      <me:population time="0.000158489" logTime="-3.8">
        <me:pop ref="CH2oo.log">0.995803</me:pop>
        <me:pop ref="APC">1.75934e-19</me:pop>
        <me:pop ref="Altamine2">1.00745e-09</me:pop>
        <me:pop ref="RC2.log">1.82651e-06</me:pop>
        <me:pop ref="Ring2.log">3.47398e-05</me:pop>
        <me:pop ref="Formamide2">0.00413271</me:pop>
        <me:pop ref="Formaldehyde.log">2.72531e-05</me:pop>
      </me:population>
      <me:population time="0.000199526" logTime="-3.7">
        <me:pop ref="CH2oo.log">0.99472</me:pop>
        <me:pop ref="APC">1.75743e-19</me:pop>
        <me:pop ref="Altamine2">1.01381e-09</me:pop>
        <me:pop ref="RC2.log">1.82452e-06</me:pop>
        <me:pop ref="Ring2.log">4.371e-05</me:pop>
        <me:pop ref="Formamide2">0.00519996</me:pop>
        <me:pop ref="Formaldehyde.log">3.42911e-05</me:pop>
      </me:population>
      <me:population time="0.000251189" logTime="-3.6">
        <me:pop ref="CH2oo.log">0.993358</me:pop>
        <me:pop ref="APC">1.75502e-19</me:pop>
        <me:pop ref="Altamine2">1.02182e-09</me:pop>
        <me:pop ref="RC2.log">1.82202e-06</me:pop>
        <me:pop ref="Ring2.log">5.4989e-05</me:pop>
        <me:pop ref="Formamide2">0.0065419</me:pop>
        <me:pop ref="Formaldehyde.log">4.31404e-05</me:pop>
      </me:population>
      <me:population time="0.000316228" logTime="-3.5">
        <me:pop ref="CH2oo.log">0.991646</me:pop>
        <me:pop ref="APC">1.752e-19</me:pop>
        <me:pop ref="Altamine2">1.03188e-09</me:pop>
        <me:pop ref="RC2.log">1.81888e-06</me:pop>
        <me:pop ref="Ring2.log">6.91664e-05</me:pop>
        <me:pop ref="Formamide2">0.00822868</me:pop>
        <me:pop ref="Formaldehyde.log">5.42639e-05</me:pop>
      </me:population>
      <me:population time="0.000398107" logTime="-3.4">
        <me:pop ref="CH2oo.log">0.989495</me:pop>
        <me:pop ref="APC">1.74819e-19</me:pop>
        <me:pop ref="Altamine2">1.04452e-09</me:pop>
        <me:pop ref="RC2.log">1.81494e-06</me:pop>
        <me:pop ref="Ring2.log">8.698e-05</me:pop>
        <me:pop ref="Formamide2">0.0103481</me:pop>
        <me:pop ref="Formaldehyde.log">6.82402e-05</me:pop>
      </me:population>
      <me:population time="0.000501187" logTime="-3.3">
        <me:pop ref="CH2oo.log">0.986793</me:pop>
        <me:pop ref="APC">1.74342e-19</me:pop>
        <me:pop ref="Altamine2">1.0604e-09</me:pop>
        <me:pop ref="RC2.log">1.80998e-06</me:pop>
        <me:pop ref="Ring2.log">0.000109351</me:pop>
        <me:pop ref="Formamide2">0.0130097</me:pop>
        <me:pop ref="Formaldehyde.log">8.57923e-05</me:pop>
      </me:population>
      <me:population time="0.000630957" logTime="-3.2">
        <me:pop ref="CH2oo.log">0.983403</me:pop>
        <me:pop ref="APC">1.73743e-19</me:pop>
        <me:pop ref="Altamine2">1.08032e-09</me:pop>
        <me:pop ref="RC2.log">1.80376e-06</me:pop>
        <me:pop ref="Ring2.log">0.000137428</me:pop>
        <me:pop ref="Formamide2">0.0163502</me:pop>
        <me:pop ref="Formaldehyde.log">0.000107821</me:pop>
      </me:population>
      <me:population time="0.000794328" logTime="-3.1">
        <me:pop ref="CH2oo.log">0.979151</me:pop>
        <me:pop ref="APC">1.72992e-19</me:pop>
        <me:pop ref="Altamine2">1.10531e-09</me:pop>
        <me:pop ref="RC2.log">1.79596e-06</me:pop>
        <me:pop ref="Ring2.log">0.000172637</me:pop>
        <me:pop ref="Formamide2">0.0205393</me:pop>
        <me:pop ref="Formaldehyde.log">0.000135446</me:pop>
      </me:population>
      <me:population time="0.001" logTime="-3">
        <me:pop ref="CH2oo.log">0.973824</me:pop>
        <me:pop ref="APC">1.72051e-19</me:pop>
        <me:pop ref="Altamine2">1.13661e-09</me:pop>
        <me:pop ref="RC2.log">1.78619e-06</me:pop>
        <me:pop ref="Ring2.log">0.000216746</me:pop>
        <me:pop ref="Formamide2">0.0257873</me:pop>
        <me:pop ref="Formaldehyde.log">0.000170053</me:pop>
      </me:population>
      <me:population time="0.00125893" logTime="-2.9">
        <me:pop ref="CH2oo.log">0.967159</me:pop>
        <me:pop ref="APC">1.70873e-19</me:pop>
        <me:pop ref="Altamine2">1.17578e-09</me:pop>
        <me:pop ref="RC2.log">1.77397e-06</me:pop>
        <me:pop ref="Ring2.log">0.000271936</me:pop>
        <me:pop ref="Formamide2">0.0323536</me:pop>
        <me:pop ref="Formaldehyde.log">0.000213354</me:pop>
      </me:population>
      <me:population time="0.00158489" logTime="-2.8">
        <me:pop ref="CH2oo.log">0.958834</me:pop>
        <me:pop ref="APC">1.69402e-19</me:pop>
        <me:pop ref="Altamine2">1.22471e-09</me:pop>
        <me:pop ref="RC2.log">1.7587e-06</me:pop>
        <me:pop ref="Ring2.log">0.000340878</me:pop>
        <me:pop ref="Formamide2">0.0405561</me:pop>
        <me:pop ref="Formaldehyde.log">0.000267446</me:pop>
      </me:population>
      <me:population time="0.00199526" logTime="-2.7">
        <me:pop ref="CH2oo.log">0.948454</me:pop>
        <me:pop ref="APC">1.67569e-19</me:pop>
        <me:pop ref="Altamine2">1.28571e-09</me:pop>
        <me:pop ref="RC2.log">1.73966e-06</me:pop>
        <me:pop ref="Ring2.log">0.000426829</me:pop>
        <me:pop ref="Formamide2">0.0507823</me:pop>
        <me:pop ref="Formaldehyde.log">0.000334882</me:pop>
      </me:population>
      <me:population time="0.00251189" logTime="-2.6">
        <me:pop ref="CH2oo.log">0.935547</me:pop>
        <me:pop ref="APC">1.65288e-19</me:pop>
        <me:pop ref="Altamine2">1.36156e-09</me:pop>
        <me:pop ref="RC2.log">1.71598e-06</me:pop>
        <me:pop ref="Ring2.log">0.000533712</me:pop>
        <me:pop ref="Formamide2">0.0634989</me:pop>
        <me:pop ref="Formaldehyde.log">0.000418741</me:pop>
      </me:population>
      <me:population time="0.00316228" logTime="-2.5">
        <me:pop ref="CH2oo.log">0.919547</me:pop>
        <me:pop ref="APC">1.62461e-19</me:pop>
        <me:pop ref="Altamine2">1.45559e-09</me:pop>
        <me:pop ref="RC2.log">1.68664e-06</me:pop>
        <me:pop ref="Ring2.log">0.000666204</me:pop>
        <me:pop ref="Formamide2">0.0792625</me:pop>
        <me:pop ref="Formaldehyde.log">0.000522693</me:pop>
      </me:population>
      <me:population time="0.00398107" logTime="-2.4">
        <me:pop ref="CH2oo.log">0.899793</me:pop>
        <me:pop ref="APC">1.58971e-19</me:pop>
        <me:pop ref="Altamine2">1.57168e-09</me:pop>
        <me:pop ref="RC2.log">1.6504e-06</me:pop>
        <me:pop ref="Ring2.log">0.000829785</me:pop>
        <me:pop ref="Formamide2">0.0987248</me:pop>
        <me:pop ref="Formaldehyde.log">0.000651037</me:pop>
      </me:population>
      <me:population time="0.00501187" logTime="-2.3">
        <me:pop ref="CH2oo.log">0.875526</me:pop>
        <me:pop ref="APC">1.54684e-19</me:pop>
        <me:pop ref="Altamine2">1.71429e-09</me:pop>
        <me:pop ref="RC2.log">1.60589e-06</me:pop>
        <me:pop ref="Ring2.log">0.00103073</me:pop>
        <me:pop ref="Formamide2">0.122633</me:pop>
        <me:pop ref="Formaldehyde.log">0.000808699</me:pop>
      </me:population>
      <me:population time="0.00630957" logTime="-2.2">
        <me:pop ref="CH2oo.log">0.845904</me:pop>
        <me:pop ref="APC">1.49451e-19</me:pop>
        <me:pop ref="Altamine2">1.88836e-09</me:pop>
        <me:pop ref="RC2.log">1.55156e-06</me:pop>
        <me:pop ref="Ring2.log">0.00127602</me:pop>
        <me:pop ref="Formamide2">0.151817</me:pop>
        <me:pop ref="Formaldehyde.log">0.00100115</me:pop>
      </me:population>
      <me:population time="0.00794328" logTime="-2.1">
        <me:pop ref="CH2oo.log">0.810033</me:pop>
        <me:pop ref="APC">1.43113e-19</me:pop>
        <me:pop ref="Altamine2">2.09917e-09</me:pop>
        <me:pop ref="RC2.log">1.48577e-06</me:pop>
        <me:pop ref="Ring2.log">0.00157306</me:pop>
        <me:pop ref="Formamide2">0.187158</me:pop>
        <me:pop ref="Formaldehyde.log">0.0012342</me:pop>
      </me:population>
      <me:population time="0.01" logTime="-2">
        <me:pop ref="CH2oo.log">0.76703</me:pop>
        <me:pop ref="APC">1.35515e-19</me:pop>
        <me:pop ref="Altamine2">2.35189e-09</me:pop>
        <me:pop ref="RC2.log">1.40689e-06</me:pop>
        <me:pop ref="Ring2.log">0.00192917</me:pop>
        <me:pop ref="Formamide2">0.229526</me:pop>
        <me:pop ref="Formaldehyde.log">0.0015136</me:pop>
      </me:population>
      <me:population time="0.0125893" logTime="-1.9">
        <me:pop ref="CH2oo.log">0.716123</me:pop>
        <me:pop ref="APC">1.26521e-19</me:pop>
        <me:pop ref="Altamine2">2.65105e-09</me:pop>
        <me:pop ref="RC2.log">1.31352e-06</me:pop>
        <me:pop ref="Ring2.log">0.00235072</me:pop>
        <me:pop ref="Formamide2">0.279681</me:pop>
        <me:pop ref="Formaldehyde.log">0.00184435</me:pop>
      </me:population>
      <me:population time="0.0158489" logTime="-1.8">
        <me:pop ref="CH2oo.log">0.656811</me:pop>
        <me:pop ref="APC">1.16042e-19</me:pop>
        <me:pop ref="Altamine2">2.99962e-09</me:pop>
        <me:pop ref="RC2.log">1.20473e-06</me:pop>
        <me:pop ref="Ring2.log">0.00284187</me:pop>
        <me:pop ref="Formamide2">0.338117</me:pop>
        <me:pop ref="Formaldehyde.log">0.0022297</me:pop>
      </me:population>
      <me:population time="0.0199526" logTime="-1.7">
        <me:pop ref="CH2oo.log">0.589076</me:pop>
        <me:pop ref="APC">1.04075e-19</me:pop>
        <me:pop ref="Altamine2">3.39768e-09</me:pop>
        <me:pop ref="RC2.log">1.08049e-06</me:pop>
        <me:pop ref="Ring2.log">0.00340277</me:pop>
        <me:pop ref="Formamide2">0.404851</me:pop>
        <me:pop ref="Formaldehyde.log">0.00266977</me:pop>
      </me:population>
      <me:population time="0.0251189" logTime="-1.6">
        <me:pop ref="CH2oo.log">0.513645</me:pop>
        <me:pop ref="APC">9.07484e-20</me:pop>
        <me:pop ref="Altamine2">3.84096e-09</me:pop>
        <me:pop ref="RC2.log">9.42129e-07</me:pop>
        <me:pop ref="Ring2.log">0.0040274</me:pop>
        <me:pop ref="Formamide2">0.479167</me:pop>
        <me:pop ref="Formaldehyde.log">0.00315985</me:pop>
      </me:population>
      <me:population time="0.0316228" logTime="-1.5">
        <me:pop ref="CH2oo.log">0.432261</me:pop>
        <me:pop ref="APC">7.63699e-20</me:pop>
        <me:pop ref="Altamine2">4.31923e-09</me:pop>
        <me:pop ref="RC2.log">7.92855e-07</me:pop>
        <me:pop ref="Ring2.log">0.00470132</me:pop>
        <me:pop ref="Formamide2">0.559348</me:pop>
        <me:pop ref="Formaldehyde.log">0.0036886</me:pop>
      </me:population>
      <me:population time="0.0398107" logTime="-1.4">
        <me:pop ref="CH2oo.log">0.347882</me:pop>
        <me:pop ref="APC">6.14622e-20</me:pop>
        <me:pop ref="Altamine2">4.81511e-09</me:pop>
        <me:pop ref="RC2.log">6.38087e-07</me:pop>
        <me:pop ref="Ring2.log">0.00540004</me:pop>
        <me:pop ref="Formamide2">0.642481</me:pop>
        <me:pop ref="Formaldehyde.log">0.00423681</me:pop>
      </me:population>
      <me:population time="0.0501187" logTime="-1.3">
        <me:pop ref="CH2oo.log">0.264665</me:pop>
        <me:pop ref="APC">4.67599e-20</me:pop>
        <me:pop ref="Altamine2">5.30415e-09</me:pop>
        <me:pop ref="RC2.log">4.8545e-07</me:pop>
        <me:pop ref="Ring2.log">0.00608914</me:pop>
        <me:pop ref="Formamide2">0.724468</me:pop>
        <me:pop ref="Formaldehyde.log">0.00477747</me:pop>
      </me:population>
      <me:population time="0.0630957" logTime="-1.2">
        <me:pop ref="CH2oo.log">0.187594</me:pop>
        <me:pop ref="APC">3.31432e-20</me:pop>
        <me:pop ref="Altamine2">5.75707e-09</me:pop>
        <me:pop ref="RC2.log">3.44086e-07</me:pop>
        <me:pop ref="Ring2.log">0.00672736</me:pop>
        <me:pop ref="Formamide2">0.8004</me:pop>
        <me:pop ref="Formaldehyde.log">0.00527821</me:pop>
      </me:population>
      <me:population time="0.0794328" logTime="-1.1">
        <me:pop ref="CH2oo.log">0.121629</me:pop>
        <me:pop ref="APC">2.14888e-20</me:pop>
        <me:pop ref="Altamine2">6.14473e-09</me:pop>
        <me:pop ref="RC2.log">2.23092e-07</me:pop>
        <me:pop ref="Ring2.log">0.0072736</me:pop>
        <me:pop ref="Formamide2">0.865391</me:pop>
        <me:pop ref="Formaldehyde.log">0.00570678</me:pop>
      </me:population>
      <me:population time="0.1" logTime="-1">
        <me:pop ref="CH2oo.log">0.0704903</me:pop>
        <me:pop ref="APC">1.24539e-20</me:pop>
        <me:pop ref="Altamine2">6.44526e-09</me:pop>
        <me:pop ref="RC2.log">1.29294e-07</me:pop>
        <me:pop ref="Ring2.log">0.00769707</me:pop>
        <me:pop ref="Formamide2">0.915773</me:pop>
        <me:pop ref="Formaldehyde.log">0.00603903</me:pop>
      </me:population>
      <me:population time="0.125893" logTime="-0.9">
        <me:pop ref="CH2oo.log">0.0354716</me:pop>
        <me:pop ref="APC">6.26697e-21</me:pop>
        <me:pop ref="Altamine2">6.65106e-09</me:pop>
        <me:pop ref="RC2.log">6.50623e-08</me:pop>
        <me:pop ref="Ring2.log">0.00798705</me:pop>
        <me:pop ref="Formamide2">0.950275</me:pop>
        <me:pop ref="Formaldehyde.log">0.00626655</me:pop>
      </me:population>
      <me:population time="0.158489" logTime="-0.8">
        <me:pop ref="CH2oo.log">0.014942</me:pop>
        <me:pop ref="APC">2.63989e-21</me:pop>
        <me:pop ref="Altamine2">6.7717e-09</me:pop>
        <me:pop ref="RC2.log">2.74067e-08</me:pop>
        <me:pop ref="Ring2.log">0.00815705</me:pop>
        <me:pop ref="Formamide2">0.970501</me:pop>
        <me:pop ref="Formaldehyde.log">0.00639993</me:pop>
      </me:population>
      <me:population time="0.199526" logTime="-0.7">
        <me:pop ref="CH2oo.log">0.00503173</me:pop>
        <me:pop ref="APC">8.88983e-22</me:pop>
        <me:pop ref="Altamine2">6.82994e-09</me:pop>
        <me:pop ref="RC2.log">9.22922e-09</me:pop>
        <me:pop ref="Ring2.log">0.00823911</me:pop>
        <me:pop ref="Formamide2">0.980265</me:pop>
        <me:pop ref="Formaldehyde.log">0.00646432</me:pop>
      </me:population>
      <me:population time="0.251189" logTime="-0.6">
        <me:pop ref="CH2oo.log">0.0012783</me:pop>
        <me:pop ref="APC">2.25845e-22</me:pop>
        <me:pop ref="Altamine2">6.852e-09</me:pop>
        <me:pop ref="RC2.log">2.34467e-09</me:pop>
        <me:pop ref="Ring2.log">0.0082702</me:pop>
        <me:pop ref="Formamide2">0.983963</me:pop>
        <me:pop ref="Formaldehyde.log">0.0064887</me:pop>
      </me:population>
      <me:population time="0.316228" logTime="-0.5">
        <me:pop ref="CH2oo.log">0.000227755</me:pop>
        <me:pop ref="APC">4.02387e-23</me:pop>
        <me:pop ref="Altamine2">6.85817e-09</me:pop>
        <me:pop ref="RC2.log">4.17749e-10</me:pop>
        <me:pop ref="Ring2.log">0.0082789</me:pop>
        <me:pop ref="Formamide2">0.984998</me:pop>
        <me:pop ref="Formaldehyde.log">0.00649553</me:pop>
      </me:population>
      <me:population time="0.398107" logTime="-0.4">
        <me:pop ref="CH2oo.log">2.59611e-05</me:pop>
        <me:pop ref="APC">4.5867e-24</me:pop>
        <me:pop ref="Altamine2">6.85936e-09</me:pop>
        <me:pop ref="RC2.log">4.7618e-11</me:pop>
        <me:pop ref="Ring2.log">0.00828057</me:pop>
        <me:pop ref="Formamide2">0.985197</me:pop>
        <me:pop ref="Formaldehyde.log">0.00649684</me:pop>
      </me:population>
      <me:population time="0.501187" logTime="-0.3">
        <me:pop ref="CH2oo.log">1.68646e-06</me:pop>
        <me:pop ref="APC">2.97956e-25</me:pop>
        <me:pop ref="Altamine2">6.8595e-09</me:pop>
        <me:pop ref="RC2.log">3.09331e-12</me:pop>
        <me:pop ref="Ring2.log">0.00828077</me:pop>
        <me:pop ref="Formamide2">0.985221</me:pop>
        <me:pop ref="Formaldehyde.log">0.006497</me:pop>
      </me:population>
      <me:population time="0.630957" logTime="-0.2">
        <me:pop ref="CH2oo.log">5.39751e-08</me:pop>
        <me:pop ref="APC">9.53625e-27</me:pop>
        <me:pop ref="Altamine2">6.85951e-09</me:pop>
        <me:pop ref="RC2.log">9.90014e-14</me:pop>
        <me:pop ref="Ring2.log">0.00828078</me:pop>
        <me:pop ref="Formamide2">0.985222</me:pop>
        <me:pop ref="Formaldehyde.log">0.00649701</me:pop>
      </me:population>
      <me:population time="0.794328" logTime="-0.1">
        <me:pop ref="CH2oo.log">7.08555e-10</me:pop>
        <me:pop ref="APC">1.25359e-28</me:pop>
        <me:pop ref="Altamine2">6.85951e-09</me:pop>
        <me:pop ref="RC2.log">1.29964e-15</me:pop>
        <me:pop ref="Ring2.log">0.00828078</me:pop>
        <me:pop ref="Formamide2">0.985222</me:pop>
        <me:pop ref="Formaldehyde.log">0.00649701</me:pop>
      </me:population>
      <me:population time="1" logTime="0">
        <me:pop ref="CH2oo.log">3.02903e-12</me:pop>
        <me:pop ref="APC">7.09796e-31</me:pop>
        <me:pop ref="Altamine2">6.85951e-09</me:pop>
        <me:pop ref="RC2.log">5.55586e-18</me:pop>
        <me:pop ref="Ring2.log">0.00828078</me:pop>
        <me:pop ref="Formamide2">0.985222</me:pop>
        <me:pop ref="Formaldehyde.log">0.00649701</me:pop>
      </me:population>
      <me:population time="1.25893" logTime="0.1">
        <me:pop ref="CH2oo.log">3.1537e-15</me:pop>
        <me:pop ref="APC">1.75198e-31</me:pop>
        <me:pop ref="Altamine2">6.85951e-09</me:pop>
        <me:pop ref="RC2.log">5.78453e-21</me:pop>
        <me:pop ref="Ring2.log">0.00828078</me:pop>
        <me:pop ref="Formamide2">0.985222</me:pop>
        <me:pop ref="Formaldehyde.log">0.00649701</me:pop>
      </me:population>
      <me:population time="1.58489" logTime="0.2">
        <me:pop ref="CH2oo.log">5.54748e-19</me:pop>
        <me:pop ref="APC">1.74641e-31</me:pop>
        <me:pop ref="Altamine2">6.85951e-09</me:pop>
        <me:pop ref="RC2.log">1.01752e-24</me:pop>
        <me:pop ref="Ring2.log">0.00828078</me:pop>
        <me:pop ref="Formamide2">0.985222</me:pop>
        <me:pop ref="Formaldehyde.log">0.00649701</me:pop>
      </me:population>
      <me:population time="1.99526" logTime="0.3">
        <me:pop ref="CH2oo.log">1.04035e-23</me:pop>
        <me:pop ref="APC">1.74641e-31</me:pop>
        <me:pop ref="Altamine2">6.85952e-09</me:pop>
        <me:pop ref="RC2.log">1.90821e-29</me:pop>
        <me:pop ref="Ring2.log">0.00828078</me:pop>
        <me:pop ref="Formamide2">0.985222</me:pop>
        <me:pop ref="Formaldehyde.log">0.00649701</me:pop>
      </me:population>
      <me:population time="2.51189" logTime="0.4">
        <me:pop ref="CH2oo.log">1.7062e-29</me:pop>
        <me:pop ref="APC">1.74641e-31</me:pop>
        <me:pop ref="Altamine2">6.85952e-09</me:pop>
        <me:pop ref="RC2.log">3.23899e-35</me:pop>
        <me:pop ref="Ring2.log">0.00828078</me:pop>
        <me:pop ref="Formamide2">0.985222</me:pop>
        <me:pop ref="Formaldehyde.log">0.00649701</me:pop>
      </me:population>
      <me:population time="3.16228" logTime="0.5">
        <me:pop ref="CH2oo.log">5.41158e-30</me:pop>
        <me:pop ref="APC">1.74641e-31</me:pop>
        <me:pop ref="Altamine2">6.85952e-09</me:pop>
        <me:pop ref="RC2.log">1.10206e-35</me:pop>
        <me:pop ref="Ring2.log">0.00828078</me:pop>
        <me:pop ref="Formamide2">0.985222</me:pop>
        <me:pop ref="Formaldehyde.log">0.00649701</me:pop>
      </me:population>
      <me:population time="3.98107" logTime="0.6">
        <me:pop ref="CH2oo.log">5.41158e-30</me:pop>
        <me:pop ref="APC">1.74641e-31</me:pop>
        <me:pop ref="Altamine2">6.85952e-09</me:pop>
        <me:pop ref="RC2.log">1.10206e-35</me:pop>
        <me:pop ref="Ring2.log">0.00828078</me:pop>
        <me:pop ref="Formamide2">0.985222</me:pop>
        <me:pop ref="Formaldehyde.log">0.00649701</me:pop>
      </me:population>
      <me:population time="5.01187" logTime="0.7">
        <me:pop ref="CH2oo.log">5.41158e-30</me:pop>
        <me:pop ref="APC">1.74641e-31</me:pop>
        <me:pop ref="Altamine2">6.85952e-09</me:pop>
        <me:pop ref="RC2.log">1.10206e-35</me:pop>
        <me:pop ref="Ring2.log">0.00828078</me:pop>
        <me:pop ref="Formamide2">0.985222</me:pop>
        <me:pop ref="Formaldehyde.log">0.00649701</me:pop>
      </me:population>
      <me:population time="6.30957" logTime="0.8">
        <me:pop ref="CH2oo.log">5.41158e-30</me:pop>
        <me:pop ref="APC">1.74641e-31</me:pop>
        <me:pop ref="Altamine2">6.85952e-09</me:pop>
        <me:pop ref="RC2.log">1.10206e-35</me:pop>
        <me:pop ref="Ring2.log">0.00828078</me:pop>
        <me:pop ref="Formamide2">0.985222</me:pop>
        <me:pop ref="Formaldehyde.log">0.00649701</me:pop>
      </me:population>
      <me:population time="7.94328" logTime="0.9">
        <me:pop ref="CH2oo.log">5.41158e-30</me:pop>
        <me:pop ref="APC">1.74641e-31</me:pop>
        <me:pop ref="Altamine2">6.85953e-09</me:pop>
        <me:pop ref="RC2.log">1.10206e-35</me:pop>
        <me:pop ref="Ring2.log">0.00828078</me:pop>
        <me:pop ref="Formamide2">0.985222</me:pop>
        <me:pop ref="Formaldehyde.log">0.00649701</me:pop>
      </me:population>
      <me:population time="10" logTime="1">
        <me:pop ref="CH2oo.log">5.41158e-30</me:pop>
        <me:pop ref="APC">1.74641e-31</me:pop>
        <me:pop ref="Altamine2">6.85953e-09</me:pop>
        <me:pop ref="RC2.log">1.10206e-35</me:pop>
        <me:pop ref="Ring2.log">0.00828078</me:pop>
        <me:pop ref="Formamide2">0.985222</me:pop>
        <me:pop ref="Formaldehyde.log">0.00649701</me:pop>
      </me:population>
      <me:population time="12.5893" logTime="1.1">
        <me:pop ref="CH2oo.log">5.41158e-30</me:pop>
        <me:pop ref="APC">1.74641e-31</me:pop>
        <me:pop ref="Altamine2">6.85953e-09</me:pop>
        <me:pop ref="RC2.log">1.10206e-35</me:pop>
        <me:pop ref="Ring2.log">0.00828078</me:pop>
        <me:pop ref="Formamide2">0.985222</me:pop>
        <me:pop ref="Formaldehyde.log">0.00649701</me:pop>
      </me:population>
      <me:population time="15.8489" logTime="1.2">
        <me:pop ref="CH2oo.log">5.41158e-30</me:pop>
        <me:pop ref="APC">1.74641e-31</me:pop>
        <me:pop ref="Altamine2">6.85954e-09</me:pop>
        <me:pop ref="RC2.log">1.10206e-35</me:pop>
        <me:pop ref="Ring2.log">0.00828078</me:pop>
        <me:pop ref="Formamide2">0.985222</me:pop>
        <me:pop ref="Formaldehyde.log">0.00649701</me:pop>
      </me:population>
      <me:population time="19.9526" logTime="1.3">
        <me:pop ref="CH2oo.log">5.41158e-30</me:pop>
        <me:pop ref="APC">1.74641e-31</me:pop>
        <me:pop ref="Altamine2">6.85954e-09</me:pop>
        <me:pop ref="RC2.log">1.10206e-35</me:pop>
        <me:pop ref="Ring2.log">0.00828078</me:pop>
        <me:pop ref="Formamide2">0.985222</me:pop>
        <me:pop ref="Formaldehyde.log">0.00649701</me:pop>
      </me:population>
      <me:population time="25.1189" logTime="1.4">
        <me:pop ref="CH2oo.log">5.41158e-30</me:pop>
        <me:pop ref="APC">1.74641e-31</me:pop>
        <me:pop ref="Altamine2">6.85955e-09</me:pop>
        <me:pop ref="RC2.log">1.10206e-35</me:pop>
        <me:pop ref="Ring2.log">0.00828078</me:pop>
        <me:pop ref="Formamide2">0.985222</me:pop>
        <me:pop ref="Formaldehyde.log">0.00649701</me:pop>
      </me:population>
      <me:population time="31.6228" logTime="1.5">
        <me:pop ref="CH2oo.log">5.41158e-30</me:pop>
        <me:pop ref="APC">1.74641e-31</me:pop>
        <me:pop ref="Altamine2">6.85956e-09</me:pop>
        <me:pop ref="RC2.log">1.10206e-35</me:pop>
        <me:pop ref="Ring2.log">0.00828078</me:pop>
        <me:pop ref="Formamide2">0.985222</me:pop>
        <me:pop ref="Formaldehyde.log">0.00649701</me:pop>
      </me:population>
      <me:population time="39.8107" logTime="1.6">
        <me:pop ref="CH2oo.log">5.41158e-30</me:pop>
        <me:pop ref="APC">1.74641e-31</me:pop>
        <me:pop ref="Altamine2">6.85958e-09</me:pop>
        <me:pop ref="RC2.log">1.10206e-35</me:pop>
        <me:pop ref="Ring2.log">0.00828078</me:pop>
        <me:pop ref="Formamide2">0.985222</me:pop>
        <me:pop ref="Formaldehyde.log">0.00649701</me:pop>
      </me:population>
      <me:population time="50.1187" logTime="1.7">
        <me:pop ref="CH2oo.log">5.41158e-30</me:pop>
        <me:pop ref="APC">1.74641e-31</me:pop>
        <me:pop ref="Altamine2">6.85959e-09</me:pop>
        <me:pop ref="RC2.log">1.10206e-35</me:pop>
        <me:pop ref="Ring2.log">0.00828078</me:pop>
        <me:pop ref="Formamide2">0.985222</me:pop>
        <me:pop ref="Formaldehyde.log">0.00649701</me:pop>
      </me:population>
      <me:population time="63.0957" logTime="1.8">
        <me:pop ref="CH2oo.log">5.41158e-30</me:pop>
        <me:pop ref="APC">1.74641e-31</me:pop>
        <me:pop ref="Altamine2">6.85961e-09</me:pop>
        <me:pop ref="RC2.log">1.10206e-35</me:pop>
        <me:pop ref="Ring2.log">0.00828078</me:pop>
        <me:pop ref="Formamide2">0.985222</me:pop>
        <me:pop ref="Formaldehyde.log">0.00649701</me:pop>
      </me:population>
      <me:population time="79.4328" logTime="1.9">
        <me:pop ref="CH2oo.log">5.41158e-30</me:pop>
        <me:pop ref="APC">1.74641e-31</me:pop>
        <me:pop ref="Altamine2">6.85964e-09</me:pop>
        <me:pop ref="RC2.log">1.10206e-35</me:pop>
        <me:pop ref="Ring2.log">0.00828078</me:pop>
        <me:pop ref="Formamide2">0.985222</me:pop>
        <me:pop ref="Formaldehyde.log">0.00649701</me:pop>
      </me:population>
      <me:population time="100" logTime="2">
        <me:pop ref="CH2oo.log">5.41158e-30</me:pop>
        <me:pop ref="APC">1.74641e-31</me:pop>
        <me:pop ref="Altamine2">6.85967e-09</me:pop>
        <me:pop ref="RC2.log">1.10206e-35</me:pop>
        <me:pop ref="Ring2.log">0.00828078</me:pop>
        <me:pop ref="Formamide2">0.985222</me:pop>
        <me:pop ref="Formaldehyde.log">0.00649701</me:pop>
      </me:population>
      <me:population time="125.893" logTime="2.1">
        <me:pop ref="CH2oo.log">5.41158e-30</me:pop>
        <me:pop ref="APC">1.74641e-31</me:pop>
        <me:pop ref="Altamine2">6.85971e-09</me:pop>
        <me:pop ref="RC2.log">1.10206e-35</me:pop>
        <me:pop ref="Ring2.log">0.00828078</me:pop>
        <me:pop ref="Formamide2">0.985222</me:pop>
        <me:pop ref="Formaldehyde.log">0.00649701</me:pop>
      </me:population>
      <me:population time="158.489" logTime="2.2">
        <me:pop ref="CH2oo.log">5.41158e-30</me:pop>
        <me:pop ref="APC">1.74641e-31</me:pop>
        <me:pop ref="Altamine2">6.85976e-09</me:pop>
        <me:pop ref="RC2.log">1.10206e-35</me:pop>
        <me:pop ref="Ring2.log">0.00828078</me:pop>
        <me:pop ref="Formamide2">0.985222</me:pop>
        <me:pop ref="Formaldehyde.log">0.00649701</me:pop>
      </me:population>
      <me:population time="199.526" logTime="2.3">
        <me:pop ref="CH2oo.log">5.41158e-30</me:pop>
        <me:pop ref="APC">1.74641e-31</me:pop>
        <me:pop ref="Altamine2">6.85983e-09</me:pop>
        <me:pop ref="RC2.log">1.10206e-35</me:pop>
        <me:pop ref="Ring2.log">0.00828078</me:pop>
        <me:pop ref="Formamide2">0.985222</me:pop>
        <me:pop ref="Formaldehyde.log">0.00649701</me:pop>
      </me:population>
      <me:population time="251.189" logTime="2.4">
        <me:pop ref="CH2oo.log">5.41158e-30</me:pop>
        <me:pop ref="APC">1.74641e-31</me:pop>
        <me:pop ref="Altamine2">6.85991e-09</me:pop>
        <me:pop ref="RC2.log">1.10206e-35</me:pop>
        <me:pop ref="Ring2.log">0.00828078</me:pop>
        <me:pop ref="Formamide2">0.985222</me:pop>
        <me:pop ref="Formaldehyde.log">0.00649701</me:pop>
      </me:population>
      <me:population time="316.228" logTime="2.5">
        <me:pop ref="CH2oo.log">5.41158e-30</me:pop>
        <me:pop ref="APC">1.74641e-31</me:pop>
        <me:pop ref="Altamine2">6.86001e-09</me:pop>
        <me:pop ref="RC2.log">1.10206e-35</me:pop>
        <me:pop ref="Ring2.log">0.00828077</me:pop>
        <me:pop ref="Formamide2">0.985222</me:pop>
        <me:pop ref="Formaldehyde.log">0.00649701</me:pop>
      </me:population>
      <me:population time="398.107" logTime="2.6">
        <me:pop ref="CH2oo.log">5.41157e-30</me:pop>
        <me:pop ref="APC">1.74641e-31</me:pop>
        <me:pop ref="Altamine2">6.86014e-09</me:pop>
        <me:pop ref="RC2.log">1.10206e-35</me:pop>
        <me:pop ref="Ring2.log">0.00828077</me:pop>
        <me:pop ref="Formamide2">0.985222</me:pop>
        <me:pop ref="Formaldehyde.log">0.00649701</me:pop>
      </me:population>
      <me:population time="501.187" logTime="2.7">
        <me:pop ref="CH2oo.log">5.41157e-30</me:pop>
        <me:pop ref="APC">1.74641e-31</me:pop>
        <me:pop ref="Altamine2">6.86031e-09</me:pop>
        <me:pop ref="RC2.log">1.10206e-35</me:pop>
        <me:pop ref="Ring2.log">0.00828077</me:pop>
        <me:pop ref="Formamide2">0.985222</me:pop>
        <me:pop ref="Formaldehyde.log">0.00649701</me:pop>
      </me:population>
      <me:population time="630.957" logTime="2.8">
        <me:pop ref="CH2oo.log">5.41157e-30</me:pop>
        <me:pop ref="APC">1.7464e-31</me:pop>
[truncated: 228,492 more chars]
