# Supplementary material for: An Experimental and Master Equation Investigation of Kinetics of the CH2OO + RCN Reactions (R = H, CH3, C2H5) and Their Atmospheric Relevance
Source: J Phys Chem A. 2023 Jan 5;127(2):477–88. doi: 10.1021/acs.jpca.2c07073 (PMC9869398; doi:10.1021/acs.jpca.2c07073)
Supplement: Supplementary file 2 — jp2c07073_si_002.zip [file jp2c07073_si_002.zip › MESMER/ProductDistribution/CH3CN/CriegeeNitrile2SF.xml]

<?xml version="1.0" encoding="utf-8" ?>
<?xml-stylesheet type='text/xsl' href='../../mesmer2.xsl' media='other'?>
<?xml-stylesheet type='text/xsl' href='../../mesmer1.xsl' media='screen'?>
<me:mesmer xmlns="http://www.xml-cml.org/schema"
           xmlns:me="http://www.chem.leeds.ac.uk/mesmer"
           xmlns:xsi="http://www.w3.org/2001/XMLSchema-instance">
<me:title> CriegeeNitrile2 </me:title>
  
<moleculeList>
<molecule id="CH2oo.log" description="CH2oo.log">
 <atomArray>
  <atom id="a1" elementType="C" hydrogenCount="2" x3="1.058078" y3="-0.199923" z3="0.000000"/>
  <atom id="a2" elementType="H" hydrogenCount="0" x3="1.005629" y3="-1.281919" z3="0.000000"/>
  <atom id="a3" elementType="H" hydrogenCount="0" x3="1.966772" y3="0.384409" z3="0.000000"/>
  <atom id="a4" elementType="O" hydrogenCount="0" x3="0.000000" y3="0.456542" z3="0.000000"/>
  <atom id="a5" elementType="O" hydrogenCount="0" x3="-1.165109" y3="-0.194412" z3="0.000000"/>
 </atomArray>
 <bondArray>
  <bond atomRefs2="a1 a2" order="1"/>
  <bond atomRefs2="a1 a3" order="1"/>
  <bond atomRefs2="a1 a4" order="1"/>
  <bond atomRefs2="a4 a5" order="1"/>
 </bondArray>
<propertyList>
 <property title="File Format">
   <scalar>g16</scalar>
 </property>
 <property dictRef="me:ZPE">
   <scalar units="kcal/mol"> 0.0 </scalar>
 </property>
 <property title="Vibrational Frequencies" dictRef="me:vibFreqs">
   <array units="cm-1">
543.2489 690.0797 960.7848 979.2214 1258.1765 1422.9589 1593.2124 3137.9486 3291.0333
</array>
 </property>
 <property dictRef="me:rotConsts">
   <array units="GHz">
81.57743 12.67017 10.96686
</array>
 </property>
 <property dictRef="me:symmetryNumber">
   <scalar> 1 </scalar>
 </property>
 <property dictRef="me:spinMultiplicity">
   <scalar> 1 </scalar>
 </property>
 </propertyList>
<me:DOSCMethod>ClassicalRotors</me:DOSCMethod>
</molecule>
 
<molecule id="CH3CN.log" description="CH3CN.log">
 <atomArray>
  <atom id="a1" elementType="C" hydrogenCount="0" x3="-0.281014" y3="0.000268" z3="-0.000071"/>
  <atom id="a2" elementType="N" hydrogenCount="0" x3="-1.427186" y3="-0.000119" z3="0.000032"/>
  <atom id="a3" elementType="C" hydrogenCount="3" x3="1.173636" y3="-0.000060" z3="0.000016"/>
  <atom id="a4" elementType="H" hydrogenCount="0" x3="1.544632" y3="-0.995975" z3="0.233800"/>
  <atom id="a5" elementType="H" hydrogenCount="0" x3="1.544965" y3="0.700223" z3="0.745573"/>
  <atom id="a6" elementType="H" hydrogenCount="0" x3="1.544975" y3="0.295333" z3="-0.979262"/>
 </atomArray>
 <bondArray>
  <bond atomRefs2="a6 a3" order="1"/>
  <bond atomRefs2="a1 a3" order="1"/>
  <bond atomRefs2="a1 a2" order="3"/>
  <bond atomRefs2="a3 a4" order="1"/>
  <bond atomRefs2="a3 a5" order="1"/>
 </bondArray>
<propertyList>
 <property title="File Format">
   <scalar>g16</scalar>
 </property>
 <property dictRef="me:ZPE">
   <scalar units="kcal/mol"> 0.0 </scalar>
 </property>
 <property title="Vibrational Frequencies" dictRef="me:vibFreqs">
   <array units="cm-1">
385.1968 385.4021 937.0092 1066.1841 1066.3197 1416.4490 1480.7657 1480.8283 2401.3797 3072.9161 3154.7676 3154.7825
</array>
 </property>
 <property dictRef="me:rotConsts">
   <array units="GHz">
159.75006 9.31057 9.31057
</array>
 </property>
 <property dictRef="me:symmetryNumber">
   <scalar> 3 </scalar>
 </property>
 <property dictRef="me:spinMultiplicity">
   <scalar> 1 </scalar>
 </property>
 </propertyList>
<me:DOSCMethod>ClassicalRotors</me:DOSCMethod>
</molecule>
 
<molecule id="RC2.log" description="RC2.log">
 <atomArray>
  <atom id="a1" elementType="C" hydrogenCount="2" x3="1.788558" y3="0.724326" z3="0.193490"/>
  <atom id="a2" elementType="H" hydrogenCount="0" x3="2.332156" y3="1.480807" z3="-0.353410"/>
  <atom id="a3" elementType="H" hydrogenCount="0" x3="1.397808" y3="0.839485" z3="1.194230"/>
  <atom id="a4" elementType="O" hydrogenCount="0" x3="1.615722" y3="-0.347725" z3="-0.408430"/>
  <atom id="a5" elementType="O" hydrogenCount="0" x3="0.906335" y3="-1.310847" z3="0.219010"/>
  <atom id="a6" elementType="N" hydrogenCount="0" x3="-0.891214" y3="1.550858" z3="-0.022100"/>
  <atom id="a7" elementType="C" hydrogenCount="0" x3="-1.433201" y3="0.540086" z3="-0.022570"/>
  <atom id="a8" elementType="C" hydrogenCount="3" x3="-2.143877" y3="-0.726366" z3="-0.023510"/>
  <atom id="a9" elementType="H" hydrogenCount="0" x3="-1.614305" y3="-1.427994" z3="-0.661710"/>
  <atom id="a10" elementType="H" hydrogenCount="0" x3="-3.160868" y3="-0.578279" z3="-0.378610"/>
  <atom id="a11" elementType="H" hydrogenCount="0" x3="-2.161626" y3="-1.129726" z3="0.985110"/>
 </atomArray>
 <bondArray>
  <bond atomRefs2="a9 a8" order="1"/>
  <bond atomRefs2="a4 a1" order="1"/>
  <bond atomRefs2="a4 a5" order="1"/>
  <bond atomRefs2="a10 a8" order="1"/>
  <bond atomRefs2="a2 a1" order="1"/>
  <bond atomRefs2="a8 a7" order="1"/>
  <bond atomRefs2="a8 a11" order="1"/>
  <bond atomRefs2="a7 a6" order="3"/>
  <bond atomRefs2="a1 a3" order="1"/>
 </bondArray>
<propertyList>
 <property title="File Format">
   <scalar>g16</scalar>
 </property>
 <property dictRef="me:ZPE">
   <scalar units="kcal/mol"> -7.1975 </scalar>
 </property>
 <property title="Vibrational Frequencies" dictRef="me:vibFreqs">
   <array units="cm-1">
-91.4658 51.1310 97.5825 113.3958 114.9821 208.3399 392.1802 395.0184 539.3339 689.6956 933.3107 937.8778 1017.6583 1063.9909 1065.7305 1252.5788 1410.4911 1429.6498 1465.0153 1476.4423 1616.1587 2392.7383 3084.8525 3157.7501 3169.8575 3176.4850 3307.0447
</array>
 </property>
 <property dictRef="me:rotConsts">
   <array units="GHz">
5.50301 2.32929 1.71447
</array>
 </property>
 <property dictRef="me:symmetryNumber">
   <scalar> 1 </scalar>
 </property>
 <property dictRef="me:spinMultiplicity">
   <scalar> 1 </scalar>
 </property>
 <property dictRef="me:epsilon">
   <scalar> 500.6 </scalar>            	<!--a-pin SI-->
 </property>
 <property dictRef="me:sigma">
   <scalar> 3.19 </scalar>				<!--a-pin SI-->
 </property>
</propertyList>
 <me:energyTransferModel xsi:type="me:ExponentialDown">
   <me:deltaEDown units="cm-1"> 310 </me:deltaEDown>
 </me:energyTransferModel>
<me:DOSCMethod>ClassicalRotors</me:DOSCMethod>
</molecule>
 
<molecule id="TS2.log" description="TS2.log">
 <atomArray>
  <atom id="a1" elementType="C" hydrogenCount="2" x3="1.634627" y3="0.521938" z3="0.220765"/>
  <atom id="a2" elementType="H" hydrogenCount="0" x3="1.427621" y3="0.594244" z3="1.278799"/>
  <atom id="a3" elementType="H" hydrogenCount="0" x3="2.341766" y3="1.177377" z3="-0.269580"/>
  <atom id="a4" elementType="O" hydrogenCount="0" x3="1.407925" y3="-0.564599" z3="-0.384069"/>
  <atom id="a5" elementType="O" hydrogenCount="0" x3="0.380934" y3="-1.263632" z3="0.192971"/>
  <atom id="a6" elementType="N" hydrogenCount="0" x3="-0.214634" y3="1.398401" z3="-0.086639"/>
  <atom id="a7" elementType="C" hydrogenCount="0" x3="-0.964568" y3="0.509155" z3="-0.030073"/>
  <atom id="a8" elementType="C" hydrogenCount="3" x3="-2.188517" y3="-0.279094" z3="-0.004970"/>
  <atom id="a9" elementType="H" hydrogenCount="0" x3="-2.209171" y3="-0.879917" z3="0.901108"/>
  <atom id="a10" elementType="H" hydrogenCount="0" x3="-2.202096" y3="-0.950781" z3="-0.859396"/>
  <atom id="a11" elementType="H" hydrogenCount="0" x3="-3.052560" y3="0.383290" z3="-0.033354"/>
 </atomArray>
 <bondArray>
  <bond atomRefs2="a10 a8" order="1"/>
  <bond atomRefs2="a4 a5" order="1"/>
  <bond atomRefs2="a4 a1" order="1"/>
  <bond atomRefs2="a3 a1" order="1"/>
  <bond id="r1" atomRefs2="a6 a7" order="3"/>
  <bond atomRefs2="a11 a8" order="1"/>
  <bond id="r2" atomRefs2="a7 a8" order="1"/>
  <bond atomRefs2="a8 a9" order="1"/>
  <bond atomRefs2="a1 a2" order="1"/>
 </bondArray>
<propertyList>
 <property title="File Format">
   <scalar>g16</scalar>
 </property>
 <property dictRef="me:ZPE">
   <scalar units="kcal/mol" lower="-20.0" upper="20.0" stepsize="0.05">-1.3047</scalar>
 </property>
 <property title="Vibrational Frequencies" dictRef="me:vibFreqs">
   <array units="cm-1">
142.4025 199.8258 279.1681 438.8581 452.0182 481.4351 569.7806 844.4271 938.3491 970.5237 1054.9870 1070.7194 1104.2036 1237.8044 1401.9443 1411.2311 1469.8050 1477.8752 1564.5803 2238.5179 3072.6431 3151.7597 3156.9170 3167.5662 3282.2865
</array>
 </property>
 <property dictRef="me:imFreqs">
   <array units="cm-1">
-344.7093
</array>
 </property>
 <property dictRef="me:rotConsts">
   <array units="GHz">
6.70119 2.98424 2.18851
</array>
 </property>
 <property dictRef="me:symmetryNumber">
   <scalar> 1 </scalar>
 </property>
 <property dictRef="me:spinMultiplicity">
   <scalar> 1 </scalar>
 </property>
 </propertyList>
<me:DOSCMethod xsi:type="me:ClassicalRotors"/>
<me:ExtraDOSCMethod xsi:type="me:HinderedRotorQM1D">
<me:bondRef>r2</me:bondRef>
<me:HinderedRotorPotential format="analytical" units="kJ/mol">
<me:PotentialPoint index="0" coefficient="2.650"/>
<me:PotentialPoint index="3" coefficient="-2.650"/>
</me:HinderedRotorPotential>
<me:periodicity>3</me:periodicity>
</me:ExtraDOSCMethod>

</molecule>
 
<molecule id="Ring2.log" description="Ring2.log">
 <atomArray>
  <atom id="a1" elementType="O" hydrogenCount="0" x3="-1.074824" y3="-0.165921" z3="0.000000"/>
  <atom id="a2" elementType="O" hydrogenCount="0" x3="-0.529495" y3="-1.491948" z3="0.000000"/>
  <atom id="a3" elementType="C" hydrogenCount="2" x3="0.906314" y3="-1.305534" z3="0.000000"/>
  <atom id="a4" elementType="N" hydrogenCount="0" x3="1.139235" y3="0.111176" z3="0.000000"/>
  <atom id="a5" elementType="C" hydrogenCount="0" x3="0.000000" y3="0.651566" z3="0.000000"/>
  <atom id="a6" elementType="H" hydrogenCount="0" x3="1.317810" y3="-1.776916" z3="0.896124"/>
  <atom id="a7" elementType="H" hydrogenCount="0" x3="1.317810" y3="-1.776916" z3="-0.896124"/>
  <atom id="a8" elementType="C" hydrogenCount="3" x3="-0.328651" y3="2.098945" z3="0.000000"/>
  <atom id="a9" elementType="H" hydrogenCount="0" x3="-0.917553" y3="2.349053" z3="0.881227"/>
  <atom id="a10" elementType="H" hydrogenCount="0" x3="-0.917553" y3="2.349053" z3="-0.881227"/>
  <atom id="a11" elementType="H" hydrogenCount="0" x3="0.593408" y3="2.670580" z3="0.000000"/>
 </atomArray>
 <bondArray>
  <bond atomRefs2="a7 a3" order="1"/>
  <bond atomRefs2="a10 a8" order="1"/>
  <bond atomRefs2="a1 a2" order="1"/>
  <bond atomRefs2="a1 a5" order="1"/>
  <bond atomRefs2="a2 a3" order="1"/>
  <bond atomRefs2="a3 a4" order="1"/>
  <bond atomRefs2="a3 a6" order="1"/>
  <bond atomRefs2="a4 a5" order="2"/>
  <bond id="r1" atomRefs2="a5 a8" order="1"/>
  <bond atomRefs2="a8 a11" order="1"/>
  <bond atomRefs2="a8 a9" order="1"/>
 </bondArray>
<propertyList>
 <property title="File Format">
   <scalar>g16</scalar>
 </property>
 <property dictRef="me:ZPE">
   <scalar units="kcal/mol"> -51.2925 </scalar>
 </property>
 <property title="Vibrational Frequencies" dictRef="me:vibFreqs">
   <array units="cm-1">
161.504884 252.5722461 340.9294222 640.2827605 653.613022 761.8629812 828.3654114 959.7040116 973.8041967 980.0497218 996.7149151 1101.964699 1126.80644  1219.764929 1278.597355 1379.387053 1423.711698 1489.079099 1497.601821 1539.654845 1733.151548 3071.002138 3111.24375 3169.308965 3195.700645 3233.556577
</array>
 </property>
 <property dictRef="me:rotConsts">
   <array units="GHz">
8.55785 3.50288 2.56587
</array>
 </property>
 <property dictRef="me:symmetryNumber">
   <scalar> 1 </scalar>
 </property>
 <property dictRef="me:spinMultiplicity">
   <scalar> 1 </scalar>
 </property>
 <property dictRef="me:epsilon">
   <scalar> 477.2 </scalar>            	<!--a-pin SI-->
 </property>
 <property dictRef="me:sigma">
   <scalar> 5.31 </scalar>				<!--a-pin SI-->
 </property>
</propertyList>
 <me:energyTransferModel xsi:type="me:ExponentialDown">
   <me:deltaEDown units="cm-1"> 310 </me:deltaEDown>
 </me:energyTransferModel>
<me:DOSCMethod>ClassicalRotors</me:DOSCMethod>
<me:ExtraDOSCMethod xsi:type="me:HinderedRotorQM1D">
<me:bondRef>r1</me:bondRef>
<me:HinderedRotorPotential format="analytical" units="kJ/mol">
<me:PotentialPoint index="0" coefficient="1.665"/>
<me:PotentialPoint index="3" coefficient="-1.665"/>
</me:HinderedRotorPotential>
<me:periodicity>3</me:periodicity>
</me:ExtraDOSCMethod>
</molecule>
 
<molecule id="STS2.log" description="STS2.log">
 <atomArray>
  <atom id="a1" elementType="O" hydrogenCount="0" x3="-0.484134" y3="1.244388" z3="0.046095"/>
  <atom id="a2" elementType="O" hydrogenCount="0" x3="1.835001" y3="0.663577" z3="-0.080670"/>
  <atom id="a3" elementType="C" hydrogenCount="2" x3="1.937633" y3="-0.546212" z3="0.054762"/>
  <atom id="a4" elementType="N" hydrogenCount="0" x3="-0.099820" y3="-1.079961" z3="-0.026727"/>
  <atom id="a5" elementType="C" hydrogenCount="0" x3="-0.729911" y3="0.014930" z3="0.004884"/>
  <atom id="a6" elementType="H" hydrogenCount="0" x3="2.141762" y3="-1.200382" z3="-0.804350"/>
  <atom id="a7" elementType="H" hydrogenCount="0" x3="2.024518" y3="-1.001831" z3="1.051837"/>
  <atom id="a8" elementType="C" hydrogenCount="3" x3="-2.281611" y3="-0.243050" z3="-0.014417"/>
  <atom id="a9" elementType="H" hydrogenCount="0" x3="-2.675706" y3="0.253067" z3="-0.896122"/>
  <atom id="a10" elementType="H" hydrogenCount="0" x3="-2.690290" y3="0.201133" z3="0.888070"/>
  <atom id="a11" elementType="H" hydrogenCount="0" x3="-2.465145" y3="-1.309998" z3="-0.047115"/>
 </atomArray>
 <bondArray>
  <bond atomRefs2="a9 a8" order="1"/>
  <bond atomRefs2="a6 a3" order="1"/>
  <bond atomRefs2="a2 a3" order="2"/>
  <bond atomRefs2="a11 a8" order="1"/>
  <bond atomRefs2="a4 a5" order="1"/>
  <bond id="r1" atomRefs2="a8 a5" order="1"/>
  <bond atomRefs2="a8 a10" order="1"/>
  <bond atomRefs2="a5 a1" order="2"/>
  <bond atomRefs2="a3 a7" order="1"/>
 </bondArray>
<propertyList>
 <property title="File Format">
   <scalar>g16</scalar>
 </property>
 <property dictRef="me:ZPE">
   <scalar units="kcal/mol"> -14.2926 </scalar>
 </property>
 <property title="Vibrational Frequencies" dictRef="me:vibFreqs">
   <array units="cm-1">
96.39687116 136.2474171 218.414561 387.8437728 480.2566096 570.6485064 616.9778715 841.2344012 910.2266048 1022.904879 1030.80296 1103.504891 1189.552905 1232.428067 1377.652431 1393.851867 1488.333064 1501.13743 1537.225028 1819.817839 3019.251407 3124.91481 3130.416703 3236.623006 3268.764322
</array>
 </property>
 <property dictRef="me:imFreqs">
   <array units="cm-1">
-466.3901046
</array>
 </property>
 <property dictRef="me:rotConsts">
   <array units="GHz">
8.0274563 2.8855691 2.2140320
</array>
 </property>
 <property dictRef="me:symmetryNumber">
   <scalar> 1 </scalar>
 </property>
 <property dictRef="me:TSOpticalSymmetryNumber">
   <scalar> 2 </scalar>
 </property>
 <property dictRef="me:spinMultiplicity">
   <scalar> 1 </scalar>
 </property>
 </propertyList>
<me:DOSCMethod xsi:type="me:ClassicalRotors"/>
<me:ExtraDOSCMethod xsi:type="me:HinderedRotorQM1D">
<me:bondRef>r1</me:bondRef>
<me:HinderedRotorPotential format="analytical" units="kJ/mol">
<me:PotentialPoint index="0" coefficient="3.520"/>
<me:PotentialPoint index="3" coefficient="-3.520"/>
</me:HinderedRotorPotential>
<me:periodicity>3</me:periodicity>
</me:ExtraDOSCMethod>

</molecule>
 
<molecule id="PC2.log" description="PC2.log">
 <atomArray>
  <atom id="a1" elementType="C" hydrogenCount="2" x3="2.285468" y3="-0.235345" z3="0.017680"/>
  <atom id="a2" elementType="H" hydrogenCount="0" x3="2.814742" y3="0.105256" z3="-0.888958"/>
  <atom id="a3" elementType="H" hydrogenCount="0" x3="2.499247" y3="0.319540" z3="0.946602"/>
  <atom id="a4" elementType="O" hydrogenCount="0" x3="1.517279" y3="-1.155732" z3="-0.008269"/>
  <atom id="a5" elementType="N" hydrogenCount="0" x3="-1.587627" y3="0.191949" z3="-0.007707"/>
  <atom id="a6" elementType="C" hydrogenCount="0" x3="-0.717038" y3="1.002139" z3="-0.007188"/>
  <atom id="a7" elementType="O" hydrogenCount="0" x3="0.057450" y3="1.882416" z3="-0.008502"/>
  <atom id="a8" elementType="C" hydrogenCount="3" x3="-1.783007" y3="-1.231248" z3="0.006647"/>
  <atom id="a9" elementType="H" hydrogenCount="0" x3="-2.847750" y3="-1.439900" z3="0.068308"/>
  <atom id="a10" elementType="H" hydrogenCount="0" x3="-1.278832" y3="-1.677386" z3="0.862080"/>
  <atom id="a11" elementType="H" hydrogenCount="0" x3="-1.384390" y3="-1.677897" z3="-0.902746"/>
 </atomArray>
 <bondArray>
  <bond atomRefs2="a11 a8" order="1"/>
  <bond atomRefs2="a2 a1" order="1"/>
  <bond atomRefs2="a7 a6" order="2"/>
  <bond atomRefs2="a4 a1" order="2"/>
  <bond atomRefs2="a5 a6" order="2"/>
  <bond atomRefs2="a5 a8" order="1"/>
  <bond atomRefs2="a8 a9" order="1"/>
  <bond atomRefs2="a8 a10" order="1"/>
  <bond atomRefs2="a1 a3" order="1"/>
 </bondArray>
<propertyList>
 <property title="File Format">
   <scalar>g16</scalar>
 </property>
 <property dictRef="me:ZPE">
   <scalar units="kcal/mol"> -99.3404 </scalar>
 </property>
 <property title="Vibrational Frequencies" dictRef="me:vibFreqs">
   <array units="cm-1">
97.5054 32.1959 47.3685 55.5768 62.8084 82.7198 117.3789 180.1137 612.2262 652.3261 893.3231 1140.6679 1160.3475 1214.2153 1273.0620 1467.2225 1490.3818 1506.5603 1531.1951 1539.1919 1843.0009 2398.8373 2930.9405 2999.3245 3063.2127 3137.1223 3152.1955
</array>
 </property>
 <property dictRef="me:rotConsts">
   <array units="GHz">
4.23346 2.41212 1.56789
</array>
 </property>
 <property dictRef="me:symmetryNumber">
   <scalar> 1 </scalar>
 </property>
 <property dictRef="me:spinMultiplicity">
   <scalar> 1 </scalar>
 </property>
 <property dictRef="me:epsilon">
   <scalar> 446.7 </scalar>            	<!--a-pin SI-->
 </property>
 <property dictRef="me:sigma">
   <scalar> 4.17 </scalar>				<!--a-pin SI-->
 </property>
</propertyList>
 <me:energyTransferModel xsi:type="me:ExponentialDown">
   <me:deltaEDown units="cm-1"> 310 </me:deltaEDown>
 </me:energyTransferModel>
<me:DOSCMethod>ClassicalRotors</me:DOSCMethod>
</molecule>
 
<molecule id="Formaldehyde.log" description="Formaldehyde.log">
 <atomArray>
  <atom id="a1" elementType="C" hydrogenCount="2" x3="0.000000" y3="0.000000" z3="-0.525299"/>
  <atom id="a2" elementType="H" hydrogenCount="0" x3="0.000000" y3="0.938820" z3="-1.108161"/>
  <atom id="a3" elementType="H" hydrogenCount="0" x3="0.000000" y3="-0.938820" z3="-1.108161"/>
  <atom id="a4" elementType="O" hydrogenCount="0" x3="0.000000" y3="0.000000" z3="0.671015"/>
 </atomArray>
 <bondArray>
  <bond atomRefs2="a2 a1" order="1"/>
  <bond atomRefs2="a3 a1" order="1"/>
  <bond atomRefs2="a1 a4" order="2"/>
 </bondArray>
<propertyList>
 <property title="File Format">
   <scalar>g16</scalar>
 </property>
 <property dictRef="me:ZPE">
   <scalar units="kcal/mol"> 0.0 </scalar>
 </property>
 <property title="Vibrational Frequencies" dictRef="me:vibFreqs">
   <array units="cm-1">
1208.4168 1272.1648 1536.5095 1852.8375 2913.2769 2974.1737
</array>
 </property>
 <property dictRef="me:rotConsts">
   <array units="GHz">
284.47071 39.39723 34.60472
</array>
 </property>
 <property dictRef="me:symmetryNumber">
   <scalar> 2 </scalar>
 </property>
 <property dictRef="me:spinMultiplicity">
   <scalar> 1 </scalar>
 </property>
 </propertyList>
<me:DOSCMethod>ClassicalRotors</me:DOSCMethod>
</molecule>
 
<molecule id="IsoC2.log" description="IsoC2.log">
 <atomArray>
  <atom id="a1" elementType="O" hydrogenCount="0" x3="1.882603" y3="0.151278" z3="0.000006"/>
  <atom id="a2" elementType="C" hydrogenCount="0" x3="0.733790" y3="-0.060751" z3="-0.000003"/>
  <atom id="a3" elementType="N" hydrogenCount="0" x3="-0.410420" y3="-0.400209" z3="-0.000015"/>
  <atom id="a4" elementType="C" hydrogenCount="3" x3="-1.727025" y3="0.170276" z3="0.000002"/>
  <atom id="a5" elementType="H" hydrogenCount="0" x3="-1.883755" y3="0.784807" z3="-0.886426"/>
  <atom id="a6" elementType="H" hydrogenCount="0" x3="-1.884959" y3="0.781718" z3="0.888351"/>
  <atom id="a7" elementType="H" hydrogenCount="0" x3="-2.459752" y3="-0.632435" z3="-0.001866"/>
 </atomArray>
 <bondArray>
  <bond atomRefs2="a5 a4" order="1"/>
  <bond atomRefs2="a7 a4" order="1"/>
  <bond atomRefs2="a3 a2" order="2"/>
  <bond atomRefs2="a3 a4" order="1"/>
  <bond atomRefs2="a2 a1" order="2"/>
  <bond atomRefs2="a4 a6" order="1"/>
 </bondArray>
<propertyList>
 <property title="File Format">
   <scalar>g16</scalar>
 </property>
 <property dictRef="me:ZPE">
   <scalar units="kcal/mol"> -95.7531 </scalar>
 </property>
 <property title="Vibrational Frequencies" dictRef="me:vibFreqs">
   <array units="cm-1">
47.6344 165.6066 613.2216 656.0384 898.0581 1139.1631 1162.4514 1467.8808 1496.0301 1514.7746 1536.9177 2396.7472 3051.9925 3120.6653 3146.7420
</array>
 </property>
 <property dictRef="me:rotConsts">
   <array units="GHz">
81.60827 4.37575 4.26431
</array>
 </property>
 <property dictRef="me:symmetryNumber">
   <scalar> 1 </scalar>
 </property>
 <property dictRef="me:spinMultiplicity">
   <scalar> 1 </scalar>
 </property>
 </propertyList>
<me:DOSCMethod>ClassicalRotors</me:DOSCMethod>
</molecule>

<molecule id="TSH2" description="TSH2">
 <atomArray>
  <atom id="a1" elementType="O" hydrogenCount="0" x3="-1.818280" y3="0.585150" z3="-0.064810"/>
  <atom id="a2" elementType="O" hydrogenCount="0" x3="0.326580" y3="1.262010" z3="0.032390"/>
  <atom id="a3" elementType="C" hydrogenCount="0" x3="0.703120" y3="0.105080" z3="-0.091510"/>
  <atom id="a4" elementType="N" hydrogenCount="0" x3="-0.106730" y3="-0.992770" z3="-0.182810"/>
  <atom id="a5" elementType="C" hydrogenCount="2" x3="-1.406930" y3="-0.614600" z3="0.175120"/>
  <atom id="a6" elementType="H" hydrogenCount="0" x3="-1.748140" y3="-1.130270" z3="1.095130"/>
  <atom id="a7" elementType="H" hydrogenCount="0" x3="-1.935530" y3="-1.158070" z3="-0.678740"/>
  <atom id="a8" elementType="C" hydrogenCount="3" x3="2.172200" y3="-0.247040" z3="0.052970"/>
  <atom id="a9" elementType="H" hydrogenCount="0" x3="2.386370" y3="-1.148790" z3="-0.513370"/>
  <atom id="a10" elementType="H" hydrogenCount="0" x3="2.386930" y3="-0.436500" z3="1.103880"/>
  <atom id="a11" elementType="H" hydrogenCount="0" x3="2.780720" y3="0.585150" z3="-0.287350"/>
 </atomArray>
 <bondArray>
  <bond atomRefs2="a7 a5" order="1"/>
  <bond atomRefs2="a9 a8" order="1"/>
  <bond atomRefs2="a11 a8" order="1"/>
  <bond atomRefs2="a4 a3" order="1"/>
  <bond atomRefs2="a4 a5" order="1"/>
  <bond atomRefs2="a3 a2" order="2"/>
  <bond id="r1" atomRefs2="a3 a8" order="1"/>
  <bond atomRefs2="a1 a5" order="1"/>
  <bond atomRefs2="a8 a10" order="1"/>
  <bond atomRefs2="a5 a6" order="1"/>
 </bondArray>
<propertyList>
 <property title="File Format">
   <scalar>g16</scalar>
 </property>
 <property dictRef="me:ZPE">
   <scalar units="kcal/mol"> -20.0841 </scalar>
 </property>
 <property title="Vibrational Frequencies" dictRef="me:vibFreqs">
   <array units="cm-1">
57.5489 125.7094 342.0366 454.5074 542.1973 602.2907 686.8756 747.4249 933.8332 992.1645 1031.2743 1059.8024 1175.4813 1224.8673 1307.9443 1387.6827 1392.8462 1475.7022 1482.2046 1606.0440 2689.1822 2894.9536 3076.2519 3157.9803 3186.3910
</array>
 </property>
 <property dictRef="me:imFreqs">
   <array units="cm-1">
-408.0408
</array>
 </property>
 <property dictRef="me:rotConsts">
   <array units="GHz">
8.59469 2.94957 2.28104
</array>
 </property>
 <property dictRef="me:symmetryNumber">
   <scalar> 1 </scalar>
 </property>
 <property dictRef="me:TSOpticalSymmetryNumber">
   <scalar> 2 </scalar>
 </property>
 <property dictRef="me:spinMultiplicity">
   <scalar> 1 </scalar>
 </property>
 </propertyList>
<me:DOSCMethod>ClassicalRotors</me:DOSCMethod>
<me:ExtraDOSCMethod xsi:type="me:HinderedRotorQM1D">
<me:bondRef>r1</me:bondRef>
<me:HinderedRotorPotential format="analytical" units="kJ/mol">
<me:PotentialPoint index="0" coefficient="0.809"/>
<me:PotentialPoint index="3" coefficient="-0.809"/>
</me:HinderedRotorPotential>
<me:periodicity>3</me:periodicity>
</me:ExtraDOSCMethod>
</molecule>

<molecule id="Altamine2" description="Altamine2">
 <atomArray>
  <atom id="a1" elementType="O" hydrogenCount="0" x3="-1.059830" y3="1.373250" z3="-0.000280"/>
  <atom id="a2" elementType="O" hydrogenCount="0" x3="2.579280" y3="-0.314830" z3="-0.000180"/>
  <atom id="a3" elementType="C" hydrogenCount="1" x3="1.517780" y3="0.248300" z3="0.000470"/>
  <atom id="a4" elementType="N" hydrogenCount="1" x3="0.316270" y3="-0.434700" z3="-0.000120"/>
  <atom id="a5" elementType="C" hydrogenCount="0" x3="-0.934890" y3="0.175470" z3="-0.000170"/>
  <atom id="a6" elementType="H" hydrogenCount="0" x3="1.390320" y3="1.336540" z3="0.001370"/>
  <atom id="a7" elementType="H" hydrogenCount="0" x3="0.381090" y3="-1.440360" z3="-0.001180"/>
  <atom id="a8" elementType="C" hydrogenCount="3" x3="-2.088240" y3="-0.793260" z3="0.000220"/>
  <atom id="a9" elementType="H" hydrogenCount="0" x3="-3.019180" y3="-0.236430" z3="-0.000180"/>
  <atom id="a10" elementType="H" hydrogenCount="0" x3="-2.044830" y3="-1.432950" z3="0.882490"/>
  <atom id="a11" elementType="H" hydrogenCount="0" x3="-2.044810" y3="-1.434200" z3="-0.881140"/>
 </atomArray>
 <bondArray>
  <bond atomRefs2="a11 a8" order="1"/>
  <bond atomRefs2="a7 a4" order="1"/>
  <bond atomRefs2="a1 a5" order="2"/>
  <bond atomRefs2="a2 a3" order="2"/>
  <bond atomRefs2="a9 a8" order="1"/>
  <bond atomRefs2="a5 a4" order="1"/>
  <bond atomRefs2="a5 a8" order="1"/>
  <bond atomRefs2="a4 a3" order="1"/>
  <bond atomRefs2="a8 a10" order="1"/>
  <bond atomRefs2="a3 a6" order="1"/>
 </bondArray>
<propertyList>
 <property title="File Format">
   <scalar>g16</scalar>
 </property>
 <property dictRef="me:ZPE">
   <scalar units="kcal/mol"> -130.8905 </scalar>
 </property>
 <property title="Vibrational Frequencies" dictRef="me:vibFreqs">
   <array units="cm-1">
74.8192 124.7933 185.9306 209.9930 402.4426 532.3986 594.9896 641.8914 677.8377 985.9852 998.0245 1065.5082 1068.8170 1215.0547 1234.7281 1386.2336 1407.5394 1470.6098 1488.7420 1511.7346 1812.9950 1851.1842 3059.5316 3071.8972 3128.3046 3184.5444 3635.0367
</array>
 </property>
 <property dictRef="me:rotConsts">
   <array units="GHz">
9.67227 2.12756 1.76302
</array>
 </property>
 <property dictRef="me:symmetryNumber">
   <scalar> 1 </scalar>
 </property>
 <property dictRef="me:spinMultiplicity">
   <scalar> 1 </scalar>
 </property>
 <property dictRef="me:epsilon">
   <scalar> 488.9 </scalar>            	<!--a-pin SI-->
 </property>
 <property dictRef="me:sigma">
   <scalar> 5.20 </scalar>				<!--a-pin SI-->
 </property>
</propertyList>
 <me:energyTransferModel xsi:type="me:ExponentialDown">
   <me:deltaEDown units="cm-1"> 540 </me:deltaEDown>
 </me:energyTransferModel>
<me:DOSCMethod>ClassicalRotors</me:DOSCMethod>
</molecule>

<molecule id="TSCO" description="TSCO">
 <atomArray>
  <atom id="a1" elementType="O" hydrogenCount="1" x3="-0.647913" y3="1.290077" z3="0.000051"/>
  <atom id="a2" elementType="O" hydrogenCount="0" x3="2.614063" y3="-0.253092" z3="-0.000078"/>
  <atom id="a3" elementType="C" hydrogenCount="0" x3="1.581997" y3="0.275484" z3="-0.000037"/>
  <atom id="a4" elementType="N" hydrogenCount="1" x3="0.163014" y3="-0.769762" z3="-0.000017"/>
  <atom id="a5" elementType="C" hydrogenCount="0" x3="-0.871644" y3="0.028866" z3="0.000025"/>
  <atom id="a6" elementType="H" hydrogenCount="0" x3="0.541208" y3="1.234980" z3="0.000016"/>
  <atom id="a7" elementType="H" hydrogenCount="0" x3="0.022340" y3="-1.768137" z3="-0.000041"/>
  <atom id="a8" elementType="C" hydrogenCount="3" x3="-2.291189" y3="-0.435408" z3="0.000047"/>
  <atom id="a9" elementType="H" hydrogenCount="0" x3="-2.793594" y3="-0.033758" z3="-0.878898"/>
  <atom id="a10" elementType="H" hydrogenCount="0" x3="-2.793554" y3="-0.033799" z3="0.879032"/>
  <atom id="a11" elementType="H" hydrogenCount="0" x3="-2.361680" y3="-1.520477" z3="0.000023"/>
 </atomArray>
 <bondArray>
  <bond atomRefs2="a9 a8" order="1"/>
  <bond atomRefs2="a2 a3" order="2"/>
  <bond atomRefs2="a7 a4" order="1"/>
  <bond atomRefs2="a3 a4" order="1"/>
  <bond atomRefs2="a4 a5" order="1"/>
  <bond atomRefs2="a6 a1" order="1"/>
  <bond atomRefs2="a11 a8" order="1"/>
  <bond id="r1" atomRefs2="a5 a8" order="1"/>
  <bond atomRefs2="a5 a1" order="1"/>
  <bond atomRefs2="a8 a10" order="1"/>
 </bondArray>
<propertyList>
 <property title="File Format">
   <scalar>g16</scalar>
 </property>
 <property dictRef="me:ZPE">
   <scalar units="kcal/mol"> -89.0019 </scalar>
 </property>
 <property title="Vibrational Frequencies" dictRef="me:vibFreqs">
   <array units="cm-1">
35.9546 218.1252 237.2389 435.5624 528.3367 563.7144 653.354 680.558 806.0618 984.0206 1031.1583 1071.6724 1156.8846 1294.5865 1402.2486 1471.6972 1474.9639 1533.9036 1652.3527 1876.775 2027.3699 3067.4457 3146.4512 3162.8889 3620.7761
</array>
 </property>
 <property dictRef="me:imFreqs">
   <array units="cm-1">
-1329.2198
</array>
 </property>
 <property dictRef="me:rotConsts">
   <array units="GHz">
10.62657     2.09505     1.76911
</array>
 </property>
 <property dictRef="me:TSOpticalSymmetryNumber">
   <scalar> 1 </scalar>
 </property>
 <property dictRef="me:symmetryNumber">
   <scalar> 1 </scalar>
 </property>
 <property dictRef="me:spinMultiplicity">
   <scalar> 1 </scalar>
 </property>
</propertyList>
<me:DOSCMethod>ClassicalRotors</me:DOSCMethod>
<me:ExtraDOSCMethod xsi:type="me:HinderedRotorQM1D">
<me:bondRef>r1</me:bondRef>
<me:HinderedRotorPotential format="analytical" units="kJ/mol">
<me:PotentialPoint index="0" coefficient="1.254"/>
<me:PotentialPoint index="3" coefficient="-1.254"/>
</me:HinderedRotorPotential>
<me:periodicity>3</me:periodicity>
</me:ExtraDOSCMethod>
</molecule>

<molecule id="APC" description="Formamide+CO Complex">
 <atomArray>
  <atom id="a1" elementType="O" hydrogenCount="1" x3="0.673901" y3="-1.159622" z3="-0.000160"/>
  <atom id="a2" elementType="O" hydrogenCount="0" x3="-3.300281" y3="0.277615" z3="0.000138"/>
  <atom id="a3" elementType="C" hydrogenCount="0" x3="-2.423337" y3="-0.422275" z3="0.000036"/>
  <atom id="a4" elementType="N" hydrogenCount="1" x3="0.390549" y3="1.081409" z3="-0.000237"/>
  <atom id="a5" elementType="C" hydrogenCount="0" x3="1.173258" y3="0.086467" z3="0.000038"/>
  <atom id="a6" elementType="H" hydrogenCount="0" x3="-0.290962" y3="-1.085618" z3="-0.000394"/>
  <atom id="a7" elementType="H" hydrogenCount="0" x3="0.904637" y3="1.953371" z3="-0.000254"/>
  <atom id="a8" elementType="C" hydrogenCount="3" x3="2.670956" y3="0.076445" z3="0.000210"/>
  <atom id="a9" elementType="H" hydrogenCount="0" x3="3.034382" y3="-0.456291" z3="-0.878055"/>
  <atom id="a10" elementType="H" hydrogenCount="0" x3="3.034153" y3="-0.456201" z3="0.878623"/>
  <atom id="a11" elementType="H" hydrogenCount="0" x3="3.069729" y3="1.087111" z3="0.000206"/>
 </atomArray>
 <bondArray>
  <bond atomRefs2="a9 a8" order="1"/>
  <bond atomRefs2="a6 a1" order="1"/>
  <bond atomRefs2="a7 a4" order="1"/>
  <bond atomRefs2="a4 a5" order="2"/>
  <bond atomRefs2="a1 a5" order="1"/>
  <bond atomRefs2="a3 a2" order="2"/>
  <bond id="r1" atomRefs2="a5 a8" order="1"/>
  <bond atomRefs2="a11 a8" order="1"/>
  <bond atomRefs2="a8 a10" order="1"/>
 </bondArray>
<propertyList>
 <property title="File Format">
   <scalar>g16</scalar>
 </property>
 <property dictRef="me:ZPE">
   <scalar units="kcal/mol"> -118.6069 </scalar>
 </property>
 <property title="Vibrational Frequencies" dictRef="me:vibFreqs">
   <array units="cm-1">
34.7869 44.6495 113.2294 115.8984 180.0647 442.2348 562.8803 574.2373 703.0982 852.7965 889.7241 1031.8047 1077.2258 1126.7128 1300.7098 1401.7134 1463.4401 1479.4122 1493.3061 1751.7716 2256.2961 3065.5204 3136.0255 3164.3346 3573.7426 3743.048
</array>
 </property>
 <property dictRef="me:rotConsts">
   <array units="GHz">
10.19288     1.31036     1.16945
</array>
 </property>
 <property dictRef="me:symmetryNumber">
   <scalar> 1 </scalar>
 </property>
 <property dictRef="me:spinMultiplicity">
   <scalar> 1 </scalar>
 </property>
 <property dictRef="me:epsilon">
   <scalar> 464.6 </scalar>            	<!--a-pin SI-->
 </property>
 <property dictRef="me:sigma">
   <scalar> 5.84 </scalar>				<!--a-pin SI-->
 </property>
</propertyList>
 <me:energyTransferModel xsi:type="me:ExponentialDown">
   <me:deltaEDown units="cm-1"> 540 </me:deltaEDown>
 </me:energyTransferModel>
<me:DOSCMethod>ClassicalRotors</me:DOSCMethod>
<me:ExtraDOSCMethod xsi:type="me:HinderedRotorQM1D">
<me:bondRef>r1</me:bondRef>
<me:HinderedRotorPotential format="analytical" units="kJ/mol">
<me:PotentialPoint index="0" coefficient="2.279"/>
<me:PotentialPoint index="3" coefficient="-2.279"/>
</me:HinderedRotorPotential>
<me:periodicity>3</me:periodicity>
</me:ExtraDOSCMethod>
</molecule>

<molecule id="Formamide2" description="SinkProd1">
 <atomArray>
  <atom id="a1" elementType="O" hydrogenCount="1" x3="1.211380" y3="-0.485030" z3="0.000000"/>
  <atom id="a2" elementType="H" hydrogenCount="0" x3="1.909653" y3="0.174002" z3="0.000000"/>
  <atom id="a3" elementType="C" hydrogenCount="0" x3="0.000000" y3="0.130372" z3="0.000000"/>
  <atom id="a4" elementType="H" hydrogenCount="0" x3="0.642818" y3="1.925202" z3="0.000000"/>
  <atom id="a5" elementType="N" hydrogenCount="1" x3="-0.213531" y3="1.375056" z3="0.000000"/>
  <atom id="a6" elementType="C" hydrogenCount="3" x3="-1.105821" y3="-0.873076" z3="0.000000"/>
  <atom id="a7" elementType="H" hydrogenCount="0" x3="-2.062979" y3="-0.363469" z3="0.000000"/>
  <atom id="a8" elementType="H" hydrogenCount="0" x3="-1.025442" y3="-1.512331" z3="0.878738"/>
  <atom id="a9" elementType="H" hydrogenCount="0" x3="-1.025442" y3="-1.512331" z3="-0.878738"/>
 </atomArray>
 <bondArray>
  <bond atomRefs2="a9 a6" order="1"/>
  <bond atomRefs2="a1 a2" order="1"/>
  <bond atomRefs2="a1 a3" order="1"/>
  <bond atomRefs2="a3 a5" order="2"/>
  <bond atomRefs2="a3 a6" order="1"/>
  <bond atomRefs2="a4 a5" order="1"/>
  <bond atomRefs2="a6 a7" order="1"/>
  <bond atomRefs2="a6 a8" order="1"/>
 </bondArray>
<propertyList>
 <property dictRef="me:ZPE">
   <scalar units="kcal/mol"> -113.9994 </scalar>
 </property>
 <property title="Vibrational Frequencies" dictRef="me:vibFreqs">
   <array units="cm-1">
133.9139 432.3721 467.02 557.9872 570.3868 872.4036 881.0152 1023.8673 1082.244 1123.2098 1210.0554 1382.6692 1442.6236 1481.41391485.81361766.8123 3069.218 3134.5451 3187.8618 3497.6284 3866.4876
</array>
 </property>
 <property dictRef="me:rotConsts">
   <array units="GHz">
10.83119     9.39900     5.19317
</array>
 </property>
 <property dictRef="me:spinMultiplicity">
   <scalar> 1 </scalar>
 </property>
</propertyList>
<me:DOSCMethod>ClassicalRotors</me:DOSCMethod>

</molecule>

<molecule id="CO" description="SinkProd2">
 <atomArray>
  <atom id="a1" elementType="C" hydrogenCount="0" x3="0.000000" y3="0.000000" z3="-0.642103"/>
  <atom id="a2" elementType="O" hydrogenCount="0" x3="0.000000" y3="0.000000" z3="0.481577"/>
 </atomArray>
 <bondArray>
  <bond atomRefs2="a1 a2" order="2"/>
 </bondArray>
<propertyList>
 <property dictRef="me:ZPE">
   <scalar units="kcal/mol"> 0.0 </scalar>
 </property>
 <property title="Vibrational Frequencies" dictRef="me:vibFreqs">
   <array units="cm-1">2240.2545</array>
 </property>
 <property dictRef="me:rotConsts">
   <array units="GHz">
0.00000  30.91482  30.91482
</array>
 </property>
 <property dictRef="me:spinMultiplicity">
   <scalar> 1 </scalar>
 </property>
</propertyList>
<me:DOSCMethod>ClassicalRotors</me:DOSCMethod>

</molecule>


<molecule id="N2" description="Bath">
<propertyList>
 <property dictRef="me:epsilon">
   <scalar>91.85</scalar>
 </property>
 <property dictRef="me:sigma">
   <scalar>3.919</scalar>
 </property>
 <property dictRef="me:MW">
   <scalar units="amu">28.014</scalar>
 </property>
 </propertyList>
</molecule>

</moleculeList>

<reactionList>
<reaction id=" A2 "> <!-- CH2oo.log + CH3CN.log -> RC2.log -->
 <reactant>
   <molecule ref="CH2oo.log" role="deficientReactant" />
 </reactant>
 <reactant>
   <molecule ref="CH3CN.log" role="excessReactant" />
 </reactant>
 <product>
   <molecule ref="RC2.log" role="modelled" />
 </product>
 <me:MCRCMethod xsi:type="me:MesmerILT">
   <me:preExponential units="cm3molecule-1s-1">2.36e-9</me:preExponential>
   <me:activationEnergy units="kcal/mol">0.0</me:activationEnergy>
   <me:TInfinity>298.15</me:TInfinity>
   <me:nInfinity>0</me:nInfinity>
 </me:MCRCMethod>
 <me:excessReactantConc> 1e15 </me:excessReactantConc>
</reaction>

<reaction id=" C2 "> <!-- RC2.log -> [ TS2.log ] -> Ring2.log -->
 <reactant>
   <molecule ref="RC2.log" role="modelled" />
 </reactant>
 <me:transitionState>
   <molecule ref="TS2.log" role="transitionState" />
 </me:transitionState>
 <product>
   <molecule ref="Ring2.log" role="modelled" />
 </product>
 <me:MCRCMethod name="RRKM"/>
</reaction>

<reaction id=" S2 "> <!-- Ring2.log -> [ STS2.log ] -> PC2.log -->
 <reactant>
   <molecule ref="Ring2.log" role="modelled" />
 </reactant>
 <me:transitionState>
   <molecule ref="STS2.log" role="transitionState" />
 </me:transitionState>
 <product>
   <molecule ref="Formaldehyde.log" role="sink" />
 </product>
 <product>
   <molecule ref="IsoC2.log" role="sink" />
 </product>
 <me:tunneling>Eckart</me:tunneling>
 <me:MCRCMethod name="RRKM"/>
</reaction>

<reaction id=" H2 "> <!-- Ring2.log -> [ TSH2 ] -> Altamine2 -->
 <reactant>
   <molecule ref="Ring2.log" role="modelled" />
 </reactant>
 <me:transitionState>
   <molecule ref="TSH2" role="transitionState" />
 </me:transitionState>
 <product>
   <molecule ref="Altamine2" role="modelled" />
 </product>
 <me:MCRCMethod name="RRKM"/>
</reaction>

<reaction id=" CO1 "> <!-- Altamine2 -> [ TSCO ] -> APC -->
 <reactant>
   <molecule ref="Altamine2" role="modelled" />
 </reactant>
 <me:transitionState>
   <molecule ref="TSCO" role="transitionState" />
 </me:transitionState>
 <product>
   <molecule ref="APC" role="modelled" />
 </product>
 <me:tunneling>Eckart</me:tunneling>
 <me:MCRCMethod name="RRKM"/>
</reaction>

<reaction id=" COD "> <!-- APC -> Formamide2 + CO -->
 <reactant>
   <molecule ref="APC" role="modelled" />
 </reactant>
 <product>
   <molecule ref="Formamide2" role="sink" />
 </product>
 <product>
   <molecule ref="CO" role="sink" />
 </product>
 <me:MCRCMethod xsi:type="me:MesmerILT">
   <me:preExponential units="cm3molecule-1s-1">1.4e-10</me:preExponential>
   <me:activationEnergy units="kcal/mol" reverse="true"> 0.0 </me:activationEnergy>
   <me:TInfinity>298.15</me:TInfinity>
   <me:nInfinity>1.0</me:nInfinity>
 </me:MCRCMethod> 
</reaction>


</reactionList>

<me:conditions>
 <me:bathGas>N2</me:bathGas>
 <me:PTs>

    <me:PTpair units="torr" P="1.0" T="298.15" precision="qd" ></me:PTpair>      
    <me:PTpair units="torr" P="40.0" T="298.15" precision="qd" ></me:PTpair>
    <me:PTpair units="torr" P="100.0" T="298.15" precision="qd" ></me:PTpair> 
    <me:PTpair units="torr" P="200.0" T="298.15" precision="qd" ></me:PTpair> 
    <me:PTpair units="torr" P="300.0" T="298.15" precision="qd" ></me:PTpair> 
    <me:PTpair units="torr" P="400.0" T="298.15" precision="qd" ></me:PTpair> 
    <me:PTpair units="torr" P="600.0" T="298.15" precision="qd" ></me:PTpair> 
    <me:PTpair units="torr" P="760.0" T="298.15" precision="qd" ></me:PTpair> 
   
 </me:PTs>
</me:conditions>

<me:modelParameters>
 <me:grainSize units="cm-1">40</me:grainSize>
 <me:energyAboveTheTopHill>25</me:energyAboveTheTopHill>
</me:modelParameters>

<me:InitialPopulation>
 <me:molecule ref="CH2oo.log" me:population="1.0" />
 <me:molecule ref="RC2.log" me:population="0.0" />
 <me:molecule ref="Ring2.log" me:population="0.0" />
 <me:molecule ref="Formaldehyde.log" me:population="0.0" />
 <me:molecule ref="Altamine2" me:population="0.0" />
 <me:molecule ref="APC" me:population="0.0" />
 <me:molecule ref="Formamide2" me:population="0.0" />
 </me:InitialPopulation>

<me:control>

    <me:eigenvalues>12</me:eigenvalues>
    <me:testDOS/>
    <me:printSpeciesProfile/>
    <me:shortestTimeOfInterest>1.0e-10</me:shortestTimeOfInterest>
    <me:MaximumEvolutionTime>1e5</me:MaximumEvolutionTime>

</me:control>
 
</me:mesmer>
