# Supplementary material for: An Experimental and Master Equation Investigation of Kinetics of the CH2OO + RCN Reactions (R = H, CH3, C2H5) and Their Atmospheric Relevance
Source: J Phys Chem A. 2023 Jan 5;127(2):477–88. doi: 10.1021/acs.jpca.2c07073 (PMC9869398; doi:10.1021/acs.jpca.2c07073)
Supplement: Supplementary file 2 — jp2c07073_si_002.zip [file jp2c07073_si_002.zip › MESMER/ProductDistribution/CH3CN/CriegeeNitrile2SF-out.xml]

<?xml version="1.0" encoding="utf-8" ?>
<?xml-stylesheet type='text/xsl' href='../../mesmer2.xsl' media='other'?>
<?xml-stylesheet type='text/xsl' href='../../mesmer1.xsl' media='screen'?>
<me:mesmer xmlns="http://www.xml-cml.org/schema" xmlns:me="http://www.chem.leeds.ac.uk/mesmer" xmlns:xsi="http://www.w3.org/2001/XMLSchema-instance">
  <me:title>CriegeeNitrile2</me:title>
  <moleculeList convention="">
    <molecule id="CH2oo.log" description="CH2oo.log">
      <atomArray>
        <atom id="a1" elementType="C" hydrogenCount="2" x3="1.058078" y3="-0.199923" z3="0.000000" />
        <atom id="a2" elementType="H" hydrogenCount="0" x3="1.005629" y3="-1.281919" z3="0.000000" />
        <atom id="a3" elementType="H" hydrogenCount="0" x3="1.966772" y3="0.384409" z3="0.000000" />
        <atom id="a4" elementType="O" hydrogenCount="0" x3="0.000000" y3="0.456542" z3="0.000000" />
        <atom id="a5" elementType="O" hydrogenCount="0" x3="-1.165109" y3="-0.194412" z3="0.000000" />
      </atomArray>
      <bondArray>
        <bond atomRefs2="a1 a2" order="1" />
        <bond atomRefs2="a1 a3" order="1" />
        <bond atomRefs2="a1 a4" order="1" />
        <bond atomRefs2="a4 a5" order="1" />
      </bondArray>
      <propertyList>
        <property title="File Format">
          <scalar>g16</scalar>
        </property>
        <property dictRef="me:ZPE">
          <scalar units="kcal/mol">0.0</scalar>
        </property>
        <property title="Vibrational Frequencies" dictRef="me:vibFreqs">
          <array units="cm-1">543.2489 690.0797 960.7848 979.2214 1258.1765 1422.9589 1593.2124 3137.9486 3291.0333</array>
        </property>
        <property dictRef="me:rotConsts">
          <array units="GHz">81.57743 12.67017 10.96686</array>
        </property>
        <property dictRef="me:symmetryNumber">
          <scalar>1</scalar>
        </property>
        <property dictRef="me:spinMultiplicity">
          <scalar>1</scalar>
        </property>
        <property dictRef="me:frequenciesScaleFactor" default="true">
          <scalar>1</scalar>
        </property>
      </propertyList>
      <me:DOSCMethod>ClassicalRotors</me:DOSCMethod>
    </molecule>
    <molecule id="CH3CN.log" description="CH3CN.log">
      <atomArray>
        <atom id="a1" elementType="C" hydrogenCount="0" x3="-0.281014" y3="0.000268" z3="-0.000071" />
        <atom id="a2" elementType="N" hydrogenCount="0" x3="-1.427186" y3="-0.000119" z3="0.000032" />
        <atom id="a3" elementType="C" hydrogenCount="3" x3="1.173636" y3="-0.000060" z3="0.000016" />
        <atom id="a4" elementType="H" hydrogenCount="0" x3="1.544632" y3="-0.995975" z3="0.233800" />
        <atom id="a5" elementType="H" hydrogenCount="0" x3="1.544965" y3="0.700223" z3="0.745573" />
        <atom id="a6" elementType="H" hydrogenCount="0" x3="1.544975" y3="0.295333" z3="-0.979262" />
      </atomArray>
      <bondArray>
        <bond atomRefs2="a6 a3" order="1" />
        <bond atomRefs2="a1 a3" order="1" />
        <bond atomRefs2="a1 a2" order="3" />
        <bond atomRefs2="a3 a4" order="1" />
        <bond atomRefs2="a3 a5" order="1" />
      </bondArray>
      <propertyList>
        <property title="File Format">
          <scalar>g16</scalar>
        </property>
        <property dictRef="me:ZPE">
          <scalar units="kcal/mol">0.0</scalar>
        </property>
        <property title="Vibrational Frequencies" dictRef="me:vibFreqs">
          <array units="cm-1">385.1968 385.4021 937.0092 1066.1841 1066.3197 1416.4490 1480.7657 1480.8283 2401.3797 3072.9161 3154.7676 3154.7825</array>
        </property>
        <property dictRef="me:rotConsts">
          <array units="GHz">159.75006 9.31057 9.31057</array>
        </property>
        <property dictRef="me:symmetryNumber">
          <scalar>3</scalar>
        </property>
        <property dictRef="me:spinMultiplicity">
          <scalar>1</scalar>
        </property>
        <property dictRef="me:frequenciesScaleFactor" default="true">
          <scalar>1</scalar>
        </property>
      </propertyList>
      <me:DOSCMethod>ClassicalRotors</me:DOSCMethod>
    </molecule>
    <molecule id="RC2.log" description="RC2.log">
      <atomArray>
        <atom id="a1" elementType="C" hydrogenCount="2" x3="1.788558" y3="0.724326" z3="0.193490" />
        <atom id="a2" elementType="H" hydrogenCount="0" x3="2.332156" y3="1.480807" z3="-0.353410" />
        <atom id="a3" elementType="H" hydrogenCount="0" x3="1.397808" y3="0.839485" z3="1.194230" />
        <atom id="a4" elementType="O" hydrogenCount="0" x3="1.615722" y3="-0.347725" z3="-0.408430" />
        <atom id="a5" elementType="O" hydrogenCount="0" x3="0.906335" y3="-1.310847" z3="0.219010" />
        <atom id="a6" elementType="N" hydrogenCount="0" x3="-0.891214" y3="1.550858" z3="-0.022100" />
        <atom id="a7" elementType="C" hydrogenCount="0" x3="-1.433201" y3="0.540086" z3="-0.022570" />
        <atom id="a8" elementType="C" hydrogenCount="3" x3="-2.143877" y3="-0.726366" z3="-0.023510" />
        <atom id="a9" elementType="H" hydrogenCount="0" x3="-1.614305" y3="-1.427994" z3="-0.661710" />
        <atom id="a10" elementType="H" hydrogenCount="0" x3="-3.160868" y3="-0.578279" z3="-0.378610" />
        <atom id="a11" elementType="H" hydrogenCount="0" x3="-2.161626" y3="-1.129726" z3="0.985110" />
      </atomArray>
      <bondArray>
        <bond atomRefs2="a9 a8" order="1" />
        <bond atomRefs2="a4 a1" order="1" />
        <bond atomRefs2="a4 a5" order="1" />
        <bond atomRefs2="a10 a8" order="1" />
        <bond atomRefs2="a2 a1" order="1" />
        <bond atomRefs2="a8 a7" order="1" />
        <bond atomRefs2="a8 a11" order="1" />
        <bond atomRefs2="a7 a6" order="3" />
        <bond atomRefs2="a1 a3" order="1" />
      </bondArray>
      <propertyList>
        <property title="File Format">
          <scalar>g16</scalar>
        </property>
        <property dictRef="me:ZPE">
          <scalar units="kcal/mol">-7.1975</scalar>
        </property>
        <property title="Vibrational Frequencies" dictRef="me:vibFreqs">
          <array units="cm-1">-91.4658 51.1310 97.5825 113.3958 114.9821 208.3399 392.1802 395.0184 539.3339 689.6956 933.3107 937.8778 1017.6583 1063.9909 1065.7305 1252.5788 1410.4911 1429.6498 1465.0153 1476.4423 1616.1587 2392.7383 3084.8525 3157.7501 3169.8575 3176.4850 3307.0447</array>
        </property>
        <property dictRef="me:rotConsts">
          <array units="GHz">5.50301 2.32929 1.71447</array>
        </property>
        <property dictRef="me:symmetryNumber">
          <scalar>1</scalar>
        </property>
        <property dictRef="me:spinMultiplicity">
          <scalar>1</scalar>
        </property>
        <property dictRef="me:epsilon">
          <scalar>500.6</scalar>
          <!--a-pin SI-->
        </property>
        <property dictRef="me:sigma">
          <scalar>3.19</scalar>
          <!--a-pin SI-->
        </property>
        <property dictRef="me:frequenciesScaleFactor" default="true">
          <scalar>1</scalar>
        </property>
      </propertyList>
      <me:energyTransferModel xsi:type="me:ExponentialDown">
        <me:deltaEDown units="cm-1">310</me:deltaEDown>
      </me:energyTransferModel>
      <me:DOSCMethod>ClassicalRotors</me:DOSCMethod>
      <me:DistributionCalcMethod default="true" name="Boltzmann" />
      <me:densityOfStatesList calculated="20220916_134827">
        <me:description>Rovibronic partition function calculation at various temperatures. qtot : product of QM partition functions for vibrations (1-D harmonic oscillator) and classical partition functions for rotations.  sumc : cell based partition function. sumg : grain based partition function </me:description>
        <me:densityOfStates>
          <me:T>200</me:T>
          <me:qtot>-3.36753e+06</me:qtot>
          <me:sumc>3.14171e+06</me:sumc>
          <me:sumg>3.13094e+06</me:sumg>
        </me:densityOfStates>
        <me:densityOfStates>
          <me:T>300</me:T>
          <me:qtot>-6.08595e+07</me:qtot>
          <me:sumc>3.35991e+07</me:sumc>
          <me:sumg>3.35477e+07</me:sumg>
        </me:densityOfStates>
      </me:densityOfStatesList>
    </molecule>
    <molecule id="TS2.log" description="TS2.log">
      <atomArray>
        <atom id="a1" elementType="C" hydrogenCount="2" x3="1.634627" y3="0.521938" z3="0.220765" />
        <atom id="a2" elementType="H" hydrogenCount="0" x3="1.427621" y3="0.594244" z3="1.278799" />
        <atom id="a3" elementType="H" hydrogenCount="0" x3="2.341766" y3="1.177377" z3="-0.269580" />
        <atom id="a4" elementType="O" hydrogenCount="0" x3="1.407925" y3="-0.564599" z3="-0.384069" />
        <atom id="a5" elementType="O" hydrogenCount="0" x3="0.380934" y3="-1.263632" z3="0.192971" />
        <atom id="a6" elementType="N" hydrogenCount="0" x3="-0.214634" y3="1.398401" z3="-0.086639" />
        <atom id="a7" elementType="C" hydrogenCount="0" x3="-0.964568" y3="0.509155" z3="-0.030073" />
        <atom id="a8" elementType="C" hydrogenCount="3" x3="-2.188517" y3="-0.279094" z3="-0.004970" />
        <atom id="a9" elementType="H" hydrogenCount="0" x3="-2.209171" y3="-0.879917" z3="0.901108" />
        <atom id="a10" elementType="H" hydrogenCount="0" x3="-2.202096" y3="-0.950781" z3="-0.859396" />
        <atom id="a11" elementType="H" hydrogenCount="0" x3="-3.052560" y3="0.383290" z3="-0.033354" />
      </atomArray>
      <bondArray>
        <bond atomRefs2="a10 a8" order="1" />
        <bond atomRefs2="a4 a5" order="1" />
        <bond atomRefs2="a4 a1" order="1" />
        <bond atomRefs2="a3 a1" order="1" />
        <bond id="r1" atomRefs2="a6 a7" order="3" />
        <bond atomRefs2="a11 a8" order="1" />
        <bond id="r2" atomRefs2="a7 a8" order="1" />
        <bond atomRefs2="a8 a9" order="1" />
        <bond atomRefs2="a1 a2" order="1" />
      </bondArray>
      <propertyList>
        <property title="File Format">
          <scalar>g16</scalar>
        </property>
        <property dictRef="me:ZPE">
          <scalar units="kcal/mol" lower="-20.0" upper="20.0" stepsize="0.05">-1.3047</scalar>
        </property>
        <property title="Vibrational Frequencies" dictRef="me:vibFreqs">
          <array units="cm-1">142.4025 199.8258 279.1681 438.8581 452.0182 481.4351 569.7806 844.4271 938.3491 970.5237 1054.9870 1070.7194 1104.2036 1237.8044 1401.9443 1411.2311 1469.8050 1477.8752 1564.5803 2238.5179 3072.6431 3151.7597 3156.9170 3167.5662 3282.2865</array>
        </property>
        <property dictRef="me:imFreqs">
          <array units="cm-1">-344.7093</array>
        </property>
        <property dictRef="me:rotConsts">
          <array units="GHz">6.70119 2.98424 2.18851</array>
        </property>
        <property dictRef="me:symmetryNumber">
          <scalar>1</scalar>
        </property>
        <property dictRef="me:spinMultiplicity">
          <scalar>1</scalar>
        </property>
        <property dictRef="me:frequenciesScaleFactor" default="true">
          <scalar>1</scalar>
        </property>
      </propertyList>
      <me:DOSCMethod xsi:type="me:ClassicalRotors" />
      <me:ExtraDOSCMethod xsi:type="me:HinderedRotorQM1D">
        <me:bondRef>r2</me:bondRef>
        <me:HinderedRotorPotential format="analytical" units="kJ/mol">
          <me:PotentialPoint index="0" coefficient="2.650" />
          <me:PotentialPoint index="3" coefficient="-2.650" />
        </me:HinderedRotorPotential>
        <me:periodicity>3</me:periodicity>
      </me:ExtraDOSCMethod>
      <me:densityOfStatesList calculated="20220916_134827">
        <me:description>Rovibronic partition function calculation at various temperatures. qtot : product of QM partition functions for vibrations (1-D harmonic oscillator) and classical partition functions for rotations.  sumc : cell based partition function. sumg : grain based partition function </me:description>
        <me:densityOfStates>
          <me:T>200</me:T>
          <me:qtot>258016</me:qtot>
          <me:sumc>258398</me:sumc>
          <me:sumg>257518</me:sumg>
        </me:densityOfStates>
        <me:densityOfStates>
          <me:T>300</me:T>
          <me:qtot>1.5715e+06</me:qtot>
          <me:sumc>1.57418e+06</me:sumc>
          <me:sumg>1.57178e+06</me:sumg>
        </me:densityOfStates>
      </me:densityOfStatesList>
    </molecule>
    <molecule id="Ring2.log" description="Ring2.log">
      <atomArray>
        <atom id="a1" elementType="O" hydrogenCount="0" x3="-1.074824" y3="-0.165921" z3="0.000000" />
        <atom id="a2" elementType="O" hydrogenCount="0" x3="-0.529495" y3="-1.491948" z3="0.000000" />
        <atom id="a3" elementType="C" hydrogenCount="2" x3="0.906314" y3="-1.305534" z3="0.000000" />
        <atom id="a4" elementType="N" hydrogenCount="0" x3="1.139235" y3="0.111176" z3="0.000000" />
        <atom id="a5" elementType="C" hydrogenCount="0" x3="0.000000" y3="0.651566" z3="0.000000" />
        <atom id="a6" elementType="H" hydrogenCount="0" x3="1.317810" y3="-1.776916" z3="0.896124" />
        <atom id="a7" elementType="H" hydrogenCount="0" x3="1.317810" y3="-1.776916" z3="-0.896124" />
        <atom id="a8" elementType="C" hydrogenCount="3" x3="-0.328651" y3="2.098945" z3="0.000000" />
        <atom id="a9" elementType="H" hydrogenCount="0" x3="-0.917553" y3="2.349053" z3="0.881227" />
        <atom id="a10" elementType="H" hydrogenCount="0" x3="-0.917553" y3="2.349053" z3="-0.881227" />
        <atom id="a11" elementType="H" hydrogenCount="0" x3="0.593408" y3="2.670580" z3="0.000000" />
      </atomArray>
      <bondArray>
        <bond atomRefs2="a7 a3" order="1" />
        <bond atomRefs2="a10 a8" order="1" />
        <bond atomRefs2="a1 a2" order="1" />
        <bond atomRefs2="a1 a5" order="1" />
        <bond atomRefs2="a2 a3" order="1" />
        <bond atomRefs2="a3 a4" order="1" />
        <bond atomRefs2="a3 a6" order="1" />
        <bond atomRefs2="a4 a5" order="2" />
        <bond id="r1" atomRefs2="a5 a8" order="1" />
        <bond atomRefs2="a8 a11" order="1" />
        <bond atomRefs2="a8 a9" order="1" />
      </bondArray>
      <propertyList>
        <property title="File Format">
          <scalar>g16</scalar>
        </property>
        <property dictRef="me:ZPE">
          <scalar units="kcal/mol">-51.2925</scalar>
        </property>
        <property title="Vibrational Frequencies" dictRef="me:vibFreqs">
          <array units="cm-1">161.504884 252.5722461 340.9294222 640.2827605 653.613022 761.8629812 828.3654114 959.7040116 973.8041967 980.0497218 996.7149151 1101.964699 1126.80644 1219.764929 1278.597355 1379.387053 1423.711698 1489.079099 1497.601821 1539.654845 1733.151548 3071.002138 3111.24375 3169.308965 3195.700645 3233.556577</array>
        </property>
        <property dictRef="me:rotConsts">
          <array units="GHz">8.55785 3.50288 2.56587</array>
        </property>
        <property dictRef="me:symmetryNumber">
          <scalar>1</scalar>
        </property>
        <property dictRef="me:spinMultiplicity">
          <scalar>1</scalar>
        </property>
        <property dictRef="me:epsilon">
          <scalar>477.2</scalar>
          <!--a-pin SI-->
        </property>
        <property dictRef="me:sigma">
          <scalar>5.31</scalar>
          <!--a-pin SI-->
        </property>
        <property dictRef="me:frequenciesScaleFactor" default="true">
          <scalar>1</scalar>
        </property>
      </propertyList>
      <me:energyTransferModel xsi:type="me:ExponentialDown">
        <me:deltaEDown units="cm-1">310</me:deltaEDown>
      </me:energyTransferModel>
      <me:DOSCMethod>ClassicalRotors</me:DOSCMethod>
      <me:ExtraDOSCMethod xsi:type="me:HinderedRotorQM1D">
        <me:bondRef>r1</me:bondRef>
        <me:HinderedRotorPotential format="analytical" units="kJ/mol">
          <me:PotentialPoint index="0" coefficient="1.665" />
          <me:PotentialPoint index="3" coefficient="-1.665" />
        </me:HinderedRotorPotential>
        <me:periodicity>3</me:periodicity>
      </me:ExtraDOSCMethod>
      <me:DistributionCalcMethod default="true" name="Boltzmann" />
      <me:densityOfStatesList calculated="20220916_134827">
        <me:description>Rovibronic partition function calculation at various temperatures. qtot : product of QM partition functions for vibrations (1-D harmonic oscillator) and classical partition functions for rotations.  sumc : cell based partition function. sumg : grain based partition function </me:description>
        <me:densityOfStates>
          <me:T>200</me:T>
          <me:qtot>215280</me:qtot>
          <me:sumc>214913</me:sumc>
          <me:sumg>214178</me:sumg>
        </me:densityOfStates>
        <me:densityOfStates>
          <me:T>300</me:T>
          <me:qtot>1.06676e+06</me:qtot>
          <me:sumc>1.0639e+06</me:sumc>
          <me:sumg>1.06227e+06</me:sumg>
        </me:densityOfStates>
      </me:densityOfStatesList>
    </molecule>
    <molecule id="STS2.log" description="STS2.log">
      <atomArray>
        <atom id="a1" elementType="O" hydrogenCount="0" x3="-0.484134" y3="1.244388" z3="0.046095" />
        <atom id="a2" elementType="O" hydrogenCount="0" x3="1.835001" y3="0.663577" z3="-0.080670" />
        <atom id="a3" elementType="C" hydrogenCount="2" x3="1.937633" y3="-0.546212" z3="0.054762" />
        <atom id="a4" elementType="N" hydrogenCount="0" x3="-0.099820" y3="-1.079961" z3="-0.026727" />
        <atom id="a5" elementType="C" hydrogenCount="0" x3="-0.729911" y3="0.014930" z3="0.004884" />
        <atom id="a6" elementType="H" hydrogenCount="0" x3="2.141762" y3="-1.200382" z3="-0.804350" />
        <atom id="a7" elementType="H" hydrogenCount="0" x3="2.024518" y3="-1.001831" z3="1.051837" />
        <atom id="a8" elementType="C" hydrogenCount="3" x3="-2.281611" y3="-0.243050" z3="-0.014417" />
        <atom id="a9" elementType="H" hydrogenCount="0" x3="-2.675706" y3="0.253067" z3="-0.896122" />
        <atom id="a10" elementType="H" hydrogenCount="0" x3="-2.690290" y3="0.201133" z3="0.888070" />
        <atom id="a11" elementType="H" hydrogenCount="0" x3="-2.465145" y3="-1.309998" z3="-0.047115" />
      </atomArray>
      <bondArray>
        <bond atomRefs2="a9 a8" order="1" />
        <bond atomRefs2="a6 a3" order="1" />
        <bond atomRefs2="a2 a3" order="2" />
        <bond atomRefs2="a11 a8" order="1" />
        <bond atomRefs2="a4 a5" order="1" />
        <bond id="r1" atomRefs2="a8 a5" order="1" />
        <bond atomRefs2="a8 a10" order="1" />
        <bond atomRefs2="a5 a1" order="2" />
        <bond atomRefs2="a3 a7" order="1" />
      </bondArray>
      <propertyList>
        <property title="File Format">
          <scalar>g16</scalar>
        </property>
        <property dictRef="me:ZPE">
          <scalar units="kcal/mol">-14.2926</scalar>
        </property>
        <property title="Vibrational Frequencies" dictRef="me:vibFreqs">
          <array units="cm-1">96.39687116 136.2474171 218.414561 387.8437728 480.2566096 570.6485064 616.9778715 841.2344012 910.2266048 1022.904879 1030.80296 1103.504891 1189.552905 1232.428067 1377.652431 1393.851867 1488.333064 1501.13743 1537.225028 1819.817839 3019.251407 3124.91481 3130.416703 3236.623006 3268.764322</array>
        </property>
        <property dictRef="me:imFreqs">
          <array units="cm-1">-466.3901046</array>
        </property>
        <property dictRef="me:rotConsts">
          <array units="GHz">8.0274563 2.8855691 2.2140320</array>
        </property>
        <property dictRef="me:symmetryNumber">
          <scalar>1</scalar>
        </property>
        <property dictRef="me:TSOpticalSymmetryNumber">
          <scalar>2</scalar>
        </property>
        <property dictRef="me:spinMultiplicity">
          <scalar>1</scalar>
        </property>
        <property dictRef="me:frequenciesScaleFactor" default="true">
          <scalar>1</scalar>
        </property>
      </propertyList>
      <me:DOSCMethod xsi:type="me:ClassicalRotors" />
      <me:ExtraDOSCMethod xsi:type="me:HinderedRotorQM1D">
        <me:bondRef>r1</me:bondRef>
        <me:HinderedRotorPotential format="analytical" units="kJ/mol">
          <me:PotentialPoint index="0" coefficient="3.520" />
          <me:PotentialPoint index="3" coefficient="-3.520" />
        </me:HinderedRotorPotential>
        <me:periodicity>3</me:periodicity>
      </me:ExtraDOSCMethod>
      <me:densityOfStatesList calculated="20220916_134827">
        <me:description>Rovibronic partition function calculation at various temperatures. qtot : product of QM partition functions for vibrations (1-D harmonic oscillator) and classical partition functions for rotations.  sumc : cell based partition function. sumg : grain based partition function </me:description>
        <me:densityOfStates>
          <me:T>200</me:T>
          <me:qtot>931853</me:qtot>
          <me:sumc>936041</me:sumc>
          <me:sumg>932842</me:sumg>
        </me:densityOfStates>
        <me:densityOfStates>
          <me:T>300</me:T>
          <me:qtot>6.7253e+06</me:qtot>
          <me:sumc>6.76163e+06</me:sumc>
          <me:sumg>6.7513e+06</me:sumg>
        </me:densityOfStates>
      </me:densityOfStatesList>
    </molecule>
    <molecule id="PC2.log" description="PC2.log">
      <atomArray>
        <atom id="a1" elementType="C" hydrogenCount="2" x3="2.285468" y3="-0.235345" z3="0.017680" />
        <atom id="a2" elementType="H" hydrogenCount="0" x3="2.814742" y3="0.105256" z3="-0.888958" />
        <atom id="a3" elementType="H" hydrogenCount="0" x3="2.499247" y3="0.319540" z3="0.946602" />
        <atom id="a4" elementType="O" hydrogenCount="0" x3="1.517279" y3="-1.155732" z3="-0.008269" />
        <atom id="a5" elementType="N" hydrogenCount="0" x3="-1.587627" y3="0.191949" z3="-0.007707" />
        <atom id="a6" elementType="C" hydrogenCount="0" x3="-0.717038" y3="1.002139" z3="-0.007188" />
        <atom id="a7" elementType="O" hydrogenCount="0" x3="0.057450" y3="1.882416" z3="-0.008502" />
        <atom id="a8" elementType="C" hydrogenCount="3" x3="-1.783007" y3="-1.231248" z3="0.006647" />
        <atom id="a9" elementType="H" hydrogenCount="0" x3="-2.847750" y3="-1.439900" z3="0.068308" />
        <atom id="a10" elementType="H" hydrogenCount="0" x3="-1.278832" y3="-1.677386" z3="0.862080" />
        <atom id="a11" elementType="H" hydrogenCount="0" x3="-1.384390" y3="-1.677897" z3="-0.902746" />
      </atomArray>
      <bondArray>
        <bond atomRefs2="a11 a8" order="1" />
        <bond atomRefs2="a2 a1" order="1" />
        <bond atomRefs2="a7 a6" order="2" />
        <bond atomRefs2="a4 a1" order="2" />
        <bond atomRefs2="a5 a6" order="2" />
        <bond atomRefs2="a5 a8" order="1" />
        <bond atomRefs2="a8 a9" order="1" />
        <bond atomRefs2="a8 a10" order="1" />
        <bond atomRefs2="a1 a3" order="1" />
      </bondArray>
      <propertyList>
        <property title="File Format">
          <scalar>g16</scalar>
        </property>
        <property dictRef="me:ZPE">
          <scalar units="kcal/mol">-99.3404</scalar>
        </property>
        <property title="Vibrational Frequencies" dictRef="me:vibFreqs">
          <array units="cm-1">97.5054 32.1959 47.3685 55.5768 62.8084 82.7198 117.3789 180.1137 612.2262 652.3261 893.3231 1140.6679 1160.3475 1214.2153 1273.0620 1467.2225 1490.3818 1506.5603 1531.1951 1539.1919 1843.0009 2398.8373 2930.9405 2999.3245 3063.2127 3137.1223 3152.1955</array>
        </property>
        <property dictRef="me:rotConsts">
          <array units="GHz">4.23346 2.41212 1.56789</array>
        </property>
        <property dictRef="me:symmetryNumber">
          <scalar>1</scalar>
        </property>
        <property dictRef="me:spinMultiplicity">
          <scalar>1</scalar>
        </property>
        <property dictRef="me:epsilon">
          <scalar>446.7</scalar>
          <!--a-pin SI-->
        </property>
        <property dictRef="me:sigma">
          <scalar>4.17</scalar>
          <!--a-pin SI-->
        </property>
      </propertyList>
      <me:energyTransferModel xsi:type="me:ExponentialDown">
        <me:deltaEDown units="cm-1">310</me:deltaEDown>
      </me:energyTransferModel>
      <me:DOSCMethod>ClassicalRotors</me:DOSCMethod>
    </molecule>
    <molecule id="Formaldehyde.log" description="Formaldehyde.log">
      <atomArray>
        <atom id="a1" elementType="C" hydrogenCount="2" x3="0.000000" y3="0.000000" z3="-0.525299" />
        <atom id="a2" elementType="H" hydrogenCount="0" x3="0.000000" y3="0.938820" z3="-1.108161" />
        <atom id="a3" elementType="H" hydrogenCount="0" x3="0.000000" y3="-0.938820" z3="-1.108161" />
        <atom id="a4" elementType="O" hydrogenCount="0" x3="0.000000" y3="0.000000" z3="0.671015" />
      </atomArray>
      <bondArray>
        <bond atomRefs2="a2 a1" order="1" />
        <bond atomRefs2="a3 a1" order="1" />
        <bond atomRefs2="a1 a4" order="2" />
      </bondArray>
      <propertyList>
        <property title="File Format">
          <scalar>g16</scalar>
        </property>
        <property dictRef="me:ZPE">
          <scalar units="kcal/mol">0.0</scalar>
        </property>
        <property title="Vibrational Frequencies" dictRef="me:vibFreqs">
          <array units="cm-1">1208.4168 1272.1648 1536.5095 1852.8375 2913.2769 2974.1737</array>
        </property>
        <property dictRef="me:rotConsts">
          <array units="GHz">284.47071 39.39723 34.60472</array>
        </property>
        <property dictRef="me:symmetryNumber">
          <scalar>2</scalar>
        </property>
        <property dictRef="me:spinMultiplicity">
          <scalar>1</scalar>
        </property>
        <property dictRef="me:frequenciesScaleFactor" default="true">
          <scalar>1</scalar>
        </property>
      </propertyList>
      <me:DOSCMethod>ClassicalRotors</me:DOSCMethod>
    </molecule>
    <molecule id="IsoC2.log" description="IsoC2.log">
      <atomArray>
        <atom id="a1" elementType="O" hydrogenCount="0" x3="1.882603" y3="0.151278" z3="0.000006" />
        <atom id="a2" elementType="C" hydrogenCount="0" x3="0.733790" y3="-0.060751" z3="-0.000003" />
        <atom id="a3" elementType="N" hydrogenCount="0" x3="-0.410420" y3="-0.400209" z3="-0.000015" />
        <atom id="a4" elementType="C" hydrogenCount="3" x3="-1.727025" y3="0.170276" z3="0.000002" />
        <atom id="a5" elementType="H" hydrogenCount="0" x3="-1.883755" y3="0.784807" z3="-0.886426" />
        <atom id="a6" elementType="H" hydrogenCount="0" x3="-1.884959" y3="0.781718" z3="0.888351" />
        <atom id="a7" elementType="H" hydrogenCount="0" x3="-2.459752" y3="-0.632435" z3="-0.001866" />
      </atomArray>
      <bondArray>
        <bond atomRefs2="a5 a4" order="1" />
        <bond atomRefs2="a7 a4" order="1" />
        <bond atomRefs2="a3 a2" order="2" />
        <bond atomRefs2="a3 a4" order="1" />
        <bond atomRefs2="a2 a1" order="2" />
        <bond atomRefs2="a4 a6" order="1" />
      </bondArray>
      <propertyList>
        <property title="File Format">
          <scalar>g16</scalar>
        </property>
        <property dictRef="me:ZPE">
          <scalar units="kcal/mol">-95.7531</scalar>
        </property>
        <property title="Vibrational Frequencies" dictRef="me:vibFreqs">
          <array units="cm-1">47.6344 165.6066 613.2216 656.0384 898.0581 1139.1631 1162.4514 1467.8808 1496.0301 1514.7746 1536.9177 2396.7472 3051.9925 3120.6653 3146.7420</array>
        </property>
        <property dictRef="me:rotConsts">
          <array units="GHz">81.60827 4.37575 4.26431</array>
        </property>
        <property dictRef="me:symmetryNumber">
          <scalar>1</scalar>
        </property>
        <property dictRef="me:spinMultiplicity">
          <scalar>1</scalar>
        </property>
        <property dictRef="me:frequenciesScaleFactor" default="true">
          <scalar>1</scalar>
        </property>
      </propertyList>
      <me:DOSCMethod>ClassicalRotors</me:DOSCMethod>
    </molecule>
    <molecule id="TSH2" description="TSH2">
      <atomArray>
        <atom id="a1" elementType="O" hydrogenCount="0" x3="-1.818280" y3="0.585150" z3="-0.064810" />
        <atom id="a2" elementType="O" hydrogenCount="0" x3="0.326580" y3="1.262010" z3="0.032390" />
        <atom id="a3" elementType="C" hydrogenCount="0" x3="0.703120" y3="0.105080" z3="-0.091510" />
        <atom id="a4" elementType="N" hydrogenCount="0" x3="-0.106730" y3="-0.992770" z3="-0.182810" />
        <atom id="a5" elementType="C" hydrogenCount="2" x3="-1.406930" y3="-0.614600" z3="0.175120" />
        <atom id="a6" elementType="H" hydrogenCount="0" x3="-1.748140" y3="-1.130270" z3="1.095130" />
        <atom id="a7" elementType="H" hydrogenCount="0" x3="-1.935530" y3="-1.158070" z3="-0.678740" />
        <atom id="a8" elementType="C" hydrogenCount="3" x3="2.172200" y3="-0.247040" z3="0.052970" />
        <atom id="a9" elementType="H" hydrogenCount="0" x3="2.386370" y3="-1.148790" z3="-0.513370" />
        <atom id="a10" elementType="H" hydrogenCount="0" x3="2.386930" y3="-0.436500" z3="1.103880" />
        <atom id="a11" elementType="H" hydrogenCount="0" x3="2.780720" y3="0.585150" z3="-0.287350" />
      </atomArray>
      <bondArray>
        <bond atomRefs2="a7 a5" order="1" />
        <bond atomRefs2="a9 a8" order="1" />
        <bond atomRefs2="a11 a8" order="1" />
        <bond atomRefs2="a4 a3" order="1" />
        <bond atomRefs2="a4 a5" order="1" />
        <bond atomRefs2="a3 a2" order="2" />
        <bond id="r1" atomRefs2="a3 a8" order="1" />
        <bond atomRefs2="a1 a5" order="1" />
        <bond atomRefs2="a8 a10" order="1" />
        <bond atomRefs2="a5 a6" order="1" />
      </bondArray>
      <propertyList>
        <property title="File Format">
          <scalar>g16</scalar>
        </property>
        <property dictRef="me:ZPE">
          <scalar units="kcal/mol">-20.0841</scalar>
        </property>
        <property title="Vibrational Frequencies" dictRef="me:vibFreqs">
          <array units="cm-1">57.5489 125.7094 342.0366 454.5074 542.1973 602.2907 686.8756 747.4249 933.8332 992.1645 1031.2743 1059.8024 1175.4813 1224.8673 1307.9443 1387.6827 1392.8462 1475.7022 1482.2046 1606.0440 2689.1822 2894.9536 3076.2519 3157.9803 3186.3910</array>
        </property>
        <property dictRef="me:imFreqs">
          <array units="cm-1">-408.0408</array>
        </property>
        <property dictRef="me:rotConsts">
          <array units="GHz">8.59469 2.94957 2.28104</array>
        </property>
        <property dictRef="me:symmetryNumber">
          <scalar>1</scalar>
        </property>
        <property dictRef="me:TSOpticalSymmetryNumber">
          <scalar>2</scalar>
        </property>
        <property dictRef="me:spinMultiplicity">
          <scalar>1</scalar>
        </property>
        <property dictRef="me:frequenciesScaleFactor" default="true">
          <scalar>1</scalar>
        </property>
      </propertyList>
      <me:DOSCMethod>ClassicalRotors</me:DOSCMethod>
      <me:ExtraDOSCMethod xsi:type="me:HinderedRotorQM1D">
        <me:bondRef>r1</me:bondRef>
        <me:HinderedRotorPotential format="analytical" units="kJ/mol">
          <me:PotentialPoint index="0" coefficient="0.809" />
          <me:PotentialPoint index="3" coefficient="-0.809" />
        </me:HinderedRotorPotential>
        <me:periodicity>3</me:periodicity>
      </me:ExtraDOSCMethod>
      <me:densityOfStatesList calculated="20220916_134828">
        <me:description>Rovibronic partition function calculation at various temperatures. qtot : product of QM partition functions for vibrations (1-D harmonic oscillator) and classical partition functions for rotations.  sumc : cell based partition function. sumg : grain based partition function </me:description>
        <me:densityOfStates>
          <me:T>200</me:T>
          <me:qtot>1.86435e+06</me:qtot>
          <me:sumc>1.84695e+06</me:sumc>
          <me:sumg>1.84062e+06</me:sumg>
        </me:densityOfStates>
        <me:densityOfStates>
          <me:T>300</me:T>
          <me:qtot>1.21317e+07</me:qtot>
          <me:sumc>1.20162e+07</me:sumc>
          <me:sumg>1.19979e+07</me:sumg>
        </me:densityOfStates>
      </me:densityOfStatesList>
    </molecule>
    <molecule id="Altamine2" description="Altamine2">
      <atomArray>
        <atom id="a1" elementType="O" hydrogenCount="0" x3="-1.059830" y3="1.373250" z3="-0.000280" />
        <atom id="a2" elementType="O" hydrogenCount="0" x3="2.579280" y3="-0.314830" z3="-0.000180" />
        <atom id="a3" elementType="C" hydrogenCount="1" x3="1.517780" y3="0.248300" z3="0.000470" />
        <atom id="a4" elementType="N" hydrogenCount="1" x3="0.316270" y3="-0.434700" z3="-0.000120" />
        <atom id="a5" elementType="C" hydrogenCount="0" x3="-0.934890" y3="0.175470" z3="-0.000170" />
        <atom id="a6" elementType="H" hydrogenCount="0" x3="1.390320" y3="1.336540" z3="0.001370" />
        <atom id="a7" elementType="H" hydrogenCount="0" x3="0.381090" y3="-1.440360" z3="-0.001180" />
        <atom id="a8" elementType="C" hydrogenCount="3" x3="-2.088240" y3="-0.793260" z3="0.000220" />
        <atom id="a9" elementType="H" hydrogenCount="0" x3="-3.019180" y3="-0.236430" z3="-0.000180" />
        <atom id="a10" elementType="H" hydrogenCount="0" x3="-2.044830" y3="-1.432950" z3="0.882490" />
        <atom id="a11" elementType="H" hydrogenCount="0" x3="-2.044810" y3="-1.434200" z3="-0.881140" />
      </atomArray>
      <bondArray>
        <bond atomRefs2="a11 a8" order="1" />
        <bond atomRefs2="a7 a4" order="1" />
        <bond atomRefs2="a1 a5" order="2" />
        <bond atomRefs2="a2 a3" order="2" />
        <bond atomRefs2="a9 a8" order="1" />
        <bond atomRefs2="a5 a4" order="1" />
        <bond atomRefs2="a5 a8" order="1" />
        <bond atomRefs2="a4 a3" order="1" />
        <bond atomRefs2="a8 a10" order="1" />
        <bond atomRefs2="a3 a6" order="1" />
      </bondArray>
      <propertyList>
        <property title="File Format">
          <scalar>g16</scalar>
        </property>
        <property dictRef="me:ZPE">
          <scalar units="kcal/mol">-130.8905</scalar>
        </property>
        <property title="Vibrational Frequencies" dictRef="me:vibFreqs">
          <array units="cm-1">74.8192 124.7933 185.9306 209.9930 402.4426 532.3986 594.9896 641.8914 677.8377 985.9852 998.0245 1065.5082 1068.8170 1215.0547 1234.7281 1386.2336 1407.5394 1470.6098 1488.7420 1511.7346 1812.9950 1851.1842 3059.5316 3071.8972 3128.3046 3184.5444 3635.0367</array>
        </property>
        <property dictRef="me:rotConsts">
          <array units="GHz">9.67227 2.12756 1.76302</array>
        </property>
        <property dictRef="me:symmetryNumber">
          <scalar>1</scalar>
        </property>
        <property dictRef="me:spinMultiplicity">
          <scalar>1</scalar>
        </property>
        <property dictRef="me:epsilon">
          <scalar>488.9</scalar>
          <!--a-pin SI-->
        </property>
        <property dictRef="me:sigma">
          <scalar>5.20</scalar>
          <!--a-pin SI-->
        </property>
        <property dictRef="me:frequenciesScaleFactor" default="true">
          <scalar>1</scalar>
        </property>
      </propertyList>
      <me:energyTransferModel xsi:type="me:ExponentialDown">
        <me:deltaEDown units="cm-1">540</me:deltaEDown>
      </me:energyTransferModel>
      <me:DOSCMethod>ClassicalRotors</me:DOSCMethod>
      <me:DistributionCalcMethod default="true" name="Boltzmann" />
      <me:densityOfStatesList calculated="20220916_134828">
        <me:description>Rovibronic partition function calculation at various temperatures. qtot : product of QM partition functions for vibrations (1-D harmonic oscillator) and classical partition functions for rotations.  sumc : cell based partition function. sumg : grain based partition function </me:description>
        <me:densityOfStates>
          <me:T>200</me:T>
          <me:qtot>625568</me:qtot>
          <me:sumc>623818</me:sumc>
          <me:sumg>621681</me:sumg>
        </me:densityOfStates>
        <me:densityOfStates>
          <me:T>300</me:T>
          <me:qtot>4.36942e+06</me:qtot>
          <me:sumc>4.35621e+06</me:sumc>
          <me:sumg>4.34956e+06</me:sumg>
        </me:densityOfStates>
      </me:densityOfStatesList>
    </molecule>
    <molecule id="TSCO" description="TSCO">
      <atomArray>
        <atom id="a1" elementType="O" hydrogenCount="1" x3="-0.647913" y3="1.290077" z3="0.000051" />
        <atom id="a2" elementType="O" hydrogenCount="0" x3="2.614063" y3="-0.253092" z3="-0.000078" />
        <atom id="a3" elementType="C" hydrogenCount="0" x3="1.581997" y3="0.275484" z3="-0.000037" />
        <atom id="a4" elementType="N" hydrogenCount="1" x3="0.163014" y3="-0.769762" z3="-0.000017" />
        <atom id="a5" elementType="C" hydrogenCount="0" x3="-0.871644" y3="0.028866" z3="0.000025" />
        <atom id="a6" elementType="H" hydrogenCount="0" x3="0.541208" y3="1.234980" z3="0.000016" />
        <atom id="a7" elementType="H" hydrogenCount="0" x3="0.022340" y3="-1.768137" z3="-0.000041" />
        <atom id="a8" elementType="C" hydrogenCount="3" x3="-2.291189" y3="-0.435408" z3="0.000047" />
        <atom id="a9" elementType="H" hydrogenCount="0" x3="-2.793594" y3="-0.033758" z3="-0.878898" />
        <atom id="a10" elementType="H" hydrogenCount="0" x3="-2.793554" y3="-0.033799" z3="0.879032" />
        <atom id="a11" elementType="H" hydrogenCount="0" x3="-2.361680" y3="-1.520477" z3="0.000023" />
      </atomArray>
      <bondArray>
        <bond atomRefs2="a9 a8" order="1" />
        <bond atomRefs2="a2 a3" order="2" />
        <bond atomRefs2="a7 a4" order="1" />
        <bond atomRefs2="a3 a4" order="1" />
        <bond atomRefs2="a4 a5" order="1" />
        <bond atomRefs2="a6 a1" order="1" />
        <bond atomRefs2="a11 a8" order="1" />
        <bond id="r1" atomRefs2="a5 a8" order="1" />
        <bond atomRefs2="a5 a1" order="1" />
        <bond atomRefs2="a8 a10" order="1" />
      </bondArray>
      <propertyList>
        <property title="File Format">
          <scalar>g16</scalar>
        </property>
        <property dictRef="me:ZPE">
          <scalar units="kcal/mol">-89.0019</scalar>
        </property>
        <property title="Vibrational Frequencies" dictRef="me:vibFreqs">
          <array units="cm-1">35.9546 218.1252 237.2389 435.5624 528.3367 563.7144 653.354 680.558 806.0618 984.0206 1031.1583 1071.6724 1156.8846 1294.5865 1402.2486 1471.6972 1474.9639 1533.9036 1652.3527 1876.775 2027.3699 3067.4457 3146.4512 3162.8889 3620.7761</array>
        </property>
        <property dictRef="me:imFreqs">
          <array units="cm-1">-1329.2198</array>
        </property>
        <property dictRef="me:rotConsts">
          <array units="GHz">10.62657 2.09505 1.76911</array>
        </property>
        <property dictRef="me:TSOpticalSymmetryNumber">
          <scalar>1</scalar>
        </property>
        <property dictRef="me:symmetryNumber">
          <scalar>1</scalar>
        </property>
        <property dictRef="me:spinMultiplicity">
          <scalar>1</scalar>
        </property>
        <property dictRef="me:frequenciesScaleFactor" default="true">
          <scalar>1</scalar>
        </property>
      </propertyList>
      <me:DOSCMethod>ClassicalRotors</me:DOSCMethod>
      <me:ExtraDOSCMethod xsi:type="me:HinderedRotorQM1D">
        <me:bondRef>r1</me:bondRef>
        <me:HinderedRotorPotential format="analytical" units="kJ/mol">
          <me:PotentialPoint index="0" coefficient="1.254" />
          <me:PotentialPoint index="3" coefficient="-1.254" />
        </me:HinderedRotorPotential>
        <me:periodicity>3</me:periodicity>
      </me:ExtraDOSCMethod>
      <me:densityOfStatesList calculated="20220916_134828">
        <me:description>Rovibronic partition function calculation at various temperatures. qtot : product of QM partition functions for vibrations (1-D harmonic oscillator) and classical partition functions for rotations.  sumc : cell based partition function. sumg : grain based partition function </me:description>
        <me:densityOfStates>
          <me:T>200</me:T>
          <me:qtot>1.27715e+06</me:qtot>
          <me:sumc>1.27764e+06</me:sumc>
          <me:sumg>1.27327e+06</me:sumg>
        </me:densityOfStates>
        <me:densityOfStates>
          <me:T>300</me:T>
          <me:qtot>8.90225e+06</me:qtot>
          <me:sumc>8.90279e+06</me:sumc>
          <me:sumg>8.88919e+06</me:sumg>
        </me:densityOfStates>
      </me:densityOfStatesList>
    </molecule>
    <molecule id="APC" description="Formamide+CO Complex">
      <atomArray>
        <atom id="a1" elementType="O" hydrogenCount="1" x3="0.673901" y3="-1.159622" z3="-0.000160" />
        <atom id="a2" elementType="O" hydrogenCount="0" x3="-3.300281" y3="0.277615" z3="0.000138" />
        <atom id="a3" elementType="C" hydrogenCount="0" x3="-2.423337" y3="-0.422275" z3="0.000036" />
        <atom id="a4" elementType="N" hydrogenCount="1" x3="0.390549" y3="1.081409" z3="-0.000237" />
        <atom id="a5" elementType="C" hydrogenCount="0" x3="1.173258" y3="0.086467" z3="0.000038" />
        <atom id="a6" elementType="H" hydrogenCount="0" x3="-0.290962" y3="-1.085618" z3="-0.000394" />
        <atom id="a7" elementType="H" hydrogenCount="0" x3="0.904637" y3="1.953371" z3="-0.000254" />
        <atom id="a8" elementType="C" hydrogenCount="3" x3="2.670956" y3="0.076445" z3="0.000210" />
        <atom id="a9" elementType="H" hydrogenCount="0" x3="3.034382" y3="-0.456291" z3="-0.878055" />
        <atom id="a10" elementType="H" hydrogenCount="0" x3="3.034153" y3="-0.456201" z3="0.878623" />
        <atom id="a11" elementType="H" hydrogenCount="0" x3="3.069729" y3="1.087111" z3="0.000206" />
      </atomArray>
      <bondArray>
        <bond atomRefs2="a9 a8" order="1" />
        <bond atomRefs2="a6 a1" order="1" />
        <bond atomRefs2="a7 a4" order="1" />
        <bond atomRefs2="a4 a5" order="2" />
        <bond atomRefs2="a1 a5" order="1" />
        <bond atomRefs2="a3 a2" order="2" />
        <bond id="r1" atomRefs2="a5 a8" order="1" />
        <bond atomRefs2="a11 a8" order="1" />
        <bond atomRefs2="a8 a10" order="1" />
      </bondArray>
      <propertyList>
        <property title="File Format">
          <scalar>g16</scalar>
        </property>
        <property dictRef="me:ZPE">
          <scalar units="kcal/mol">-118.6069</scalar>
        </property>
        <property title="Vibrational Frequencies" dictRef="me:vibFreqs">
          <array units="cm-1">34.7869 44.6495 113.2294 115.8984 180.0647 442.2348 562.8803 574.2373 703.0982 852.7965 889.7241 1031.8047 1077.2258 1126.7128 1300.7098 1401.7134 1463.4401 1479.4122 1493.3061 1751.7716 2256.2961 3065.5204 3136.0255 3164.3346 3573.7426 3743.048</array>
        </property>
        <property dictRef="me:rotConsts">
          <array units="GHz">10.19288 1.31036 1.16945</array>
        </property>
        <property dictRef="me:symmetryNumber">
          <scalar>1</scalar>
        </property>
        <property dictRef="me:spinMultiplicity">
          <scalar>1</scalar>
        </property>
        <property dictRef="me:epsilon">
          <scalar>464.6</scalar>
          <!--a-pin SI-->
        </property>
        <property dictRef="me:sigma">
          <scalar>5.84</scalar>
          <!--a-pin SI-->
        </property>
        <property dictRef="me:frequenciesScaleFactor" default="true">
          <scalar>1</scalar>
        </property>
      </propertyList>
      <me:energyTransferModel xsi:type="me:ExponentialDown">
        <me:deltaEDown units="cm-1">540</me:deltaEDown>
      </me:energyTransferModel>
      <me:DOSCMethod>ClassicalRotors</me:DOSCMethod>
      <me:ExtraDOSCMethod xsi:type="me:HinderedRotorQM1D">
        <me:bondRef>r1</me:bondRef>
        <me:HinderedRotorPotential format="analytical" units="kJ/mol">
          <me:PotentialPoint index="0" coefficient="2.279" />
          <me:PotentialPoint index="3" coefficient="-2.279" />
        </me:HinderedRotorPotential>
        <me:periodicity>3</me:periodicity>
      </me:ExtraDOSCMethod>
      <me:DistributionCalcMethod default="true" name="Boltzmann" />
      <me:densityOfStatesList calculated="20220916_134828">
        <me:description>Rovibronic partition function calculation at various temperatures. qtot : product of QM partition functions for vibrations (1-D harmonic oscillator) and classical partition functions for rotations.  sumc : cell based partition function. sumg : grain based partition function </me:description>
        <me:densityOfStates>
          <me:T>200</me:T>
          <me:qtot>1.68738e+07</me:qtot>
          <me:sumc>1.6703e+07</me:sumc>
          <me:sumg>1.66458e+07</me:sumg>
        </me:densityOfStates>
        <me:densityOfStates>
          <me:T>300</me:T>
          <me:qtot>2.45431e+08</me:qtot>
          <me:sumc>2.42804e+08</me:sumc>
          <me:sumg>2.42432e+08</me:sumg>
        </me:densityOfStates>
      </me:densityOfStatesList>
    </molecule>
    <molecule id="Formamide2" description="SinkProd1">
      <atomArray>
        <atom id="a1" elementType="O" hydrogenCount="1" x3="1.211380" y3="-0.485030" z3="0.000000" />
        <atom id="a2" elementType="H" hydrogenCount="0" x3="1.909653" y3="0.174002" z3="0.000000" />
        <atom id="a3" elementType="C" hydrogenCount="0" x3="0.000000" y3="0.130372" z3="0.000000" />
        <atom id="a4" elementType="H" hydrogenCount="0" x3="0.642818" y3="1.925202" z3="0.000000" />
        <atom id="a5" elementType="N" hydrogenCount="1" x3="-0.213531" y3="1.375056" z3="0.000000" />
        <atom id="a6" elementType="C" hydrogenCount="3" x3="-1.105821" y3="-0.873076" z3="0.000000" />
        <atom id="a7" elementType="H" hydrogenCount="0" x3="-2.062979" y3="-0.363469" z3="0.000000" />
        <atom id="a8" elementType="H" hydrogenCount="0" x3="-1.025442" y3="-1.512331" z3="0.878738" />
        <atom id="a9" elementType="H" hydrogenCount="0" x3="-1.025442" y3="-1.512331" z3="-0.878738" />
      </atomArray>
      <bondArray>
        <bond atomRefs2="a9 a6" order="1" />
        <bond atomRefs2="a1 a2" order="1" />
        <bond atomRefs2="a1 a3" order="1" />
        <bond atomRefs2="a3 a5" order="2" />
        <bond atomRefs2="a3 a6" order="1" />
        <bond atomRefs2="a4 a5" order="1" />
        <bond atomRefs2="a6 a7" order="1" />
        <bond atomRefs2="a6 a8" order="1" />
      </bondArray>
      <propertyList>
        <property dictRef="me:ZPE">
          <scalar units="kcal/mol">-113.9994</scalar>
        </property>
        <property title="Vibrational Frequencies" dictRef="me:vibFreqs">
          <array units="cm-1">133.9139 432.3721 467.02 557.9872 570.3868 872.4036 881.0152 1023.8673 1082.244 1123.2098 1210.0554 1382.6692 1442.6236 1481.41391485.81361766.8123 3069.218 3134.5451 3187.8618 3497.6284 3866.4876</array>
        </property>
        <property dictRef="me:rotConsts">
          <array units="GHz">10.83119 9.39900 5.19317</array>
        </property>
        <property dictRef="me:spinMultiplicity">
          <scalar>1</scalar>
        </property>
        <property dictRef="me:frequenciesScaleFactor" default="true">
          <scalar>1</scalar>
        </property>
        <property dictRef="me:symmetryNumber" default="true">
          <scalar>1</scalar>
        </property>
      </propertyList>
      <me:DOSCMethod>ClassicalRotors</me:DOSCMethod>
    </molecule>
    <molecule id="CO" description="SinkProd2">
      <atomArray>
        <atom id="a1" elementType="C" hydrogenCount="0" x3="0.000000" y3="0.000000" z3="-0.642103" />
        <atom id="a2" elementType="O" hydrogenCount="0" x3="0.000000" y3="0.000000" z3="0.481577" />
      </atomArray>
      <bondArray>
        <bond atomRefs2="a1 a2" order="2" />
      </bondArray>
      <propertyList>
        <property dictRef="me:ZPE">
          <scalar units="kcal/mol">0.0</scalar>
        </property>
        <property title="Vibrational Frequencies" dictRef="me:vibFreqs">
          <array units="cm-1">2240.2545</array>
        </property>
        <property dictRef="me:rotConsts">
          <array units="GHz">0.00000 30.91482 30.91482</array>
        </property>
        <property dictRef="me:spinMultiplicity">
          <scalar>1</scalar>
        </property>
        <property dictRef="me:frequenciesScaleFactor" default="true">
          <scalar>1</scalar>
        </property>
        <property dictRef="me:symmetryNumber" default="true">
          <scalar>1</scalar>
        </property>
      </propertyList>
      <me:DOSCMethod>ClassicalRotors</me:DOSCMethod>
    </molecule>
    <molecule id="N2" description="Bath">
      <propertyList>
        <property dictRef="me:epsilon">
          <scalar>91.85</scalar>
        </property>
        <property dictRef="me:sigma">
          <scalar>3.919</scalar>
        </property>
        <property dictRef="me:MW">
          <scalar units="amu">28.014</scalar>
        </property>
      </propertyList>
    </molecule>
  </moleculeList>
  <reactionList>
    <reaction id=" A2 ">
      <!-- CH2oo.log + CH3CN.log -> RC2.log -->
      <reactant>
        <molecule ref="CH2oo.log" role="deficientReactant" />
      </reactant>
      <reactant>
        <molecule ref="CH3CN.log" role="excessReactant" />
      </reactant>
      <product>
        <molecule ref="RC2.log" role="modelled" />
      </product>
      <me:MCRCMethod xsi:type="me:MesmerILT">
        <me:preExponential units="cm3molecule-1s-1">2.36e-9</me:preExponential>
        <me:activationEnergy units="kcal/mol">0.0</me:activationEnergy>
        <me:TInfinity>298.15</me:TInfinity>
        <me:nInfinity>0</me:nInfinity>
      </me:MCRCMethod>
      <me:excessReactantConc>1e15</me:excessReactantConc>
      <me:TInfinity default="true">298</me:TInfinity>
    </reaction>
    <reaction id=" C2 ">
      <!-- RC2.log -> [ TS2.log ] -> Ring2.log -->
      <reactant>
        <molecule ref="RC2.log" role="modelled" />
      </reactant>
      <me:transitionState>
        <molecule ref="TS2.log" role="transitionState" />
      </me:transitionState>
      <product>
        <molecule ref="Ring2.log" role="modelled" />
      </product>
      <me:MCRCMethod name="RRKM" />
    </reaction>
    <reaction id=" S2 ">
      <!-- Ring2.log -> [ STS2.log ] -> PC2.log -->
      <reactant>
        <molecule ref="Ring2.log" role="modelled" />
      </reactant>
      <me:transitionState>
        <molecule ref="STS2.log" role="transitionState" />
      </me:transitionState>
      <product>
        <molecule ref="Formaldehyde.log" role="sink" />
      </product>
      <product>
        <molecule ref="IsoC2.log" role="sink" />
      </product>
      <me:tunneling>Eckart</me:tunneling>
      <me:MCRCMethod name="RRKM" />
    </reaction>
    <reaction id=" H2 ">
      <!-- Ring2.log -> [ TSH2 ] -> Altamine2 -->
      <reactant>
        <molecule ref="Ring2.log" role="modelled" />
      </reactant>
      <me:transitionState>
        <molecule ref="TSH2" role="transitionState" />
      </me:transitionState>
      <product>
        <molecule ref="Altamine2" role="modelled" />
      </product>
      <me:MCRCMethod name="RRKM" />
    </reaction>
    <reaction id=" CO1 ">
      <!-- Altamine2 -> [ TSCO ] -> APC -->
      <reactant>
        <molecule ref="Altamine2" role="modelled" />
      </reactant>
      <me:transitionState>
        <molecule ref="TSCO" role="transitionState" />
      </me:transitionState>
      <product>
        <molecule ref="APC" role="modelled" />
      </product>
      <me:tunneling>Eckart</me:tunneling>
      <me:MCRCMethod name="RRKM" />
    </reaction>
    <reaction id=" COD ">
      <!-- APC -> Formamide2 + CO -->
      <reactant>
        <molecule ref="APC" role="modelled" />
      </reactant>
      <product>
        <molecule ref="Formamide2" role="sink" />
      </product>
      <product>
        <molecule ref="CO" role="sink" />
      </product>
      <me:MCRCMethod xsi:type="me:MesmerILT">
        <me:preExponential units="cm3molecule-1s-1">1.4e-10</me:preExponential>
        <me:activationEnergy units="kcal/mol" reverse="true">0.0</me:activationEnergy>
        <me:TInfinity>298.15</me:TInfinity>
        <me:nInfinity>1.0</me:nInfinity>
      </me:MCRCMethod>
      <me:TInfinity default="true">298</me:TInfinity>
    </reaction>
  </reactionList>
  <me:conditions>
    <me:bathGas>N2</me:bathGas>
    <me:PTs>
      <me:PTpair units="torr" P="1.0" T="298.15" precision="qd" bathGas="N2" />
      <me:PTpair units="torr" P="40.0" T="298.15" precision="qd" bathGas="N2" />
      <me:PTpair units="torr" P="100.0" T="298.15" precision="qd" bathGas="N2" />
      <me:PTpair units="torr" P="200.0" T="298.15" precision="qd" bathGas="N2" />
      <me:PTpair units="torr" P="300.0" T="298.15" precision="qd" bathGas="N2" />
      <me:PTpair units="torr" P="400.0" T="298.15" precision="qd" bathGas="N2" />
      <me:PTpair units="torr" P="600.0" T="298.15" precision="qd" bathGas="N2" />
      <me:PTpair units="torr" P="760.0" T="298.15" precision="qd" bathGas="N2" />
    </me:PTs>
  </me:conditions>
  <me:modelParameters>
    <me:grainSize units="cm-1">40</me:grainSize>
    <me:energyAboveTheTopHill>25</me:energyAboveTheTopHill>
  </me:modelParameters>
  <me:InitialPopulation>
    <me:molecule ref="CH2oo.log" me:population="1.0" />
    <me:molecule ref="RC2.log" me:population="0.0" />
    <me:molecule ref="Ring2.log" me:population="0.0" />
    <me:molecule ref="Formaldehyde.log" me:population="0.0" />
    <me:molecule ref="Altamine2" me:population="0.0" />
    <me:molecule ref="APC" me:population="0.0" />
    <me:molecule ref="Formamide2" me:population="0.0" />
  </me:InitialPopulation>
  <me:control>
    <me:eigenvalues>12</me:eigenvalues>
    <me:testDOS />
    <me:printSpeciesProfile />
    <me:shortestTimeOfInterest>1.0e-10</me:shortestTimeOfInterest>
    <me:MaximumEvolutionTime>1e5</me:MaximumEvolutionTime>
    <me:calcMethod default="true" name="simpleCalc" />
    <me:ForceMacroDetailedBalance default="true">true</me:ForceMacroDetailedBalance>
  </me:control>
  <metadataList xmlns:dc="http://purl.org/dc/elements/1.1/">
    <dc:title>CriegeeNitrile2</dc:title>
    <dc:source>CriegeeNitrile2SFAD.xml</dc:source>
    <dc:creator>Mesmer v6.0</dc:creator>
    <dc:date>20220916_134827</dc:date>
    <dc:contributor>lfranzon</dc:contributor>
  </metadataList>
  <me:analysis calculated="20220916_212235">
    <me:description>All calculations shown</me:description>
    <me:parameters TS2.log-ZPE="-456.326" />
    <me:eigenvalueList number="3218" selection="12">
      <me:eigenvalue>-3.04003e+06</me:eigenvalue>
      <me:eigenvalue>-3.02052e+06</me:eigenvalue>
      <me:eigenvalue>-2.87706e+06</me:eigenvalue>
      <me:eigenvalue>-2.76729e+06</me:eigenvalue>
      <me:eigenvalue>-2.43073e+06</me:eigenvalue>
      <me:eigenvalue>-2.16235e+06</me:eigenvalue>
      <me:eigenvalue>-1.92737e+06</me:eigenvalue>
      <me:eigenvalue>-1.54296e+06</me:eigenvalue>
      <me:eigenvalue>-185926</me:eigenvalue>
      <me:eigenvalue>-24.8137</me:eigenvalue>
      <me:eigenvalue>-6.80179e-10</me:eigenvalue>
      <me:eigenvalue>-4.05944e-17</me:eigenvalue>
    </me:eigenvalueList>
    <me:populationList T="298.15" conc="3.2388e+16">
      <me:population time="1e-10" logTime="-10">
        <me:pop ref="CH2oo.log">1</me:pop>
        <me:pop ref="APC">4.18484e-20</me:pop>
        <me:pop ref="Altamine2">2.14551e-10</me:pop>
        <me:pop ref="RC2.log">9.70694e-08</me:pop>
        <me:pop ref="Ring2.log">1.90227e-09</me:pop>
        <me:pop ref="Formamide2">2.68401e-10</me:pop>
        <me:pop ref="Formaldehyde.log">1.16931e-11</me:pop>
      </me:population>
      <me:population time="1.25893e-10" logTime="-9.9">
        <me:pop ref="CH2oo.log">1</me:pop>
        <me:pop ref="APC">5.39985e-20</me:pop>
        <me:pop ref="Altamine2">2.77755e-10</me:pop>
        <me:pop ref="RC2.log">9.77642e-08</me:pop>
        <me:pop ref="Ring2.log">2.27305e-09</me:pop>
        <me:pop ref="Formamide2">4.53606e-10</me:pop>
        <me:pop ref="Formaldehyde.log">1.93232e-11</me:pop>
      </me:population>
      <me:population time="1.58489e-10" logTime="-9.8">
        <me:pop ref="CH2oo.log">1</me:pop>
        <me:pop ref="APC">6.76252e-20</me:pop>
        <me:pop ref="Altamine2">3.49079e-10</me:pop>
        <me:pop ref="RC2.log">9.83947e-08</me:pop>
        <me:pop ref="Ring2.log">2.6849e-09</me:pop>
        <me:pop ref="Formamide2">7.49331e-10</me:pop>
        <me:pop ref="Formaldehyde.log">3.069e-11</me:pop>
      </me:population>
      <me:population time="1.99526e-10" logTime="-9.7">
        <me:pop ref="CH2oo.log">1</me:pop>
        <me:pop ref="APC">8.21876e-20</me:pop>
        <me:pop ref="Altamine2">4.25824e-10</me:pop>
        <me:pop ref="RC2.log">9.89275e-08</me:pop>
        <me:pop ref="Ring2.log">3.12926e-09</me:pop>
        <me:pop ref="Formamide2">1.2079e-09</me:pop>
        <me:pop ref="Formaldehyde.log">4.71591e-11</me:pop>
      </me:population>
      <me:population time="2.51189e-10" logTime="-9.6">
        <me:pop ref="CH2oo.log">1</me:pop>
        <me:pop ref="APC">9.69977e-20</me:pop>
        <me:pop ref="Altamine2">5.0446e-10</me:pop>
        <me:pop ref="RC2.log">9.93442e-08</me:pop>
        <me:pop ref="Ring2.log">3.59212e-09</me:pop>
        <me:pop ref="Formamide2">1.89835e-09</me:pop>
        <me:pop ref="Formaldehyde.log">7.05652e-11</me:pop>
      </me:population>
      <me:population time="3.16228e-10" logTime="-9.5">
        <me:pop ref="CH2oo.log">1</me:pop>
        <me:pop ref="APC">1.11298e-19</me:pop>
        <me:pop ref="Altamine2">5.81003e-10</me:pop>
        <me:pop ref="RC2.log">9.96503e-08</me:pop>
        <me:pop ref="Ring2.log">4.0542e-09</me:pop>
        <me:pop ref="Formamide2">2.90855e-09</me:pop>
        <me:pop ref="Formaldehyde.log">1.03293e-10</me:pop>
      </me:population>
      <me:population time="3.98107e-10" logTime="-9.4">
        <me:pop ref="CH2oo.log">1</me:pop>
        <me:pop ref="APC">1.24348e-19</me:pop>
        <me:pop ref="Altamine2">6.51445e-10</me:pop>
        <me:pop ref="RC2.log">9.9874e-08</me:pop>
        <me:pop ref="Ring2.log">4.49265e-09</me:pop>
        <me:pop ref="Formamide2">4.34675e-09</me:pop>
        <me:pop ref="Formaldehyde.log">1.48322e-10</me:pop>
      </me:population>
      <me:population time="5.01187e-10" logTime="-9.3">
        <me:pop ref="CH2oo.log">1</me:pop>
        <me:pop ref="APC">1.35517e-19</me:pop>
        <me:pop ref="Altamine2">7.12268e-10</me:pop>
        <me:pop ref="RC2.log">1.00056e-07</me:pop>
        <me:pop ref="Ring2.log">4.88415e-09</me:pop>
        <me:pop ref="Formamide2">6.34235e-09</me:pop>
        <me:pop ref="Formaldehyde.log">2.09253e-10</me:pop>
      </me:population>
      <me:population time="6.30957e-10" logTime="-9.2">
        <me:pop ref="CH2oo.log">1</me:pop>
        <me:pop ref="APC">1.4439e-19</me:pop>
        <me:pop ref="Altamine2">7.6103e-10</me:pop>
        <me:pop ref="RC2.log">1.00236e-07</me:pop>
        <me:pop ref="Ring2.log">5.20939e-09</me:pop>
        <me:pop ref="Formamide2">9.04667e-09</me:pop>
        <me:pop ref="Formaldehyde.log">2.9035e-10</me:pop>
      </me:population>
      <me:population time="7.94328e-10" logTime="-9.1">
        <me:pop ref="CH2oo.log">1</me:pop>
        <me:pop ref="APC">1.50851e-19</me:pop>
        <me:pop ref="Altamine2">7.96869e-10</me:pop>
        <me:pop ref="RC2.log">1.0044e-07</me:pop>
        <me:pop ref="Ring2.log">5.45753e-09</me:pop>
        <me:pop ref="Formamide2">1.26352e-08</me:pop>
        <me:pop ref="Formaldehyde.log">3.9663e-10</me:pop>
      </me:population>
      <me:population time="1e-09" logTime="-9">
        <me:pop ref="CH2oo.log">1</me:pop>
        <me:pop ref="APC">1.55102e-19</me:pop>
        <me:pop ref="Altamine2">8.20671e-10</me:pop>
        <me:pop ref="RC2.log">1.00687e-07</me:pop>
        <me:pop ref="Ring2.log">5.62893e-09</me:pop>
        <me:pop ref="Formamide2">1.73134e-08</me:pop>
        <me:pop ref="Formaldehyde.log">5.34058e-10</me:pop>
      </me:population>
      <me:population time="1.25893e-09" logTime="-8.9">
        <me:pop ref="CH2oo.log">1</me:pop>
        <me:pop ref="APC">1.57593e-19</me:pop>
        <me:pop ref="Altamine2">8.34756e-10</me:pop>
        <me:pop ref="RC2.log">1.00987e-07</me:pop>
        <me:pop ref="Ring2.log">5.73476e-09</me:pop>
        <me:pop ref="Formamide2">2.33287e-08</me:pop>
        <me:pop ref="Formaldehyde.log">7.09889e-10</me:pop>
      </me:population>
      <me:population time="1.58489e-09" logTime="-8.8">
        <me:pop ref="CH2oo.log">1</me:pop>
        <me:pop ref="APC">1.58885e-19</me:pop>
        <me:pop ref="Altamine2">8.42138e-10</me:pop>
        <me:pop ref="RC2.log">1.01348e-07</me:pop>
        <me:pop ref="Ring2.log">5.7931e-09</me:pop>
        <me:pop ref="Formamide2">3.0989e-08</me:pop>
        <me:pop ref="Formaldehyde.log">9.33179e-10</me:pop>
      </me:population>
      <me:population time="1.99526e-09" logTime="-8.7">
        <me:pop ref="CH2oo.log">1</me:pop>
        <me:pop ref="APC">1.59496e-19</me:pop>
        <me:pop ref="Altamine2">8.45674e-10</me:pop>
        <me:pop ref="RC2.log">1.0178e-07</me:pop>
        <me:pop ref="Ring2.log">5.82306e-09</me:pop>
        <me:pop ref="Formamide2">4.06873e-08</me:pop>
        <me:pop ref="Formaldehyde.log">1.21545e-09</me:pop>
      </me:population>
      <me:population time="2.51189e-09" logTime="-8.6">
        <me:pop ref="CH2oo.log">1</me:pop>
        <me:pop ref="APC">1.59798e-19</me:pop>
        <me:pop ref="Altamine2">8.47454e-10</me:pop>
        <me:pop ref="RC2.log">1.02289e-07</me:pop>
        <me:pop ref="Ring2.log">5.83968e-09</me:pop>
        <me:pop ref="Formamide2">5.29293e-08</me:pop>
        <me:pop ref="Formaldehyde.log">1.57146e-09</me:pop>
      </me:population>
      <me:population time="3.16228e-09" logTime="-8.5">
        <me:pop ref="CH2oo.log">1</me:pop>
        <me:pop ref="APC">1.60001e-19</me:pop>
        <me:pop ref="Altamine2">8.48659e-10</me:pop>
        <me:pop ref="RC2.log">1.0288e-07</me:pop>
        <me:pop ref="Ring2.log">5.85194e-09</me:pop>
        <me:pop ref="Formamide2">6.83639e-08</me:pop>
        <me:pop ref="Formaldehyde.log">2.02007e-09</me:pop>
      </me:population>
      <me:population time="3.98107e-09" logTime="-8.4">
        <me:pop ref="CH2oo.log">1</me:pop>
        <me:pop ref="APC">1.60188e-19</me:pop>
        <me:pop ref="Altamine2">8.49781e-10</me:pop>
        <me:pop ref="RC2.log">1.03553e-07</me:pop>
        <me:pop ref="Ring2.log">5.86374e-09</me:pop>
        <me:pop ref="Formamide2">8.7818e-08</me:pop>
        <me:pop ref="Formaldehyde.log">2.58527e-09</me:pop>
      </me:population>
      <me:population time="5.01187e-09" logTime="-8.3">
        <me:pop ref="CH2oo.log">1</me:pop>
        <me:pop ref="APC">1.60383e-19</me:pop>
        <me:pop ref="Altamine2">8.50953e-10</me:pop>
        <me:pop ref="RC2.log">1.04304e-07</me:pop>
        <me:pop ref="Ring2.log">5.87614e-09</me:pop>
        <me:pop ref="Formamide2">1.12338e-07</me:pop>
        <me:pop ref="Formaldehyde.log">3.29737e-09</me:pop>
      </me:population>
      <me:population time="6.30957e-09" logTime="-8.2">
        <me:pop ref="CH2oo.log">1</me:pop>
        <me:pop ref="APC">1.60586e-19</me:pop>
        <me:pop ref="Altamine2">8.52169e-10</me:pop>
        <me:pop ref="RC2.log">1.05123e-07</me:pop>
        <me:pop ref="Ring2.log">5.88903e-09</me:pop>
        <me:pop ref="Formamide2">1.43245e-07</me:pop>
        <me:pop ref="Formaldehyde.log">4.19461e-09</me:pop>
      </me:population>
      <me:population time="7.94328e-09" logTime="-8.1">
        <me:pop ref="CH2oo.log">1</me:pop>
        <me:pop ref="APC">1.60788e-19</me:pop>
        <me:pop ref="Altamine2">8.53384e-10</me:pop>
        <me:pop ref="RC2.log">1.05993e-07</me:pop>
        <me:pop ref="Ring2.log">5.90193e-09</me:pop>
        <me:pop ref="Formamide2">1.82204e-07</me:pop>
        <me:pop ref="Formaldehyde.log">5.32518e-09</me:pop>
      </me:population>
      <me:population time="1e-08" logTime="-8">
        <me:pop ref="CH2oo.log">1</me:pop>
        <me:pop ref="APC">1.60981e-19</me:pop>
        <me:pop ref="Altamine2">8.54538e-10</me:pop>
        <me:pop ref="RC2.log">1.06897e-07</me:pop>
        <me:pop ref="Ring2.log">5.91423e-09</me:pop>
        <me:pop ref="Formamide2">2.3131e-07</me:pop>
        <me:pop ref="Formaldehyde.log">6.74973e-09</me:pop>
      </me:population>
      <me:population time="1.25893e-08" logTime="-7.9">
        <me:pop ref="CH2oo.log">1</me:pop>
        <me:pop ref="APC">1.61154e-19</me:pop>
        <me:pop ref="Altamine2">8.55577e-10</me:pop>
        <me:pop ref="RC2.log">1.07821e-07</me:pop>
        <me:pop ref="Ring2.log">5.92537e-09</me:pop>
        <me:pop ref="Formamide2">2.93201e-07</me:pop>
        <me:pop ref="Formaldehyde.log">8.54461e-09</me:pop>
      </me:population>
      <me:population time="1.58489e-08" logTime="-7.8">
        <me:pop ref="CH2oo.log">1</me:pop>
        <me:pop ref="APC">1.61301e-19</me:pop>
        <me:pop ref="Altamine2">8.56466e-10</me:pop>
        <me:pop ref="RC2.log">1.08764e-07</me:pop>
        <me:pop ref="Ring2.log">5.93497e-09</me:pop>
        <me:pop ref="Formamide2">3.71192e-07</me:pop>
        <me:pop ref="Formaldehyde.log">1.08059e-08</me:pop>
      </me:population>
      <me:population time="1.99526e-08" logTime="-7.7">
        <me:pop ref="CH2oo.log">0.999999</me:pop>
        <me:pop ref="APC">1.61422e-19</me:pop>
        <me:pop ref="Altamine2">8.57198e-10</me:pop>
        <me:pop ref="RC2.log">1.09743e-07</me:pop>
        <me:pop ref="Ring2.log">5.94299e-09</me:pop>
        <me:pop ref="Formamide2">4.69459e-07</me:pop>
        <me:pop ref="Formaldehyde.log">1.36544e-08</me:pop>
      </me:population>
      <me:population time="2.51189e-08" logTime="-7.6">
        <me:pop ref="CH2oo.log">0.999999</me:pop>
        <me:pop ref="APC">1.61522e-19</me:pop>
        <me:pop ref="Altamine2">8.57801e-10</me:pop>
        <me:pop ref="RC2.log">1.10793e-07</me:pop>
        <me:pop ref="Ring2.log">5.94971e-09</me:pop>
        <me:pop ref="Formamide2">5.93252e-07</me:pop>
        <me:pop ref="Formaldehyde.log">1.72422e-08</me:pop>
      </me:population>
      <me:population time="3.16228e-08" logTime="-7.5">
        <me:pop ref="CH2oo.log">0.999999</me:pop>
        <me:pop ref="APC">1.61607e-19</me:pop>
        <me:pop ref="Altamine2">8.58318e-10</me:pop>
        <me:pop ref="RC2.log">1.1196e-07</me:pop>
        <me:pop ref="Ring2.log">5.95557e-09</me:pop>
        <me:pop ref="Formamide2">7.49186e-07</me:pop>
        <me:pop ref="Formaldehyde.log">2.17608e-08</me:pop>
      </me:population>
      <me:population time="3.98107e-08" logTime="-7.4">
        <me:pop ref="CH2oo.log">0.999999</me:pop>
        <me:pop ref="APC">1.61684e-19</me:pop>
        <me:pop ref="Altamine2">8.58787e-10</me:pop>
        <me:pop ref="RC2.log">1.13295e-07</me:pop>
        <me:pop ref="Ring2.log">5.96097e-09</me:pop>
        <me:pop ref="Formamide2">9.45591e-07</me:pop>
        <me:pop ref="Formaldehyde.log">2.74513e-08</me:pop>
      </me:population>
      <me:population time="5.01187e-08" logTime="-7.3">
        <me:pop ref="CH2oo.log">0.999999</me:pop>
        <me:pop ref="APC">1.61756e-19</me:pop>
        <me:pop ref="Altamine2">8.59228e-10</me:pop>
        <me:pop ref="RC2.log">1.14838e-07</me:pop>
        <me:pop ref="Ring2.log">5.96609e-09</me:pop>
        <me:pop ref="Formamide2">1.19296e-06</me:pop>
        <me:pop ref="Formaldehyde.log">3.46176e-08</me:pop>
      </me:population>
      <me:population time="6.30957e-08" logTime="-7.2">
        <me:pop ref="CH2oo.log">0.999998</me:pop>
        <me:pop ref="APC">1.61823e-19</me:pop>
        <me:pop ref="Altamine2">8.59639e-10</me:pop>
        <me:pop ref="RC2.log">1.16631e-07</me:pop>
        <me:pop ref="Ring2.log">5.97091e-09</me:pop>
        <me:pop ref="Formamide2">1.50452e-06</me:pop>
        <me:pop ref="Formaldehyde.log">4.36421e-08</me:pop>
      </me:population>
      <me:population time="7.94328e-08" logTime="-7.1">
        <me:pop ref="CH2oo.log">0.999998</me:pop>
        <me:pop ref="APC">1.61883e-19</me:pop>
        <me:pop ref="Altamine2">8.6001e-10</me:pop>
        <me:pop ref="RC2.log">1.18714e-07</me:pop>
        <me:pop ref="Ring2.log">5.97532e-09</me:pop>
        <me:pop ref="Formamide2">1.89689e-06</me:pop>
        <me:pop ref="Formaldehyde.log">5.50064e-08</me:pop>
      </me:population>
      <me:population time="1e-07" logTime="-7">
        <me:pop ref="CH2oo.log">0.999997</me:pop>
        <me:pop ref="APC">1.61936e-19</me:pop>
        <me:pop ref="Altamine2">8.60335e-10</me:pop>
        <me:pop ref="RC2.log">1.21142e-07</me:pop>
        <me:pop ref="Ring2.log">5.9792e-09</me:pop>
        <me:pop ref="Formamide2">2.39104e-06</me:pop>
        <me:pop ref="Formaldehyde.log">6.93167e-08</me:pop>
      </me:population>
      <me:population time="1.25893e-07" logTime="-6.9">
        <me:pop ref="CH2oo.log">0.999997</me:pop>
        <me:pop ref="APC">1.61981e-19</me:pop>
        <me:pop ref="Altamine2">8.60612e-10</me:pop>
        <me:pop ref="RC2.log">1.23984e-07</me:pop>
        <me:pop ref="Ring2.log">5.98254e-09</me:pop>
        <me:pop ref="Formamide2">3.01331e-06</me:pop>
        <me:pop ref="Formaldehyde.log">8.73361e-08</me:pop>
      </me:population>
      <me:population time="1.58489e-07" logTime="-6.8">
        <me:pop ref="CH2oo.log">0.999996</me:pop>
        <me:pop ref="APC">1.62018e-19</me:pop>
        <me:pop ref="Altamine2">8.60844e-10</me:pop>
        <me:pop ref="RC2.log">1.27332e-07</me:pop>
        <me:pop ref="Ring2.log">5.98538e-09</me:pop>
        <me:pop ref="Formamide2">3.79691e-06</me:pop>
        <me:pop ref="Formaldehyde.log">1.10025e-07</me:pop>
      </me:population>
      <me:population time="1.99526e-07" logTime="-6.7">
        <me:pop ref="CH2oo.log">0.999995</me:pop>
        <me:pop ref="APC">1.6205e-19</me:pop>
        <me:pop ref="Altamine2">8.61039e-10</me:pop>
        <me:pop ref="RC2.log">1.31298e-07</me:pop>
        <me:pop ref="Ring2.log">5.98778e-09</me:pop>
        <me:pop ref="Formamide2">4.7836e-06</me:pop>
        <me:pop ref="Formaldehyde.log">1.38593e-07</me:pop>
      </me:population>
      <me:population time="2.51189e-07" logTime="-6.6">
        <me:pop ref="CH2oo.log">0.999994</me:pop>
        <me:pop ref="APC">1.62077e-19</me:pop>
        <me:pop ref="Altamine2">8.61206e-10</me:pop>
        <me:pop ref="RC2.log">1.36019e-07</me:pop>
        <me:pop ref="Ring2.log">5.98984e-09</me:pop>
        <me:pop ref="Formamide2">6.02599e-06</me:pop>
        <me:pop ref="Formaldehyde.log">1.74562e-07</me:pop>
      </me:population>
      <me:population time="3.16228e-07" logTime="-6.5">
        <me:pop ref="CH2oo.log">0.999992</me:pop>
        <me:pop ref="APC">1.621e-19</me:pop>
        <me:pop ref="Altamine2">8.61352e-10</me:pop>
        <me:pop ref="RC2.log">1.41658e-07</me:pop>
        <me:pop ref="Ring2.log">5.99164e-09</me:pop>
        <me:pop ref="Formamide2">7.5903e-06</me:pop>
        <me:pop ref="Formaldehyde.log">2.1985e-07</me:pop>
      </me:population>
      <me:population time="3.98107e-07" logTime="-6.4">
        <me:pop ref="CH2oo.log">0.99999</me:pop>
        <me:pop ref="APC">1.62121e-19</me:pop>
        <me:pop ref="Altamine2">8.61482e-10</me:pop>
        <me:pop ref="RC2.log">1.48411e-07</me:pop>
        <me:pop ref="Ring2.log">5.99325e-09</me:pop>
        <me:pop ref="Formamide2">9.55992e-06</me:pop>
        <me:pop ref="Formaldehyde.log">2.76869e-07</me:pop>
      </me:population>
      <me:population time="5.01187e-07" logTime="-6.3">
        <me:pop ref="CH2oo.log">0.999987</me:pop>
        <me:pop ref="APC">1.6214e-19</me:pop>
        <me:pop ref="Altamine2">8.61602e-10</me:pop>
        <me:pop ref="RC2.log">1.56511e-07</me:pop>
        <me:pop ref="Ring2.log">5.99473e-09</me:pop>
        <me:pop ref="Formamide2">1.20398e-05</me:pop>
        <me:pop ref="Formaldehyde.log">3.48657e-07</me:pop>
      </me:population>
      <me:population time="6.30957e-07" logTime="-6.2">
        <me:pop ref="CH2oo.log">0.999984</me:pop>
        <me:pop ref="APC">1.62158e-19</me:pop>
        <me:pop ref="Altamine2">8.61713e-10</me:pop>
        <me:pop ref="RC2.log">1.66231e-07</me:pop>
        <me:pop ref="Ring2.log">5.9961e-09</me:pop>
        <me:pop ref="Formamide2">1.51622e-05</me:pop>
        <me:pop ref="Formaldehyde.log">4.39041e-07</me:pop>
      </me:population>
      <me:population time="7.94328e-07" logTime="-6.1">
        <me:pop ref="CH2oo.log">0.99998</me:pop>
        <me:pop ref="APC">1.62175e-19</me:pop>
        <me:pop ref="Altamine2">8.61819e-10</me:pop>
        <me:pop ref="RC2.log">1.77891e-07</me:pop>
        <me:pop ref="Ring2.log">5.99742e-09</me:pop>
        <me:pop ref="Formamide2">1.90935e-05</me:pop>
        <me:pop ref="Formaldehyde.log">5.52835e-07</me:pop>
      </me:population>
      <me:population time="1e-06" logTime="-6">
        <me:pop ref="CH2oo.log">0.999975</me:pop>
        <me:pop ref="APC">1.62192e-19</me:pop>
        <me:pop ref="Altamine2">8.61923e-10</me:pop>
        <me:pop ref="RC2.log">1.91857e-07</me:pop>
        <me:pop ref="Ring2.log">5.99872e-09</me:pop>
        <me:pop ref="Formamide2">2.40431e-05</me:pop>
        <me:pop ref="Formaldehyde.log">6.96102e-07</me:pop>
      </me:population>
      <me:population time="1.25893e-06" logTime="-5.9">
        <me:pop ref="CH2oo.log">0.999969</me:pop>
        <me:pop ref="APC">1.62209e-19</me:pop>
        <me:pop ref="Altamine2">8.62031e-10</me:pop>
        <me:pop ref="RC2.log">2.0852e-07</me:pop>
        <me:pop ref="Ring2.log">6.00006e-09</me:pop>
        <me:pop ref="Formamide2">3.0275e-05</me:pop>
        <me:pop ref="Formaldehyde.log">8.76478e-07</me:pop>
      </me:population>
      <me:population time="1.58489e-06" logTime="-5.8">
        <me:pop ref="CH2oo.log">0.999961</me:pop>
        <me:pop ref="APC">1.62228e-19</me:pop>
        <me:pop ref="Altamine2">8.62146e-10</me:pop>
        <me:pop ref="RC2.log">2.28267e-07</me:pop>
        <me:pop ref="Ring2.log">6.00151e-09</me:pop>
        <me:pop ref="Formamide2">3.81213e-05</me:pop>
        <me:pop ref="Formaldehyde.log">1.10357e-06</me:pop>
      </me:population>
      <me:population time="1.99526e-06" logTime="-5.7">
        <me:pop ref="CH2oo.log">0.99995</me:pop>
        <me:pop ref="APC">1.62248e-19</me:pop>
        <me:pop ref="Altamine2">8.62274e-10</me:pop>
        <me:pop ref="RC2.log">2.51412e-07</me:pop>
        <me:pop ref="Ring2.log">6.00311e-09</me:pop>
        <me:pop ref="Formamide2">4.80005e-05</me:pop>
        <me:pop ref="Formaldehyde.log">1.38949e-06</me:pop>
      </me:population>
      <me:population time="2.51189e-06" logTime="-5.6">
        <me:pop ref="CH2oo.log">0.999938</me:pop>
        <me:pop ref="APC">1.62271e-19</me:pop>
        <me:pop ref="Altamine2">8.62417e-10</me:pop>
        <me:pop ref="RC2.log">2.78114e-07</me:pop>
        <me:pop ref="Ring2.log">6.00493e-09</me:pop>
        <me:pop ref="Formamide2">6.04392e-05</me:pop>
        <me:pop ref="Formaldehyde.log">1.74947e-06</me:pop>
      </me:population>
      <me:population time="3.16228e-06" logTime="-5.5">
        <me:pop ref="CH2oo.log">0.999921</me:pop>
        <me:pop ref="APC">1.62296e-19</me:pop>
        <me:pop ref="Altamine2">8.62577e-10</me:pop>
        <me:pop ref="RC2.log">3.08269e-07</me:pop>
        <me:pop ref="Ring2.log">6.00695e-09</me:pop>
        <me:pop ref="Formamide2">7.61009e-05</me:pop>
        <me:pop ref="Formaldehyde.log">2.2027e-06</me:pop>
      </me:population>
      <me:population time="3.98107e-06" logTime="-5.4">
        <me:pop ref="CH2oo.log">0.999901</me:pop>
        <me:pop ref="APC">1.62324e-19</me:pop>
        <me:pop ref="Altamine2">8.62749e-10</me:pop>
        <me:pop ref="RC2.log">3.41394e-07</me:pop>
        <me:pop ref="Ring2.log">6.00916e-09</me:pop>
        <me:pop ref="Formamide2">9.5821e-05</me:pop>
        <me:pop ref="Formaldehyde.log">2.77334e-06</me:pop>
      </me:population>
      <me:population time="5.01187e-06" logTime="-5.3">
        <me:pop ref="CH2oo.log">0.999875</me:pop>
        <me:pop ref="APC">1.62352e-19</me:pop>
        <me:pop ref="Altamine2">8.62929e-10</me:pop>
        <me:pop ref="RC2.log">3.76524e-07</me:pop>
        <me:pop ref="Ring2.log">6.01147e-09</me:pop>
        <me:pop ref="Formamide2">0.000120651</me:pop>
        <me:pop ref="Formaldehyde.log">3.4918e-06</me:pop>
      </me:population>
      <me:population time="6.30957e-06" logTime="-5.2">
        <me:pop ref="CH2oo.log">0.999843</me:pop>
        <me:pop ref="APC">1.6238e-19</me:pop>
        <me:pop ref="Altamine2">8.63106e-10</me:pop>
        <me:pop ref="RC2.log">4.12171e-07</me:pop>
        <me:pop ref="Ring2.log">6.01379e-09</me:pop>
        <me:pop ref="Formamide2">0.000151916</me:pop>
        <me:pop ref="Formaldehyde.log">4.3964e-06</me:pop>
      </me:population>
      <me:population time="7.94328e-06" logTime="-5.1">
        <me:pop ref="CH2oo.log">0.999803</me:pop>
        <me:pop ref="APC">1.62405e-19</me:pop>
        <me:pop ref="Altamine2">8.63268e-10</me:pop>
        <me:pop ref="RC2.log">4.46386e-07</me:pop>
        <me:pop ref="Ring2.log">6.01596e-09</me:pop>
        <me:pop ref="Formamide2">0.000191283</me:pop>
        <me:pop ref="Formaldehyde.log">5.53533e-06</me:pop>
      </me:population>
      <me:population time="1e-05" logTime="-5">
        <me:pop ref="CH2oo.log">0.999752</me:pop>
        <me:pop ref="APC">1.62426e-19</me:pop>
        <me:pop ref="Altamine2">8.634e-10</me:pop>
        <me:pop ref="RC2.log">4.77012e-07</me:pop>
        <me:pop ref="Ring2.log">6.01781e-09</me:pop>
        <me:pop ref="Formamide2">0.00024085</me:pop>
        <me:pop ref="Formaldehyde.log">6.96928e-06</me:pop>
      </me:population>
      <me:population time="1.25893e-05" logTime="-4.9">
        <me:pop ref="CH2oo.log">0.999687</me:pop>
        <me:pop ref="APC">1.62438e-19</me:pop>
        <me:pop ref="Altamine2">8.63489e-10</me:pop>
        <me:pop ref="RC2.log">5.02122e-07</me:pop>
        <me:pop ref="Ring2.log">6.01921e-09</me:pop>
        <me:pop ref="Formamide2">0.000303257</me:pop>
        <me:pop ref="Formaldehyde.log">8.77461e-06</me:pop>
      </me:population>
      <me:population time="1.58489e-05" logTime="-4.8">
        <me:pop ref="CH2oo.log">0.999607</me:pop>
        <me:pop ref="APC">1.62442e-19</me:pop>
        <me:pop ref="Altamine2">8.63525e-10</me:pop>
        <me:pop ref="RC2.log">5.2056e-07</me:pop>
        <me:pop ref="Ring2.log">6.02004e-09</me:pop>
        <me:pop ref="Formamide2">0.000381826</me:pop>
        <me:pop ref="Formaldehyde.log">1.10474e-05</me:pop>
      </me:population>
      <me:population time="1.99526e-05" logTime="-4.7">
        <me:pop ref="CH2oo.log">0.999505</me:pop>
        <me:pop ref="APC">1.62437e-19</me:pop>
        <me:pop ref="Altamine2">8.63505e-10</me:pop>
        <me:pop ref="RC2.log">5.32344e-07</me:pop>
        <me:pop ref="Ring2.log">6.02029e-09</me:pop>
        <me:pop ref="Formamide2">0.000480738</me:pop>
        <me:pop ref="Formaldehyde.log">1.39087e-05</me:pop>
      </me:population>
      <me:population time="2.51189e-05" logTime="-4.6">
        <me:pop ref="CH2oo.log">0.999377</me:pop>
        <me:pop ref="APC">1.62422e-19</me:pop>
        <me:pop ref="Altamine2">8.63431e-10</me:pop>
        <me:pop ref="RC2.log">5.38659e-07</me:pop>
        <me:pop ref="Ring2.log">6.02001e-09</me:pop>
        <me:pop ref="Formamide2">0.000605254</me:pop>
        <me:pop ref="Formaldehyde.log">1.75104e-05</me:pop>
      </me:population>
      <me:population time="3.16228e-05" logTime="-4.5">
        <me:pop ref="CH2oo.log">0.999215</me:pop>
        <me:pop ref="APC">1.62398e-19</me:pop>
        <me:pop ref="Altamine2">8.63307e-10</me:pop>
        <me:pop ref="RC2.log">5.41349e-07</me:pop>
        <me:pop ref="Ring2.log">6.01929e-09</me:pop>
        <me:pop ref="Formamide2">0.00076199</me:pop>
        <me:pop ref="Formaldehyde.log">2.20443e-05</me:pop>
      </me:population>
      <me:population time="3.98107e-05" logTime="-4.4">
        <me:pop ref="CH2oo.log">0.999012</me:pop>
        <me:pop ref="APC">1.62366e-19</me:pop>
        <me:pop ref="Altamine2">8.63137e-10</me:pop>
        <me:pop ref="RC2.log">5.42162e-07</me:pop>
        <me:pop ref="Ring2.log">6.01819e-09</me:pop>
        <me:pop ref="Formamide2">0.000959276</me:pop>
        <me:pop ref="Formaldehyde.log">2.7751e-05</me:pop>
      </me:population>
      <me:population time="5.01187e-05" logTime="-4.3">
        <me:pop ref="CH2oo.log">0.998757</me:pop>
        <me:pop ref="APC">1.62325e-19</me:pop>
        <me:pop ref="Altamine2">8.62918e-10</me:pop>
        <me:pop ref="RC2.log">5.42243e-07</me:pop>
        <me:pop ref="Ring2.log">6.01675e-09</me:pop>
        <me:pop ref="Formamide2">0.00120759</me:pop>
        <me:pop ref="Formaldehyde.log">3.49337e-05</me:pop>
      </me:population>
      <me:population time="6.30957e-05" logTime="-4.2">
        <me:pop ref="CH2oo.log">0.998435</me:pop>
        <me:pop ref="APC">1.62273e-19</me:pop>
        <me:pop ref="Altamine2">8.6264e-10</me:pop>
        <me:pop ref="RC2.log">5.42103e-07</me:pop>
        <me:pop ref="Ring2.log">6.01492e-09</me:pop>
        <me:pop ref="Formamide2">0.0015201</me:pop>
        <me:pop ref="Formaldehyde.log">4.39737e-05</me:pop>
      </me:population>
      <me:population time="7.94328e-05" logTime="-4.1">
        <me:pop ref="CH2oo.log">0.998031</me:pop>
        <me:pop ref="APC">1.62207e-19</me:pop>
        <me:pop ref="Altamine2">8.62291e-10</me:pop>
        <me:pop ref="RC2.log">5.41887e-07</me:pop>
        <me:pop ref="Ring2.log">6.01262e-09</me:pop>
        <me:pop ref="Formamide2">0.00191339</me:pop>
        <me:pop ref="Formaldehyde.log">5.53501e-05</me:pop>
      </me:population>
      <me:population time="0.0001" logTime="-4">
        <me:pop ref="CH2oo.log">0.997521</me:pop>
        <me:pop ref="APC">1.62124e-19</me:pop>
        <me:pop ref="Altamine2">8.61851e-10</me:pop>
        <me:pop ref="RC2.log">5.4161e-07</me:pop>
        <me:pop ref="Ring2.log">6.00971e-09</me:pop>
        <me:pop ref="Formamide2">0.00240829</me:pop>
        <me:pop ref="Formaldehyde.log">6.96656e-05</me:pop>
      </me:population>
      <me:population time="0.000125893" logTime="-3.9">
        <me:pop ref="CH2oo.log">0.996881</me:pop>
        <me:pop ref="APC">1.6202e-19</me:pop>
        <me:pop ref="Altamine2">8.61297e-10</me:pop>
        <me:pop ref="RC2.log">5.41262e-07</me:pop>
        <me:pop ref="Ring2.log">6.00606e-09</me:pop>
        <me:pop ref="Formamide2">0.00303097</me:pop>
        <me:pop ref="Formaldehyde.log">8.76775e-05</me:pop>
      </me:population>
      <me:population time="0.000158489" logTime="-3.8">
        <me:pop ref="CH2oo.log">0.996075</me:pop>
        <me:pop ref="APC">1.61889e-19</me:pop>
        <me:pop ref="Altamine2">8.60601e-10</me:pop>
        <me:pop ref="RC2.log">5.40825e-07</me:pop>
        <me:pop ref="Ring2.log">6.00147e-09</me:pop>
        <me:pop ref="Formamide2">0.00381431</me:pop>
        <me:pop ref="Formaldehyde.log">0.000110337</me:pop>
      </me:population>
      <me:population time="0.000199526" logTime="-3.7">
        <me:pop ref="CH2oo.log">0.995061</me:pop>
        <me:pop ref="APC">1.61724e-19</me:pop>
        <me:pop ref="Altamine2">8.59725e-10</me:pop>
        <me:pop ref="RC2.log">5.40274e-07</me:pop>
        <me:pop ref="Ring2.log">5.99569e-09</me:pop>
        <me:pop ref="Formamide2">0.00479957</me:pop>
        <me:pop ref="Formaldehyde.log">0.000138837</me:pop>
      </me:population>
      <me:population time="0.000251189" logTime="-3.6">
        <me:pop ref="CH2oo.log">0.993786</me:pop>
        <me:pop ref="APC">1.61517e-19</me:pop>
        <me:pop ref="Altamine2">8.58624e-10</me:pop>
        <me:pop ref="RC2.log">5.39582e-07</me:pop>
        <me:pop ref="Ring2.log">5.98843e-09</me:pop>
        <me:pop ref="Formamide2">0.00603852</me:pop>
        <me:pop ref="Formaldehyde.log">0.000174675</me:pop>
      </me:population>
      <me:population time="0.000316228" logTime="-3.5">
        <me:pop ref="CH2oo.log">0.992184</me:pop>
        <me:pop ref="APC">1.61257e-19</me:pop>
        <me:pop ref="Altamine2">8.57239e-10</me:pop>
        <me:pop ref="RC2.log">5.38712e-07</me:pop>
        <me:pop ref="Ring2.log">5.97929e-09</me:pop>
        <me:pop ref="Formamide2">0.00759601</me:pop>
        <me:pop ref="Formaldehyde.log">0.000219727</me:pop>
      </me:population>
      <me:population time="0.000398107" logTime="-3.4">
        <me:pop ref="CH2oo.log">0.99017</me:pop>
        <me:pop ref="APC">1.60929e-19</me:pop>
        <me:pop ref="Altamine2">8.55499e-10</me:pop>
        <me:pop ref="RC2.log">5.37619e-07</me:pop>
        <me:pop ref="Ring2.log">5.96781e-09</me:pop>
        <me:pop ref="Formamide2">0.0095532</me:pop>
        <me:pop ref="Formaldehyde.log">0.000276341</me:pop>
      </me:population>
      <me:population time="0.000501187" logTime="-3.3">
        <me:pop ref="CH2oo.log">0.987641</me:pop>
        <me:pop ref="APC">1.60518e-19</me:pop>
        <me:pop ref="Altamine2">8.53314e-10</me:pop>
        <me:pop ref="RC2.log">5.36245e-07</me:pop>
        <me:pop ref="Ring2.log">5.9534e-09</me:pop>
        <me:pop ref="Formamide2">0.0120115</me:pop>
        <me:pop ref="Formaldehyde.log">0.000347451</me:pop>
      </me:population>
      <me:population time="0.000630957" logTime="-3.2">
        <me:pop ref="CH2oo.log">0.984465</me:pop>
        <me:pop ref="APC">1.60002e-19</me:pop>
        <me:pop ref="Altamine2">8.5057e-10</me:pop>
        <me:pop ref="RC2.log">5.34521e-07</me:pop>
        <me:pop ref="Ring2.log">5.9353e-09</me:pop>
        <me:pop ref="Formamide2">0.0150974</me:pop>
        <me:pop ref="Formaldehyde.log">0.000436715</me:pop>
      </me:population>
      <me:population time="0.000794328" logTime="-3.1">
        <me:pop ref="CH2oo.log">0.980483</me:pop>
        <me:pop ref="APC">1.59355e-19</me:pop>
        <me:pop ref="Altamine2">8.47129e-10</me:pop>
        <me:pop ref="RC2.log">5.32359e-07</me:pop>
        <me:pop ref="Ring2.log">5.9126e-09</me:pop>
        <me:pop ref="Formamide2">0.0189682</me:pop>
        <me:pop ref="Formaldehyde.log">0.000548683</me:pop>
      </me:population>
      <me:population time="0.001" logTime="-3">
        <me:pop ref="CH2oo.log">0.975491</me:pop>
        <me:pop ref="APC">1.58544e-19</me:pop>
        <me:pop ref="Altamine2">8.42817e-10</me:pop>
        <me:pop ref="RC2.log">5.29649e-07</me:pop>
        <me:pop ref="Ring2.log">5.88416e-09</me:pop>
        <me:pop ref="Formamide2">0.023819</me:pop>
        <me:pop ref="Formaldehyde.log">0.000688999</me:pop>
      </me:population>
      <me:population time="0.00125893" logTime="-2.9">
        <me:pop ref="CH2oo.log">0.969244</me:pop>
        <me:pop ref="APC">1.57528e-19</me:pop>
        <me:pop ref="Altamine2">8.37419e-10</me:pop>
        <me:pop ref="RC2.log">5.26257e-07</me:pop>
        <me:pop ref="Ring2.log">5.84855e-09</me:pop>
        <me:pop ref="Formamide2">0.0298907</me:pop>
        <me:pop ref="Formaldehyde.log">0.000864631</me:pop>
      </me:population>
      <me:population time="0.00158489" logTime="-2.8">
        <me:pop ref="CH2oo.log">0.961436</me:pop>
        <me:pop ref="APC">1.56259e-19</me:pop>
        <me:pop ref="Altamine2">8.30673e-10</me:pop>
        <me:pop ref="RC2.log">5.22017e-07</me:pop>
        <me:pop ref="Ring2.log">5.80405e-09</me:pop>
        <me:pop ref="Formamide2">0.0374793</me:pop>
        <me:pop ref="Formaldehyde.log">0.00108414</me:pop>
      </me:population>
      <me:population time="0.00199526" logTime="-2.7">
        <me:pop ref="CH2oo.log">0.951696</me:pop>
        <me:pop ref="APC">1.54676e-19</me:pop>
        <me:pop ref="Altamine2">8.22258e-10</me:pop>
        <me:pop ref="RC2.log">5.16729e-07</me:pop>
        <me:pop ref="Ring2.log">5.74854e-09</me:pop>
        <me:pop ref="Formamide2">0.0469459</me:pop>
        <me:pop ref="Formaldehyde.log">0.00135797</me:pop>
      </me:population>
      <me:population time="0.00251189" logTime="-2.6">
        <me:pop ref="CH2oo.log">0.939573</me:pop>
        <me:pop ref="APC">1.52706e-19</me:pop>
        <me:pop ref="Altamine2">8.11784e-10</me:pop>
        <me:pop ref="RC2.log">5.10147e-07</me:pop>
        <me:pop ref="Ring2.log">5.67945e-09</me:pop>
        <me:pop ref="Formamide2">0.0587273</me:pop>
        <me:pop ref="Formaldehyde.log">0.00169877</me:pop>
      </me:population>
      <me:population time="0.00316228" logTime="-2.5">
        <me:pop ref="CH2oo.log">0.924532</me:pop>
        <me:pop ref="APC">1.50261e-19</me:pop>
        <me:pop ref="Altamine2">7.98788e-10</me:pop>
        <me:pop ref="RC2.log">5.0198e-07</me:pop>
        <me:pop ref="Ring2.log">5.59372e-09</me:pop>
        <me:pop ref="Formamide2">0.0733462</me:pop>
        <me:pop ref="Formaldehyde.log">0.00212164</me:pop>
      </me:population>
      <me:population time="0.00398107" logTime="-2.4">
        <me:pop ref="CH2oo.log">0.905937</me:pop>
        <me:pop ref="APC">1.47239e-19</me:pop>
        <me:pop ref="Altamine2">7.82723e-10</me:pop>
        <me:pop ref="RC2.log">4.91884e-07</me:pop>
        <me:pop ref="Ring2.log">5.48774e-09</me:pop>
        <me:pop ref="Formamide2">0.0914179</me:pop>
        <me:pop ref="Formaldehyde.log">0.00264438</me:pop>
      </me:population>
      <me:population time="0.00501187" logTime="-2.3">
        <me:pop ref="CH2oo.log">0.883059</me:pop>
        <me:pop ref="APC">1.43521e-19</me:pop>
        <me:pop ref="Altamine2">7.62956e-10</me:pop>
        <me:pop ref="RC2.log">4.79462e-07</me:pop>
        <me:pop ref="Ring2.log">5.35735e-09</me:pop>
        <me:pop ref="Formamide2">0.113653</me:pop>
        <me:pop ref="Formaldehyde.log">0.00328756</me:pop>
      </me:population>
      <me:population time="0.00630957" logTime="-2.2">
        <me:pop ref="CH2oo.log">0.855077</me:pop>
        <me:pop ref="APC">1.38973e-19</me:pop>
        <me:pop ref="Altamine2">7.3878e-10</me:pop>
        <me:pop ref="RC2.log">4.64269e-07</me:pop>
        <me:pop ref="Ring2.log">5.19787e-09</me:pop>
        <me:pop ref="Formamide2">0.140848</me:pop>
        <me:pop ref="Formaldehyde.log">0.00407423</me:pop>
      </me:population>
      <me:population time="0.00794328" logTime="-2.1">
        <me:pop ref="CH2oo.log">0.821107</me:pop>
        <me:pop ref="APC">1.33452e-19</me:pop>
        <me:pop ref="Altamine2">7.0943e-10</me:pop>
        <me:pop ref="RC2.log">4.45825e-07</me:pop>
        <me:pop ref="Ring2.log">5.00427e-09</me:pop>
        <me:pop ref="Formamide2">0.173864</me:pop>
        <me:pop ref="Formaldehyde.log">0.00502924</me:pop>
      </me:population>
      <me:population time="0.01" logTime="-2">
        <me:pop ref="CH2oo.log">0.780253</me:pop>
        <me:pop ref="APC">1.26812e-19</me:pop>
        <me:pop ref="Altamine2">6.74132e-10</me:pop>
        <me:pop ref="RC2.log">4.23643e-07</me:pop>
        <me:pop ref="Ring2.log">4.77143e-09</me:pop>
        <me:pop ref="Formamide2">0.213569</me:pop>
        <me:pop ref="Formaldehyde.log">0.00617776</me:pop>
      </me:population>
      <me:population time="0.0125893" logTime="-1.9">
        <me:pop ref="CH2oo.log">0.731699</me:pop>
        <me:pop ref="APC">1.18921e-19</me:pop>
        <me:pop ref="Altamine2">6.32182e-10</me:pop>
        <me:pop ref="RC2.log">3.9728e-07</me:pop>
        <me:pop ref="Ring2.log">4.4947e-09</me:pop>
        <me:pop ref="Formamide2">0.260758</me:pop>
        <me:pop ref="Formaldehyde.log">0.00754276</me:pop>
      </me:population>
      <me:population time="0.0158489" logTime="-1.8">
        <me:pop ref="CH2oo.log">0.674846</me:pop>
        <me:pop ref="APC">1.09681e-19</me:pop>
        <me:pop ref="Altamine2">5.83062e-10</me:pop>
        <me:pop ref="RC2.log">3.66412e-07</me:pop>
        <me:pop ref="Ring2.log">4.17068e-09</me:pop>
        <me:pop ref="Formamide2">0.316012</me:pop>
        <me:pop ref="Formaldehyde.log">0.00914107</me:pop>
      </me:population>
      <me:population time="0.0199526" logTime="-1.7">
        <me:pop ref="CH2oo.log">0.609511</me:pop>
        <me:pop ref="APC">9.9062e-20</me:pop>
        <me:pop ref="Altamine2">5.26613e-10</me:pop>
        <me:pop ref="RC2.log">3.30938e-07</me:pop>
        <me:pop ref="Ring2.log">3.79831e-09</me:pop>
        <me:pop ref="Formamide2">0.379511</me:pop>
        <me:pop ref="Formaldehyde.log">0.0109778</me:pop>
      </me:population>
      <me:population time="0.0251189" logTime="-1.6">
        <me:pop ref="CH2oo.log">0.536177</me:pop>
        <me:pop ref="APC">8.71432e-20</me:pop>
        <me:pop ref="Altamine2">4.63252e-10</me:pop>
        <me:pop ref="RC2.log">2.9112e-07</me:pop>
        <me:pop ref="Ring2.log">3.38036e-09</me:pop>
        <me:pop ref="Formamide2">0.450784</me:pop>
        <me:pop ref="Formaldehyde.log">0.0130395</me:pop>
      </me:population>
      <me:population time="0.0316228" logTime="-1.5">
        <me:pop ref="CH2oo.log">0.456267</me:pop>
        <me:pop ref="APC">7.41557e-20</me:pop>
        <me:pop ref="Altamine2">3.94211e-10</me:pop>
        <me:pop ref="RC2.log">2.47733e-07</me:pop>
        <me:pop ref="Ring2.log">2.92492e-09</me:pop>
        <me:pop ref="Formamide2">0.528447</me:pop>
        <me:pop ref="Formaldehyde.log">0.015286</me:pop>
      </me:population>
      <me:population time="0.0398107" logTime="-1.4">
        <me:pop ref="CH2oo.log">0.372376</me:pop>
        <me:pop ref="APC">6.05212e-20</me:pop>
        <me:pop ref="Altamine2">3.2173e-10</me:pop>
        <me:pop ref="RC2.log">2.02184e-07</me:pop>
        <me:pop ref="Ring2.log">2.4468e-09</me:pop>
        <me:pop ref="Formamide2">0.609979</me:pop>
        <me:pop ref="Formaldehyde.log">0.0176444</me:pop>
      </me:population>
      <me:population time="0.0501187" logTime="-1.3">
        <me:pop ref="CH2oo.log">0.288336</me:pop>
        <me:pop ref="APC">4.68623e-20</me:pop>
        <me:pop ref="Altamine2">2.4912e-10</me:pop>
        <me:pop ref="RC2.log">1.56554e-07</me:pop>
        <me:pop ref="Ring2.log">1.96783e-09</me:pop>
        <me:pop ref="Formamide2">0.691657</me:pop>
        <me:pop ref="Formaldehyde.log">0.0200071</me:pop>
      </me:population>
      <me:population time="0.0630957" logTime="-1.2">
        <me:pop ref="CH2oo.log">0.208955</me:pop>
        <me:pop ref="APC">3.39608e-20</me:pop>
        <me:pop ref="Altamine2">1.80535e-10</me:pop>
        <me:pop ref="RC2.log">1.13453e-07</me:pop>
        <me:pop ref="Ring2.log">1.51541e-09</me:pop>
        <me:pop ref="Formamide2">0.768806</me:pop>
        <me:pop ref="Formaldehyde.log">0.0222387</me:pop>
      </me:population>
      <me:population time="0.0794328" logTime="-1.1">
        <me:pop ref="CH2oo.log">0.139315</me:pop>
        <me:pop ref="APC">2.26424e-20</me:pop>
        <me:pop ref="Altamine2">1.20367e-10</me:pop>
        <me:pop ref="RC2.log">7.56417e-08</me:pop>
        <me:pop ref="Ring2.log">1.11851e-09</me:pop>
        <me:pop ref="Formamide2">0.836489</me:pop>
        <me:pop ref="Formaldehyde.log">0.0241965</me:pop>
      </me:population>
      <me:population time="0.1" logTime="-1">
        <me:pop ref="CH2oo.log">0.0836287</me:pop>
        <me:pop ref="APC">1.35919e-20</me:pop>
        <me:pop ref="Altamine2">7.22546e-11</me:pop>
        <me:pop ref="RC2.log">4.54067e-08</me:pop>
        <me:pop ref="Ring2.log">8.01136e-10</me:pop>
        <me:pop ref="Formamide2">0.890609</me:pop>
        <me:pop ref="Formaldehyde.log">0.025762</me:pop>
      </me:population>
      <me:population time="0.125893" logTime="-0.9">
        <me:pop ref="CH2oo.log">0.0439872</me:pop>
        <me:pop ref="APC">7.1491e-21</me:pop>
        <me:pop ref="Altamine2">3.80046e-11</me:pop>
        <me:pop ref="RC2.log">2.38831e-08</me:pop>
        <me:pop ref="Ring2.log">5.75206e-10</me:pop>
        <me:pop ref="Formamide2">0.929136</me:pop>
        <me:pop ref="Formaldehyde.log">0.0268765</me:pop>
      </me:population>
      <me:population time="0.158489" logTime="-0.8">
        <me:pop ref="CH2oo.log">0.0195906</me:pop>
        <me:pop ref="APC">3.18401e-21</me:pop>
        <me:pop ref="Altamine2">1.69262e-11</me:pop>
        <me:pop ref="RC2.log">1.06369e-08</me:pop>
        <me:pop ref="Ring2.log">4.36162e-10</me:pop>
        <me:pop ref="Formamide2">0.952847</me:pop>
        <me:pop ref="Formaldehyde.log">0.0275623</me:pop>
      </me:population>
      <me:population time="0.199526" logTime="-0.7">
        <me:pop ref="CH2oo.log">0.00707647</me:pop>
        <me:pop ref="APC">1.15012e-21</me:pop>
        <me:pop ref="Altamine2">6.11401e-12</me:pop>
        <me:pop ref="RC2.log">3.84221e-09</me:pop>
        <me:pop ref="Ring2.log">3.64839e-10</me:pop>
        <me:pop ref="Formamide2">0.965009</me:pop>
        <me:pop ref="Formaldehyde.log">0.0279142</me:pop>
      </me:population>
      <me:population time="0.251189" logTime="-0.6">
        <me:pop ref="CH2oo.log">0.00196372</me:pop>
        <me:pop ref="APC">3.19157e-22</me:pop>
        <me:pop ref="Altamine2">1.69664e-12</me:pop>
        <me:pop ref="RC2.log">1.06621e-09</me:pop>
        <me:pop ref="Ring2.log">3.357e-10</me:pop>
        <me:pop ref="Formamide2">0.969978</me:pop>
        <me:pop ref="Formaldehyde.log">0.0280579</me:pop>
      </me:population>
      <me:population time="0.316228" logTime="-0.5">
        <me:pop ref="CH2oo.log">0.000391011</me:pop>
        <me:pop ref="APC">6.35498e-23</me:pop>
        <me:pop ref="Altamine2">3.3783e-13</me:pop>
        <me:pop ref="RC2.log">2.12302e-10</me:pop>
        <me:pop ref="Ring2.log">3.26737e-10</me:pop>
        <me:pop ref="Formamide2">0.971507</me:pop>
        <me:pop ref="Formaldehyde.log">0.0281021</me:pop>
      </me:population>
      <me:population time="0.398107" logTime="-0.4">
        <me:pop ref="CH2oo.log">5.12649e-05</me:pop>
        <me:pop ref="APC">8.33193e-24</me:pop>
        <me:pop ref="Altamine2">4.42925e-14</me:pop>
        <me:pop ref="RC2.log">2.78346e-11</me:pop>
        <me:pop ref="Ring2.log">3.248e-10</me:pop>
        <me:pop ref="Formamide2">0.971837</me:pop>
        <me:pop ref="Formaldehyde.log">0.0281117</me:pop>
      </me:population>
      <me:population time="0.501187" logTime="-0.3">
        <me:pop ref="CH2oo.log">3.97176e-06</me:pop>
        <me:pop ref="APC">6.45519e-25</me:pop>
        <me:pop ref="Altamine2">3.43157e-15</me:pop>
        <me:pop ref="RC2.log">2.15649e-12</me:pop>
        <me:pop ref="Ring2.log">3.24531e-10</me:pop>
        <me:pop ref="Formamide2">0.971883</me:pop>
        <me:pop ref="Formaldehyde.log">0.028113</me:pop>
      </me:population>
      <me:population time="0.630957" logTime="-0.2">
        <me:pop ref="CH2oo.log">1.5868e-07</me:pop>
        <me:pop ref="APC">2.57898e-26</me:pop>
        <me:pop ref="Altamine2">1.37099e-16</me:pop>
        <me:pop ref="RC2.log">8.61564e-14</me:pop>
        <me:pop ref="Ring2.log">3.24509e-10</me:pop>
        <me:pop ref="Formamide2">0.971887</me:pop>
        <me:pop ref="Formaldehyde.log">0.0281131</me:pop>
      </me:population>
      <me:population time="0.794328" logTime="-0.1">
        <me:pop ref="CH2oo.log">2.75401e-09</me:pop>
        <me:pop ref="APC">4.47601e-28</me:pop>
        <me:pop ref="Altamine2">2.37949e-18</me:pop>
        <me:pop ref="RC2.log">1.49531e-15</me:pop>
        <me:pop ref="Ring2.log">3.24508e-10</me:pop>
        <me:pop ref="Formamide2">0.971887</me:pop>
        <me:pop ref="Formaldehyde.log">0.0281131</me:pop>
      </me:population>
      <me:population time="1" logTime="0">
        <me:pop ref="CH2oo.log">1.67323e-11</me:pop>
        <me:pop ref="APC">2.71945e-30</me:pop>
        <me:pop ref="Altamine2">1.44998e-20</me:pop>
        <me:pop ref="RC2.log">9.08489e-18</me:pop>
        <me:pop ref="Ring2.log">3.24508e-10</me:pop>
        <me:pop ref="Formamide2">0.971887</me:pop>
        <me:pop ref="Formaldehyde.log">0.0281131</me:pop>
      </me:population>
      <me:population time="1.25893" logTime="0.1">
        <me:pop ref="CH2oo.log">2.71181e-14</me:pop>
        <me:pop ref="APC">4.40743e-33</me:pop>
        <me:pop ref="Altamine2">6.6693e-23</me:pop>
        <me:pop ref="RC2.log">1.4724e-20</me:pop>
        <me:pop ref="Ring2.log">3.24508e-10</me:pop>
        <me:pop ref="Formamide2">0.971887</me:pop>
        <me:pop ref="Formaldehyde.log">0.0281131</me:pop>
      </me:population>
      <me:population time="1.58489" logTime="0.2">
        <me:pop ref="CH2oo.log">8.32695e-18</me:pop>
        <me:pop ref="APC">1.35499e-36</me:pop>
        <me:pop ref="Altamine2">4.32703e-23</me:pop>
        <me:pop ref="RC2.log">4.52117e-24</me:pop>
        <me:pop ref="Ring2.log">3.24508e-10</me:pop>
        <me:pop ref="Formamide2">0.971887</me:pop>
        <me:pop ref="Formaldehyde.log">0.0281131</me:pop>
      </me:population>
      <me:population time="1.99526" logTime="0.3">
        <me:pop ref="CH2oo.log">3.14895e-22</me:pop>
        <me:pop ref="APC">1.68422e-39</me:pop>
        <me:pop ref="Altamine2">4.32631e-23</me:pop>
        <me:pop ref="RC2.log">1.70974e-28</me:pop>
        <me:pop ref="Ring2.log">3.24508e-10</me:pop>
        <me:pop ref="Formamide2">0.971887</me:pop>
        <me:pop ref="Formaldehyde.log">0.0281131</me:pop>
      </me:population>
      <me:population time="2.51189" logTime="0.4">
        <me:pop ref="CH2oo.log">8.52697e-28</me:pop>
        <me:pop ref="APC">1.63304e-39</me:pop>
        <me:pop ref="Altamine2">4.32631e-23</me:pop>
        <me:pop ref="RC2.log">4.62977e-34</me:pop>
        <me:pop ref="Ring2.log">3.24508e-10</me:pop>
        <me:pop ref="Formamide2">0.971887</me:pop>
        <me:pop ref="Formaldehyde.log">0.0281131</me:pop>
      </me:population>
      <me:population time="3.16228" logTime="0.5">
        <me:pop ref="CH2oo.log">8.3539e-35</me:pop>
        <me:pop ref="APC">1.63304e-39</me:pop>
        <me:pop ref="Altamine2">4.32631e-23</me:pop>
        <me:pop ref="RC2.log">4.5358e-41</me:pop>
        <me:pop ref="Ring2.log">3.24508e-10</me:pop>
        <me:pop ref="Formamide2">0.971887</me:pop>
        <me:pop ref="Formaldehyde.log">0.0281131</me:pop>
      </me:population>
      <me:population time="3.98107" logTime="0.6">
        <me:pop ref="CH2oo.log">1.33683e-43</me:pop>
        <me:pop ref="APC">1.63304e-39</me:pop>
        <me:pop ref="Altamine2">4.32631e-23</me:pop>
        <me:pop ref="RC2.log">2.57005e-49</me:pop>
        <me:pop ref="Ring2.log">3.24508e-10</me:pop>
        <me:pop ref="Formamide2">0.971887</me:pop>
        <me:pop ref="Formaldehyde.log">0.0281131</me:pop>
      </me:population>
      <me:population time="5.01187" logTime="0.7">
        <me:pop ref="CH2oo.log">8.31061e-45</me:pop>
        <me:pop ref="APC">1.63304e-39</me:pop>
        <me:pop ref="Altamine2">4.32631e-23</me:pop>
        <me:pop ref="RC2.log">1.88934e-49</me:pop>
        <me:pop ref="Ring2.log">3.24508e-10</me:pop>
        <me:pop ref="Formamide2">0.971887</me:pop>
        <me:pop ref="Formaldehyde.log">0.0281131</me:pop>
      </me:population>
      <me:population time="6.30957" logTime="0.8">
        <me:pop ref="CH2oo.log">8.31061e-45</me:pop>
        <me:pop ref="APC">1.63304e-39</me:pop>
        <me:pop ref="Altamine2">4.32631e-23</me:pop>
        <me:pop ref="RC2.log">1.88934e-49</me:pop>
        <me:pop ref="Ring2.log">3.24508e-10</me:pop>
        <me:pop ref="Formamide2">0.971887</me:pop>
        <me:pop ref="Formaldehyde.log">0.0281131</me:pop>
      </me:population>
      <me:population time="7.94328" logTime="0.9">
        <me:pop ref="CH2oo.log">8.31061e-45</me:pop>
        <me:pop ref="APC">1.63304e-39</me:pop>
        <me:pop ref="Altamine2">4.32631e-23</me:pop>
        <me:pop ref="RC2.log">1.88934e-49</me:pop>
        <me:pop ref="Ring2.log">3.24508e-10</me:pop>
        <me:pop ref="Formamide2">0.971887</me:pop>
        <me:pop ref="Formaldehyde.log">0.0281131</me:pop>
      </me:population>
      <me:population time="10" logTime="1">
        <me:pop ref="CH2oo.log">8.31061e-45</me:pop>
        <me:pop ref="APC">1.63304e-39</me:pop>
        <me:pop ref="Altamine2">4.32631e-23</me:pop>
        <me:pop ref="RC2.log">1.88934e-49</me:pop>
        <me:pop ref="Ring2.log">3.24508e-10</me:pop>
        <me:pop ref="Formamide2">0.971887</me:pop>
        <me:pop ref="Formaldehyde.log">0.0281131</me:pop>
      </me:population>
      <me:population time="12.5893" logTime="1.1">
        <me:pop ref="CH2oo.log">8.31061e-45</me:pop>
        <me:pop ref="APC">1.63304e-39</me:pop>
        <me:pop ref="Altamine2">4.32631e-23</me:pop>
        <me:pop ref="RC2.log">1.88934e-49</me:pop>
        <me:pop ref="Ring2.log">3.24508e-10</me:pop>
        <me:pop ref="Formamide2">0.971887</me:pop>
        <me:pop ref="Formaldehyde.log">0.0281131</me:pop>
      </me:population>
      <me:population time="15.8489" logTime="1.2">
        <me:pop ref="CH2oo.log">8.31061e-45</me:pop>
        <me:pop ref="APC">1.63304e-39</me:pop>
        <me:pop ref="Altamine2">4.32631e-23</me:pop>
        <me:pop ref="RC2.log">1.88934e-49</me:pop>
        <me:pop ref="Ring2.log">3.24508e-10</me:pop>
        <me:pop ref="Formamide2">0.971887</me:pop>
        <me:pop ref="Formaldehyde.log">0.0281131</me:pop>
      </me:population>
      <me:population time="19.9526" logTime="1.3">
        <me:pop ref="CH2oo.log">8.31061e-45</me:pop>
        <me:pop ref="APC">1.63304e-39</me:pop>
        <me:pop ref="Altamine2">4.32631e-23</me:pop>
        <me:pop ref="RC2.log">1.88934e-49</me:pop>
        <me:pop ref="Ring2.log">3.24508e-10</me:pop>
        <me:pop ref="Formamide2">0.971887</me:pop>
        <me:pop ref="Formaldehyde.log">0.0281131</me:pop>
      </me:population>
      <me:population time="25.1189" logTime="1.4">
        <me:pop ref="CH2oo.log">8.31061e-45</me:pop>
        <me:pop ref="APC">1.63304e-39</me:pop>
        <me:pop ref="Altamine2">4.32631e-23</me:pop>
        <me:pop ref="RC2.log">1.88934e-49</me:pop>
        <me:pop ref="Ring2.log">3.24508e-10</me:pop>
        <me:pop ref="Formamide2">0.971887</me:pop>
        <me:pop ref="Formaldehyde.log">0.0281131</me:pop>
      </me:population>
      <me:population time="31.6228" logTime="1.5">
        <me:pop ref="CH2oo.log">8.31061e-45</me:pop>
        <me:pop ref="APC">1.63304e-39</me:pop>
        <me:pop ref="Altamine2">4.32631e-23</me:pop>
        <me:pop ref="RC2.log">1.88934e-49</me:pop>
        <me:pop ref="Ring2.log">3.24508e-10</me:pop>
        <me:pop ref="Formamide2">0.971887</me:pop>
        <me:pop ref="Formaldehyde.log">0.0281131</me:pop>
      </me:population>
      <me:population time="39.8107" logTime="1.6">
        <me:pop ref="CH2oo.log">8.31061e-45</me:pop>
        <me:pop ref="APC">1.63304e-39</me:pop>
        <me:pop ref="Altamine2">4.32631e-23</me:pop>
        <me:pop ref="RC2.log">1.88934e-49</me:pop>
        <me:pop ref="Ring2.log">3.24508e-10</me:pop>
        <me:pop ref="Formamide2">0.971887</me:pop>
        <me:pop ref="Formaldehyde.log">0.0281131</me:pop>
      </me:population>
      <me:population time="50.1187" logTime="1.7">
        <me:pop ref="CH2oo.log">8.31061e-45</me:pop>
        <me:pop ref="APC">1.63304e-39</me:pop>
        <me:pop ref="Altamine2">4.32631e-23</me:pop>
        <me:pop ref="RC2.log">1.88934e-49</me:pop>
        <me:pop ref="Ring2.log">3.24508e-10</me:pop>
        <me:pop ref="Formamide2">0.971887</me:pop>
        <me:pop ref="Formaldehyde.log">0.0281131</me:pop>
      </me:population>
      <me:population time="63.0957" logTime="1.8">
        <me:pop ref="CH2oo.log">8.31061e-45</me:pop>
        <me:pop ref="APC">1.63304e-39</me:pop>
        <me:pop ref="Altamine2">4.32631e-23</me:pop>
        <me:pop ref="RC2.log">1.88934e-49</me:pop>
        <me:pop ref="Ring2.log">3.24508e-10</me:pop>
        <me:pop ref="Formamide2">0.971887</me:pop>
        <me:pop ref="Formaldehyde.log">0.0281131</me:pop>
      </me:population>
      <me:population time="79.4328" logTime="1.9">
        <me:pop ref="CH2oo.log">8.31061e-45</me:pop>
        <me:pop ref="APC">1.63304e-39</me:pop>
        <me:pop ref="Altamine2">4.32631e-23</me:pop>
        <me:pop ref="RC2.log">1.88934e-49</me:pop>
        <me:pop ref="Ring2.log">3.24508e-10</me:pop>
        <me:pop ref="Formamide2">0.971887</me:pop>
        <me:pop ref="Formaldehyde.log">0.0281131</me:pop>
      </me:population>
      <me:population time="100" logTime="2">
        <me:pop ref="CH2oo.log">8.31061e-45</me:pop>
        <me:pop ref="APC">1.63304e-39</me:pop>
        <me:pop ref="Altamine2">4.32631e-23</me:pop>
        <me:pop ref="RC2.log">1.88934e-49</me:pop>
        <me:pop ref="Ring2.log">3.24508e-10</me:pop>
        <me:pop ref="Formamide2">0.971887</me:pop>
        <me:pop ref="Formaldehyde.log">0.0281131</me:pop>
      </me:population>
      <me:population time="125.893" logTime="2.1">
        <me:pop ref="CH2oo.log">8.31061e-45</me:pop>
        <me:pop ref="APC">1.63304e-39</me:pop>
        <me:pop ref="Altamine2">4.32631e-23</me:pop>
        <me:pop ref="RC2.log">1.88934e-49</me:pop>
        <me:pop ref="Ring2.log">3.24508e-10</me:pop>
        <me:pop ref="Formamide2">0.971887</me:pop>
        <me:pop ref="Formaldehyde.log">0.0281131</me:pop>
      </me:population>
      <me:population time="158.489" logTime="2.2">
        <me:pop ref="CH2oo.log">8.31061e-45</me:pop>
        <me:pop ref="APC">1.63304e-39</me:pop>
        <me:pop ref="Altamine2">4.32631e-23</me:pop>
        <me:pop ref="RC2.log">1.88934e-49</me:pop>
        <me:pop ref="Ring2.log">3.24508e-10</me:pop>
        <me:pop ref="Formamide2">0.971887</me:pop>
        <me:pop ref="Formaldehyde.log">0.0281131</me:pop>
      </me:population>
      <me:population time="199.526" logTime="2.3">
        <me:pop ref="CH2oo.log">8.31061e-45</me:pop>
        <me:pop ref="APC">1.63304e-39</me:pop>
        <me:pop ref="Altamine2">4.32631e-23</me:pop>
        <me:pop ref="RC2.log">1.88934e-49</me:pop>
        <me:pop ref="Ring2.log">3.24508e-10</me:pop>
        <me:pop ref="Formamide2">0.971887</me:pop>
        <me:pop ref="Formaldehyde.log">0.0281131</me:pop>
      </me:population>
      <me:population time="251.189" logTime="2.4">
        <me:pop ref="CH2oo.log">8.31061e-45</me:pop>
        <me:pop ref="APC">1.63304e-39</me:pop>
        <me:pop ref="Altamine2">4.32631e-23</me:pop>
        <me:pop ref="RC2.log">1.88934e-49</me:pop>
        <me:pop ref="Ring2.log">3.24508e-10</me:pop>
        <me:pop ref="Formamide2">0.971887</me:pop>
        <me:pop ref="Formaldehyde.log">0.0281131</me:pop>
      </me:population>
      <me:population time="316.228" logTime="2.5">
        <me:pop ref="CH2oo.log">8.31061e-45</me:pop>
        <me:pop ref="APC">1.63304e-39</me:pop>
        <me:pop ref="Altamine2">4.32631e-23</me:pop>
        <me:pop ref="RC2.log">1.88934e-49</me:pop>
        <me:pop ref="Ring2.log">3.24508e-10</me:pop>
        <me:pop ref="Formamide2">0.971887</me:pop>
        <me:pop ref="Formaldehyde.log">0.0281131</me:pop>
      </me:population>
      <me:population time="398.107" logTime="2.6">
        <me:pop ref="CH2oo.log">8.31061e-45</me:pop>
        <me:pop ref="APC">1.63304e-39</me:pop>
        <me:pop ref="Altamine2">4.32631e-23</me:pop>
        <me:pop ref="RC2.log">1.88934e-49</me:pop>
        <me:pop ref="Ring2.log">3.24508e-10</me:pop>
        <me:pop ref="Formamide2">0.971887</me:pop>
        <me:pop ref="Formaldehyde.log">0.0281131</me:pop>
      </me:population>
      <me:population time="501.187" logTime="2.7">
        <me:pop ref="CH2oo.log">8.31061e-45</me:pop>
        <me:pop ref="APC">1.63304e-39</me:pop>
        <me:pop ref="Altamine2">4.32631e-23</me:pop>
        <me:pop ref="RC2.log">1.88934e-49</me:pop>
        <me:pop ref="Ring2.log">3.24508e-10</me:pop>
        <me:pop ref="Formamide2">0.971887</me:pop>
        <me:pop ref="Formaldehyde.log">0.0281131</me:pop>
      </me:population>
      <me:population time="630.957" logTime="2.8">
        <me:pop ref="CH2oo.log">8.31061e-45</me:pop>
        <me:pop ref="APC">1.63304e-39</me:pop>
        <me:pop ref="Altamine2">4.32631e-23</me:pop>
        <me:pop ref="RC2.log">1.88934e-49</me:pop>
        <me:pop ref="Ring2.log">3.24508e-10</me:pop>
        <me:pop ref="Formamide2">0.971887</me:pop>
        <me:pop ref="Formaldehyde.log">0.0281131</me:pop>
      </me:population>
      <me:population time="794.328" logTime="2.9">
        <me:pop ref="CH2oo.log">8.31061e-45</me:pop>
        <me:pop ref="APC">1.63304e-39</me:pop>
        <me:pop ref="Altamine2">4.32631e-23</me:pop>
        <me:pop ref="RC2.log">1.88934e-49</me:pop>
        <me:pop ref="Ring2.log">3.24508e-10</me:pop>
        <me:pop ref="Formamide2">0.971887</me:pop>
        <me:pop ref="Formaldehyde.log">0.0281131</me:pop>
      </me:population>
      <me:population time="1000" logTime="3">
        <me:pop ref="CH2oo.log">8.31061e-45</me:pop>
        <me:pop ref="APC">1.63304e-39</me:pop>
        <me:pop ref="Altamine2">4.32631e-23</me:pop>
        <me:pop ref="RC2.log">1.88934e-49</me:pop>
        <me:pop ref="Ring2.log">3.24508e-10</me:pop>
        <me:pop ref="Formamide2">0.971887</me:pop>
        <me:pop ref="Formaldehyde.log">0.0281131</me:pop>
      </me:population>
      <me:population time="1258.93" logTime="3.1">
        <me:pop ref="CH2oo.log">8.31061e-45</me:pop>
        <me:pop ref="APC">1.63304e-39</me:pop>
        <me:pop ref="Altamine2">4.32631e-23</me:pop>
        <me:pop ref="RC2.log">1.88934e-49</me:pop>
        <me:pop ref="Ring2.log">3.24508e-10</me:pop>
        <me:pop ref="Formamide2">0.971887</me:pop>
        <me:pop ref="Formaldehyde.log">0.0281131</me:pop>
      </me:population>
      <me:population time="1584.89" logTime="3.2">
        <me:pop ref="CH2oo.log">8.3106e-45</me:pop>
        <me:pop ref="APC">1.63304e-39</me:pop>
        <me:pop ref="Altamine2">4.32631e-23</me:pop>
        <me:pop ref="RC2.log">1.88934e-49</me:pop>
        <me:pop ref="Ring2.log">3.24508e-10</me:pop>
        <me:pop ref="Formamide2">0.971887</me:pop>
        <me:pop ref="Formaldehyde.log">0.0281131</me:pop>
      </me:population>
      <me:population time="1995.26" logTime="3.3">
        <me:pop ref="CH2oo.log">8.3106e-45</me:pop>
        <me:pop ref="APC">1.63304e-39</me:pop>
        <me:pop ref="Altamine2">4.32631e-23</me:pop>
        <me:pop ref="RC2.log">1.88933e-49</me:pop>
        <me:pop ref="Ring2.log">3.24508e-10</me:pop>
        <me:pop ref="Formamide2">0.971887</me:pop>
        <me:pop ref="Formaldehyde.log">0.0281131</me:pop>
      </me:population>
      <me:population time="2511.89" logTime="3.4">
        <me:pop ref="CH2oo.log">8.3106e-45</me:pop>
        <me:pop ref="APC">1.63304e-39</me:pop>
        <me:pop ref="Altamine2">4.32631e-23</me:pop>
        <me:pop ref="RC2.log">1.88933e-49</me:pop>
        <me:pop ref="Ring2.log">3.24508e-10</me:pop>
        <me:pop ref="Formamide2">0.971887</me:pop>
        <me:pop ref="Formaldehyde.log">0.0281131</me:pop>
      </me:population>
      <me:population time="3162.28" logTime="3.5">
        <me:pop ref="CH2oo.log">8.31059e-45</me:pop>
        <me:pop ref="APC">1.63304e-39</me:pop>
        <me:pop ref="Altamine2">4.32631e-23</me:pop>
        <me:pop ref="RC2.log">1.88933e-49</me:pop>
        <me:pop ref="Ring2.log">3.24508e-10</me:pop>
        <me:pop ref="Formamide2">0.971887</me:pop>
        <me:pop ref="Formaldehyde.log">0.0281131</me:pop>
      </me:population>
      <me:population time="3981.07" logTime="3.6">
        <me:pop ref="CH2oo.log">8.31059e-45</me:pop>
        <me:pop ref="APC">1.63303e-39</me:pop>
        <me:pop ref="Altamine2">4.32631e-23</me:pop>
        <me:pop ref="RC2.log">1.88933e-49</me:pop>
        <me:pop ref="Ring2.log">3.24507e-10</me:pop>
        <me:pop ref="Formamide2">0.971887</me:pop>
        <me:pop ref="Formaldehyde.log">0.0281131</me:pop>
      </me:population>
      <me:population time="5011.87" logTime="3.7">
        <me:pop ref="CH2oo.log">8.31058e-45</me:pop>
        <me:pop ref="APC">1.63303e-39</me:pop>
        <me:pop ref="Altamine2">4.32631e-23</me:pop>
        <me:pop ref="RC2.log">1.88933e-49</me:pop>
        <me:pop ref="Ring2.log">3.24507e-10</me:pop>
        <me:pop ref="Formamide2">0.971887</me:pop>
        <me:pop ref="Formaldehyde.log">0.0281131</me:pop>
      </me:population>
      <me:population time="6309.57" logTime="3.8">
        <me:pop ref="CH2oo.log">8.31058e-45</me:pop>
        <me:pop ref="APC">1.63303e-39</me:pop>
        <me:pop ref="Altamine2">4.32631e-23</me:pop>
        <me:pop ref="RC2.log">1.88933e-49</me:pop>
        <me:pop ref="Ring2.log">3.24507e-10</me:pop>
        <me:pop ref="Formamide2">0.971887</me:pop>
        <me:pop ref="Formaldehyde.log">0.0281131</me:pop>
      </me:population>
      <me:population time="7943.28" logTime="3.9">
        <me:pop ref="CH2oo.log">8.31057e-45</me:pop>
        <me:pop ref="APC">1.63303e-39</me:pop>
        <me:pop ref="Altamine2">4.32631e-23</me:pop>
        <me:pop ref="RC2.log">1.88933e-49</me:pop>
        <me:pop ref="Ring2.log">3.24507e-10</me:pop>
        <me:pop ref="Formamide2">0.971887</me:pop>
        <me:pop ref="Formaldehyde.log">0.0281131</me:pop>
      </me:population>
      <me:population time="10000" logTime="4">
        <me:pop ref="CH2oo.log">8.31056e-45</me:pop>
        <me:pop ref="APC">1.63303e-39</me:pop>
        <me:pop ref="Altamine2">4.32631e-23</me:pop>
        <me:pop ref="RC2.log">1.88932e-49</me:pop>
        <me:pop ref="Ring2.log">3.24506e-10</me:pop>
        <me:pop ref="Formamide2">0.971887</me:pop>
        <me:pop ref="Formaldehyde.log">0.0281131</me:pop>
      </me:population>
      <me:population time="12589.3" logTime="4.1">
        <me:pop ref="CH2oo.log">8.31054e-45</me:pop>
        <me:pop ref="APC">1.63302e-39</me:pop>
        <me:pop ref="Altamine2">4.32631e-23</me:pop>
        <me:pop ref="RC2.log">1.88932e-49</me:pop>
        <me:pop ref="Ring2.log">3.24505e-10</me:pop>
        <me:pop ref="Formamide2">0.971887</me:pop>
        <me:pop ref="Formaldehyde.log">0.0281131</me:pop>
      </me:population>
      <me:population time="15848.9" logTime="4.2">
        <me:pop ref="CH2oo.log">8.31052e-45</me:pop>
        <me:pop ref="APC">1.63302e-39</me:pop>
        <me:pop ref="Altamine2">4.32631e-23</me:pop>
        <me:pop ref="RC2.log">1.88932e-49</me:pop>
        <me:pop ref="Ring2.log">3.24505e-10</me:pop>
        <me:pop ref="Formamide2">0.971887</me:pop>
        <me:pop ref="Formaldehyde.log">0.0281131</me:pop>
      </me:population>
      <me:population time="19952.6" logTime="4.3">
        <me:pop ref="CH2oo.log">8.3105e-45</me:pop>
        <me:pop ref="APC">1.63302e-39</me:pop>
        <me:pop ref="Altamine2">4.32631e-23</me:pop>
        <me:pop ref="RC2.log">1.88931e-49</me:pop>
        <me:pop ref="Ring2.log">3.24504e-10</me:pop>
        <me:pop ref="Formamide2">0.971887</me:pop>
        <me:pop ref="Formaldehyde.log">0.0281131</me:pop>
      </me:population>
      <me:population time="25118.9" logTime="4.4">
        <me:pop ref="CH2oo.log">8.31047e-45</me:pop>
        <me:pop ref="APC">1.63301e-39</me:pop>
        <me:pop ref="Altamine2">4.32631e-23</me:pop>
        <me:pop ref="RC2.log">1.8893e-49</me:pop>
        <me:pop ref="Ring2.log">3.24503e-10</me:pop>
        <me:pop ref="Formamide2">0.971887</me:pop>
        <me:pop ref="Formaldehyde.log">0.0281131</me:pop>
      </me:population>
      <me:population time="31622.8" logTime="4.5">
        <me:pop ref="CH2oo.log">8.31043e-45</me:pop>
        <me:pop ref="APC">1.633e-39</me:pop>
        <me:pop ref="Altamine2">4.32631e-23</me:pop>
        <me:pop ref="RC2.log">1.8893e-49</me:pop>
        <me:pop ref="Ring2.log">3.24501e-10</me:pop>
        <me:pop ref="Formamide2">0.971887</me:pop>
        <me:pop ref="Formaldehyde.log">0.0281131</me:pop>
      </me:population>
      <me:population time="39810.7" logTime="4.6">
        <me:pop ref="CH2oo.log">8.31039e-45</me:pop>
        <me:pop ref="APC">1.63299e-39</me:pop>
        <me:pop ref="Altamine2">4.32631e-23</me:pop>
        <me:pop ref="RC2.log">1.88929e-49</me:pop>
        <me:pop ref="Ring2.log">3.24499e-10</me:pop>
        <me:pop ref="Formamide2">0.971887</me:pop>
        <me:pop ref="Formaldehyde.log">0.0281131</me:pop>
      </me:population>
      <me:population time="50118.7" logTime="4.7">
        <me:pop ref="CH2oo.log">8.31033e-45</me:pop>
        <me:pop ref="APC">1.63298e-39</me:pop>
        <me:pop ref="Altamine2">4.32631e-23</me:pop>
        <me:pop ref="RC2.log">1.88927e-49</me:pop>
        <me:pop ref="Ring2.log">3.24497e-10</me:pop>
        <me:pop ref="Formamide2">0.971887</me:pop>
        <me:pop ref="Formaldehyde.log">0.0281131</me:pop>
      </me:population>
      <me:population time="63095.7" logTime="4.8">
        <me:pop ref="CH2oo.log">8.31026e-45</me:pop>
        <me:pop ref="APC">1.63297e-39</me:pop>
        <me:pop ref="Altamine2">4.32631e-23</me:pop>
        <me:pop ref="RC2.log">1.88926e-49</me:pop>
        <me:pop ref="Ring2.log">3.24494e-10</me:pop>
        <me:pop ref="Formamide2">0.971887</me:pop>
        <me:pop ref="Formaldehyde.log">0.0281131</me:pop>
      </me:population>
      <me:population time="79432.8" logTime="4.9">
        <me:pop ref="CH2oo.log">8.31016e-45</me:pop>
        <me:pop ref="APC">1.63295e-39</me:pop>
        <me:pop ref="Altamine2">4.32631e-23</me:pop>
        <me:pop ref="RC2.log">1.88924e-49</me:pop>
        <me:pop ref="Ring2.log">3.24491e-10</me:pop>
        <me:pop ref="Formamide2">0.971887</me:pop>
        <me:pop ref="Formaldehyde.log">0.0281131</me:pop>
      </me:population>
      <me:population time="100000" logTime="5">
        <me:pop ref="CH2oo.log">8.31005e-45</me:pop>
        <me:pop ref="APC">1.63293e-39</me:pop>
        <me:pop ref="Altamine2">4.32631e-23</me:pop>
        <me:pop ref="RC2.log">1.88921e-49</me:pop>
        <me:pop ref="Ring2.log">3.24486e-10</me:pop>
        <me:pop ref="Formamide2">0.971887</me:pop>
        <me:pop ref="Formaldehyde.log">0.0281131</me:pop>
      </me:population>
    </me:populationList>
    <me:rateList T="298.15" conc="3.2388e+16" bathGas="N2" units="s-1">
      <me:warning> WARNING: Chemically significant eigenvalues (CSE) not well separated from internal energy relaxation eigenvals (IEREs).  The last CSE = -1.54296e+06 and the first IERE = -1.92737e+06 (last CSE)/(first IERE) ratio = 0.800552, which is less than an order of magnitude  Results obtained from Bartis Widom eigenvalue-vector analysis may be unreliable </me:warning>
      <me:firstOrderLoss ref="APC">-1.54296e+06</me:firstOrderLoss>
      <me:firstOrderLoss ref="Altamine2">-4.05944e-17</me:firstOrderLoss>
      <me:firstOrderLoss ref="CH2oo.log">-24.8428</me:firstOrderLoss>
      <me:firstOrderLoss ref="RC2.log">-185926</me:firstOrderLoss>
      <me:firstOrderLoss ref="Ring2.log">-6.80179e-10</me:firstOrderLoss>
      <me:firstOrderRate fromRef="APC" toRef="Altamine2" reactionType="isomerization">1.82712e-17</me:firstOrderRate>
      <me:firstOrderRate fromRef="APC" toRef="CH2oo.log" reactionType="isomerization">-6.85511e-69</me:firstOrderRate>
      <me:firstOrderRate fromRef="APC" toRef="RC2.log" reactionType="isomerization">2.02458e-69</me:firstOrderRate>
      <me:firstOrderRate fromRef="APC" toRef="Ring2.log" reactionType="isomerization">-2.28693e-44</me:firstOrderRate>
      <me:firstOrderRate fromRef="Altamine2" toRef="APC" reactionType="isomerization">9.98256e-25</me:firstOrderRate>
      <me:firstOrderRate fromRef="Altamine2" toRef="CH2oo.log" reactionType="isomerization">4.43509e-99</me:firstOrderRate>
      <me:firstOrderRate fromRef="Altamine2" toRef="RC2.log" reactionType="isomerization">-1.30986e-99</me:firstOrderRate>
      <me:firstOrderRate fromRef="Altamine2" toRef="Ring2.log" reactionType="isomerization">1.47959e-74</me:firstOrderRate>
      <me:firstOrderRate fromRef="CH2oo.log" toRef="APC" reactionType="isomerization">-4.28256e+08</me:firstOrderRate>
      <me:firstOrderRate fromRef="CH2oo.log" toRef="Altamine2" reactionType="isomerization">5.07127e-15</me:firstOrderRate>
      <me:firstOrderRate fromRef="CH2oo.log" toRef="RC2.log" reactionType="isomerization">0.100936</me:firstOrderRate>
      <me:firstOrderRate fromRef="CH2oo.log" toRef="Ring2.log" reactionType="isomerization">7.66643e-09</me:firstOrderRate>
      <me:firstOrderRate fromRef="RC2.log" toRef="APC" reactionType="isomerization">6.71361e+13</me:firstOrderRate>
      <me:firstOrderRate fromRef="RC2.log" toRef="Altamine2" reactionType="isomerization">-7.95006e-10</me:firstOrderRate>
      <me:firstOrderRate fromRef="RC2.log" toRef="CH2oo.log" reactionType="isomerization">53576.9</me:firstOrderRate>
      <me:firstOrderRate fromRef="RC2.log" toRef="Ring2.log" reactionType="isomerization">0.000710684</me:firstOrderRate>
      <me:firstOrderRate fromRef="Ring2.log" toRef="APC" reactionType="isomerization">-1.12752e+08</me:firstOrderRate>
      <me:firstOrderRate fromRef="Ring2.log" toRef="Altamine2" reactionType="isomerization">1.33517e-15</me:firstOrderRate>
      <me:firstOrderRate fromRef="Ring2.log" toRef="CH2oo.log" reactionType="isomerization">6.05027e-34</me:firstOrderRate>
      <me:firstOrderRate fromRef="Ring2.log" toRef="RC2.log" reactionType="isomerization">1.05664e-34</me:firstOrderRate>
      <me:firstOrderRate fromRef="APC" toRef="Formamide2+CO" reactionType="irreversible">2.2251e-31</me:firstOrderRate>
      <me:firstOrderRate fromRef="Altamine2" toRef="Formamide2+CO" reactionType="irreversible">4.05652e-17</me:firstOrderRate>
      <me:firstOrderRate fromRef="CH2oo.log" toRef="Formamide2+CO" reactionType="irreversible">24.0634</me:firstOrderRate>
      <me:firstOrderRate fromRef="RC2.log" toRef="Formamide2+CO" reactionType="irreversible">128131</me:firstOrderRate>
      <me:firstOrderRate fromRef="Ring2.log" toRef="Formamide2+CO" reactionType="irreversible">6.81243e-10</me:firstOrderRate>
      <me:firstOrderRate fromRef="APC" toRef="Formaldehyde.log+IsoC2.log" reactionType="irreversible">6.93254e-37</me:firstOrderRate>
      <me:firstOrderRate fromRef="Altamine2" toRef="Formaldehyde.log+IsoC2.log" reactionType="irreversible">-4.48518e-67</me:firstOrderRate>
      <me:firstOrderRate fromRef="CH2oo.log" toRef="Formaldehyde.log+IsoC2.log" reactionType="irreversible">0.696709</me:firstOrderRate>
      <me:firstOrderRate fromRef="RC2.log" toRef="Formaldehyde.log+IsoC2.log" reactionType="irreversible">2518.81</me:firstOrderRate>
      <me:firstOrderRate fromRef="Ring2.log" toRef="Formaldehyde.log+IsoC2.log" reactionType="irreversible">1.48567e-15</me:firstOrderRate>
    </me:rateList>
    <me:eigenvalueList number="3218" selection="12">
      <me:eigenvalue>-1.16544e+08</me:eigenvalue>
      <me:eigenvalue>-1.1379e+08</me:eigenvalue>
      <me:eigenvalue>-1.04454e+08</me:eigenvalue>
      <me:eigenvalue>-9.83921e+07</me:eigenvalue>
      <me:eigenvalue>-9.40484e+07</me:eigenvalue>
      <me:eigenvalue>-8.5653e+07</me:eigenvalue>
      <me:eigenvalue>-7.70622e+07</me:eigenvalue>
      <me:eigenvalue>-6.17184e+07</me:eigenvalue>
      <me:eigenvalue>-4.12965e+06</me:eigenvalue>
      <me:eigenvalue>-26.1761</me:eigenvalue>
      <me:eigenvalue>-9.08484e-10</me:eigenvalue>
      <me:eigenvalue>-4.06036e-17</me:eigenvalue>
    </me:eigenvalueList>
    <me:populationList T="298.15" conc="1.29552e+18">
      <me:population time="1e-10" logTime="-10">
        <me:pop ref="CH2oo.log">1</me:pop>
        <me:pop ref="APC">4.17591e-20</me:pop>
        <me:pop ref="Altamine2">2.14298e-10</me:pop>
        <me:pop ref="RC2.log">9.78334e-08</me:pop>
        <me:pop ref="Ring2.log">1.90359e-09</me:pop>
        <me:pop ref="Formamide2">2.67948e-10</me:pop>
        <me:pop ref="Formaldehyde.log">1.16659e-11</me:pop>
      </me:population>
      <me:population time="1.25893e-10" logTime="-9.9">
        <me:pop ref="CH2oo.log">1</me:pop>
        <me:pop ref="APC">5.3862e-20</me:pop>
        <me:pop ref="Altamine2">2.77375e-10</me:pop>
        <me:pop ref="RC2.log">9.87381e-08</me:pop>
        <me:pop ref="Ring2.log">2.27533e-09</me:pop>
        <me:pop ref="Formamide2">4.52699e-10</me:pop>
        <me:pop ref="Formaldehyde.log">1.92715e-11</me:pop>
      </me:population>
      <me:population time="1.58489e-10" logTime="-9.8">
        <me:pop ref="CH2oo.log">1</me:pop>
        <me:pop ref="APC">6.74258e-20</me:pop>
        <me:pop ref="Altamine2">3.48532e-10</me:pop>
        <me:pop ref="RC2.log">9.96373e-08</me:pop>
        <me:pop ref="Ring2.log">2.6888e-09</me:pop>
        <me:pop ref="Formamide2">7.47577e-10</me:pop>
        <me:pop ref="Formaldehyde.log">3.0595e-11</me:pop>
      </me:population>
      <me:population time="1.99526e-10" logTime="-9.7">
        <me:pop ref="CH2oo.log">1</me:pop>
        <me:pop ref="APC">8.19095e-20</me:pop>
        <me:pop ref="Altamine2">4.25077e-10</me:pop>
        <me:pop ref="RC2.log">1.00515e-07</me:pop>
        <me:pop ref="Ring2.log">3.13585e-09</me:pop>
        <me:pop ref="Formamide2">1.20463e-09</me:pop>
        <me:pop ref="Formaldehyde.log">4.69898e-11</me:pop>
      </me:population>
      <me:population time="2.51189e-10" logTime="-9.6">
        <me:pop ref="CH2oo.log">1</me:pop>
        <me:pop ref="APC">9.6629e-20</me:pop>
        <me:pop ref="Altamine2">5.03501e-10</me:pop>
        <me:pop ref="RC2.log">1.01375e-07</me:pop>
        <me:pop ref="Ring2.log">3.60308e-09</me:pop>
        <me:pop ref="Formamide2">1.89249e-09</me:pop>
        <me:pop ref="Formaldehyde.log">7.02724e-11</me:pop>
      </me:population>
      <me:population time="3.16228e-10" logTime="-9.5">
        <me:pop ref="CH2oo.log">1</me:pop>
        <me:pop ref="APC">1.10838e-19</me:pop>
        <me:pop ref="Altamine2">5.79875e-10</me:pop>
        <me:pop ref="RC2.log">1.0225e-07</me:pop>
        <me:pop ref="Ring2.log">4.07207e-09</me:pop>
        <me:pop ref="Formamide2">2.8985e-09</me:pop>
        <me:pop ref="Formaldehyde.log">1.02802e-10</me:pop>
      </me:population>
      <me:population time="3.98107e-10" logTime="-9.4">
        <me:pop ref="CH2oo.log">1</me:pop>
        <me:pop ref="APC">1.23812e-19</me:pop>
        <me:pop ref="Altamine2">6.50287e-10</me:pop>
        <me:pop ref="RC2.log">1.03197e-07</me:pop>
        <me:pop ref="Ring2.log">4.52102e-09</me:pop>
        <me:pop ref="Formamide2">4.33033e-09</me:pop>
        <me:pop ref="Formaldehyde.log">1.47524e-10</me:pop>
      </me:population>
      <me:population time="5.01187e-10" logTime="-9.3">
        <me:pop ref="CH2oo.log">1</me:pop>
        <me:pop ref="APC">1.34949e-19</me:pop>
        <me:pop ref="Altamine2">7.11356e-10</me:pop>
        <me:pop ref="RC2.log">1.04291e-07</me:pop>
        <me:pop ref="Ring2.log">4.92784e-09</me:pop>
        <me:pop ref="Formamide2">6.317e-09</me:pop>
        <me:pop ref="Formaldehyde.log">2.08002e-10</me:pop>
      </me:population>
      <me:population time="6.30957e-10" logTime="-9.2">
        <me:pop ref="CH2oo.log">1</me:pop>
        <me:pop ref="APC">1.43862e-19</me:pop>
        <me:pop ref="Altamine2">7.60794e-10</me:pop>
        <me:pop ref="RC2.log">1.05614e-07</me:pop>
        <me:pop ref="Ring2.log">5.27425e-09</me:pop>
        <me:pop ref="Formamide2">9.01003e-09</me:pop>
        <me:pop ref="Formaldehyde.log">2.88467e-10</me:pop>
      </me:population>
      <me:population time="7.94328e-10" logTime="-9.1">
        <me:pop ref="CH2oo.log">1</me:pop>
        <me:pop ref="APC">1.50462e-19</me:pop>
        <me:pop ref="Altamine2">7.97865e-10</me:pop>
        <me:pop ref="RC2.log">1.07241e-07</me:pop>
        <me:pop ref="Ring2.log">5.54994e-09</me:pop>
        <me:pop ref="Formamide2">1.25864e-08</me:pop>
        <me:pop ref="Formaldehyde.log">3.93917e-10</me:pop>
      </me:population>
      <me:population time="1e-09" logTime="-9">
        <me:pop ref="CH2oo.log">1</me:pop>
        <me:pop ref="APC">1.54959e-19</me:pop>
        <me:pop ref="Altamine2">8.23496e-10</me:pop>
        <me:pop ref="RC2.log">1.09251e-07</me:pop>
        <me:pop ref="Ring2.log">5.75488e-09</me:pop>
        <me:pop ref="Formamide2">1.72549e-08</me:pop>
        <me:pop ref="Formaldehyde.log">5.30332e-10</me:pop>
      </me:population>
      <me:population time="1.25893e-09" logTime="-8.9">
        <me:pop ref="CH2oo.log">1</me:pop>
        <me:pop ref="APC">1.57793e-19</me:pop>
        <me:pop ref="Altamine2">8.3993e-10</me:pop>
        <me:pop ref="RC2.log">1.1173e-07</me:pop>
        <me:pop ref="Ring2.log">5.89882e-09</me:pop>
        <me:pop ref="Formamide2">2.32694e-08</me:pop>
        <me:pop ref="Formaldehyde.log">7.05024e-10</me:pop>
      </me:population>
      <me:population time="1.58489e-09" logTime="-8.8">
        <me:pop ref="CH2oo.log">1</me:pop>
        <me:pop ref="APC">1.59493e-19</me:pop>
        <me:pop ref="Altamine2">8.49998e-10</me:pop>
        <me:pop ref="RC2.log">1.14774e-07</me:pop>
        <me:pop ref="Ring2.log">5.99762e-09</me:pop>
        <me:pop ref="Formamide2">3.09467e-08</me:pop>
        <me:pop ref="Formaldehyde.log">9.27158e-10</me:pop>
      </me:population>
      <me:population time="1.99526e-09" logTime="-8.7">
        <me:pop ref="CH2oo.log">1</me:pop>
        <me:pop ref="APC">1.6054e-19</me:pop>
        <me:pop ref="Altamine2">8.56335e-10</me:pop>
        <me:pop ref="RC2.log">1.18499e-07</me:pop>
        <me:pop ref="Ring2.log">6.06809e-09</me:pop>
        <me:pop ref="Formamide2">4.06918e-08</me:pop>
        <me:pop ref="Formaldehyde.log">1.20841e-09</me:pop>
      </me:population>
      <me:population time="2.51189e-09" logTime="-8.6">
        <me:pop ref="CH2oo.log">1</me:pop>
        <me:pop ref="APC">1.61274e-19</me:pop>
        <me:pop ref="Altamine2">8.60859e-10</me:pop>
        <me:pop ref="RC2.log">1.23037e-07</me:pop>
        <me:pop ref="Ring2.log">6.12368e-09</me:pop>
        <me:pop ref="Formamide2">5.30255e-08</me:pop>
        <me:pop ref="Formaldehyde.log">1.56373e-09</me:pop>
      </me:population>
      <me:population time="3.16228e-09" logTime="-8.5">
        <me:pop ref="CH2oo.log">1</me:pop>
        <me:pop ref="APC">1.61887e-19</me:pop>
        <me:pop ref="Altamine2">8.64662e-10</me:pop>
        <me:pop ref="RC2.log">1.28543e-07</me:pop>
        <me:pop ref="Ring2.log">6.17272e-09</me:pop>
        <me:pop ref="Formamide2">6.86159e-08</me:pop>
        <me:pop ref="Formaldehyde.log">2.01224e-09</me:pop>
      </me:population>
      <me:population time="3.98107e-09" logTime="-8.4">
        <me:pop ref="CH2oo.log">1</me:pop>
        <me:pop ref="APC">1.62461e-19</me:pop>
        <me:pop ref="Altamine2">8.68216e-10</me:pop>
        <me:pop ref="RC2.log">1.35199e-07</me:pop>
        <me:pop ref="Ring2.log">6.21916e-09</me:pop>
        <me:pop ref="Formamide2">8.83137e-08</me:pop>
        <me:pop ref="Formaldehyde.log">2.5782e-09</me:pop>
      </me:population>
      <me:population time="5.01187e-09" logTime="-8.3">
        <me:pop ref="CH2oo.log">1</me:pop>
        <me:pop ref="APC">1.63014e-19</me:pop>
        <me:pop ref="Altamine2">8.71644e-10</me:pop>
        <me:pop ref="RC2.log">1.43222e-07</me:pop>
        <me:pop ref="Ring2.log">6.26413e-09</me:pop>
        <me:pop ref="Formamide2">1.13197e-07</me:pop>
        <me:pop ref="Formaldehyde.log">3.29233e-09</me:pop>
      </me:population>
      <me:population time="6.30957e-09" logTime="-8.2">
        <me:pop ref="CH2oo.log">1</me:pop>
        <me:pop ref="APC">1.63544e-19</me:pop>
        <me:pop ref="Altamine2">8.74919e-10</me:pop>
        <me:pop ref="RC2.log">1.52877e-07</me:pop>
        <me:pop ref="Ring2.log">6.3074e-09</me:pop>
        <me:pop ref="Formamide2">1.44626e-07</me:pop>
        <me:pop ref="Formaldehyde.log">4.19338e-09</me:pop>
      </me:population>
      <me:population time="7.94328e-09" logTime="-8.1">
        <me:pop ref="CH2oo.log">1</me:pop>
        <me:pop ref="APC">1.64037e-19</me:pop>
        <me:pop ref="Altamine2">8.77972e-10</me:pop>
        <me:pop ref="RC2.log">1.64487e-07</me:pop>
        <me:pop ref="Ring2.log">6.34828e-09</me:pop>
        <me:pop ref="Formamide2">1.84316e-07</me:pop>
        <me:pop ref="Formaldehyde.log">5.33015e-09</me:pop>
      </me:population>
      <me:population time="1e-08" logTime="-8">
        <me:pop ref="CH2oo.log">1</me:pop>
        <me:pop ref="APC">1.64484e-19</me:pop>
        <me:pop ref="Altamine2">8.8074e-10</me:pop>
        <me:pop ref="RC2.log">1.78453e-07</me:pop>
        <me:pop ref="Ring2.log">6.38613e-09</me:pop>
        <me:pop ref="Formamide2">2.34423e-07</me:pop>
        <me:pop ref="Formaldehyde.log">6.76409e-09</me:pop>
      </me:population>
      <me:population time="1.25893e-08" logTime="-7.9">
        <me:pop ref="CH2oo.log">0.999999</me:pop>
        <me:pop ref="APC">1.64879e-19</me:pop>
        <me:pop ref="Altamine2">8.83189e-10</me:pop>
        <me:pop ref="RC2.log">1.95275e-07</me:pop>
        <me:pop ref="Ring2.log">6.42062e-09</me:pop>
        <me:pop ref="Formamide2">2.97664e-07</me:pop>
        <me:pop ref="Formaldehyde.log">8.57251e-09</me:pop>
      </me:population>
      <me:population time="1.58489e-08" logTime="-7.8">
        <me:pop ref="CH2oo.log">0.999999</me:pop>
        <me:pop ref="APC">1.65223e-19</me:pop>
        <me:pop ref="Altamine2">8.85321e-10</me:pop>
        <me:pop ref="RC2.log">2.15571e-07</me:pop>
        <me:pop ref="Ring2.log">6.4519e-09</me:pop>
        <me:pop ref="Formamide2">3.77456e-07</me:pop>
        <me:pop ref="Formaldehyde.log">1.08527e-08</me:pop>
      </me:population>
      <me:population time="1.99526e-08" logTime="-7.7">
        <me:pop ref="CH2oo.log">0.999999</me:pop>
        <me:pop ref="APC">1.65522e-19</me:pop>
        <me:pop ref="Altamine2">8.87176e-10</me:pop>
        <me:pop ref="RC2.log">2.40108e-07</me:pop>
        <me:pop ref="Ring2.log">6.4806e-09</me:pop>
        <me:pop ref="Formamide2">4.78101e-07</me:pop>
        <me:pop ref="Formaldehyde.log">1.37272e-08</me:pop>
      </me:population>
      <me:population time="2.51189e-08" logTime="-7.6">
        <me:pop ref="CH2oo.log">0.999999</me:pop>
        <me:pop ref="APC">1.65787e-19</me:pop>
        <me:pop ref="Altamine2">8.88817e-10</me:pop>
        <me:pop ref="RC2.log">2.69815e-07</me:pop>
        <me:pop ref="Ring2.log">6.50778e-09</me:pop>
        <me:pop ref="Formamide2">6.05017e-07</me:pop>
        <me:pop ref="Formaldehyde.log">1.73502e-08</me:pop>
      </me:population>
      <me:population time="3.16228e-08" logTime="-7.5">
        <me:pop ref="CH2oo.log">0.999999</me:pop>
        <me:pop ref="APC">1.66031e-19</me:pop>
        <me:pop ref="Altamine2">8.90328e-10</me:pop>
        <me:pop ref="RC2.log">3.05803e-07</me:pop>
        <me:pop ref="Ring2.log">6.53487e-09</me:pop>
        <me:pop ref="Formamide2">7.65036e-07</me:pop>
        <me:pop ref="Formaldehyde.log">2.19162e-08</me:pop>
      </me:population>
      <me:population time="3.98107e-08" logTime="-7.4">
        <me:pop ref="CH2oo.log">0.999999</me:pop>
        <me:pop ref="APC">1.6627e-19</me:pop>
        <me:pop ref="Altamine2">8.91811e-10</me:pop>
        <me:pop ref="RC2.log">3.49343e-07</me:pop>
        <me:pop ref="Ring2.log">6.56362e-09</me:pop>
        <me:pop ref="Formamide2">9.66776e-07</me:pop>
        <me:pop ref="Formaldehyde.log">2.76701e-08</me:pop>
      </me:population>
      <me:population time="5.01187e-08" logTime="-7.3">
        <me:pop ref="CH2oo.log">0.999998</me:pop>
        <me:pop ref="APC">1.66522e-19</me:pop>
        <me:pop ref="Altamine2">8.93371e-10</me:pop>
        <me:pop ref="RC2.log">4.01823e-07</me:pop>
        <me:pop ref="Ring2.log">6.596e-09</me:pop>
        <me:pop ref="Formamide2">1.22112e-06</me:pop>
        <me:pop ref="Formaldehyde.log">3.4921e-08</me:pop>
      </me:population>
      <me:population time="6.30957e-08" logTime="-7.2">
        <me:pop ref="CH2oo.log">0.999998</me:pop>
        <me:pop ref="APC">1.66804e-19</me:pop>
        <me:pop ref="Altamine2">8.95111e-10</me:pop>
        <me:pop ref="RC2.log">4.6463e-07</me:pop>
        <me:pop ref="Ring2.log">6.63413e-09</me:pop>
        <me:pop ref="Formamide2">1.54183e-06</me:pop>
        <me:pop ref="Formaldehyde.log">4.40592e-08</me:pop>
      </me:population>
      <me:population time="7.94328e-08" logTime="-7.1">
        <me:pop ref="CH2oo.log">0.999997</me:pop>
        <me:pop ref="APC">1.67128e-19</me:pop>
        <me:pop ref="Altamine2">8.97116e-10</me:pop>
        <me:pop ref="RC2.log">5.38988e-07</me:pop>
        <me:pop ref="Ring2.log">6.68008e-09</me:pop>
        <me:pop ref="Formamide2">1.9463e-06</me:pop>
        <me:pop ref="Formaldehyde.log">5.55774e-08</me:pop>
      </me:population>
      <me:population time="1e-07" logTime="-7">
        <me:pop ref="CH2oo.log">0.999997</me:pop>
        <me:pop ref="APC">1.67503e-19</me:pop>
        <me:pop ref="Altamine2">8.99435e-10</me:pop>
        <me:pop ref="RC2.log">6.25717e-07</me:pop>
        <me:pop ref="Ring2.log">6.73582e-09</me:pop>
        <me:pop ref="Formamide2">2.45656e-06</me:pop>
        <me:pop ref="Formaldehyde.log">7.00983e-08</me:pop>
      </me:population>
      <me:population time="1.25893e-07" logTime="-6.9">
        <me:pop ref="CH2oo.log">0.999996</me:pop>
        <me:pop ref="APC">1.67931e-19</me:pop>
        <me:pop ref="Altamine2">9.02084e-10</me:pop>
        <me:pop ref="RC2.log">7.24926e-07</me:pop>
        <me:pop ref="Ring2.log">6.80326e-09</me:pop>
        <me:pop ref="Formamide2">3.10047e-06</me:pop>
        <me:pop ref="Formaldehyde.log">8.84084e-08</me:pop>
      </me:population>
      <me:population time="1.58489e-07" logTime="-6.8">
        <me:pop ref="CH2oo.log">0.999995</me:pop>
        <me:pop ref="APC">1.68409e-19</me:pop>
        <me:pop ref="Altamine2">9.05039e-10</me:pop>
        <me:pop ref="RC2.log">8.35644e-07</me:pop>
        <me:pop ref="Ring2.log">6.88438e-09</me:pop>
        <me:pop ref="Formamide2">3.91327e-06</me:pop>
        <me:pop ref="Formaldehyde.log">1.11502e-07</me:pop>
      </me:population>
      <me:population time="1.99526e-07" logTime="-6.7">
        <me:pop ref="CH2oo.log">0.999994</me:pop>
        <me:pop ref="APC">1.68926e-19</me:pop>
        <me:pop ref="Altamine2">9.08237e-10</me:pop>
        <me:pop ref="RC2.log">9.55422e-07</me:pop>
        <me:pop ref="Ring2.log">6.98127e-09</me:pop>
        <me:pop ref="Formamide2">4.93953e-06</me:pop>
        <me:pop ref="Formaldehyde.log">1.40633e-07</me:pop>
      </me:population>
      <me:population time="2.51189e-07" logTime="-6.6">
        <me:pop ref="CH2oo.log">0.999992</me:pop>
        <me:pop ref="APC">1.69464e-19</me:pop>
        <me:pop ref="Altamine2">9.11562e-10</me:pop>
        <me:pop ref="RC2.log">1.08003e-06</me:pop>
        <me:pop ref="Ring2.log">7.09626e-09</me:pop>
        <me:pop ref="Formamide2">6.23553e-06</me:pop>
        <me:pop ref="Formaldehyde.log">1.77386e-07</me:pop>
      </me:population>
      <me:population time="3.16228e-07" logTime="-6.5">
        <me:pop ref="CH2oo.log">0.999991</me:pop>
        <me:pop ref="APC">1.69996e-19</me:pop>
        <me:pop ref="Altamine2">9.14856e-10</me:pop>
        <me:pop ref="RC2.log">1.20345e-06</me:pop>
        <me:pop ref="Ring2.log">7.2321e-09</me:pop>
        <me:pop ref="Formamide2">7.87222e-06</me:pop>
        <me:pop ref="Formaldehyde.log">2.23758e-07</me:pop>
      </me:population>
      <me:population time="3.98107e-07" logTime="-6.4">
        <me:pop ref="CH2oo.log">0.999988</me:pop>
        <me:pop ref="APC">1.70492e-19</me:pop>
        <me:pop ref="Altamine2">9.17922e-10</me:pop>
        <me:pop ref="RC2.log">1.31837e-06</me:pop>
        <me:pop ref="Ring2.log">7.39231e-09</me:pop>
        <me:pop ref="Formamide2">9.93889e-06</me:pop>
        <me:pop ref="Formaldehyde.log">2.82261e-07</me:pop>
      </me:population>
      <me:population time="5.01187e-07" logTime="-6.3">
        <me:pop ref="CH2oo.log">0.999986</me:pop>
        <me:pop ref="APC">1.70919e-19</me:pop>
        <me:pop ref="Altamine2">9.20564e-10</me:pop>
        <me:pop ref="RC2.log">1.41739e-06</me:pop>
        <me:pop ref="Ring2.log">7.58182e-09</me:pop>
        <me:pop ref="Formamide2">1.25477e-05</me:pop>
        <me:pop ref="Formaldehyde.log">3.56056e-07</me:pop>
      </me:population>
      <me:population time="6.30957e-07" logTime="-6.2">
        <me:pop ref="CH2oo.log">0.999982</me:pop>
        <me:pop ref="APC">1.71253e-19</me:pop>
        <me:pop ref="Altamine2">9.22628e-10</me:pop>
        <me:pop ref="RC2.log">1.49481e-06</me:pop>
        <me:pop ref="Ring2.log">7.80779e-09</me:pop>
        <me:pop ref="Formamide2">1.58391e-05</me:pop>
        <me:pop ref="Formaldehyde.log">4.49108e-07</me:pop>
      </me:population>
      <me:population time="7.94328e-07" logTime="-6.1">
        <me:pop ref="CH2oo.log">0.999978</me:pop>
        <me:pop ref="APC">1.71483e-19</me:pop>
        <me:pop ref="Altamine2">9.24054e-10</me:pop>
        <me:pop ref="RC2.log">1.54838e-06</me:pop>
        <me:pop ref="Ring2.log">8.08055e-09</me:pop>
        <me:pop ref="Formamide2">1.99895e-05</me:pop>
        <me:pop ref="Formaldehyde.log">5.66397e-07</me:pop>
      </me:population>
      <me:population time="1e-06" logTime="-6">
        <me:pop ref="CH2oo.log">0.999972</me:pop>
        <me:pop ref="APC">1.7162e-19</me:pop>
        <me:pop ref="Altamine2">9.24899e-10</me:pop>
        <me:pop ref="RC2.log">1.5802e-06</me:pop>
        <me:pop ref="Ring2.log">8.41444e-09</me:pop>
        <me:pop ref="Formamide2">2.522e-05</me:pop>
        <me:pop ref="Formaldehyde.log">7.14172e-07</me:pop>
      </me:population>
      <me:population time="1.25893e-06" logTime="-5.9">
        <me:pop ref="CH2oo.log">0.999966</me:pop>
        <me:pop ref="APC">1.71686e-19</me:pop>
        <me:pop ref="Altamine2">9.2531e-10</me:pop>
        <me:pop ref="RC2.log">1.59581e-06</me:pop>
        <me:pop ref="Ring2.log">8.82824e-09</me:pop>
        <me:pop ref="Formamide2">3.18085e-05</me:pop>
        <me:pop ref="Formaldehyde.log">9.00294e-07</me:pop>
      </me:population>
      <me:population time="1.58489e-06" logTime="-5.8">
        <me:pop ref="CH2oo.log">0.999957</me:pop>
        <me:pop ref="APC">1.71711e-19</me:pop>
        <me:pop ref="Altamine2">9.25464e-10</me:pop>
        <me:pop ref="RC2.log">1.60184e-06</me:pop>
        <me:pop ref="Ring2.log">9.34556e-09</me:pop>
        <me:pop ref="Formamide2">4.01049e-05</me:pop>
        <me:pop ref="Formaldehyde.log">1.13465e-06</me:pop>
      </me:population>
      <me:population time="1.99526e-06" logTime="-5.7">
        <me:pop ref="CH2oo.log">0.999946</me:pop>
        <me:pop ref="APC">1.71716e-19</me:pop>
        <me:pop ref="Altamine2">9.255e-10</me:pop>
        <me:pop ref="RC2.log">1.60356e-06</me:pop>
        <me:pop ref="Ring2.log">9.99524e-09</me:pop>
        <me:pop ref="Formamide2">5.05503e-05</me:pop>
        <me:pop ref="Formaldehyde.log">1.42971e-06</me:pop>
      </me:population>
      <me:population time="2.51189e-06" logTime="-5.6">
        <me:pop ref="CH2oo.log">0.999933</me:pop>
        <me:pop ref="APC">1.71716e-19</me:pop>
        <me:pop ref="Altamine2">9.25497e-10</me:pop>
        <me:pop ref="RC2.log">1.60388e-06</me:pop>
        <me:pop ref="Ring2.log">1.08127e-08</me:pop>
        <me:pop ref="Formamide2">6.37003e-05</me:pop>
        <me:pop ref="Formaldehyde.log">1.80117e-06</me:pop>
      </me:population>
      <me:population time="3.16228e-06" logTime="-5.5">
        <me:pop ref="CH2oo.log">0.999916</me:pop>
        <me:pop ref="APC">1.71713e-19</me:pop>
        <me:pop ref="Altamine2">9.25482e-10</me:pop>
        <me:pop ref="RC2.log">1.60389e-06</me:pop>
        <me:pop ref="Ring2.log">1.18416e-08</me:pop>
        <me:pop ref="Formamide2">8.02551e-05</me:pop>
        <me:pop ref="Formaldehyde.log">2.26881e-06</me:pop>
      </me:population>
      <me:population time="3.98107e-06" logTime="-5.4">
        <me:pop ref="CH2oo.log">0.999894</me:pop>
        <me:pop ref="APC">1.71709e-19</me:pop>
        <me:pop ref="Altamine2">9.25462e-10</me:pop>
        <me:pop ref="RC2.log">1.60386e-06</me:pop>
        <me:pop ref="Ring2.log">1.31369e-08</me:pop>
        <me:pop ref="Formamide2">0.000101096</me:pop>
        <me:pop ref="Formaldehyde.log">2.85752e-06</me:pop>
      </me:population>
      <me:population time="5.01187e-06" logTime="-5.3">
        <me:pop ref="CH2oo.log">0.999867</me:pop>
        <me:pop ref="APC">1.71705e-19</me:pop>
        <me:pop ref="Altamine2">9.25437e-10</me:pop>
        <me:pop ref="RC2.log">1.60382e-06</me:pop>
        <me:pop ref="Ring2.log">1.47676e-08</me:pop>
        <me:pop ref="Formamide2">0.000127332</me:pop>
        <me:pop ref="Formaldehyde.log">3.59864e-06</me:pop>
      </me:population>
      <me:population time="6.30957e-06" logTime="-5.2">
        <me:pop ref="CH2oo.log">0.999833</me:pop>
        <me:pop ref="APC">1.71699e-19</me:pop>
        <me:pop ref="Altamine2">9.25406e-10</me:pop>
        <me:pop ref="RC2.log">1.60377e-06</me:pop>
        <me:pop ref="Ring2.log">1.68204e-08</me:pop>
        <me:pop ref="Formamide2">0.000160361</me:pop>
        <me:pop ref="Formaldehyde.log">4.53163e-06</me:pop>
      </me:population>
      <me:population time="7.94328e-06" logTime="-5.1">
        <me:pop ref="CH2oo.log">0.999791</me:pop>
        <me:pop ref="APC">1.71691e-19</me:pop>
        <me:pop ref="Altamine2">9.25366e-10</me:pop>
        <me:pop ref="RC2.log">1.6037e-06</me:pop>
        <me:pop ref="Ring2.log">1.94046e-08</me:pop>
        <me:pop ref="Formamide2">0.00020194</me:pop>
        <me:pop ref="Formaldehyde.log">5.70614e-06</me:pop>
      </me:population>
      <me:population time="1e-05" logTime="-5">
        <me:pop ref="CH2oo.log">0.999737</me:pop>
        <me:pop ref="APC">1.71682e-19</me:pop>
        <me:pop ref="Altamine2">9.25316e-10</me:pop>
        <me:pop ref="RC2.log">1.60361e-06</me:pop>
        <me:pop ref="Ring2.log">2.26578e-08</me:pop>
        <me:pop ref="Formamide2">0.000254282</me:pop>
        <me:pop ref="Formaldehyde.log">7.1847e-06</me:pop>
      </me:population>
      <me:population time="1.25893e-05" logTime="-4.9">
        <me:pop ref="CH2oo.log">0.999669</me:pop>
        <me:pop ref="APC">1.71671e-19</me:pop>
        <me:pop ref="Altamine2">9.25254e-10</me:pop>
        <me:pop ref="RC2.log">1.6035e-06</me:pop>
        <me:pop ref="Ring2.log">2.67531e-08</me:pop>
        <me:pop ref="Formamide2">0.000320173</me:pop>
        <me:pop ref="Formaldehyde.log">9.04598e-06</me:pop>
      </me:population>
      <me:population time="1.58489e-05" logTime="-4.8">
        <me:pop ref="CH2oo.log">0.999584</me:pop>
        <me:pop ref="APC">1.71656e-19</me:pop>
        <me:pop ref="Altamine2">9.25175e-10</me:pop>
        <me:pop ref="RC2.log">1.60337e-06</me:pop>
        <me:pop ref="Ring2.log">3.19084e-08</me:pop>
        <me:pop ref="Formamide2">0.000403119</me:pop>
        <me:pop ref="Formaldehyde.log">1.1389e-05</me:pop>
      </me:population>
      <me:population time="1.99526e-05" logTime="-4.7">
        <me:pop ref="CH2oo.log">0.999476</me:pop>
        <me:pop ref="APC">1.71637e-19</me:pop>
        <me:pop ref="Altamine2">9.25075e-10</me:pop>
        <me:pop ref="RC2.log">1.60319e-06</me:pop>
        <me:pop ref="Ring2.log">3.83979e-08</me:pop>
        <me:pop ref="Formamide2">0.000507531</me:pop>
        <me:pop ref="Formaldehyde.log">1.43384e-05</me:pop>
      </me:population>
      <me:population time="2.51189e-05" logTime="-4.6">
        <me:pop ref="CH2oo.log">0.999341</me:pop>
        <me:pop ref="APC">1.71614e-19</me:pop>
        <me:pop ref="Altamine2">9.2495e-10</me:pop>
        <me:pop ref="RC2.log">1.60298e-06</me:pop>
        <me:pop ref="Ring2.log">4.65667e-08</me:pop>
        <me:pop ref="Formamide2">0.000638962</me:pop>
        <me:pop ref="Formaldehyde.log">1.80511e-05</me:pop>
      </me:population>
      <me:population time="3.16228e-05" logTime="-4.5">
        <me:pop ref="CH2oo.log">0.999171</me:pop>
        <me:pop ref="APC">1.71585e-19</me:pop>
        <me:pop ref="Altamine2">9.24793e-10</me:pop>
        <me:pop ref="RC2.log">1.6027e-06</me:pop>
        <me:pop ref="Ring2.log">5.68491e-08</me:pop>
        <me:pop ref="Formamide2">0.000804399</me:pop>
        <me:pop ref="Formaldehyde.log">2.27243e-05</me:pop>
      </me:population>
      <me:population time="3.98107e-05" logTime="-4.4">
        <me:pop ref="CH2oo.log">0.998957</me:pop>
        <me:pop ref="APC">1.71548e-19</me:pop>
        <me:pop ref="Altamine2">9.24595e-10</me:pop>
        <me:pop ref="RC2.log">1.60236e-06</me:pop>
        <me:pop ref="Ring2.log">6.97913e-08</me:pop>
        <me:pop ref="Formamide2">0.00101263</me:pop>
        <me:pop ref="Formaldehyde.log">2.86064e-05</me:pop>
      </me:population>
      <me:population time="5.01187e-05" logTime="-4.3">
        <me:pop ref="CH2oo.log">0.998688</me:pop>
        <me:pop ref="APC">1.71502e-19</me:pop>
        <me:pop ref="Altamine2">9.24345e-10</me:pop>
        <me:pop ref="RC2.log">1.60193e-06</me:pop>
        <me:pop ref="Ring2.log">8.60807e-08</me:pop>
        <me:pop ref="Formamide2">0.00127472</me:pop>
        <me:pop ref="Formaldehyde.log">3.60098e-05</me:pop>
      </me:population>
      <me:population time="6.30957e-05" logTime="-4.2">
        <me:pop ref="CH2oo.log">0.998348</me:pop>
        <me:pop ref="APC">1.71444e-19</me:pop>
        <me:pop ref="Altamine2">9.24031e-10</me:pop>
        <me:pop ref="RC2.log">1.60138e-06</me:pop>
        <me:pop ref="Ring2.log">1.06581e-07</me:pop>
        <me:pop ref="Formamide2">0.00160456</me:pop>
        <me:pop ref="Formaldehyde.log">4.53272e-05</me:pop>
      </me:population>
      <me:population time="7.94328e-05" logTime="-4.1">
        <me:pop ref="CH2oo.log">0.997922</me:pop>
        <me:pop ref="APC">1.7137e-19</me:pop>
        <me:pop ref="Altamine2">9.23636e-10</me:pop>
        <me:pop ref="RC2.log">1.6007e-06</me:pop>
        <me:pop ref="Ring2.log">1.32381e-07</me:pop>
        <me:pop ref="Formamide2">0.00201966</me:pop>
        <me:pop ref="Formaldehyde.log">5.70527e-05</me:pop>
      </me:population>
      <me:population time="0.0001" logTime="-4">
        <me:pop ref="CH2oo.log">0.997384</me:pop>
        <me:pop ref="APC">1.71278e-19</me:pop>
        <me:pop ref="Altamine2">9.23139e-10</me:pop>
        <me:pop ref="RC2.log">1.59984e-06</me:pop>
        <me:pop ref="Ring2.log">1.64844e-07</me:pop>
        <me:pop ref="Formamide2">0.00254198</me:pop>
        <me:pop ref="Formaldehyde.log">7.1807e-05</me:pop>
      </me:population>
      <me:population time="0.000125893" logTime="-3.9">
        <me:pop ref="CH2oo.log">0.996709</me:pop>
        <me:pop ref="APC">1.71162e-19</me:pop>
        <me:pop ref="Altamine2">9.22514e-10</me:pop>
        <me:pop ref="RC2.log">1.59875e-06</me:pop>
        <me:pop ref="Ring2.log">2.05688e-07</me:pop>
        <me:pop ref="Formamide2">0.00319913</me:pop>
        <me:pop ref="Formaldehyde.log">9.03704e-05</me:pop>
      </me:population>
      <me:population time="0.000158489" logTime="-3.8">
        <me:pop ref="CH2oo.log">0.995859</me:pop>
        <me:pop ref="APC">1.71016e-19</me:pop>
        <me:pop ref="Altamine2">9.21727e-10</me:pop>
        <me:pop ref="RC2.log">1.59739e-06</me:pop>
        <me:pop ref="Ring2.log">2.57069e-07</me:pop>
        <me:pop ref="Formamide2">0.00402582</me:pop>
        <me:pop ref="Formaldehyde.log">0.000113722</me:pop>
      </me:population>
      <me:population time="0.000199526" logTime="-3.7">
        <me:pop ref="CH2oo.log">0.994789</me:pop>
        <me:pop ref="APC">1.70833e-19</me:pop>
        <me:pop ref="Altamine2">9.20737e-10</me:pop>
        <me:pop ref="RC2.log">1.59567e-06</me:pop>
        <me:pop ref="Ring2.log">3.21691e-07</me:pop>
        <me:pop ref="Formamide2">0.00506555</me:pop>
        <me:pop ref="Formaldehyde.log">0.000143092</me:pop>
      </me:population>
      <me:population time="0.000251189" logTime="-3.6">
        <me:pop ref="CH2oo.log">0.993445</me:pop>
        <me:pop ref="APC">1.70602e-19</me:pop>
        <me:pop ref="Altamine2">9.19493e-10</me:pop>
        <me:pop ref="RC2.log">1.59352e-06</me:pop>
        <me:pop ref="Ring2.log">4.02946e-07</me:pop>
        <me:pop ref="Formamide2">0.0063729</me:pop>
        <me:pop ref="Formaldehyde.log">0.000180022</me:pop>
      </me:population>
      <me:population time="0.000316228" logTime="-3.5">
        <me:pop ref="CH2oo.log">0.991755</me:pop>
        <me:pop ref="APC">1.70311e-19</me:pop>
        <me:pop ref="Altamine2">9.17929e-10</me:pop>
        <me:pop ref="RC2.log">1.59081e-06</me:pop>
        <me:pop ref="Ring2.log">5.05085e-07</me:pop>
        <me:pop ref="Formamide2">0.00801625</me:pop>
        <me:pop ref="Formaldehyde.log">0.000226443</me:pop>
      </me:population>
      <me:population time="0.000398107" logTime="-3.4">
        <me:pop ref="CH2oo.log">0.989632</me:pop>
        <me:pop ref="APC">1.69947e-19</me:pop>
        <me:pop ref="Altamine2">9.15964e-10</me:pop>
        <me:pop ref="RC2.log">1.5874e-06</me:pop>
        <me:pop ref="Ring2.log">6.33423e-07</me:pop>
        <me:pop ref="Formamide2">0.0100811</me:pop>
        <me:pop ref="Formaldehyde.log">0.000284772</me:pop>
      </me:population>
      <me:population time="0.000501187" logTime="-3.3">
        <me:pop ref="CH2oo.log">0.986965</me:pop>
        <me:pop ref="APC">1.69489e-19</me:pop>
        <me:pop ref="Altamine2">9.13495e-10</me:pop>
        <me:pop ref="RC2.log">1.58312e-06</me:pop>
        <me:pop ref="Ring2.log">7.946e-07</me:pop>
        <me:pop ref="Formamide2">0.0126744</me:pop>
        <me:pop ref="Formaldehyde.log">0.000358025</me:pop>
      </me:population>
      <me:population time="0.000630957" logTime="-3.2">
        <me:pop ref="CH2oo.log">0.983618</me:pop>
        <me:pop ref="APC">1.68914e-19</me:pop>
        <me:pop ref="Altamine2">9.10398e-10</me:pop>
        <me:pop ref="RC2.log">1.57776e-06</me:pop>
        <me:pop ref="Ring2.log">9.96892e-07</me:pop>
        <me:pop ref="Formamide2">0.0159291</me:pop>
        <me:pop ref="Formaldehyde.log">0.000449965</me:pop>
      </me:population>
      <me:population time="0.000794328" logTime="-3.1">
        <me:pop ref="CH2oo.log">0.979421</me:pop>
        <me:pop ref="APC">1.68193e-19</me:pop>
        <me:pop ref="Altamine2">9.06513e-10</me:pop>
        <me:pop ref="RC2.log">1.57102e-06</me:pop>
        <me:pop ref="Ring2.log">1.25059e-06</me:pop>
        <me:pop ref="Formamide2">0.020011</me:pop>
        <me:pop ref="Formaldehyde.log">0.000565268</me:pop>
      </me:population>
      <me:population time="0.001" logTime="-3">
        <me:pop ref="CH2oo.log">0.974162</me:pop>
        <me:pop ref="APC">1.6729e-19</me:pop>
        <me:pop ref="Altamine2">9.01646e-10</me:pop>
        <me:pop ref="RC2.log">1.56259e-06</me:pop>
        <me:pop ref="Ring2.log">1.56843e-06</me:pop>
        <me:pop ref="Formamide2">0.0251249</me:pop>
        <me:pop ref="Formaldehyde.log">0.000709726</me:pop>
      </me:population>
      <me:population time="0.00125893" logTime="-2.9">
        <me:pop ref="CH2oo.log">0.967582</me:pop>
        <me:pop ref="APC">1.6616e-19</me:pop>
        <me:pop ref="Altamine2">8.95555e-10</me:pop>
        <me:pop ref="RC2.log">1.55203e-06</me:pop>
        <me:pop ref="Ring2.log">1.96615e-06</me:pop>
        <me:pop ref="Formamide2">0.031524</me:pop>
        <me:pop ref="Formaldehyde.log">0.000890485</me:pop>
      </me:population>
      <me:population time="0.00158489" logTime="-2.8">
        <me:pop ref="CH2oo.log">0.959361</me:pop>
        <me:pop ref="APC">1.64749e-19</me:pop>
        <me:pop ref="Altamine2">8.87946e-10</me:pop>
        <me:pop ref="RC2.log">1.53885e-06</me:pop>
        <me:pop ref="Ring2.log">2.46303e-06</me:pop>
        <me:pop ref="Formamide2">0.0395185</me:pop>
        <me:pop ref="Formaldehyde.log">0.00111631</me:pop>
      </me:population>
      <me:population time="0.00199526" logTime="-2.7">
        <me:pop ref="CH2oo.log">0.949111</me:pop>
        <me:pop ref="APC">1.62988e-19</me:pop>
        <me:pop ref="Altamine2">8.78459e-10</me:pop>
        <me:pop ref="RC2.log">1.52241e-06</me:pop>
        <me:pop ref="Ring2.log">3.08257e-06</me:pop>
        <me:pop ref="Formamide2">0.0494865</me:pop>
        <me:pop ref="Formaldehyde.log">0.00139789</me:pop>
      </me:population>
      <me:population time="0.00251189" logTime="-2.6">
        <me:pop ref="CH2oo.log">0.936362</me:pop>
        <me:pop ref="APC">1.60799e-19</me:pop>
        <me:pop ref="Altamine2">8.6666e-10</me:pop>
        <me:pop ref="RC2.log">1.50196e-06</me:pop>
        <me:pop ref="Ring2.log">3.85312e-06</me:pop>
        <me:pop ref="Formamide2">0.0618841</me:pop>
        <me:pop ref="Formaldehyde.log">0.00174809</me:pop>
      </me:population>
      <me:population time="0.00316228" logTime="-2.5">
        <me:pop ref="CH2oo.log">0.920556</me:pop>
        <me:pop ref="APC">1.58085e-19</me:pop>
        <me:pop ref="Altamine2">8.5203e-10</me:pop>
        <me:pop ref="RC2.log">1.4766e-06</me:pop>
        <me:pop ref="Ring2.log">4.80848e-06</me:pop>
        <me:pop ref="Formamide2">0.0772553</me:pop>
        <me:pop ref="Formaldehyde.log">0.0021823</me:pop>
      </me:population>
      <me:population time="0.00398107" logTime="-2.4">
        <me:pop ref="CH2oo.log">0.901036</me:pop>
        <me:pop ref="APC">1.54732e-19</me:pop>
        <me:pop ref="Altamine2">8.33963e-10</me:pop>
        <me:pop ref="RC2.log">1.44529e-06</me:pop>
        <me:pop ref="Ring2.log">5.98831e-06</me:pop>
        <me:pop ref="Formamide2">0.0962381</me:pop>
        <me:pop ref="Formaldehyde.log">0.00271852</me:pop>
      </me:population>
      <me:population time="0.00501187" logTime="-2.3">
        <me:pop ref="CH2oo.log">0.877049</me:pop>
        <me:pop ref="APC">1.50613e-19</me:pop>
        <me:pop ref="Altamine2">8.11762e-10</me:pop>
        <me:pop ref="RC2.log">1.40682e-06</me:pop>
        <me:pop ref="Ring2.log">7.43812e-06</me:pop>
        <me:pop ref="Formamide2">0.119565</me:pop>
        <me:pop ref="Formaldehyde.log">0.00337744</me:pop>
      </me:population>
      <me:population time="0.00630957" logTime="-2.2">
        <me:pop ref="CH2oo.log">0.847757</me:pop>
        <me:pop ref="APC">1.45583e-19</me:pop>
        <me:pop ref="Altamine2">7.8465e-10</me:pop>
        <me:pop ref="RC2.log">1.35983e-06</me:pop>
        <me:pop ref="Ring2.log">9.20857e-06</me:pop>
        <me:pop ref="Formamide2">0.14805</me:pop>
        <me:pop ref="Formaldehyde.log">0.0041821</me:pop>
      </me:population>
      <me:population time="0.00794328" logTime="-2.1">
        <me:pop ref="CH2oo.log">0.812268</me:pop>
        <me:pop ref="APC">1.39489e-19</me:pop>
        <me:pop ref="Altamine2">7.51803e-10</me:pop>
        <me:pop ref="RC2.log">1.3029e-06</me:pop>
        <me:pop ref="Ring2.log">1.13536e-05</me:pop>
        <me:pop ref="Formamide2">0.182563</me:pop>
        <me:pop ref="Formaldehyde.log">0.005157</me:pop>
      </me:population>
      <me:population time="0.01" logTime="-2">
        <me:pop ref="CH2oo.log">0.769694</me:pop>
        <me:pop ref="APC">1.32178e-19</me:pop>
        <me:pop ref="Altamine2">7.12399e-10</me:pop>
        <me:pop ref="RC2.log">1.23461e-06</me:pop>
        <me:pop ref="Ring2.log">1.39268e-05</me:pop>
        <me:pop ref="Formamide2">0.223964</me:pop>
        <me:pop ref="Formaldehyde.log">0.0063265</me:pop>
      </me:population>
      <me:population time="0.0125893" logTime="-1.9">
        <me:pop ref="CH2oo.log">0.719256</me:pop>
        <me:pop ref="APC">1.23516e-19</me:pop>
        <me:pop ref="Altamine2">6.65715e-10</me:pop>
        <me:pop ref="RC2.log">1.15371e-06</me:pop>
        <me:pop ref="Ring2.log">1.69754e-05</me:pop>
        <me:pop ref="Formamide2">0.273014</me:pop>
        <me:pop ref="Formaldehyde.log">0.00771206</me:pop>
      </me:population>
      <me:population time="0.0158489" logTime="-1.8">
        <me:pop ref="CH2oo.log">0.66043</me:pop>
        <me:pop ref="APC">1.13414e-19</me:pop>
        <me:pop ref="Altamine2">6.11269e-10</me:pop>
        <me:pop ref="RC2.log">1.05935e-06</me:pop>
        <me:pop ref="Ring2.log">2.05309e-05</me:pop>
        <me:pop ref="Formamide2">0.33022</me:pop>
        <me:pop ref="Formaldehyde.log">0.00932801</me:pop>
      </me:population>
      <me:population time="0.0199526" logTime="-1.7">
        <me:pop ref="CH2oo.log">0.593165</me:pop>
        <me:pop ref="APC">1.01863e-19</me:pop>
        <me:pop ref="Altamine2">5.49011e-10</me:pop>
        <me:pop ref="RC2.log">9.51456e-07</me:pop>
        <me:pop ref="Ring2.log">2.45965e-05</me:pop>
        <me:pop ref="Formamide2">0.395634</me:pop>
        <me:pop ref="Formaldehyde.log">0.0111758</me:pop>
      </me:population>
      <me:population time="0.0251189" logTime="-1.6">
        <me:pop ref="CH2oo.log">0.518138</me:pop>
        <me:pop ref="APC">8.89784e-20</me:pop>
        <me:pop ref="Altamine2">4.79569e-10</me:pop>
        <me:pop ref="RC2.log">8.3111e-07</me:pop>
        <me:pop ref="Ring2.log">2.91313e-05</me:pop>
        <me:pop ref="Formamide2">0.468596</me:pop>
        <me:pop ref="Formaldehyde.log">0.0132368</me:pop>
      </me:population>
      <me:population time="0.0316228" logTime="-1.5">
        <me:pop ref="CH2oo.log">0.437027</me:pop>
        <me:pop ref="APC">7.50494e-20</me:pop>
        <me:pop ref="Altamine2">4.04496e-10</me:pop>
        <me:pop ref="RC2.log">7.01005e-07</me:pop>
        <me:pop ref="Ring2.log">3.40338e-05</me:pop>
        <me:pop ref="Formamide2">0.547474</me:pop>
        <me:pop ref="Formaldehyde.log">0.0154649</me:pop>
      </me:population>
      <me:population time="0.0398107" logTime="-1.4">
        <me:pop ref="CH2oo.log">0.352717</me:pop>
        <me:pop ref="APC">6.05712e-20</me:pop>
        <me:pop ref="Altamine2">3.26463e-10</me:pop>
        <me:pop ref="RC2.log">5.6577e-07</me:pop>
        <me:pop ref="Ring2.log">3.91296e-05</me:pop>
        <me:pop ref="Formamide2">0.629462</me:pop>
        <me:pop ref="Formaldehyde.log">0.0177809</me:pop>
      </me:population>
      <me:population time="0.0501187" logTime="-1.3">
        <me:pop ref="CH2oo.log">0.269305</me:pop>
        <me:pop ref="APC">4.6247e-20</me:pop>
        <me:pop ref="Altamine2">2.4926e-10</me:pop>
        <me:pop ref="RC2.log">4.31973e-07</me:pop>
        <me:pop ref="Ring2.log">4.41712e-05</me:pop>
        <me:pop ref="Formamide2">0.710578</me:pop>
        <me:pop ref="Formaldehyde.log">0.0200723</me:pop>
      </me:population>
      <me:population time="0.0630957" logTime="-1.2">
        <me:pop ref="CH2oo.log">0.191743</me:pop>
        <me:pop ref="APC">3.29275e-20</me:pop>
        <me:pop ref="Altamine2">1.77472e-10</me:pop>
        <me:pop ref="RC2.log">3.07562e-07</me:pop>
        <me:pop ref="Ring2.log">4.88592e-05</me:pop>
        <me:pop ref="Formamide2">0.786005</me:pop>
        <me:pop ref="Formaldehyde.log">0.0222029</me:pop>
      </me:population>
      <me:population time="0.0794328" logTime="-1.1">
        <me:pop ref="CH2oo.log">0.125025</me:pop>
        <me:pop ref="APC">2.14702e-20</me:pop>
        <me:pop ref="Altamine2">1.15721e-10</me:pop>
        <me:pop ref="RC2.log">2.00545e-07</me:pop>
        <me:pop ref="Ring2.log">5.28917e-05</me:pop>
        <me:pop ref="Formamide2">0.850886</me:pop>
        <me:pop ref="Formaldehyde.log">0.0240357</me:pop>
      </me:population>
      <me:population time="0.1" logTime="-1">
        <me:pop ref="CH2oo.log">0.0729773</me:pop>
        <me:pop ref="APC">1.25322e-20</me:pop>
        <me:pop ref="Altamine2">6.75474e-11</me:pop>
        <me:pop ref="RC2.log">1.17058e-07</me:pop>
        <me:pop ref="Ring2.log">5.60376e-05</me:pop>
        <me:pop ref="Formamide2">0.901501</me:pop>
        <me:pop ref="Formaldehyde.log">0.0254654</me:pop>
      </me:population>
      <me:population time="0.125893" logTime="-0.9">
        <me:pop ref="CH2oo.log">0.0370543</me:pop>
        <me:pop ref="APC">6.36323e-21</me:pop>
        <me:pop ref="Altamine2">3.42986e-11</me:pop>
        <me:pop ref="RC2.log">5.94362e-08</me:pop>
        <me:pop ref="Ring2.log">5.82088e-05</me:pop>
        <me:pop ref="Formamide2">0.936435</me:pop>
        <me:pop ref="Formaldehyde.log">0.0264523</me:pop>
      </me:population>
      <me:population time="0.158489" logTime="-0.8">
        <me:pop ref="CH2oo.log">0.0157861</me:pop>
        <me:pop ref="APC">2.7109e-21</me:pop>
        <me:pop ref="Altamine2">1.46137e-11</me:pop>
        <me:pop ref="RC2.log">2.53214e-08</me:pop>
        <me:pop ref="Ring2.log">5.94943e-05</me:pop>
        <me:pop ref="Formamide2">0.957118</me:pop>
        <me:pop ref="Formaldehyde.log">0.0270365</me:pop>
      </me:population>
      <me:population time="0.199526" logTime="-0.7">
        <me:pop ref="CH2oo.log">0.00539214</me:pop>
        <me:pop ref="APC">9.25979e-22</me:pop>
        <me:pop ref="Altamine2">4.99351e-12</me:pop>
        <me:pop ref="RC2.log">8.64918e-09</me:pop>
        <me:pop ref="Ring2.log">6.01225e-05</me:pop>
        <me:pop ref="Formamide2">0.967226</me:pop>
        <me:pop ref="Formaldehyde.log">0.027322</me:pop>
      </me:population>
      <me:population time="0.251189" logTime="-0.6">
        <me:pop ref="CH2oo.log">0.00139462</me:pop>
        <me:pop ref="APC">2.39495e-22</me:pop>
        <me:pop ref="Altamine2">1.29358e-12</me:pop>
        <me:pop ref="RC2.log">2.23702e-09</me:pop>
        <me:pop ref="Ring2.log">6.03641e-05</me:pop>
        <me:pop ref="Formamide2">0.971113</me:pop>
        <me:pop ref="Formaldehyde.log">0.0274318</me:pop>
      </me:population>
      <me:population time="0.316228" logTime="-0.5">
        <me:pop ref="CH2oo.log">0.000254147</me:pop>
        <me:pop ref="APC">4.36439e-23</me:pop>
        <me:pop ref="Altamine2">2.38003e-13</me:pop>
        <me:pop ref="RC2.log">4.0766e-10</me:pop>
        <me:pop ref="Ring2.log">6.04331e-05</me:pop>
        <me:pop ref="Formamide2">0.972222</me:pop>
        <me:pop ref="Formaldehyde.log">0.0274632</me:pop>
      </me:population>
      <me:population time="0.398107" logTime="-0.4">
        <me:pop ref="CH2oo.log">2.98037e-05</me:pop>
        <me:pop ref="APC">5.11811e-24</me:pop>
        <me:pop ref="Altamine2">3.03603e-14</me:pop>
        <me:pop ref="RC2.log">4.78061e-11</me:pop>
        <me:pop ref="Ring2.log">6.04466e-05</me:pop>
        <me:pop ref="Formamide2">0.97244</me:pop>
        <me:pop ref="Formaldehyde.log">0.0274693</me:pop>
      </me:population>
      <me:population time="0.501187" logTime="-0.3">
        <me:pop ref="CH2oo.log">2.00652e-06</me:pop>
        <me:pop ref="APC">3.44574e-25</me:pop>
        <me:pop ref="Altamine2">4.63242e-15</me:pop>
        <me:pop ref="RC2.log">3.21852e-12</me:pop>
        <me:pop ref="Ring2.log">6.04483e-05</me:pop>
        <me:pop ref="Formamide2">0.972467</me:pop>
        <me:pop ref="Formaldehyde.log">0.0274701</me:pop>
      </me:population>
      <me:population time="0.630957" logTime="-0.2">
        <me:pop ref="CH2oo.log">6.7174e-08</me:pop>
        <me:pop ref="APC">1.15356e-26</me:pop>
        <me:pop ref="Altamine2">2.83744e-15</me:pop>
        <me:pop ref="RC2.log">1.07749e-13</me:pop>
        <me:pop ref="Ring2.log">6.04484e-05</me:pop>
        <me:pop ref="Formamide2">0.972469</me:pop>
        <me:pop ref="Formaldehyde.log">0.0274701</me:pop>
      </me:population>
      <me:population time="0.794328" logTime="-0.1">
        <me:pop ref="CH2oo.log">9.33215e-10</me:pop>
        <me:pop ref="APC">1.60259e-28</me:pop>
        <me:pop ref="Altamine2">2.77613e-15</me:pop>
        <me:pop ref="RC2.log">1.49691e-15</me:pop>
        <me:pop ref="Ring2.log">6.04484e-05</me:pop>
        <me:pop ref="Formamide2">0.972469</me:pop>
        <me:pop ref="Formaldehyde.log">0.0274701</me:pop>
      </me:population>
      <me:population time="1" logTime="0">
        <me:pop ref="CH2oo.log">4.28431e-12</me:pop>
        <me:pop ref="APC">7.36138e-31</me:pop>
        <me:pop ref="Altamine2">2.77527e-15</me:pop>
        <me:pop ref="RC2.log">6.87217e-18</me:pop>
        <me:pop ref="Ring2.log">6.04484e-05</me:pop>
        <me:pop ref="Formamide2">0.972469</me:pop>
        <me:pop ref="Formaldehyde.log">0.0274701</me:pop>
      </me:population>
      <me:population time="1.25893" logTime="0.1">
        <me:pop ref="CH2oo.log">4.87962e-15</me:pop>
        <me:pop ref="APC">1.2431e-33</me:pop>
        <me:pop ref="Altamine2">2.77527e-15</me:pop>
        <me:pop ref="RC2.log">7.82707e-21</me:pop>
        <me:pop ref="Ring2.log">6.04484e-05</me:pop>
        <me:pop ref="Formamide2">0.972469</me:pop>
        <me:pop ref="Formaldehyde.log">0.0274701</me:pop>
      </me:population>
      <me:population time="1.58489" logTime="0.2">
        <me:pop ref="CH2oo.log">9.61049e-19</me:pop>
        <me:pop ref="APC">4.05303e-34</me:pop>
        <me:pop ref="Altamine2">2.77527e-15</me:pop>
        <me:pop ref="RC2.log">1.54155e-24</me:pop>
        <me:pop ref="Ring2.log">6.04484e-05</me:pop>
        <me:pop ref="Formamide2">0.972469</me:pop>
        <me:pop ref="Formaldehyde.log">0.0274701</me:pop>
      </me:population>
      <me:population time="1.99526" logTime="0.3">
        <me:pop ref="CH2oo.log">2.07788e-23</me:pop>
        <me:pop ref="APC">4.05138e-34</me:pop>
        <me:pop ref="Altamine2">2.77527e-15</me:pop>
        <me:pop ref="RC2.log">3.33299e-29</me:pop>
        <me:pop ref="Ring2.log">6.04484e-05</me:pop>
        <me:pop ref="Formamide2">0.972469</me:pop>
        <me:pop ref="Formaldehyde.log">0.0274701</me:pop>
      </me:population>
      <me:population time="2.51189" logTime="0.4">
        <me:pop ref="CH2oo.log">2.78343e-29</me:pop>
        <me:pop ref="APC">4.05138e-34</me:pop>
        <me:pop ref="Altamine2">2.77527e-15</me:pop>
        <me:pop ref="RC2.log">4.46477e-35</me:pop>
        <me:pop ref="Ring2.log">6.04484e-05</me:pop>
        <me:pop ref="Formamide2">0.972469</me:pop>
        <me:pop ref="Formaldehyde.log">0.0274701</me:pop>
      </me:population>
      <me:population time="3.16228" logTime="0.5">
        <me:pop ref="CH2oo.log">2.89495e-34</me:pop>
        <me:pop ref="APC">4.05138e-34</me:pop>
        <me:pop ref="Altamine2">2.77527e-15</me:pop>
        <me:pop ref="RC2.log">1.0137e-39</me:pop>
        <me:pop ref="Ring2.log">6.04484e-05</me:pop>
        <me:pop ref="Formamide2">0.972469</me:pop>
        <me:pop ref="Formaldehyde.log">0.0274701</me:pop>
      </me:population>
      <me:population time="3.98107" logTime="0.6">
        <me:pop ref="CH2oo.log">2.88371e-34</me:pop>
        <me:pop ref="APC">4.05138e-34</me:pop>
        <me:pop ref="Altamine2">2.77527e-15</me:pop>
        <me:pop ref="RC2.log">1.0119e-39</me:pop>
        <me:pop ref="Ring2.log">6.04484e-05</me:pop>
        <me:pop ref="Formamide2">0.972469</me:pop>
        <me:pop ref="Formaldehyde.log">0.0274701</me:pop>
      </me:population>
      <me:population time="5.01187" logTime="0.7">
        <me:pop ref="CH2oo.log">2.88371e-34</me:pop>
        <me:pop ref="APC">4.05138e-34</me:pop>
        <me:pop ref="Altamine2">2.77527e-15</me:pop>
        <me:pop ref="RC2.log">1.0119e-39</me:pop>
        <me:pop ref="Ring2.log">6.04484e-05</me:pop>
        <me:pop ref="Formamide2">0.972469</me:pop>
        <me:pop ref="Formaldehyde.log">0.0274701</me:pop>
      </me:population>
      <me:population time="6.30957" logTime="0.8">
        <me:pop ref="CH2oo.log">2.88371e-34</me:pop>
        <me:pop ref="APC">4.05138e-34</me:pop>
        <me:pop ref="Altamine2">2.77527e-15</me:pop>
        <me:pop ref="RC2.log">1.0119e-39</me:pop>
        <me:pop ref="Ring2.log">6.04484e-05</me:pop>
        <me:pop ref="Formamide2">0.972469</me:pop>
        <me:pop ref="Formaldehyde.log">0.0274701</me:pop>
      </me:population>
      <me:population time="7.94328" logTime="0.9">
        <me:pop ref="CH2oo.log">2.88371e-34</me:pop>
        <me:pop ref="APC">4.05138e-34</me:pop>
        <me:pop ref="Altamine2">2.77527e-15</me:pop>
        <me:pop ref="RC2.log">1.0119e-39</me:pop>
        <me:pop ref="Ring2.log">6.04484e-05</me:pop>
        <me:pop ref="Formamide2">0.972469</me:pop>
        <me:pop ref="Formaldehyde.log">0.0274701</me:pop>
      </me:population>
      <me:population time="10" logTime="1">
        <me:pop ref="CH2oo.log">2.88371e-34</me:pop>
        <me:pop ref="APC">4.05138e-34</me:pop>
        <me:pop ref="Altamine2">2.77527e-15</me:pop>
        <me:pop ref="RC2.log">1.0119e-39</me:pop>
        <me:pop ref="Ring2.log">6.04484e-05</me:pop>
        <me:pop ref="Formamide2">0.972469</me:pop>
        <me:pop ref="Formaldehyde.log">0.0274701</me:pop>
      </me:population>
      <me:population time="12.5893" logTime="1.1">
        <me:pop ref="CH2oo.log">2.88371e-34</me:pop>
        <me:pop ref="APC">4.05138e-34</me:pop>
        <me:pop ref="Altamine2">2.77527e-15</me:pop>
        <me:pop ref="RC2.log">1.0119e-39</me:pop>
        <me:pop ref="Ring2.log">6.04484e-05</me:pop>
        <me:pop ref="Formamide2">0.972469</me:pop>
        <me:pop ref="Formaldehyde.log">0.0274701</me:pop>
      </me:population>
      <me:population time="15.8489" logTime="1.2">
        <me:pop ref="CH2oo.log">2.88371e-34</me:pop>
        <me:pop ref="APC">4.05138e-34</me:pop>
        <me:pop ref="Altamine2">2.77527e-15</me:pop>
        <me:pop ref="RC2.log">1.0119e-39</me:pop>
        <me:pop ref="Ring2.log">6.04484e-05</me:pop>
        <me:pop ref="Formamide2">0.972469</me:pop>
        <me:pop ref="Formaldehyde.log">0.0274701</me:pop>
      </me:population>
      <me:population time="19.9526" logTime="1.3">
        <me:pop ref="CH2oo.log">2.88371e-34</me:pop>
        <me:pop ref="APC">4.05138e-34</me:pop>
        <me:pop ref="Altamine2">2.77527e-15</me:pop>
        <me:pop ref="RC2.log">1.0119e-39</me:pop>
        <me:pop ref="Ring2.log">6.04484e-05</me:pop>
        <me:pop ref="Formamide2">0.972469</me:pop>
        <me:pop ref="Formaldehyde.log">0.0274701</me:pop>
      </me:population>
      <me:population time="25.1189" logTime="1.4">
        <me:pop ref="CH2oo.log">2.88371e-34</me:pop>
        <me:pop ref="APC">4.05138e-34</me:pop>
        <me:pop ref="Altamine2">2.77527e-15</me:pop>
        <me:pop ref="RC2.log">1.0119e-39</me:pop>
        <me:pop ref="Ring2.log">6.04484e-05</me:pop>
        <me:pop ref="Formamide2">0.972469</me:pop>
        <me:pop ref="Formaldehyde.log">0.0274701</me:pop>
      </me:population>
      <me:population time="31.6228" logTime="1.5">
        <me:pop ref="CH2oo.log">2.88371e-34</me:pop>
        <me:pop ref="APC">4.05138e-34</me:pop>
        <me:pop ref="Altamine2">2.77527e-15</me:pop>
        <me:pop ref="RC2.log">1.0119e-39</me:pop>
        <me:pop ref="Ring2.log">6.04484e-05</me:pop>
        <me:pop ref="Formamide2">0.972469</me:pop>
        <me:pop ref="Formaldehyde.log">0.0274701</me:pop>
      </me:population>
      <me:population time="39.8107" logTime="1.6">
        <me:pop ref="CH2oo.log">2.88371e-34</me:pop>
        <me:pop ref="APC">4.05138e-34</me:pop>
        <me:pop ref="Altamine2">2.77527e-15</me:pop>
        <me:pop ref="RC2.log">1.0119e-39</me:pop>
        <me:pop ref="Ring2.log">6.04484e-05</me:pop>
        <me:pop ref="Formamide2">0.972469</me:pop>
        <me:pop ref="Formaldehyde.log">0.0274701</me:pop>
      </me:population>
      <me:population time="50.1187" logTime="1.7">
        <me:pop ref="CH2oo.log">2.88371e-34</me:pop>
        <me:pop ref="APC">4.05138e-34</me:pop>
        <me:pop ref="Altamine2">2.77527e-15</me:pop>
        <me:pop ref="RC2.log">1.0119e-39</me:pop>
        <me:pop ref="Ring2.log">6.04484e-05</me:pop>
        <me:pop ref="Formamide2">0.972469</me:pop>
        <me:pop ref="Formaldehyde.log">0.0274701</me:pop>
      </me:population>
      <me:population time="63.0957" logTime="1.8">
        <me:pop ref="CH2oo.log">2.88371e-34</me:pop>
        <me:pop ref="APC">4.05138e-34</me:pop>
        <me:pop ref="Altamine2">2.77527e-15</me:pop>
        <me:pop ref="RC2.log">1.0119e-39</me:pop>
        <me:pop ref="Ring2.log">6.04484e-05</me:pop>
        <me:pop ref="Formamide2">0.972469</me:pop>
        <me:pop ref="Formaldehyde.log">0.0274701</me:pop>
      </me:population>
      <me:population time="79.4328" logTime="1.9">
        <me:pop ref="CH2oo.log">2.88371e-34</me:pop>
        <me:pop ref="APC">4.05138e-34</me:pop>
        <me:pop ref="Altamine2">2.77527e-15</me:pop>
        <me:pop ref="RC2.log">1.0119e-39</me:pop>
        <me:pop ref="Ring2.log">6.04484e-05</me:pop>
        <me:pop ref="Formamide2">0.972469</me:pop>
        <me:pop ref="Formaldehyde.log">0.0274701</me:pop>
      </me:population>
      <me:population time="100" logTime="2">
        <me:pop ref="CH2oo.log">2.88371e-34</me:pop>
        <me:pop ref="APC">4.05138e-34</me:pop>
        <me:pop ref="Altamine2">2.77527e-15</me:pop>
        <me:pop ref="RC2.log">1.0119e-39</me:pop>
        <me:pop ref="Ring2.log">6.04484e-05</me:pop>
        <me:pop ref="Formamide2">0.972469</me:pop>
        <me:pop ref="Formaldehyde.log">0.0274701</me:pop>
      </me:population>
      <me:population time="125.893" logTime="2.1">
        <me:pop ref="CH2oo.log">2.88371e-34</me:pop>
        <me:pop ref="APC">4.05138e-34</me:pop>
        <me:pop ref="Altamine2">2.77527e-15</me:pop>
        <me:pop ref="RC2.log">1.0119e-39</me:pop>
        <me:pop ref="Ring2.log">6.04484e-05</me:pop>
        <me:pop ref="Formamide2">0.972469</me:pop>
        <me:pop ref="Formaldehyde.log">0.0274701</me:pop>
      </me:population>
      <me:population time="158.489" logTime="2.2">
        <me:pop ref="CH2oo.log">2.88371e-34</me:pop>
        <me:pop ref="APC">4.05138e-34</me:pop>
        <me:pop ref="Altamine2">2.77527e-15</me:pop>
        <me:pop ref="RC2.log">1.0119e-39</me:pop>
        <me:pop ref="Ring2.log">6.04484e-05</me:pop>
        <me:pop ref="Formamide2">0.972469</me:pop>
        <me:pop ref="Formaldehyde.log">0.0274701</me:pop>
      </me:population>
      <me:population time="199.526" logTime="2.3">
        <me:pop ref="CH2oo.log">2.88371e-34</me:pop>
        <me:pop ref="APC">4.05138e-34</me:pop>
        <me:pop ref="Altamine2">2.77527e-15</me:pop>
        <me:pop ref="RC2.log">1.0119e-39</me:pop>
        <me:pop ref="Ring2.log">6.04484e-05</me:pop>
        <me:pop ref="Formamide2">0.972469</me:pop>
        <me:pop ref="Formaldehyde.log">0.0274701</me:pop>
      </me:population>
      <me:population time="251.189" logTime="2.4">
        <me:pop ref="CH2oo.log">2.88371e-34</me:pop>
        <me:pop ref="APC">4.05138e-34</me:pop>
        <me:pop ref="Altamine2">2.77528e-15</me:pop>
        <me:pop ref="RC2.log">1.0119e-39</me:pop>
        <me:pop ref="Ring2.log">6.04484e-05</me:pop>
        <me:pop ref="Formamide2">0.972469</me:pop>
        <me:pop ref="Formaldehyde.log">0.0274701</me:pop>
      </me:population>
      <me:population time="316.228" logTime="2.5">
        <me:pop ref="CH2oo.log">2.88371e-34</me:pop>
        <me:pop ref="APC">4.05138e-34</me:pop>
        <me:pop ref="Altamine2">2.77528e-15</me:pop>
        <me:pop ref="RC2.log">1.0119e-39</me:pop>
        <me:pop ref="Ring2.log">6.04484e-05</me:pop>
        <me:pop ref="Formamide2">0.972469</me:pop>
        <me:pop ref="Formaldehyde.log">0.0274701</me:pop>
      </me:population>
      <me:population time="398.107" logTime="2.6">
        <me:pop ref="CH2oo.log">2.88371e-34</me:pop>
        <me:pop ref="APC">4.05138e-34</me:pop>
        <me:pop ref="Altamine2">2.77528e-15</me:pop>
        <me:pop ref="RC2.log">1.0119e-39</me:pop>
        <me:pop ref="Ring2.log">6.04484e-05</me:pop>
        <me:pop ref="Formamide2">0.972469</me:pop>
        <me:pop ref="Formaldehyde.log">0.0274701</me:pop>
      </me:population>
      <me:population time="501.187" logTime="2.7">
        <me:pop ref="CH2oo.log">2.88371e-34</me:pop>
        <me:pop ref="APC">4.05138e-34</me:pop>
        <me:pop ref="Altamine2">2.77529e-15</me:pop>
        <me:pop ref="RC2.log">1.0119e-39</me:pop>
        <me:pop ref="Ring2.log">6.04484e-05</me:pop>
        <me:pop ref="Formamide2">0.972469</me:pop>
        <me:pop ref="Formaldehyde.log">0.0274701</me:pop>
      </me:population>
      <me:population time="630.957" logTime="2.8">
        <me:pop ref="CH2oo.log">2.88371e-34</me:pop>
        <me:pop ref="APC">4.05138e-34</me:pop>
        <me:pop ref="Altamine2">2.77529e-15</me:pop>
        <me:pop ref="RC2.log">1.0119e-39</me:pop>
        <me:pop ref="Ring2.log">6.04484e-05</me:pop>
        <me:pop ref="Formamide2">0.972469</me:pop>
        <me:pop ref="Formaldehyde.log">0.0274701</me:pop>
      </me:population>
      <me:population time="794.328" logTime="2.9">
        <me:pop ref="CH2oo.log">2.88371e-34</me:pop>
        <me:pop ref="APC">4.05138e-34</me:pop>
        <me:pop ref="Altamine2">2.7753e-15</me:pop>
        <me:pop ref="RC2.log">1.0119e-39</me:pop>
        <me:pop ref="Ring2.log">6.04484e-05</me:pop>
        <me:pop ref="Formamide2">0.972469</me:pop>
        <me:pop ref="Formaldehyde.log">0.0274701</me:pop>
      </me:population>
      <me:population time="1000" logTime="3">
        <me:pop ref="CH2oo.log">2.88371e-34</me:pop>
        <me:pop ref="APC">4.05137e-34</me:pop>
        <me:pop ref="Altamine2">2.7753e-15</me:pop>
        <me:pop ref="RC2.log">1.0119e-39</me:pop>
        <me:pop ref="Ring2.log">6.04484e-05</me:pop>
        <me:pop ref="Formamide2">0.972469</me:pop>
        <me:pop ref="Formaldehyde.log">0.0274701</me:pop>
      </me:population>
      <me:population time="1258.93" logTime="3.1">
        <me:pop ref="CH2oo.log">2.88371e-34</me:pop>
        <me:pop ref="APC">4.05137e-34</me:pop>
        <me:pop ref="Altamine2">2.77531e-15</me:pop>
        <me:pop ref="RC2.log">1.01189e-39</me:pop>
        <me:pop ref="Ring2.log">6.04484e-05</me:pop>
        <me:pop ref="Formamide2">0.972469</me:pop>
        <me:pop ref="Formaldehyde.log">0.0274701</me:pop>
      </me:population>
      <me:population time="1584.89" logTime="3.2">
        <me:pop ref="CH2oo.log">2.8837e-34</me:pop>
        <me:pop ref="APC">4.05137e-34</me:pop>
        <me:pop ref="Altamine2">2.77532e-15</me:pop>
        <me:pop ref="RC2.log">1.01189e-39</me:pop>
        <me:pop ref="Ring2.log">6.04483e-05</me:pop>
        <me:pop ref="Formamide2">0.972469</me:pop>
        <me:pop ref="Formaldehyde.log">0.0274701</me:pop>
      </me:population>
      <me:population time="1995.26" logTime="3.3">
        <me:pop ref="CH2oo.log">2.8837e-34</me:pop>
        <me:pop ref="APC">4.05137e-34</me:pop>
        <me:pop ref="Altamine2">2.77534e-15</me:pop>
        <me:pop ref="RC2.log">1.01189e-39</me:pop>
        <me:pop ref="Ring2.log">6.04483e-05</me:pop>
        <me:pop ref="Formamide2">0.972469</me:pop>
        <me:pop ref="Formaldehyde.log">0.0274701</me:pop>
      </me:population>
      <me:population time="2511.89" logTime="3.4">
        <me:pop ref="CH2oo.log">2.8837e-34</me:pop>
        <me:pop ref="APC">4.05137e-34</me:pop>
        <me:pop ref="Altamine2">2.77536e-15</me:pop>
        <me:pop ref="RC2.log">1.01189e-39</me:pop>
        <me:pop ref="Ring2.log">6.04483e-05</me:pop>
        <me:pop ref="Formamide2">0.972469</me:pop>
        <me:pop ref="Formaldehyde.log">0.0274701</me:pop>
      </me:population>
      <me:population time="3162.28" logTime="3.5">
        <me:pop ref="CH2oo.log">2.8837e-34</me:pop>
        <me:pop ref="APC">4.05137e-34</me:pop>
        <me:pop ref="Altamine2">2.77538e-15</me:pop>
        <me:pop ref="RC2.log">1.01189e-39</me:pop>
        <me:pop ref="Ring2.log">6.04482e-05</me:pop>
        <me:pop ref="Formamide2">0.972469</me:pop>
        <me:pop ref="Formaldehyde.log">0.0274701</me:pop>
      </me:population>
      <me:population time="3981.07" logTime="3.6">
        <me:pop ref="CH2oo.log">2.8837e-34</me:pop>
        <me:pop ref="APC">4.05136e-34</me:pop>
        <me:pop ref="Altamine2">2.77541e-15</me:pop>
        <me:pop ref="RC2.log">1.01189e-39</me:pop>
        <me:pop ref="Ring2.log">6.04482e-05</me:pop>
        <me:pop ref="Formamide2">0.972469</me:pop>
        <me:pop ref="Formaldehyde.log">0.0274701</me:pop>
      </me:population>
      <me:population time="5011.87" logTime="3.7">
        <me:pop ref="CH2oo.log">2.8837e-34</me:pop>
        <me:pop ref="APC">4.05136e-34</me:pop>
        <me:pop ref="Altamine2">2.77545e-15</me:pop>
        <me:pop ref="RC2.log">1.01189e-39</me:pop>
        <me:pop ref="Ring2.log">6.04481e-05</me:pop>
        <me:pop ref="Formamide2">0.972469</me:pop>
        <me:pop ref="Formaldehyde.log">0.0274701</me:pop>
      </me:population>
      <me:population time="6309.57" logTime="3.8">
        <me:pop ref="CH2oo.log">2.88369e-34</me:pop>
        <me:pop ref="APC">4.05136e-34</me:pop>
        <me:pop ref="Altamine2">2.77549e-15</me:pop>
        <me:pop ref="RC2.log">1.01189e-39</me:pop>
        <me:pop ref="Ring2.log">6.04481e-05</me:pop>
        <me:pop ref="Formamide2">0.972469</me:pop>
        <me:pop ref="Formaldehyde.log">0.0274701</me:pop>
      </me:population>
      <me:population time="7943.28" logTime="3.9">
        <me:pop ref="CH2oo.log">2.88369e-34</me:pop>
        <me:pop ref="APC">4.05135e-34</me:pop>
        <me:pop ref="Altamine2">2.77555e-15</me:pop>
        <me:pop ref="RC2.log">1.01189e-39</me:pop>
        <me:pop ref="Ring2.log">6.0448e-05</me:pop>
        <me:pop ref="Formamide2">0.972469</me:pop>
        <me:pop ref="Formaldehyde.log">0.0274701</me:pop>
      </me:population>
      <me:population time="10000" logTime="4">
        <me:pop ref="CH2oo.log">2.88368e-34</me:pop>
        <me:pop ref="APC">4.05134e-34</me:pop>
        <me:pop ref="Altamine2">2.77562e-15</me:pop>
        <me:pop ref="RC2.log">1.01189e-39</me:pop>
        <me:pop ref="Ring2.log">6.04479e-05</me:pop>
        <me:pop ref="Formamide2">0.972469</me:pop>
        <me:pop ref="Formaldehyde.log">0.0274701</me:pop>
      </me:population>
      <me:population time="12589.3" logTime="4.1">
        <me:pop ref="CH2oo.log">2.88368e-34</me:pop>
        <me:pop ref="APC">4.05133e-34</me:pop>
        <me:pop ref="Altamine2">2.77572e-15</me:pop>
        <me:pop ref="RC2.log">1.01188e-39</me:pop>
        <me:pop ref="Ring2.log">6.04477e-05</me:pop>
        <me:pop ref="Formamide2">0.972469</me:pop>
        <me:pop ref="Formaldehyde.log">0.0274701</me:pop>
      </me:population>
      <me:population time="15848.9" logTime="4.2">
        <me:pop ref="CH2oo.log">2.88367e-34</me:pop>
        <me:pop ref="APC">4.05132e-34</me:pop>
        <me:pop ref="Altamine2">2.77583e-15</me:pop>
        <me:pop ref="RC2.log">1.01188e-39</me:pop>
        <me:pop ref="Ring2.log">6.04476e-05</me:pop>
        <me:pop ref="Formamide2">0.972469</me:pop>
        <me:pop ref="Formaldehyde.log">0.0274701</me:pop>
      </me:population>
      <me:population time="19952.6" logTime="4.3">
        <me:pop ref="CH2oo.log">2.88366e-34</me:pop>
        <me:pop ref="APC">4.0513e-34</me:pop>
        <me:pop ref="Altamine2">2.77598e-15</me:pop>
        <me:pop ref="RC2.log">1.01188e-39</me:pop>
        <me:pop ref="Ring2.log">6.04473e-05</me:pop>
        <me:pop ref="Formamide2">0.972469</me:pop>
        <me:pop ref="Formaldehyde.log">0.0274701</me:pop>
      </me:population>
      <me:population time="25118.9" logTime="4.4">
        <me:pop ref="CH2oo.log">2.88364e-34</me:pop>
        <me:pop ref="APC">4.05129e-34</me:pop>
        <me:pop ref="Altamine2">2.77616e-15</me:pop>
        <me:pop ref="RC2.log">1.01187e-39</me:pop>
        <me:pop ref="Ring2.log">6.0447e-05</me:pop>
        <me:pop ref="Formamide2">0.972469</me:pop>
        <me:pop ref="Formaldehyde.log">0.0274701</me:pop>
      </me:population>
      <me:population time="31622.8" logTime="4.5">
        <me:pop ref="CH2oo.log">2.88363e-34</me:pop>
        <me:pop ref="APC">4.05126e-34</me:pop>
        <me:pop ref="Altamine2">2.7764e-15</me:pop>
        <me:pop ref="RC2.log">1.01187e-39</me:pop>
        <me:pop ref="Ring2.log">6.04467e-05</me:pop>
        <me:pop ref="Formamide2">0.972469</me:pop>
        <me:pop ref="Formaldehyde.log">0.0274701</me:pop>
      </me:population>
      <me:population time="39810.7" logTime="4.6">
        <me:pop ref="CH2oo.log">2.8836e-34</me:pop>
        <me:pop ref="APC">4.05123e-34</me:pop>
        <me:pop ref="Altamine2">2.77669e-15</me:pop>
        <me:pop ref="RC2.log">1.01186e-39</me:pop>
        <me:pop ref="Ring2.log">6.04462e-05</me:pop>
        <me:pop ref="Formamide2">0.972469</me:pop>
        <me:pop ref="Formaldehyde.log">0.0274701</me:pop>
      </me:population>
      <me:population time="50118.7" logTime="4.7">
        <me:pop ref="CH2oo.log">2.88358e-34</me:pop>
        <me:pop ref="APC">4.05119e-34</me:pop>
        <me:pop ref="Altamine2">2.77706e-15</me:pop>
        <me:pop ref="RC2.log">1.01185e-39</me:pop>
        <me:pop ref="Ring2.log">6.04457e-05</me:pop>
        <me:pop ref="Formamide2">0.972469</me:pop>
        <me:pop ref="Formaldehyde.log">0.0274701</me:pop>
      </me:population>
      <me:population time="63095.7" logTime="4.8">
        <me:pop ref="CH2oo.log">2.88354e-34</me:pop>
        <me:pop ref="APC">4.05115e-34</me:pop>
        <me:pop ref="Altamine2">2.77752e-15</me:pop>
        <me:pop ref="RC2.log">1.01184e-39</me:pop>
        <me:pop ref="Ring2.log">6.0445e-05</me:pop>
        <me:pop ref="Formamide2">0.972469</me:pop>
        <me:pop ref="Formaldehyde.log">0.0274701</me:pop>
      </me:population>
      <me:population time="79432.8" logTime="4.9">
        <me:pop ref="CH2oo.log">2.8835e-34</me:pop>
        <me:pop ref="APC">4.05109e-34</me:pop>
        <me:pop ref="Altamine2">2.7781e-15</me:pop>
        <me:pop ref="RC2.log">1.01182e-39</me:pop>
        <me:pop ref="Ring2.log">6.04441e-05</me:pop>
        <me:pop ref="Formamide2">0.972469</me:pop>
        <me:pop ref="Formaldehyde.log">0.0274701</me:pop>
      </me:population>
      <me:population time="100000" logTime="5">
        <me:pop ref="CH2oo.log">2.88345e-34</me:pop>
        <me:pop ref="APC">4.05101e-34</me:pop>
        <me:pop ref="Altamine2">2.77884e-15</me:pop>
        <me:pop ref="RC2.log">1.0118e-39</me:pop>
        <me:pop ref="Ring2.log">6.04429e-05</me:pop>
        <me:pop ref="Formamide2">0.972469</me:pop>
        <me:pop ref="Formaldehyde.log">0.0274701</me:pop>
      </me:population>
    </me:populationList>
    <me:rateList T="298.15" conc="1.29552e+18" bathGas="N2" units="s-1">
      <me:warning> WARNING: Chemically significant eigenvalues (CSE) not well separated from internal energy relaxation eigenvals (IEREs).  The last CSE = -6.17184e+07 and the first IERE = -7.70622e+07 (last CSE)/(first IERE) ratio = 0.800891, which is less than an order of magnitude  Results obtained from Bartis Widom eigenvalue-vector analysis may be unreliable </me:warning>
      <me:firstOrderLoss ref="APC">-6.17184e+07</me:firstOrderLoss>
      <me:firstOrderLoss ref="Altamine2">-4.06036e-17</me:firstOrderLoss>
      <me:firstOrderLoss ref="CH2oo.log">-31.8159</me:firstOrderLoss>
      <me:firstOrderLoss ref="RC2.log">-4.12965e+06</me:firstOrderLoss>
      <me:firstOrderLoss ref="Ring2.log">-9.08484e-10</me:firstOrderLoss>
      <me:firstOrderRate fromRef="APC" toRef="Altamine2" reactionType="isomerization">1.90741e-17</me:firstOrderRate>
      <me:firstOrderRate fromRef="APC" toRef="CH2oo.log" reactionType="isomerization">1.02917e-63</me:firstOrderRate>
      <me:firstOrderRate fromRef="APC" toRef="RC2.log" reactionType="isomerization">-2.06644e-63</me:firstOrderRate>
      <me:firstOrderRate fromRef="APC" toRef="Ring2.log" reactionType="isomerization">-2.81925e-44</me:firstOrderRate>
      <me:firstOrderRate fromRef="Altamine2" toRef="APC" reactionType="isomerization">1.04212e-24</me:firstOrderRate>
      <me:firstOrderRate fromRef="Altamine2" toRef="CH2oo.log" reactionType="isomerization">-1.73258e-95</me:firstOrderRate>
      <me:firstOrderRate fromRef="Altamine2" toRef="RC2.log" reactionType="isomerization">3.49059e-95</me:firstOrderRate>
      <me:firstOrderRate fromRef="Altamine2" toRef="Ring2.log" reactionType="isomerization">4.8258e-76</me:firstOrderRate>
      <me:firstOrderRate fromRef="CH2oo.log" toRef="APC" reactionType="isomerization">6.42949e+13</me:firstOrderRate>
      <me:firstOrderRate fromRef="CH2oo.log" toRef="Altamine2" reactionType="isomerization">-1.98111e-11</me:firstOrderRate>
      <me:firstOrderRate fromRef="CH2oo.log" toRef="RC2.log" reactionType="isomerization">6.62405</me:firstOrderRate>
      <me:firstOrderRate fromRef="CH2oo.log" toRef="Ring2.log" reactionType="isomerization">0.00117742</me:firstOrderRate>
      <me:firstOrderRate fromRef="RC2.log" toRef="APC" reactionType="isomerization">-6.85242e+19</me:firstOrderRate>
      <me:firstOrderRate fromRef="RC2.log" toRef="Altamine2" reactionType="isomerization">2.11858e-05</me:firstOrderRate>
      <me:firstOrderRate fromRef="RC2.log" toRef="CH2oo.log" reactionType="isomerization">3.51605e+06</me:firstOrderRate>
      <me:firstOrderRate fromRef="RC2.log" toRef="Ring2.log" reactionType="isomerization">252.419</me:firstOrderRate>
      <me:firstOrderRate fromRef="Ring2.log" toRef="APC" reactionType="isomerization">-1.38996e+08</me:firstOrderRate>
      <me:firstOrderRate fromRef="Ring2.log" toRef="Altamine2" reactionType="isomerization">4.35477e-17</me:firstOrderRate>
      <me:firstOrderRate fromRef="Ring2.log" toRef="CH2oo.log" reactionType="isomerization">9.29207e-29</me:firstOrderRate>
      <me:firstOrderRate fromRef="Ring2.log" toRef="RC2.log" reactionType="isomerization">3.75294e-29</me:firstOrderRate>
      <me:firstOrderRate fromRef="APC" toRef="Formamide2+CO" reactionType="irreversible">4.71871e-31</me:firstOrderRate>
      <me:firstOrderRate fromRef="Altamine2" toRef="Formamide2+CO" reactionType="irreversible">4.05744e-17</me:firstOrderRate>
      <me:firstOrderRate fromRef="CH2oo.log" toRef="Formamide2+CO" reactionType="irreversible">24.4937</me:firstOrderRate>
      <me:firstOrderRate fromRef="RC2.log" toRef="Formamide2+CO" reactionType="irreversible">610856</me:firstOrderRate>
      <me:firstOrderRate fromRef="Ring2.log" toRef="Formamide2+CO" reactionType="irreversible">9.09881e-10</me:firstOrderRate>
      <me:firstOrderRate fromRef="APC" toRef="Formaldehyde.log+IsoC2.log" reactionType="irreversible">3.61512e-35</me:firstOrderRate>
      <me:firstOrderRate fromRef="Altamine2" toRef="Formaldehyde.log+IsoC2.log" reactionType="irreversible">-6.10419e-67</me:firstOrderRate>
      <me:firstOrderRate fromRef="CH2oo.log" toRef="Formaldehyde.log+IsoC2.log" reactionType="irreversible">0.700145</me:firstOrderRate>
      <me:firstOrderRate fromRef="RC2.log" toRef="Formaldehyde.log+IsoC2.log" reactionType="irreversible">12110.2</me:firstOrderRate>
      <me:firstOrderRate fromRef="Ring2.log" toRef="Formaldehyde.log+IsoC2.log" reactionType="irreversible">2.39154e-14</me:firstOrderRate>
    </me:rateList>
    <me:eigenvalueList number="3218" selection="12">
      <me:eigenvalue>-2.85077e+08</me:eigenvalue>
      <me:eigenvalue>-2.81754e+08</me:eigenvalue>
      <me:eigenvalue>-2.57245e+08</me:eigenvalue>
      <me:eigenvalue>-2.40146e+08</me:eigenvalue>
      <me:eigenvalue>-2.33302e+08</me:eigenvalue>
      <me:eigenvalue>-2.13763e+08</me:eigenvalue>
      <me:eigenvalue>-1.92647e+08</me:eigenvalue>
      <me:eigenvalue>-1.54296e+08</me:eigenvalue>
      <me:eigenvalue>-9.64782e+06</me:eigenvalue>
      <me:eigenvalue>-26.396</me:eigenvalue>
      <me:eigenvalue>-9.20913e-10</me:eigenvalue>
      <me:eigenvalue>-4.06038e-17</me:eigenvalue>
    </me:eigenvalueList>
    <me:populationList T="298.15" conc="3.2388e+18">
      <me:population time="1e-10" logTime="-10">
        <me:pop ref="CH2oo.log">1</me:pop>
        <me:pop ref="APC">4.16207e-20</me:pop>
        <me:pop ref="Altamine2">2.13909e-10</me:pop>
        <me:pop ref="RC2.log">9.90011e-08</me:pop>
        <me:pop ref="Ring2.log">1.9056e-09</me:pop>
        <me:pop ref="Formamide2">2.67254e-10</me:pop>
        <me:pop ref="Formaldehyde.log">1.16243e-11</me:pop>
      </me:population>
      <me:population time="1.25893e-10" logTime="-9.9">
        <me:pop ref="CH2oo.log">1</me:pop>
        <me:pop ref="APC">5.36513e-20</me:pop>
        <me:pop ref="Altamine2">2.7679e-10</me:pop>
        <me:pop ref="RC2.log">1.00224e-07</me:pop>
        <me:pop ref="Ring2.log">2.2788e-09</me:pop>
        <me:pop ref="Formamide2">4.51308e-10</me:pop>
        <me:pop ref="Formaldehyde.log">1.91924e-11</me:pop>
      </me:population>
      <me:population time="1.58489e-10" logTime="-9.8">
        <me:pop ref="CH2oo.log">1</me:pop>
        <me:pop ref="APC">6.71185e-20</me:pop>
        <me:pop ref="Altamine2">3.47691e-10</me:pop>
        <me:pop ref="RC2.log">1.0153e-07</me:pop>
        <me:pop ref="Ring2.log">2.69473e-09</me:pop>
        <me:pop ref="Formamide2">7.44885e-10</me:pop>
        <me:pop ref="Formaldehyde.log">3.04495e-11</me:pop>
      </me:population>
      <me:population time="1.99526e-10" logTime="-9.7">
        <me:pop ref="CH2oo.log">1</me:pop>
        <me:pop ref="APC">8.14811e-20</me:pop>
        <me:pop ref="Altamine2">4.23925e-10</me:pop>
        <me:pop ref="RC2.log">1.02926e-07</me:pop>
        <me:pop ref="Ring2.log">3.14585e-09</me:pop>
        <me:pop ref="Formamide2">1.19961e-09</me:pop>
        <me:pop ref="Formaldehyde.log">4.67308e-11</me:pop>
      </me:population>
      <me:population time="2.51189e-10" logTime="-9.6">
        <me:pop ref="CH2oo.log">1</me:pop>
        <me:pop ref="APC">9.60606e-20</me:pop>
        <me:pop ref="Altamine2">5.02015e-10</me:pop>
        <me:pop ref="RC2.log">1.04449e-07</me:pop>
        <me:pop ref="Ring2.log">3.61967e-09</me:pop>
        <me:pop ref="Formamide2">1.88349e-09</me:pop>
        <me:pop ref="Formaldehyde.log">6.98246e-11</me:pop>
      </me:population>
      <me:population time="3.16228e-10" logTime="-9.5">
        <me:pop ref="CH2oo.log">1</me:pop>
        <me:pop ref="APC">1.10125e-19</me:pop>
        <me:pop ref="Altamine2">5.78106e-10</me:pop>
        <me:pop ref="RC2.log">1.06166e-07</me:pop>
        <me:pop ref="Ring2.log">4.09905e-09</me:pop>
        <me:pop ref="Formamide2">2.88305e-09</me:pop>
        <me:pop ref="Formaldehyde.log">1.0205e-10</me:pop>
      </me:population>
      <me:population time="3.98107e-10" logTime="-9.4">
        <me:pop ref="CH2oo.log">1</me:pop>
        <me:pop ref="APC">1.22976e-19</me:pop>
        <me:pop ref="Altamine2">6.4842e-10</me:pop>
        <me:pop ref="RC2.log">1.08174e-07</me:pop>
        <me:pop ref="Ring2.log">4.56376e-09</me:pop>
        <me:pop ref="Formamide2">4.30503e-09</me:pop>
        <me:pop ref="Formaldehyde.log">1.46302e-10</me:pop>
      </me:population>
      <me:population time="5.01187e-10" logTime="-9.3">
        <me:pop ref="CH2oo.log">1</me:pop>
        <me:pop ref="APC">1.34046e-19</me:pop>
        <me:pop ref="Altamine2">7.0976e-10</me:pop>
        <me:pop ref="RC2.log">1.10593e-07</me:pop>
        <me:pop ref="Ring2.log">4.99344e-09</me:pop>
        <me:pop ref="Formamide2">6.27768e-09</me:pop>
        <me:pop ref="Formaldehyde.log">2.06086e-10</me:pop>
      </me:population>
      <me:population time="6.30957e-10" logTime="-9.2">
        <me:pop ref="CH2oo.log">1</me:pop>
        <me:pop ref="APC">1.42988e-19</me:pop>
        <me:pop ref="Altamine2">7.60035e-10</me:pop>
        <me:pop ref="RC2.log">1.13553e-07</me:pop>
        <me:pop ref="Ring2.log">5.37131e-09</me:pop>
        <me:pop ref="Formamide2">8.95255e-09</me:pop>
        <me:pop ref="Formaldehyde.log">2.85572e-10</me:pop>
      </me:population>
      <me:population time="7.94328e-10" logTime="-9.1">
        <me:pop ref="CH2oo.log">1</me:pop>
        <me:pop ref="APC">1.49741e-19</me:pop>
        <me:pop ref="Altamine2">7.98651e-10</me:pop>
        <me:pop ref="RC2.log">1.17192e-07</me:pop>
        <me:pop ref="Ring2.log">5.68775e-09</me:pop>
        <me:pop ref="Formamide2">1.2508e-08</me:pop>
        <me:pop ref="Formaldehyde.log">3.8972e-10</me:pop>
      </me:population>
      <me:population time="1e-09" logTime="-9">
        <me:pop ref="CH2oo.log">1</me:pop>
        <me:pop ref="APC">1.54521e-19</me:pop>
        <me:pop ref="Altamine2">8.26539e-10</me:pop>
        <me:pop ref="RC2.log">1.21657e-07</me:pop>
        <me:pop ref="Ring2.log">5.94213e-09</me:pop>
        <me:pop ref="Formamide2">1.71568e-08</me:pop>
        <me:pop ref="Formaldehyde.log">5.24494e-10</me:pop>
      </me:population>
      <me:population time="1.25893e-09" logTime="-8.9">
        <me:pop ref="CH2oo.log">1</me:pop>
        <me:pop ref="APC">1.57739e-19</me:pop>
        <me:pop ref="Altamine2">8.4577e-10</me:pop>
        <me:pop ref="RC2.log">1.2712e-07</me:pop>
        <me:pop ref="Ring2.log">6.14203e-09</me:pop>
        <me:pop ref="Formamide2">2.31589e-08</me:pop>
        <me:pop ref="Formaldehyde.log">6.97235e-10</me:pop>
      </me:population>
      <me:population time="1.58489e-09" logTime="-8.8">
        <me:pop ref="CH2oo.log">1</me:pop>
        <me:pop ref="APC">1.5987e-19</me:pop>
        <me:pop ref="Altamine2">8.58851e-10</me:pop>
        <me:pop ref="RC2.log">1.33776e-07</me:pop>
        <me:pop ref="Ring2.log">6.29993e-09</me:pop>
        <me:pop ref="Formamide2">3.08403e-08</me:pop>
        <me:pop ref="Formaldehyde.log">9.17161e-10</me:pop>
      </me:population>
      <me:population time="1.99526e-09" logTime="-8.7">
        <me:pop ref="CH2oo.log">1</me:pop>
        <me:pop ref="APC">1.6133e-19</me:pop>
        <me:pop ref="Altamine2">8.68044e-10</me:pop>
        <me:pop ref="RC2.log">1.41859e-07</me:pop>
        <me:pop ref="Ring2.log">6.42894e-09</me:pop>
        <me:pop ref="Formamide2">4.06159e-08</me:pop>
        <me:pop ref="Formaldehyde.log">1.196e-09</me:pop>
      </me:population>
      <me:population time="2.51189e-09" logTime="-8.6">
        <me:pop ref="CH2oo.log">1</me:pop>
        <me:pop ref="APC">1.62408e-19</me:pop>
        <me:pop ref="Altamine2">8.74958e-10</me:pop>
        <me:pop ref="RC2.log">1.51648e-07</me:pop>
        <me:pop ref="Ring2.log">6.53957e-09</me:pop>
        <me:pop ref="Formamide2">5.30167e-08</me:pop>
        <me:pop ref="Formaldehyde.log">1.54873e-09</me:pop>
      </me:population>
      <me:population time="3.16228e-09" logTime="-8.5">
        <me:pop ref="CH2oo.log">1</me:pop>
        <me:pop ref="APC">1.63267e-19</me:pop>
        <me:pop ref="Altamine2">8.80514e-10</me:pop>
        <me:pop ref="RC2.log">1.63478e-07</me:pop>
        <me:pop ref="Ring2.log">6.6386e-09</me:pop>
        <me:pop ref="Formamide2">6.87191e-08</me:pop>
        <me:pop ref="Formaldehyde.log">1.99438e-09</me:pop>
      </me:population>
      <me:population time="3.98107e-09" logTime="-8.4">
        <me:pop ref="CH2oo.log">1</me:pop>
        <me:pop ref="APC">1.6398e-19</me:pop>
        <me:pop ref="Altamine2">8.85147e-10</me:pop>
        <me:pop ref="RC2.log">1.77764e-07</me:pop>
        <me:pop ref="Ring2.log">6.72986e-09</me:pop>
        <me:pop ref="Formamide2">8.85805e-08</me:pop>
        <me:pop ref="Formaldehyde.log">2.55708e-09</me:pop>
      </me:population>
      <me:population time="5.01187e-09" logTime="-8.3">
        <me:pop ref="CH2oo.log">1</me:pop>
        <me:pop ref="APC">1.64578e-19</me:pop>
        <me:pop ref="Altamine2">8.8904e-10</me:pop>
        <me:pop ref="RC2.log">1.9502e-07</me:pop>
        <me:pop ref="Ring2.log">6.81571e-09</me:pop>
        <me:pop ref="Formamide2">1.13683e-07</me:pop>
        <me:pop ref="Formaldehyde.log">3.26723e-09</me:pop>
      </me:population>
      <me:population time="6.30957e-09" logTime="-8.2">
        <me:pop ref="CH2oo.log">1</me:pop>
        <me:pop ref="APC">1.65079e-19</me:pop>
        <me:pop ref="Altamine2">8.92295e-10</me:pop>
        <me:pop ref="RC2.log">2.15886e-07</me:pop>
        <me:pop ref="Ring2.log">6.89828e-09</me:pop>
        <me:pop ref="Formamide2">1.45388e-07</me:pop>
        <me:pop ref="Formaldehyde.log">4.16313e-09</me:pop>
      </me:population>
      <me:population time="7.94328e-09" logTime="-8.1">
        <me:pop ref="CH2oo.log">1</me:pop>
        <me:pop ref="APC">1.65497e-19</me:pop>
        <me:pop ref="Altamine2">8.95012e-10</me:pop>
        <me:pop ref="RC2.log">2.41156e-07</me:pop>
        <me:pop ref="Ring2.log">6.9803e-09</me:pop>
        <me:pop ref="Formamide2">1.85411e-07</me:pop>
        <me:pop ref="Formaldehyde.log">5.29302e-09</me:pop>
      </me:population>
      <me:population time="1e-08" logTime="-8">
        <me:pop ref="CH2oo.log">0.999999</me:pop>
        <me:pop ref="APC">1.65852e-19</me:pop>
        <me:pop ref="Altamine2">8.97306e-10</me:pop>
        <me:pop ref="RC2.log">2.71801e-07</me:pop>
        <me:pop ref="Ring2.log">7.06547e-09</me:pop>
        <me:pop ref="Formamide2">2.35913e-07</me:pop>
        <me:pop ref="Formaldehyde.log">6.71762e-09</me:pop>
      </me:population>
      <me:population time="1.25893e-08" logTime="-7.9">
        <me:pop ref="CH2oo.log">0.999999</me:pop>
        <me:pop ref="APC">1.66164e-19</me:pop>
        <me:pop ref="Altamine2">8.99314e-10</me:pop>
        <me:pop ref="RC2.log">3.08986e-07</me:pop>
        <me:pop ref="Ring2.log">7.15859e-09</me:pop>
        <me:pop ref="Formamide2">2.99615e-07</me:pop>
        <me:pop ref="Formaldehyde.log">8.51344e-09</me:pop>
      </me:population>
      <me:population time="1.58489e-08" logTime="-7.8">
        <me:pop ref="CH2oo.log">0.999999</me:pop>
        <me:pop ref="APC">1.66458e-19</me:pop>
        <me:pop ref="Altamine2">9.01185e-10</me:pop>
        <me:pop ref="RC2.log">3.54063e-07</me:pop>
        <me:pop ref="Ring2.log">7.26564e-09</me:pop>
        <me:pop ref="Formamide2">3.79956e-07</me:pop>
        <me:pop ref="Formaldehyde.log">1.0777e-08</me:pop>
      </me:population>
      <me:population time="1.99526e-08" logTime="-7.7">
        <me:pop ref="CH2oo.log">0.999999</me:pop>
        <me:pop ref="APC">1.66757e-19</me:pop>
        <me:pop ref="Altamine2">9.03078e-10</me:pop>
        <me:pop ref="RC2.log">4.08528e-07</me:pop>
        <me:pop ref="Ring2.log">7.39386e-09</me:pop>
        <me:pop ref="Formamide2">4.81276e-07</me:pop>
        <me:pop ref="Formaldehyde.log">1.36299e-08</me:pop>
      </me:population>
      <me:population time="2.51189e-08" logTime="-7.6">
        <me:pop ref="CH2oo.log">0.999999</me:pop>
        <me:pop ref="APC">1.67085e-19</me:pop>
        <me:pop ref="Altamine2">9.05142e-10</me:pop>
        <me:pop ref="RC2.log">4.73922e-07</me:pop>
        <me:pop ref="Ring2.log">7.55173e-09</me:pop>
        <me:pop ref="Formamide2">6.09066e-07</me:pop>
        <me:pop ref="Formaldehyde.log">1.72259e-08</me:pop>
      </me:population>
      <me:population time="3.16228e-08" logTime="-7.5">
        <me:pop ref="CH2oo.log">0.999999</me:pop>
        <me:pop ref="APC">1.6746e-19</me:pop>
        <me:pop ref="Altamine2">9.07502e-10</me:pop>
        <me:pop ref="RC2.log">5.51661e-07</me:pop>
        <me:pop ref="Ring2.log">7.74908e-09</me:pop>
        <me:pop ref="Formamide2">7.70279e-07</me:pop>
        <me:pop ref="Formaldehyde.log">2.17593e-08</me:pop>
      </me:population>
      <me:population time="3.98107e-08" logTime="-7.4">
        <me:pop ref="CH2oo.log">0.999998</me:pop>
        <me:pop ref="APC">1.67896e-19</me:pop>
        <me:pop ref="Altamine2">9.10235e-10</me:pop>
        <me:pop ref="RC2.log">6.42814e-07</me:pop>
        <me:pop ref="Ring2.log">7.9974e-09</me:pop>
        <me:pop ref="Formamide2">9.73721e-07</me:pop>
        <me:pop ref="Formaldehyde.log">2.74756e-08</me:pop>
      </me:population>
      <me:population time="5.01187e-08" logTime="-7.3">
        <me:pop ref="CH2oo.log">0.999998</me:pop>
        <me:pop ref="APC">1.68396e-19</me:pop>
        <me:pop ref="Altamine2">9.13375e-10</me:pop>
        <me:pop ref="RC2.log">7.47781e-07</me:pop>
        <me:pop ref="Ring2.log">8.31057e-09</me:pop>
        <me:pop ref="Formamide2">1.23055e-06</me:pop>
        <me:pop ref="Formaldehyde.log">3.46852e-08</me:pop>
      </me:population>
      <me:population time="6.30957e-08" logTime="-7.2">
        <me:pop ref="CH2oo.log">0.999998</me:pop>
        <me:pop ref="APC">1.68958e-19</me:pop>
        <me:pop ref="Altamine2">9.16907e-10</me:pop>
        <me:pop ref="RC2.log">8.65915e-07</me:pop>
        <me:pop ref="Ring2.log">8.70579e-09</me:pop>
        <me:pop ref="Formamide2">1.55488e-06</me:pop>
        <me:pop ref="Formaldehyde.log">4.37806e-08</me:pop>
      </me:population>
      <me:population time="7.94328e-08" logTime="-7.1">
        <me:pop ref="CH2oo.log">0.999997</me:pop>
        <me:pop ref="APC">1.69573e-19</me:pop>
        <me:pop ref="Altamine2">9.20769e-10</me:pop>
        <me:pop ref="RC2.log">9.95074e-07</me:pop>
        <me:pop ref="Ring2.log">9.20473e-09</me:pop>
        <me:pop ref="Formamide2">1.96462e-06</me:pop>
        <me:pop ref="Formaldehyde.log">5.52578e-08</me:pop>
      </me:population>
      <me:population time="1e-07" logTime="-7">
        <me:pop ref="CH2oo.log">0.999996</me:pop>
        <me:pop ref="APC">1.70221e-19</me:pop>
        <me:pop ref="Altamine2">9.2484e-10</me:pop>
        <me:pop ref="RC2.log">1.13124e-06</me:pop>
        <me:pop ref="Ring2.log">9.83471e-09</me:pop>
        <me:pop ref="Formamide2">2.48235e-06</me:pop>
        <me:pop ref="Formaldehyde.log">6.97434e-08</me:pop>
      </me:population>
      <me:population time="1.25893e-07" logTime="-6.9">
        <me:pop ref="CH2oo.log">0.999995</me:pop>
        <me:pop ref="APC">1.70874e-19</me:pop>
        <me:pop ref="Altamine2">9.2894e-10</me:pop>
        <me:pop ref="RC2.log">1.26838e-06</me:pop>
        <me:pop ref="Ring2.log">1.06302e-08</me:pop>
        <me:pop ref="Formamide2">3.13661e-06</me:pop>
        <me:pop ref="Formaldehyde.log">8.80275e-08</me:pop>
      </me:population>
      <me:population time="1.58489e-07" logTime="-6.8">
        <me:pop ref="CH2oo.log">0.999995</me:pop>
        <me:pop ref="APC">1.71495e-19</me:pop>
        <me:pop ref="Altamine2">9.32838e-10</me:pop>
        <me:pop ref="RC2.log">1.39878e-06</me:pop>
        <me:pop ref="Ring2.log">1.16347e-08</me:pop>
        <me:pop ref="Formamide2">3.96334e-06</me:pop>
        <me:pop ref="Formaldehyde.log">1.11106e-07</me:pop>
      </me:population>
      <me:population time="1.99526e-07" logTime="-6.7">
        <me:pop ref="CH2oo.log">0.999993</me:pop>
        <me:pop ref="APC">1.72044e-19</me:pop>
        <me:pop ref="Altamine2">9.36287e-10</me:pop>
        <me:pop ref="RC2.log">1.51414e-06</me:pop>
        <me:pop ref="Ring2.log">1.29027e-08</me:pop>
        <me:pop ref="Formamide2">5.00764e-06</me:pop>
        <me:pop ref="Formaldehyde.log">1.40229e-07</me:pop>
      </me:population>
      <me:population time="2.51189e-07" logTime="-6.6">
        <me:pop ref="CH2oo.log">0.999992</me:pop>
        <me:pop ref="APC">1.72488e-19</me:pop>
        <me:pop ref="Altamine2">9.39073e-10</me:pop>
        <me:pop ref="RC2.log">1.60736e-06</me:pop>
        <me:pop ref="Ring2.log">1.45027e-08</me:pop>
        <me:pop ref="Formamide2">6.3261e-06</me:pop>
        <me:pop ref="Formaldehyde.log">1.7697e-07</me:pop>
      </me:population>
      <me:population time="3.16228e-07" logTime="-6.5">
        <me:pop ref="CH2oo.log">0.99999</me:pop>
        <me:pop ref="APC">1.72808e-19</me:pop>
        <me:pop ref="Altamine2">9.41082e-10</me:pop>
        <me:pop ref="RC2.log">1.6746e-06</me:pop>
        <me:pop ref="Ring2.log">1.65206e-08</me:pop>
        <me:pop ref="Formamide2">7.98955e-06</me:pop>
        <me:pop ref="Formaldehyde.log">2.23298e-07</me:pop>
      </me:population>
      <me:population time="3.98107e-07" logTime="-6.4">
        <me:pop ref="CH2oo.log">0.999988</me:pop>
        <me:pop ref="APC">1.73008e-19</me:pop>
        <me:pop ref="Altamine2">9.42338e-10</me:pop>
        <me:pop ref="RC2.log">1.71667e-06</me:pop>
        <me:pop ref="Ring2.log">1.90639e-08</me:pop>
        <me:pop ref="Formamide2">1.00868e-05</me:pop>
        <me:pop ref="Formaldehyde.log">2.81686e-07</me:pop>
      </me:population>
      <me:population time="5.01187e-07" logTime="-6.3">
        <me:pop ref="CH2oo.log">0.999985</me:pop>
        <me:pop ref="APC">1.73112e-19</me:pop>
        <me:pop ref="Altamine2">9.42994e-10</me:pop>
        <me:pop ref="RC2.log">1.73869e-06</me:pop>
        <me:pop ref="Ring2.log">2.22679e-08</me:pop>
        <me:pop ref="Formamide2">1.27293e-05</me:pop>
        <me:pop ref="Formaldehyde.log">3.55241e-07</me:pop>
      </me:population>
      <me:population time="6.30957e-07" logTime="-6.2">
        <me:pop ref="CH2oo.log">0.999982</me:pop>
        <me:pop ref="APC">1.73156e-19</me:pop>
        <me:pop ref="Altamine2">9.43267e-10</me:pop>
        <me:pop ref="RC2.log">1.74792e-06</me:pop>
        <me:pop ref="Ring2.log">2.63027e-08</me:pop>
        <me:pop ref="Formamide2">1.60573e-05</me:pop>
        <me:pop ref="Formaldehyde.log">4.47872e-07</me:pop>
      </me:population>
      <me:population time="7.94328e-07" logTime="-6.1">
        <me:pop ref="CH2oo.log">0.999977</me:pop>
        <me:pop ref="APC">1.73169e-19</me:pop>
        <me:pop ref="Altamine2">9.43351e-10</me:pop>
        <me:pop ref="RC2.log">1.75085e-06</me:pop>
        <me:pop ref="Ring2.log">3.13829e-08</me:pop>
        <me:pop ref="Formamide2">2.02476e-05</me:pop>
        <me:pop ref="Formaldehyde.log">5.645e-07</me:pop>
      </me:population>
      <me:population time="1e-06" logTime="-6">
        <me:pop ref="CH2oo.log">0.999972</me:pop>
        <me:pop ref="APC">1.73171e-19</me:pop>
        <me:pop ref="Altamine2">9.43366e-10</me:pop>
        <me:pop ref="RC2.log">1.7515e-06</me:pop>
        <me:pop ref="Ring2.log">3.77787e-08</me:pop>
        <me:pop ref="Formamide2">2.55231e-05</me:pop>
        <me:pop ref="Formaldehyde.log">7.11331e-07</me:pop>
      </me:population>
      <me:population time="1.25893e-06" logTime="-5.9">
        <me:pop ref="CH2oo.log">0.999965</me:pop>
        <me:pop ref="APC">1.7317e-19</me:pop>
        <me:pop ref="Altamine2">9.43362e-10</me:pop>
        <me:pop ref="RC2.log">1.75158e-06</me:pop>
        <me:pop ref="Ring2.log">4.58305e-08</me:pop>
        <me:pop ref="Formamide2">3.21646e-05</me:pop>
        <me:pop ref="Formaldehyde.log">8.96181e-07</me:pop>
      </me:population>
      <me:population time="1.58489e-06" logTime="-5.8">
        <me:pop ref="CH2oo.log">0.999957</me:pop>
        <me:pop ref="APC">1.73169e-19</me:pop>
        <me:pop ref="Altamine2">9.43354e-10</me:pop>
        <me:pop ref="RC2.log">1.75157e-06</me:pop>
        <me:pop ref="Ring2.log">5.59671e-08</me:pop>
        <me:pop ref="Formamide2">4.05257e-05</me:pop>
        <me:pop ref="Formaldehyde.log">1.12889e-06</me:pop>
      </me:population>
      <me:population time="1.99526e-06" logTime="-5.7">
        <me:pop ref="CH2oo.log">0.999946</me:pop>
        <me:pop ref="APC">1.73167e-19</me:pop>
        <me:pop ref="Altamine2">9.43344e-10</me:pop>
        <me:pop ref="RC2.log">1.75155e-06</me:pop>
        <me:pop ref="Ring2.log">6.87282e-08</me:pop>
        <me:pop ref="Formamide2">5.10515e-05</me:pop>
        <me:pop ref="Formaldehyde.log">1.42185e-06</me:pop>
      </me:population>
      <me:population time="2.51189e-06" logTime="-5.6">
        <me:pop ref="CH2oo.log">0.999932</me:pop>
        <me:pop ref="APC">1.73165e-19</me:pop>
        <me:pop ref="Altamine2">9.43331e-10</me:pop>
        <me:pop ref="RC2.log">1.75153e-06</me:pop>
        <me:pop ref="Ring2.log">8.47932e-08</me:pop>
        <me:pop ref="Formamide2">6.43027e-05</me:pop>
        <me:pop ref="Formaldehyde.log">1.79067e-06</me:pop>
      </me:population>
      <me:population time="3.16228e-06" logTime="-5.5">
        <me:pop ref="CH2oo.log">0.999915</me:pop>
        <me:pop ref="APC">1.73162e-19</me:pop>
        <me:pop ref="Altamine2">9.43315e-10</me:pop>
        <me:pop ref="RC2.log">1.7515e-06</me:pop>
        <me:pop ref="Ring2.log">1.05018e-07</me:pop>
        <me:pop ref="Formamide2">8.09846e-05</me:pop>
        <me:pop ref="Formaldehyde.log">2.25497e-06</me:pop>
      </me:population>
      <me:population time="3.98107e-06" logTime="-5.4">
        <me:pop ref="CH2oo.log">0.999893</me:pop>
        <me:pop ref="APC">1.73158e-19</me:pop>
        <me:pop ref="Altamine2">9.43295e-10</me:pop>
        <me:pop ref="RC2.log">1.75146e-06</me:pop>
        <me:pop ref="Ring2.log">1.30478e-07</me:pop>
        <me:pop ref="Formamide2">0.000101985</me:pop>
        <me:pop ref="Formaldehyde.log">2.83947e-06</me:pop>
      </me:population>
      <me:population time="5.01187e-06" logTime="-5.3">
        <me:pop ref="CH2oo.log">0.999866</me:pop>
        <me:pop ref="APC">1.73153e-19</me:pop>
        <me:pop ref="Altamine2">9.43269e-10</me:pop>
        <me:pop ref="RC2.log">1.75142e-06</me:pop>
        <me:pop ref="Ring2.log">1.6253e-07</me:pop>
        <me:pop ref="Formamide2">0.000128423</me:pop>
        <me:pop ref="Formaldehyde.log">3.57531e-06</me:pop>
      </me:population>
      <me:population time="6.30957e-06" logTime="-5.2">
        <me:pop ref="CH2oo.log">0.999832</me:pop>
        <me:pop ref="APC">1.73147e-19</me:pop>
        <me:pop ref="Altamine2">9.43237e-10</me:pop>
        <me:pop ref="RC2.log">1.75136e-06</me:pop>
        <me:pop ref="Ring2.log">2.0288e-07</me:pop>
        <me:pop ref="Formamide2">0.000161706</me:pop>
        <me:pop ref="Formaldehyde.log">4.50164e-06</me:pop>
      </me:population>
      <me:population time="7.94328e-06" logTime="-5.1">
        <me:pop ref="CH2oo.log">0.999789</me:pop>
        <me:pop ref="APC">1.7314e-19</me:pop>
        <me:pop ref="Altamine2">9.43196e-10</me:pop>
        <me:pop ref="RC2.log">1.75128e-06</me:pop>
        <me:pop ref="Ring2.log">2.53675e-07</me:pop>
        <me:pop ref="Formamide2">0.000203604</me:pop>
        <me:pop ref="Formaldehyde.log">5.66778e-06</me:pop>
      </me:population>
      <me:population time="1e-05" logTime="-5">
        <me:pop ref="CH2oo.log">0.999734</me:pop>
        <me:pop ref="APC">1.73131e-19</me:pop>
        <me:pop ref="Altamine2">9.43145e-10</me:pop>
        <me:pop ref="RC2.log">1.75118e-06</me:pop>
        <me:pop ref="Ring2.log">3.1762e-07</me:pop>
        <me:pop ref="Formamide2">0.000256348</me:pop>
        <me:pop ref="Formaldehyde.log">7.13579e-06</me:pop>
      </me:population>
      <me:population time="1.25893e-05" logTime="-4.9">
        <me:pop ref="CH2oo.log">0.999666</me:pop>
        <me:pop ref="APC">1.73119e-19</me:pop>
        <me:pop ref="Altamine2">9.43081e-10</me:pop>
        <me:pop ref="RC2.log">1.75107e-06</me:pop>
        <me:pop ref="Ring2.log">3.98117e-07</me:pop>
        <me:pop ref="Formamide2">0.000322745</me:pop>
        <me:pop ref="Formaldehyde.log">8.98378e-06</me:pop>
      </me:population>
      <me:population time="1.58489e-05" logTime="-4.8">
        <me:pop ref="CH2oo.log">0.99958</me:pop>
        <me:pop ref="APC">1.73104e-19</me:pop>
        <me:pop ref="Altamine2">9.43e-10</me:pop>
        <me:pop ref="RC2.log">1.75091e-06</me:pop>
        <me:pop ref="Ring2.log">4.99448e-07</me:pop>
        <me:pop ref="Formamide2">0.000406328</me:pop>
        <me:pop ref="Formaldehyde.log">1.13101e-05</me:pop>
      </me:population>
      <me:population time="1.99526e-05" logTime="-4.7">
        <me:pop ref="CH2oo.log">0.999472</me:pop>
        <me:pop ref="APC">1.73085e-19</me:pop>
        <me:pop ref="Altamine2">9.42898e-10</me:pop>
        <me:pop ref="RC2.log">1.75072e-06</me:pop>
        <me:pop ref="Ring2.log">6.27004e-07</me:pop>
        <me:pop ref="Formamide2">0.000511542</me:pop>
        <me:pop ref="Formaldehyde.log">1.42385e-05</me:pop>
      </me:population>
      <me:population time="2.51189e-05" logTime="-4.6">
        <me:pop ref="CH2oo.log">0.999336</me:pop>
        <me:pop ref="APC">1.73061e-19</me:pop>
        <me:pop ref="Altamine2">9.4277e-10</me:pop>
        <me:pop ref="RC2.log">1.75049e-06</me:pop>
        <me:pop ref="Ring2.log">7.87569e-07</me:pop>
        <me:pop ref="Formamide2">0.000643982</me:pop>
        <me:pop ref="Formaldehyde.log">1.79246e-05</me:pop>
      </me:population>
      <me:population time="3.16228e-05" logTime="-4.5">
        <me:pop ref="CH2oo.log">0.999164</me:pop>
        <me:pop ref="APC">1.73032e-19</me:pop>
        <me:pop ref="Altamine2">9.42608e-10</me:pop>
        <me:pop ref="RC2.log">1.75019e-06</me:pop>
        <me:pop ref="Ring2.log">9.89676e-07</me:pop>
        <me:pop ref="Formamide2">0.000810689</me:pop>
        <me:pop ref="Formaldehyde.log">2.25645e-05</me:pop>
      </me:population>
      <me:population time="3.98107e-05" logTime="-4.4">
        <me:pop ref="CH2oo.log">0.998948</me:pop>
        <me:pop ref="APC">1.72994e-19</me:pop>
        <me:pop ref="Altamine2">9.42405e-10</me:pop>
        <me:pop ref="RC2.log">1.74981e-06</me:pop>
        <me:pop ref="Ring2.log">1.24406e-06</me:pop>
        <me:pop ref="Formamide2">0.00102052</me:pop>
        <me:pop ref="Formaldehyde.log">2.84046e-05</me:pop>
      </me:population>
      <me:population time="5.01187e-05" logTime="-4.3">
        <me:pop ref="CH2oo.log">0.998676</me:pop>
        <me:pop ref="APC">1.72947e-19</me:pop>
        <me:pop ref="Altamine2">9.42149e-10</me:pop>
        <me:pop ref="RC2.log">1.74933e-06</me:pop>
        <me:pop ref="Ring2.log">1.56424e-06</me:pop>
        <me:pop ref="Formamide2">0.00128462</me:pop>
        <me:pop ref="Formaldehyde.log">3.57551e-05</me:pop>
      </me:population>
      <me:population time="6.30957e-05" logTime="-4.2">
        <me:pop ref="CH2oo.log">0.998334</me:pop>
        <me:pop ref="APC">1.72888e-19</me:pop>
        <me:pop ref="Altamine2">9.41827e-10</me:pop>
        <me:pop ref="RC2.log">1.74873e-06</me:pop>
        <me:pop ref="Ring2.log">1.9672e-06</me:pop>
        <me:pop ref="Formamide2">0.00161699</me:pop>
        <me:pop ref="Formaldehyde.log">4.5006e-05</me:pop>
      </me:population>
      <me:population time="7.94328e-05" logTime="-4.1">
        <me:pop ref="CH2oo.log">0.997904</me:pop>
        <me:pop ref="APC">1.72814e-19</me:pop>
        <me:pop ref="Altamine2">9.41422e-10</me:pop>
        <me:pop ref="RC2.log">1.74798e-06</me:pop>
        <me:pop ref="Ring2.log">2.4743e-06</me:pop>
        <me:pop ref="Formamide2">0.00203527</me:pop>
        <me:pop ref="Formaldehyde.log">5.66476e-05</me:pop>
      </me:population>
      <me:population time="0.0001" logTime="-4">
        <me:pop ref="CH2oo.log">0.997362</me:pop>
        <me:pop ref="APC">1.7272e-19</me:pop>
        <me:pop ref="Altamine2">9.40912e-10</me:pop>
        <me:pop ref="RC2.log">1.74703e-06</me:pop>
        <me:pop ref="Ring2.log">3.11238e-06</me:pop>
        <me:pop ref="Formamide2">0.00256159</me:pop>
        <me:pop ref="Formaldehyde.log">7.12964e-05</me:pop>
      </me:population>
      <me:population time="0.000125893" logTime="-3.9">
        <me:pop ref="CH2oo.log">0.996681</me:pop>
        <me:pop ref="APC">1.72602e-19</me:pop>
        <me:pop ref="Altamine2">9.40271e-10</me:pop>
        <me:pop ref="RC2.log">1.74584e-06</me:pop>
        <me:pop ref="Ring2.log">3.91519e-06</me:pop>
        <me:pop ref="Formamide2">0.00322378</me:pop>
        <me:pop ref="Formaldehyde.log">8.97269e-05</me:pop>
      </me:population>
      <me:population time="0.000158489" logTime="-3.8">
        <me:pop ref="CH2oo.log">0.995824</me:pop>
        <me:pop ref="APC">1.72453e-19</me:pop>
        <me:pop ref="Altamine2">9.39464e-10</me:pop>
        <me:pop ref="RC2.log">1.74433e-06</me:pop>
        <me:pop ref="Ring2.log">4.92509e-06</me:pop>
        <me:pop ref="Formamide2">0.00405678</me:pop>
        <me:pop ref="Formaldehyde.log">0.000112912</me:pop>
      </me:population>
      <me:population time="0.000199526" logTime="-3.7">
        <me:pop ref="CH2oo.log">0.994746</me:pop>
        <me:pop ref="APC">1.72267e-19</me:pop>
        <me:pop ref="Altamine2">9.38449e-10</me:pop>
        <me:pop ref="RC2.log">1.74245e-06</me:pop>
        <me:pop ref="Ring2.log">6.19524e-06</me:pop>
        <me:pop ref="Formamide2">0.00510446</me:pop>
        <me:pop ref="Formaldehyde.log">0.000142071</me:pop>
      </me:population>
      <me:population time="0.000251189" logTime="-3.6">
        <me:pop ref="CH2oo.log">0.99339</me:pop>
        <me:pop ref="APC">1.72032e-19</me:pop>
        <me:pop ref="Altamine2">9.37174e-10</me:pop>
        <me:pop ref="RC2.log">1.74007e-06</me:pop>
        <me:pop ref="Ring2.log">7.79231e-06</me:pop>
        <me:pop ref="Formamide2">0.00642179</me:pop>
        <me:pop ref="Formaldehyde.log">0.000178736</me:pop>
      </me:population>
      <me:population time="0.000316228" logTime="-3.5">
        <me:pop ref="CH2oo.log">0.991686</me:pop>
        <me:pop ref="APC">1.71737e-19</me:pop>
        <me:pop ref="Altamine2">9.3557e-10</me:pop>
        <me:pop ref="RC2.log">1.73709e-06</me:pop>
        <me:pop ref="Ring2.log">9.7998e-06</me:pop>
        <me:pop ref="Formamide2">0.00807766</me:pop>
        <me:pop ref="Formaldehyde.log">0.000224823</me:pop>
      </me:population>
      <me:population time="0.000398107" logTime="-3.4">
        <me:pop ref="CH2oo.log">0.989545</me:pop>
        <me:pop ref="APC">1.71366e-19</me:pop>
        <me:pop ref="Altamine2">9.33555e-10</me:pop>
        <me:pop ref="RC2.log">1.73334e-06</me:pop>
        <me:pop ref="Ring2.log">1.23222e-05</me:pop>
        <me:pop ref="Formamide2">0.0101582</me:pop>
        <me:pop ref="Formaldehyde.log">0.000282731</me:pop>
      </me:population>
      <me:population time="0.000501187" logTime="-3.3">
        <me:pop ref="CH2oo.log">0.986856</me:pop>
        <me:pop ref="APC">1.709e-19</me:pop>
        <me:pop ref="Altamine2">9.31024e-10</me:pop>
        <me:pop ref="RC2.log">1.72863e-06</me:pop>
        <me:pop ref="Ring2.log">1.549e-05</me:pop>
        <me:pop ref="Formamide2">0.0127711</me:pop>
        <me:pop ref="Formaldehyde.log">0.000355455</me:pop>
      </me:population>
      <me:population time="0.000630957" logTime="-3.2">
        <me:pop ref="CH2oo.log">0.983482</me:pop>
        <me:pop ref="APC">1.70316e-19</me:pop>
        <me:pop ref="Altamine2">9.27848e-10</me:pop>
        <me:pop ref="RC2.log">1.72272e-06</me:pop>
        <me:pop ref="Ring2.log">1.94657e-05</me:pop>
        <me:pop ref="Formamide2">0.0160505</me:pop>
        <me:pop ref="Formaldehyde.log">0.000446728</me:pop>
      </me:population>
      <me:population time="0.000794328" logTime="-3.1">
        <me:pop ref="CH2oo.log">0.97925</me:pop>
        <me:pop ref="APC">1.69583e-19</me:pop>
        <me:pop ref="Altamine2">9.23864e-10</me:pop>
        <me:pop ref="RC2.log">1.7153e-06</me:pop>
        <me:pop ref="Ring2.log">2.44515e-05</me:pop>
        <me:pop ref="Formamide2">0.020163</me:pop>
        <me:pop ref="Formaldehyde.log">0.00056119</me:pop>
      </me:population>
      <me:population time="0.001" logTime="-3">
        <me:pop ref="CH2oo.log">0.973948</me:pop>
        <me:pop ref="APC">1.68665e-19</me:pop>
        <me:pop ref="Altamine2">9.18874e-10</me:pop>
        <me:pop ref="RC2.log">1.70602e-06</me:pop>
        <me:pop ref="Ring2.log">3.06978e-05</me:pop>
        <me:pop ref="Formamide2">0.0253153</me:pop>
        <me:pop ref="Formaldehyde.log">0.000704589</me:pop>
      </me:population>
      <me:population time="0.00125893" logTime="-2.9">
        <me:pop ref="CH2oo.log">0.967314</me:pop>
        <me:pop ref="APC">1.67516e-19</me:pop>
        <me:pop ref="Altamine2">9.1263e-10</me:pop>
        <me:pop ref="RC2.log">1.6944e-06</me:pop>
        <me:pop ref="Ring2.log">3.85134e-05</me:pop>
        <me:pop ref="Formamide2">0.0317619</me:pop>
        <me:pop ref="Formaldehyde.log">0.000884015</me:pop>
      </me:population>
      <me:population time="0.00158489" logTime="-2.8">
        <me:pop ref="CH2oo.log">0.959027</me:pop>
        <me:pop ref="APC">1.66081e-19</me:pop>
        <me:pop ref="Altamine2">9.0483e-10</me:pop>
        <me:pop ref="RC2.log">1.67988e-06</me:pop>
        <me:pop ref="Ring2.log">4.8277e-05</me:pop>
        <me:pop ref="Formamide2">0.0398153</me:pop>
        <me:pop ref="Formaldehyde.log">0.00110816</me:pop>
      </me:population>
      <me:population time="0.00199526" logTime="-2.7">
        <me:pop ref="CH2oo.log">0.948694</me:pop>
        <me:pop ref="APC">1.64292e-19</me:pop>
        <me:pop ref="Altamine2">8.95105e-10</me:pop>
        <me:pop ref="RC2.log">1.66178e-06</me:pop>
        <me:pop ref="Ring2.log">6.04497e-05</me:pop>
        <me:pop ref="Formamide2">0.0498559</me:pop>
        <me:pop ref="Formaldehyde.log">0.00138762</me:pop>
      </me:population>
      <me:population time="0.00251189" logTime="-2.6">
        <me:pop ref="CH2oo.log">0.935845</me:pop>
        <me:pop ref="APC">1.62066e-19</me:pop>
        <me:pop ref="Altamine2">8.83011e-10</me:pop>
        <me:pop ref="RC2.log">1.63927e-06</me:pop>
        <me:pop ref="Ring2.log">7.5588e-05</me:pop>
        <me:pop ref="Formamide2">0.0623426</me:pop>
        <me:pop ref="Formaldehyde.log">0.00173515</me:pop>
      </me:population>
      <me:population time="0.00316228" logTime="-2.5">
        <me:pop ref="CH2oo.log">0.919916</me:pop>
        <me:pop ref="APC">1.59308e-19</me:pop>
        <me:pop ref="Altamine2">8.68018e-10</me:pop>
        <me:pop ref="RC2.log">1.61137e-06</me:pop>
        <me:pop ref="Ring2.log">9.43547e-05</me:pop>
        <me:pop ref="Formamide2">0.0778222</me:pop>
        <me:pop ref="Formaldehyde.log">0.00216599</me:pop>
      </me:population>
      <me:population time="0.00398107" logTime="-2.4">
        <me:pop ref="CH2oo.log">0.900247</me:pop>
        <me:pop ref="APC">1.55902e-19</me:pop>
        <me:pop ref="Altamine2">8.49505e-10</me:pop>
        <me:pop ref="RC2.log">1.57692e-06</me:pop>
        <me:pop ref="Ring2.log">0.000117527</me:pop>
        <me:pop ref="Formamide2">0.0969358</me:pop>
        <me:pop ref="Formaldehyde.log">0.00269797</me:pop>
      </me:population>
      <me:population time="0.00501187" logTime="-2.3">
        <me:pop ref="CH2oo.log">0.876083</me:pop>
        <me:pop ref="APC">1.51717e-19</me:pop>
        <me:pop ref="Altamine2">8.26761e-10</me:pop>
        <me:pop ref="RC2.log">1.53459e-06</me:pop>
        <me:pop ref="Ring2.log">0.000145996</me:pop>
        <me:pop ref="Formamide2">0.120418</me:pop>
        <me:pop ref="Formaldehyde.log">0.00335155</me:pop>
      </me:population>
      <me:population time="0.00630957" logTime="-2.2">
        <me:pop ref="CH2oo.log">0.846581</me:pop>
        <me:pop ref="APC">1.46608e-19</me:pop>
        <me:pop ref="Altamine2">7.98993e-10</me:pop>
        <me:pop ref="RC2.log">1.48291e-06</me:pop>
        <me:pop ref="Ring2.log">0.000180753</me:pop>
        <me:pop ref="Formamide2">0.149087</me:pop>
        <me:pop ref="Formaldehyde.log">0.00414947</me:pop>
      </me:population>
      <me:population time="0.00794328" logTime="-2.1">
        <me:pop ref="CH2oo.log">0.81085</me:pop>
        <me:pop ref="APC">1.4042e-19</me:pop>
        <me:pop ref="Altamine2">7.65362e-10</me:pop>
        <me:pop ref="RC2.log">1.42033e-06</me:pop>
        <me:pop ref="Ring2.log">0.000222849</me:pop>
        <me:pop ref="Formamide2">0.18381</me:pop>
        <me:pop ref="Formaldehyde.log">0.0051159</me:pop>
      </me:population>
      <me:population time="0.01" logTime="-2">
        <me:pop ref="CH2oo.log">0.768003</me:pop>
        <me:pop ref="APC">1.33e-19</me:pop>
        <me:pop ref="Altamine2">7.25033e-10</me:pop>
        <me:pop ref="RC2.log">1.34527e-06</me:pop>
        <me:pop ref="Ring2.log">0.000273329</me:pop>
        <me:pop ref="Formamide2">0.225447</me:pop>
        <me:pop ref="Formaldehyde.log">0.00627478</me:pop>
      </me:population>
      <me:population time="0.0125893" logTime="-1.9">
        <me:pop ref="CH2oo.log">0.717267</me:pop>
        <me:pop ref="APC">1.24214e-19</me:pop>
        <me:pop ref="Altamine2">6.77279e-10</me:pop>
        <me:pop ref="RC2.log">1.2564e-06</me:pop>
        <me:pop ref="Ring2.log">0.000333103</me:pop>
        <me:pop ref="Formamide2">0.274752</me:pop>
        <me:pop ref="Formaldehyde.log">0.00764705</me:pop>
      </me:population>
      <me:population time="0.0158489" logTime="-1.8">
        <me:pop ref="CH2oo.log">0.658132</me:pop>
        <me:pop ref="APC">1.13973e-19</me:pop>
        <me:pop ref="Altamine2">6.2162e-10</me:pop>
        <me:pop ref="RC2.log">1.15282e-06</me:pop>
        <me:pop ref="Ring2.log">0.000402772</me:pop>
        <me:pop ref="Formamide2">0.332218</me:pop>
        <me:pop ref="Formaldehyde.log">0.00924647</me:pop>
      </me:population>
      <me:population time="0.0199526" logTime="-1.7">
        <me:pop ref="CH2oo.log">0.590568</me:pop>
        <me:pop ref="APC">1.02272e-19</me:pop>
        <me:pop ref="Altamine2">5.58026e-10</me:pop>
        <me:pop ref="RC2.log">1.03447e-06</me:pop>
        <me:pop ref="Ring2.log">0.000482371</me:pop>
        <me:pop ref="Formamide2">0.397875</me:pop>
        <me:pop ref="Formaldehyde.log">0.0110739</me:pop>
      </me:population>
      <me:population time="0.0251189" logTime="-1.6">
        <me:pop ref="CH2oo.log">0.515283</me:pop>
        <me:pop ref="APC">8.92349e-20</me:pop>
        <me:pop ref="Altamine2">4.87166e-10</me:pop>
        <me:pop ref="RC2.log">9.02596e-07</me:pop>
        <me:pop ref="Ring2.log">0.000571067</me:pop>
        <me:pop ref="Formamide2">0.471035</me:pop>
        <me:pop ref="Formaldehyde.log">0.0131101</me:pop>
      </me:population>
      <me:population time="0.0316228" logTime="-1.5">
        <me:pop ref="CH2oo.log">0.433998</me:pop>
        <me:pop ref="APC">7.51582e-20</me:pop>
        <me:pop ref="Altamine2">4.10658e-10</me:pop>
        <me:pop ref="RC2.log">7.60212e-07</me:pop>
        <me:pop ref="Ring2.log">0.000666832</me:pop>
        <me:pop ref="Formamide2">0.550026</me:pop>
        <me:pop ref="Formaldehyde.log">0.0153086</me:pop>
      </me:population>
      <me:population time="0.0398107" logTime="-1.4">
        <me:pop ref="CH2oo.log">0.349642</me:pop>
        <me:pop ref="APC">6.05498e-20</me:pop>
        <me:pop ref="Altamine2">3.31261e-10</me:pop>
        <me:pop ref="RC2.log">6.12451e-07</me:pop>
        <me:pop ref="Ring2.log">0.000766214</me:pop>
        <me:pop ref="Formamide2">0.632001</me:pop>
        <me:pop ref="Formaldehyde.log">0.0175902</me:pop>
      </me:population>
      <me:population time="0.0501187" logTime="-1.3">
        <me:pop ref="CH2oo.log">0.266352</me:pop>
        <me:pop ref="APC">4.6126e-20</me:pop>
        <me:pop ref="Altamine2">2.52866e-10</me:pop>
        <me:pop ref="RC2.log">4.66556e-07</me:pop>
        <me:pop ref="Ring2.log">0.000864341</me:pop>
        <me:pop ref="Formamide2">0.71294</me:pop>
        <me:pop ref="Formaldehyde.log">0.0198429</me:pop>
      </me:population>
      <me:population time="0.0630957" logTime="-1.2">
        <me:pop ref="CH2oo.log">0.189101</me:pop>
        <me:pop ref="APC">3.27478e-20</me:pop>
        <me:pop ref="Altamine2">1.80154e-10</me:pop>
        <me:pop ref="RC2.log">3.31238e-07</me:pop>
        <me:pop ref="Ring2.log">0.000955354</me:pop>
        <me:pop ref="Formamide2">0.788011</me:pop>
        <me:pop ref="Formaldehyde.log">0.0219324</me:pop>
      </me:population>
      <me:population time="0.0794328" logTime="-1.1">
        <me:pop ref="CH2oo.log">0.12286</me:pop>
        <me:pop ref="APC">2.12765e-20</me:pop>
        <me:pop ref="Altamine2">1.17807e-10</me:pop>
        <me:pop ref="RC2.log">2.15208e-07</me:pop>
        <me:pop ref="Ring2.log">0.00103339</me:pop>
        <me:pop ref="Formamide2">0.852382</me:pop>
        <me:pop ref="Formaldehyde.log">0.023724</me:pop>
      </me:population>
      <me:population time="0.1" logTime="-1">
        <me:pop ref="CH2oo.log">0.0713898</me:pop>
        <me:pop ref="APC">1.2363e-20</me:pop>
        <me:pop ref="Altamine2">6.93617e-11</me:pop>
        <me:pop ref="RC2.log">1.2505e-07</me:pop>
        <me:pop ref="Ring2.log">0.00109403</me:pop>
        <me:pop ref="Formamide2">0.9024</me:pop>
        <me:pop ref="Formaldehyde.log">0.0251161</me:pop>
      </me:population>
      <me:population time="0.125893" logTime="-0.9">
        <me:pop ref="CH2oo.log">0.0360424</me:pop>
        <me:pop ref="APC">6.2417e-21</me:pop>
        <me:pop ref="Altamine2">3.60917e-11</me:pop>
        <me:pop ref="RC2.log">6.31336e-08</me:pop>
        <me:pop ref="Ring2.log">0.00113568</me:pop>
        <me:pop ref="Formamide2">0.93675</me:pop>
        <me:pop ref="Formaldehyde.log">0.0260721</me:pop>
      </me:population>
      <me:population time="0.158489" logTime="-0.8">
        <me:pop ref="CH2oo.log">0.0152453</me:pop>
        <me:pop ref="APC">2.64013e-21</me:pop>
        <me:pop ref="Altamine2">1.65169e-11</me:pop>
        <me:pop ref="RC2.log">2.67044e-08</me:pop>
        <me:pop ref="Ring2.log">0.00116018</me:pop>
        <me:pop ref="Formamide2">0.95696</me:pop>
        <me:pop ref="Formaldehyde.log">0.0266346</me:pop>
      </me:population>
      <me:population time="0.199526" logTime="-0.7">
        <me:pop ref="CH2oo.log">0.00516065</me:pop>
        <me:pop ref="APC">8.93703e-22</me:pop>
        <me:pop ref="Altamine2">7.02498e-12</me:pop>
        <me:pop ref="RC2.log">9.03965e-09</me:pop>
        <me:pop ref="Ring2.log">0.00117206</me:pop>
        <me:pop ref="Formamide2">0.96676</me:pop>
        <me:pop ref="Formaldehyde.log">0.0269074</me:pop>
      </me:population>
      <me:population time="0.251189" logTime="-0.6">
        <me:pop ref="CH2oo.log">0.00131967</me:pop>
        <me:pop ref="APC">2.28536e-22</me:pop>
        <me:pop ref="Altamine2">3.40975e-12</me:pop>
        <me:pop ref="RC2.log">2.3116e-09</me:pop>
        <me:pop ref="Ring2.log">0.00117659</me:pop>
        <me:pop ref="Formamide2">0.970492</me:pop>
        <me:pop ref="Formaldehyde.log">0.0270113</me:pop>
      </me:population>
      <me:population time="0.316228" logTime="-0.5">
        <me:pop ref="CH2oo.log">0.000237072</me:pop>
        <me:pop ref="APC">4.10553e-23</me:pop>
        <me:pop ref="Altamine2">2.39078e-12</me:pop>
        <me:pop ref="RC2.log">4.15268e-10</me:pop>
        <me:pop ref="Ring2.log">0.00117786</me:pop>
        <me:pop ref="Formamide2">0.971544</me:pop>
        <me:pop ref="Formaldehyde.log">0.0270406</me:pop>
      </me:population>
      <me:population time="0.398107" logTime="-0.4">
        <me:pop ref="CH2oo.log">2.73052e-05</me:pop>
        <me:pop ref="APC">4.72862e-24</me:pop>
        <me:pop ref="Altamine2">2.19334e-12</me:pop>
        <me:pop ref="RC2.log">4.78291e-11</me:pop>
        <me:pop ref="Ring2.log">0.00117811</me:pop>
        <me:pop ref="Formamide2">0.971748</me:pop>
        <me:pop ref="Formaldehyde.log">0.0270462</me:pop>
      </me:population>
      <me:population time="0.501187" logTime="-0.3">
        <me:pop ref="CH2oo.log">1.79711e-06</me:pop>
        <me:pop ref="APC">3.11216e-25</me:pop>
        <me:pop ref="Altamine2">2.16933e-12</me:pop>
        <me:pop ref="RC2.log">3.1479e-12</me:pop>
        <me:pop ref="Ring2.log">0.00117814</me:pop>
        <me:pop ref="Formamide2">0.971773</me:pop>
        <me:pop ref="Formaldehyde.log">0.0270469</me:pop>
      </me:population>
      <me:population time="0.630957" logTime="-0.2">
        <me:pop ref="CH2oo.log">5.84705e-08</me:pop>
        <me:pop ref="APC">1.01257e-26</me:pop>
        <me:pop ref="Altamine2">2.1677e-12</me:pop>
        <me:pop ref="RC2.log">1.0242e-13</me:pop>
        <me:pop ref="Ring2.log">0.00117814</me:pop>
        <me:pop ref="Formamide2">0.971775</me:pop>
        <me:pop ref="Formaldehyde.log">0.027047</me:pop>
      </me:population>
      <me:population time="0.794328" logTime="-0.1">
        <me:pop ref="CH2oo.log">7.83634e-10</me:pop>
        <me:pop ref="APC">1.35715e-28</me:pop>
        <me:pop ref="Altamine2">2.16764e-12</me:pop>
        <me:pop ref="RC2.log">1.37265e-15</me:pop>
        <me:pop ref="Ring2.log">0.00117814</me:pop>
        <me:pop ref="Formamide2">0.971775</me:pop>
        <me:pop ref="Formaldehyde.log">0.027047</me:pop>
      </me:population>
      <me:population time="1" logTime="0">
        <me:pop ref="CH2oo.log">3.43849e-12</me:pop>
        <me:pop ref="APC">6.03474e-31</me:pop>
        <me:pop ref="Altamine2">2.16764e-12</me:pop>
        <me:pop ref="RC2.log">6.02303e-18</me:pop>
        <me:pop ref="Ring2.log">0.00117814</me:pop>
        <me:pop ref="Formamide2">0.971775</me:pop>
        <me:pop ref="Formaldehyde.log">0.027047</me:pop>
      </me:population>
      <me:population time="1.25893" logTime="0.1">
        <me:pop ref="CH2oo.log">3.69949e-15</me:pop>
        <me:pop ref="APC">8.64874e-33</me:pop>
        <me:pop ref="Altamine2">2.16764e-12</me:pop>
        <me:pop ref="RC2.log">6.48021e-21</me:pop>
        <me:pop ref="Ring2.log">0.00117814</me:pop>
        <me:pop ref="Formamide2">0.971775</me:pop>
        <me:pop ref="Formaldehyde.log">0.027047</me:pop>
      </me:population>
      <me:population time="1.58489" logTime="0.2">
        <me:pop ref="CH2oo.log">6.78215e-19</me:pop>
        <me:pop ref="APC">8.0082e-33</me:pop>
        <me:pop ref="Altamine2">2.16764e-12</me:pop>
        <me:pop ref="RC2.log">1.188e-24</me:pop>
        <me:pop ref="Ring2.log">0.00117814</me:pop>
        <me:pop ref="Formamide2">0.971775</me:pop>
        <me:pop ref="Formaldehyde.log">0.027047</me:pop>
      </me:population>
      <me:population time="1.99526" logTime="0.3">
        <me:pop ref="CH2oo.log">1.33982e-23</me:pop>
        <me:pop ref="APC">8.00808e-33</me:pop>
        <me:pop ref="Altamine2">2.16764e-12</me:pop>
        <me:pop ref="RC2.log">2.3469e-29</me:pop>
        <me:pop ref="Ring2.log">0.00117814</me:pop>
        <me:pop ref="Formamide2">0.971775</me:pop>
        <me:pop ref="Formaldehyde.log">0.027047</me:pop>
      </me:population>
      <me:population time="2.51189" logTime="0.4">
        <me:pop ref="CH2oo.log">1.61294e-29</me:pop>
        <me:pop ref="APC">8.00808e-33</me:pop>
        <me:pop ref="Altamine2">2.16764e-12</me:pop>
        <me:pop ref="RC2.log">2.83304e-35</me:pop>
        <me:pop ref="Ring2.log">0.00117814</me:pop>
        <me:pop ref="Formamide2">0.971775</me:pop>
        <me:pop ref="Formaldehyde.log">0.027047</me:pop>
      </me:population>
      <me:population time="3.16228" logTime="0.5">
        <me:pop ref="CH2oo.log">1.09541e-31</me:pop>
        <me:pop ref="APC">8.00808e-33</me:pop>
        <me:pop ref="Altamine2">2.16764e-12</me:pop>
        <me:pop ref="RC2.log">2.69201e-37</me:pop>
        <me:pop ref="Ring2.log">0.00117814</me:pop>
        <me:pop ref="Formamide2">0.971775</me:pop>
        <me:pop ref="Formaldehyde.log">0.027047</me:pop>
      </me:population>
      <me:population time="3.98107" logTime="0.6">
        <me:pop ref="CH2oo.log">1.09541e-31</me:pop>
        <me:pop ref="APC">8.00808e-33</me:pop>
        <me:pop ref="Altamine2">2.16764e-12</me:pop>
        <me:pop ref="RC2.log">2.692e-37</me:pop>
        <me:pop ref="Ring2.log">0.00117814</me:pop>
        <me:pop ref="Formamide2">0.971775</me:pop>
        <me:pop ref="Formaldehyde.log">0.027047</me:pop>
      </me:population>
      <me:population time="5.01187" logTime="0.7">
        <me:pop ref="CH2oo.log">1.09541e-31</me:pop>
        <me:pop ref="APC">8.00808e-33</me:pop>
        <me:pop ref="Altamine2">2.16764e-12</me:pop>
        <me:pop ref="RC2.log">2.692e-37</me:pop>
        <me:pop ref="Ring2.log">0.00117814</me:pop>
        <me:pop ref="Formamide2">0.971775</me:pop>
        <me:pop ref="Formaldehyde.log">0.027047</me:pop>
      </me:population>
      <me:population time="6.30957" logTime="0.8">
        <me:pop ref="CH2oo.log">1.09541e-31</me:pop>
        <me:pop ref="APC">8.00808e-33</me:pop>
        <me:pop ref="Altamine2">2.16764e-12</me:pop>
        <me:pop ref="RC2.log">2.692e-37</me:pop>
        <me:pop ref="Ring2.log">0.00117814</me:pop>
        <me:pop ref="Formamide2">0.971775</me:pop>
        <me:pop ref="Formaldehyde.log">0.027047</me:pop>
      </me:population>
      <me:population time="7.94328" logTime="0.9">
        <me:pop ref="CH2oo.log">1.09541e-31</me:pop>
        <me:pop ref="APC">8.00808e-33</me:pop>
        <me:pop ref="Altamine2">2.16764e-12</me:pop>
        <me:pop ref="RC2.log">2.692e-37</me:pop>
        <me:pop ref="Ring2.log">0.00117814</me:pop>
        <me:pop ref="Formamide2">0.971775</me:pop>
        <me:pop ref="Formaldehyde.log">0.027047</me:pop>
      </me:population>
      <me:population time="10" logTime="1">
        <me:pop ref="CH2oo.log">1.09541e-31</me:pop>
        <me:pop ref="APC">8.00808e-33</me:pop>
        <me:pop ref="Altamine2">2.16764e-12</me:pop>
        <me:pop ref="RC2.log">2.692e-37</me:pop>
        <me:pop ref="Ring2.log">0.00117814</me:pop>
        <me:pop ref="Formamide2">0.971775</me:pop>
        <me:pop ref="Formaldehyde.log">0.027047</me:pop>
      </me:population>
      <me:population time="12.5893" logTime="1.1">
        <me:pop ref="CH2oo.log">1.09541e-31</me:pop>
        <me:pop ref="APC">8.00808e-33</me:pop>
        <me:pop ref="Altamine2">2.16764e-12</me:pop>
        <me:pop ref="RC2.log">2.692e-37</me:pop>
        <me:pop ref="Ring2.log">0.00117814</me:pop>
        <me:pop ref="Formamide2">0.971775</me:pop>
        <me:pop ref="Formaldehyde.log">0.027047</me:pop>
      </me:population>
      <me:population time="15.8489" logTime="1.2">
        <me:pop ref="CH2oo.log">1.09541e-31</me:pop>
        <me:pop ref="APC">8.00808e-33</me:pop>
        <me:pop ref="Altamine2">2.16764e-12</me:pop>
        <me:pop ref="RC2.log">2.692e-37</me:pop>
        <me:pop ref="Ring2.log">0.00117814</me:pop>
        <me:pop ref="Formamide2">0.971775</me:pop>
        <me:pop ref="Formaldehyde.log">0.027047</me:pop>
      </me:population>
      <me:population time="19.9526" logTime="1.3">
        <me:pop ref="CH2oo.log">1.09541e-31</me:pop>
        <me:pop ref="APC">8.00808e-33</me:pop>
        <me:pop ref="Altamine2">2.16764e-12</me:pop>
        <me:pop ref="RC2.log">2.692e-37</me:pop>
        <me:pop ref="Ring2.log">0.00117814</me:pop>
        <me:pop ref="Formamide2">0.971775</me:pop>
        <me:pop ref="Formaldehyde.log">0.027047</me:pop>
      </me:population>
      <me:population time="25.1189" logTime="1.4">
        <me:pop ref="CH2oo.log">1.09541e-31</me:pop>
        <me:pop ref="APC">8.00808e-33</me:pop>
        <me:pop ref="Altamine2">2.16764e-12</me:pop>
        <me:pop ref="RC2.log">2.692e-37</me:pop>
        <me:pop ref="Ring2.log">0.00117814</me:pop>
        <me:pop ref="Formamide2">0.971775</me:pop>
        <me:pop ref="Formaldehyde.log">0.027047</me:pop>
      </me:population>
      <me:population time="31.6228" logTime="1.5">
        <me:pop ref="CH2oo.log">1.09541e-31</me:pop>
        <me:pop ref="APC">8.00808e-33</me:pop>
        <me:pop ref="Altamine2">2.16764e-12</me:pop>
        <me:pop ref="RC2.log">2.692e-37</me:pop>
        <me:pop ref="Ring2.log">0.00117814</me:pop>
        <me:pop ref="Formamide2">0.971775</me:pop>
        <me:pop ref="Formaldehyde.log">0.027047</me:pop>
      </me:population>
      <me:population time="39.8107" logTime="1.6">
        <me:pop ref="CH2oo.log">1.09541e-31</me:pop>
        <me:pop ref="APC">8.00808e-33</me:pop>
        <me:pop ref="Altamine2">2.16765e-12</me:pop>
        <me:pop ref="RC2.log">2.692e-37</me:pop>
        <me:pop ref="Ring2.log">0.00117814</me:pop>
        <me:pop ref="Formamide2">0.971775</me:pop>
        <me:pop ref="Formaldehyde.log">0.027047</me:pop>
      </me:population>
      <me:population time="50.1187" logTime="1.7">
        <me:pop ref="CH2oo.log">1.09541e-31</me:pop>
        <me:pop ref="APC">8.00808e-33</me:pop>
        <me:pop ref="Altamine2">2.16765e-12</me:pop>
        <me:pop ref="RC2.log">2.692e-37</me:pop>
        <me:pop ref="Ring2.log">0.00117814</me:pop>
        <me:pop ref="Formamide2">0.971775</me:pop>
        <me:pop ref="Formaldehyde.log">0.027047</me:pop>
      </me:population>
      <me:population time="63.0957" logTime="1.8">
        <me:pop ref="CH2oo.log">1.09541e-31</me:pop>
        <me:pop ref="APC">8.00808e-33</me:pop>
        <me:pop ref="Altamine2">2.16765e-12</me:pop>
        <me:pop ref="RC2.log">2.692e-37</me:pop>
        <me:pop ref="Ring2.log">0.00117814</me:pop>
        <me:pop ref="Formamide2">0.971775</me:pop>
        <me:pop ref="Formaldehyde.log">0.027047</me:pop>
      </me:population>
      <me:population time="79.4328" logTime="1.9">
        <me:pop ref="CH2oo.log">1.09541e-31</me:pop>
        <me:pop ref="APC">8.00808e-33</me:pop>
        <me:pop ref="Altamine2">2.16765e-12</me:pop>
        <me:pop ref="RC2.log">2.692e-37</me:pop>
        <me:pop ref="Ring2.log">0.00117814</me:pop>
        <me:pop ref="Formamide2">0.971775</me:pop>
        <me:pop ref="Formaldehyde.log">0.027047</me:pop>
      </me:population>
      <me:population time="100" logTime="2">
        <me:pop ref="CH2oo.log">1.09541e-31</me:pop>
        <me:pop ref="APC">8.00808e-33</me:pop>
        <me:pop ref="Altamine2">2.16765e-12</me:pop>
        <me:pop ref="RC2.log">2.692e-37</me:pop>
        <me:pop ref="Ring2.log">0.00117814</me:pop>
        <me:pop ref="Formamide2">0.971775</me:pop>
        <me:pop ref="Formaldehyde.log">0.027047</me:pop>
      </me:population>
      <me:population time="125.893" logTime="2.1">
        <me:pop ref="CH2oo.log">1.09541e-31</me:pop>
        <me:pop ref="APC">8.00808e-33</me:pop>
        <me:pop ref="Altamine2">2.16766e-12</me:pop>
        <me:pop ref="RC2.log">2.692e-37</me:pop>
        <me:pop ref="Ring2.log">0.00117814</me:pop>
        <me:pop ref="Formamide2">0.971775</me:pop>
        <me:pop ref="Formaldehyde.log">0.027047</me:pop>
      </me:population>
      <me:population time="158.489" logTime="2.2">
        <me:pop ref="CH2oo.log">1.09541e-31</me:pop>
        <me:pop ref="APC">8.00808e-33</me:pop>
        <me:pop ref="Altamine2">2.16766e-12</me:pop>
        <me:pop ref="RC2.log">2.692e-37</me:pop>
        <me:pop ref="Ring2.log">0.00117814</me:pop>
        <me:pop ref="Formamide2">0.971775</me:pop>
        <me:pop ref="Formaldehyde.log">0.027047</me:pop>
      </me:population>
      <me:population time="199.526" logTime="2.3">
        <me:pop ref="CH2oo.log">1.09541e-31</me:pop>
        <me:pop ref="APC">8.00808e-33</me:pop>
        <me:pop ref="Altamine2">2.16767e-12</me:pop>
        <me:pop ref="RC2.log">2.692e-37</me:pop>
        <me:pop ref="Ring2.log">0.00117814</me:pop>
        <me:pop ref="Formamide2">0.971775</me:pop>
        <me:pop ref="Formaldehyde.log">0.027047</me:pop>
      </me:population>
      <me:population time="251.189" logTime="2.4">
        <me:pop ref="CH2oo.log">1.09541e-31</me:pop>
        <me:pop ref="APC">8.00808e-33</me:pop>
        <me:pop ref="Altamine2">2.16767e-12</me:pop>
        <me:pop ref="RC2.log">2.692e-37</me:pop>
        <me:pop ref="Ring2.log">0.00117814</me:pop>
        <me:pop ref="Formamide2">0.971775</me:pop>
        <me:pop ref="Formaldehyde.log">0.027047</me:pop>
      </me:population>
      <me:population time="316.228" logTime="2.5">
        <me:pop ref="CH2oo.log">1.09541e-31</me:pop>
        <me:pop ref="APC">8.00808e-33</me:pop>
        <me:pop ref="Altamine2">2.16768e-12</me:pop>
        <me:pop ref="RC2.log">2.692e-37</me:pop>
        <me:pop ref="Ring2.log">0.00117814</me:pop>
        <me:pop ref="Formamide2">0.971775</me:pop>
        <me:pop ref="Formaldehyde.log">0.027047</me:pop>
      </me:population>
      <me:population time="398.107" logTime="2.6">
        <me:pop ref="CH2oo.log">1.09541e-31</me:pop>
        <me:pop ref="APC">8.00808e-33</me:pop>
        <me:pop ref="Altamine2">2.16769e-12</me:pop>
        <me:pop ref="RC2.log">2.692e-37</me:pop>
        <me:pop ref="Ring2.log">0.00117814</me:pop>
        <me:pop ref="Formamide2">0.971775</me:pop>
        <me:pop ref="Formaldehyde.log">0.027047</me:pop>
      </me:population>
      <me:population time="501.187" logTime="2.7">
        <me:pop ref="CH2oo.log">1.09541e-31</me:pop>
        <me:pop ref="APC">8.00808e-33</me:pop>
        <me:pop ref="Altamine2">2.1677e-12</me:pop>
        <me:pop ref="RC2.log">2.692e-37</me:pop>
        <me:pop ref="Ring2.log">0.00117814</me:pop>
        <me:pop ref="Formamide2">0.971775</me:pop>
        <me:pop ref="Formaldehyde.log">0.027047</me:pop>
      </me:population>
      <me:population time="630.957" logTime="2.8">
        <me:pop ref="CH2oo.log">1.09541e-31</me:pop>
        <me:pop ref="APC">8.00807e-33</me:pop>
        <me:pop ref="Altamine2">2.16772e-12</me:pop>
        <me:pop ref="RC2.log">2.692e-37</me:pop>
        <me:pop ref="Ring2.log">0.00117814</me:pop>
        <me:pop ref="Formamide2">0.971775</me:pop>
        <me:pop ref="Formaldehyde.log">0.027047</me:pop>
      </me:population>
      <me:population time="794.328" logTime="2.9">
        <me:pop ref="CH2oo.log">1.09541e-31</me:pop>
        <me:pop ref="APC">8.00807e-33</me:pop>
        <me:pop ref="Altamine2">2.16774e-12</me:pop>
        <me:pop ref="RC2.log">2.692e-37</me:pop>
        <me:pop ref="Ring2.log">0.00117814</me:pop>
        <me:pop ref="Formamide2">0.971775</me:pop>
        <me:pop ref="Formaldehyde.log">0.027047</me:pop>
      </me:population>
      <me:population time="1000" logTime="3">
        <me:pop ref="CH2oo.log">1.09541e-31</me:pop>
        <me:pop ref="APC">8.00807e-33</me:pop>
        <me:pop ref="Altamine2">2.16777e-12</me:pop>
        <me:pop ref="RC2.log">2.692e-37</me:pop>
        <me:pop ref="Ring2.log">0.00117814</me:pop>
        <me:pop ref="Formamide2">0.971775</me:pop>
        <me:pop ref="Formaldehyde.log">0.027047</me:pop>
      </me:population>
      <me:population time="1258.93" logTime="3.1">
        <me:pop ref="CH2oo.log">1.09541e-31</me:pop>
        <me:pop ref="APC">8.00807e-33</me:pop>
        <me:pop ref="Altamine2">2.1678e-12</me:pop>
        <me:pop ref="RC2.log">2.692e-37</me:pop>
        <me:pop ref="Ring2.log">0.00117814</me:pop>
        <me:pop ref="Formamide2">0.971775</me:pop>
        <me:pop ref="Formaldehyde.log">0.027047</me:pop>
      </me:population>
      <me:population time="1584.89" logTime="3.2">
        <me:pop ref="CH2oo.log">1.09541e-31</me:pop>
        <me:pop ref="APC">8.00807e-33</me:pop>
        <me:pop ref="Altamine2">2.16784e-12</me:pop>
        <me:pop ref="RC2.log">2.692e-37</me:pop>
        <me:pop ref="Ring2.log">0.00117814</me:pop>
        <me:pop ref="Formamide2">0.971775</me:pop>
        <me:pop ref="Formaldehyde.log">0.027047</me:pop>
      </me:population>
      <me:population time="1995.26" logTime="3.3">
        <me:pop ref="CH2oo.log">1.0954e-31</me:pop>
        <me:pop ref="APC">8.00806e-33</me:pop>
        <me:pop ref="Altamine2">2.16789e-12</me:pop>
        <me:pop ref="RC2.log">2.69199e-37</me:pop>
        <me:pop ref="Ring2.log">0.00117814</me:pop>
        <me:pop ref="Formamide2">0.971775</me:pop>
        <me:pop ref="Formaldehyde.log">0.027047</me:pop>
      </me:population>
      <me:population time="2511.89" logTime="3.4">
        <me:pop ref="CH2oo.log">1.0954e-31</me:pop>
        <me:pop ref="APC">8.00806e-33</me:pop>
        <me:pop ref="Altamine2">2.16795e-12</me:pop>
        <me:pop ref="RC2.log">2.69199e-37</me:pop>
        <me:pop ref="Ring2.log">0.00117814</me:pop>
        <me:pop ref="Formamide2">0.971775</me:pop>
        <me:pop ref="Formaldehyde.log">0.027047</me:pop>
      </me:population>
      <me:population time="3162.28" logTime="3.5">
        <me:pop ref="CH2oo.log">1.0954e-31</me:pop>
        <me:pop ref="APC">8.00806e-33</me:pop>
        <me:pop ref="Altamine2">2.16803e-12</me:pop>
        <me:pop ref="RC2.log">2.69199e-37</me:pop>
        <me:pop ref="Ring2.log">0.00117814</me:pop>
        <me:pop ref="Formamide2">0.971775</me:pop>
        <me:pop ref="Formaldehyde.log">0.027047</me:pop>
      </me:population>
      <me:population time="3981.07" logTime="3.6">
        <me:pop ref="CH2oo.log">1.0954e-31</me:pop>
        <me:pop ref="APC">8.00805e-33</me:pop>
        <me:pop ref="Altamine2">2.16814e-12</me:pop>
        <me:pop ref="RC2.log">2.69199e-37</me:pop>
        <me:pop ref="Ring2.log">0.00117814</me:pop>
        <me:pop ref="Formamide2">0.971775</me:pop>
        <me:pop ref="Formaldehyde.log">0.027047</me:pop>
      </me:population>
      <me:population time="5011.87" logTime="3.7">
        <me:pop ref="CH2oo.log">1.0954e-31</me:pop>
        <me:pop ref="APC">8.00804e-33</me:pop>
        <me:pop ref="Altamine2">2.16827e-12</me:pop>
        <me:pop ref="RC2.log">2.69199e-37</me:pop>
        <me:pop ref="Ring2.log">0.00117813</me:pop>
        <me:pop ref="Formamide2">0.971775</me:pop>
        <me:pop ref="Formaldehyde.log">0.027047</me:pop>
      </me:population>
      <me:population time="6309.57" logTime="3.8">
        <me:pop ref="CH2oo.log">1.0954e-31</me:pop>
        <me:pop ref="APC">8.00803e-33</me:pop>
        <me:pop ref="Altamine2">2.16843e-12</me:pop>
        <me:pop ref="RC2.log">2.69198e-37</me:pop>
        <me:pop ref="Ring2.log">0.00117813</me:pop>
        <me:pop ref="Formamide2">0.971775</me:pop>
        <me:pop ref="Formaldehyde.log">0.027047</me:pop>
      </me:population>
      <me:population time="7943.28" logTime="3.9">
        <me:pop ref="CH2oo.log">1.0954e-31</me:pop>
        <me:pop ref="APC">8.00802e-33</me:pop>
        <me:pop ref="Altamine2">2.16863e-12</me:pop>
        <me:pop ref="RC2.log">2.69198e-37</me:pop>
        <me:pop ref="Ring2.log">0.00117813</me:pop>
        <me:pop ref="Formamide2">0.971775</me:pop>
        <me:pop ref="Formaldehyde.log">0.027047</me:pop>
      </me:population>
      <me:population time="10000" logTime="4">
        <me:pop ref="CH2oo.log">1.0954e-31</me:pop>
        <me:pop ref="APC">8.00801e-33</me:pop>
        <me:pop ref="Altamine2">2.16889e-12</me:pop>
        <me:pop ref="RC2.log">2.69197e-37</me:pop>
        <me:pop ref="Ring2.log">0.00117813</me:pop>
        <me:pop ref="Formamide2">0.971775</me:pop>
        <me:pop ref="Formaldehyde.log">0.027047</me:pop>
      </me:population>
      <me:population time="12589.3" logTime="4.1">
        <me:pop ref="CH2oo.log">1.09539e-31</me:pop>
        <me:pop ref="APC">8.00799e-33</me:pop>
        <me:pop ref="Altamine2">2.16921e-12</me:pop>
        <me:pop ref="RC2.log">2.69197e-37</me:pop>
        <me:pop ref="Ring2.log">0.00117813</me:pop>
        <me:pop ref="Formamide2">0.971775</me:pop>
        <me:pop ref="Formaldehyde.log">0.027047</me:pop>
      </me:population>
      <me:population time="15848.9" logTime="4.2">
        <me:pop ref="CH2oo.log">1.09539e-31</me:pop>
        <me:pop ref="APC">8.00796e-33</me:pop>
        <me:pop ref="Altamine2">2.16962e-12</me:pop>
        <me:pop ref="RC2.log">2.69196e-37</me:pop>
        <me:pop ref="Ring2.log">0.00117812</me:pop>
        <me:pop ref="Formamide2">0.971775</me:pop>
        <me:pop ref="Formaldehyde.log">0.027047</me:pop>
      </me:population>
      <me:population time="19952.6" logTime="4.3">
        <me:pop ref="CH2oo.log">1.09539e-31</me:pop>
        <me:pop ref="APC">8.00793e-33</me:pop>
        <me:pop ref="Altamine2">2.17013e-12</me:pop>
        <me:pop ref="RC2.log">2.69195e-37</me:pop>
        <me:pop ref="Ring2.log">0.00117812</me:pop>
        <me:pop ref="Formamide2">0.971775</me:pop>
        <me:pop ref="Formaldehyde.log">0.027047</me:pop>
      </me:population>
      <me:population time="25118.9" logTime="4.4">
        <me:pop ref="CH2oo.log">1.09538e-31</me:pop>
        <me:pop ref="APC">8.00789e-33</me:pop>
        <me:pop ref="Altamine2">2.17077e-12</me:pop>
        <me:pop ref="RC2.log">2.69194e-37</me:pop>
        <me:pop ref="Ring2.log">0.00117811</me:pop>
        <me:pop ref="Formamide2">0.971775</me:pop>
        <me:pop ref="Formaldehyde.log">0.027047</me:pop>
      </me:population>
      <me:population time="31622.8" logTime="4.5">
        <me:pop ref="CH2oo.log">1.09537e-31</me:pop>
        <me:pop ref="APC">8.00785e-33</me:pop>
        <me:pop ref="Altamine2">2.17158e-12</me:pop>
        <me:pop ref="RC2.log">2.69192e-37</me:pop>
        <me:pop ref="Ring2.log">0.00117811</me:pop>
        <me:pop ref="Formamide2">0.971775</me:pop>
        <me:pop ref="Formaldehyde.log">0.027047</me:pop>
      </me:population>
      <me:population time="39810.7" logTime="4.6">
        <me:pop ref="CH2oo.log">1.09537e-31</me:pop>
        <me:pop ref="APC">8.00779e-33</me:pop>
        <me:pop ref="Altamine2">2.1726e-12</me:pop>
        <me:pop ref="RC2.log">2.6919e-37</me:pop>
        <me:pop ref="Ring2.log">0.0011781</me:pop>
        <me:pop ref="Formamide2">0.971775</me:pop>
        <me:pop ref="Formaldehyde.log">0.027047</me:pop>
      </me:population>
      <me:population time="50118.7" logTime="4.7">
        <me:pop ref="CH2oo.log">1.09536e-31</me:pop>
        <me:pop ref="APC">8.00771e-33</me:pop>
        <me:pop ref="Altamine2">2.17389e-12</me:pop>
        <me:pop ref="RC2.log">2.69187e-37</me:pop>
        <me:pop ref="Ring2.log">0.00117809</me:pop>
        <me:pop ref="Formamide2">0.971775</me:pop>
        <me:pop ref="Formaldehyde.log">0.027047</me:pop>
      </me:population>
      <me:population time="63095.7" logTime="4.8">
        <me:pop ref="CH2oo.log">1.09534e-31</me:pop>
        <me:pop ref="APC">8.00761e-33</me:pop>
        <me:pop ref="Altamine2">2.17551e-12</me:pop>
        <me:pop ref="RC2.log">2.69184e-37</me:pop>
        <me:pop ref="Ring2.log">0.00117807</me:pop>
        <me:pop ref="Formamide2">0.971775</me:pop>
        <me:pop ref="Formaldehyde.log">0.027047</me:pop>
      </me:population>
      <me:population time="79432.8" logTime="4.9">
        <me:pop ref="CH2oo.log">1.09533e-31</me:pop>
        <me:pop ref="APC">8.00749e-33</me:pop>
        <me:pop ref="Altamine2">2.17754e-12</me:pop>
        <me:pop ref="RC2.log">2.6918e-37</me:pop>
        <me:pop ref="Ring2.log">0.00117805</me:pop>
        <me:pop ref="Formamide2">0.971775</me:pop>
        <me:pop ref="Formaldehyde.log">0.027047</me:pop>
      </me:population>
      <me:population time="100000" logTime="5">
        <me:pop ref="CH2oo.log">1.09531e-31</me:pop>
        <me:pop ref="APC">8.00734e-33</me:pop>
        <me:pop ref="Altamine2">2.18011e-12</me:pop>
        <me:pop ref="RC2.log">2.69175e-37</me:pop>
        <me:pop ref="Ring2.log">0.00117803</me:pop>
        <me:pop ref="Formamide2">0.971775</me:pop>
        <me:pop ref="Formaldehyde.log">0.027047</me:pop>
      </me:population>
    </me:populationList>
    <me:rateList T="298.15" conc="3.2388e+18" bathGas="N2" units="s-1">
      <me:warning> WARNING: Chemically significant eigenvalues (CSE) not well separated from internal energy relaxation eigenvals (IEREs).  The last CSE = -1.54296e+08 and the first IERE = -1.92647e+08 (last CSE)/(first IERE) ratio = 0.800924, which is less than an order of magnitude  Results obtained from Bartis Widom eigenvalue-vector analysis may be unreliable </me:warning>
      <me:firstOrderLoss ref="APC">-1.54296e+08</me:firstOrderLoss>
      <me:firstOrderLoss ref="Altamine2">-4.06038e-17</me:firstOrderLoss>
      <me:firstOrderLoss ref="CH2oo.log">-42.1088</me:firstOrderLoss>
      <me:firstOrderLoss ref="RC2.log">-9.6478e+06</me:firstOrderLoss>
      <me:firstOrderLoss ref="Ring2.log">-9.20913e-10</me:firstOrderLoss>
      <me:firstOrderRate fromRef="APC" toRef="Altamine2" reactionType="isomerization">1.98335e-17</me:firstOrderRate>
      <me:firstOrderRate fromRef="APC" toRef="CH2oo.log" reactionType="isomerization">-5.9817e-62</me:firstOrderRate>
      <me:firstOrderRate fromRef="APC" toRef="RC2.log" reactionType="isomerization">-1.52861e-62</me:firstOrderRate>
      <me:firstOrderRate fromRef="APC" toRef="Ring2.log" reactionType="isomerization">-1.96817e-44</me:firstOrderRate>
      <me:firstOrderRate fromRef="Altamine2" toRef="APC" reactionType="isomerization">1.08361e-24</me:firstOrderRate>
      <me:firstOrderRate fromRef="Altamine2" toRef="CH2oo.log" reactionType="isomerization">4.59486e-94</me:firstOrderRate>
      <me:firstOrderRate fromRef="Altamine2" toRef="RC2.log" reactionType="isomerization">1.18802e-94</me:firstOrderRate>
      <me:firstOrderRate fromRef="Altamine2" toRef="Ring2.log" reactionType="isomerization">1.31088e-75</me:firstOrderRate>
      <me:firstOrderRate fromRef="CH2oo.log" toRef="APC" reactionType="isomerization">-3.73692e+15</me:firstOrderRate>
      <me:firstOrderRate fromRef="CH2oo.log" toRef="Altamine2" reactionType="isomerization">5.25396e-10</me:firstOrderRate>
      <me:firstOrderRate fromRef="CH2oo.log" toRef="RC2.log" reactionType="isomerization">16.8995</me:firstOrderRate>
      <me:firstOrderRate fromRef="CH2oo.log" toRef="Ring2.log" reactionType="isomerization">0.0236382</me:firstOrderRate>
      <me:firstOrderRate fromRef="RC2.log" toRef="APC" reactionType="isomerization">-5.06893e+20</me:firstOrderRate>
      <me:firstOrderRate fromRef="RC2.log" toRef="Altamine2" reactionType="isomerization">7.21058e-05</me:firstOrderRate>
      <me:firstOrderRate fromRef="RC2.log" toRef="CH2oo.log" reactionType="isomerization">8.97028e+06</me:firstOrderRate>
      <me:firstOrderRate fromRef="RC2.log" toRef="Ring2.log" reactionType="isomerization">4258.86</me:firstOrderRate>
      <me:firstOrderRate fromRef="Ring2.log" toRef="APC" reactionType="isomerization">-9.70362e+07</me:firstOrderRate>
      <me:firstOrderRate fromRef="Ring2.log" toRef="Altamine2" reactionType="isomerization">1.18293e-16</me:firstOrderRate>
      <me:firstOrderRate fromRef="Ring2.log" toRef="CH2oo.log" reactionType="isomerization">1.8655e-27</me:firstOrderRate>
      <me:firstOrderRate fromRef="Ring2.log" toRef="RC2.log" reactionType="isomerization">6.33203e-28</me:firstOrderRate>
      <me:firstOrderRate fromRef="APC" toRef="Formamide2+CO" reactionType="irreversible">5.10463e-31</me:firstOrderRate>
      <me:firstOrderRate fromRef="Altamine2" toRef="Formamide2+CO" reactionType="irreversible">4.05746e-17</me:firstOrderRate>
      <me:firstOrderRate fromRef="CH2oo.log" toRef="Formamide2+CO" reactionType="irreversible">24.4883</me:firstOrderRate>
      <me:firstOrderRate fromRef="RC2.log" toRef="Formamide2+CO" reactionType="irreversible">674168</me:firstOrderRate>
      <me:firstOrderRate fromRef="Ring2.log" toRef="Formamide2+CO" reactionType="irreversible">9.22322e-10</me:firstOrderRate>
      <me:firstOrderRate fromRef="APC" toRef="Formaldehyde.log+IsoC2.log" reactionType="irreversible">5.6627e-35</me:firstOrderRate>
      <me:firstOrderRate fromRef="Altamine2" toRef="Formaldehyde.log+IsoC2.log" reactionType="irreversible">-3.97688e-67</me:firstOrderRate>
      <me:firstOrderRate fromRef="CH2oo.log" toRef="Formaldehyde.log+IsoC2.log" reactionType="irreversible">0.691641</me:firstOrderRate>
      <me:firstOrderRate fromRef="RC2.log" toRef="Formaldehyde.log+IsoC2.log" reactionType="irreversible">13015.8</me:firstOrderRate>
      <me:firstOrderRate fromRef="Ring2.log" toRef="Formaldehyde.log+IsoC2.log" reactionType="irreversible">2.974e-14</me:firstOrderRate>
    </me:rateList>
    <me:eigenvalueList number="3218" selection="12">
      <me:eigenvalue>-5.60812e+08</me:eigenvalue>
      <me:eigenvalue>-5.56989e+08</me:eigenvalue>
      <me:eigenvalue>-5.08797e+08</me:eigenvalue>
      <me:eigenvalue>-4.75127e+08</me:eigenvalue>
      <me:eigenvalue>-4.64053e+08</me:eigenvalue>
      <me:eigenvalue>-4.27068e+08</me:eigenvalue>
      <me:eigenvalue>-3.85287e+08</me:eigenvalue>
      <me:eigenvalue>-3.08592e+08</me:eigenvalue>
      <me:eigenvalue>-1.8694e+07</me:eigenvalue>
      <me:eigenvalue>-26.4887</me:eigenvalue>
      <me:eigenvalue>-9.25732e-10</me:eigenvalue>
      <me:eigenvalue>-4.06038e-17</me:eigenvalue>
    </me:eigenvalueList>
    <me:populationList T="298.15" conc="6.47761e+18">
      <me:population time="1e-10" logTime="-10">
        <me:pop ref="CH2oo.log">1</me:pop>
        <me:pop ref="APC">4.13884e-20</me:pop>
        <me:pop ref="Altamine2">2.13261e-10</me:pop>
        <me:pop ref="RC2.log">1.00928e-07</me:pop>
        <me:pop ref="Ring2.log">1.90891e-09</me:pop>
        <me:pop ref="Formamide2">2.661e-10</me:pop>
        <me:pop ref="Formaldehyde.log">1.15554e-11</me:pop>
      </me:population>
      <me:population time="1.25893e-10" logTime="-9.9">
        <me:pop ref="CH2oo.log">1</me:pop>
        <me:pop ref="APC">5.3299e-20</me:pop>
        <me:pop ref="Altamine2">2.75816e-10</me:pop>
        <me:pop ref="RC2.log">1.02671e-07</me:pop>
        <me:pop ref="Ring2.log">2.28449e-09</me:pop>
        <me:pop ref="Formamide2">4.48998e-10</me:pop>
        <me:pop ref="Formaldehyde.log">1.90614e-11</me:pop>
      </me:population>
      <me:population time="1.58489e-10" logTime="-9.8">
        <me:pop ref="CH2oo.log">1</me:pop>
        <me:pop ref="APC">6.66058e-20</me:pop>
        <me:pop ref="Altamine2">3.46288e-10</me:pop>
        <me:pop ref="RC2.log">1.04634e-07</me:pop>
        <me:pop ref="Ring2.log">2.70442e-09</me:pop>
        <me:pop ref="Formamide2">7.40416e-10</me:pop>
        <me:pop ref="Formaldehyde.log">3.02089e-11</me:pop>
      </me:population>
      <me:population time="1.99526e-10" logTime="-9.7">
        <me:pop ref="CH2oo.log">1</me:pop>
        <me:pop ref="APC">8.0767e-20</me:pop>
        <me:pop ref="Altamine2">4.21997e-10</me:pop>
        <me:pop ref="RC2.log">1.06866e-07</me:pop>
        <me:pop ref="Ring2.log">3.16216e-09</me:pop>
        <me:pop ref="Formamide2">1.19128e-09</me:pop>
        <me:pop ref="Formaldehyde.log">4.63028e-11</me:pop>
      </me:population>
      <me:population time="2.51189e-10" logTime="-9.6">
        <me:pop ref="CH2oo.log">1</me:pop>
        <me:pop ref="APC">9.51118e-20</me:pop>
        <me:pop ref="Altamine2">4.99509e-10</me:pop>
        <me:pop ref="RC2.log">1.09445e-07</me:pop>
        <me:pop ref="Ring2.log">3.64667e-09</me:pop>
        <me:pop ref="Formamide2">1.86855e-09</me:pop>
        <me:pop ref="Formaldehyde.log">6.90853e-11</me:pop>
      </me:population>
      <me:population time="3.16228e-10" logTime="-9.5">
        <me:pop ref="CH2oo.log">1</me:pop>
        <me:pop ref="APC">1.08929e-19</me:pop>
        <me:pop ref="Altamine2">5.75077e-10</me:pop>
        <me:pop ref="RC2.log">1.12489e-07</me:pop>
        <me:pop ref="Ring2.log">4.14278e-09</me:pop>
        <me:pop ref="Formamide2">2.85735e-09</me:pop>
        <me:pop ref="Formaldehyde.log">1.00811e-10</me:pop>
      </me:population>
      <me:population time="3.98107e-10" logTime="-9.4">
        <me:pop ref="CH2oo.log">1</me:pop>
        <me:pop ref="APC">1.21557e-19</me:pop>
        <me:pop ref="Altamine2">6.45105e-10</me:pop>
        <me:pop ref="RC2.log">1.16148e-07</me:pop>
        <me:pop ref="Ring2.log">4.63278e-09</me:pop>
        <me:pop ref="Formamide2">4.26275e-09</me:pop>
        <me:pop ref="Formaldehyde.log">1.44287e-10</me:pop>
      </me:population>
      <me:population time="5.01187e-10" logTime="-9.3">
        <me:pop ref="CH2oo.log">1</me:pop>
        <me:pop ref="APC">1.32478e-19</me:pop>
        <me:pop ref="Altamine2">7.06646e-10</me:pop>
        <me:pop ref="RC2.log">1.206e-07</me:pop>
        <me:pop ref="Ring2.log">5.09898e-09</me:pop>
        <me:pop ref="Formamide2">6.21148e-09</me:pop>
        <me:pop ref="Formaldehyde.log">2.02919e-10</me:pop>
      </me:population>
      <me:population time="6.30957e-10" logTime="-9.2">
        <me:pop ref="CH2oo.log">1</me:pop>
        <me:pop ref="APC">1.41395e-19</me:pop>
        <me:pop ref="Altamine2">7.57855e-10</me:pop>
        <me:pop ref="RC2.log">1.26039e-07</me:pop>
        <me:pop ref="Ring2.log">5.52698e-09</me:pop>
        <me:pop ref="Formamide2">8.85426e-09</me:pop>
        <me:pop ref="Formaldehyde.log">2.80769e-10</me:pop>
      </me:population>
      <me:population time="7.94328e-10" logTime="-9.1">
        <me:pop ref="CH2oo.log">1</me:pop>
        <me:pop ref="APC">1.48275e-19</me:pop>
        <me:pop ref="Altamine2">7.98278e-10</me:pop>
        <me:pop ref="RC2.log">1.32679e-07</me:pop>
        <me:pop ref="Ring2.log">5.90847e-09</me:pop>
        <me:pop ref="Formamide2">1.23703e-08</me:pop>
        <me:pop ref="Formaldehyde.log">3.82697e-10</me:pop>
      </me:population>
      <me:population time="1e-09" logTime="-9">
        <me:pop ref="CH2oo.log">1</me:pop>
        <me:pop ref="APC">1.5333e-19</me:pop>
        <me:pop ref="Altamine2">8.28781e-10</me:pop>
        <me:pop ref="RC2.log">1.40763e-07</me:pop>
        <me:pop ref="Ring2.log">6.24241e-09</me:pop>
        <me:pop ref="Formamide2">1.69753e-08</me:pop>
        <me:pop ref="Formaldehyde.log">5.14588e-10</me:pop>
      </me:population>
      <me:population time="1.25893e-09" logTime="-8.9">
        <me:pop ref="CH2oo.log">1</me:pop>
        <me:pop ref="APC">1.5692e-19</me:pop>
        <me:pop ref="Altamine2">8.51127e-10</me:pop>
        <me:pop ref="RC2.log">1.50576e-07</me:pop>
        <me:pop ref="Ring2.log">6.5342e-09</me:pop>
        <me:pop ref="Formamide2">2.29345e-08</me:pop>
        <me:pop ref="Formaldehyde.log">6.83712e-10</me:pop>
      </me:population>
      <me:population time="1.58489e-09" logTime="-8.8">
        <me:pop ref="CH2oo.log">1</me:pop>
        <me:pop ref="APC">1.59443e-19</me:pop>
        <me:pop ref="Altamine2">8.6736e-10</me:pop>
        <me:pop ref="RC2.log">1.62462e-07</me:pop>
        <me:pop ref="Ring2.log">6.79313e-09</me:pop>
        <me:pop ref="Formamide2">3.05799e-08</me:pop>
        <me:pop ref="Formaldehyde.log">8.99206e-10</me:pop>
      </me:population>
      <me:population time="1.99526e-09" logTime="-8.7">
        <me:pop ref="CH2oo.log">1</me:pop>
        <me:pop ref="APC">1.61238e-19</me:pop>
        <me:pop ref="Altamine2">8.79277e-10</me:pop>
        <me:pop ref="RC2.log">1.76842e-07</me:pop>
        <me:pop ref="Ring2.log">7.02958e-09</me:pop>
        <me:pop ref="Formamide2">4.03319e-08</me:pop>
        <me:pop ref="Formaldehyde.log">1.17265e-09</me:pop>
      </me:population>
      <me:population time="2.51189e-09" logTime="-8.6">
        <me:pop ref="CH2oo.log">1</me:pop>
        <me:pop ref="APC">1.62544e-19</me:pop>
        <me:pop ref="Altamine2">8.88187e-10</me:pop>
        <me:pop ref="RC2.log">1.94234e-07</me:pop>
        <me:pop ref="Ring2.log">7.25342e-09</me:pop>
        <me:pop ref="Formamide2">5.27237e-08</me:pop>
        <me:pop ref="Formaldehyde.log">1.51874e-09</me:pop>
      </me:population>
      <me:population time="3.16228e-09" logTime="-8.5">
        <me:pop ref="CH2oo.log">1</me:pop>
        <me:pop ref="APC">1.63513e-19</me:pop>
        <me:pop ref="Altamine2">8.94941e-10</me:pop>
        <me:pop ref="RC2.log">2.15288e-07</me:pop>
        <me:pop ref="Ring2.log">7.47396e-09</me:pop>
        <me:pop ref="Formamide2">6.84301e-08</me:pop>
        <me:pop ref="Formaldehyde.log">1.9561e-09</me:pop>
      </me:population>
      <me:population time="3.98107e-09" logTime="-8.4">
        <me:pop ref="CH2oo.log">1</me:pop>
        <me:pop ref="APC">1.64242e-19</me:pop>
        <me:pop ref="Altamine2">9.00093e-10</me:pop>
        <me:pop ref="RC2.log">2.40806e-07</me:pop>
        <me:pop ref="Ring2.log">7.70098e-09</me:pop>
        <me:pop ref="Formamide2">8.83027e-08</me:pop>
        <me:pop ref="Formaldehyde.log">2.50822e-09</me:pop>
      </me:population>
      <me:population time="5.01187e-09" logTime="-8.3">
        <me:pop ref="CH2oo.log">1</me:pop>
        <me:pop ref="APC">1.64798e-19</me:pop>
        <me:pop ref="Altamine2">9.04046e-10</me:pop>
        <me:pop ref="RC2.log">2.71775e-07</me:pop>
        <me:pop ref="Ring2.log">7.94598e-09</me:pop>
        <me:pop ref="Formamide2">1.13416e-07</me:pop>
        <me:pop ref="Formaldehyde.log">3.20479e-09</me:pop>
      </me:population>
      <me:population time="6.30957e-09" logTime="-8.2">
        <me:pop ref="CH2oo.log">1</me:pop>
        <me:pop ref="APC">1.65236e-19</me:pop>
        <me:pop ref="Altamine2">9.07139e-10</me:pop>
        <me:pop ref="RC2.log">3.09382e-07</me:pop>
        <me:pop ref="Ring2.log">8.22318e-09</me:pop>
        <me:pop ref="Formamide2">1.45123e-07</me:pop>
        <me:pop ref="Formaldehyde.log">4.08318e-09</me:pop>
      </me:population>
      <me:population time="7.94328e-09" logTime="-8.1">
        <me:pop ref="CH2oo.log">0.999999</me:pop>
        <me:pop ref="APC">1.65604e-19</me:pop>
        <me:pop ref="Altamine2">9.09683e-10</me:pop>
        <me:pop ref="RC2.log">3.55009e-07</me:pop>
        <me:pop ref="Ring2.log">8.55025e-09</me:pop>
        <me:pop ref="Formamide2">1.85135e-07</me:pop>
        <me:pop ref="Formaldehyde.log">5.19057e-09</me:pop>
      </me:population>
      <me:population time="1e-08" logTime="-8">
        <me:pop ref="CH2oo.log">0.999999</me:pop>
        <me:pop ref="APC">1.65946e-19</me:pop>
        <me:pop ref="Altamine2">9.11979e-10</me:pop>
        <me:pop ref="RC2.log">4.10193e-07</me:pop>
        <me:pop ref="Ring2.log">8.94888e-09</me:pop>
        <me:pop ref="Formamide2">2.35612e-07</me:pop>
        <me:pop ref="Formaldehyde.log">6.58651e-09</me:pop>
      </me:population>
      <me:population time="1.25893e-08" logTime="-7.9">
        <me:pop ref="CH2oo.log">0.999999</me:pop>
        <me:pop ref="APC">1.663e-19</me:pop>
        <me:pop ref="Altamine2">9.14299e-10</me:pop>
        <me:pop ref="RC2.log">4.76534e-07</me:pop>
        <me:pop ref="Ring2.log">9.44517e-09</me:pop>
        <me:pop ref="Formamide2">2.99289e-07</me:pop>
        <me:pop ref="Formaldehyde.log">8.34618e-09</me:pop>
      </me:population>
      <me:population time="1.58489e-08" logTime="-7.8">
        <me:pop ref="CH2oo.log">0.999999</me:pop>
        <me:pop ref="APC">1.66697e-19</me:pop>
        <me:pop ref="Altamine2">9.16858e-10</me:pop>
        <me:pop ref="RC2.log">5.55526e-07</me:pop>
        <me:pop ref="Ring2.log">1.00704e-08</me:pop>
        <me:pop ref="Formamide2">3.79633e-07</me:pop>
        <me:pop ref="Formaldehyde.log">1.05646e-08</me:pop>
      </me:population>
      <me:population time="1.99526e-08" logTime="-7.7">
        <me:pop ref="CH2oo.log">0.999999</me:pop>
        <me:pop ref="APC">1.67153e-19</me:pop>
        <me:pop ref="Altamine2">9.19795e-10</me:pop>
        <me:pop ref="RC2.log">6.48335e-07</me:pop>
        <me:pop ref="Ring2.log">1.08624e-08</me:pop>
        <me:pop ref="Formamide2">4.81035e-07</me:pop>
        <me:pop ref="Formaldehyde.log">1.33621e-08</me:pop>
      </me:population>
      <me:population time="2.51189e-08" logTime="-7.6">
        <me:pop ref="CH2oo.log">0.999999</me:pop>
        <me:pop ref="APC">1.67678e-19</me:pop>
        <me:pop ref="Altamine2">9.23167e-10</me:pop>
        <me:pop ref="RC2.log">7.55485e-07</me:pop>
        <me:pop ref="Ring2.log">1.18685e-08</me:pop>
        <me:pop ref="Formamide2">6.09065e-07</me:pop>
        <me:pop ref="Formaldehyde.log">1.68905e-08</me:pop>
      </me:population>
      <me:population time="3.16228e-08" logTime="-7.5">
        <me:pop ref="CH2oo.log">0.999998</me:pop>
        <me:pop ref="APC">1.68271e-19</me:pop>
        <me:pop ref="Altamine2">9.26973e-10</me:pop>
        <me:pop ref="RC2.log">8.76464e-07</me:pop>
        <me:pop ref="Ring2.log">1.31483e-08</me:pop>
        <me:pop ref="Formamide2">7.70778e-07</me:pop>
        <me:pop ref="Formaldehyde.log">2.13422e-08</me:pop>
      </me:population>
      <me:population time="3.98107e-08" logTime="-7.4">
        <me:pop ref="CH2oo.log">0.999998</me:pop>
        <me:pop ref="APC">1.68921e-19</me:pop>
        <me:pop ref="Altamine2">9.3115e-10</me:pop>
        <me:pop ref="RC2.log">1.00927e-06</me:pop>
        <me:pop ref="Ring2.log">1.4778e-08</me:pop>
        <me:pop ref="Formamide2">9.7511e-07</me:pop>
        <me:pop ref="Formaldehyde.log">2.69601e-08</me:pop>
      </me:population>
      <me:population time="5.01187e-08" logTime="-7.3">
        <me:pop ref="CH2oo.log">0.999998</me:pop>
        <me:pop ref="APC">1.6961e-19</me:pop>
        <me:pop ref="Altamine2">9.35576e-10</me:pop>
        <me:pop ref="RC2.log">1.15001e-06</me:pop>
        <me:pop ref="Ring2.log">1.6855e-08</me:pop>
        <me:pop ref="Formamide2">1.23336e-06</me:pop>
        <me:pop ref="Formaldehyde.log">3.40513e-08</me:pop>
      </me:population>
      <me:population time="6.30957e-08" logTime="-7.2">
        <me:pop ref="CH2oo.log">0.999997</me:pop>
        <me:pop ref="APC">1.70309e-19</me:pop>
        <me:pop ref="Altamine2">9.40062e-10</me:pop>
        <me:pop ref="RC2.log">1.29266e-06</me:pop>
        <me:pop ref="Ring2.log">1.95027e-08</me:pop>
        <me:pop ref="Formamide2">1.5598e-06</me:pop>
        <me:pop ref="Formaldehyde.log">4.30031e-08</me:pop>
      </me:population>
      <me:population time="7.94328e-08" logTime="-7.1">
        <me:pop ref="CH2oo.log">0.999997</me:pop>
        <me:pop ref="APC">1.70979e-19</me:pop>
        <me:pop ref="Altamine2">9.44363e-10</me:pop>
        <me:pop ref="RC2.log">1.42939e-06</me:pop>
        <me:pop ref="Ring2.log">2.28769e-08</me:pop>
        <me:pop ref="Formamide2">1.97241e-06</me:pop>
        <me:pop ref="Formaldehyde.log">5.43037e-08</me:pop>
      </me:population>
      <me:population time="1e-07" logTime="-7">
        <me:pop ref="CH2oo.log">0.999996</me:pop>
        <me:pop ref="APC">1.71577e-19</me:pop>
        <me:pop ref="Altamine2">9.48206e-10</me:pop>
        <me:pop ref="RC2.log">1.55159e-06</me:pop>
        <me:pop ref="Ring2.log">2.71723e-08</me:pop>
        <me:pop ref="Formamide2">2.49377e-06</me:pop>
        <me:pop ref="Formaldehyde.log">6.85669e-08</me:pop>
      </me:population>
      <me:population time="1.25893e-07" logTime="-6.9">
        <me:pop ref="CH2oo.log">0.999995</me:pop>
        <me:pop ref="APC">1.72067e-19</me:pop>
        <me:pop ref="Altamine2">9.51351e-10</me:pop>
        <me:pop ref="RC2.log">1.6516e-06</me:pop>
        <me:pop ref="Ring2.log">3.26314e-08</me:pop>
        <me:pop ref="Formamide2">3.15217e-06</me:pop>
        <me:pop ref="Formaldehyde.log">8.65633e-08</me:pop>
      </me:population>
      <me:population time="1.58489e-07" logTime="-6.8">
        <me:pop ref="CH2oo.log">0.999994</me:pop>
        <me:pop ref="APC">1.72425e-19</me:pop>
        <me:pop ref="Altamine2">9.53656e-10</me:pop>
        <me:pop ref="RC2.log">1.72489e-06</me:pop>
        <me:pop ref="Ring2.log">3.95541e-08</me:pop>
        <me:pop ref="Formamide2">3.98307e-06</me:pop>
        <me:pop ref="Formaldehyde.log">1.09259e-07</me:pop>
      </me:population>
      <me:population time="1.99526e-07" logTime="-6.7">
        <me:pop ref="CH2oo.log">0.999993</me:pop>
        <me:pop ref="APC">1.72654e-19</me:pop>
        <me:pop ref="Altamine2">9.55126e-10</me:pop>
        <me:pop ref="RC2.log">1.77167e-06</me:pop>
        <me:pop ref="Ring2.log">4.83127e-08</me:pop>
        <me:pop ref="Formamide2">5.03084e-06</me:pop>
        <me:pop ref="Formaldehyde.log">1.37868e-07</me:pop>
      </me:population>
      <me:population time="2.51189e-07" logTime="-6.6">
        <me:pop ref="CH2oo.log">0.999992</me:pop>
        <me:pop ref="APC">1.72777e-19</me:pop>
        <me:pop ref="Altamine2">9.55916e-10</me:pop>
        <me:pop ref="RC2.log">1.79679e-06</me:pop>
        <me:pop ref="Ring2.log">5.93714e-08</me:pop>
        <me:pop ref="Formamide2">6.3512e-06</me:pop>
        <me:pop ref="Formaldehyde.log">1.73911e-07</me:pop>
      </me:population>
      <me:population time="3.16228e-07" logTime="-6.5">
        <me:pop ref="CH2oo.log">0.99999</me:pop>
        <me:pop ref="APC">1.7283e-19</me:pop>
        <me:pop ref="Altamine2">9.56256e-10</me:pop>
        <me:pop ref="RC2.log">1.80764e-06</me:pop>
        <me:pop ref="Ring2.log">7.33132e-08</me:pop>
        <me:pop ref="Formamide2">8.01422e-06</me:pop>
        <me:pop ref="Formaldehyde.log">2.19303e-07</me:pop>
      </me:population>
      <me:population time="3.98107e-07" logTime="-6.4">
        <me:pop ref="CH2oo.log">0.999988</me:pop>
        <me:pop ref="APC">1.72847e-19</me:pop>
        <me:pop ref="Altamine2">9.56368e-10</me:pop>
        <me:pop ref="RC2.log">1.81123e-06</me:pop>
        <me:pop ref="Ring2.log">9.08745e-08</me:pop>
        <me:pop ref="Formamide2">1.01082e-05</me:pop>
        <me:pop ref="Formaldehyde.log">2.76457e-07</me:pop>
      </me:population>
      <me:population time="5.01187e-07" logTime="-6.3">
        <me:pop ref="CH2oo.log">0.999985</me:pop>
        <me:pop ref="APC">1.72851e-19</me:pop>
        <me:pop ref="Altamine2">9.56393e-10</me:pop>
        <me:pop ref="RC2.log">1.81207e-06</me:pop>
        <me:pop ref="Ring2.log">1.12986e-07</me:pop>
        <me:pop ref="Formamide2">1.27445e-05</me:pop>
        <me:pop ref="Formaldehyde.log">3.48413e-07</me:pop>
      </me:population>
      <me:population time="6.30957e-07" logTime="-6.2">
        <me:pop ref="CH2oo.log">0.999982</me:pop>
        <me:pop ref="APC">1.72851e-19</me:pop>
        <me:pop ref="Altamine2">9.56396e-10</me:pop>
        <me:pop ref="RC2.log">1.81219e-06</me:pop>
        <me:pop ref="Ring2.log">1.40824e-07</me:pop>
        <me:pop ref="Formamide2">1.60635e-05</me:pop>
        <me:pop ref="Formaldehyde.log">4.39001e-07</me:pop>
      </me:population>
      <me:population time="7.94328e-07" logTime="-6.1">
        <me:pop ref="CH2oo.log">0.999977</me:pop>
        <me:pop ref="APC">1.7285e-19</me:pop>
        <me:pop ref="Altamine2">9.56394e-10</me:pop>
        <me:pop ref="RC2.log">1.8122e-06</me:pop>
        <me:pop ref="Ring2.log">1.7587e-07</me:pop>
        <me:pop ref="Formamide2">2.02418e-05</me:pop>
        <me:pop ref="Formaldehyde.log">5.53043e-07</me:pop>
      </me:population>
      <me:population time="1e-06" logTime="-6">
        <me:pop ref="CH2oo.log">0.999972</me:pop>
        <me:pop ref="APC">1.72849e-19</me:pop>
        <me:pop ref="Altamine2">9.56391e-10</me:pop>
        <me:pop ref="RC2.log">1.81219e-06</me:pop>
        <me:pop ref="Ring2.log">2.1999e-07</me:pop>
        <me:pop ref="Formamide2">2.5502e-05</me:pop>
        <me:pop ref="Formaldehyde.log">6.96614e-07</me:pop>
      </me:population>
      <me:population time="1.25893e-06" logTime="-5.9">
        <me:pop ref="CH2oo.log">0.999965</me:pop>
        <me:pop ref="APC">1.72848e-19</me:pop>
        <me:pop ref="Altamine2">9.56387e-10</me:pop>
        <me:pop ref="RC2.log">1.81218e-06</me:pop>
        <me:pop ref="Ring2.log">2.75533e-07</me:pop>
        <me:pop ref="Formamide2">3.21241e-05</me:pop>
        <me:pop ref="Formaldehyde.log">8.77357e-07</me:pop>
      </me:population>
      <me:population time="1.58489e-06" logTime="-5.8">
        <me:pop ref="CH2oo.log">0.999956</me:pop>
        <me:pop ref="APC">1.72847e-19</me:pop>
        <me:pop ref="Altamine2">9.56383e-10</me:pop>
        <me:pop ref="RC2.log">1.81216e-06</me:pop>
        <me:pop ref="Ring2.log">3.45458e-07</me:pop>
        <me:pop ref="Formamide2">4.04608e-05</me:pop>
        <me:pop ref="Formaldehyde.log">1.1049e-06</me:pop>
      </me:population>
      <me:population time="1.99526e-06" logTime="-5.7">
        <me:pop ref="CH2oo.log">0.999945</me:pop>
        <me:pop ref="APC">1.72845e-19</me:pop>
        <me:pop ref="Altamine2">9.56377e-10</me:pop>
        <me:pop ref="RC2.log">1.81214e-06</me:pop>
        <me:pop ref="Ring2.log">4.33486e-07</me:pop>
        <me:pop ref="Formamide2">5.09559e-05</me:pop>
        <me:pop ref="Formaldehyde.log">1.39135e-06</me:pop>
      </me:population>
      <me:population time="2.51189e-06" logTime="-5.6">
        <me:pop ref="CH2oo.log">0.999932</me:pop>
        <me:pop ref="APC">1.72842e-19</me:pop>
        <me:pop ref="Altamine2">9.5637e-10</me:pop>
        <me:pop ref="RC2.log">1.81212e-06</me:pop>
        <me:pop ref="Ring2.log">5.44307e-07</me:pop>
        <me:pop ref="Formamide2">6.41684e-05</me:pop>
        <me:pop ref="Formaldehyde.log">1.75197e-06</me:pop>
      </me:population>
      <me:population time="3.16228e-06" logTime="-5.5">
        <me:pop ref="CH2oo.log">0.999914</me:pop>
        <me:pop ref="APC">1.72839e-19</me:pop>
        <me:pop ref="Altamine2">9.56361e-10</me:pop>
        <me:pop ref="RC2.log">1.81208e-06</me:pop>
        <me:pop ref="Ring2.log">6.83819e-07</me:pop>
        <me:pop ref="Formamide2">8.08016e-05</me:pop>
        <me:pop ref="Formaldehyde.log">2.20596e-06</me:pop>
      </me:population>
      <me:population time="3.98107e-06" logTime="-5.4">
        <me:pop ref="CH2oo.log">0.999893</me:pop>
        <me:pop ref="APC">1.72836e-19</me:pop>
        <me:pop ref="Altamine2">9.5635e-10</me:pop>
        <me:pop ref="RC2.log">1.81204e-06</me:pop>
        <me:pop ref="Ring2.log">8.59451e-07</me:pop>
        <me:pop ref="Formamide2">0.000101741</me:pop>
        <me:pop ref="Formaldehyde.log">2.77748e-06</me:pop>
      </me:population>
      <me:population time="5.01187e-06" logTime="-5.3">
        <me:pop ref="CH2oo.log">0.999866</me:pop>
        <me:pop ref="APC">1.72831e-19</me:pop>
        <me:pop ref="Altamine2">9.56336e-10</me:pop>
        <me:pop ref="RC2.log">1.812e-06</me:pop>
        <me:pop ref="Ring2.log">1.08055e-06</me:pop>
        <me:pop ref="Formamide2">0.000128102</me:pop>
        <me:pop ref="Formaldehyde.log">3.49697e-06</me:pop>
      </me:population>
      <me:population time="6.30957e-06" logTime="-5.2">
        <me:pop ref="CH2oo.log">0.999831</me:pop>
        <me:pop ref="APC">1.72825e-19</me:pop>
        <me:pop ref="Altamine2">9.56318e-10</me:pop>
        <me:pop ref="RC2.log">1.81193e-06</me:pop>
        <me:pop ref="Ring2.log">1.3589e-06</me:pop>
        <me:pop ref="Formamide2">0.000161287</me:pop>
        <me:pop ref="Formaldehyde.log">4.40272e-06</me:pop>
      </me:population>
      <me:population time="7.94328e-06" logTime="-5.1">
        <me:pop ref="CH2oo.log">0.999788</me:pop>
        <me:pop ref="APC">1.72818e-19</me:pop>
        <me:pop ref="Altamine2">9.56295e-10</me:pop>
        <me:pop ref="RC2.log">1.81185e-06</me:pop>
        <me:pop ref="Ring2.log">1.70929e-06</me:pop>
        <me:pop ref="Formamide2">0.000203063</me:pop>
        <me:pop ref="Formaldehyde.log">5.54296e-06</me:pop>
      </me:population>
      <me:population time="1e-05" logTime="-5">
        <me:pop ref="CH2oo.log">0.999733</me:pop>
        <me:pop ref="APC">1.72808e-19</me:pop>
        <me:pop ref="Altamine2">9.56267e-10</me:pop>
        <me:pop ref="RC2.log">1.81176e-06</me:pop>
        <me:pop ref="Ring2.log">2.1504e-06</me:pop>
        <me:pop ref="Formamide2">0.000255654</me:pop>
        <me:pop ref="Formaldehyde.log">6.97835e-06</me:pop>
      </me:population>
      <me:population time="1.25893e-05" logTime="-4.9">
        <me:pop ref="CH2oo.log">0.999665</me:pop>
        <me:pop ref="APC">1.72796e-19</me:pop>
        <me:pop ref="Altamine2">9.56231e-10</me:pop>
        <me:pop ref="RC2.log">1.81163e-06</me:pop>
        <me:pop ref="Ring2.log">2.70568e-06</me:pop>
        <me:pop ref="Formamide2">0.000321857</me:pop>
        <me:pop ref="Formaldehyde.log">8.7853e-06</me:pop>
      </me:population>
      <me:population time="1.58489e-05" logTime="-4.8">
        <me:pop ref="CH2oo.log">0.999579</me:pop>
        <me:pop ref="APC">1.72781e-19</me:pop>
        <me:pop ref="Altamine2">9.56186e-10</me:pop>
        <me:pop ref="RC2.log">1.81147e-06</me:pop>
        <me:pop ref="Ring2.log">3.40469e-06</me:pop>
        <me:pop ref="Formamide2">0.000405195</me:pop>
        <me:pop ref="Formaldehyde.log">1.10599e-05</me:pop>
      </me:population>
      <me:population time="1.99526e-05" logTime="-4.7">
        <me:pop ref="CH2oo.log">0.99947</me:pop>
        <me:pop ref="APC">1.72763e-19</me:pop>
        <me:pop ref="Altamine2">9.56129e-10</me:pop>
        <me:pop ref="RC2.log">1.81128e-06</me:pop>
        <me:pop ref="Ring2.log">4.2846e-06</me:pop>
        <me:pop ref="Formamide2">0.000510102</me:pop>
        <me:pop ref="Formaldehyde.log">1.39233e-05</me:pop>
      </me:population>
      <me:population time="2.51189e-05" logTime="-4.6">
        <me:pop ref="CH2oo.log">0.999333</me:pop>
        <me:pop ref="APC">1.72739e-19</me:pop>
        <me:pop ref="Altamine2">9.56058e-10</me:pop>
        <me:pop ref="RC2.log">1.81103e-06</me:pop>
        <me:pop ref="Ring2.log">5.39221e-06</me:pop>
        <me:pop ref="Formamide2">0.000642156</me:pop>
        <me:pop ref="Formaldehyde.log">1.75275e-05</me:pop>
      </me:population>
      <me:population time="3.16228e-05" logTime="-4.5">
        <me:pop ref="CH2oo.log">0.999161</me:pop>
        <me:pop ref="APC">1.72709e-19</me:pop>
        <me:pop ref="Altamine2">9.55968e-10</me:pop>
        <me:pop ref="RC2.log">1.81072e-06</me:pop>
        <me:pop ref="Ring2.log">6.78639e-06</me:pop>
        <me:pop ref="Formamide2">0.000808376</me:pop>
        <me:pop ref="Formaldehyde.log">2.20643e-05</me:pop>
      </me:population>
      <me:population time="3.98107e-05" logTime="-4.4">
        <me:pop ref="CH2oo.log">0.998944</me:pop>
        <me:pop ref="APC">1.72672e-19</me:pop>
        <me:pop ref="Altamine2">9.55856e-10</me:pop>
        <me:pop ref="RC2.log">1.81033e-06</me:pop>
        <me:pop ref="Ring2.log">8.54121e-06</me:pop>
        <me:pop ref="Formamide2">0.00101759</me:pop>
        <me:pop ref="Formaldehyde.log">2.77747e-05</me:pop>
      </me:population>
      <me:population time="5.01187e-05" logTime="-4.3">
        <me:pop ref="CH2oo.log">0.998672</me:pop>
        <me:pop ref="APC">1.72625e-19</me:pop>
        <me:pop ref="Altamine2">9.55713e-10</me:pop>
        <me:pop ref="RC2.log">1.80983e-06</me:pop>
        <me:pop ref="Ring2.log">1.07499e-05</me:pop>
        <me:pop ref="Formamide2">0.00128092</me:pop>
        <me:pop ref="Formaldehyde.log">3.49619e-05</me:pop>
      </me:population>
      <me:population time="6.30957e-05" logTime="-4.2">
        <me:pop ref="CH2oo.log">0.998328</me:pop>
        <me:pop ref="APC">1.72565e-19</me:pop>
        <me:pop ref="Altamine2">9.55535e-10</me:pop>
        <me:pop ref="RC2.log">1.80921e-06</me:pop>
        <me:pop ref="Ring2.log">1.35295e-05</me:pop>
        <me:pop ref="Formamide2">0.00161232</me:pop>
        <me:pop ref="Formaldehyde.log">4.40072e-05</me:pop>
      </me:population>
      <me:population time="7.94328e-05" logTime="-4.1">
        <me:pop ref="CH2oo.log">0.997896</me:pop>
        <me:pop ref="APC">1.72491e-19</me:pop>
        <me:pop ref="Altamine2">9.5531e-10</me:pop>
        <me:pop ref="RC2.log">1.80843e-06</me:pop>
        <me:pop ref="Ring2.log">1.70276e-05</me:pop>
        <me:pop ref="Formamide2">0.00202937</me:pop>
        <me:pop ref="Formaldehyde.log">5.53902e-05</me:pop>
      </me:population>
      <me:population time="0.0001" logTime="-4">
        <me:pop ref="CH2oo.log">0.997353</me:pop>
        <me:pop ref="APC">1.72397e-19</me:pop>
        <me:pop ref="Altamine2">9.55026e-10</me:pop>
        <me:pop ref="RC2.log">1.80744e-06</me:pop>
        <me:pop ref="Ring2.log">2.14292e-05</me:pop>
        <me:pop ref="Formamide2">0.00255415</me:pop>
        <me:pop ref="Formaldehyde.log">6.97135e-05</me:pop>
      </me:population>
      <me:population time="0.000125893" logTime="-3.9">
        <me:pop ref="CH2oo.log">0.996669</me:pop>
        <me:pop ref="APC">1.72278e-19</me:pop>
        <me:pop ref="Altamine2">9.5467e-10</me:pop>
        <me:pop ref="RC2.log">1.8062e-06</me:pop>
        <me:pop ref="Ring2.log">2.69671e-05</me:pop>
        <me:pop ref="Formamide2">0.00321441</me:pop>
        <me:pop ref="Formaldehyde.log">8.77343e-05</me:pop>
      </me:population>
      <me:population time="0.000158489" logTime="-3.8">
        <me:pop ref="CH2oo.log">0.995809</me:pop>
        <me:pop ref="APC">1.7213e-19</me:pop>
        <me:pop ref="Altamine2">9.54222e-10</me:pop>
        <me:pop ref="RC2.log">1.80464e-06</me:pop>
        <me:pop ref="Ring2.log">3.39335e-05</me:pop>
        <me:pop ref="Formamide2">0.00404497</me:pop>
        <me:pop ref="Formaldehyde.log">0.000110404</me:pop>
      </me:population>
      <me:population time="0.000199526" logTime="-3.7">
        <me:pop ref="CH2oo.log">0.994727</me:pop>
        <me:pop ref="APC">1.71943e-19</me:pop>
        <me:pop ref="Altamine2">9.53658e-10</me:pop>
        <me:pop ref="RC2.log">1.80268e-06</me:pop>
        <me:pop ref="Ring2.log">4.26952e-05</me:pop>
        <me:pop ref="Formamide2">0.00508957</me:pop>
        <me:pop ref="Formaldehyde.log">0.000138915</me:pop>
      </me:population>
      <me:population time="0.000251189" logTime="-3.6">
        <me:pop ref="CH2oo.log">0.993367</me:pop>
        <me:pop ref="APC">1.71708e-19</me:pop>
        <me:pop ref="Altamine2">9.5295e-10</me:pop>
        <me:pop ref="RC2.log">1.80022e-06</me:pop>
        <me:pop ref="Ring2.log">5.37119e-05</me:pop>
        <me:pop ref="Formamide2">0.00640303</me:pop>
        <me:pop ref="Formaldehyde.log">0.000174764</me:pop>
      </me:population>
      <me:population time="0.000316228" logTime="-3.5">
        <me:pop ref="CH2oo.log">0.991657</me:pop>
        <me:pop ref="APC">1.71412e-19</me:pop>
        <me:pop ref="Altamine2">9.52059e-10</me:pop>
        <me:pop ref="RC2.log">1.79712e-06</me:pop>
        <me:pop ref="Ring2.log">6.75597e-05</me:pop>
        <me:pop ref="Formamide2">0.00805403</me:pop>
        <me:pop ref="Formaldehyde.log">0.000219827</me:pop>
      </me:population>
      <me:population time="0.000398107" logTime="-3.4">
        <me:pop ref="CH2oo.log">0.989508</me:pop>
        <me:pop ref="APC">1.71041e-19</me:pop>
        <me:pop ref="Altamine2">9.5094e-10</me:pop>
        <me:pop ref="RC2.log">1.79323e-06</me:pop>
        <me:pop ref="Ring2.log">8.49592e-05</me:pop>
        <me:pop ref="Formamide2">0.0101285</me:pop>
        <me:pop ref="Formaldehyde.log">0.000276446</me:pop>
      </me:population>
      <me:population time="0.000501187" logTime="-3.3">
        <me:pop ref="CH2oo.log">0.98681</me:pop>
        <me:pop ref="APC">1.70574e-19</me:pop>
        <me:pop ref="Altamine2">9.49534e-10</me:pop>
        <me:pop ref="RC2.log">1.78834e-06</me:pop>
        <me:pop ref="Ring2.log">0.00010681</me:pop>
        <me:pop ref="Formamide2">0.0127336</me:pop>
        <me:pop ref="Formaldehyde.log">0.000347552</me:pop>
      </me:population>
      <me:population time="0.000630957" logTime="-3.2">
        <me:pop ref="CH2oo.log">0.983424</me:pop>
        <me:pop ref="APC">1.69989e-19</me:pop>
        <me:pop ref="Altamine2">9.4777e-10</me:pop>
        <me:pop ref="RC2.log">1.7822e-06</me:pop>
        <me:pop ref="Ring2.log">0.000134234</me:pop>
        <me:pop ref="Formamide2">0.0160033</me:pop>
        <me:pop ref="Formaldehyde.log">0.000436792</me:pop>
      </me:population>
      <me:population time="0.000794328" logTime="-3.1">
        <me:pop ref="CH2oo.log">0.979177</me:pop>
        <me:pop ref="APC">1.69255e-19</me:pop>
        <me:pop ref="Altamine2">9.45557e-10</me:pop>
        <me:pop ref="RC2.log">1.7745e-06</me:pop>
        <me:pop ref="Ring2.log">0.000168626</me:pop>
        <me:pop ref="Formamide2">0.0201035</me:pop>
        <me:pop ref="Formaldehyde.log">0.000548705</me:pop>
      </me:population>
      <me:population time="0.001" logTime="-3">
        <me:pop ref="CH2oo.log">0.973857</me:pop>
        <me:pop ref="APC">1.68335e-19</me:pop>
        <me:pop ref="Altamine2">9.42786e-10</me:pop>
        <me:pop ref="RC2.log">1.76486e-06</me:pop>
        <me:pop ref="Ring2.log">0.00021171</me:pop>
        <me:pop ref="Formamide2">0.0252403</me:pop>
        <me:pop ref="Formaldehyde.log">0.000688907</me:pop>
      </me:population>
      <me:population time="0.00125893" logTime="-2.9">
        <me:pop ref="CH2oo.log">0.967201</me:pop>
        <me:pop ref="APC">1.67185e-19</me:pop>
        <me:pop ref="Altamine2">9.39318e-10</me:pop>
        <me:pop ref="RC2.log">1.7528e-06</me:pop>
        <me:pop ref="Ring2.log">0.000265618</me:pop>
        <me:pop ref="Formamide2">0.0316674</me:pop>
        <me:pop ref="Formaldehyde.log">0.000864329</me:pop>
      </me:population>
      <me:population time="0.00158489" logTime="-2.8">
        <me:pop ref="CH2oo.log">0.958886</me:pop>
        <me:pop ref="APC">1.65747e-19</me:pop>
        <me:pop ref="Altamine2">9.34986e-10</me:pop>
        <me:pop ref="RC2.log">1.73773e-06</me:pop>
        <me:pop ref="Ring2.log">0.000332961</me:pop>
        <me:pop ref="Formamide2">0.0396963</me:pop>
        <me:pop ref="Formaldehyde.log">0.00108347</me:pop>
      </me:population>
      <me:population time="0.00199526" logTime="-2.7">
        <me:pop ref="CH2oo.log">0.948519</me:pop>
        <me:pop ref="APC">1.63955e-19</me:pop>
        <me:pop ref="Altamine2">9.29585e-10</me:pop>
        <me:pop ref="RC2.log">1.71894e-06</me:pop>
        <me:pop ref="Ring2.log">0.000416917</me:pop>
        <me:pop ref="Formamide2">0.0497059</me:pop>
        <me:pop ref="Formaldehyde.log">0.00135667</me:pop>
      </me:population>
      <me:population time="0.00251189" logTime="-2.6">
        <me:pop ref="CH2oo.log">0.935627</me:pop>
        <me:pop ref="APC">1.61727e-19</me:pop>
        <me:pop ref="Altamine2">9.22869e-10</me:pop>
        <me:pop ref="RC2.log">1.69558e-06</me:pop>
        <me:pop ref="Ring2.log">0.000521323</me:pop>
        <me:pop ref="Formamide2">0.0621536</me:pop>
        <me:pop ref="Formaldehyde.log">0.00169642</me:pop>
      </me:population>
      <me:population time="0.00316228" logTime="-2.5">
        <me:pop ref="CH2oo.log">0.919646</me:pop>
        <me:pop ref="APC">1.58965e-19</me:pop>
        <me:pop ref="Altamine2">9.14543e-10</me:pop>
        <me:pop ref="RC2.log">1.66662e-06</me:pop>
        <me:pop ref="Ring2.log">0.000650746</me:pop>
        <me:pop ref="Formamide2">0.077584</me:pop>
        <me:pop ref="Formaldehyde.log">0.00211757</me:pop>
      </me:population>
      <me:population time="0.00398107" logTime="-2.4">
        <me:pop ref="CH2oo.log">0.899915</me:pop>
        <me:pop ref="APC">1.55554e-19</me:pop>
        <me:pop ref="Altamine2">9.04263e-10</me:pop>
        <me:pop ref="RC2.log">1.63086e-06</me:pop>
        <me:pop ref="Ring2.log">0.000810542</me:pop>
        <me:pop ref="Formamide2">0.0966355</me:pop>
        <me:pop ref="Formaldehyde.log">0.00263756</me:pop>
      </me:population>
      <me:population time="0.00501187" logTime="-2.3">
        <me:pop ref="CH2oo.log">0.875675</me:pop>
        <me:pop ref="APC">1.51364e-19</me:pop>
        <me:pop ref="Altamine2">8.91635e-10</me:pop>
        <me:pop ref="RC2.log">1.58693e-06</me:pop>
        <me:pop ref="Ring2.log">0.00100685</me:pop>
        <me:pop ref="Formamide2">0.12004</me:pop>
        <me:pop ref="Formaldehyde.log">0.00327636</me:pop>
      </me:population>
      <me:population time="0.00630957" logTime="-2.2">
        <me:pop ref="CH2oo.log">0.846086</me:pop>
        <me:pop ref="APC">1.46249e-19</me:pop>
        <me:pop ref="Altamine2">8.7622e-10</me:pop>
        <me:pop ref="RC2.log">1.53331e-06</me:pop>
        <me:pop ref="Ring2.log">0.00124648</me:pop>
        <me:pop ref="Formamide2">0.14861</me:pop>
        <me:pop ref="Formaldehyde.log">0.00405615</me:pop>
      </me:population>
      <me:population time="0.00794328" logTime="-2.1">
        <me:pop ref="CH2oo.log">0.810253</me:pop>
        <me:pop ref="APC">1.40056e-19</me:pop>
        <me:pop ref="Altamine2">8.57551e-10</me:pop>
        <me:pop ref="RC2.log">1.46837e-06</me:pop>
        <me:pop ref="Ring2.log">0.00153668</me:pop>
        <me:pop ref="Formamide2">0.183209</me:pop>
        <me:pop ref="Formaldehyde.log">0.00500048</me:pop>
      </me:population>
      <me:population time="0.01" logTime="-2">
        <me:pop ref="CH2oo.log">0.767291</me:pop>
        <me:pop ref="APC">1.32629e-19</me:pop>
        <me:pop ref="Altamine2">8.35169e-10</me:pop>
        <me:pop ref="RC2.log">1.39051e-06</me:pop>
        <me:pop ref="Ring2.log">0.00188461</me:pop>
        <me:pop ref="Formamide2">0.22469</me:pop>
        <me:pop ref="Formaldehyde.log">0.00613268</me:pop>
      </me:population>
      <me:population time="0.0125893" logTime="-1.9">
        <me:pop ref="CH2oo.log">0.71643</me:pop>
        <me:pop ref="APC">1.23838e-19</me:pop>
        <me:pop ref="Altamine2">8.08671e-10</me:pop>
        <me:pop ref="RC2.log">1.29834e-06</me:pop>
        <me:pop ref="Ring2.log">0.00229651</me:pop>
        <me:pop ref="Formamide2">0.273799</me:pop>
        <me:pop ref="Formaldehyde.log">0.00747306</me:pop>
      </me:population>
      <me:population time="0.0158489" logTime="-1.8">
        <me:pop ref="CH2oo.log">0.657165</me:pop>
        <me:pop ref="APC">1.13594e-19</me:pop>
        <me:pop ref="Altamine2">7.77796e-10</me:pop>
        <me:pop ref="RC2.log">1.19094e-06</me:pop>
        <me:pop ref="Ring2.log">0.00277647</me:pop>
        <me:pop ref="Formamide2">0.331022</me:pop>
        <me:pop ref="Formaldehyde.log">0.00903489</me:pop>
      </me:population>
      <me:population time="0.0199526" logTime="-1.7">
        <me:pop ref="CH2oo.log">0.589476</me:pop>
        <me:pop ref="APC">1.01893e-19</me:pop>
        <me:pop ref="Altamine2">7.42531e-10</me:pop>
        <me:pop ref="RC2.log">1.06827e-06</me:pop>
        <me:pop ref="Ring2.log">0.00332466</me:pop>
        <me:pop ref="Formamide2">0.39638</me:pop>
        <me:pop ref="Formaldehyde.log">0.0108188</me:pop>
      </me:population>
      <me:population time="0.0251189" logTime="-1.6">
        <me:pop ref="CH2oo.log">0.514084</me:pop>
        <me:pop ref="APC">8.88616e-20</me:pop>
        <me:pop ref="Altamine2">7.03253e-10</me:pop>
        <me:pop ref="RC2.log">9.31643e-07</me:pop>
        <me:pop ref="Ring2.log">0.00393523</me:pop>
        <me:pop ref="Formamide2">0.469174</me:pop>
        <me:pop ref="Formaldehyde.log">0.0128056</me:pop>
      </me:population>
      <me:population time="0.0316228" logTime="-1.5">
        <me:pop ref="CH2oo.log">0.432727</me:pop>
        <me:pop ref="APC">7.47986e-20</me:pop>
        <me:pop ref="Altamine2">6.60868e-10</me:pop>
        <me:pop ref="RC2.log">7.84204e-07</me:pop>
        <me:pop ref="Ring2.log">0.00459411</me:pop>
        <me:pop ref="Formamide2">0.547729</me:pop>
        <me:pop ref="Formaldehyde.log">0.0149497</me:pop>
      </me:population>
      <me:population time="0.0398107" logTime="-1.4">
        <me:pop ref="CH2oo.log">0.348354</me:pop>
        <me:pop ref="APC">6.02144e-20</me:pop>
        <me:pop ref="Altamine2">6.16911e-10</me:pop>
        <me:pop ref="RC2.log">6.313e-07</me:pop>
        <me:pop ref="Ring2.log">0.00527741</me:pop>
        <me:pop ref="Formamide2">0.629195</me:pop>
        <me:pop ref="Formaldehyde.log">0.0171732</me:pop>
      </me:population>
      <me:population time="0.0501187" logTime="-1.3">
        <me:pop ref="CH2oo.log">0.265117</me:pop>
        <me:pop ref="APC">4.58266e-20</me:pop>
        <me:pop ref="Altamine2">5.73547e-10</me:pop>
        <me:pop ref="RC2.log">4.80456e-07</me:pop>
        <me:pop ref="Ring2.log">0.00595151</me:pop>
        <me:pop ref="Formamide2">0.709564</me:pop>
        <me:pop ref="Formaldehyde.log">0.0193668</me:pop>
      </me:population>
      <me:population time="0.0630957" logTime="-1.2">
        <me:pop ref="CH2oo.log">0.187997</me:pop>
        <me:pop ref="APC">3.24961e-20</me:pop>
        <me:pop ref="Altamine2">5.33369e-10</me:pop>
        <me:pop ref="RC2.log">3.40696e-07</me:pop>
        <me:pop ref="Ring2.log">0.00657608</me:pop>
        <me:pop ref="Formamide2">0.784027</me:pop>
        <me:pop ref="Formaldehyde.log">0.0213992</me:pop>
      </me:population>
      <me:population time="0.0794328" logTime="-1.1">
        <me:pop ref="CH2oo.log">0.121958</me:pop>
        <me:pop ref="APC">2.1081e-20</me:pop>
        <me:pop ref="Altamine2">4.98964e-10</me:pop>
        <me:pop ref="RC2.log">2.21018e-07</me:pop>
        <me:pop ref="Ring2.log">0.0071109</me:pop>
        <me:pop ref="Formamide2">0.847791</me:pop>
        <me:pop ref="Formaldehyde.log">0.0231395</me:pop>
      </me:population>
      <me:population time="0.1" logTime="-1">
        <me:pop ref="CH2oo.log">0.0707308</me:pop>
        <me:pop ref="APC">1.22261e-20</me:pop>
        <me:pop ref="Altamine2">4.72275e-10</me:pop>
        <me:pop ref="RC2.log">1.28181e-07</me:pop>
        <me:pop ref="Ring2.log">0.00752577</me:pop>
        <me:pop ref="Formamide2">0.897254</me:pop>
        <me:pop ref="Formaldehyde.log">0.0244896</me:pop>
      </me:population>
      <me:population time="0.125893" logTime="-0.9">
        <me:pop ref="CH2oo.log">0.035624</me:pop>
        <me:pop ref="APC">6.15777e-21</me:pop>
        <me:pop ref="Altamine2">4.53985e-10</me:pop>
        <me:pop ref="RC2.log">6.45593e-08</me:pop>
        <me:pop ref="Ring2.log">0.00781009</me:pop>
        <me:pop ref="Formamide2">0.931151</me:pop>
        <me:pop ref="Formaldehyde.log">0.0254148</me:pop>
      </me:population>
      <me:population time="0.158489" logTime="-0.8">
        <me:pop ref="CH2oo.log">0.0150229</me:pop>
        <me:pop ref="APC">2.59677e-21</me:pop>
        <me:pop ref="Altamine2">4.43253e-10</me:pop>
        <me:pop ref="RC2.log">2.7225e-08</me:pop>
        <me:pop ref="Ring2.log">0.00797693</me:pop>
        <me:pop ref="Formamide2">0.951042</me:pop>
        <me:pop ref="Formaldehyde.log">0.0259577</me:pop>
      </me:population>
      <me:population time="0.199526" logTime="-0.7">
        <me:pop ref="CH2oo.log">0.00506604</me:pop>
        <me:pop ref="APC">8.75685e-22</me:pop>
        <me:pop ref="Altamine2">4.38065e-10</me:pop>
        <me:pop ref="RC2.log">9.18087e-09</me:pop>
        <me:pop ref="Ring2.log">0.00805756</me:pop>
        <me:pop ref="Formamide2">0.960656</me:pop>
        <me:pop ref="Formaldehyde.log">0.0262201</me:pop>
      </me:population>
      <me:population time="0.251189" logTime="-0.6">
        <me:pop ref="CH2oo.log">0.00128928</me:pop>
        <me:pop ref="APC">2.22858e-22</me:pop>
        <me:pop ref="Altamine2">4.36098e-10</me:pop>
        <me:pop ref="RC2.log">2.33649e-09</me:pop>
        <me:pop ref="Ring2.log">0.00808815</me:pop>
        <me:pop ref="Formamide2">0.964303</me:pop>
        <me:pop ref="Formaldehyde.log">0.0263196</me:pop>
      </me:population>
      <me:population time="0.316228" logTime="-0.5">
        <me:pop ref="CH2oo.log">0.000230221</me:pop>
        <me:pop ref="APC">3.97946e-23</me:pop>
        <me:pop ref="Altamine2">4.35546e-10</me:pop>
        <me:pop ref="RC2.log">4.17215e-10</me:pop>
        <me:pop ref="Ring2.log">0.00809673</me:pop>
        <me:pop ref="Formamide2">0.965326</me:pop>
        <me:pop ref="Formaldehyde.log">0.0263475</me:pop>
      </me:population>
      <me:population time="0.398107" logTime="-0.4">
        <me:pop ref="CH2oo.log">2.63155e-05</me:pop>
        <me:pop ref="APC">4.54875e-24</me:pop>
        <me:pop ref="Altamine2">4.3544e-10</me:pop>
        <me:pop ref="RC2.log">4.769e-11</me:pop>
        <me:pop ref="Ring2.log">0.00809838</me:pop>
        <me:pop ref="Formamide2">0.965522</me:pop>
        <me:pop ref="Formaldehyde.log">0.0263529</me:pop>
      </me:population>
      <me:population time="0.501187" logTime="-0.3">
        <me:pop ref="CH2oo.log">1.71549e-06</me:pop>
        <me:pop ref="APC">2.9653e-25</me:pop>
        <me:pop ref="Altamine2">4.35427e-10</me:pop>
        <me:pop ref="RC2.log">3.10888e-12</me:pop>
        <me:pop ref="Ring2.log">0.00809858</me:pop>
        <me:pop ref="Formamide2">0.965546</me:pop>
        <me:pop ref="Formaldehyde.log">0.0263535</me:pop>
      </me:population>
      <me:population time="0.630957" logTime="-0.2">
        <me:pop ref="CH2oo.log">5.51474e-08</me:pop>
        <me:pop ref="APC">9.53252e-27</me:pop>
        <me:pop ref="Altamine2">4.35426e-10</me:pop>
        <me:pop ref="RC2.log">9.99403e-14</me:pop>
        <me:pop ref="Ring2.log">0.00809859</me:pop>
        <me:pop ref="Formamide2">0.965548</me:pop>
        <me:pop ref="Formaldehyde.log">0.0263536</me:pop>
      </me:population>
      <me:population time="0.794328" logTime="-0.1">
        <me:pop ref="CH2oo.log">7.27984e-10</me:pop>
        <me:pop ref="APC">1.2589e-28</me:pop>
        <me:pop ref="Altamine2">4.35426e-10</me:pop>
        <me:pop ref="RC2.log">1.31928e-15</me:pop>
        <me:pop ref="Ring2.log">0.00809859</me:pop>
        <me:pop ref="Formamide2">0.965548</me:pop>
        <me:pop ref="Formaldehyde.log">0.0263536</me:pop>
      </me:population>
      <me:population time="1" logTime="0">
        <me:pop ref="CH2oo.log">3.13396e-12</me:pop>
        <me:pop ref="APC">5.97119e-31</me:pop>
        <me:pop ref="Altamine2">4.35426e-10</me:pop>
        <me:pop ref="RC2.log">5.67948e-18</me:pop>
        <me:pop ref="Ring2.log">0.00809859</me:pop>
        <me:pop ref="Formamide2">0.965548</me:pop>
        <me:pop ref="Formaldehyde.log">0.0263536</me:pop>
      </me:population>
      <me:population time="1.25893" logTime="0.1">
        <me:pop ref="CH2oo.log">3.29185e-15</me:pop>
        <me:pop ref="APC">5.59702e-32</me:pop>
        <me:pop ref="Altamine2">4.35426e-10</me:pop>
        <me:pop ref="RC2.log">5.96561e-21</me:pop>
        <me:pop ref="Ring2.log">0.00809859</me:pop>
        <me:pop ref="Formamide2">0.965548</me:pop>
        <me:pop ref="Formaldehyde.log">0.0263536</me:pop>
      </me:population>
      <me:population time="1.58489" logTime="0.2">
        <me:pop ref="CH2oo.log">5.85513e-19</me:pop>
        <me:pop ref="APC">5.54012e-32</me:pop>
        <me:pop ref="Altamine2">4.35426e-10</me:pop>
        <me:pop ref="RC2.log">1.06109e-24</me:pop>
        <me:pop ref="Ring2.log">0.00809859</me:pop>
        <me:pop ref="Formamide2">0.965548</me:pop>
        <me:pop ref="Formaldehyde.log">0.0263536</me:pop>
      </me:population>
      <me:population time="1.99526" logTime="0.3">
        <me:pop ref="CH2oo.log">1.1135e-23</me:pop>
        <me:pop ref="APC">5.54011e-32</me:pop>
        <me:pop ref="Altamine2">4.35426e-10</me:pop>
        <me:pop ref="RC2.log">2.01792e-29</me:pop>
        <me:pop ref="Ring2.log">0.00809859</me:pop>
        <me:pop ref="Formamide2">0.965548</me:pop>
        <me:pop ref="Formaldehyde.log">0.0263536</me:pop>
      </me:population>
      <me:population time="2.51189" logTime="0.4">
        <me:pop ref="CH2oo.log">1.7867e-29</me:pop>
        <me:pop ref="APC">5.54011e-32</me:pop>
        <me:pop ref="Altamine2">4.35426e-10</me:pop>
        <me:pop ref="RC2.log">3.39451e-35</me:pop>
        <me:pop ref="Ring2.log">0.00809859</me:pop>
        <me:pop ref="Formamide2">0.965548</me:pop>
        <me:pop ref="Formaldehyde.log">0.0263536</me:pop>
      </me:population>
      <me:population time="3.16228" logTime="0.5">
        <me:pop ref="CH2oo.log">5.17608e-30</me:pop>
        <me:pop ref="APC">5.54011e-32</me:pop>
        <me:pop ref="Altamine2">4.35426e-10</me:pop>
        <me:pop ref="RC2.log">1.09461e-35</me:pop>
        <me:pop ref="Ring2.log">0.00809859</me:pop>
        <me:pop ref="Formamide2">0.965548</me:pop>
        <me:pop ref="Formaldehyde.log">0.0263536</me:pop>
      </me:population>
      <me:population time="3.98107" logTime="0.6">
        <me:pop ref="CH2oo.log">5.17608e-30</me:pop>
        <me:pop ref="APC">5.54011e-32</me:pop>
        <me:pop ref="Altamine2">4.35426e-10</me:pop>
        <me:pop ref="RC2.log">1.09461e-35</me:pop>
        <me:pop ref="Ring2.log">0.00809859</me:pop>
        <me:pop ref="Formamide2">0.965548</me:pop>
        <me:pop ref="Formaldehyde.log">0.0263536</me:pop>
      </me:population>
      <me:population time="5.01187" logTime="0.7">
        <me:pop ref="CH2oo.log">5.17608e-30</me:pop>
        <me:pop ref="APC">5.54011e-32</me:pop>
        <me:pop ref="Altamine2">4.35426e-10</me:pop>
        <me:pop ref="RC2.log">1.09461e-35</me:pop>
        <me:pop ref="Ring2.log">0.00809859</me:pop>
        <me:pop ref="Formamide2">0.965548</me:pop>
        <me:pop ref="Formaldehyde.log">0.0263536</me:pop>
      </me:population>
      <me:population time="6.30957" logTime="0.8">
        <me:pop ref="CH2oo.log">5.17608e-30</me:pop>
        <me:pop ref="APC">5.54011e-32</me:pop>
        <me:pop ref="Altamine2">4.35426e-10</me:pop>
        <me:pop ref="RC2.log">1.09461e-35</me:pop>
        <me:pop ref="Ring2.log">0.00809859</me:pop>
        <me:pop ref="Formamide2">0.965548</me:pop>
        <me:pop ref="Formaldehyde.log">0.0263536</me:pop>
      </me:population>
      <me:population time="7.94328" logTime="0.9">
        <me:pop ref="CH2oo.log">5.17608e-30</me:pop>
        <me:pop ref="APC">5.54011e-32</me:pop>
        <me:pop ref="Altamine2">4.35426e-10</me:pop>
        <me:pop ref="RC2.log">1.09461e-35</me:pop>
        <me:pop ref="Ring2.log">0.00809859</me:pop>
        <me:pop ref="Formamide2">0.965548</me:pop>
        <me:pop ref="Formaldehyde.log">0.0263536</me:pop>
      </me:population>
      <me:population time="10" logTime="1">
        <me:pop ref="CH2oo.log">5.17608e-30</me:pop>
        <me:pop ref="APC">5.54011e-32</me:pop>
        <me:pop ref="Altamine2">4.35426e-10</me:pop>
        <me:pop ref="RC2.log">1.09461e-35</me:pop>
        <me:pop ref="Ring2.log">0.00809859</me:pop>
        <me:pop ref="Formamide2">0.965548</me:pop>
        <me:pop ref="Formaldehyde.log">0.0263536</me:pop>
      </me:population>
      <me:population time="12.5893" logTime="1.1">
        <me:pop ref="CH2oo.log">5.17608e-30</me:pop>
        <me:pop ref="APC">5.54011e-32</me:pop>
        <me:pop ref="Altamine2">4.35427e-10</me:pop>
        <me:pop ref="RC2.log">1.09461e-35</me:pop>
        <me:pop ref="Ring2.log">0.00809859</me:pop>
        <me:pop ref="Formamide2">0.965548</me:pop>
        <me:pop ref="Formaldehyde.log">0.0263536</me:pop>
      </me:population>
      <me:population time="15.8489" logTime="1.2">
        <me:pop ref="CH2oo.log">5.17608e-30</me:pop>
        <me:pop ref="APC">5.54011e-32</me:pop>
        <me:pop ref="Altamine2">4.35427e-10</me:pop>
        <me:pop ref="RC2.log">1.09461e-35</me:pop>
        <me:pop ref="Ring2.log">0.00809859</me:pop>
        <me:pop ref="Formamide2">0.965548</me:pop>
        <me:pop ref="Formaldehyde.log">0.0263536</me:pop>
      </me:population>
      <me:population time="19.9526" logTime="1.3">
        <me:pop ref="CH2oo.log">5.17608e-30</me:pop>
        <me:pop ref="APC">5.54011e-32</me:pop>
        <me:pop ref="Altamine2">4.35427e-10</me:pop>
        <me:pop ref="RC2.log">1.09461e-35</me:pop>
        <me:pop ref="Ring2.log">0.00809859</me:pop>
        <me:pop ref="Formamide2">0.965548</me:pop>
        <me:pop ref="Formaldehyde.log">0.0263536</me:pop>
      </me:population>
      <me:population time="25.1189" logTime="1.4">
        <me:pop ref="CH2oo.log">5.17608e-30</me:pop>
        <me:pop ref="APC">5.54011e-32</me:pop>
        <me:pop ref="Altamine2">4.35427e-10</me:pop>
        <me:pop ref="RC2.log">1.09461e-35</me:pop>
        <me:pop ref="Ring2.log">0.00809859</me:pop>
        <me:pop ref="Formamide2">0.965548</me:pop>
        <me:pop ref="Formaldehyde.log">0.0263536</me:pop>
      </me:population>
      <me:population time="31.6228" logTime="1.5">
        <me:pop ref="CH2oo.log">5.17608e-30</me:pop>
        <me:pop ref="APC">5.54011e-32</me:pop>
        <me:pop ref="Altamine2">4.35427e-10</me:pop>
        <me:pop ref="RC2.log">1.09461e-35</me:pop>
        <me:pop ref="Ring2.log">0.00809859</me:pop>
        <me:pop ref="Formamide2">0.965548</me:pop>
        <me:pop ref="Formaldehyde.log">0.0263536</me:pop>
      </me:population>
      <me:population time="39.8107" logTime="1.6">
        <me:pop ref="CH2oo.log">5.17608e-30</me:pop>
        <me:pop ref="APC">5.54011e-32</me:pop>
        <me:pop ref="Altamine2">4.35428e-10</me:pop>
        <me:pop ref="RC2.log">1.09461e-35</me:pop>
        <me:pop ref="Ring2.log">0.00809859</me:pop>
        <me:pop ref="Formamide2">0.965548</me:pop>
        <me:pop ref="Formaldehyde.log">0.0263536</me:pop>
      </me:population>
      <me:population time="50.1187" logTime="1.7">
        <me:pop ref="CH2oo.log">5.17608e-30</me:pop>
        <me:pop ref="APC">5.54011e-32</me:pop>
        <me:pop ref="Altamine2">4.35428e-10</me:pop>
        <me:pop ref="RC2.log">1.09461e-35</me:pop>
        <me:pop ref="Ring2.log">0.00809859</me:pop>
        <me:pop ref="Formamide2">0.965548</me:pop>
        <me:pop ref="Formaldehyde.log">0.0263536</me:pop>
      </me:population>
      <me:population time="63.0957" logTime="1.8">
        <me:pop ref="CH2oo.log">5.17608e-30</me:pop>
        <me:pop ref="APC">5.54011e-32</me:pop>
        <me:pop ref="Altamine2">4.35429e-10</me:pop>
        <me:pop ref="RC2.log">1.09461e-35</me:pop>
        <me:pop ref="Ring2.log">0.00809859</me:pop>
        <me:pop ref="Formamide2">0.965548</me:pop>
        <me:pop ref="Formaldehyde.log">0.0263536</me:pop>
      </me:population>
      <me:population time="79.4328" logTime="1.9">
        <me:pop ref="CH2oo.log">5.17607e-30</me:pop>
        <me:pop ref="APC">5.54011e-32</me:pop>
        <me:pop ref="Altamine2">4.35429e-10</me:pop>
        <me:pop ref="RC2.log">1.09461e-35</me:pop>
        <me:pop ref="Ring2.log">0.00809859</me:pop>
        <me:pop ref="Formamide2">0.965548</me:pop>
        <me:pop ref="Formaldehyde.log">0.0263536</me:pop>
      </me:population>
      <me:population time="100" logTime="2">
        <me:pop ref="CH2oo.log">5.17607e-30</me:pop>
        <me:pop ref="APC">5.54011e-32</me:pop>
        <me:pop ref="Altamine2">4.3543e-10</me:pop>
        <me:pop ref="RC2.log">1.09461e-35</me:pop>
        <me:pop ref="Ring2.log">0.00809859</me:pop>
        <me:pop ref="Formamide2">0.965548</me:pop>
        <me:pop ref="Formaldehyde.log">0.0263536</me:pop>
      </me:population>
      <me:population time="125.893" logTime="2.1">
        <me:pop ref="CH2oo.log">5.17607e-30</me:pop>
        <me:pop ref="APC">5.54011e-32</me:pop>
        <me:pop ref="Altamine2">4.35431e-10</me:pop>
        <me:pop ref="RC2.log">1.09461e-35</me:pop>
        <me:pop ref="Ring2.log">0.00809859</me:pop>
        <me:pop ref="Formamide2">0.965548</me:pop>
        <me:pop ref="Formaldehyde.log">0.0263536</me:pop>
      </me:population>
      <me:population time="158.489" logTime="2.2">
        <me:pop ref="CH2oo.log">5.17607e-30</me:pop>
        <me:pop ref="APC">5.54011e-32</me:pop>
        <me:pop ref="Altamine2">4.35433e-10</me:pop>
        <me:pop ref="RC2.log">1.09461e-35</me:pop>
        <me:pop ref="Ring2.log">0.00809859</me:pop>
        <me:pop ref="Formamide2">0.965548</me:pop>
        <me:pop ref="Formaldehyde.log">0.0263536</me:pop>
      </me:population>
      <me:population time="199.526" logTime="2.3">
        <me:pop ref="CH2oo.log">5.17607e-30</me:pop>
        <me:pop ref="APC">5.54011e-32</me:pop>
        <me:pop ref="Altamine2">4.35434e-10</me:pop>
        <me:pop ref="RC2.log">1.09461e-35</me:pop>
        <me:pop ref="Ring2.log">0.00809859</me:pop>
        <me:pop ref="Formamide2">0.965548</me:pop>
        <me:pop ref="Formaldehyde.log">0.0263536</me:pop>
      </me:population>
      <me:population time="251.189" logTime="2.4">
        <me:pop ref="CH2oo.log">5.17607e-30</me:pop>
        <me:pop ref="APC">5.54011e-32</me:pop>
        <me:pop ref="Altamine2">4.35437e-10</me:pop>
        <me:pop ref="RC2.log">1.09461e-35</me:pop>
        <me:pop ref="Ring2.log">0.00809859</me:pop>
        <me:pop ref="Formamide2">0.965548</me:pop>
        <me:pop ref="Formaldehyde.log">0.0263536</me:pop>
      </me:population>
      <me:population time="316.228" logTime="2.5">
        <me:pop ref="CH2oo.log">5.17607e-30</me:pop>
        <me:pop ref="APC">5.54011e-32</me:pop>
        <me:pop ref="Altamine2">4.35439e-10</me:pop>
        <me:pop ref="RC2.log">1.09461e-35</me:pop>
        <me:pop ref="Ring2.log">0.00809859</me:pop>
        <me:pop ref="Formamide2">0.965548</me:pop>
        <me:pop ref="Formaldehyde.log">0.0263536</me:pop>
      </me:population>
      <me:population time="398.107" logTime="2.6">
        <me:pop ref="CH2oo.log">5.17607e-30</me:pop>
        <me:pop ref="APC">5.54011e-32</me:pop>
        <me:pop ref="Altamine2">4.35443e-10</me:pop>
        <me:pop ref="RC2.log">1.09461e-35</me:pop>
        <me:pop ref="Ring2.log">0.00809859</me:pop>
        <me:pop ref="Formamide2">0.965548</me:pop>
        <me:pop ref="Formaldehyde.log">0.0263536</me:pop>
      </me:population>
      <me:population time="501.187" logTime="2.7">
        <me:pop ref="CH2oo.log">5.17607e-30</me:pop>
        <me:pop ref="APC">5.54011e-32</me:pop>
        <me:pop ref="Altamine2">4.35447e-10</me:pop>
        <me:pop ref="RC2.log">1.09461e-35</me:pop>
        <me:pop ref="Ring2.log">0.00809859</me:pop>
        <me:pop ref="Formamide2">0.965548</me:pop>
        <me:pop ref="Formaldehyde.log">0.0263536</me:pop>
      </me:population>
      <me:population time="630.957" logTime="2.8">
        <me:pop ref="CH2oo.log">5.17607e-30</me:pop>
        <me:pop ref="APC">5.54011e-32</me:pop>
        <me:pop ref="Altamine2">4.35453e-10</me:pop>
        <me:pop ref="RC2.log">1.09461e-35</me:pop>
        <me:pop ref="Ring2.log">0.00809859</me:pop>
        <me:pop ref="Formamide2">0.965548</me:pop>
        <me:pop ref="Formaldehyde.log">0.0263536</me:pop>
      </me:population>
      <me:population time="794.328" logTime="2.9">
        <me:pop ref="CH2oo.log">5.17607e-30</me:pop>
        <me:pop ref="APC">5.54011e-32</me:pop>
        <me:pop ref="Altamine2">4.3546e-10</me:pop>
        <me:pop ref="RC2.log">1.09461e-35</me:pop>
        <me:pop ref="Ring2.log">0.00809859</me:pop>
        <me:pop ref="Formamide2">0.965548</me:pop>
        <me:pop ref="Formaldehyde.log">0.0263536</me:pop>
      </me:population>
      <me:population time="1000" logTime="3">
        <me:pop ref="CH2oo.log">5.17607e-30</me:pop>
        <me:pop ref="APC">5.54011e-32</me:pop>
        <me:pop ref="Altamine2">4.35468e-10</me:pop>
        <me:pop ref="RC2.log">1.09461e-35</me:pop>
        <me:pop ref="Ring2.log">0.00809859</me:pop>
        <me:pop ref="Formamide2">0.965548</me:pop>
        <me:pop ref="Formaldehyde.log">0.0263536</me:pop>
      </me:population>
      <me:population time="1258.93" logTime="3.1">
        <me:pop ref="CH2oo.log">5.17607e-30</me:pop>
        <me:pop ref="APC">5.54011e-32</me:pop>
        <me:pop ref="Altamine2">4.35479e-10</me:pop>
        <me:pop ref="RC2.log">1.09461e-35</me:pop>
        <me:pop ref="Ring2.log">0.00809858</me:pop>
        <me:pop ref="Formamide2">0.965548</me:pop>
        <me:pop ref="Formaldehyde.log">0.0263536</me:pop>
      </me:population>
      <me:population time="1584.89" logTime="3.2">
        <me:pop ref="CH2oo.log">5.17607e-30</me:pop>
        <me:pop ref="APC">5.54011e-32</me:pop>
        <me:pop ref="Altamine2">4.35493e-10</me:pop>
        <me:pop ref="RC2.log">1.09461e-35</me:pop>
        <me:pop ref="Ring2.log">0.00809858</me:pop>
        <me:pop ref="Formamide2">0.965548</me:pop>
        <me:pop ref="Formaldehyde.log">0.0263536</me:pop>
      </me:population>
      <me:population time="1995.26" logTime="3.3">
        <me:pop ref="CH2oo.log">5.17607e-30</me:pop>
        <me:pop ref="APC">5.5401e-32</me:pop>
        <me:pop ref="Altamine2">4.3551e-10</me:pop>
        <me:pop ref="RC2.log">1.09461e-35</me:pop>
        <me:pop ref="Ring2.log">0.00809858</me:pop>
        <me:pop ref="Formamide2">0.965548</me:pop>
        <me:pop ref="Formaldehyde.log">0.0263536</me:pop>
      </me:population>
      <me:population time="2511.89" logTime="3.4">
        <me:pop ref="CH2oo.log">5.17606e-30</me:pop>
        <me:pop ref="APC">5.5401e-32</me:pop>
        <me:pop ref="Altamine2">4.35532e-10</me:pop>
        <me:pop ref="RC2.log">1.0946e-35</me:pop>
        <me:pop ref="Ring2.log">0.00809857</me:pop>
        <me:pop ref="Formamide2">0.965548</me:pop>
        <me:pop ref="Formaldehyde.log">0.0263536</me:pop>
      </me:population>
      <me:population time="3162.28" logTime="3.5">
        <me:pop ref="CH2oo.log">5.17606e-30</me:pop>
        <me:pop ref="APC">5.5401e-32</me:pop>
        <me:pop ref="Altamine2">4.3556e-10</me:pop>
        <me:pop ref="RC2.log">1.0946e-35</me:pop>
        <me:pop ref="Ring2.log">0.00809857</me:pop>
        <me:pop ref="Formamide2">0.965548</me:pop>
        <me:pop ref="Formaldehyde.log">0.0263536</me:pop>
      </me:population>
      <me:population time="3981.07" logTime="3.6">
        <me:pop ref="CH2oo.log">5.17606e-30</me:pop>
        <me:pop ref="APC">5.54009e-32</me:pop>
        <me:pop ref="Altamine2">4.35595e-10</me:pop>
        <me:pop ref="RC2.log">1.0946e-35</me:pop>
        <me:pop ref="Ring2.log">0.00809856</me:pop>
        <me:pop ref="Formamide2">0.965548</me:pop>
        <me:pop ref="Formaldehyde.log">0.0263536</me:pop>
      </me:population>
      <me:population time="5011.87" logTime="3.7">
        <me:pop ref="CH2oo.log">5.17605e-30</me:pop>
        <me:pop ref="APC">5.54009e-32</me:pop>
        <me:pop ref="Altamine2">4.35638e-10</me:pop>
        <me:pop ref="RC2.log">1.0946e-35</me:pop>
        <me:pop ref="Ring2.log">0.00809855</me:pop>
        <me:pop ref="Formamide2">0.965548</me:pop>
        <me:pop ref="Formaldehyde.log">0.0263536</me:pop>
      </me:population>
      <me:population time="6309.57" logTime="3.8">
        <me:pop ref="CH2oo.log">5.17605e-30</me:pop>
        <me:pop ref="APC">5.54008e-32</me:pop>
        <me:pop ref="Altamine2">4.35693e-10</me:pop>
        <me:pop ref="RC2.log">1.0946e-35</me:pop>
        <me:pop ref="Ring2.log">0.00809855</me:pop>
        <me:pop ref="Formamide2">0.965548</me:pop>
        <me:pop ref="Formaldehyde.log">0.0263536</me:pop>
      </me:population>
      <me:population time="7943.28" logTime="3.9">
        <me:pop ref="CH2oo.log">5.17604e-30</me:pop>
        <me:pop ref="APC">5.54007e-32</me:pop>
        <me:pop ref="Altamine2">4.35762e-10</me:pop>
        <me:pop ref="RC2.log">1.0946e-35</me:pop>
        <me:pop ref="Ring2.log">0.00809853</me:pop>
        <me:pop ref="Formamide2">0.965548</me:pop>
        <me:pop ref="Formaldehyde.log">0.0263536</me:pop>
      </me:population>
      <me:population time="10000" logTime="4">
        <me:pop ref="CH2oo.log">5.17603e-30</me:pop>
        <me:pop ref="APC">5.54006e-32</me:pop>
        <me:pop ref="Altamine2">4.35849e-10</me:pop>
        <me:pop ref="RC2.log">1.0946e-35</me:pop>
        <me:pop ref="Ring2.log">0.00809852</me:pop>
        <me:pop ref="Formamide2">0.965548</me:pop>
        <me:pop ref="Formaldehyde.log">0.0263536</me:pop>
      </me:population>
      <me:population time="12589.3" logTime="4.1">
        <me:pop ref="CH2oo.log">5.17602e-30</me:pop>
        <me:pop ref="APC">5.54005e-32</me:pop>
        <me:pop ref="Altamine2">4.35959e-10</me:pop>
        <me:pop ref="RC2.log">1.09459e-35</me:pop>
        <me:pop ref="Ring2.log">0.0080985</me:pop>
        <me:pop ref="Formamide2">0.965548</me:pop>
        <me:pop ref="Formaldehyde.log">0.0263536</me:pop>
      </me:population>
      <me:population time="15848.9" logTime="4.2">
        <me:pop ref="CH2oo.log">5.176e-30</me:pop>
        <me:pop ref="APC">5.54003e-32</me:pop>
        <me:pop ref="Altamine2">4.36097e-10</me:pop>
        <me:pop ref="RC2.log">1.09459e-35</me:pop>
        <me:pop ref="Ring2.log">0.00809847</me:pop>
        <me:pop ref="Formamide2">0.965548</me:pop>
        <me:pop ref="Formaldehyde.log">0.0263536</me:pop>
      </me:population>
      <me:population time="19952.6" logTime="4.3">
        <me:pop ref="CH2oo.log">5.17598e-30</me:pop>
        <me:pop ref="APC">5.54001e-32</me:pop>
        <me:pop ref="Altamine2">4.36271e-10</me:pop>
        <me:pop ref="RC2.log">1.09459e-35</me:pop>
        <me:pop ref="Ring2.log">0.00809844</me:pop>
        <me:pop ref="Formamide2">0.965548</me:pop>
        <me:pop ref="Formaldehyde.log">0.0263536</me:pop>
      </me:population>
      <me:population time="25118.9" logTime="4.4">
        <me:pop ref="CH2oo.log">5.17596e-30</me:pop>
        <me:pop ref="APC">5.53999e-32</me:pop>
        <me:pop ref="Altamine2">4.36489e-10</me:pop>
        <me:pop ref="RC2.log">1.09458e-35</me:pop>
        <me:pop ref="Ring2.log">0.0080984</me:pop>
        <me:pop ref="Formamide2">0.965548</me:pop>
        <me:pop ref="Formaldehyde.log">0.0263536</me:pop>
      </me:population>
      <me:population time="31622.8" logTime="4.5">
        <me:pop ref="CH2oo.log">5.17592e-30</me:pop>
        <me:pop ref="APC">5.53995e-32</me:pop>
        <me:pop ref="Altamine2">4.36765e-10</me:pop>
        <me:pop ref="RC2.log">1.09458e-35</me:pop>
        <me:pop ref="Ring2.log">0.00809836</me:pop>
        <me:pop ref="Formamide2">0.965548</me:pop>
        <me:pop ref="Formaldehyde.log">0.0263536</me:pop>
      </me:population>
      <me:population time="39810.7" logTime="4.6">
        <me:pop ref="CH2oo.log">5.17588e-30</me:pop>
        <me:pop ref="APC">5.53991e-32</me:pop>
        <me:pop ref="Altamine2">4.37111e-10</me:pop>
        <me:pop ref="RC2.log">1.09457e-35</me:pop>
        <me:pop ref="Ring2.log">0.00809829</me:pop>
        <me:pop ref="Formamide2">0.965548</me:pop>
        <me:pop ref="Formaldehyde.log">0.0263536</me:pop>
      </me:population>
      <me:population time="50118.7" logTime="4.7">
        <me:pop ref="CH2oo.log">5.17584e-30</me:pop>
        <me:pop ref="APC">5.53986e-32</me:pop>
        <me:pop ref="Altamine2">4.37548e-10</me:pop>
        <me:pop ref="RC2.log">1.09456e-35</me:pop>
        <me:pop ref="Ring2.log">0.00809822</me:pop>
        <me:pop ref="Formamide2">0.965548</me:pop>
        <me:pop ref="Formaldehyde.log">0.0263536</me:pop>
      </me:population>
      <me:population time="63095.7" logTime="4.8">
        <me:pop ref="CH2oo.log">5.17577e-30</me:pop>
        <me:pop ref="APC">5.53979e-32</me:pop>
        <me:pop ref="Altamine2">4.38097e-10</me:pop>
        <me:pop ref="RC2.log">1.09454e-35</me:pop>
        <me:pop ref="Ring2.log">0.00809812</me:pop>
        <me:pop ref="Formamide2">0.965548</me:pop>
        <me:pop ref="Formaldehyde.log">0.0263536</me:pop>
      </me:population>
      <me:population time="79432.8" logTime="4.9">
        <me:pop ref="CH2oo.log">5.17569e-30</me:pop>
        <me:pop ref="APC">5.53971e-32</me:pop>
        <me:pop ref="Altamine2">4.38789e-10</me:pop>
        <me:pop ref="RC2.log">1.09453e-35</me:pop>
        <me:pop ref="Ring2.log">0.008098</me:pop>
        <me:pop ref="Formamide2">0.965548</me:pop>
        <me:pop ref="Formaldehyde.log">0.0263536</me:pop>
      </me:population>
      <me:population time="100000" logTime="5">
        <me:pop ref="CH2oo.log">5.1756e-30</me:pop>
        <me:pop ref="APC">5.5396e-32</me:pop>
        <me:pop ref="Altamine2">4.39659e-10</me:pop>
        <me:pop ref="RC2.log">1.09451e-35</me:pop>
        <me:pop ref="Ring2.log">0.00809784</me:pop>
        <me:pop ref="Formamide2">0.965549</me:pop>
        <me:pop ref="Formaldehyde.log">0.0263536</me:pop>
      </me:population>
    </me:populationList>
    <me:rateList T="298.15" conc="6.47761e+18" bathGas="N2" units="s-1">
      <me:warning> WARNING: Chemically significant eigenvalues (CSE) not well separated from internal energy relaxation eigenvals (IEREs).  The last CSE = -3.08592e+08 and the first IERE = -3.85287e+08 (last CSE)/(first IERE) ratio = 0.80094, which is less than an order of magnitude  Results obtained from Bartis Widom eigenvalue-vector analysis may be unreliable </me:warning>
      <me:firstOrderLoss ref="APC">-3.08592e+08</me:firstOrderLoss>
      <me:firstOrderLoss ref="Altamine2">-4.06038e-17</me:firstOrderLoss>
      <me:firstOrderLoss ref="CH2oo.log">-59.0771</me:firstOrderLoss>
      <me:firstOrderLoss ref="RC2.log">-1.86939e+07</me:firstOrderLoss>
      <me:firstOrderLoss ref="Ring2.log">-9.25732e-10</me:firstOrderLoss>
      <me:firstOrderRate fromRef="APC" toRef="Altamine2" reactionType="isomerization">2.07279e-17</me:firstOrderRate>
      <me:firstOrderRate fromRef="APC" toRef="CH2oo.log" reactionType="isomerization">-3.39025e-60</me:firstOrderRate>
      <me:firstOrderRate fromRef="APC" toRef="RC2.log" reactionType="isomerization">1.45275e-62</me:firstOrderRate>
      <me:firstOrderRate fromRef="APC" toRef="Ring2.log" reactionType="isomerization">4.58915e-45</me:firstOrderRate>
      <me:firstOrderRate fromRef="Altamine2" toRef="APC" reactionType="isomerization">1.13248e-24</me:firstOrderRate>
      <me:firstOrderRate fromRef="Altamine2" toRef="CH2oo.log" reactionType="isomerization">2.05873e-92</me:firstOrderRate>
      <me:firstOrderRate fromRef="Altamine2" toRef="RC2.log" reactionType="isomerization">1.96479e-93</me:firstOrderRate>
      <me:firstOrderRate fromRef="Altamine2" toRef="Ring2.log" reactionType="isomerization">5.79113e-74</me:firstOrderRate>
      <me:firstOrderRate fromRef="CH2oo.log" toRef="APC" reactionType="isomerization">-2.11797e+17</me:firstOrderRate>
      <me:firstOrderRate fromRef="CH2oo.log" toRef="Altamine2" reactionType="isomerization">2.35404e-08</me:firstOrderRate>
      <me:firstOrderRate fromRef="CH2oo.log" toRef="RC2.log" reactionType="isomerization">33.8778</me:firstOrderRate>
      <me:firstOrderRate fromRef="CH2oo.log" toRef="Ring2.log" reactionType="isomerization">0.170467</me:firstOrderRate>
      <me:firstOrderRate fromRef="RC2.log" toRef="APC" reactionType="isomerization">4.8174e+20</me:firstOrderRate>
      <me:firstOrderRate fromRef="RC2.log" toRef="Altamine2" reactionType="isomerization">0.00119251</me:firstOrderRate>
      <me:firstOrderRate fromRef="RC2.log" toRef="CH2oo.log" reactionType="isomerization">1.79824e+07</me:firstOrderRate>
      <me:firstOrderRate fromRef="RC2.log" toRef="Ring2.log" reactionType="isomerization">24309.6</me:firstOrderRate>
      <me:firstOrderRate fromRef="Ring2.log" toRef="APC" reactionType="isomerization">2.26258e+07</me:firstOrderRate>
      <me:firstOrderRate fromRef="Ring2.log" toRef="Altamine2" reactionType="isomerization">5.22588e-15</me:firstOrderRate>
      <me:firstOrderRate fromRef="Ring2.log" toRef="CH2oo.log" reactionType="isomerization">1.34531e-26</me:firstOrderRate>
      <me:firstOrderRate fromRef="Ring2.log" toRef="RC2.log" reactionType="isomerization">3.61433e-27</me:firstOrderRate>
      <me:firstOrderRate fromRef="APC" toRef="Formamide2+CO" reactionType="irreversible">5.36709e-31</me:firstOrderRate>
      <me:firstOrderRate fromRef="Altamine2" toRef="Formamide2+CO" reactionType="irreversible">4.05746e-17</me:firstOrderRate>
      <me:firstOrderRate fromRef="CH2oo.log" toRef="Formamide2+CO" reactionType="irreversible">24.3387</me:firstOrderRate>
      <me:firstOrderRate fromRef="RC2.log" toRef="Formamide2+CO" reactionType="irreversible">692791</me:firstOrderRate>
      <me:firstOrderRate fromRef="Ring2.log" toRef="Formamide2+CO" reactionType="irreversible">9.27141e-10</me:firstOrderRate>
      <me:firstOrderRate fromRef="APC" toRef="Formaldehyde.log+IsoC2.log" reactionType="irreversible">7.18644e-35</me:firstOrderRate>
      <me:firstOrderRate fromRef="Altamine2" toRef="Formaldehyde.log+IsoC2.log" reactionType="irreversible">-2.6373e-67</me:firstOrderRate>
      <me:firstOrderRate fromRef="CH2oo.log" toRef="Formaldehyde.log+IsoC2.log" reactionType="irreversible">0.675219</me:firstOrderRate>
      <me:firstOrderRate fromRef="RC2.log" toRef="Formaldehyde.log+IsoC2.log" reactionType="irreversible">12883.6</me:firstOrderRate>
      <me:firstOrderRate fromRef="Ring2.log" toRef="Formaldehyde.log+IsoC2.log" reactionType="irreversible">3.27772e-14</me:firstOrderRate>
    </me:rateList>
    <me:eigenvalueList number="3218" selection="12">
      <me:eigenvalue>-8.33185e+08</me:eigenvalue>
      <me:eigenvalue>-8.28557e+08</me:eigenvalue>
      <me:eigenvalue>-7.58359e+08</me:eigenvalue>
      <me:eigenvalue>-7.09349e+08</me:eigenvalue>
      <me:eigenvalue>-6.93987e+08</me:eigenvalue>
      <me:eigenvalue>-6.40262e+08</me:eigenvalue>
      <me:eigenvalue>-5.77925e+08</me:eigenvalue>
      <me:eigenvalue>-4.62888e+08</me:eigenvalue>
      <me:eigenvalue>-2.7637e+07</me:eigenvalue>
      <me:eigenvalue>-26.5228</me:eigenvalue>
      <me:eigenvalue>-9.27455e-10</me:eigenvalue>
      <me:eigenvalue>-4.06039e-17</me:eigenvalue>
    </me:eigenvalueList>
    <me:populationList T="298.15" conc="9.71641e+18">
      <me:population time="1e-10" logTime="-10">
        <me:pop ref="CH2oo.log">1</me:pop>
        <me:pop ref="APC">4.11641e-20</me:pop>
        <me:pop ref="Altamine2">2.12614e-10</me:pop>
        <me:pop ref="RC2.log">1.02831e-07</me:pop>
        <me:pop ref="Ring2.log">1.91216e-09</me:pop>
        <me:pop ref="Formamide2">2.6495e-10</me:pop>
        <me:pop ref="Formaldehyde.log">1.1487e-11</me:pop>
      </me:population>
      <me:population time="1.25893e-10" logTime="-9.9">
        <me:pop ref="CH2oo.log">1</me:pop>
        <me:pop ref="APC">5.29554e-20</me:pop>
        <me:pop ref="Altamine2">2.74844e-10</me:pop>
        <me:pop ref="RC2.log">1.0508e-07</me:pop>
        <me:pop ref="Ring2.log">2.29007e-09</me:pop>
        <me:pop ref="Formamide2">4.46699e-10</me:pop>
        <me:pop ref="Formaldehyde.log">1.89314e-11</me:pop>
      </me:population>
      <me:population time="1.58489e-10" logTime="-9.8">
        <me:pop ref="CH2oo.log">1</me:pop>
        <me:pop ref="APC">6.61026e-20</me:pop>
        <me:pop ref="Altamine2">3.44885e-10</me:pop>
        <me:pop ref="RC2.log">1.0768e-07</me:pop>
        <me:pop ref="Ring2.log">2.7139e-09</me:pop>
        <me:pop ref="Formamide2">7.3597e-10</me:pop>
        <me:pop ref="Formaldehyde.log">2.99706e-11</me:pop>
      </me:population>
      <me:population time="1.99526e-10" logTime="-9.7">
        <me:pop ref="CH2oo.log">1</me:pop>
        <me:pop ref="APC">8.00627e-20</me:pop>
        <me:pop ref="Altamine2">4.20061e-10</me:pop>
        <me:pop ref="RC2.log">1.10713e-07</me:pop>
        <me:pop ref="Ring2.log">3.17806e-09</me:pop>
        <me:pop ref="Formamide2">1.18299e-09</me:pop>
        <me:pop ref="Formaldehyde.log">4.58793e-11</me:pop>
      </me:population>
      <me:population time="2.51189e-10" logTime="-9.6">
        <me:pop ref="CH2oo.log">1</me:pop>
        <me:pop ref="APC">9.41716e-20</me:pop>
        <me:pop ref="Altamine2">4.96973e-10</me:pop>
        <me:pop ref="RC2.log">1.14296e-07</me:pop>
        <me:pop ref="Ring2.log">3.67289e-09</me:pop>
        <me:pop ref="Formamide2">1.85367e-09</me:pop>
        <me:pop ref="Formaldehyde.log">6.83549e-11</me:pop>
      </me:population>
      <me:population time="3.16228e-10" logTime="-9.5">
        <me:pop ref="CH2oo.log">1</me:pop>
        <me:pop ref="APC">1.07735e-19</me:pop>
        <me:pop ref="Altamine2">5.71958e-10</me:pop>
        <me:pop ref="RC2.log">1.18586e-07</me:pop>
        <me:pop ref="Ring2.log">4.18512e-09</me:pop>
        <me:pop ref="Formamide2">2.83171e-09</me:pop>
        <me:pop ref="Formaldehyde.log">9.95871e-11</me:pop>
      </me:population>
      <me:population time="3.98107e-10" logTime="-9.4">
        <me:pop ref="CH2oo.log">1</me:pop>
        <me:pop ref="APC">1.20124e-19</me:pop>
        <me:pop ref="Altamine2">6.41571e-10</me:pop>
        <me:pop ref="RC2.log">1.23778e-07</me:pop>
        <me:pop ref="Ring2.log">4.69936e-09</me:pop>
        <me:pop ref="Formamide2">4.22042e-09</me:pop>
        <me:pop ref="Formaldehyde.log">1.42299e-10</me:pop>
      </me:population>
      <me:population time="5.01187e-10" logTime="-9.3">
        <me:pop ref="CH2oo.log">1</me:pop>
        <me:pop ref="APC">1.30857e-19</me:pop>
        <me:pop ref="Altamine2">7.03051e-10</me:pop>
        <me:pop ref="RC2.log">1.30093e-07</me:pop>
        <me:pop ref="Ring2.log">5.20052e-09</me:pop>
        <me:pop ref="Formamide2">6.14464e-09</me:pop>
        <me:pop ref="Formaldehyde.log">1.99791e-10</me:pop>
      </me:population>
      <me:population time="6.30957e-10" logTime="-9.2">
        <me:pop ref="CH2oo.log">1</me:pop>
        <me:pop ref="APC">1.39674e-19</me:pop>
        <me:pop ref="Altamine2">7.54729e-10</me:pop>
        <me:pop ref="RC2.log">1.37783e-07</me:pop>
        <me:pop ref="Ring2.log">5.67662e-09</me:pop>
        <me:pop ref="Formamide2">8.75358e-09</me:pop>
        <me:pop ref="Formaldehyde.log">2.7601e-10</me:pop>
      </me:population>
      <me:population time="7.94328e-10" logTime="-9.1">
        <me:pop ref="CH2oo.log">1</me:pop>
        <me:pop ref="APC">1.46563e-19</me:pop>
        <me:pop ref="Altamine2">7.96218e-10</me:pop>
        <me:pop ref="RC2.log">1.47127e-07</me:pop>
        <me:pop ref="Ring2.log">6.1211e-09</me:pop>
        <me:pop ref="Formamide2">1.22256e-08</me:pop>
        <me:pop ref="Formaldehyde.log">3.7569e-10</me:pop>
      </me:population>
      <me:population time="1e-09" logTime="-9">
        <me:pop ref="CH2oo.log">1</me:pop>
        <me:pop ref="APC">1.51719e-19</me:pop>
        <me:pop ref="Altamine2">8.2829e-10</me:pop>
        <me:pop ref="RC2.log">1.58459e-07</me:pop>
        <me:pop ref="Ring2.log">6.53383e-09</me:pop>
        <me:pop ref="Formamide2">1.67767e-08</me:pop>
        <me:pop ref="Formaldehyde.log">5.04591e-10</me:pop>
      </me:population>
      <me:population time="1.25893e-09" logTime="-8.9">
        <me:pop ref="CH2oo.log">1</me:pop>
        <me:pop ref="APC">1.55465e-19</me:pop>
        <me:pop ref="Altamine2">8.5245e-10</me:pop>
        <me:pop ref="RC2.log">1.7218e-07</me:pop>
        <me:pop ref="Ring2.log">6.92042e-09</me:pop>
        <me:pop ref="Formamide2">2.26727e-08</me:pop>
        <me:pop ref="Formaldehyde.log">6.69838e-10</me:pop>
      </me:population>
      <me:population time="1.58489e-09" logTime="-8.8">
        <me:pop ref="CH2oo.log">1</me:pop>
        <me:pop ref="APC">1.58145e-19</me:pop>
        <me:pop ref="Altamine2">8.70409e-10</me:pop>
        <me:pop ref="RC2.log">1.88784e-07</me:pop>
        <me:pop ref="Ring2.log">7.29072e-09</me:pop>
        <me:pop ref="Formamide2">3.02458e-08</me:pop>
        <me:pop ref="Formaldehyde.log">8.80375e-10</me:pop>
      </me:population>
      <me:population time="1.99526e-09" logTime="-8.7">
        <me:pop ref="CH2oo.log">1</me:pop>
        <me:pop ref="APC">1.60052e-19</me:pop>
        <me:pop ref="Altamine2">8.83692e-10</me:pop>
        <me:pop ref="RC2.log">2.08886e-07</me:pop>
        <me:pop ref="Ring2.log">7.65735e-09</me:pop>
        <me:pop ref="Formamide2">3.99144e-08</me:pop>
        <me:pop ref="Formaldehyde.log">1.14751e-09</me:pop>
      </me:population>
      <me:population time="2.51189e-09" logTime="-8.6">
        <me:pop ref="CH2oo.log">1</me:pop>
        <me:pop ref="APC">1.61408e-19</me:pop>
        <me:pop ref="Altamine2">8.93477e-10</me:pop>
        <me:pop ref="RC2.log">2.33251e-07</me:pop>
        <me:pop ref="Ring2.log">8.03536e-09</me:pop>
        <me:pop ref="Formamide2">5.22067e-08</me:pop>
        <me:pop ref="Formaldehyde.log">1.48557e-09</me:pop>
      </me:population>
      <me:population time="3.16228e-09" logTime="-8.5">
        <me:pop ref="CH2oo.log">1</me:pop>
        <me:pop ref="APC">1.62372e-19</me:pop>
        <me:pop ref="Altamine2">9.00637e-10</me:pop>
        <me:pop ref="RC2.log">2.62823e-07</me:pop>
        <me:pop ref="Ring2.log">8.44291e-09</me:pop>
        <me:pop ref="Formamide2">6.77891e-08</me:pop>
        <me:pop ref="Formaldehyde.log">1.91266e-09</me:pop>
      </me:population>
      <me:population time="3.98107e-09" logTime="-8.4">
        <me:pop ref="CH2oo.log">1</me:pop>
        <me:pop ref="APC">1.63063e-19</me:pop>
        <me:pop ref="Altamine2">9.05844e-10</me:pop>
        <me:pop ref="RC2.log">2.98741e-07</me:pop>
        <me:pop ref="Ring2.log">8.90264e-09</me:pop>
        <me:pop ref="Formamide2">8.75023e-08</me:pop>
        <me:pop ref="Formaldehyde.log">2.45167e-09</me:pop>
      </me:population>
      <me:population time="5.01187e-09" logTime="-8.3">
        <me:pop ref="CH2oo.log">1</me:pop>
        <me:pop ref="APC">1.63572e-19</me:pop>
        <me:pop ref="Altamine2">9.09669e-10</me:pop>
        <me:pop ref="RC2.log">3.42352e-07</me:pop>
        <me:pop ref="Ring2.log">9.44286e-09</me:pop>
        <me:pop ref="Formamide2">1.12407e-07</me:pop>
        <me:pop ref="Formaldehyde.log">3.13149e-09</me:pop>
      </me:population>
      <me:population time="6.30957e-09" logTime="-8.2">
        <me:pop ref="CH2oo.log">0.999999</me:pop>
        <me:pop ref="APC">1.6398e-19</me:pop>
        <me:pop ref="Altamine2">9.12637e-10</me:pop>
        <me:pop ref="RC2.log">3.95174e-07</me:pop>
        <me:pop ref="Ring2.log">1.00987e-08</me:pop>
        <me:pop ref="Formamide2">1.43846e-07</me:pop>
        <me:pop ref="Formaldehyde.log">3.98862e-09</me:pop>
      </me:population>
      <me:population time="7.94328e-09" logTime="-8.1">
        <me:pop ref="CH2oo.log">0.999999</me:pop>
        <me:pop ref="APC">1.64354e-19</me:pop>
        <me:pop ref="Altamine2">9.15225e-10</me:pop>
        <me:pop ref="RC2.log">4.58821e-07</me:pop>
        <me:pop ref="Ring2.log">1.0913e-08</me:pop>
        <me:pop ref="Formamide2">1.83515e-07</me:pop>
        <me:pop ref="Formaldehyde.log">5.06916e-09</me:pop>
      </me:population>
      <me:population time="1e-08" logTime="-8">
        <me:pop ref="CH2oo.log">0.999999</me:pop>
        <me:pop ref="APC">1.64744e-19</me:pop>
        <me:pop ref="Altamine2">9.17831e-10</me:pop>
        <me:pop ref="RC2.log">5.3486e-07</me:pop>
        <me:pop ref="Ring2.log">1.19372e-08</me:pop>
        <me:pop ref="Formamide2">2.3357e-07</me:pop>
        <me:pop ref="Formaldehyde.log">6.43139e-09</me:pop>
      </me:population>
      <me:population time="1.25893e-08" logTime="-7.9">
        <me:pop ref="CH2oo.log">0.999999</me:pop>
        <me:pop ref="APC">1.65183e-19</me:pop>
        <me:pop ref="Altamine2">9.20718e-10</me:pop>
        <me:pop ref="RC2.log">6.24602e-07</me:pop>
        <me:pop ref="Ring2.log">1.3234e-08</me:pop>
        <me:pop ref="Formamide2">2.96742e-07</me:pop>
        <me:pop ref="Formaldehyde.log">8.14902e-09</me:pop>
      </me:population>
      <me:population time="1.58489e-08" logTime="-7.8">
        <me:pop ref="CH2oo.log">0.999999</me:pop>
        <me:pop ref="APC">1.65688e-19</me:pop>
        <me:pop ref="Altamine2">9.2402e-10</me:pop>
        <me:pop ref="RC2.log">7.28809e-07</me:pop>
        <me:pop ref="Ring2.log">1.48808e-08</me:pop>
        <me:pop ref="Formamide2">3.76495e-07</me:pop>
        <me:pop ref="Formaldehyde.log">1.03153e-08</me:pop>
      </me:population>
      <me:population time="1.99526e-08" logTime="-7.7">
        <me:pop ref="CH2oo.log">0.999999</me:pop>
        <me:pop ref="APC">1.66261e-19</me:pop>
        <me:pop ref="Altamine2">9.27766e-10</me:pop>
        <me:pop ref="RC2.log">8.47328e-07</me:pop>
        <me:pop ref="Ring2.log">1.69756e-08</me:pop>
        <me:pop ref="Formamide2">4.77223e-07</me:pop>
        <me:pop ref="Formaldehyde.log">1.30481e-08</me:pop>
      </me:population>
      <me:population time="2.51189e-08" logTime="-7.6">
        <me:pop ref="CH2oo.log">0.999998</me:pop>
        <me:pop ref="APC">1.66896e-19</me:pop>
        <me:pop ref="Altamine2">9.31915e-10</me:pop>
        <me:pop ref="RC2.log">9.78635e-07</me:pop>
        <me:pop ref="Ring2.log">1.96434e-08</me:pop>
        <me:pop ref="Formamide2">6.04489e-07</me:pop>
        <me:pop ref="Formaldehyde.log">1.64966e-08</me:pop>
      </me:population>
      <me:population time="3.16228e-08" logTime="-7.5">
        <me:pop ref="CH2oo.log">0.999998</me:pop>
        <me:pop ref="APC">1.67576e-19</me:pop>
        <me:pop ref="Altamine2">9.36363e-10</me:pop>
        <me:pop ref="RC2.log">1.11939e-06</me:pop>
        <me:pop ref="Ring2.log">2.30442e-08</me:pop>
        <me:pop ref="Formamide2">7.65334e-07</me:pop>
        <me:pop ref="Formaldehyde.log">2.08493e-08</me:pop>
      </me:population>
      <me:population time="3.98107e-08" logTime="-7.4">
        <me:pop ref="CH2oo.log">0.999998</me:pop>
        <me:pop ref="APC">1.68276e-19</me:pop>
        <me:pop ref="Altamine2">9.40937e-10</me:pop>
        <me:pop ref="RC2.log">1.26415e-06</me:pop>
        <me:pop ref="Ring2.log">2.73813e-08</me:pop>
        <me:pop ref="Formamide2">9.68656e-07</me:pop>
        <me:pop ref="Formaldehyde.log">2.63438e-08</me:pop>
      </me:population>
      <me:population time="5.01187e-08" logTime="-7.3">
        <me:pop ref="CH2oo.log">0.999997</me:pop>
        <me:pop ref="APC">1.68959e-19</me:pop>
        <me:pop ref="Altamine2">9.45404e-10</me:pop>
        <me:pop ref="RC2.log">1.40546e-06</me:pop>
        <me:pop ref="Ring2.log">3.29117e-08</me:pop>
        <me:pop ref="Formamide2">1.22567e-06</me:pop>
        <me:pop ref="Formaldehyde.log">3.32801e-08</me:pop>
      </me:population>
      <me:population time="6.30957e-08" logTime="-7.2">
        <me:pop ref="CH2oo.log">0.999997</me:pop>
        <me:pop ref="APC">1.69584e-19</me:pop>
        <me:pop ref="Altamine2">9.49488e-10</me:pop>
        <me:pop ref="RC2.log">1.53467e-06</me:pop>
        <me:pop ref="Ring2.log">3.99576e-08</me:pop>
        <me:pop ref="Formamide2">1.55047e-06</me:pop>
        <me:pop ref="Formaldehyde.log">4.20355e-08</me:pop>
      </me:population>
      <me:population time="7.94328e-08" logTime="-7.1">
        <me:pop ref="CH2oo.log">0.999996</me:pop>
        <me:pop ref="APC">1.7011e-19</me:pop>
        <me:pop ref="Altamine2">9.52929e-10</me:pop>
        <me:pop ref="RC2.log">1.6435e-06</me:pop>
        <me:pop ref="Ring2.log">4.89203e-08</me:pop>
        <me:pop ref="Formamide2">1.96075e-06</me:pop>
        <me:pop ref="Formaldehyde.log">5.30838e-08</me:pop>
      </me:population>
      <me:population time="1e-07" logTime="-7">
        <me:pop ref="CH2oo.log">0.999996</me:pop>
        <me:pop ref="APC">1.7051e-19</me:pop>
        <me:pop ref="Altamine2">9.55545e-10</me:pop>
        <me:pop ref="RC2.log">1.72618e-06</me:pop>
        <me:pop ref="Ring2.log">6.0297e-08</me:pop>
        <me:pop ref="Formamide2">2.47864e-06</me:pop>
        <me:pop ref="Formaldehyde.log">6.70195e-08</me:pop>
      </me:population>
      <me:population time="1.25893e-07" logTime="-6.9">
        <me:pop ref="CH2oo.log">0.999995</me:pop>
        <me:pop ref="APC">1.70776e-19</me:pop>
        <me:pop ref="Altamine2">9.57295e-10</me:pop>
        <me:pop ref="RC2.log">1.78139e-06</me:pop>
        <me:pop ref="Ring2.log">7.47033e-08</me:pop>
        <me:pop ref="Formamide2">3.13187e-06</me:pop>
        <me:pop ref="Formaldehyde.log">8.45882e-08</me:pop>
      </me:population>
      <me:population time="1.58489e-07" logTime="-6.8">
        <me:pop ref="CH2oo.log">0.999994</me:pop>
        <me:pop ref="APC">1.70928e-19</me:pop>
        <me:pop ref="Altamine2">9.58292e-10</me:pop>
        <me:pop ref="RC2.log">1.81274e-06</me:pop>
        <me:pop ref="Ring2.log">9.29052e-08</me:pop>
        <me:pop ref="Formamide2">3.95522e-06</me:pop>
        <me:pop ref="Formaldehyde.log">1.06726e-07</me:pop>
      </me:population>
      <me:population time="1.99526e-07" logTime="-6.7">
        <me:pop ref="CH2oo.log">0.999993</me:pop>
        <me:pop ref="APC">1.70998e-19</me:pop>
        <me:pop ref="Altamine2">9.5876e-10</me:pop>
        <me:pop ref="RC2.log">1.82729e-06</me:pop>
        <me:pop ref="Ring2.log">1.15863e-07</me:pop>
        <me:pop ref="Formamide2">4.99238e-06</me:pop>
        <me:pop ref="Formaldehyde.log">1.34608e-07</me:pop>
      </me:population>
      <me:population time="2.51189e-07" logTime="-6.6">
        <me:pop ref="CH2oo.log">0.999992</me:pop>
        <me:pop ref="APC">1.71023e-19</me:pop>
        <me:pop ref="Altamine2">9.58936e-10</me:pop>
        <me:pop ref="RC2.log">1.83253e-06</me:pop>
        <me:pop ref="Ring2.log">1.44787e-07</me:pop>
        <me:pop ref="Formamide2">6.29843e-06</me:pop>
        <me:pop ref="Formaldehyde.log">1.69718e-07</me:pop>
      </me:population>
      <me:population time="3.16228e-07" logTime="-6.5">
        <me:pop ref="CH2oo.log">0.99999</me:pop>
        <me:pop ref="APC">1.7103e-19</me:pop>
        <me:pop ref="Altamine2">9.58993e-10</me:pop>
        <me:pop ref="RC2.log">1.83391e-06</me:pop>
        <me:pop ref="Ring2.log">1.8121e-07</me:pop>
        <me:pop ref="Formamide2">7.94277e-06</me:pop>
        <me:pop ref="Formaldehyde.log">2.13921e-07</me:pop>
      </me:population>
      <me:population time="3.98107e-07" logTime="-6.4">
        <me:pop ref="CH2oo.log">0.999988</me:pop>
        <me:pop ref="APC">1.7103e-19</me:pop>
        <me:pop ref="Altamine2">9.59018e-10</me:pop>
        <me:pop ref="RC2.log">1.83415e-06</me:pop>
        <me:pop ref="Ring2.log">2.27066e-07</me:pop>
        <me:pop ref="Formamide2">1.00129e-05</me:pop>
        <me:pop ref="Formaldehyde.log">2.6957e-07</me:pop>
      </me:population>
      <me:population time="5.01187e-07" logTime="-6.3">
        <me:pop ref="CH2oo.log">0.999985</me:pop>
        <me:pop ref="APC">1.7103e-19</me:pop>
        <me:pop ref="Altamine2">9.5904e-10</me:pop>
        <me:pop ref="RC2.log">1.83418e-06</me:pop>
        <me:pop ref="Ring2.log">2.84795e-07</me:pop>
        <me:pop ref="Formamide2">1.26191e-05</me:pop>
        <me:pop ref="Formaldehyde.log">3.39628e-07</me:pop>
      </me:population>
      <me:population time="6.30957e-07" logTime="-6.2">
        <me:pop ref="CH2oo.log">0.999981</me:pop>
        <me:pop ref="APC">1.71029e-19</me:pop>
        <me:pop ref="Altamine2">9.59066e-10</me:pop>
        <me:pop ref="RC2.log">1.83417e-06</me:pop>
        <me:pop ref="Ring2.log">3.57472e-07</me:pop>
        <me:pop ref="Formamide2">1.59e-05</me:pop>
        <me:pop ref="Formaldehyde.log">4.27826e-07</me:pop>
      </me:population>
      <me:population time="7.94328e-07" logTime="-6.1">
        <me:pop ref="CH2oo.log">0.999977</me:pop>
        <me:pop ref="APC">1.71029e-19</me:pop>
        <me:pop ref="Altamine2">9.59099e-10</me:pop>
        <me:pop ref="RC2.log">1.83416e-06</me:pop>
        <me:pop ref="Ring2.log">4.48966e-07</me:pop>
        <me:pop ref="Formamide2">2.00304e-05</me:pop>
        <me:pop ref="Formaldehyde.log">5.3886e-07</me:pop>
      </me:population>
      <me:population time="1e-06" logTime="-6">
        <me:pop ref="CH2oo.log">0.999972</me:pop>
        <me:pop ref="APC">1.71028e-19</me:pop>
        <me:pop ref="Altamine2">9.59141e-10</me:pop>
        <me:pop ref="RC2.log">1.83415e-06</me:pop>
        <me:pop ref="Ring2.log">5.6415e-07</me:pop>
        <me:pop ref="Formamide2">2.52303e-05</me:pop>
        <me:pop ref="Formaldehyde.log">6.78643e-07</me:pop>
      </me:population>
      <me:population time="1.25893e-06" logTime="-5.9">
        <me:pop ref="CH2oo.log">0.999965</me:pop>
        <me:pop ref="APC">1.71027e-19</me:pop>
        <me:pop ref="Altamine2">9.59194e-10</me:pop>
        <me:pop ref="RC2.log">1.83414e-06</me:pop>
        <me:pop ref="Ring2.log">7.09157e-07</me:pop>
        <me:pop ref="Formamide2">3.17766e-05</me:pop>
        <me:pop ref="Formaldehyde.log">8.54618e-07</me:pop>
      </me:population>
      <me:population time="1.58489e-06" logTime="-5.8">
        <me:pop ref="CH2oo.log">0.999956</me:pop>
        <me:pop ref="APC">1.71025e-19</me:pop>
        <me:pop ref="Altamine2">9.59261e-10</me:pop>
        <me:pop ref="RC2.log">1.83412e-06</me:pop>
        <me:pop ref="Ring2.log">8.91709e-07</me:pop>
        <me:pop ref="Formamide2">4.00177e-05</me:pop>
        <me:pop ref="Formaldehyde.log">1.07616e-06</me:pop>
      </me:population>
      <me:population time="1.99526e-06" logTime="-5.7">
        <me:pop ref="CH2oo.log">0.999945</me:pop>
        <me:pop ref="APC">1.71023e-19</me:pop>
        <me:pop ref="Altamine2">9.59345e-10</me:pop>
        <me:pop ref="RC2.log">1.8341e-06</me:pop>
        <me:pop ref="Ring2.log">1.12153e-06</me:pop>
        <me:pop ref="Formamide2">5.03926e-05</me:pop>
        <me:pop ref="Formaldehyde.log">1.35505e-06</me:pop>
      </me:population>
      <me:population time="2.51189e-06" logTime="-5.6">
        <me:pop ref="CH2oo.log">0.999932</me:pop>
        <me:pop ref="APC">1.71021e-19</me:pop>
        <me:pop ref="Altamine2">9.5945e-10</me:pop>
        <me:pop ref="RC2.log">1.83408e-06</me:pop>
        <me:pop ref="Ring2.log">1.41084e-06</me:pop>
        <me:pop ref="Formamide2">6.34537e-05</me:pop>
        <me:pop ref="Formaldehyde.log">1.70616e-06</me:pop>
      </me:population>
      <me:population time="3.16228e-06" logTime="-5.5">
        <me:pop ref="CH2oo.log">0.999914</me:pop>
        <me:pop ref="APC">1.71018e-19</me:pop>
        <me:pop ref="Altamine2">9.59583e-10</me:pop>
        <me:pop ref="RC2.log">1.83405e-06</me:pop>
        <me:pop ref="Ring2.log">1.77507e-06</me:pop>
        <me:pop ref="Formamide2">7.98963e-05</me:pop>
        <me:pop ref="Formaldehyde.log">2.14817e-06</me:pop>
      </me:population>
      <me:population time="3.98107e-06" logTime="-5.4">
        <me:pop ref="CH2oo.log">0.999893</me:pop>
        <me:pop ref="APC">1.71014e-19</me:pop>
        <me:pop ref="Altamine2">9.5975e-10</me:pop>
        <me:pop ref="RC2.log">1.83401e-06</me:pop>
        <me:pop ref="Ring2.log">2.23359e-06</me:pop>
        <me:pop ref="Formamide2">0.000100596</me:pop>
        <me:pop ref="Formaldehyde.log">2.70461e-06</me:pop>
      </me:population>
      <me:population time="5.01187e-06" logTime="-5.3">
        <me:pop ref="CH2oo.log">0.999865</me:pop>
        <me:pop ref="APC">1.7101e-19</me:pop>
        <me:pop ref="Altamine2">9.59961e-10</me:pop>
        <me:pop ref="RC2.log">1.83396e-06</me:pop>
        <me:pop ref="Ring2.log">2.81082e-06</me:pop>
        <me:pop ref="Formamide2">0.000126655</me:pop>
        <me:pop ref="Formaldehyde.log">3.40512e-06</me:pop>
      </me:population>
      <me:population time="6.30957e-06" logTime="-5.2">
        <me:pop ref="CH2oo.log">0.999831</me:pop>
        <me:pop ref="APC">1.71004e-19</me:pop>
        <me:pop ref="Altamine2">9.60226e-10</me:pop>
        <me:pop ref="RC2.log">1.83389e-06</me:pop>
        <me:pop ref="Ring2.log">3.53749e-06</me:pop>
        <me:pop ref="Formamide2">0.00015946</me:pop>
        <me:pop ref="Formaldehyde.log">4.28697e-06</me:pop>
      </me:population>
      <me:population time="7.94328e-06" logTime="-5.1">
        <me:pop ref="CH2oo.log">0.999788</me:pop>
        <me:pop ref="APC">1.70996e-19</me:pop>
        <me:pop ref="Altamine2">9.60559e-10</me:pop>
        <me:pop ref="RC2.log">1.83382e-06</me:pop>
        <me:pop ref="Ring2.log">4.45228e-06</me:pop>
        <me:pop ref="Formamide2">0.000200757</me:pop>
        <me:pop ref="Formaldehyde.log">5.39712e-06</me:pop>
      </me:population>
      <me:population time="1e-05" logTime="-5">
        <me:pop ref="CH2oo.log">0.999733</me:pop>
        <me:pop ref="APC">1.70987e-19</me:pop>
        <me:pop ref="Altamine2">9.60979e-10</me:pop>
        <me:pop ref="RC2.log">1.83372e-06</me:pop>
        <me:pop ref="Ring2.log">5.60387e-06</me:pop>
        <me:pop ref="Formamide2">0.000252745</me:pop>
        <me:pop ref="Formaldehyde.log">6.79465e-06</me:pop>
      </me:population>
      <me:population time="1.25893e-05" logTime="-4.9">
        <me:pop ref="CH2oo.log">0.999664</me:pop>
        <me:pop ref="APC">1.70975e-19</me:pop>
        <me:pop ref="Altamine2">9.61507e-10</me:pop>
        <me:pop ref="RC2.log">1.83359e-06</me:pop>
        <me:pop ref="Ring2.log">7.05355e-06</me:pop>
        <me:pop ref="Formamide2">0.000318189</me:pop>
        <me:pop ref="Formaldehyde.log">8.55393e-06</me:pop>
      </me:population>
      <me:population time="1.58489e-05" logTime="-4.8">
        <me:pop ref="CH2oo.log">0.999578</me:pop>
        <me:pop ref="APC">1.7096e-19</me:pop>
        <me:pop ref="Altamine2">9.62173e-10</me:pop>
        <me:pop ref="RC2.log">1.83343e-06</me:pop>
        <me:pop ref="Ring2.log">8.87845e-06</me:pop>
        <me:pop ref="Formamide2">0.000400573</me:pop>
        <me:pop ref="Formaldehyde.log">1.07685e-05</me:pop>
      </me:population>
      <me:population time="1.99526e-05" logTime="-4.7">
        <me:pop ref="CH2oo.log">0.999469</me:pop>
        <me:pop ref="APC">1.70942e-19</me:pop>
        <me:pop ref="Altamine2">9.6301e-10</me:pop>
        <me:pop ref="RC2.log">1.83323e-06</me:pop>
        <me:pop ref="Ring2.log">1.11756e-05</me:pop>
        <me:pop ref="Formamide2">0.000504278</me:pop>
        <me:pop ref="Formaldehyde.log">1.35563e-05</me:pop>
      </me:population>
      <me:population time="2.51189e-05" logTime="-4.6">
        <me:pop ref="CH2oo.log">0.999332</me:pop>
        <me:pop ref="APC">1.70918e-19</me:pop>
        <me:pop ref="Altamine2">9.64065e-10</me:pop>
        <me:pop ref="RC2.log">1.83298e-06</me:pop>
        <me:pop ref="Ring2.log">1.40673e-05</me:pop>
        <me:pop ref="Formamide2">0.000634818</me:pop>
        <me:pop ref="Formaldehyde.log">1.70655e-05</me:pop>
      </me:population>
      <me:population time="3.16228e-05" logTime="-4.5">
        <me:pop ref="CH2oo.log">0.99916</me:pop>
        <me:pop ref="APC">1.70889e-19</me:pop>
        <me:pop ref="Altamine2">9.65392e-10</me:pop>
        <me:pop ref="RC2.log">1.83266e-06</me:pop>
        <me:pop ref="Ring2.log">1.7707e-05</me:pop>
        <me:pop ref="Formamide2">0.000799133</me:pop>
        <me:pop ref="Formaldehyde.log">2.14826e-05</me:pop>
      </me:population>
      <me:population time="3.98107e-05" logTime="-4.4">
        <me:pop ref="CH2oo.log">0.998943</me:pop>
        <me:pop ref="APC">1.70852e-19</me:pop>
        <me:pop ref="Altamine2">9.67062e-10</me:pop>
        <me:pop ref="RC2.log">1.83227e-06</me:pop>
        <me:pop ref="Ring2.log">2.22884e-05</me:pop>
        <me:pop ref="Formamide2">0.00100595</me:pop>
        <me:pop ref="Formaldehyde.log">2.70423e-05</me:pop>
      </me:population>
      <me:population time="5.01187e-05" logTime="-4.3">
        <me:pop ref="CH2oo.log">0.99867</me:pop>
        <me:pop ref="APC">1.70805e-19</me:pop>
        <me:pop ref="Altamine2">9.69164e-10</me:pop>
        <me:pop ref="RC2.log">1.83177e-06</me:pop>
        <me:pop ref="Ring2.log">2.80545e-05</me:pop>
        <me:pop ref="Formamide2">0.00126626</me:pop>
        <me:pop ref="Formaldehyde.log">3.40398e-05</me:pop>
      </me:population>
      <me:population time="6.30957e-05" logTime="-4.2">
        <me:pop ref="CH2oo.log">0.998326</me:pop>
        <me:pop ref="APC">1.70746e-19</me:pop>
        <me:pop ref="Altamine2">9.7181e-10</me:pop>
        <me:pop ref="RC2.log">1.83113e-06</me:pop>
        <me:pop ref="Ring2.log">3.53114e-05</me:pop>
        <me:pop ref="Formamide2">0.00159387</me:pop>
        <me:pop ref="Formaldehyde.log">4.28465e-05</me:pop>
      </me:population>
      <me:population time="7.94328e-05" logTime="-4.1">
        <me:pop ref="CH2oo.log">0.997894</me:pop>
        <me:pop ref="APC">1.70672e-19</me:pop>
        <me:pop ref="Altamine2">9.7514e-10</me:pop>
        <me:pop ref="RC2.log">1.83034e-06</me:pop>
        <me:pop ref="Ring2.log">4.44437e-05</me:pop>
        <me:pop ref="Formamide2">0.00200614</me:pop>
        <me:pop ref="Formaldehyde.log">5.39291e-05</me:pop>
      </me:population>
      <me:population time="0.0001" logTime="-4">
        <me:pop ref="CH2oo.log">0.997349</me:pop>
        <me:pop ref="APC">1.70579e-19</me:pop>
        <me:pop ref="Altamine2">9.79329e-10</me:pop>
        <me:pop ref="RC2.log">1.82934e-06</me:pop>
        <me:pop ref="Ring2.log">5.5935e-05</me:pop>
        <me:pop ref="Formamide2">0.0025249</me:pop>
        <me:pop ref="Formaldehyde.log">6.78745e-05</me:pop>
      </me:population>
      <me:population time="0.000125893" logTime="-3.9">
        <me:pop ref="CH2oo.log">0.996665</me:pop>
        <me:pop ref="APC">1.70462e-19</me:pop>
        <me:pop ref="Altamine2">9.84601e-10</me:pop>
        <me:pop ref="RC2.log">1.82809e-06</me:pop>
        <me:pop ref="Ring2.log">7.03928e-05</me:pop>
        <me:pop ref="Formamide2">0.00317759</me:pop>
        <me:pop ref="Formaldehyde.log">8.54199e-05</me:pop>
      </me:population>
      <me:population time="0.000158489" logTime="-3.8">
        <me:pop ref="CH2oo.log">0.995803</me:pop>
        <me:pop ref="APC">1.70315e-19</me:pop>
        <me:pop ref="Altamine2">9.91231e-10</me:pop>
        <me:pop ref="RC2.log">1.82651e-06</me:pop>
        <me:pop ref="Ring2.log">8.85799e-05</me:pop>
        <me:pop ref="Formamide2">0.00399863</me:pop>
        <me:pop ref="Formaldehyde.log">0.000107491</me:pop>
      </me:population>
      <me:population time="0.000199526" logTime="-3.7">
        <me:pop ref="CH2oo.log">0.99472</me:pop>
        <me:pop ref="APC">1.7013e-19</me:pop>
        <me:pop ref="Altamine2">9.99571e-10</me:pop>
        <me:pop ref="RC2.log">1.82452e-06</me:pop>
        <me:pop ref="Ring2.log">0.000111454</me:pop>
        <me:pop ref="Formamide2">0.00503126</me:pop>
        <me:pop ref="Formaldehyde.log">0.00013525</me:pop>
      </me:population>
      <me:population time="0.000251189" logTime="-3.6">
        <me:pop ref="CH2oo.log">0.993358</me:pop>
        <me:pop ref="APC">1.69897e-19</me:pop>
        <me:pop ref="Altamine2">1.01006e-09</me:pop>
        <me:pop ref="RC2.log">1.82202e-06</me:pop>
        <me:pop ref="Ring2.log">0.000140215</me:pop>
        <me:pop ref="Formamide2">0.00632966</me:pop>
        <me:pop ref="Formaldehyde.log">0.000170153</me:pop>
      </me:population>
      <me:population time="0.000316228" logTime="-3.5">
        <me:pop ref="CH2oo.log">0.991646</me:pop>
        <me:pop ref="APC">1.69604e-19</me:pop>
        <me:pop ref="Altamine2">1.02324e-09</me:pop>
        <me:pop ref="RC2.log">1.81888e-06</me:pop>
        <me:pop ref="Ring2.log">0.000176367</me:pop>
        <me:pop ref="Formamide2">0.00796172</me:pop>
        <me:pop ref="Formaldehyde.log">0.000214026</me:pop>
      </me:population>
      <me:population time="0.000398107" logTime="-3.4">
        <me:pop ref="CH2oo.log">0.989495</me:pop>
        <me:pop ref="APC">1.69236e-19</me:pop>
        <me:pop ref="Altamine2">1.0398e-09</me:pop>
        <me:pop ref="RC2.log">1.81494e-06</me:pop>
        <me:pop ref="Ring2.log">0.000221791</me:pop>
        <me:pop ref="Formamide2">0.0100124</me:pop>
        <me:pop ref="Formaldehyde.log">0.000269151</me:pop>
      </me:population>
      <me:population time="0.000501187" logTime="-3.3">
        <me:pop ref="CH2oo.log">0.986793</me:pop>
        <me:pop ref="APC">1.68774e-19</me:pop>
        <me:pop ref="Altamine2">1.0606e-09</me:pop>
        <me:pop ref="RC2.log">1.80998e-06</me:pop>
        <me:pop ref="Ring2.log">0.000278837</me:pop>
        <me:pop ref="Formamide2">0.0125877</me:pop>
        <me:pop ref="Formaldehyde.log">0.00033838</me:pop>
      </me:population>
      <me:population time="0.000630957" logTime="-3.2">
        <me:pop ref="CH2oo.log">0.983403</me:pop>
        <me:pop ref="APC">1.68194e-19</me:pop>
        <me:pop ref="Altamine2">1.0867e-09</me:pop>
        <me:pop ref="RC2.log">1.80376e-06</me:pop>
        <me:pop ref="Ring2.log">0.000350432</me:pop>
        <me:pop ref="Formamide2">0.0158197</me:pop>
        <me:pop ref="Formaldehyde.log">0.000425264</me:pop>
      </me:population>
      <me:population time="0.000794328" logTime="-3.1">
        <me:pop ref="CH2oo.log">0.979151</me:pop>
        <me:pop ref="APC">1.67467e-19</me:pop>
        <me:pop ref="Altamine2">1.11944e-09</me:pop>
        <me:pop ref="RC2.log">1.79596e-06</me:pop>
        <me:pop ref="Ring2.log">0.000440215</me:pop>
        <me:pop ref="Formamide2">0.0198729</me:pop>
        <me:pop ref="Formaldehyde.log">0.000534222</me:pop>
      </me:population>
      <me:population time="0.001" logTime="-3">
        <me:pop ref="CH2oo.log">0.973824</me:pop>
        <me:pop ref="APC">1.66556e-19</me:pop>
        <me:pop ref="Altamine2">1.16044e-09</me:pop>
        <me:pop ref="RC2.log">1.78619e-06</me:pop>
        <me:pop ref="Ring2.log">0.000552693</me:pop>
        <me:pop ref="Formamide2">0.0249507</me:pop>
        <me:pop ref="Formaldehyde.log">0.000670721</me:pop>
      </me:population>
      <me:population time="0.00125893" logTime="-2.9">
        <me:pop ref="CH2oo.log">0.967159</me:pop>
        <me:pop ref="APC">1.65416e-19</me:pop>
        <me:pop ref="Altamine2">1.21175e-09</me:pop>
        <me:pop ref="RC2.log">1.77397e-06</me:pop>
        <me:pop ref="Ring2.log">0.000693425</me:pop>
        <me:pop ref="Formamide2">0.0313039</me:pop>
        <me:pop ref="Formaldehyde.log">0.000841508</me:pop>
      </me:population>
      <me:population time="0.00158489" logTime="-2.8">
        <me:pop ref="CH2oo.log">0.958834</me:pop>
        <me:pop ref="APC">1.63992e-19</me:pop>
        <me:pop ref="Altamine2">1.27585e-09</me:pop>
        <me:pop ref="RC2.log">1.7587e-06</me:pop>
        <me:pop ref="Ring2.log">0.000869228</me:pop>
        <me:pop ref="Formamide2">0.0392404</me:pop>
        <me:pop ref="Formaldehyde.log">0.00105485</me:pop>
      </me:population>
      <me:population time="0.00199526" logTime="-2.7">
        <me:pop ref="CH2oo.log">0.948454</me:pop>
        <me:pop ref="APC">1.62217e-19</me:pop>
        <me:pop ref="Altamine2">1.35576e-09</me:pop>
        <me:pop ref="RC2.log">1.73966e-06</me:pop>
        <me:pop ref="Ring2.log">0.0010884</me:pop>
        <me:pop ref="Formamide2">0.0491347</me:pop>
        <me:pop ref="Formaldehyde.log">0.00132083</me:pop>
      </me:population>
      <me:population time="0.00251189" logTime="-2.6">
        <me:pop ref="CH2oo.log">0.935547</me:pop>
        <me:pop ref="APC">1.60009e-19</me:pop>
        <me:pop ref="Altamine2">1.45513e-09</me:pop>
        <me:pop ref="RC2.log">1.71598e-06</me:pop>
        <me:pop ref="Ring2.log">0.00136095</me:pop>
        <me:pop ref="Formamide2">0.0614388</me:pop>
        <me:pop ref="Formaldehyde.log">0.00165159</me:pop>
      </me:population>
      <me:population time="0.00316228" logTime="-2.5">
        <me:pop ref="CH2oo.log">0.919547</me:pop>
        <me:pop ref="APC">1.57273e-19</me:pop>
        <me:pop ref="Altamine2">1.57831e-09</me:pop>
        <me:pop ref="RC2.log">1.68664e-06</me:pop>
        <me:pop ref="Ring2.log">0.0016988</me:pop>
        <me:pop ref="Formamide2">0.076691</me:pop>
        <me:pop ref="Formaldehyde.log">0.0020616</me:pop>
      </me:population>
      <me:population time="0.00398107" logTime="-2.4">
        <me:pop ref="CH2oo.log">0.899793</me:pop>
        <me:pop ref="APC">1.53894e-19</me:pop>
        <me:pop ref="Altamine2">1.73039e-09</me:pop>
        <me:pop ref="RC2.log">1.6504e-06</me:pop>
        <me:pop ref="Ring2.log">0.00211593</me:pop>
        <me:pop ref="Formamide2">0.0955219</me:pop>
        <me:pop ref="Formaldehyde.log">0.00256781</me:pop>
      </me:population>
      <me:population time="0.00501187" logTime="-2.3">
        <me:pop ref="CH2oo.log">0.875526</me:pop>
        <me:pop ref="APC">1.49744e-19</me:pop>
        <me:pop ref="Altamine2">1.91722e-09</me:pop>
        <me:pop ref="RC2.log">1.60589e-06</me:pop>
        <me:pop ref="Ring2.log">0.00262835</me:pop>
        <me:pop ref="Formamide2">0.118655</me:pop>
        <me:pop ref="Formaldehyde.log">0.00318965</me:pop>
      </me:population>
      <me:population time="0.00630957" logTime="-2.2">
        <me:pop ref="CH2oo.log">0.845904</me:pop>
        <me:pop ref="APC">1.44677e-19</me:pop>
        <me:pop ref="Altamine2">2.14526e-09</me:pop>
        <me:pop ref="RC2.log">1.55156e-06</me:pop>
        <me:pop ref="Ring2.log">0.00325384</me:pop>
        <me:pop ref="Formamide2">0.146892</me:pop>
        <me:pop ref="Formaldehyde.log">0.00394872</me:pop>
      </me:population>
      <me:population time="0.00794328" logTime="-2.1">
        <me:pop ref="CH2oo.log">0.810033</me:pop>
        <me:pop ref="APC">1.38542e-19</me:pop>
        <me:pop ref="Altamine2">2.42142e-09</me:pop>
        <me:pop ref="RC2.log">1.48577e-06</me:pop>
        <me:pop ref="Ring2.log">0.00401128</me:pop>
        <me:pop ref="Formamide2">0.181086</me:pop>
        <me:pop ref="Formaldehyde.log">0.00486792</me:pop>
      </me:population>
      <me:population time="0.01" logTime="-2">
        <me:pop ref="CH2oo.log">0.76703</me:pop>
        <me:pop ref="APC">1.31187e-19</me:pop>
        <me:pop ref="Altamine2">2.7525e-09</me:pop>
        <me:pop ref="RC2.log">1.40689e-06</me:pop>
        <me:pop ref="Ring2.log">0.00491934</me:pop>
        <me:pop ref="Formamide2">0.222079</me:pop>
        <me:pop ref="Formaldehyde.log">0.00596991</me:pop>
      </me:population>
      <me:population time="0.0125893" logTime="-1.9">
        <me:pop ref="CH2oo.log">0.716123</me:pop>
        <me:pop ref="APC">1.2248e-19</me:pop>
        <me:pop ref="Altamine2">3.14442e-09</me:pop>
        <me:pop ref="RC2.log">1.31352e-06</me:pop>
        <me:pop ref="Ring2.log">0.00599429</me:pop>
        <me:pop ref="Formamide2">0.270607</me:pop>
        <me:pop ref="Formaldehyde.log">0.00727442</me:pop>
      </me:population>
      <me:population time="0.0158489" logTime="-1.8">
        <me:pop ref="CH2oo.log">0.656811</me:pop>
        <me:pop ref="APC">1.12336e-19</me:pop>
        <me:pop ref="Altamine2">3.60104e-09</me:pop>
        <me:pop ref="RC2.log">1.20473e-06</me:pop>
        <me:pop ref="Ring2.log">0.00724671</me:pop>
        <me:pop ref="Formamide2">0.327147</me:pop>
        <me:pop ref="Formaldehyde.log">0.00879432</me:pop>
      </me:population>
      <me:population time="0.0199526" logTime="-1.7">
        <me:pop ref="CH2oo.log">0.589076</me:pop>
        <me:pop ref="APC">1.00751e-19</me:pop>
        <me:pop ref="Altamine2">4.12252e-09</me:pop>
        <me:pop ref="RC2.log">1.08049e-06</me:pop>
        <me:pop ref="Ring2.log">0.008677</me:pop>
        <me:pop ref="Formamide2">0.391716</me:pop>
        <me:pop ref="Formaldehyde.log">0.0105301</me:pop>
      </me:population>
      <me:population time="0.0251189" logTime="-1.6">
        <me:pop ref="CH2oo.log">0.513645</me:pop>
        <me:pop ref="APC">8.785e-20</me:pop>
        <me:pop ref="Altamine2">4.70324e-09</me:pop>
        <me:pop ref="RC2.log">9.42129e-07</me:pop>
        <me:pop ref="Ring2.log">0.0102698</me:pop>
        <me:pop ref="Formamide2">0.463622</me:pop>
        <me:pop ref="Formaldehyde.log">0.012463</me:pop>
      </me:population>
      <me:population time="0.0316228" logTime="-1.5">
        <me:pop ref="CH2oo.log">0.432261</me:pop>
        <me:pop ref="APC">7.39308e-20</me:pop>
        <me:pop ref="Altamine2">5.32979e-09</me:pop>
        <me:pop ref="RC2.log">7.92855e-07</me:pop>
        <me:pop ref="Ring2.log">0.0119883</me:pop>
        <me:pop ref="Formamide2">0.541201</me:pop>
        <me:pop ref="Formaldehyde.log">0.0145485</me:pop>
      </me:population>
      <me:population time="0.0398107" logTime="-1.4">
        <me:pop ref="CH2oo.log">0.347882</me:pop>
        <me:pop ref="APC">5.94991e-20</me:pop>
        <me:pop ref="Altamine2">5.9794e-09</me:pop>
        <me:pop ref="RC2.log">6.38087e-07</me:pop>
        <me:pop ref="Ring2.log">0.01377</me:pop>
        <me:pop ref="Formamide2">0.621637</me:pop>
        <me:pop ref="Formaldehyde.log">0.0167107</me:pop>
      </me:population>
      <me:population time="0.0501187" logTime="-1.3">
        <me:pop ref="CH2oo.log">0.264665</me:pop>
        <me:pop ref="APC">4.52664e-20</me:pop>
        <me:pop ref="Altamine2">6.62006e-09</me:pop>
        <me:pop ref="RC2.log">4.8545e-07</me:pop>
        <me:pop ref="Ring2.log">0.0155272</me:pop>
        <me:pop ref="Formamide2">0.700964</me:pop>
        <me:pop ref="Formaldehyde.log">0.0188432</me:pop>
      </me:population>
      <me:population time="0.0630957" logTime="-1.2">
        <me:pop ref="CH2oo.log">0.187594</me:pop>
        <me:pop ref="APC">3.20847e-20</me:pop>
        <me:pop ref="Altamine2">7.21341e-09</me:pop>
        <me:pop ref="RC2.log">3.44086e-07</me:pop>
        <me:pop ref="Ring2.log">0.0171546</me:pop>
        <me:pop ref="Formamide2">0.774433</me:pop>
        <me:pop ref="Formaldehyde.log">0.0208182</me:pop>
      </me:population>
      <me:population time="0.0794328" logTime="-1.1">
        <me:pop ref="CH2oo.log">0.121629</me:pop>
        <me:pop ref="APC">2.08025e-20</me:pop>
        <me:pop ref="Altamine2">7.72126e-09</me:pop>
        <me:pop ref="RC2.log">2.23092e-07</me:pop>
        <me:pop ref="Ring2.log">0.0185476</me:pop>
        <me:pop ref="Formamide2">0.837315</me:pop>
        <me:pop ref="Formaldehyde.log">0.0225086</me:pop>
      </me:population>
      <me:population time="0.1" logTime="-1">
        <me:pop ref="CH2oo.log">0.0704903</me:pop>
        <me:pop ref="APC">1.20562e-20</me:pop>
        <me:pop ref="Altamine2">8.11496e-09</me:pop>
        <me:pop ref="RC2.log">1.29294e-07</me:pop>
        <me:pop ref="Ring2.log">0.0196274</me:pop>
        <me:pop ref="Formamide2">0.886063</me:pop>
        <me:pop ref="Formaldehyde.log">0.023819</me:pop>
      </me:population>
      <me:population time="0.125893" logTime="-0.9">
        <me:pop ref="CH2oo.log">0.0354716</me:pop>
        <me:pop ref="APC">6.06681e-21</me:pop>
        <me:pop ref="Altamine2">8.38456e-09</me:pop>
        <me:pop ref="RC2.log">6.50623e-08</me:pop>
        <me:pop ref="Ring2.log">0.0203668</me:pop>
        <me:pop ref="Formamide2">0.919445</me:pop>
        <me:pop ref="Formaldehyde.log">0.0247164</me:pop>
      </me:population>
      <me:population time="0.158489" logTime="-0.8">
        <me:pop ref="CH2oo.log">0.014942</me:pop>
        <me:pop ref="APC">2.55557e-21</me:pop>
        <me:pop ref="Altamine2">8.54261e-09</me:pop>
        <me:pop ref="RC2.log">2.74067e-08</me:pop>
        <me:pop ref="Ring2.log">0.0208003</me:pop>
        <me:pop ref="Formamide2">0.939015</me:pop>
        <me:pop ref="Formaldehyde.log">0.0252425</me:pop>
      </me:population>
      <me:population time="0.199526" logTime="-0.7">
        <me:pop ref="CH2oo.log">0.00503173</me:pop>
        <me:pop ref="APC">8.6059e-22</me:pop>
        <me:pop ref="Altamine2">8.61891e-09</me:pop>
        <me:pop ref="RC2.log">9.22922e-09</me:pop>
        <me:pop ref="Ring2.log">0.0210096</me:pop>
        <me:pop ref="Formamide2">0.948462</me:pop>
        <me:pop ref="Formaldehyde.log">0.0254964</me:pop>
      </me:population>
      <me:population time="0.251189" logTime="-0.6">
        <me:pop ref="CH2oo.log">0.0012783</me:pop>
        <me:pop ref="APC">2.18631e-22</me:pop>
        <me:pop ref="Altamine2">8.6478e-09</me:pop>
        <me:pop ref="RC2.log">2.34467e-09</me:pop>
        <me:pop ref="Ring2.log">0.0210889</me:pop>
        <me:pop ref="Formamide2">0.95204</me:pop>
        <me:pop ref="Formaldehyde.log">0.0255926</me:pop>
      </me:population>
      <me:population time="0.316228" logTime="-0.5">
        <me:pop ref="CH2oo.log">0.000227755</me:pop>
        <me:pop ref="APC">3.89535e-23</me:pop>
        <me:pop ref="Altamine2">8.65589e-09</me:pop>
        <me:pop ref="RC2.log">4.17749e-10</me:pop>
        <me:pop ref="Ring2.log">0.021111</me:pop>
        <me:pop ref="Formamide2">0.953042</me:pop>
        <me:pop ref="Formaldehyde.log">0.0256195</me:pop>
      </me:population>
      <me:population time="0.398107" logTime="-0.4">
        <me:pop ref="CH2oo.log">2.59611e-05</me:pop>
        <me:pop ref="APC">4.4402e-24</me:pop>
        <me:pop ref="Altamine2">8.65745e-09</me:pop>
        <me:pop ref="RC2.log">4.76181e-11</me:pop>
        <me:pop ref="Ring2.log">0.0211153</me:pop>
        <me:pop ref="Formamide2">0.953234</me:pop>
        <me:pop ref="Formaldehyde.log">0.0256247</me:pop>
      </me:population>
      <me:population time="0.501187" logTime="-0.3">
        <me:pop ref="CH2oo.log">1.68646e-06</me:pop>
        <me:pop ref="APC">2.8844e-25</me:pop>
        <me:pop ref="Altamine2">8.65763e-09</me:pop>
        <me:pop ref="RC2.log">3.09331e-12</me:pop>
        <me:pop ref="Ring2.log">0.0211158</me:pop>
        <me:pop ref="Formamide2">0.953257</me:pop>
        <me:pop ref="Formaldehyde.log">0.0256253</me:pop>
      </me:population>
      <me:population time="0.630957" logTime="-0.2">
        <me:pop ref="CH2oo.log">5.39751e-08</me:pop>
        <me:pop ref="APC">9.23165e-27</me:pop>
        <me:pop ref="Altamine2">8.65765e-09</me:pop>
        <me:pop ref="RC2.log">9.90014e-14</me:pop>
        <me:pop ref="Ring2.log">0.0211159</me:pop>
        <me:pop ref="Formamide2">0.953259</me:pop>
        <me:pop ref="Formaldehyde.log">0.0256254</me:pop>
      </me:population>
      <me:population time="0.794328" logTime="-0.1">
        <me:pop ref="CH2oo.log">7.08556e-10</me:pop>
        <me:pop ref="APC">1.21331e-28</me:pop>
        <me:pop ref="Altamine2">8.65765e-09</me:pop>
        <me:pop ref="RC2.log">1.29964e-15</me:pop>
        <me:pop ref="Ring2.log">0.0211159</me:pop>
        <me:pop ref="Formamide2">0.953259</me:pop>
        <me:pop ref="Formaldehyde.log">0.0256254</me:pop>
      </me:population>
      <me:population time="1" logTime="0">
        <me:pop ref="CH2oo.log">3.02903e-12</me:pop>
        <me:pop ref="APC">6.62968e-31</me:pop>
        <me:pop ref="Altamine2">8.65765e-09</me:pop>
        <me:pop ref="RC2.log">5.55586e-18</me:pop>
        <me:pop ref="Ring2.log">0.0211159</me:pop>
        <me:pop ref="Formamide2">0.953259</me:pop>
        <me:pop ref="Formaldehyde.log">0.0256254</me:pop>
      </me:population>
      <me:population time="1.25893" logTime="0.1">
        <me:pop ref="CH2oo.log">3.1537e-15</me:pop>
        <me:pop ref="APC">1.45445e-31</me:pop>
        <me:pop ref="Altamine2">8.65765e-09</me:pop>
        <me:pop ref="RC2.log">5.78453e-21</me:pop>
        <me:pop ref="Ring2.log">0.0211159</me:pop>
        <me:pop ref="Formamide2">0.953259</me:pop>
        <me:pop ref="Formaldehyde.log">0.0256254</me:pop>
      </me:population>
      <me:population time="1.58489" logTime="0.2">
        <me:pop ref="CH2oo.log">5.54749e-19</me:pop>
        <me:pop ref="APC">1.44905e-31</me:pop>
        <me:pop ref="Altamine2">8.65765e-09</me:pop>
        <me:pop ref="RC2.log">1.01752e-24</me:pop>
        <me:pop ref="Ring2.log">0.0211159</me:pop>
        <me:pop ref="Formamide2">0.953259</me:pop>
        <me:pop ref="Formaldehyde.log">0.0256254</me:pop>
      </me:population>
      <me:population time="1.99526" logTime="0.3">
        <me:pop ref="CH2oo.log">1.04035e-23</me:pop>
        <me:pop ref="APC">1.44905e-31</me:pop>
        <me:pop ref="Altamine2">8.65765e-09</me:pop>
        <me:pop ref="RC2.log">1.90822e-29</me:pop>
        <me:pop ref="Ring2.log">0.0211159</me:pop>
        <me:pop ref="Formamide2">0.953259</me:pop>
        <me:pop ref="Formaldehyde.log">0.0256254</me:pop>
      </me:population>
      <me:population time="2.51189" logTime="0.4">
        <me:pop ref="CH2oo.log">4.68388e-29</me:pop>
        <me:pop ref="APC">1.44905e-31</me:pop>
        <me:pop ref="Altamine2">8.65765e-09</me:pop>
        <me:pop ref="RC2.log">9.22054e-35</me:pop>
        <me:pop ref="Ring2.log">0.0211159</me:pop>
        <me:pop ref="Formamide2">0.953259</me:pop>
        <me:pop ref="Formaldehyde.log">0.0256254</me:pop>
      </me:population>
      <me:population time="3.16228" logTime="0.5">
        <me:pop ref="CH2oo.log">3.51883e-29</me:pop>
        <me:pop ref="APC">1.44905e-31</me:pop>
        <me:pop ref="Altamine2">8.65765e-09</me:pop>
        <me:pop ref="RC2.log">7.08361e-35</me:pop>
        <me:pop ref="Ring2.log">0.0211159</me:pop>
        <me:pop ref="Formamide2">0.953259</me:pop>
        <me:pop ref="Formaldehyde.log">0.0256254</me:pop>
      </me:population>
      <me:population time="3.98107" logTime="0.6">
        <me:pop ref="CH2oo.log">3.51883e-29</me:pop>
        <me:pop ref="APC">1.44905e-31</me:pop>
        <me:pop ref="Altamine2">8.65765e-09</me:pop>
        <me:pop ref="RC2.log">7.08361e-35</me:pop>
        <me:pop ref="Ring2.log">0.0211159</me:pop>
        <me:pop ref="Formamide2">0.953259</me:pop>
        <me:pop ref="Formaldehyde.log">0.0256254</me:pop>
      </me:population>
      <me:population time="5.01187" logTime="0.7">
        <me:pop ref="CH2oo.log">3.51883e-29</me:pop>
        <me:pop ref="APC">1.44905e-31</me:pop>
        <me:pop ref="Altamine2">8.65765e-09</me:pop>
        <me:pop ref="RC2.log">7.08361e-35</me:pop>
        <me:pop ref="Ring2.log">0.0211159</me:pop>
        <me:pop ref="Formamide2">0.953259</me:pop>
        <me:pop ref="Formaldehyde.log">0.0256254</me:pop>
      </me:population>
      <me:population time="6.30957" logTime="0.8">
        <me:pop ref="CH2oo.log">3.51883e-29</me:pop>
        <me:pop ref="APC">1.44905e-31</me:pop>
        <me:pop ref="Altamine2">8.65765e-09</me:pop>
        <me:pop ref="RC2.log">7.08361e-35</me:pop>
        <me:pop ref="Ring2.log">0.0211159</me:pop>
        <me:pop ref="Formamide2">0.953259</me:pop>
        <me:pop ref="Formaldehyde.log">0.0256254</me:pop>
      </me:population>
      <me:population time="7.94328" logTime="0.9">
        <me:pop ref="CH2oo.log">3.51883e-29</me:pop>
        <me:pop ref="APC">1.44905e-31</me:pop>
        <me:pop ref="Altamine2">8.65765e-09</me:pop>
        <me:pop ref="RC2.log">7.08361e-35</me:pop>
        <me:pop ref="Ring2.log">0.0211159</me:pop>
        <me:pop ref="Formamide2">0.953259</me:pop>
        <me:pop ref="Formaldehyde.log">0.0256254</me:pop>
      </me:population>
      <me:population time="10" logTime="1">
        <me:pop ref="CH2oo.log">3.51883e-29</me:pop>
        <me:pop ref="APC">1.44905e-31</me:pop>
        <me:pop ref="Altamine2">8.65766e-09</me:pop>
        <me:pop ref="RC2.log">7.08361e-35</me:pop>
        <me:pop ref="Ring2.log">0.0211159</me:pop>
        <me:pop ref="Formamide2">0.953259</me:pop>
        <me:pop ref="Formaldehyde.log">0.0256254</me:pop>
      </me:population>
      <me:population time="12.5893" logTime="1.1">
        <me:pop ref="CH2oo.log">3.51883e-29</me:pop>
        <me:pop ref="APC">1.44905e-31</me:pop>
        <me:pop ref="Altamine2">8.65766e-09</me:pop>
        <me:pop ref="RC2.log">7.08361e-35</me:pop>
        <me:pop ref="Ring2.log">0.0211159</me:pop>
        <me:pop ref="Formamide2">0.953259</me:pop>
        <me:pop ref="Formaldehyde.log">0.0256254</me:pop>
      </me:population>
      <me:population time="15.8489" logTime="1.2">
        <me:pop ref="CH2oo.log">3.51883e-29</me:pop>
        <me:pop ref="APC">1.44905e-31</me:pop>
        <me:pop ref="Altamine2">8.65766e-09</me:pop>
        <me:pop ref="RC2.log">7.08361e-35</me:pop>
        <me:pop ref="Ring2.log">0.0211159</me:pop>
        <me:pop ref="Formamide2">0.953259</me:pop>
        <me:pop ref="Formaldehyde.log">0.0256254</me:pop>
      </me:population>
      <me:population time="19.9526" logTime="1.3">
        <me:pop ref="CH2oo.log">3.51883e-29</me:pop>
        <me:pop ref="APC">1.44905e-31</me:pop>
        <me:pop ref="Altamine2">8.65766e-09</me:pop>
        <me:pop ref="RC2.log">7.08361e-35</me:pop>
        <me:pop ref="Ring2.log">0.0211159</me:pop>
        <me:pop ref="Formamide2">0.953259</me:pop>
        <me:pop ref="Formaldehyde.log">0.0256254</me:pop>
      </me:population>
      <me:population time="25.1189" logTime="1.4">
        <me:pop ref="CH2oo.log">3.51883e-29</me:pop>
        <me:pop ref="APC">1.44905e-31</me:pop>
        <me:pop ref="Altamine2">8.65767e-09</me:pop>
        <me:pop ref="RC2.log">7.08361e-35</me:pop>
        <me:pop ref="Ring2.log">0.0211159</me:pop>
        <me:pop ref="Formamide2">0.953259</me:pop>
        <me:pop ref="Formaldehyde.log">0.0256254</me:pop>
      </me:population>
      <me:population time="31.6228" logTime="1.5">
        <me:pop ref="CH2oo.log">3.51883e-29</me:pop>
        <me:pop ref="APC">1.44905e-31</me:pop>
        <me:pop ref="Altamine2">8.65768e-09</me:pop>
        <me:pop ref="RC2.log">7.08361e-35</me:pop>
        <me:pop ref="Ring2.log">0.0211159</me:pop>
        <me:pop ref="Formamide2">0.953259</me:pop>
        <me:pop ref="Formaldehyde.log">0.0256254</me:pop>
      </me:population>
      <me:population time="39.8107" logTime="1.6">
        <me:pop ref="CH2oo.log">3.51883e-29</me:pop>
        <me:pop ref="APC">1.44905e-31</me:pop>
        <me:pop ref="Altamine2">8.65768e-09</me:pop>
        <me:pop ref="RC2.log">7.08361e-35</me:pop>
        <me:pop ref="Ring2.log">0.0211159</me:pop>
        <me:pop ref="Formamide2">0.953259</me:pop>
        <me:pop ref="Formaldehyde.log">0.0256254</me:pop>
      </me:population>
      <me:population time="50.1187" logTime="1.7">
        <me:pop ref="CH2oo.log">3.51883e-29</me:pop>
        <me:pop ref="APC">1.44905e-31</me:pop>
        <me:pop ref="Altamine2">8.65769e-09</me:pop>
        <me:pop ref="RC2.log">7.08361e-35</me:pop>
        <me:pop ref="Ring2.log">0.0211159</me:pop>
        <me:pop ref="Formamide2">0.953259</me:pop>
        <me:pop ref="Formaldehyde.log">0.0256254</me:pop>
      </me:population>
      <me:population time="63.0957" logTime="1.8">
        <me:pop ref="CH2oo.log">3.51883e-29</me:pop>
        <me:pop ref="APC">1.44905e-31</me:pop>
        <me:pop ref="Altamine2">8.65771e-09</me:pop>
        <me:pop ref="RC2.log">7.08361e-35</me:pop>
        <me:pop ref="Ring2.log">0.0211159</me:pop>
        <me:pop ref="Formamide2">0.953259</me:pop>
        <me:pop ref="Formaldehyde.log">0.0256254</me:pop>
      </me:population>
      <me:population time="79.4328" logTime="1.9">
        <me:pop ref="CH2oo.log">3.51883e-29</me:pop>
        <me:pop ref="APC">1.44905e-31</me:pop>
        <me:pop ref="Altamine2">8.65772e-09</me:pop>
        <me:pop ref="RC2.log">7.08361e-35</me:pop>
        <me:pop ref="Ring2.log">0.0211159</me:pop>
        <me:pop ref="Formamide2">0.953259</me:pop>
        <me:pop ref="Formaldehyde.log">0.0256254</me:pop>
      </me:population>
      <me:population time="100" logTime="2">
        <me:pop ref="CH2oo.log">3.51883e-29</me:pop>
        <me:pop ref="APC">1.44905e-31</me:pop>
        <me:pop ref="Altamine2">8.65774e-09</me:pop>
        <me:pop ref="RC2.log">7.08361e-35</me:pop>
        <me:pop ref="Ring2.log">0.0211159</me:pop>
        <me:pop ref="Formamide2">0.953259</me:pop>
        <me:pop ref="Formaldehyde.log">0.0256254</me:pop>
      </me:population>
      <me:population time="125.893" logTime="2.1">
        <me:pop ref="CH2oo.log">3.51883e-29</me:pop>
        <me:pop ref="APC">1.44905e-31</me:pop>
        <me:pop ref="Altamine2">8.65777e-09</me:pop>
        <me:pop ref="RC2.log">7.08361e-35</me:pop>
        <me:pop ref="Ring2.log">0.0211159</me:pop>
        <me:pop ref="Formamide2">0.953259</me:pop>
        <me:pop ref="Formaldehyde.log">0.0256254</me:pop>
      </me:population>
      <me:population time="158.489" logTime="2.2">
        <me:pop ref="CH2oo.log">3.51883e-29</me:pop>
        <me:pop ref="APC">1.44905e-31</me:pop>
        <me:pop ref="Altamine2">8.6578e-09</me:pop>
        <me:pop ref="RC2.log">7.08361e-35</me:pop>
        <me:pop ref="Ring2.log">0.0211158</me:pop>
        <me:pop ref="Formamide2">0.953259</me:pop>
        <me:pop ref="Formaldehyde.log">0.0256254</me:pop>
      </me:population>
      <me:population time="199.526" logTime="2.3">
        <me:pop ref="CH2oo.log">3.51883e-29</me:pop>
        <me:pop ref="APC">1.44905e-31</me:pop>
        <me:pop ref="Altamine2">8.65784e-09</me:pop>
        <me:pop ref="RC2.log">7.08361e-35</me:pop>
        <me:pop ref="Ring2.log">0.0211158</me:pop>
        <me:pop ref="Formamide2">0.953259</me:pop>
        <me:pop ref="Formaldehyde.log">0.0256254</me:pop>
      </me:population>
      <me:population time="251.189" logTime="2.4">
        <me:pop ref="CH2oo.log">3.51883e-29</me:pop>
        <me:pop ref="APC">1.44905e-31</me:pop>
        <me:pop ref="Altamine2">8.65788e-09</me:pop>
        <me:pop ref="RC2.log">7.08361e-35</me:pop>
        <me:pop ref="Ring2.log">0.0211158</me:pop>
        <me:pop ref="Formamide2">0.953259</me:pop>
        <me:pop ref="Formaldehyde.log">0.0256254</me:pop>
      </me:population>
      <me:population time="316.228" logTime="2.5">
        <me:pop ref="CH2oo.log">3.51883e-29</me:pop>
        <me:pop ref="APC">1.44905e-31</me:pop>
        <me:pop ref="Altamine2">8.65795e-09</me:pop>
        <me:pop ref="RC2.log">7.08361e-35</me:pop>
        <me:pop ref="Ring2.log">0.0211158</me:pop>
        <me:pop ref="Formamide2">0.953259</me:pop>
        <me:pop ref="Formaldehyde.log">0.0256254</me:pop>
      </me:population>
      <me:population time="398.107" logTime="2.6">
        <me:pop ref="CH2oo.log">3.51883e-29</me:pop>
        <me:pop ref="APC">1.44905e-31</me:pop>
        <me:pop ref="Altamine2">8.65802e-09</me:pop>
        <me:pop ref="RC2.log">7.0836e-35</me:pop>
        <me:pop ref="Ring2.log">0.0211158</me:pop>
        <me:pop ref="Formamide2">0.953259</me:pop>
        <me:pop ref="Formaldehyde.log">0.0256254</me:pop>
      </me:population>
      <me:population time="501.187" logTime="2.7">
        <me:pop ref="CH2oo.log">3.51883e-29</me:pop>
        <me:pop ref="APC">1.44905e-31</me:pop>
        <me:pop ref="Altamine2">8.65812e-09</me:pop>
        <me:pop ref="RC2.log">7.0836e-35</me:pop>
        <me:pop ref="Ring2.log">0.0211158</me:pop>
        <me:pop ref="Formamide2">0.953259</me:pop>
        <me:pop ref="Formaldehyde.log">0.0256254</me:pop>
      </me:population>
      <me:population time="630.957" logTime="2.8">
        <me:pop ref="CH2oo.log">3.51883e-29</me:pop>
        <me:pop ref="APC">1.44905e-31</me:pop>
        <me:pop ref="Altamine2">8.65824e-09</me:pop>
        <me:pop ref="RC2.log">7.0836e-35</me:pop>
        <me:pop ref="Ring2.log">0.0211158</me:pop>
        <me:pop ref="Formamide2">0.953259</me:pop>
        <me:pop ref="Formaldehyde.log">0.0256254</me:pop>
      </me:population>
      <me:population time="794.328" logTime="2.9">
        <me:pop ref="CH2oo.log">3.51883e-29</me:pop>
        <me:pop ref="APC">1.44905e-31</me:pop>
        <me:pop ref="Altamine2">8.6584e-09</me:pop>
        <me:pop ref="RC2.log">7.0836e-35</me:pop>
        <me:pop ref="Ring2.log">0.0211158</me:pop>
        <me:pop ref="Formamide2">0.953259</me:pop>
[truncated: 227,530 more chars]
