# Supplementary material for: An Experimental and Master Equation Investigation of Kinetics of the CH2OO + RCN Reactions (R = H, CH3, C2H5) and Their Atmospheric Relevance
Source: J Phys Chem A. 2023 Jan 5;127(2):477–88. doi: 10.1021/acs.jpca.2c07073 (PMC9869398; doi:10.1021/acs.jpca.2c07073)
Supplement: Supplementary file 2 — jp2c07073_si_002.zip [file jp2c07073_si_002.zip › MESMER/ProductDistribution/CH3CN/CriegeeNitrile2XMC.log]

            /|      /|                        \   
           / |     / | ________________________\  
          /  |    /  |  _   _             _   _   
         /   |   /   | / \ / \ |\     /| / \ / \  
        /    |  /    | \_/ \_  | \   / | \_/ |_/  
       /     | /     | /     \ |  \ /  | /   | \  
    \_/      |/      | \_/ \_/ |   V   | \_/ |  \ 

     Mesmer: Master Equation Solver for Multi-Energy well Reactions
     Mesmer v6.0 compiled: -- Oct 25 2021 -- 17:23:48

     Copyright (C) 2009-2020 by
     Struan H. Robertson, Chris Morley, Chi-Hsiu Liang,
     David R. Glowacki, Michael J. Pilling and contributors

     Mesmer is free software: you can redistribute it and/or modify
     it under the terms of the GNU Public License as published by
     the Free Software Foundation, either version 2 of the License,
     or (at your option) any later version.

     But WITHOUT ANY WARRANTY; without even the implied warranty of
     MERCHANTABILITY or FITNESS FOR A PARTICULAR PURPOSE.  See the
     GNU Public License for more details.

    You should have received a copy of the GNU Public License
    along with Mesmer.  If not, see <http://www.gnu.org/licenses/>.

                     Platform:        Linux
                     Execution Date:  Fri Sep 16 13:49:16 2022
                     Number of ranks: 4

defaults.xml, librarymols.xml are in /projappl/kurten/appl_lauri/Mesmer6.0/bin

Parsing input xml file...
CriegeeNitrile2XMCAD.xml

The default value of me:calcMethod was used.
--Parse data for simpleCalc
Energy convention "" written to <moleculeList>
In  A2 : Parsing reaction...Association reaction
In RC2.log: The default value of me:DistributionCalcMethod was used.
In RC2.log: --Parse data for Boltzmann
In RC2.log: --Parse data for ExponentialDown
In  A2 : --Parse data for MesmerILT
In  A2 : The default value of me:TInfinity was used.
In  A2 : No tunneling method used for  A2 
In  A2 : Not a unimolecular reaction: look for excess reactant concentration.
In  C2 : Parsing reaction...Isomerization reaction
In Ring2.log: Hindered rotor r1
In Ring2.log: The default value of me:DistributionCalcMethod was used.
In Ring2.log: --Parse data for Boltzmann
In Ring2.log: --Parse data for ExponentialDown
In TS2.log: Hindered rotor r2
In TS2.log: TS2.log:ZPE was given a range with 801 steps 
In  C2 : --Parse data for RRKM
In  C2 : No tunneling method used for  C2 
In  S2 : Parsing reaction...Irreversible unimolecular reaction
In STS2.log: Hindered rotor r1
In  S2 : --Parse data for RRKM
In  S2 : --Parse data for Eckart
In  H2 : Parsing reaction...Isomerization reaction
In Altamine2: The default value of me:DistributionCalcMethod was used.
In Altamine2: --Parse data for Boltzmann
In Altamine2: --Parse data for ExponentialDown
In TSH2: Hindered rotor r1
In  H2 : --Parse data for RRKM
In  H2 : No tunneling method used for  H2 
In  CO1 : Parsing reaction...Isomerization reaction
In APC: Hindered rotor r1
In APC: The default value of me:DistributionCalcMethod was used.
In APC: --Parse data for Boltzmann
In APC: --Parse data for ExponentialDown
In TSCO: Hindered rotor r1
In  CO1 : --Parse data for RRKM
In  CO1 : --Parse data for Eckart
In  COD : Parsing reaction...Irreversible unimolecular reaction
In  COD : --Parse data for MesmerILT
In  COD : The default value of me:TInfinity was used.
In  COD : No tunneling method used for  COD 
1torr, 298.15K at qd precision with N2
40torr, 298.15K at qd precision with N2
100torr, 298.15K at qd precision with N2
200torr, 298.15K at qd precision with N2
300torr, 298.15K at qd precision with N2
400torr, 298.15K at qd precision with N2
600torr, 298.15K at qd precision with N2
760torr, 298.15K at qd precision with N2
The default value of me:ForceMacroDetailedBalance was used.
Write metadata 20220916_134916

File: "CriegeeNitrile2XMCAD.xml" successfully parsed.
Main Calculation begins
Now calculating...

--Execute calcMethod simpleCalc
Number of cells = 51000, Number of grains = 1275
In FastLaplaceConvolution: 13020 values in the FFT convolution routine were replaced by standard convolution
In FastLaplaceConvolution: 7980 values in the FFT convolution routine were replaced by standard convolution
In FastLaplaceConvolution: 19200 values in the FFT convolution routine were replaced by standard convolution
In FastLaplaceConvolution: 19620 values in the FFT convolution routine were replaced by standard convolution
In FastLaplaceConvolution: 8400 values in the FFT convolution routine were replaced by standard convolution
In FastLaplaceConvolution: 12000 values in the FFT convolution routine were replaced by standard convolution

WARNING: Chemically significant eigenvalues (CSE) not well separated from internal energy relaxation eigenvals (IEREs).

The last CSE = -1.54296e+06 and the first IERE = -1.92715e+06
(last CSE)/(first IERE) ratio = 0.800645, which is less than an order of magnitude

Results obtained from Bartis Widom eigenvalue-vector analysis may be unreliable
 -- Total time elapsed: 27370 seconds.


    Temperature  Concentration    Exp. Coeff.    Cal. Coeff.


System saved to CriegeeNitrile2XMCAD-out.xml
Total time elapsed: 27370 seconds.
