# Supplementary material for: An Experimental and Master Equation Investigation of Kinetics of the CH2OO + RCN Reactions (R = H, CH3, C2H5) and Their Atmospheric Relevance
Source: J Phys Chem A. 2023 Jan 5;127(2):477–88. doi: 10.1021/acs.jpca.2c07073 (PMC9869398; doi:10.1021/acs.jpca.2c07073)
Supplement: Supplementary file 2 — jp2c07073_si_002.zip [file jp2c07073_si_002.zip › MESMER/ProductDistribution/CH3CN/CriegeeNitrile2XMC240K-out.xml]

<?xml version="1.0" encoding="utf-8" ?>
<?xml-stylesheet type='text/xsl' href='../../mesmer2.xsl' media='other'?>
<?xml-stylesheet type='text/xsl' href='../../mesmer1.xsl' media='screen'?>
<me:mesmer xmlns="http://www.xml-cml.org/schema" xmlns:me="http://www.chem.leeds.ac.uk/mesmer" xmlns:xsi="http://www.w3.org/2001/XMLSchema-instance">
  <me:title>CriegeeNitrile2</me:title>
  <moleculeList convention="">
    <molecule id="CH2oo.log" description="CH2oo.log">
      <atomArray>
        <atom id="a1" elementType="C" hydrogenCount="2" x3="1.058078" y3="-0.199923" z3="0.000000" />
        <atom id="a2" elementType="H" hydrogenCount="0" x3="1.005629" y3="-1.281919" z3="0.000000" />
        <atom id="a3" elementType="H" hydrogenCount="0" x3="1.966772" y3="0.384409" z3="0.000000" />
        <atom id="a4" elementType="O" hydrogenCount="0" x3="0.000000" y3="0.456542" z3="0.000000" />
        <atom id="a5" elementType="O" hydrogenCount="0" x3="-1.165109" y3="-0.194412" z3="0.000000" />
      </atomArray>
      <bondArray>
        <bond atomRefs2="a1 a2" order="1" />
        <bond atomRefs2="a1 a3" order="1" />
        <bond atomRefs2="a1 a4" order="1" />
        <bond atomRefs2="a4 a5" order="1" />
      </bondArray>
      <propertyList>
        <property title="File Format">
          <scalar>g16</scalar>
        </property>
        <property dictRef="me:ZPE">
          <scalar units="kcal/mol">0.0</scalar>
        </property>
        <property title="Vibrational Frequencies" dictRef="me:vibFreqs">
          <array units="cm-1">543.2489 690.0797 960.7848 979.2214 1258.1765 1422.9589 1593.2124 3137.9486 3291.0333</array>
        </property>
        <property dictRef="me:rotConsts">
          <array units="GHz">81.57743 12.67017 10.96686</array>
        </property>
        <property dictRef="me:symmetryNumber">
          <scalar>1</scalar>
        </property>
        <property dictRef="me:spinMultiplicity">
          <scalar>1</scalar>
        </property>
        <property dictRef="me:frequenciesScaleFactor" default="true">
          <scalar>1</scalar>
        </property>
      </propertyList>
      <me:DOSCMethod>ClassicalRotors</me:DOSCMethod>
    </molecule>
    <molecule id="CH3CN.log" description="CH3CN.log">
      <atomArray>
        <atom id="a1" elementType="C" hydrogenCount="0" x3="-0.281014" y3="0.000268" z3="-0.000071" />
        <atom id="a2" elementType="N" hydrogenCount="0" x3="-1.427186" y3="-0.000119" z3="0.000032" />
        <atom id="a3" elementType="C" hydrogenCount="3" x3="1.173636" y3="-0.000060" z3="0.000016" />
        <atom id="a4" elementType="H" hydrogenCount="0" x3="1.544632" y3="-0.995975" z3="0.233800" />
        <atom id="a5" elementType="H" hydrogenCount="0" x3="1.544965" y3="0.700223" z3="0.745573" />
        <atom id="a6" elementType="H" hydrogenCount="0" x3="1.544975" y3="0.295333" z3="-0.979262" />
      </atomArray>
      <bondArray>
        <bond atomRefs2="a6 a3" order="1" />
        <bond atomRefs2="a1 a3" order="1" />
        <bond atomRefs2="a1 a2" order="3" />
        <bond atomRefs2="a3 a4" order="1" />
        <bond atomRefs2="a3 a5" order="1" />
      </bondArray>
      <propertyList>
        <property title="File Format">
          <scalar>g16</scalar>
        </property>
        <property dictRef="me:ZPE">
          <scalar units="kcal/mol">0.0</scalar>
        </property>
        <property title="Vibrational Frequencies" dictRef="me:vibFreqs">
          <array units="cm-1">385.1968 385.4021 937.0092 1066.1841 1066.3197 1416.4490 1480.7657 1480.8283 2401.3797 3072.9161 3154.7676 3154.7825</array>
        </property>
        <property dictRef="me:rotConsts">
          <array units="GHz">159.75006 9.31057 9.31057</array>
        </property>
        <property dictRef="me:symmetryNumber">
          <scalar>3</scalar>
        </property>
        <property dictRef="me:spinMultiplicity">
          <scalar>1</scalar>
        </property>
        <property dictRef="me:frequenciesScaleFactor" default="true">
          <scalar>1</scalar>
        </property>
      </propertyList>
      <me:DOSCMethod>ClassicalRotors</me:DOSCMethod>
    </molecule>
    <molecule id="RC2.log" description="RC2.log">
      <atomArray>
        <atom id="a1" elementType="C" hydrogenCount="2" x3="1.788558" y3="0.724326" z3="0.193490" />
        <atom id="a2" elementType="H" hydrogenCount="0" x3="2.332156" y3="1.480807" z3="-0.353410" />
        <atom id="a3" elementType="H" hydrogenCount="0" x3="1.397808" y3="0.839485" z3="1.194230" />
        <atom id="a4" elementType="O" hydrogenCount="0" x3="1.615722" y3="-0.347725" z3="-0.408430" />
        <atom id="a5" elementType="O" hydrogenCount="0" x3="0.906335" y3="-1.310847" z3="0.219010" />
        <atom id="a6" elementType="N" hydrogenCount="0" x3="-0.891214" y3="1.550858" z3="-0.022100" />
        <atom id="a7" elementType="C" hydrogenCount="0" x3="-1.433201" y3="0.540086" z3="-0.022570" />
        <atom id="a8" elementType="C" hydrogenCount="3" x3="-2.143877" y3="-0.726366" z3="-0.023510" />
        <atom id="a9" elementType="H" hydrogenCount="0" x3="-1.614305" y3="-1.427994" z3="-0.661710" />
        <atom id="a10" elementType="H" hydrogenCount="0" x3="-3.160868" y3="-0.578279" z3="-0.378610" />
        <atom id="a11" elementType="H" hydrogenCount="0" x3="-2.161626" y3="-1.129726" z3="0.985110" />
      </atomArray>
      <bondArray>
        <bond atomRefs2="a9 a8" order="1" />
        <bond atomRefs2="a4 a1" order="1" />
        <bond atomRefs2="a4 a5" order="1" />
        <bond atomRefs2="a10 a8" order="1" />
        <bond atomRefs2="a2 a1" order="1" />
        <bond atomRefs2="a8 a7" order="1" />
        <bond atomRefs2="a8 a11" order="1" />
        <bond atomRefs2="a7 a6" order="3" />
        <bond atomRefs2="a1 a3" order="1" />
      </bondArray>
      <propertyList>
        <property title="File Format">
          <scalar>g16</scalar>
        </property>
        <property dictRef="me:ZPE">
          <scalar units="kcal/mol">-7.1975</scalar>
        </property>
        <property title="Vibrational Frequencies" dictRef="me:vibFreqs">
          <array units="cm-1">-91.4658 51.1310 97.5825 113.3958 114.9821 208.3399 392.1802 395.0184 539.3339 689.6956 933.3107 937.8778 1017.6583 1063.9909 1065.7305 1252.5788 1410.4911 1429.6498 1465.0153 1476.4423 1616.1587 2392.7383 3084.8525 3157.7501 3169.8575 3176.4850 3307.0447</array>
        </property>
        <property dictRef="me:rotConsts">
          <array units="GHz">5.50301 2.32929 1.71447</array>
        </property>
        <property dictRef="me:symmetryNumber">
          <scalar>1</scalar>
        </property>
        <property dictRef="me:spinMultiplicity">
          <scalar>1</scalar>
        </property>
        <property dictRef="me:epsilon">
          <scalar>500.6</scalar>
          <!--a-pin SI-->
        </property>
        <property dictRef="me:sigma">
          <scalar>3.19</scalar>
          <!--a-pin SI-->
        </property>
        <property dictRef="me:frequenciesScaleFactor" default="true">
          <scalar>1</scalar>
        </property>
      </propertyList>
      <me:energyTransferModel xsi:type="me:ExponentialDown">
        <me:deltaEDown units="cm-1">310</me:deltaEDown>
      </me:energyTransferModel>
      <me:DOSCMethod>ClassicalRotors</me:DOSCMethod>
      <me:DistributionCalcMethod default="true" name="Boltzmann" />
      <me:densityOfStatesList calculated="20220928_110626">
        <me:description>Rovibronic partition function calculation at various temperatures. qtot : product of QM partition functions for vibrations (1-D harmonic oscillator) and classical partition functions for rotations.  sumc : cell based partition function. sumg : grain based partition function </me:description>
        <me:densityOfStates>
          <me:T>200</me:T>
          <me:qtot>-3.36753e+06</me:qtot>
          <me:sumc>3.14171e+06</me:sumc>
          <me:sumg>3.13563e+06</me:sumg>
        </me:densityOfStates>
        <me:densityOfStates>
          <me:T>300</me:T>
          <me:qtot>-6.08595e+07</me:qtot>
          <me:sumc>3.35991e+07</me:sumc>
          <me:sumg>3.35702e+07</me:sumg>
        </me:densityOfStates>
      </me:densityOfStatesList>
    </molecule>
    <molecule id="TS2.log" description="TS2.log">
      <atomArray>
        <atom id="a1" elementType="C" hydrogenCount="2" x3="1.634627" y3="0.521938" z3="0.220765" />
        <atom id="a2" elementType="H" hydrogenCount="0" x3="1.427621" y3="0.594244" z3="1.278799" />
        <atom id="a3" elementType="H" hydrogenCount="0" x3="2.341766" y3="1.177377" z3="-0.269580" />
        <atom id="a4" elementType="O" hydrogenCount="0" x3="1.407925" y3="-0.564599" z3="-0.384069" />
        <atom id="a5" elementType="O" hydrogenCount="0" x3="0.380934" y3="-1.263632" z3="0.192971" />
        <atom id="a6" elementType="N" hydrogenCount="0" x3="-0.214634" y3="1.398401" z3="-0.086639" />
        <atom id="a7" elementType="C" hydrogenCount="0" x3="-0.964568" y3="0.509155" z3="-0.030073" />
        <atom id="a8" elementType="C" hydrogenCount="3" x3="-2.188517" y3="-0.279094" z3="-0.004970" />
        <atom id="a9" elementType="H" hydrogenCount="0" x3="-2.209171" y3="-0.879917" z3="0.901108" />
        <atom id="a10" elementType="H" hydrogenCount="0" x3="-2.202096" y3="-0.950781" z3="-0.859396" />
        <atom id="a11" elementType="H" hydrogenCount="0" x3="-3.052560" y3="0.383290" z3="-0.033354" />
      </atomArray>
      <bondArray>
        <bond atomRefs2="a10 a8" order="1" />
        <bond atomRefs2="a4 a5" order="1" />
        <bond atomRefs2="a4 a1" order="1" />
        <bond atomRefs2="a3 a1" order="1" />
        <bond id="r1" atomRefs2="a6 a7" order="3" />
        <bond atomRefs2="a11 a8" order="1" />
        <bond id="r2" atomRefs2="a7 a8" order="1" />
        <bond atomRefs2="a8 a9" order="1" />
        <bond atomRefs2="a1 a2" order="1" />
      </bondArray>
      <propertyList>
        <property title="File Format">
          <scalar>g16</scalar>
        </property>
        <property dictRef="me:ZPE">
          <scalar units="kcal/mol" lower="-20.0" upper="20.0" stepsize="0.05">-1.3047</scalar>
        </property>
        <property title="Vibrational Frequencies" dictRef="me:vibFreqs">
          <array units="cm-1">142.4025 199.8258 279.1681 438.8581 452.0182 481.4351 569.7806 844.4271 938.3491 970.5237 1054.9870 1070.7194 1104.2036 1237.8044 1401.9443 1411.2311 1469.8050 1477.8752 1564.5803 2238.5179 3072.6431 3151.7597 3156.9170 3167.5662 3282.2865</array>
        </property>
        <property dictRef="me:imFreqs">
          <array units="cm-1">-344.7093</array>
        </property>
        <property dictRef="me:rotConsts">
          <array units="GHz">6.70119 2.98424 2.18851</array>
        </property>
        <property dictRef="me:symmetryNumber">
          <scalar>1</scalar>
        </property>
        <property dictRef="me:spinMultiplicity">
          <scalar>1</scalar>
        </property>
        <property dictRef="me:frequenciesScaleFactor" default="true">
          <scalar>1</scalar>
        </property>
      </propertyList>
      <me:DOSCMethod xsi:type="me:ClassicalRotors" />
      <me:ExtraDOSCMethod xsi:type="me:HinderedRotorQM1D">
        <me:bondRef>r2</me:bondRef>
        <me:HinderedRotorPotential format="analytical" units="kJ/mol">
          <me:PotentialPoint index="0" coefficient="2.650" />
          <me:PotentialPoint index="3" coefficient="-2.650" />
        </me:HinderedRotorPotential>
        <me:periodicity>3</me:periodicity>
      </me:ExtraDOSCMethod>
      <me:densityOfStatesList calculated="20220928_110626">
        <me:description>Rovibronic partition function calculation at various temperatures. qtot : product of QM partition functions for vibrations (1-D harmonic oscillator) and classical partition functions for rotations.  sumc : cell based partition function. sumg : grain based partition function </me:description>
        <me:densityOfStates>
          <me:T>200</me:T>
          <me:qtot>258016</me:qtot>
          <me:sumc>258398</me:sumc>
          <me:sumg>257900</me:sumg>
        </me:densityOfStates>
        <me:densityOfStates>
          <me:T>300</me:T>
          <me:qtot>1.5715e+06</me:qtot>
          <me:sumc>1.57418e+06</me:sumc>
          <me:sumg>1.57283e+06</me:sumg>
        </me:densityOfStates>
      </me:densityOfStatesList>
    </molecule>
    <molecule id="Ring2.log" description="Ring2.log">
      <atomArray>
        <atom id="a1" elementType="O" hydrogenCount="0" x3="-1.074824" y3="-0.165921" z3="0.000000" />
        <atom id="a2" elementType="O" hydrogenCount="0" x3="-0.529495" y3="-1.491948" z3="0.000000" />
        <atom id="a3" elementType="C" hydrogenCount="2" x3="0.906314" y3="-1.305534" z3="0.000000" />
        <atom id="a4" elementType="N" hydrogenCount="0" x3="1.139235" y3="0.111176" z3="0.000000" />
        <atom id="a5" elementType="C" hydrogenCount="0" x3="0.000000" y3="0.651566" z3="0.000000" />
        <atom id="a6" elementType="H" hydrogenCount="0" x3="1.317810" y3="-1.776916" z3="0.896124" />
        <atom id="a7" elementType="H" hydrogenCount="0" x3="1.317810" y3="-1.776916" z3="-0.896124" />
        <atom id="a8" elementType="C" hydrogenCount="3" x3="-0.328651" y3="2.098945" z3="0.000000" />
        <atom id="a9" elementType="H" hydrogenCount="0" x3="-0.917553" y3="2.349053" z3="0.881227" />
        <atom id="a10" elementType="H" hydrogenCount="0" x3="-0.917553" y3="2.349053" z3="-0.881227" />
        <atom id="a11" elementType="H" hydrogenCount="0" x3="0.593408" y3="2.670580" z3="0.000000" />
      </atomArray>
      <bondArray>
        <bond atomRefs2="a7 a3" order="1" />
        <bond atomRefs2="a10 a8" order="1" />
        <bond atomRefs2="a1 a2" order="1" />
        <bond atomRefs2="a1 a5" order="1" />
        <bond atomRefs2="a2 a3" order="1" />
        <bond atomRefs2="a3 a4" order="1" />
        <bond atomRefs2="a3 a6" order="1" />
        <bond atomRefs2="a4 a5" order="2" />
        <bond id="r1" atomRefs2="a5 a8" order="1" />
        <bond atomRefs2="a8 a11" order="1" />
        <bond atomRefs2="a8 a9" order="1" />
      </bondArray>
      <propertyList>
        <property title="File Format">
          <scalar>g16</scalar>
        </property>
        <property dictRef="me:ZPE">
          <scalar units="kcal/mol">-51.2925</scalar>
        </property>
        <property title="Vibrational Frequencies" dictRef="me:vibFreqs">
          <array units="cm-1">161.504884 252.5722461 340.9294222 640.2827605 653.613022 761.8629812 828.3654114 959.7040116 973.8041967 980.0497218 996.7149151 1101.964699 1126.80644 1219.764929 1278.597355 1379.387053 1423.711698 1489.079099 1497.601821 1539.654845 1733.151548 3071.002138 3111.24375 3169.308965 3195.700645 3233.556577</array>
        </property>
        <property dictRef="me:rotConsts">
          <array units="GHz">8.55785 3.50288 2.56587</array>
        </property>
        <property dictRef="me:symmetryNumber">
          <scalar>1</scalar>
        </property>
        <property dictRef="me:spinMultiplicity">
          <scalar>1</scalar>
        </property>
        <property dictRef="me:epsilon">
          <scalar>477.2</scalar>
          <!--a-pin SI-->
        </property>
        <property dictRef="me:sigma">
          <scalar>5.31</scalar>
          <!--a-pin SI-->
        </property>
        <property dictRef="me:frequenciesScaleFactor" default="true">
          <scalar>1</scalar>
        </property>
      </propertyList>
      <me:energyTransferModel xsi:type="me:ExponentialDown">
        <me:deltaEDown units="cm-1">310</me:deltaEDown>
      </me:energyTransferModel>
      <me:DOSCMethod>ClassicalRotors</me:DOSCMethod>
      <me:ExtraDOSCMethod xsi:type="me:HinderedRotorQM1D">
        <me:bondRef>r1</me:bondRef>
        <me:HinderedRotorPotential format="analytical" units="kJ/mol">
          <me:PotentialPoint index="0" coefficient="1.665" />
          <me:PotentialPoint index="3" coefficient="-1.665" />
        </me:HinderedRotorPotential>
        <me:periodicity>3</me:periodicity>
      </me:ExtraDOSCMethod>
      <me:DistributionCalcMethod default="true" name="Boltzmann" />
      <me:densityOfStatesList calculated="20220928_110626">
        <me:description>Rovibronic partition function calculation at various temperatures. qtot : product of QM partition functions for vibrations (1-D harmonic oscillator) and classical partition functions for rotations.  sumc : cell based partition function. sumg : grain based partition function </me:description>
        <me:densityOfStates>
          <me:T>200</me:T>
          <me:qtot>215280</me:qtot>
          <me:sumc>214913</me:sumc>
          <me:sumg>214498</me:sumg>
        </me:densityOfStates>
        <me:densityOfStates>
          <me:T>300</me:T>
          <me:qtot>1.06676e+06</me:qtot>
          <me:sumc>1.0639e+06</me:sumc>
          <me:sumg>1.06298e+06</me:sumg>
        </me:densityOfStates>
      </me:densityOfStatesList>
    </molecule>
    <molecule id="STS2.log" description="STS2.log">
      <atomArray>
        <atom id="a1" elementType="O" hydrogenCount="0" x3="-0.484134" y3="1.244388" z3="0.046095" />
        <atom id="a2" elementType="O" hydrogenCount="0" x3="1.835001" y3="0.663577" z3="-0.080670" />
        <atom id="a3" elementType="C" hydrogenCount="2" x3="1.937633" y3="-0.546212" z3="0.054762" />
        <atom id="a4" elementType="N" hydrogenCount="0" x3="-0.099820" y3="-1.079961" z3="-0.026727" />
        <atom id="a5" elementType="C" hydrogenCount="0" x3="-0.729911" y3="0.014930" z3="0.004884" />
        <atom id="a6" elementType="H" hydrogenCount="0" x3="2.141762" y3="-1.200382" z3="-0.804350" />
        <atom id="a7" elementType="H" hydrogenCount="0" x3="2.024518" y3="-1.001831" z3="1.051837" />
        <atom id="a8" elementType="C" hydrogenCount="3" x3="-2.281611" y3="-0.243050" z3="-0.014417" />
        <atom id="a9" elementType="H" hydrogenCount="0" x3="-2.675706" y3="0.253067" z3="-0.896122" />
        <atom id="a10" elementType="H" hydrogenCount="0" x3="-2.690290" y3="0.201133" z3="0.888070" />
        <atom id="a11" elementType="H" hydrogenCount="0" x3="-2.465145" y3="-1.309998" z3="-0.047115" />
      </atomArray>
      <bondArray>
        <bond atomRefs2="a9 a8" order="1" />
        <bond atomRefs2="a6 a3" order="1" />
        <bond atomRefs2="a2 a3" order="2" />
        <bond atomRefs2="a11 a8" order="1" />
        <bond atomRefs2="a4 a5" order="1" />
        <bond id="r1" atomRefs2="a8 a5" order="1" />
        <bond atomRefs2="a8 a10" order="1" />
        <bond atomRefs2="a5 a1" order="2" />
        <bond atomRefs2="a3 a7" order="1" />
      </bondArray>
      <propertyList>
        <property title="File Format">
          <scalar>g16</scalar>
        </property>
        <property dictRef="me:ZPE">
          <scalar units="kcal/mol">-19.7883</scalar>
        </property>
        <property title="Vibrational Frequencies" dictRef="me:vibFreqs">
          <array units="cm-1">96.39687116 136.2474171 218.414561 387.8437728 480.2566096 570.6485064 616.9778715 841.2344012 910.2266048 1022.904879 1030.80296 1103.504891 1189.552905 1232.428067 1377.652431 1393.851867 1488.333064 1501.13743 1537.225028 1819.817839 3019.251407 3124.91481 3130.416703 3236.623006 3268.764322</array>
        </property>
        <property dictRef="me:imFreqs">
          <array units="cm-1">-466.3901046</array>
        </property>
        <property dictRef="me:rotConsts">
          <array units="GHz">8.0274563 2.8855691 2.2140320</array>
        </property>
        <property dictRef="me:symmetryNumber">
          <scalar>1</scalar>
        </property>
        <property dictRef="me:TSOpticalSymmetryNumber">
          <scalar>2</scalar>
        </property>
        <property dictRef="me:spinMultiplicity">
          <scalar>1</scalar>
        </property>
        <property dictRef="me:frequenciesScaleFactor" default="true">
          <scalar>1</scalar>
        </property>
      </propertyList>
      <me:DOSCMethod xsi:type="me:ClassicalRotors" />
      <me:ExtraDOSCMethod xsi:type="me:HinderedRotorQM1D">
        <me:bondRef>r1</me:bondRef>
        <me:HinderedRotorPotential format="analytical" units="kJ/mol">
          <me:PotentialPoint index="0" coefficient="3.520" />
          <me:PotentialPoint index="3" coefficient="-3.520" />
        </me:HinderedRotorPotential>
        <me:periodicity>3</me:periodicity>
      </me:ExtraDOSCMethod>
      <me:densityOfStatesList calculated="20220928_110626">
        <me:description>Rovibronic partition function calculation at various temperatures. qtot : product of QM partition functions for vibrations (1-D harmonic oscillator) and classical partition functions for rotations.  sumc : cell based partition function. sumg : grain based partition function </me:description>
        <me:densityOfStates>
          <me:T>200</me:T>
          <me:qtot>931853</me:qtot>
          <me:sumc>936041</me:sumc>
          <me:sumg>934236</me:sumg>
        </me:densityOfStates>
        <me:densityOfStates>
          <me:T>300</me:T>
          <me:qtot>6.7253e+06</me:qtot>
          <me:sumc>6.76163e+06</me:sumc>
          <me:sumg>6.75581e+06</me:sumg>
        </me:densityOfStates>
      </me:densityOfStatesList>
    </molecule>
    <molecule id="PC2.log" description="PC2.log">
      <atomArray>
        <atom id="a1" elementType="C" hydrogenCount="2" x3="2.285468" y3="-0.235345" z3="0.017680" />
        <atom id="a2" elementType="H" hydrogenCount="0" x3="2.814742" y3="0.105256" z3="-0.888958" />
        <atom id="a3" elementType="H" hydrogenCount="0" x3="2.499247" y3="0.319540" z3="0.946602" />
        <atom id="a4" elementType="O" hydrogenCount="0" x3="1.517279" y3="-1.155732" z3="-0.008269" />
        <atom id="a5" elementType="N" hydrogenCount="0" x3="-1.587627" y3="0.191949" z3="-0.007707" />
        <atom id="a6" elementType="C" hydrogenCount="0" x3="-0.717038" y3="1.002139" z3="-0.007188" />
        <atom id="a7" elementType="O" hydrogenCount="0" x3="0.057450" y3="1.882416" z3="-0.008502" />
        <atom id="a8" elementType="C" hydrogenCount="3" x3="-1.783007" y3="-1.231248" z3="0.006647" />
        <atom id="a9" elementType="H" hydrogenCount="0" x3="-2.847750" y3="-1.439900" z3="0.068308" />
        <atom id="a10" elementType="H" hydrogenCount="0" x3="-1.278832" y3="-1.677386" z3="0.862080" />
        <atom id="a11" elementType="H" hydrogenCount="0" x3="-1.384390" y3="-1.677897" z3="-0.902746" />
      </atomArray>
      <bondArray>
        <bond atomRefs2="a11 a8" order="1" />
        <bond atomRefs2="a2 a1" order="1" />
        <bond atomRefs2="a7 a6" order="2" />
        <bond atomRefs2="a4 a1" order="2" />
        <bond atomRefs2="a5 a6" order="2" />
        <bond atomRefs2="a5 a8" order="1" />
        <bond atomRefs2="a8 a9" order="1" />
        <bond atomRefs2="a8 a10" order="1" />
        <bond atomRefs2="a1 a3" order="1" />
      </bondArray>
      <propertyList>
        <property title="File Format">
          <scalar>g16</scalar>
        </property>
        <property dictRef="me:ZPE">
          <scalar units="kcal/mol">-99.3404</scalar>
        </property>
        <property title="Vibrational Frequencies" dictRef="me:vibFreqs">
          <array units="cm-1">97.5054 32.1959 47.3685 55.5768 62.8084 82.7198 117.3789 180.1137 612.2262 652.3261 893.3231 1140.6679 1160.3475 1214.2153 1273.0620 1467.2225 1490.3818 1506.5603 1531.1951 1539.1919 1843.0009 2398.8373 2930.9405 2999.3245 3063.2127 3137.1223 3152.1955</array>
        </property>
        <property dictRef="me:rotConsts">
          <array units="GHz">4.23346 2.41212 1.56789</array>
        </property>
        <property dictRef="me:symmetryNumber">
          <scalar>1</scalar>
        </property>
        <property dictRef="me:spinMultiplicity">
          <scalar>1</scalar>
        </property>
        <property dictRef="me:epsilon">
          <scalar>446.7</scalar>
          <!--a-pin SI-->
        </property>
        <property dictRef="me:sigma">
          <scalar>4.17</scalar>
          <!--a-pin SI-->
        </property>
      </propertyList>
      <me:energyTransferModel xsi:type="me:ExponentialDown">
        <me:deltaEDown units="cm-1">310</me:deltaEDown>
      </me:energyTransferModel>
      <me:DOSCMethod>ClassicalRotors</me:DOSCMethod>
    </molecule>
    <molecule id="Formaldehyde.log" description="Formaldehyde.log">
      <atomArray>
        <atom id="a1" elementType="C" hydrogenCount="2" x3="0.000000" y3="0.000000" z3="-0.525299" />
        <atom id="a2" elementType="H" hydrogenCount="0" x3="0.000000" y3="0.938820" z3="-1.108161" />
        <atom id="a3" elementType="H" hydrogenCount="0" x3="0.000000" y3="-0.938820" z3="-1.108161" />
        <atom id="a4" elementType="O" hydrogenCount="0" x3="0.000000" y3="0.000000" z3="0.671015" />
      </atomArray>
      <bondArray>
        <bond atomRefs2="a2 a1" order="1" />
        <bond atomRefs2="a3 a1" order="1" />
        <bond atomRefs2="a1 a4" order="2" />
      </bondArray>
      <propertyList>
        <property title="File Format">
          <scalar>g16</scalar>
        </property>
        <property dictRef="me:ZPE">
          <scalar units="kcal/mol">0.0</scalar>
        </property>
        <property title="Vibrational Frequencies" dictRef="me:vibFreqs">
          <array units="cm-1">1208.4168 1272.1648 1536.5095 1852.8375 2913.2769 2974.1737</array>
        </property>
        <property dictRef="me:rotConsts">
          <array units="GHz">284.47071 39.39723 34.60472</array>
        </property>
        <property dictRef="me:symmetryNumber">
          <scalar>2</scalar>
        </property>
        <property dictRef="me:spinMultiplicity">
          <scalar>1</scalar>
        </property>
      </propertyList>
      <me:DOSCMethod>ClassicalRotors</me:DOSCMethod>
    </molecule>
    <molecule id="IsoC2.log" description="IsoC2.log">
      <atomArray>
        <atom id="a1" elementType="O" hydrogenCount="0" x3="1.882603" y3="0.151278" z3="0.000006" />
        <atom id="a2" elementType="C" hydrogenCount="0" x3="0.733790" y3="-0.060751" z3="-0.000003" />
        <atom id="a3" elementType="N" hydrogenCount="0" x3="-0.410420" y3="-0.400209" z3="-0.000015" />
        <atom id="a4" elementType="C" hydrogenCount="3" x3="-1.727025" y3="0.170276" z3="0.000002" />
        <atom id="a5" elementType="H" hydrogenCount="0" x3="-1.883755" y3="0.784807" z3="-0.886426" />
        <atom id="a6" elementType="H" hydrogenCount="0" x3="-1.884959" y3="0.781718" z3="0.888351" />
        <atom id="a7" elementType="H" hydrogenCount="0" x3="-2.459752" y3="-0.632435" z3="-0.001866" />
      </atomArray>
      <bondArray>
        <bond atomRefs2="a5 a4" order="1" />
        <bond atomRefs2="a7 a4" order="1" />
        <bond atomRefs2="a3 a2" order="2" />
        <bond atomRefs2="a3 a4" order="1" />
        <bond atomRefs2="a2 a1" order="2" />
        <bond atomRefs2="a4 a6" order="1" />
      </bondArray>
      <propertyList>
        <property title="File Format">
          <scalar>g16</scalar>
        </property>
        <property dictRef="me:ZPE">
          <scalar units="kcal/mol">-95.7531</scalar>
        </property>
        <property title="Vibrational Frequencies" dictRef="me:vibFreqs">
          <array units="cm-1">47.6344 165.6066 613.2216 656.0384 898.0581 1139.1631 1162.4514 1467.8808 1496.0301 1514.7746 1536.9177 2396.7472 3051.9925 3120.6653 3146.7420</array>
        </property>
        <property dictRef="me:rotConsts">
          <array units="GHz">81.60827 4.37575 4.26431</array>
        </property>
        <property dictRef="me:symmetryNumber">
          <scalar>1</scalar>
        </property>
        <property dictRef="me:spinMultiplicity">
          <scalar>1</scalar>
        </property>
      </propertyList>
      <me:DOSCMethod>ClassicalRotors</me:DOSCMethod>
    </molecule>
    <molecule id="TSH2" description="TSH2">
      <atomArray>
        <atom id="a1" elementType="O" hydrogenCount="0" x3="-1.818280" y3="0.585150" z3="-0.064810" />
        <atom id="a2" elementType="O" hydrogenCount="0" x3="0.326580" y3="1.262010" z3="0.032390" />
        <atom id="a3" elementType="C" hydrogenCount="0" x3="0.703120" y3="0.105080" z3="-0.091510" />
        <atom id="a4" elementType="N" hydrogenCount="0" x3="-0.106730" y3="-0.992770" z3="-0.182810" />
        <atom id="a5" elementType="C" hydrogenCount="2" x3="-1.406930" y3="-0.614600" z3="0.175120" />
        <atom id="a6" elementType="H" hydrogenCount="0" x3="-1.748140" y3="-1.130270" z3="1.095130" />
        <atom id="a7" elementType="H" hydrogenCount="0" x3="-1.935530" y3="-1.158070" z3="-0.678740" />
        <atom id="a8" elementType="C" hydrogenCount="3" x3="2.172200" y3="-0.247040" z3="0.052970" />
        <atom id="a9" elementType="H" hydrogenCount="0" x3="2.386370" y3="-1.148790" z3="-0.513370" />
        <atom id="a10" elementType="H" hydrogenCount="0" x3="2.386930" y3="-0.436500" z3="1.103880" />
        <atom id="a11" elementType="H" hydrogenCount="0" x3="2.780720" y3="0.585150" z3="-0.287350" />
      </atomArray>
      <bondArray>
        <bond atomRefs2="a7 a5" order="1" />
        <bond atomRefs2="a9 a8" order="1" />
        <bond atomRefs2="a11 a8" order="1" />
        <bond atomRefs2="a4 a3" order="1" />
        <bond atomRefs2="a4 a5" order="1" />
        <bond atomRefs2="a3 a2" order="2" />
        <bond id="r1" atomRefs2="a3 a8" order="1" />
        <bond atomRefs2="a1 a5" order="1" />
        <bond atomRefs2="a8 a10" order="1" />
        <bond atomRefs2="a5 a6" order="1" />
      </bondArray>
      <propertyList>
        <property title="File Format">
          <scalar>g16</scalar>
        </property>
        <property dictRef="me:ZPE">
          <scalar units="kcal/mol">-18.4841</scalar>
        </property>
        <property title="Vibrational Frequencies" dictRef="me:vibFreqs">
          <array units="cm-1">57.5489 125.7094 342.0366 454.5074 542.1973 602.2907 686.8756 747.4249 933.8332 992.1645 1031.2743 1059.8024 1175.4813 1224.8673 1307.9443 1387.6827 1392.8462 1475.7022 1482.2046 1606.0440 2689.1822 2894.9536 3076.2519 3157.9803 3186.3910</array>
        </property>
        <property dictRef="me:imFreqs">
          <array units="cm-1">-408.0408</array>
        </property>
        <property dictRef="me:rotConsts">
          <array units="GHz">8.59469 2.94957 2.28104</array>
        </property>
        <property dictRef="me:symmetryNumber">
          <scalar>1</scalar>
        </property>
        <property dictRef="me:TSOpticalSymmetryNumber">
          <scalar>2</scalar>
        </property>
        <property dictRef="me:spinMultiplicity">
          <scalar>1</scalar>
        </property>
        <property dictRef="me:frequenciesScaleFactor" default="true">
          <scalar>1</scalar>
        </property>
      </propertyList>
      <me:DOSCMethod>ClassicalRotors</me:DOSCMethod>
      <me:ExtraDOSCMethod xsi:type="me:HinderedRotorQM1D">
        <me:bondRef>r1</me:bondRef>
        <me:HinderedRotorPotential format="analytical" units="kJ/mol">
          <me:PotentialPoint index="0" coefficient="0.809" />
          <me:PotentialPoint index="3" coefficient="-0.809" />
        </me:HinderedRotorPotential>
        <me:periodicity>3</me:periodicity>
      </me:ExtraDOSCMethod>
      <me:densityOfStatesList calculated="20220928_110626">
        <me:description>Rovibronic partition function calculation at various temperatures. qtot : product of QM partition functions for vibrations (1-D harmonic oscillator) and classical partition functions for rotations.  sumc : cell based partition function. sumg : grain based partition function </me:description>
        <me:densityOfStates>
          <me:T>200</me:T>
          <me:qtot>1.86435e+06</me:qtot>
          <me:sumc>1.84695e+06</me:sumc>
          <me:sumg>1.84338e+06</me:sumg>
        </me:densityOfStates>
        <me:densityOfStates>
          <me:T>300</me:T>
          <me:qtot>1.21317e+07</me:qtot>
          <me:sumc>1.20162e+07</me:sumc>
          <me:sumg>1.20059e+07</me:sumg>
        </me:densityOfStates>
      </me:densityOfStatesList>
    </molecule>
    <molecule id="Altamine2" description="Altamine2">
      <atomArray>
        <atom id="a1" elementType="O" hydrogenCount="0" x3="-1.059830" y3="1.373250" z3="-0.000280" />
        <atom id="a2" elementType="O" hydrogenCount="0" x3="2.579280" y3="-0.314830" z3="-0.000180" />
        <atom id="a3" elementType="C" hydrogenCount="1" x3="1.517780" y3="0.248300" z3="0.000470" />
        <atom id="a4" elementType="N" hydrogenCount="1" x3="0.316270" y3="-0.434700" z3="-0.000120" />
        <atom id="a5" elementType="C" hydrogenCount="0" x3="-0.934890" y3="0.175470" z3="-0.000170" />
        <atom id="a6" elementType="H" hydrogenCount="0" x3="1.390320" y3="1.336540" z3="0.001370" />
        <atom id="a7" elementType="H" hydrogenCount="0" x3="0.381090" y3="-1.440360" z3="-0.001180" />
        <atom id="a8" elementType="C" hydrogenCount="3" x3="-2.088240" y3="-0.793260" z3="0.000220" />
        <atom id="a9" elementType="H" hydrogenCount="0" x3="-3.019180" y3="-0.236430" z3="-0.000180" />
        <atom id="a10" elementType="H" hydrogenCount="0" x3="-2.044830" y3="-1.432950" z3="0.882490" />
        <atom id="a11" elementType="H" hydrogenCount="0" x3="-2.044810" y3="-1.434200" z3="-0.881140" />
      </atomArray>
      <bondArray>
        <bond atomRefs2="a11 a8" order="1" />
        <bond atomRefs2="a7 a4" order="1" />
        <bond atomRefs2="a1 a5" order="2" />
        <bond atomRefs2="a2 a3" order="2" />
        <bond atomRefs2="a9 a8" order="1" />
        <bond atomRefs2="a5 a4" order="1" />
        <bond atomRefs2="a5 a8" order="1" />
        <bond atomRefs2="a4 a3" order="1" />
        <bond atomRefs2="a8 a10" order="1" />
        <bond atomRefs2="a3 a6" order="1" />
      </bondArray>
      <propertyList>
        <property title="File Format">
          <scalar>g16</scalar>
        </property>
        <property dictRef="me:ZPE">
          <scalar units="kcal/mol">-130.8905</scalar>
        </property>
        <property title="Vibrational Frequencies" dictRef="me:vibFreqs">
          <array units="cm-1">74.8192 124.7933 185.9306 209.9930 402.4426 532.3986 594.9896 641.8914 677.8377 985.9852 998.0245 1065.5082 1068.8170 1215.0547 1234.7281 1386.2336 1407.5394 1470.6098 1488.7420 1511.7346 1812.9950 1851.1842 3059.5316 3071.8972 3128.3046 3184.5444 3635.0367</array>
        </property>
        <property dictRef="me:rotConsts">
          <array units="GHz">9.67227 2.12756 1.76302</array>
        </property>
        <property dictRef="me:symmetryNumber">
          <scalar>1</scalar>
        </property>
        <property dictRef="me:spinMultiplicity">
          <scalar>1</scalar>
        </property>
        <property dictRef="me:epsilon">
          <scalar>488.9</scalar>
          <!--a-pin SI-->
        </property>
        <property dictRef="me:sigma">
          <scalar>5.20</scalar>
          <!--a-pin SI-->
        </property>
      </propertyList>
      <me:energyTransferModel xsi:type="me:ExponentialDown">
        <me:deltaEDown units="cm-1">540</me:deltaEDown>
      </me:energyTransferModel>
      <me:DOSCMethod>ClassicalRotors</me:DOSCMethod>
    </molecule>
    <molecule id="TSCO" description="TSCO">
      <atomArray>
        <atom id="a1" elementType="O" hydrogenCount="1" x3="-0.647913" y3="1.290077" z3="0.000051" />
        <atom id="a2" elementType="O" hydrogenCount="0" x3="2.614063" y3="-0.253092" z3="-0.000078" />
        <atom id="a3" elementType="C" hydrogenCount="0" x3="1.581997" y3="0.275484" z3="-0.000037" />
        <atom id="a4" elementType="N" hydrogenCount="1" x3="0.163014" y3="-0.769762" z3="-0.000017" />
        <atom id="a5" elementType="C" hydrogenCount="0" x3="-0.871644" y3="0.028866" z3="0.000025" />
        <atom id="a6" elementType="H" hydrogenCount="0" x3="0.541208" y3="1.234980" z3="0.000016" />
        <atom id="a7" elementType="H" hydrogenCount="0" x3="0.022340" y3="-1.768137" z3="-0.000041" />
        <atom id="a8" elementType="C" hydrogenCount="3" x3="-2.291189" y3="-0.435408" z3="0.000047" />
        <atom id="a9" elementType="H" hydrogenCount="0" x3="-2.793594" y3="-0.033758" z3="-0.878898" />
        <atom id="a10" elementType="H" hydrogenCount="0" x3="-2.793554" y3="-0.033799" z3="0.879032" />
        <atom id="a11" elementType="H" hydrogenCount="0" x3="-2.361680" y3="-1.520477" z3="0.000023" />
      </atomArray>
      <bondArray>
        <bond atomRefs2="a9 a8" order="1" />
        <bond atomRefs2="a2 a3" order="2" />
        <bond atomRefs2="a7 a4" order="1" />
        <bond atomRefs2="a3 a4" order="1" />
        <bond atomRefs2="a4 a5" order="1" />
        <bond atomRefs2="a6 a1" order="1" />
        <bond atomRefs2="a11 a8" order="1" />
        <bond id="r1" atomRefs2="a5 a8" order="1" />
        <bond atomRefs2="a5 a1" order="1" />
        <bond atomRefs2="a8 a10" order="1" />
      </bondArray>
      <propertyList>
        <property title="File Format">
          <scalar>g16</scalar>
        </property>
        <property dictRef="me:ZPE">
          <scalar units="kcal/mol">-89.0019</scalar>
        </property>
        <property title="Vibrational Frequencies" dictRef="me:vibFreqs">
          <array units="cm-1">35.9546 218.1252 237.2389 435.5624 528.3367 563.7144 653.354 680.558 806.0618 984.0206 1031.1583 1071.6724 1156.8846 1294.5865 1402.2486 1471.6972 1474.9639 1533.9036 1652.3527 1876.775 2027.3699 3067.4457 3146.4512 3162.8889 3620.7761</array>
        </property>
        <property dictRef="me:imFreqs">
          <array units="cm-1">-1329.2198</array>
        </property>
        <property dictRef="me:rotConsts">
          <array units="GHz">10.62657 2.09505 1.76911</array>
        </property>
        <property dictRef="me:TSOpticalSymmetryNumber">
          <scalar>1</scalar>
        </property>
        <property dictRef="me:symmetryNumber">
          <scalar>1</scalar>
        </property>
        <property dictRef="me:spinMultiplicity">
          <scalar>1</scalar>
        </property>
      </propertyList>
      <me:DOSCMethod>ClassicalRotors</me:DOSCMethod>
      <me:ExtraDOSCMethod xsi:type="me:HinderedRotorQM1D">
        <me:bondRef>r1</me:bondRef>
        <me:HinderedRotorPotential format="analytical" units="kJ/mol">
          <me:PotentialPoint index="0" coefficient="1.254" />
          <me:PotentialPoint index="3" coefficient="-1.254" />
        </me:HinderedRotorPotential>
        <me:periodicity>3</me:periodicity>
      </me:ExtraDOSCMethod>
    </molecule>
    <molecule id="APC" description="Formamide+CO Complex">
      <atomArray>
        <atom id="a1" elementType="O" hydrogenCount="1" x3="0.673901" y3="-1.159622" z3="-0.000160" />
        <atom id="a2" elementType="O" hydrogenCount="0" x3="-3.300281" y3="0.277615" z3="0.000138" />
        <atom id="a3" elementType="C" hydrogenCount="0" x3="-2.423337" y3="-0.422275" z3="0.000036" />
        <atom id="a4" elementType="N" hydrogenCount="1" x3="0.390549" y3="1.081409" z3="-0.000237" />
        <atom id="a5" elementType="C" hydrogenCount="0" x3="1.173258" y3="0.086467" z3="0.000038" />
        <atom id="a6" elementType="H" hydrogenCount="0" x3="-0.290962" y3="-1.085618" z3="-0.000394" />
        <atom id="a7" elementType="H" hydrogenCount="0" x3="0.904637" y3="1.953371" z3="-0.000254" />
        <atom id="a8" elementType="C" hydrogenCount="3" x3="2.670956" y3="0.076445" z3="0.000210" />
        <atom id="a9" elementType="H" hydrogenCount="0" x3="3.034382" y3="-0.456291" z3="-0.878055" />
        <atom id="a10" elementType="H" hydrogenCount="0" x3="3.034153" y3="-0.456201" z3="0.878623" />
        <atom id="a11" elementType="H" hydrogenCount="0" x3="3.069729" y3="1.087111" z3="0.000206" />
      </atomArray>
      <bondArray>
        <bond atomRefs2="a9 a8" order="1" />
        <bond atomRefs2="a6 a1" order="1" />
        <bond atomRefs2="a7 a4" order="1" />
        <bond atomRefs2="a4 a5" order="2" />
        <bond atomRefs2="a1 a5" order="1" />
        <bond atomRefs2="a3 a2" order="2" />
        <bond id="r1" atomRefs2="a5 a8" order="1" />
        <bond atomRefs2="a11 a8" order="1" />
        <bond atomRefs2="a8 a10" order="1" />
      </bondArray>
      <propertyList>
        <property title="File Format">
          <scalar>g16</scalar>
        </property>
        <property dictRef="me:ZPE">
          <scalar units="kcal/mol">-118.6069</scalar>
        </property>
        <property title="Vibrational Frequencies" dictRef="me:vibFreqs">
          <array units="cm-1">34.7869 44.6495 113.2294 115.8984 180.0647 442.2348 562.8803 574.2373 703.0982 852.7965 889.7241 1031.8047 1077.2258 1126.7128 1300.7098 1401.7134 1463.4401 1479.4122 1493.3061 1751.7716 2256.2961 3065.5204 3136.0255 3164.3346 3573.7426 3743.048</array>
        </property>
        <property dictRef="me:rotConsts">
          <array units="GHz">10.19288 1.31036 1.16945</array>
        </property>
        <property dictRef="me:symmetryNumber">
          <scalar>1</scalar>
        </property>
        <property dictRef="me:spinMultiplicity">
          <scalar>1</scalar>
        </property>
        <property dictRef="me:epsilon">
          <scalar>464.6</scalar>
          <!--a-pin SI-->
        </property>
        <property dictRef="me:sigma">
          <scalar>5.84</scalar>
          <!--a-pin SI-->
        </property>
      </propertyList>
      <me:energyTransferModel xsi:type="me:ExponentialDown">
        <me:deltaEDown units="cm-1">540</me:deltaEDown>
      </me:energyTransferModel>
      <me:DOSCMethod>ClassicalRotors</me:DOSCMethod>
      <me:ExtraDOSCMethod xsi:type="me:HinderedRotorQM1D">
        <me:bondRef>r1</me:bondRef>
        <me:HinderedRotorPotential format="analytical" units="kJ/mol">
          <me:PotentialPoint index="0" coefficient="2.279" />
          <me:PotentialPoint index="3" coefficient="-2.279" />
        </me:HinderedRotorPotential>
        <me:periodicity>3</me:periodicity>
      </me:ExtraDOSCMethod>
    </molecule>
    <molecule id="Formamide2" description="SinkProd1">
      <atomArray>
        <atom id="a1" elementType="O" hydrogenCount="1" x3="1.211380" y3="-0.485030" z3="0.000000" />
        <atom id="a2" elementType="H" hydrogenCount="0" x3="1.909653" y3="0.174002" z3="0.000000" />
        <atom id="a3" elementType="C" hydrogenCount="0" x3="0.000000" y3="0.130372" z3="0.000000" />
        <atom id="a4" elementType="H" hydrogenCount="0" x3="0.642818" y3="1.925202" z3="0.000000" />
        <atom id="a5" elementType="N" hydrogenCount="1" x3="-0.213531" y3="1.375056" z3="0.000000" />
        <atom id="a6" elementType="C" hydrogenCount="3" x3="-1.105821" y3="-0.873076" z3="0.000000" />
        <atom id="a7" elementType="H" hydrogenCount="0" x3="-2.062979" y3="-0.363469" z3="0.000000" />
        <atom id="a8" elementType="H" hydrogenCount="0" x3="-1.025442" y3="-1.512331" z3="0.878738" />
        <atom id="a9" elementType="H" hydrogenCount="0" x3="-1.025442" y3="-1.512331" z3="-0.878738" />
      </atomArray>
      <bondArray>
        <bond atomRefs2="a9 a6" order="1" />
        <bond atomRefs2="a1 a2" order="1" />
        <bond atomRefs2="a1 a3" order="1" />
        <bond atomRefs2="a3 a5" order="2" />
        <bond atomRefs2="a3 a6" order="1" />
        <bond atomRefs2="a4 a5" order="1" />
        <bond atomRefs2="a6 a7" order="1" />
        <bond atomRefs2="a6 a8" order="1" />
      </bondArray>
      <propertyList>
        <property dictRef="me:ZPE">
          <scalar units="kcal/mol">-113.9994</scalar>
        </property>
        <property title="Vibrational Frequencies" dictRef="me:vibFreqs">
          <array units="cm-1">133.9139 432.3721 467.02 557.9872 570.3868 872.4036 881.0152 1023.8673 1082.244 1123.2098 1210.0554 1382.6692 1442.6236 1481.41391485.81361766.8123 3069.218 3134.5451 3187.8618 3497.6284 3866.4876</array>
        </property>
        <property dictRef="me:rotConsts">
          <array units="GHz">10.83119 9.39900 5.19317</array>
        </property>
        <property dictRef="me:spinMultiplicity">
          <scalar>1</scalar>
        </property>
      </propertyList>
      <me:DOSCMethod>ClassicalRotors</me:DOSCMethod>
    </molecule>
    <molecule id="CO" description="SinkProd2">
      <atomArray>
        <atom id="a1" elementType="C" hydrogenCount="0" x3="0.000000" y3="0.000000" z3="-0.642103" />
        <atom id="a2" elementType="O" hydrogenCount="0" x3="0.000000" y3="0.000000" z3="0.481577" />
      </atomArray>
      <bondArray>
        <bond atomRefs2="a1 a2" order="2" />
      </bondArray>
      <propertyList>
        <property dictRef="me:ZPE">
          <scalar units="kcal/mol">0.0</scalar>
        </property>
        <property title="Vibrational Frequencies" dictRef="me:vibFreqs">
          <array units="cm-1">2240.2545</array>
        </property>
        <property dictRef="me:rotConsts">
          <array units="GHz">0.00000 30.91482 30.91482</array>
        </property>
        <property dictRef="me:spinMultiplicity">
          <scalar>1</scalar>
        </property>
      </propertyList>
      <me:DOSCMethod>ClassicalRotors</me:DOSCMethod>
    </molecule>
    <molecule id="N2" description="Bath">
      <propertyList>
        <property dictRef="me:epsilon">
          <scalar>91.85</scalar>
        </property>
        <property dictRef="me:sigma">
          <scalar>3.919</scalar>
        </property>
        <property dictRef="me:MW">
          <scalar units="amu">28.014</scalar>
        </property>
      </propertyList>
    </molecule>
  </moleculeList>
  <reactionList>
    <reaction id=" A2 ">
      <!-- CH2oo.log + CH3CN.log -> RC2.log -->
      <reactant>
        <molecule ref="CH2oo.log" role="deficientReactant" />
      </reactant>
      <reactant>
        <molecule ref="CH3CN.log" role="excessReactant" />
      </reactant>
      <product>
        <molecule ref="RC2.log" role="modelled" />
      </product>
      <me:MCRCMethod xsi:type="me:MesmerILT">
        <me:preExponential units="cm3molecule-1s-1">2.36e-9</me:preExponential>
        <me:activationEnergy units="kcal/mol">0.0</me:activationEnergy>
        <me:TInfinity>298.15</me:TInfinity>
        <me:nInfinity>0</me:nInfinity>
      </me:MCRCMethod>
      <me:excessReactantConc>1e15</me:excessReactantConc>
      <me:TInfinity default="true">298</me:TInfinity>
    </reaction>
    <reaction id=" C2 ">
      <!-- RC2.log -> [ TS2.log ] -> Ring2.log -->
      <reactant>
        <molecule ref="RC2.log" role="modelled" />
      </reactant>
      <me:transitionState>
        <molecule ref="TS2.log" role="transitionState" />
      </me:transitionState>
      <product>
        <molecule ref="Ring2.log" role="modelled" />
      </product>
      <me:MCRCMethod name="RRKM" />
    </reaction>
    <reaction id=" S2 ">
      <!-- Ring2.log -> [ STS2.log ] -> PC2.log -->
      <reactant>
        <molecule ref="Ring2.log" role="modelled" />
      </reactant>
      <me:transitionState>
        <molecule ref="STS2.log" role="transitionState" />
      </me:transitionState>
      <product>
        <molecule ref="Formaldehyde.log" role="sink" />
      </product>
      <product>
        <molecule ref="IsoC2.log" role="sink" />
      </product>
      <me:MCRCMethod name="RRKM" />
    </reaction>
    <reaction id=" H2 ">
      <!-- Ring2.log -> [ TSH2 ] -> Altamine2 -->
      <reactant>
        <molecule ref="Ring2.log" role="modelled" />
      </reactant>
      <me:transitionState>
        <molecule ref="TSH2" role="transitionState" />
      </me:transitionState>
      <product>
        <molecule ref="Altamine2" role="sink" />
      </product>
      <me:MCRCMethod name="RRKM" />
    </reaction>
  </reactionList>
  <me:conditions>
    <me:bathGas>N2</me:bathGas>
    <me:PTs>
      <me:PTpair units="torr" P="1.0" T="240.0" precision="qd" bathGas="N2" />
      <me:PTpair units="torr" P="40.0" T="240.0" precision="qd" bathGas="N2" />
      <me:PTpair units="torr" P="100.0" T="240.0" precision="qd" bathGas="N2" />
      <me:PTpair units="torr" P="200.0" T="240.0" precision="qd" bathGas="N2" />
      <me:PTpair units="torr" P="300.0" T="240.0" precision="qd" bathGas="N2" />
      <me:PTpair units="torr" P="400.0" T="240.0" precision="qd" bathGas="N2" />
      <me:PTpair units="torr" P="600.0" T="240.0" precision="qd" bathGas="N2" />
      <me:PTpair units="torr" P="760.0" T="240.0" precision="qd" bathGas="N2" />
    </me:PTs>
    <me:InitialPopulation>
      <me:molecule ref="CH2oo.log" me:population="1.0" />
      <me:molecule ref="RC2.log" me:population="0.0" />
      <me:molecule ref="Ring2.log" me:population="0.0" />
      <me:molecule ref="Formaldehyde.log" me:population="0.0" />
      <me:molecule ref="Altamine2" me:population="0.0" />
    </me:InitialPopulation>
  </me:conditions>
  <me:modelParameters>
    <me:grainSize units="cm-1">30</me:grainSize>
    <me:energyAboveTheTopHill>25</me:energyAboveTheTopHill>
  </me:modelParameters>
  <me:control>
    <me:eigenvalues>12</me:eigenvalues>
    <me:testDOS />
    <me:printSpeciesProfile />
    <me:shortestTimeOfInterest>1.0e-10</me:shortestTimeOfInterest>
    <me:MaximumEvolutionTime>1e5</me:MaximumEvolutionTime>
    <me:calcMethod default="true" name="simpleCalc" />
    <me:ForceMacroDetailedBalance default="true">true</me:ForceMacroDetailedBalance>
  </me:control>
  <metadataList xmlns:dc="http://purl.org/dc/elements/1.1/">
    <dc:title>CriegeeNitrile2</dc:title>
    <dc:source>CriegeeNitrile2XMCProd225.xml</dc:source>
    <dc:creator>Mesmer v6.0</dc:creator>
    <dc:date>20220928_110626</dc:date>
    <dc:contributor>lfranzon</dc:contributor>
  </metadataList>
  <me:analysis calculated="20220928_112306">
    <me:description>All calculations shown</me:description>
    <me:parameters TS2.log-ZPE="-456.326" />
    <me:eigenvalueList number="963" selection="12">
      <me:eigenvalue>-5.23502e+06</me:eigenvalue>
      <me:eigenvalue>-4.80847e+06</me:eigenvalue>
      <me:eigenvalue>-4.41624e+06</me:eigenvalue>
      <me:eigenvalue>-4.06966e+06</me:eigenvalue>
      <me:eigenvalue>-3.78213e+06</me:eigenvalue>
      <me:eigenvalue>-3.55029e+06</me:eigenvalue>
      <me:eigenvalue>-3.27612e+06</me:eigenvalue>
      <me:eigenvalue>-3.10314e+06</me:eigenvalue>
      <me:eigenvalue>-2.74786e+06</me:eigenvalue>
      <me:eigenvalue>-53582.5</me:eigenvalue>
      <me:eigenvalue>-35.6242</me:eigenvalue>
      <me:eigenvalue>-5.3916e-16</me:eigenvalue>
    </me:eigenvalueList>
    <me:populationList T="240" conc="4.02354e+16">
      <me:population time="1e-10" logTime="-10">
        <me:pop ref="CH2oo.log">1</me:pop>
        <me:pop ref="RC2.log">2.02519e-07</me:pop>
        <me:pop ref="Ring2.log">2.7312e-09</me:pop>
        <me:pop ref="Altamine2">2.22283e-10</me:pop>
        <me:pop ref="Formaldehyde.log">3.57871e-10</me:pop>
      </me:population>
      <me:population time="1.25893e-10" logTime="-9.9">
        <me:pop ref="CH2oo.log">1</me:pop>
        <me:pop ref="RC2.log">2.04348e-07</me:pop>
        <me:pop ref="Ring2.log">3.29458e-09</me:pop>
        <me:pop ref="Altamine2">3.41685e-10</me:pop>
        <me:pop ref="Formaldehyde.log">5.50172e-10</me:pop>
      </me:population>
      <me:population time="1.58489e-10" logTime="-9.8">
        <me:pop ref="CH2oo.log">1</me:pop>
        <me:pop ref="RC2.log">2.06016e-07</me:pop>
        <me:pop ref="Ring2.log">3.9316e-09</me:pop>
        <me:pop ref="Altamine2">5.20766e-10</me:pop>
        <me:pop ref="Formaldehyde.log">8.38732e-10</me:pop>
      </me:population>
      <me:population time="1.99526e-10" logTime="-9.7">
        <me:pop ref="CH2oo.log">1</me:pop>
        <me:pop ref="RC2.log">2.07501e-07</me:pop>
        <me:pop ref="Ring2.log">4.63282e-09</me:pop>
        <me:pop ref="Altamine2">7.85974e-10</me:pop>
        <me:pop ref="Formaldehyde.log">1.26633e-09</me:pop>
      </me:population>
      <me:population time="2.51189e-10" logTime="-9.6">
        <me:pop ref="CH2oo.log">1</me:pop>
        <me:pop ref="RC2.log">2.08828e-07</me:pop>
        <me:pop ref="Ring2.log">5.37979e-09</me:pop>
        <me:pop ref="Altamine2">1.17307e-09</me:pop>
        <me:pop ref="Formaldehyde.log">1.89087e-09</me:pop>
      </me:population>
      <me:population time="3.16228e-10" logTime="-9.5">
        <me:pop ref="CH2oo.log">1</me:pop>
        <me:pop ref="RC2.log">2.10073e-07</me:pop>
        <me:pop ref="Ring2.log">6.14443e-09</me:pop>
        <me:pop ref="Altamine2">1.72896e-09</me:pop>
        <me:pop ref="Formaldehyde.log">2.78838e-09</me:pop>
      </me:population>
      <me:population time="3.98107e-10" logTime="-9.4">
        <me:pop ref="CH2oo.log">1</me:pop>
        <me:pop ref="RC2.log">2.11337e-07</me:pop>
        <me:pop ref="Ring2.log">6.89054e-09</me:pop>
        <me:pop ref="Altamine2">2.51312e-09</me:pop>
        <me:pop ref="Formaldehyde.log">4.05533e-09</me:pop>
      </me:population>
      <me:population time="5.01187e-10" logTime="-9.3">
        <me:pop ref="CH2oo.log">1</me:pop>
        <me:pop ref="RC2.log">2.12706e-07</me:pop>
        <me:pop ref="Ring2.log">7.57815e-09</me:pop>
        <me:pop ref="Altamine2">3.5985e-09</me:pop>
        <me:pop ref="Formaldehyde.log">5.81015e-09</me:pop>
      </me:population>
      <me:population time="6.30957e-10" logTime="-9.2">
        <me:pop ref="CH2oo.log">1</me:pop>
        <me:pop ref="RC2.log">2.1423e-07</me:pop>
        <me:pop ref="Ring2.log">8.17062e-09</me:pop>
        <me:pop ref="Altamine2">5.07205e-09</me:pop>
        <me:pop ref="Formaldehyde.log">8.19408e-09</me:pop>
      </me:population>
      <me:population time="7.94328e-10" logTime="-9.1">
        <me:pop ref="CH2oo.log">1</me:pop>
        <me:pop ref="RC2.log">2.15912e-07</me:pop>
        <me:pop ref="Ring2.log">8.64292e-09</me:pop>
        <me:pop ref="Altamine2">7.03559e-09</me:pop>
        <me:pop ref="Formaldehyde.log">1.13724e-08</me:pop>
      </me:population>
      <me:population time="1e-09" logTime="-9">
        <me:pop ref="CH2oo.log">1</me:pop>
        <me:pop ref="RC2.log">2.17722e-07</me:pop>
        <me:pop ref="Ring2.log">8.98823e-09</me:pop>
        <me:pop ref="Altamine2">9.60829e-09</me:pop>
        <me:pop ref="Formaldehyde.log">1.55387e-08</me:pop>
      </me:population>
      <me:population time="1.25893e-09" logTime="-8.9">
        <me:pop ref="CH2oo.log">1</me:pop>
        <me:pop ref="RC2.log">2.19601e-07</me:pop>
        <me:pop ref="Ring2.log">9.21925e-09</me:pop>
        <me:pop ref="Altamine2">1.29324e-08</me:pop>
        <me:pop ref="Formaldehyde.log">2.09236e-08</me:pop>
      </me:population>
      <me:population time="1.58489e-09" logTime="-8.8">
        <me:pop ref="CH2oo.log">1</me:pop>
        <me:pop ref="RC2.log">2.21469e-07</me:pop>
        <me:pop ref="Ring2.log">9.3626e-09</me:pop>
        <me:pop ref="Altamine2">1.71833e-08</me:pop>
        <me:pop ref="Formaldehyde.log">2.78113e-08</me:pop>
      </me:population>
      <me:population time="1.99526e-09" logTime="-8.7">
        <me:pop ref="CH2oo.log">1</me:pop>
        <me:pop ref="RC2.log">2.23241e-07</me:pop>
        <me:pop ref="Ring2.log">9.44845e-09</me:pop>
        <me:pop ref="Altamine2">2.25826e-08</me:pop>
        <me:pop ref="Formaldehyde.log">3.65613e-08</me:pop>
      </me:population>
      <me:population time="2.51189e-09" logTime="-8.6">
        <me:pop ref="CH2oo.log">1</me:pop>
        <me:pop ref="RC2.log">2.24844e-07</me:pop>
        <me:pop ref="Ring2.log">9.50107e-09</me:pop>
        <me:pop ref="Altamine2">2.94142e-08</me:pop>
        <me:pop ref="Formaldehyde.log">4.76336e-08</me:pop>
      </me:population>
      <me:population time="3.16228e-09" logTime="-8.5">
        <me:pop ref="CH2oo.log">1</me:pop>
        <me:pop ref="RC2.log">2.26246e-07</me:pop>
        <me:pop ref="Ring2.log">9.53504e-09</me:pop>
        <me:pop ref="Altamine2">3.80405e-08</me:pop>
        <me:pop ref="Formaldehyde.log">6.16159e-08</me:pop>
      </me:population>
      <me:population time="3.98107e-09" logTime="-8.4">
        <me:pop ref="CH2oo.log">1</me:pop>
        <me:pop ref="RC2.log">2.27475e-07</me:pop>
        <me:pop ref="Ring2.log">9.55759e-09</me:pop>
        <me:pop ref="Altamine2">4.89214e-08</me:pop>
        <me:pop ref="Formaldehyde.log">7.92533e-08</me:pop>
      </me:population>
      <me:population time="5.01187e-09" logTime="-8.3">
        <me:pop ref="CH2oo.log">1</me:pop>
        <me:pop ref="RC2.log">2.28616e-07</me:pop>
        <me:pop ref="Ring2.log">9.57277e-09</me:pop>
        <me:pop ref="Altamine2">6.26366e-08</me:pop>
        <me:pop ref="Formaldehyde.log">1.01486e-07</me:pop>
      </me:population>
      <me:population time="6.30957e-09" logTime="-8.2">
        <me:pop ref="CH2oo.log">1</me:pop>
        <me:pop ref="RC2.log">2.29791e-07</me:pop>
        <me:pop ref="Ring2.log">9.58387e-09</me:pop>
        <me:pop ref="Altamine2">7.99178e-08</me:pop>
        <me:pop ref="Formaldehyde.log">1.295e-07</me:pop>
      </me:population>
      <me:population time="7.94328e-09" logTime="-8.1">
        <me:pop ref="CH2oo.log">0.999999</me:pop>
        <me:pop ref="RC2.log">2.31122e-07</me:pop>
        <me:pop ref="Ring2.log">9.59368e-09</me:pop>
        <me:pop ref="Altamine2">1.01688e-07</me:pop>
        <me:pop ref="Formaldehyde.log">1.64791e-07</me:pop>
      </me:population>
      <me:population time="1e-08" logTime="-8">
        <me:pop ref="CH2oo.log">0.999999</me:pop>
        <me:pop ref="RC2.log">2.32709e-07</me:pop>
        <me:pop ref="Ring2.log">9.604e-09</me:pop>
        <me:pop ref="Altamine2">1.29112e-07</me:pop>
        <me:pop ref="Formaldehyde.log">2.09249e-07</me:pop>
      </me:population>
      <me:population time="1.25893e-08" logTime="-7.9">
        <me:pop ref="CH2oo.log">0.999999</me:pop>
        <me:pop ref="RC2.log">2.34629e-07</me:pop>
        <me:pop ref="Ring2.log">9.61567e-09</me:pop>
        <me:pop ref="Altamine2">1.63661e-07</me:pop>
        <me:pop ref="Formaldehyde.log">2.65258e-07</me:pop>
      </me:population>
      <me:population time="1.58489e-08" logTime="-7.8">
        <me:pop ref="CH2oo.log">0.999999</me:pop>
        <me:pop ref="RC2.log">2.36948e-07</me:pop>
        <me:pop ref="Ring2.log">9.62895e-09</me:pop>
        <me:pop ref="Altamine2">2.07189e-07</me:pop>
        <me:pop ref="Formaldehyde.log">3.35827e-07</me:pop>
      </me:population>
      <me:population time="1.99526e-08" logTime="-7.7">
        <me:pop ref="CH2oo.log">0.999999</me:pop>
        <me:pop ref="RC2.log">2.39729e-07</me:pop>
        <me:pop ref="Ring2.log">9.64377e-09</me:pop>
        <me:pop ref="Altamine2">2.62036e-07</me:pop>
        <me:pop ref="Formaldehyde.log">4.24749e-07</me:pop>
      </me:population>
      <me:population time="2.51189e-08" logTime="-7.6">
        <me:pop ref="CH2oo.log">0.999999</me:pop>
        <me:pop ref="RC2.log">2.4304e-07</me:pop>
        <me:pop ref="Ring2.log">9.65986e-09</me:pop>
        <me:pop ref="Altamine2">3.3115e-07</me:pop>
        <me:pop ref="Formaldehyde.log">5.36806e-07</me:pop>
      </me:population>
      <me:population time="3.16228e-08" logTime="-7.5">
        <me:pop ref="CH2oo.log">0.999999</me:pop>
        <me:pop ref="RC2.log">2.46954e-07</me:pop>
        <me:pop ref="Ring2.log">9.67679e-09</me:pop>
        <me:pop ref="Altamine2">4.18249e-07</me:pop>
        <me:pop ref="Formaldehyde.log">6.78027e-07</me:pop>
      </me:population>
      <me:population time="3.98107e-08" logTime="-7.4">
        <me:pop ref="CH2oo.log">0.999998</me:pop>
        <me:pop ref="RC2.log">2.51553e-07</me:pop>
        <me:pop ref="Ring2.log">9.69397e-09</me:pop>
        <me:pop ref="Altamine2">5.28014e-07</me:pop>
        <me:pop ref="Formaldehyde.log">8.56007e-07</me:pop>
      </me:population>
      <me:population time="5.01187e-08" logTime="-7.3">
        <me:pop ref="CH2oo.log">0.999998</me:pop>
        <me:pop ref="RC2.log">2.56933e-07</me:pop>
        <me:pop ref="Ring2.log">9.71069e-09</me:pop>
        <me:pop ref="Altamine2">6.66344e-07</me:pop>
        <me:pop ref="Formaldehyde.log">1.08031e-06</me:pop>
      </me:population>
      <me:population time="6.30957e-08" logTime="-7.2">
        <me:pop ref="CH2oo.log">0.999998</me:pop>
        <me:pop ref="RC2.log">2.63218e-07</me:pop>
        <me:pop ref="Ring2.log">9.72628e-09</me:pop>
        <me:pop ref="Altamine2">8.40659e-07</me:pop>
        <me:pop ref="Formaldehyde.log">1.36297e-06</me:pop>
      </me:population>
      <me:population time="7.94328e-08" logTime="-7.1">
        <me:pop ref="CH2oo.log">0.999997</me:pop>
        <me:pop ref="RC2.log">2.70577e-07</me:pop>
        <me:pop ref="Ring2.log">9.74022e-09</me:pop>
        <me:pop ref="Altamine2">1.0603e-06</me:pop>
        <me:pop ref="Formaldehyde.log">1.71915e-06</me:pop>
      </me:population>
      <me:population time="1e-07" logTime="-7">
        <me:pop ref="CH2oo.log">0.999996</me:pop>
        <me:pop ref="RC2.log">2.79232e-07</me:pop>
        <me:pop ref="Ring2.log">9.75223e-09</me:pop>
        <me:pop ref="Altamine2">1.33702e-06</me:pop>
        <me:pop ref="Formaldehyde.log">2.1679e-06</me:pop>
      </me:population>
      <me:population time="1.25893e-07" logTime="-6.9">
        <me:pop ref="CH2oo.log">0.999995</me:pop>
        <me:pop ref="RC2.log">2.89484e-07</me:pop>
        <me:pop ref="Ring2.log">9.76228e-09</me:pop>
        <me:pop ref="Altamine2">1.68561e-06</me:pop>
        <me:pop ref="Formaldehyde.log">2.73321e-06</me:pop>
      </me:population>
      <me:population time="1.58489e-07" logTime="-6.8">
        <me:pop ref="CH2oo.log">0.999994</me:pop>
        <me:pop ref="RC2.log">3.01717e-07</me:pop>
        <me:pop ref="Ring2.log">9.77057e-09</me:pop>
        <me:pop ref="Altamine2">2.12468e-06</me:pop>
        <me:pop ref="Formaldehyde.log">3.44527e-06</me:pop>
      </me:population>
      <me:population time="1.99526e-07" logTime="-6.7">
        <me:pop ref="CH2oo.log">0.999993</me:pop>
        <me:pop ref="RC2.log">3.1642e-07</me:pop>
        <me:pop ref="Ring2.log">9.77737e-09</me:pop>
        <me:pop ref="Altamine2">2.67768e-06</me:pop>
        <me:pop ref="Formaldehyde.log">4.34209e-06</me:pop>
      </me:population>
      <me:population time="2.51189e-07" logTime="-6.6">
        <me:pop ref="CH2oo.log">0.999991</me:pop>
        <me:pop ref="RC2.log">3.34203e-07</me:pop>
        <me:pop ref="Ring2.log">9.78296e-09</me:pop>
        <me:pop ref="Altamine2">3.37409e-06</me:pop>
        <me:pop ref="Formaldehyde.log">5.47153e-06</me:pop>
      </me:population>
      <me:population time="3.16228e-07" logTime="-6.5">
        <me:pop ref="CH2oo.log">0.999988</me:pop>
        <me:pop ref="RC2.log">3.55821e-07</me:pop>
        <me:pop ref="Ring2.log">9.78762e-09</me:pop>
        <me:pop ref="Altamine2">4.25107e-06</me:pop>
        <me:pop ref="Formaldehyde.log">6.89381e-06</me:pop>
      </me:population>
      <me:population time="3.98107e-07" logTime="-6.4">
        <me:pop ref="CH2oo.log">0.999986</me:pop>
        <me:pop ref="RC2.log">3.82217e-07</me:pop>
        <me:pop ref="Ring2.log">9.79153e-09</me:pop>
        <me:pop ref="Altamine2">5.35538e-06</me:pop>
        <me:pop ref="Formaldehyde.log">8.6848e-06</me:pop>
      </me:population>
      <me:population time="5.01187e-07" logTime="-6.3">
        <me:pop ref="CH2oo.log">0.999982</me:pop>
        <me:pop ref="RC2.log">4.14562e-07</me:pop>
        <me:pop ref="Ring2.log">9.79485e-09</me:pop>
        <me:pop ref="Altamine2">6.7459e-06</me:pop>
        <me:pop ref="Formaldehyde.log">1.094e-05</me:pop>
      </me:population>
      <me:population time="6.30957e-07" logTime="-6.2">
        <me:pop ref="CH2oo.log">0.999977</me:pop>
        <me:pop ref="RC2.log">4.54319e-07</me:pop>
        <me:pop ref="Ring2.log">9.79768e-09</me:pop>
        <me:pop ref="Altamine2">8.49675e-06</me:pop>
        <me:pop ref="Formaldehyde.log">1.37796e-05</me:pop>
      </me:population>
      <me:population time="7.94328e-07" logTime="-6.1">
        <me:pop ref="CH2oo.log">0.999971</me:pop>
        <me:pop ref="RC2.log">5.03315e-07</me:pop>
        <me:pop ref="Ring2.log">9.80014e-09</me:pop>
        <me:pop ref="Altamine2">1.07013e-05</me:pop>
        <me:pop ref="Formaldehyde.log">1.7355e-05</me:pop>
      </me:population>
      <me:population time="1e-06" logTime="-6">
        <me:pop ref="CH2oo.log">0.999964</me:pop>
        <me:pop ref="RC2.log">5.6381e-07</me:pop>
        <me:pop ref="Ring2.log">9.80234e-09</me:pop>
        <me:pop ref="Altamine2">1.34769e-05</me:pop>
        <me:pop ref="Formaldehyde.log">2.18567e-05</me:pop>
      </me:population>
      <me:population time="1.25893e-06" logTime="-5.9">
        <me:pop ref="CH2oo.log">0.999955</me:pop>
        <me:pop ref="RC2.log">6.38571e-07</me:pop>
        <me:pop ref="Ring2.log">9.80444e-09</me:pop>
        <me:pop ref="Altamine2">1.69716e-05</me:pop>
        <me:pop ref="Formaldehyde.log">2.75247e-05</me:pop>
      </me:population>
      <me:population time="1.58489e-06" logTime="-5.8">
        <me:pop ref="CH2oo.log">0.999943</me:pop>
        <me:pop ref="RC2.log">7.30911e-07</me:pop>
        <me:pop ref="Ring2.log">9.80663e-09</me:pop>
        <me:pop ref="Altamine2">2.13718e-05</me:pop>
        <me:pop ref="Formaldehyde.log">3.46611e-05</me:pop>
      </me:population>
      <me:population time="1.99526e-06" logTime="-5.7">
        <me:pop ref="CH2oo.log">0.999929</me:pop>
        <me:pop ref="RC2.log">8.4471e-07</me:pop>
        <me:pop ref="Ring2.log">9.80909e-09</me:pop>
        <me:pop ref="Altamine2">2.69118e-05</me:pop>
        <me:pop ref="Formaldehyde.log">4.36465e-05</me:pop>
      </me:population>
      <me:population time="2.51189e-06" logTime="-5.6">
        <me:pop ref="CH2oo.log">0.99991</me:pop>
        <me:pop ref="RC2.log">9.84377e-07</me:pop>
        <me:pop ref="Ring2.log">9.81199e-09</me:pop>
        <me:pop ref="Altamine2">3.38874e-05</me:pop>
        <me:pop ref="Formaldehyde.log">5.496e-05</me:pop>
      </me:population>
      <me:population time="3.16228e-06" logTime="-5.5">
        <me:pop ref="CH2oo.log">0.999887</me:pop>
        <me:pop ref="RC2.log">1.15477e-06</me:pop>
        <me:pop ref="Ring2.log">9.8155e-09</me:pop>
        <me:pop ref="Altamine2">4.26705e-05</me:pop>
        <me:pop ref="Formaldehyde.log">6.92055e-05</me:pop>
      </me:population>
      <me:population time="3.98107e-06" logTime="-5.4">
        <me:pop ref="CH2oo.log">0.999858</me:pop>
        <me:pop ref="RC2.log">1.36099e-06</me:pop>
        <me:pop ref="Ring2.log">9.81973e-09</me:pop>
        <me:pop ref="Altamine2">5.373e-05</me:pop>
        <me:pop ref="Formaldehyde.log">8.71432e-05</me:pop>
      </me:population>
      <me:population time="5.01187e-06" logTime="-5.3">
        <me:pop ref="CH2oo.log">0.999821</me:pop>
        <me:pop ref="RC2.log">1.60805e-06</me:pop>
        <me:pop ref="Ring2.log">9.82479e-09</me:pop>
        <me:pop ref="Altamine2">6.76564e-05</me:pop>
        <me:pop ref="Formaldehyde.log">0.000109731</me:pop>
      </me:population>
      <me:population time="6.30957e-06" logTime="-5.2">
        <me:pop ref="CH2oo.log">0.999775</me:pop>
        <me:pop ref="RC2.log">1.90028e-06</me:pop>
        <me:pop ref="Ring2.log">9.83074e-09</me:pop>
        <me:pop ref="Altamine2">8.51937e-05</me:pop>
        <me:pop ref="Formaldehyde.log">0.000138176</me:pop>
      </me:population>
      <me:population time="7.94328e-06" logTime="-5.1">
        <me:pop ref="CH2oo.log">0.999716</me:pop>
        <me:pop ref="RC2.log">2.24041e-06</me:pop>
        <me:pop ref="Ring2.log">9.83764e-09</me:pop>
        <me:pop ref="Altamine2">0.000107279</me:pop>
        <me:pop ref="Formaldehyde.log">0.000173998</me:pop>
      </me:population>
      <me:population time="1e-05" logTime="-5">
        <me:pop ref="CH2oo.log">0.999643</me:pop>
        <me:pop ref="RC2.log">2.62832e-06</me:pop>
        <me:pop ref="Ring2.log">9.84546e-09</me:pop>
        <me:pop ref="Altamine2">0.000135093</me:pop>
        <me:pop ref="Formaldehyde.log">0.000219114</me:pop>
      </me:population>
      <me:population time="1.25893e-05" logTime="-4.9">
        <me:pop ref="CH2oo.log">0.999551</me:pop>
        <me:pop ref="RC2.log">3.05958e-06</me:pop>
        <me:pop ref="Ring2.log">9.85406e-09</me:pop>
        <me:pop ref="Altamine2">0.000170124</me:pop>
        <me:pop ref="Formaldehyde.log">0.000275935</me:pop>
      </me:population>
      <me:population time="1.58489e-05" logTime="-4.8">
        <me:pop ref="CH2oo.log">0.999435</me:pop>
        <me:pop ref="RC2.log">3.52388e-06</me:pop>
        <me:pop ref="Ring2.log">9.8632e-09</me:pop>
        <me:pop ref="Altamine2">0.000214243</me:pop>
        <me:pop ref="Formaldehyde.log">0.000347502</me:pop>
      </me:population>
      <me:population time="1.99526e-05" logTime="-4.7">
        <me:pop ref="CH2oo.log">0.999289</me:pop>
        <me:pop ref="RC2.log">4.00395e-06</me:pop>
        <me:pop ref="Ring2.log">9.87245e-09</me:pop>
        <me:pop ref="Altamine2">0.000269811</me:pop>
        <me:pop ref="Formaldehyde.log">0.000437641</me:pop>
      </me:population>
      <me:population time="2.51189e-05" logTime="-4.6">
        <me:pop ref="CH2oo.log">0.999105</me:pop>
        <me:pop ref="RC2.log">4.47572e-06</me:pop>
        <me:pop ref="Ring2.log">9.88124e-09</me:pop>
        <me:pop ref="Altamine2">0.000339796</me:pop>
        <me:pop ref="Formaldehyde.log">0.000551168</me:pop>
      </me:population>
      <me:population time="3.16228e-05" logTime="-4.5">
        <me:pop ref="CH2oo.log">0.998873</me:pop>
        <me:pop ref="RC2.log">4.91062e-06</me:pop>
        <me:pop ref="Ring2.log">9.88887e-09</me:pop>
        <me:pop ref="Altamine2">0.00042793</me:pop>
        <me:pop ref="Formaldehyde.log">0.000694141</me:pop>
      </me:population>
      <me:population time="3.98107e-05" logTime="-4.4">
        <me:pop ref="CH2oo.log">0.998582</me:pop>
        <me:pop ref="RC2.log">5.28051e-06</me:pop>
        <me:pop ref="Ring2.log">9.89465e-09</me:pop>
        <me:pop ref="Altamine2">0.000538911</me:pop>
        <me:pop ref="Formaldehyde.log">0.000874178</me:pop>
      </me:population>
      <me:population time="5.01187e-05" logTime="-4.3">
        <me:pop ref="CH2oo.log">0.998215</me:pop>
        <me:pop ref="RC2.log">5.5647e-06</me:pop>
        <me:pop ref="Ring2.log">9.898e-09</me:pop>
        <me:pop ref="Altamine2">0.000678635</me:pop>
        <me:pop ref="Formaldehyde.log">0.00110085</me:pop>
      </me:population>
      <me:population time="6.30957e-05" logTime="-4.2">
        <me:pop ref="CH2oo.log">0.997754</me:pop>
        <me:pop ref="RC2.log">5.75657e-06</me:pop>
        <me:pop ref="Ring2.log">9.89865e-09</me:pop>
        <me:pop ref="Altamine2">0.000854516</me:pop>
        <me:pop ref="Formaldehyde.log">0.00138618</me:pop>
      </me:population>
      <me:population time="7.94328e-05" logTime="-4.1">
        <me:pop ref="CH2oo.log">0.997173</me:pop>
        <me:pop ref="RC2.log">5.86614e-06</me:pop>
        <me:pop ref="Ring2.log">9.89662e-09</me:pop>
        <me:pop ref="Altamine2">0.00107586</me:pop>
        <me:pop ref="Formaldehyde.log">0.00174526</me:pop>
      </me:population>
      <me:population time="0.0001" logTime="-4">
        <me:pop ref="CH2oo.log">0.996443</me:pop>
        <me:pop ref="RC2.log">5.91571e-06</me:pop>
        <me:pop ref="Ring2.log">9.89216e-09</me:pop>
        <me:pop ref="Altamine2">0.00135436</me:pop>
        <me:pop ref="Formaldehyde.log">0.00219707</me:pop>
      </me:population>
      <me:population time="0.000125893" logTime="-3.9">
        <me:pop ref="CH2oo.log">0.995524</me:pop>
        <me:pop ref="RC2.log">5.93036e-06</me:pop>
        <me:pop ref="Ring2.log">9.88552e-09</me:pop>
        <me:pop ref="Altamine2">0.0017047</me:pop>
        <me:pop ref="Formaldehyde.log">0.00276542</me:pop>
      </me:population>
      <me:population time="0.000158489" logTime="-3.8">
        <me:pop ref="CH2oo.log">0.994369</me:pop>
        <me:pop ref="RC2.log">5.929e-06</me:pop>
        <me:pop ref="Ring2.log">9.87674e-09</me:pop>
        <me:pop ref="Altamine2">0.00214529</me:pop>
        <me:pop ref="Formaldehyde.log">0.0034802</me:pop>
      </me:population>
      <me:population time="0.000199526" logTime="-3.7">
        <me:pop ref="CH2oo.log">0.992916</me:pop>
        <me:pop ref="RC2.log">5.92137e-06</me:pop>
        <me:pop ref="Ring2.log">9.86558e-09</me:pop>
        <me:pop ref="Altamine2">0.00269924</me:pop>
        <me:pop ref="Formaldehyde.log">0.00437887</me:pop>
      </me:population>
      <me:population time="0.000251189" logTime="-3.6">
        <me:pop ref="CH2oo.log">0.99109</me:pop>
        <me:pop ref="RC2.log">5.91061e-06</me:pop>
        <me:pop ref="Ring2.log">9.85153e-09</me:pop>
        <me:pop ref="Altamine2">0.00339547</me:pop>
        <me:pop ref="Formaldehyde.log">0.00550836</me:pop>
      </me:population>
      <me:population time="0.000316228" logTime="-3.5">
        <me:pop ref="CH2oo.log">0.988797</me:pop>
        <me:pop ref="RC2.log">5.89694e-06</me:pop>
        <me:pop ref="Ring2.log">9.83387e-09</me:pop>
        <me:pop ref="Altamine2">0.00427016</me:pop>
        <me:pop ref="Formaldehyde.log">0.00692736</me:pop>
      </me:population>
      <me:population time="0.000398107" logTime="-3.4">
        <me:pop ref="CH2oo.log">0.985917</me:pop>
        <me:pop ref="RC2.log">5.87976e-06</me:pop>
        <me:pop ref="Ring2.log">9.81169e-09</me:pop>
        <me:pop ref="Altamine2">0.00536844</me:pop>
        <me:pop ref="Formaldehyde.log">0.0087091</me:pop>
      </me:population>
      <me:population time="0.000501187" logTime="-3.3">
        <me:pop ref="CH2oo.log">0.982303</me:pop>
        <me:pop ref="RC2.log">5.85821e-06</me:pop>
        <me:pop ref="Ring2.log">9.78387e-09</me:pop>
        <me:pop ref="Altamine2">0.00674655</me:pop>
        <me:pop ref="Formaldehyde.log">0.0109448</me:pop>
      </me:population>
      <me:population time="0.000630957" logTime="-3.2">
        <me:pop ref="CH2oo.log">0.977772</me:pop>
        <me:pop ref="RC2.log">5.83119e-06</me:pop>
        <me:pop ref="Ring2.log">9.74898e-09</me:pop>
        <me:pop ref="Altamine2">0.00847431</me:pop>
        <me:pop ref="Formaldehyde.log">0.0137477</me:pop>
      </me:population>
      <me:population time="0.000794328" logTime="-3.1">
        <me:pop ref="CH2oo.log">0.972098</me:pop>
        <me:pop ref="RC2.log">5.79735e-06</me:pop>
        <me:pop ref="Ring2.log">9.70529e-09</me:pop>
        <me:pop ref="Altamine2">0.0106381</me:pop>
        <me:pop ref="Formaldehyde.log">0.0172581</me:pop>
      </me:population>
      <me:population time="0.001" logTime="-3">
        <me:pop ref="CH2oo.log">0.965002</me:pop>
        <me:pop ref="RC2.log">5.75503e-06</me:pop>
        <me:pop ref="Ring2.log">9.65065e-09</me:pop>
        <me:pop ref="Altamine2">0.0133443</me:pop>
        <me:pop ref="Formaldehyde.log">0.0216483</me:pop>
      </me:population>
      <me:population time="0.00125893" logTime="-2.9">
        <me:pop ref="CH2oo.log">0.956141</me:pop>
        <me:pop ref="RC2.log">5.70219e-06</me:pop>
        <me:pop ref="Ring2.log">9.58243e-09</me:pop>
        <me:pop ref="Altamine2">0.0167231</me:pop>
        <me:pop ref="Formaldehyde.log">0.0271298</me:pop>
      </me:population>
      <me:population time="0.00158489" logTime="-2.8">
        <me:pop ref="CH2oo.log">0.945103</me:pop>
        <me:pop ref="RC2.log">5.63636e-06</me:pop>
        <me:pop ref="Ring2.log">9.49744e-09</me:pop>
        <me:pop ref="Altamine2">0.0209328</me:pop>
        <me:pop ref="Formaldehyde.log">0.0339591</me:pop>
      </me:population>
      <me:population time="0.00199526" logTime="-2.7">
        <me:pop ref="CH2oo.log">0.931386</me:pop>
        <me:pop ref="RC2.log">5.55456e-06</me:pop>
        <me:pop ref="Ring2.log">9.39183e-09</me:pop>
        <me:pop ref="Altamine2">0.0261633</me:pop>
        <me:pop ref="Formaldehyde.log">0.0424446</me:pop>
      </me:population>
      <me:population time="0.00251189" logTime="-2.6">
        <me:pop ref="CH2oo.log">0.914402</me:pop>
        <me:pop ref="RC2.log">5.45326e-06</me:pop>
        <me:pop ref="Ring2.log">9.26105e-09</me:pop>
        <me:pop ref="Altamine2">0.0326404</me:pop>
        <me:pop ref="Formaldehyde.log">0.0529524</me:pop>
      </me:population>
      <me:population time="0.00316228" logTime="-2.5">
        <me:pop ref="CH2oo.log">0.893459</me:pop>
        <me:pop ref="RC2.log">5.32837e-06</me:pop>
        <me:pop ref="Ring2.log">9.0998e-09</me:pop>
        <me:pop ref="Altamine2">0.0406269</me:pop>
        <me:pop ref="Formaldehyde.log">0.0659089</me:pop>
      </me:population>
      <me:population time="0.00398107" logTime="-2.4">
        <me:pop ref="CH2oo.log">0.867774</me:pop>
        <me:pop ref="RC2.log">5.17519e-06</me:pop>
        <me:pop ref="Ring2.log">8.90203e-09</me:pop>
        <me:pop ref="Altamine2">0.0504218</me:pop>
        <me:pop ref="Formaldehyde.log">0.081799</me:pop>
      </me:population>
      <me:population time="0.00501187" logTime="-2.3">
        <me:pop ref="CH2oo.log">0.836486</me:pop>
        <me:pop ref="RC2.log">4.98859e-06</me:pop>
        <me:pop ref="Ring2.log">8.66112e-09</me:pop>
        <me:pop ref="Altamine2">0.0623533</me:pop>
        <me:pop ref="Formaldehyde.log">0.101156</me:pop>
      </me:population>
      <me:population time="0.00630957" logTime="-2.2">
        <me:pop ref="CH2oo.log">0.798696</me:pop>
        <me:pop ref="RC2.log">4.76322e-06</me:pop>
        <me:pop ref="Ring2.log">8.37015e-09</me:pop>
        <me:pop ref="Altamine2">0.0767645</me:pop>
        <me:pop ref="Formaldehyde.log">0.124535</me:pop>
      </me:population>
      <me:population time="0.00794328" logTime="-2.1">
        <me:pop ref="CH2oo.log">0.753539</me:pop>
        <me:pop ref="RC2.log">4.49392e-06</me:pop>
        <me:pop ref="Ring2.log">8.02246e-09</me:pop>
        <me:pop ref="Altamine2">0.093985</me:pop>
        <me:pop ref="Formaldehyde.log">0.152472</me:pop>
      </me:population>
      <me:population time="0.01" logTime="-2">
        <me:pop ref="CH2oo.log">0.700302</me:pop>
        <me:pop ref="RC2.log">4.17643e-06</me:pop>
        <me:pop ref="Ring2.log">7.61255e-09</me:pop>
        <me:pop ref="Altamine2">0.114287</me:pop>
        <me:pop ref="Formaldehyde.log">0.185407</me:pop>
      </me:population>
      <me:population time="0.0125893" logTime="-1.9">
        <me:pop ref="CH2oo.log">0.638596</me:pop>
        <me:pop ref="RC2.log">3.80843e-06</me:pop>
        <me:pop ref="Ring2.log">7.13743e-09</me:pop>
        <me:pop ref="Altamine2">0.137818</me:pop>
        <me:pop ref="Formaldehyde.log">0.223582</me:pop>
      </me:population>
      <me:population time="0.0158489" logTime="-1.8">
        <me:pop ref="CH2oo.log">0.568583</me:pop>
        <me:pop ref="RC2.log">3.39089e-06</me:pop>
        <me:pop ref="Ring2.log">6.59836e-09</me:pop>
        <me:pop ref="Altamine2">0.164517</me:pop>
        <me:pop ref="Formaldehyde.log">0.266896</me:pop>
      </me:population>
      <me:population time="0.0199526" logTime="-1.7">
        <me:pop ref="CH2oo.log">0.491252</me:pop>
        <me:pop ref="RC2.log">2.9297e-06</me:pop>
        <me:pop ref="Ring2.log">6.00293e-09</me:pop>
        <me:pop ref="Altamine2">0.194007</me:pop>
        <me:pop ref="Formaldehyde.log">0.314738</me:pop>
      </me:population>
      <me:population time="0.0251189" logTime="-1.6">
        <me:pop ref="CH2oo.log">0.408672</me:pop>
        <me:pop ref="RC2.log">2.43722e-06</me:pop>
        <me:pop ref="Ring2.log">5.36709e-09</me:pop>
        <me:pop ref="Altamine2">0.225499</me:pop>
        <me:pop ref="Formaldehyde.log">0.365826</me:pop>
      </me:population>
      <me:population time="0.0316228" logTime="-1.5">
        <me:pop ref="CH2oo.log">0.324153</me:pop>
        <me:pop ref="RC2.log">1.93317e-06</me:pop>
        <me:pop ref="Ring2.log">4.71632e-09</me:pop>
        <me:pop ref="Altamine2">0.25773</me:pop>
        <me:pop ref="Formaldehyde.log">0.418115</me:pop>
      </me:population>
      <me:population time="0.0398107" logTime="-1.4">
        <me:pop ref="CH2oo.log">0.242143</me:pop>
        <me:pop ref="RC2.log">1.44408e-06</me:pop>
        <me:pop ref="Ring2.log">4.08487e-09</me:pop>
        <me:pop ref="Altamine2">0.289005</me:pop>
        <me:pop ref="Formaldehyde.log">0.468851</me:pop>
      </me:population>
      <me:population time="0.0501187" logTime="-1.3">
        <me:pop ref="CH2oo.log">0.167723</me:pop>
        <me:pop ref="RC2.log">1.00026e-06</me:pop>
        <me:pop ref="Ring2.log">3.51186e-09</me:pop>
        <me:pop ref="Altamine2">0.317384</me:pop>
        <me:pop ref="Formaldehyde.log">0.514892</me:pop>
      </me:population>
      <me:population time="0.0630957" logTime="-1.2">
        <me:pop ref="CH2oo.log">0.105638</me:pop>
        <me:pop ref="RC2.log">6.29998e-07</me:pop>
        <me:pop ref="Ring2.log">3.03382e-09</me:pop>
        <me:pop ref="Altamine2">0.34106</me:pop>
        <me:pop ref="Formaldehyde.log">0.553301</me:pop>
      </me:population>
      <me:population time="0.0794328" logTime="-1.1">
        <me:pop ref="CH2oo.log">0.0590285</me:pop>
        <me:pop ref="RC2.log">3.52031e-07</me:pop>
        <me:pop ref="Ring2.log">2.67494e-09</me:pop>
        <me:pop ref="Altamine2">0.358835</me:pop>
        <me:pop ref="Formaldehyde.log">0.582136</me:pop>
      </me:population>
      <me:population time="0.1" logTime="-1">
        <me:pop ref="CH2oo.log">0.02837</me:pop>
        <me:pop ref="RC2.log">1.69191e-07</me:pop>
        <me:pop ref="Ring2.log">2.43888e-09</me:pop>
        <me:pop ref="Altamine2">0.370526</me:pop>
        <me:pop ref="Formaldehyde.log">0.601104</me:pop>
      </me:population>
      <me:population time="0.125893" logTime="-0.9">
        <me:pop ref="CH2oo.log">0.0112788</me:pop>
        <me:pop ref="RC2.log">6.72642e-08</me:pop>
        <me:pop ref="Ring2.log">2.30729e-09</me:pop>
        <me:pop ref="Altamine2">0.377044</me:pop>
        <me:pop ref="Formaldehyde.log">0.611677</me:pop>
      </me:population>
      <me:population time="0.158489" logTime="-0.8">
        <me:pop ref="CH2oo.log">0.0035314</me:pop>
        <me:pop ref="RC2.log">2.10604e-08</me:pop>
        <me:pop ref="Ring2.log">2.24763e-09</me:pop>
        <me:pop ref="Altamine2">0.379998</me:pop>
        <me:pop ref="Formaldehyde.log">0.61647</me:pop>
      </me:population>
      <me:population time="0.199526" logTime="-0.7">
        <me:pop ref="CH2oo.log">0.000818555</me:pop>
        <me:pop ref="RC2.log">4.88166e-09</me:pop>
        <me:pop ref="Ring2.log">2.22675e-09</me:pop>
        <me:pop ref="Altamine2">0.381033</me:pop>
        <me:pop ref="Formaldehyde.log">0.618149</me:pop>
      </me:population>
      <me:population time="0.251189" logTime="-0.6">
        <me:pop ref="CH2oo.log">0.000129944</me:pop>
        <me:pop ref="RC2.log">7.74956e-10</me:pop>
        <me:pop ref="Ring2.log">2.22144e-09</me:pop>
        <me:pop ref="Altamine2">0.381295</me:pop>
        <me:pop ref="Formaldehyde.log">0.618575</me:pop>
      </me:population>
      <me:population time="0.316228" logTime="-0.5">
        <me:pop ref="CH2oo.log">1.28089e-05</me:pop>
        <me:pop ref="RC2.log">7.63889e-11</me:pop>
        <me:pop ref="Ring2.log">2.22054e-09</me:pop>
        <me:pop ref="Altamine2">0.38134</me:pop>
        <me:pop ref="Formaldehyde.log">0.618647</me:pop>
      </me:population>
      <me:population time="0.398107" logTime="-0.4">
        <me:pop ref="CH2oo.log">6.92981e-07</me:pop>
        <me:pop ref="RC2.log">4.13277e-12</me:pop>
        <me:pop ref="Ring2.log">2.22045e-09</me:pop>
        <me:pop ref="Altamine2">0.381345</me:pop>
        <me:pop ref="Formaldehyde.log">0.618655</me:pop>
      </me:population>
      <me:population time="0.501187" logTime="-0.3">
        <me:pop ref="CH2oo.log">1.76168e-08</me:pop>
        <me:pop ref="RC2.log">1.05062e-13</me:pop>
        <me:pop ref="Ring2.log">2.22044e-09</me:pop>
        <me:pop ref="Altamine2">0.381345</me:pop>
        <me:pop ref="Formaldehyde.log">0.618655</me:pop>
      </me:population>
      <me:population time="0.630957" logTime="-0.2">
        <me:pop ref="CH2oo.log">1.73062e-10</me:pop>
        <me:pop ref="RC2.log">1.0321e-15</me:pop>
        <me:pop ref="Ring2.log">2.22044e-09</me:pop>
        <me:pop ref="Altamine2">0.381345</me:pop>
        <me:pop ref="Formaldehyde.log">0.618655</me:pop>
      </me:population>
      <me:population time="0.794328" logTime="-0.1">
        <me:pop ref="CH2oo.log">5.13599e-13</me:pop>
        <me:pop ref="RC2.log">3.06298e-18</me:pop>
        <me:pop ref="Ring2.log">2.22044e-09</me:pop>
        <me:pop ref="Altamine2">0.381345</me:pop>
        <me:pop ref="Formaldehyde.log">0.618655</me:pop>
      </me:population>
      <me:population time="1" logTime="0">
        <me:pop ref="CH2oo.log">3.37748e-16</me:pop>
        <me:pop ref="RC2.log">2.01424e-21</me:pop>
        <me:pop ref="Ring2.log">2.22044e-09</me:pop>
        <me:pop ref="Altamine2">0.381345</me:pop>
        <me:pop ref="Formaldehyde.log">0.618655</me:pop>
      </me:population>
      <me:population time="1.25893" logTime="0.1">
        <me:pop ref="CH2oo.log">3.3316e-20</me:pop>
        <me:pop ref="RC2.log">1.98688e-25</me:pop>
        <me:pop ref="Ring2.log">2.22044e-09</me:pop>
        <me:pop ref="Altamine2">0.381345</me:pop>
        <me:pop ref="Formaldehyde.log">0.618655</me:pop>
      </me:population>
      <me:population time="1.58489" logTime="0.2">
        <me:pop ref="CH2oo.log">3.01629e-25</me:pop>
        <me:pop ref="RC2.log">1.79884e-30</me:pop>
        <me:pop ref="Ring2.log">2.22044e-09</me:pop>
        <me:pop ref="Altamine2">0.381345</me:pop>
        <me:pop ref="Formaldehyde.log">0.618655</me:pop>
      </me:population>
      <me:population time="1.99526" logTime="0.3">
        <me:pop ref="CH2oo.log">1.35047e-31</me:pop>
        <me:pop ref="RC2.log">8.05386e-37</me:pop>
        <me:pop ref="Ring2.log">2.22044e-09</me:pop>
        <me:pop ref="Altamine2">0.381345</me:pop>
        <me:pop ref="Formaldehyde.log">0.618655</me:pop>
      </me:population>
      <me:population time="2.51189" logTime="0.4">
        <me:pop ref="CH2oo.log">1.37272e-39</me:pop>
        <me:pop ref="RC2.log">8.18658e-45</me:pop>
        <me:pop ref="Ring2.log">2.22044e-09</me:pop>
        <me:pop ref="Altamine2">0.381345</me:pop>
        <me:pop ref="Formaldehyde.log">0.618655</me:pop>
      </me:population>
      <me:population time="3.16228" logTime="0.5">
        <me:pop ref="CH2oo.log">1.19108e-49</me:pop>
        <me:pop ref="RC2.log">7.66042e-55</me:pop>
        <me:pop ref="Ring2.log">2.22044e-09</me:pop>
        <me:pop ref="Altamine2">0.381345</me:pop>
        <me:pop ref="Formaldehyde.log">0.618655</me:pop>
      </me:population>
      <me:population time="3.98107" logTime="0.6">
        <me:pop ref="CH2oo.log">2.26061e-52</me:pop>
        <me:pop ref="RC2.log">5.70599e-56</me:pop>
        <me:pop ref="Ring2.log">2.22044e-09</me:pop>
        <me:pop ref="Altamine2">0.381345</me:pop>
        <me:pop ref="Formaldehyde.log">0.618655</me:pop>
      </me:population>
      <me:population time="5.01187" logTime="0.7">
        <me:pop ref="CH2oo.log">2.26061e-52</me:pop>
        <me:pop ref="RC2.log">5.70599e-56</me:pop>
        <me:pop ref="Ring2.log">2.22044e-09</me:pop>
        <me:pop ref="Altamine2">0.381345</me:pop>
        <me:pop ref="Formaldehyde.log">0.618655</me:pop>
      </me:population>
      <me:population time="6.30957" logTime="0.8">
        <me:pop ref="CH2oo.log">2.26061e-52</me:pop>
        <me:pop ref="RC2.log">5.70599e-56</me:pop>
        <me:pop ref="Ring2.log">2.22044e-09</me:pop>
        <me:pop ref="Altamine2">0.381345</me:pop>
        <me:pop ref="Formaldehyde.log">0.618655</me:pop>
      </me:population>
      <me:population time="7.94328" logTime="0.9">
        <me:pop ref="CH2oo.log">2.26061e-52</me:pop>
        <me:pop ref="RC2.log">5.70599e-56</me:pop>
        <me:pop ref="Ring2.log">2.22044e-09</me:pop>
        <me:pop ref="Altamine2">0.381345</me:pop>
        <me:pop ref="Formaldehyde.log">0.618655</me:pop>
      </me:population>
      <me:population time="10" logTime="1">
        <me:pop ref="CH2oo.log">2.26061e-52</me:pop>
        <me:pop ref="RC2.log">5.70599e-56</me:pop>
        <me:pop ref="Ring2.log">2.22044e-09</me:pop>
        <me:pop ref="Altamine2">0.381345</me:pop>
        <me:pop ref="Formaldehyde.log">0.618655</me:pop>
      </me:population>
      <me:population time="12.5893" logTime="1.1">
        <me:pop ref="CH2oo.log">2.26061e-52</me:pop>
        <me:pop ref="RC2.log">5.70599e-56</me:pop>
        <me:pop ref="Ring2.log">2.22044e-09</me:pop>
        <me:pop ref="Altamine2">0.381345</me:pop>
        <me:pop ref="Formaldehyde.log">0.618655</me:pop>
      </me:population>
      <me:population time="15.8489" logTime="1.2">
        <me:pop ref="CH2oo.log">2.26061e-52</me:pop>
        <me:pop ref="RC2.log">5.70599e-56</me:pop>
        <me:pop ref="Ring2.log">2.22044e-09</me:pop>
        <me:pop ref="Altamine2">0.381345</me:pop>
        <me:pop ref="Formaldehyde.log">0.618655</me:pop>
      </me:population>
      <me:population time="19.9526" logTime="1.3">
        <me:pop ref="CH2oo.log">2.26061e-52</me:pop>
        <me:pop ref="RC2.log">5.70599e-56</me:pop>
        <me:pop ref="Ring2.log">2.22044e-09</me:pop>
        <me:pop ref="Altamine2">0.381345</me:pop>
        <me:pop ref="Formaldehyde.log">0.618655</me:pop>
      </me:population>
      <me:population time="25.1189" logTime="1.4">
        <me:pop ref="CH2oo.log">2.26061e-52</me:pop>
        <me:pop ref="RC2.log">5.70599e-56</me:pop>
        <me:pop ref="Ring2.log">2.22044e-09</me:pop>
        <me:pop ref="Altamine2">0.381345</me:pop>
        <me:pop ref="Formaldehyde.log">0.618655</me:pop>
      </me:population>
      <me:population time="31.6228" logTime="1.5">
        <me:pop ref="CH2oo.log">2.26061e-52</me:pop>
        <me:pop ref="RC2.log">5.70599e-56</me:pop>
        <me:pop ref="Ring2.log">2.22044e-09</me:pop>
        <me:pop ref="Altamine2">0.381345</me:pop>
        <me:pop ref="Formaldehyde.log">0.618655</me:pop>
      </me:population>
      <me:population time="39.8107" logTime="1.6">
        <me:pop ref="CH2oo.log">2.26061e-52</me:pop>
        <me:pop ref="RC2.log">5.70599e-56</me:pop>
        <me:pop ref="Ring2.log">2.22044e-09</me:pop>
        <me:pop ref="Altamine2">0.381345</me:pop>
        <me:pop ref="Formaldehyde.log">0.618655</me:pop>
      </me:population>
      <me:population time="50.1187" logTime="1.7">
        <me:pop ref="CH2oo.log">2.26061e-52</me:pop>
        <me:pop ref="RC2.log">5.70599e-56</me:pop>
        <me:pop ref="Ring2.log">2.22044e-09</me:pop>
        <me:pop ref="Altamine2">0.381345</me:pop>
        <me:pop ref="Formaldehyde.log">0.618655</me:pop>
      </me:population>
      <me:population time="63.0957" logTime="1.8">
        <me:pop ref="CH2oo.log">2.26061e-52</me:pop>
        <me:pop ref="RC2.log">5.70599e-56</me:pop>
        <me:pop ref="Ring2.log">2.22044e-09</me:pop>
        <me:pop ref="Altamine2">0.381345</me:pop>
        <me:pop ref="Formaldehyde.log">0.618655</me:pop>
      </me:population>
      <me:population time="79.4328" logTime="1.9">
        <me:pop ref="CH2oo.log">2.26061e-52</me:pop>
        <me:pop ref="RC2.log">5.70599e-56</me:pop>
        <me:pop ref="Ring2.log">2.22044e-09</me:pop>
        <me:pop ref="Altamine2">0.381345</me:pop>
        <me:pop ref="Formaldehyde.log">0.618655</me:pop>
      </me:population>
      <me:population time="100" logTime="2">
        <me:pop ref="CH2oo.log">2.26061e-52</me:pop>
        <me:pop ref="RC2.log">5.70599e-56</me:pop>
        <me:pop ref="Ring2.log">2.22044e-09</me:pop>
        <me:pop ref="Altamine2">0.381345</me:pop>
        <me:pop ref="Formaldehyde.log">0.618655</me:pop>
      </me:population>
      <me:population time="125.893" logTime="2.1">
        <me:pop ref="CH2oo.log">2.26061e-52</me:pop>
        <me:pop ref="RC2.log">5.70599e-56</me:pop>
        <me:pop ref="Ring2.log">2.22044e-09</me:pop>
        <me:pop ref="Altamine2">0.381345</me:pop>
        <me:pop ref="Formaldehyde.log">0.618655</me:pop>
      </me:population>
      <me:population time="158.489" logTime="2.2">
        <me:pop ref="CH2oo.log">2.26061e-52</me:pop>
        <me:pop ref="RC2.log">5.70599e-56</me:pop>
        <me:pop ref="Ring2.log">2.22044e-09</me:pop>
        <me:pop ref="Altamine2">0.381345</me:pop>
        <me:pop ref="Formaldehyde.log">0.618655</me:pop>
      </me:population>
      <me:population time="199.526" logTime="2.3">
        <me:pop ref="CH2oo.log">2.26061e-52</me:pop>
        <me:pop ref="RC2.log">5.70599e-56</me:pop>
        <me:pop ref="Ring2.log">2.22044e-09</me:pop>
        <me:pop ref="Altamine2">0.381345</me:pop>
        <me:pop ref="Formaldehyde.log">0.618655</me:pop>
      </me:population>
      <me:population time="251.189" logTime="2.4">
        <me:pop ref="CH2oo.log">2.26061e-52</me:pop>
        <me:pop ref="RC2.log">5.70599e-56</me:pop>
        <me:pop ref="Ring2.log">2.22044e-09</me:pop>
        <me:pop ref="Altamine2">0.381345</me:pop>
        <me:pop ref="Formaldehyde.log">0.618655</me:pop>
      </me:population>
      <me:population time="316.228" logTime="2.5">
        <me:pop ref="CH2oo.log">2.26061e-52</me:pop>
        <me:pop ref="RC2.log">5.70599e-56</me:pop>
        <me:pop ref="Ring2.log">2.22044e-09</me:pop>
        <me:pop ref="Altamine2">0.381345</me:pop>
        <me:pop ref="Formaldehyde.log">0.618655</me:pop>
      </me:population>
      <me:population time="398.107" logTime="2.6">
        <me:pop ref="CH2oo.log">2.26061e-52</me:pop>
        <me:pop ref="RC2.log">5.70599e-56</me:pop>
        <me:pop ref="Ring2.log">2.22044e-09</me:pop>
        <me:pop ref="Altamine2">0.381345</me:pop>
        <me:pop ref="Formaldehyde.log">0.618655</me:pop>
      </me:population>
      <me:population time="501.187" logTime="2.7">
        <me:pop ref="CH2oo.log">2.26061e-52</me:pop>
        <me:pop ref="RC2.log">5.70599e-56</me:pop>
        <me:pop ref="Ring2.log">2.22044e-09</me:pop>
        <me:pop ref="Altamine2">0.381345</me:pop>
        <me:pop ref="Formaldehyde.log">0.618655</me:pop>
      </me:population>
      <me:population time="630.957" logTime="2.8">
        <me:pop ref="CH2oo.log">2.26061e-52</me:pop>
        <me:pop ref="RC2.log">5.70599e-56</me:pop>
        <me:pop ref="Ring2.log">2.22044e-09</me:pop>
        <me:pop ref="Altamine2">0.381345</me:pop>
        <me:pop ref="Formaldehyde.log">0.618655</me:pop>
      </me:population>
      <me:population time="794.328" logTime="2.9">
        <me:pop ref="CH2oo.log">2.26061e-52</me:pop>
        <me:pop ref="RC2.log">5.70599e-56</me:pop>
        <me:pop ref="Ring2.log">2.22044e-09</me:pop>
        <me:pop ref="Altamine2">0.381345</me:pop>
        <me:pop ref="Formaldehyde.log">0.618655</me:pop>
      </me:population>
      <me:population time="1000" logTime="3">
        <me:pop ref="CH2oo.log">2.26061e-52</me:pop>
        <me:pop ref="RC2.log">5.70599e-56</me:pop>
        <me:pop ref="Ring2.log">2.22044e-09</me:pop>
        <me:pop ref="Altamine2">0.381345</me:pop>
        <me:pop ref="Formaldehyde.log">0.618655</me:pop>
      </me:population>
      <me:population time="1258.93" logTime="3.1">
        <me:pop ref="CH2oo.log">2.26061e-52</me:pop>
        <me:pop ref="RC2.log">5.70599e-56</me:pop>
        <me:pop ref="Ring2.log">2.22044e-09</me:pop>
        <me:pop ref="Altamine2">0.381345</me:pop>
        <me:pop ref="Formaldehyde.log">0.618655</me:pop>
      </me:population>
      <me:population time="1584.89" logTime="3.2">
        <me:pop ref="CH2oo.log">2.26061e-52</me:pop>
        <me:pop ref="RC2.log">5.70599e-56</me:pop>
        <me:pop ref="Ring2.log">2.22044e-09</me:pop>
        <me:pop ref="Altamine2">0.381345</me:pop>
        <me:pop ref="Formaldehyde.log">0.618655</me:pop>
      </me:population>
      <me:population time="1995.26" logTime="3.3">
        <me:pop ref="CH2oo.log">2.26061e-52</me:pop>
        <me:pop ref="RC2.log">5.70599e-56</me:pop>
        <me:pop ref="Ring2.log">2.22044e-09</me:pop>
        <me:pop ref="Altamine2">0.381345</me:pop>
        <me:pop ref="Formaldehyde.log">0.618655</me:pop>
      </me:population>
      <me:population time="2511.89" logTime="3.4">
        <me:pop ref="CH2oo.log">2.26061e-52</me:pop>
        <me:pop ref="RC2.log">5.70599e-56</me:pop>
        <me:pop ref="Ring2.log">2.22044e-09</me:pop>
        <me:pop ref="Altamine2">0.381345</me:pop>
        <me:pop ref="Formaldehyde.log">0.618655</me:pop>
      </me:population>
      <me:population time="3162.28" logTime="3.5">
        <me:pop ref="CH2oo.log">2.26061e-52</me:pop>
        <me:pop ref="RC2.log">5.70599e-56</me:pop>
        <me:pop ref="Ring2.log">2.22044e-09</me:pop>
        <me:pop ref="Altamine2">0.381345</me:pop>
        <me:pop ref="Formaldehyde.log">0.618655</me:pop>
      </me:population>
      <me:population time="3981.07" logTime="3.6">
        <me:pop ref="CH2oo.log">2.26061e-52</me:pop>
        <me:pop ref="RC2.log">5.70599e-56</me:pop>
        <me:pop ref="Ring2.log">2.22044e-09</me:pop>
        <me:pop ref="Altamine2">0.381345</me:pop>
        <me:pop ref="Formaldehyde.log">0.618655</me:pop>
      </me:population>
      <me:population time="5011.87" logTime="3.7">
        <me:pop ref="CH2oo.log">2.26061e-52</me:pop>
        <me:pop ref="RC2.log">5.70599e-56</me:pop>
        <me:pop ref="Ring2.log">2.22044e-09</me:pop>
        <me:pop ref="Altamine2">0.381345</me:pop>
        <me:pop ref="Formaldehyde.log">0.618655</me:pop>
      </me:population>
      <me:population time="6309.57" logTime="3.8">
        <me:pop ref="CH2oo.log">2.26061e-52</me:pop>
        <me:pop ref="RC2.log">5.70599e-56</me:pop>
        <me:pop ref="Ring2.log">2.22044e-09</me:pop>
        <me:pop ref="Altamine2">0.381345</me:pop>
        <me:pop ref="Formaldehyde.log">0.618655</me:pop>
      </me:population>
      <me:population time="7943.28" logTime="3.9">
        <me:pop ref="CH2oo.log">2.26061e-52</me:pop>
        <me:pop ref="RC2.log">5.70599e-56</me:pop>
        <me:pop ref="Ring2.log">2.22044e-09</me:pop>
        <me:pop ref="Altamine2">0.381345</me:pop>
        <me:pop ref="Formaldehyde.log">0.618655</me:pop>
      </me:population>
      <me:population time="10000" logTime="4">
        <me:pop ref="CH2oo.log">2.26061e-52</me:pop>
        <me:pop ref="RC2.log">5.70599e-56</me:pop>
        <me:pop ref="Ring2.log">2.22044e-09</me:pop>
        <me:pop ref="Altamine2">0.381345</me:pop>
        <me:pop ref="Formaldehyde.log">0.618655</me:pop>
      </me:population>
      <me:population time="12589.3" logTime="4.1">
        <me:pop ref="CH2oo.log">2.26061e-52</me:pop>
        <me:pop ref="RC2.log">5.70599e-56</me:pop>
        <me:pop ref="Ring2.log">2.22044e-09</me:pop>
        <me:pop ref="Altamine2">0.381345</me:pop>
        <me:pop ref="Formaldehyde.log">0.618655</me:pop>
      </me:population>
      <me:population time="15848.9" logTime="4.2">
        <me:pop ref="CH2oo.log">2.26061e-52</me:pop>
        <me:pop ref="RC2.log">5.70599e-56</me:pop>
        <me:pop ref="Ring2.log">2.22044e-09</me:pop>
        <me:pop ref="Altamine2">0.381345</me:pop>
        <me:pop ref="Formaldehyde.log">0.618655</me:pop>
      </me:population>
      <me:population time="19952.6" logTime="4.3">
        <me:pop ref="CH2oo.log">2.26061e-52</me:pop>
        <me:pop ref="RC2.log">5.70599e-56</me:pop>
        <me:pop ref="Ring2.log">2.22044e-09</me:pop>
        <me:pop ref="Altamine2">0.381345</me:pop>
        <me:pop ref="Formaldehyde.log">0.618655</me:pop>
      </me:population>
      <me:population time="25118.9" logTime="4.4">
        <me:pop ref="CH2oo.log">2.26061e-52</me:pop>
        <me:pop ref="RC2.log">5.70599e-56</me:pop>
        <me:pop ref="Ring2.log">2.22044e-09</me:pop>
        <me:pop ref="Altamine2">0.381345</me:pop>
        <me:pop ref="Formaldehyde.log">0.618655</me:pop>
      </me:population>
      <me:population time="31622.8" logTime="4.5">
        <me:pop ref="CH2oo.log">2.26061e-52</me:pop>
        <me:pop ref="RC2.log">5.70599e-56</me:pop>
        <me:pop ref="Ring2.log">2.22044e-09</me:pop>
        <me:pop ref="Altamine2">0.381345</me:pop>
        <me:pop ref="Formaldehyde.log">0.618655</me:pop>
      </me:population>
      <me:population time="39810.7" logTime="4.6">
        <me:pop ref="CH2oo.log">2.26061e-52</me:pop>
        <me:pop ref="RC2.log">5.70599e-56</me:pop>
        <me:pop ref="Ring2.log">2.22044e-09</me:pop>
        <me:pop ref="Altamine2">0.381345</me:pop>
        <me:pop ref="Formaldehyde.log">0.618655</me:pop>
      </me:population>
      <me:population time="50118.7" logTime="4.7">
        <me:pop ref="CH2oo.log">2.26061e-52</me:pop>
        <me:pop ref="RC2.log">5.70599e-56</me:pop>
        <me:pop ref="Ring2.log">2.22044e-09</me:pop>
        <me:pop ref="Altamine2">0.381345</me:pop>
        <me:pop ref="Formaldehyde.log">0.618655</me:pop>
      </me:population>
      <me:population time="63095.7" logTime="4.8">
        <me:pop ref="CH2oo.log">2.26061e-52</me:pop>
        <me:pop ref="RC2.log">5.70599e-56</me:pop>
        <me:pop ref="Ring2.log">2.22044e-09</me:pop>
        <me:pop ref="Altamine2">0.381345</me:pop>
        <me:pop ref="Formaldehyde.log">0.618655</me:pop>
      </me:population>
      <me:population time="79432.8" logTime="4.9">
        <me:pop ref="CH2oo.log">2.26061e-52</me:pop>
        <me:pop ref="RC2.log">5.70599e-56</me:pop>
        <me:pop ref="Ring2.log">2.22044e-09</me:pop>
        <me:pop ref="Altamine2">0.381345</me:pop>
        <me:pop ref="Formaldehyde.log">0.618655</me:pop>
      </me:population>
      <me:population time="100000" logTime="5">
        <me:pop ref="CH2oo.log">2.26061e-52</me:pop>
        <me:pop ref="RC2.log">5.70599e-56</me:pop>
        <me:pop ref="Ring2.log">2.22044e-09</me:pop>
        <me:pop ref="Altamine2">0.381345</me:pop>
        <me:pop ref="Formaldehyde.log">0.618655</me:pop>
      </me:population>
    </me:populationList>
    <me:rateList T="240" conc="4.02354e+16" bathGas="N2" units="s-1">
      <me:firstOrderLoss ref="CH2oo.log">-35.685</me:firstOrderLoss>
      <me:firstOrderLoss ref="RC2.log">-53582.5</me:firstOrderLoss>
      <me:firstOrderLoss ref="Ring2.log">-5.3916e-16</me:firstOrderLoss>
      <me:firstOrderRate fromRef="CH2oo.log" toRef="RC2.log" reactionType="isomerization">0.31934</me:firstOrderRate>
      <me:firstOrderRate fromRef="CH2oo.log" toRef="Ring2.log" reactionType="isomerization">7.35274e-08</me:firstOrderRate>
      <me:firstOrderRate fromRef="RC2.log" toRef="CH2oo.log" reactionType="isomerization">10186.4</me:firstOrderRate>
      <me:firstOrderRate fromRef="RC2.log" toRef="Ring2.log" reactionType="isomerization">0.000935318</me:firstOrderRate>
      <me:firstOrderRate fromRef="Ring2.log" toRef="CH2oo.log" reactionType="isomerization">3.37128e-42</me:firstOrderRate>
      <me:firstOrderRate fromRef="Ring2.log" toRef="RC2.log" reactionType="isomerization">1.34442e-42</me:firstOrderRate>
      <me:firstOrderRate fromRef="CH2oo.log" toRef="Altamine2" reactionType="irreversible">13.5136</me:firstOrderRate>
      <me:firstOrderRate fromRef="RC2.log" toRef="Altamine2" reactionType="irreversible">16094.8</me:firstOrderRate>
      <me:firstOrderRate fromRef="Ring2.log" toRef="Altamine2" reactionType="irreversible">5.3683e-17</me:firstOrderRate>
      <me:firstOrderRate fromRef="CH2oo.log" toRef="Formaldehyde.log+IsoC2.log" reactionType="irreversible">21.9166</me:firstOrderRate>
      <me:firstOrderRate fromRef="RC2.log" toRef="Formaldehyde.log+IsoC2.log" reactionType="irreversible">27191.6</me:firstOrderRate>
      <me:firstOrderRate fromRef="Ring2.log" toRef="Formaldehyde.log+IsoC2.log" reactionType="irreversible">4.85477e-16</me:firstOrderRate>
    </me:rateList>
    <me:eigenvalueList number="963" selection="12">
      <me:eigenvalue>-1.95283e+08</me:eigenvalue>
      <me:eigenvalue>-1.81858e+08</me:eigenvalue>
      <me:eigenvalue>-1.69556e+08</me:eigenvalue>
      <me:eigenvalue>-1.58718e+08</me:eigenvalue>
      <me:eigenvalue>-1.49745e+08</me:eigenvalue>
      <me:eigenvalue>-1.41842e+08</me:eigenvalue>
      <me:eigenvalue>-1.31044e+08</me:eigenvalue>
      <me:eigenvalue>-1.09914e+08</me:eigenvalue>
      <me:eigenvalue>-1.04949e+08</me:eigenvalue>
      <me:eigenvalue>-946207</me:eigenvalue>
      <me:eigenvalue>-41.3198</me:eigenvalue>
      <me:eigenvalue>-5.9123e-16</me:eigenvalue>
    </me:eigenvalueList>
    <me:populationList T="240" conc="1.60942e+18">
      <me:population time="1e-10" logTime="-10">
        <me:pop ref="CH2oo.log">1</me:pop>
        <me:pop ref="RC2.log">2.05075e-07</me:pop>
        <me:pop ref="Ring2.log">2.73436e-09</me:pop>
        <me:pop ref="Altamine2">2.21752e-10</me:pop>
        <me:pop ref="Formaldehyde.log">3.5709e-10</me:pop>
      </me:population>
      <me:population time="1.25893e-10" logTime="-9.9">
        <me:pop ref="CH2oo.log">1</me:pop>
        <me:pop ref="RC2.log">2.07631e-07</me:pop>
        <me:pop ref="Ring2.log">3.30002e-09</me:pop>
        <me:pop ref="Altamine2">3.4071e-10</me:pop>
        <me:pop ref="Formaldehyde.log">5.48721e-10</me:pop>
      </me:population>
      <me:population time="1.58489e-10" logTime="-9.8">
        <me:pop ref="CH2oo.log">1</me:pop>
        <me:pop ref="RC2.log">2.10229e-07</me:pop>
        <me:pop ref="Ring2.log">3.9409e-09</me:pop>
        <me:pop ref="Altamine2">5.19001e-10</me:pop>
        <me:pop ref="Formaldehyde.log">8.36093e-10</me:pop>
      </me:population>
      <me:population time="1.99526e-10" logTime="-9.7">
        <me:pop ref="CH2oo.log">1</me:pop>
        <me:pop ref="RC2.log">2.12905e-07</me:pop>
        <me:pop ref="Ring2.log">4.64857e-09</me:pop>
        <me:pop ref="Altamine2">7.82841e-10</me:pop>
        <me:pop ref="Formaldehyde.log">1.26164e-09</me:pop>
      </me:population>
      <me:population time="2.51189e-10" logTime="-9.6">
        <me:pop ref="CH2oo.log">1</me:pop>
        <me:pop ref="RC2.log">2.15751e-07</me:pop>
        <me:pop ref="Ring2.log">5.40615e-09</me:pop>
        <me:pop ref="Altamine2">1.16766e-09</me:pop>
        <me:pop ref="Formaldehyde.log">1.8828e-09</me:pop>
      </me:population>
      <me:population time="3.16228e-10" logTime="-9.5">
        <me:pop ref="CH2oo.log">1</me:pop>
        <me:pop ref="RC2.log">2.18923e-07</me:pop>
        <me:pop ref="Ring2.log">6.18777e-09</me:pop>
        <me:pop ref="Altamine2">1.7199e-09</me:pop>
        <me:pop ref="Formaldehyde.log">2.77495e-09</me:pop>
      </me:population>
      <me:population time="3.98107e-10" logTime="-9.4">
        <me:pop ref="CH2oo.log">1</me:pop>
        <me:pop ref="RC2.log">2.22613e-07</me:pop>
        <me:pop ref="Ring2.log">6.96009e-09</me:pop>
        <me:pop ref="Altamine2">2.49856e-09</me:pop>
        <me:pop ref="Formaldehyde.log">4.03395e-09</me:pop>
      </me:population>
      <me:population time="5.01187e-10" logTime="-9.3">
        <me:pop ref="CH2oo.log">1</me:pop>
        <me:pop ref="RC2.log">2.27021e-07</me:pop>
        <me:pop ref="Ring2.log">7.68649e-09</me:pop>
        <me:pop ref="Altamine2">3.57625e-09</me:pop>
        <me:pop ref="Formaldehyde.log">5.77795e-09</me:pop>
      </me:population>
      <me:population time="6.30957e-10" logTime="-9.2">
        <me:pop ref="CH2oo.log">1</me:pop>
        <me:pop ref="RC2.log">2.32337e-07</me:pop>
        <me:pop ref="Ring2.log">8.33343e-09</me:pop>
        <me:pop ref="Altamine2">5.04011e-09</me:pop>
        <me:pop ref="Formaldehyde.log">8.14885e-09</me:pop>
      </me:population>
      <me:population time="7.94328e-10" logTime="-9.1">
        <me:pop ref="CH2oo.log">1</me:pop>
        <me:pop ref="RC2.log">2.3875e-07</me:pop>
        <me:pop ref="Ring2.log">8.87785e-09</me:pop>
        <me:pop ref="Altamine2">6.99325e-09</me:pop>
        <me:pop ref="Formaldehyde.log">1.13146e-08</me:pop>
      </me:population>
      <me:population time="1e-09" logTime="-9">
        <me:pop ref="CH2oo.log">1</me:pop>
        <me:pop ref="RC2.log">2.46466e-07</me:pop>
        <me:pop ref="Ring2.log">9.31261e-09</me:pop>
        <me:pop ref="Altamine2">9.55801e-09</me:pop>
        <me:pop ref="Formaldehyde.log">1.54747e-08</me:pop>
      </me:population>
      <me:population time="1.25893e-09" logTime="-8.9">
        <me:pop ref="CH2oo.log">1</me:pop>
        <me:pop ref="RC2.log">2.55731e-07</me:pop>
        <me:pop ref="Ring2.log">9.6473e-09</me:pop>
        <me:pop ref="Altamine2">1.28824e-08</me:pop>
        <me:pop ref="Formaldehyde.log">2.087e-08</me:pop>
      </me:population>
      <me:population time="1.58489e-09" logTime="-8.8">
        <me:pop ref="CH2oo.log">1</me:pop>
        <me:pop ref="RC2.log">2.66857e-07</me:pop>
        <me:pop ref="Ring2.log">9.90336e-09</me:pop>
        <me:pop ref="Altamine2">1.71503e-08</me:pop>
        <me:pop ref="Formaldehyde.log">2.78002e-08</me:pop>
      </me:population>
      <me:population time="1.99526e-09" logTime="-8.7">
        <me:pop ref="CH2oo.log">1</me:pop>
        <me:pop ref="RC2.log">2.80244e-07</me:pop>
        <me:pop ref="Ring2.log">1.01058e-08</me:pop>
        <me:pop ref="Altamine2">2.25955e-08</me:pop>
        <me:pop ref="Formaldehyde.log">3.66458e-08</me:pop>
      </me:population>
      <me:population time="2.51189e-09" logTime="-8.6">
        <me:pop ref="CH2oo.log">1</me:pop>
        <me:pop ref="RC2.log">2.96412e-07</me:pop>
        <me:pop ref="Ring2.log">1.0276e-08</me:pop>
        <me:pop ref="Altamine2">2.9518e-08</me:pop>
        <me:pop ref="Formaldehyde.log">4.78953e-08</me:pop>
      </me:population>
      <me:population time="3.16228e-09" logTime="-8.5">
        <me:pop ref="CH2oo.log">1</me:pop>
        <me:pop ref="RC2.log">3.16021e-07</me:pop>
        <me:pop ref="Ring2.log">1.04282e-08</me:pop>
        <me:pop ref="Altamine2">3.83021e-08</me:pop>
        <me:pop ref="Formaldehyde.log">6.21746e-08</me:pop>
      </me:population>
      <me:population time="3.98107e-09" logTime="-8.4">
        <me:pop ref="CH2oo.log">1</me:pop>
        <me:pop ref="RC2.log">3.3989e-07</me:pop>
        <me:pop ref="Ring2.log">1.05702e-08</me:pop>
        <me:pop ref="Altamine2">4.94379e-08</me:pop>
        <me:pop ref="Formaldehyde.log">8.02819e-08</me:pop>
      </me:population>
      <me:population time="5.01187e-09" logTime="-8.3">
        <me:pop ref="CH2oo.log">0.999999</me:pop>
        <me:pop ref="RC2.log">3.69011e-07</me:pop>
        <me:pop ref="Ring2.log">1.07054e-08</me:pop>
        <me:pop ref="Altamine2">6.35472e-08</me:pop>
        <me:pop ref="Formaldehyde.log">1.0323e-07</me:pop>
      </me:population>
      <me:population time="6.30957e-09" logTime="-8.2">
        <me:pop ref="CH2oo.log">0.999999</me:pop>
        <me:pop ref="RC2.log">4.0459e-07</me:pop>
        <me:pop ref="Ring2.log">1.08339e-08</me:pop>
        <me:pop ref="Altamine2">8.1416e-08</me:pop>
        <me:pop ref="Formaldehyde.log">1.323e-07</me:pop>
      </me:population>
      <me:population time="7.94328e-09" logTime="-8.1">
        <me:pop ref="CH2oo.log">0.999999</me:pop>
        <me:pop ref="RC2.log">4.48113e-07</me:pop>
        <me:pop ref="Ring2.log">1.09543e-08</me:pop>
        <me:pop ref="Altamine2">1.04034e-07</me:pop>
        <me:pop ref="Formaldehyde.log">1.69104e-07</me:pop>
      </me:population>
      <me:population time="1e-08" logTime="-8">
        <me:pop ref="CH2oo.log">0.999999</me:pop>
        <me:pop ref="RC2.log">5.01452e-07</me:pop>
        <me:pop ref="Ring2.log">1.10648e-08</me:pop>
        <me:pop ref="Altamine2">1.32645e-07</me:pop>
        <me:pop ref="Formaldehyde.log">2.15668e-07</me:pop>
      </me:population>
      <me:population time="1.25893e-08" logTime="-7.9">
        <me:pop ref="CH2oo.log">0.999999</me:pop>
        <me:pop ref="RC2.log">5.6699e-07</me:pop>
        <me:pop ref="Ring2.log">1.11651e-08</me:pop>
        <me:pop ref="Altamine2">1.6881e-07</me:pop>
        <me:pop ref="Formaldehyde.log">2.74536e-07</me:pop>
      </me:population>
      <me:population time="1.58489e-08" logTime="-7.8">
        <me:pop ref="CH2oo.log">0.999999</me:pop>
        <me:pop ref="RC2.log">6.47769e-07</me:pop>
        <me:pop ref="Ring2.log">1.12567e-08</me:pop>
        <me:pop ref="Altamine2">2.1449e-07</me:pop>
        <me:pop ref="Formaldehyde.log">3.48901e-07</me:pop>
      </me:population>
      <me:population time="1.99526e-08" logTime="-7.7">
        <me:pop ref="CH2oo.log">0.999999</me:pop>
        <me:pop ref="RC2.log">7.47656e-07</me:pop>
        <me:pop ref="Ring2.log">1.1343e-08</me:pop>
        <me:pop ref="Altamine2">2.72148e-07</me:pop>
        <me:pop ref="Formaldehyde.log">4.42774e-07</me:pop>
      </me:population>
      <me:population time="2.51189e-08" logTime="-7.6">
        <me:pop ref="CH2oo.log">0.999998</me:pop>
        <me:pop ref="RC2.log">8.71537e-07</me:pop>
        <me:pop ref="Ring2.log">1.14286e-08</me:pop>
        <me:pop ref="Altamine2">3.44885e-07</me:pop>
        <me:pop ref="Formaldehyde.log">5.61205e-07</me:pop>
      </me:population>
      <me:population time="3.16228e-08" logTime="-7.5">
        <me:pop ref="CH2oo.log">0.999998</me:pop>
        <me:pop ref="RC2.log">1.02553e-06</me:pop>
        <me:pop ref="Ring2.log">1.15194e-08</me:pop>
        <me:pop ref="Altamine2">4.36604e-07</me:pop>
        <me:pop ref="Formaldehyde.log">7.10552e-07</me:pop>
      </me:population>
      <me:population time="3.98107e-08" logTime="-7.4">
        <me:pop ref="CH2oo.log">0.999997</me:pop>
        <me:pop ref="RC2.log">1.21722e-06</me:pop>
        <me:pop ref="Ring2.log">1.16225e-08</me:pop>
        <me:pop ref="Altamine2">5.52228e-07</me:pop>
        <me:pop ref="Formaldehyde.log">8.98835e-07</me:pop>
      </me:population>
      <me:population time="5.01187e-08" logTime="-7.3">
        <me:pop ref="CH2oo.log">0.999997</me:pop>
        <me:pop ref="RC2.log">1.4559e-06</me:pop>
        <me:pop ref="Ring2.log">1.17455e-08</me:pop>
        <me:pop ref="Altamine2">6.97975e-07</me:pop>
        <me:pop ref="Formaldehyde.log">1.13618e-06</me:pop>
      </me:population>
      <me:population time="6.30957e-08" logTime="-7.2">
        <me:pop ref="CH2oo.log">0.999996</me:pop>
        <me:pop ref="RC2.log">1.7528e-06</me:pop>
        <me:pop ref="Ring2.log">1.18971e-08</me:pop>
        <me:pop ref="Altamine2">8.817e-07</me:pop>
        <me:pop ref="Formaldehyde.log">1.43539e-06</me:pop>
      </me:population>
      <me:population time="7.94328e-08" logTime="-7.1">
        <me:pop ref="CH2oo.log">0.999995</me:pop>
        <me:pop ref="RC2.log">2.1213e-06</me:pop>
        <me:pop ref="Ring2.log">1.20873e-08</me:pop>
        <me:pop ref="Altamine2">1.11335e-06</me:pop>
        <me:pop ref="Formaldehyde.log">1.81266e-06</me:pop>
      </me:population>
      <me:population time="1e-07" logTime="-7">
        <me:pop ref="CH2oo.log">0.999994</me:pop>
        <me:pop ref="RC2.log">2.57715e-06</me:pop>
        <me:pop ref="Ring2.log">1.23274e-08</me:pop>
        <me:pop ref="Altamine2">1.40551e-06</me:pop>
        <me:pop ref="Formaldehyde.log">2.28853e-06</me:pop>
      </me:population>
      <me:population time="1.25893e-07" logTime="-6.9">
        <me:pop ref="CH2oo.log">0.999992</me:pop>
        <me:pop ref="RC2.log">3.13855e-06</me:pop>
        <me:pop ref="Ring2.log">1.26312e-08</me:pop>
        <me:pop ref="Altamine2">1.77414e-06</me:pop>
        <me:pop ref="Formaldehyde.log">2.88902e-06</me:pop>
      </me:population>
      <me:population time="1.58489e-07" logTime="-6.8">
        <me:pop ref="CH2oo.log">0.99999</me:pop>
        <me:pop ref="RC2.log">3.82604e-06</me:pop>
        <me:pop ref="Ring2.log">1.30165e-08</me:pop>
        <me:pop ref="Altamine2">2.23951e-06</me:pop>
        <me:pop ref="Formaldehyde.log">3.64716e-06</me:pop>
      </me:population>
      <me:population time="1.99526e-07" logTime="-6.7">
        <me:pop ref="CH2oo.log">0.999988</me:pop>
        <me:pop ref="RC2.log">4.66192e-06</me:pop>
        <me:pop ref="Ring2.log">1.35056e-08</me:pop>
        <me:pop ref="Altamine2">2.82732e-06</me:pop>
        <me:pop ref="Formaldehyde.log">4.60493e-06</me:pop>
      </me:population>
      <me:population time="2.51189e-07" logTime="-6.6">
        <me:pop ref="CH2oo.log">0.999985</me:pop>
        <me:pop ref="RC2.log">5.66911e-06</me:pop>
        <me:pop ref="Ring2.log">1.41278e-08</me:pop>
        <me:pop ref="Altamine2">3.57033e-06</me:pop>
        <me:pop ref="Formaldehyde.log">5.81576e-06</me:pop>
      </me:population>
      <me:population time="3.16228e-07" logTime="-6.5">
        <me:pop ref="CH2oo.log">0.999981</me:pop>
        <me:pop ref="RC2.log">6.86904e-06</me:pop>
        <me:pop ref="Ring2.log">1.49205e-08</me:pop>
        <me:pop ref="Altamine2">4.51024e-06</me:pop>
        <me:pop ref="Formaldehyde.log">7.34776e-06</me:pop>
      </me:population>
      <me:population time="3.98107e-07" logTime="-6.4">
        <me:pop ref="CH2oo.log">0.999977</me:pop>
        <me:pop ref="RC2.log">8.27836e-06</me:pop>
        <me:pop ref="Ring2.log">1.59328e-08</me:pop>
        <me:pop ref="Altamine2">5.70022e-06</me:pop>
        <me:pop ref="Formaldehyde.log">9.28782e-06</me:pop>
      </me:population>
      <me:population time="5.01187e-07" logTime="-6.3">
        <me:pop ref="CH2oo.log">0.999971</me:pop>
        <me:pop ref="RC2.log">9.90415e-06</me:pop>
        <me:pop ref="Ring2.log">1.72279e-08</me:pop>
        <me:pop ref="Altamine2">7.20816e-06</me:pop>
        <me:pop ref="Formaldehyde.log">1.17469e-05</me:pop>
      </me:population>
      <me:population time="6.30957e-07" logTime="-6.2">
        <me:pop ref="CH2oo.log">0.999964</me:pop>
        <me:pop ref="RC2.log">1.17378e-05</me:pop>
        <me:pop ref="Ring2.log">1.88882e-08</me:pop>
        <me:pop ref="Altamine2">9.12067e-06</me:pop>
        <me:pop ref="Formaldehyde.log">1.48666e-05</me:pop>
      </me:population>
      <me:population time="7.94328e-07" logTime="-6.1">
        <me:pop ref="CH2oo.log">0.999956</me:pop>
        <me:pop ref="RC2.log">1.37481e-05</me:pop>
        <me:pop ref="Ring2.log">2.10203e-08</me:pop>
        <me:pop ref="Altamine2">1.15482e-05</me:pop>
        <me:pop ref="Formaldehyde.log">1.88276e-05</me:pop>
      </me:population>
      <me:population time="1e-06" logTime="-6">
        <me:pop ref="CH2oo.log">0.999946</me:pop>
        <me:pop ref="RC2.log">1.58745e-05</me:pop>
        <me:pop ref="Ring2.log">2.3761e-08</me:pop>
        <me:pop ref="Altamine2">1.4631e-05</me:pop>
        <me:pop ref="Formaldehyde.log">2.38595e-05</me:pop>
      </me:population>
      <me:population time="1.25893e-06" logTime="-5.9">
        <me:pop ref="CH2oo.log">0.999933</me:pop>
        <me:pop ref="RC2.log">1.80253e-05</me:pop>
        <me:pop ref="Ring2.log">2.72852e-08</me:pop>
        <me:pop ref="Altamine2">1.8547e-05</me:pop>
        <me:pop ref="Formaldehyde.log">3.02535e-05</me:pop>
      </me:population>
      <me:population time="1.58489e-06" logTime="-5.8">
        <me:pop ref="CH2oo.log">0.999918</me:pop>
        <me:pop ref="RC2.log">2.00814e-05</me:pop>
        <me:pop ref="Ring2.log">3.18131e-08</me:pop>
        <me:pop ref="Altamine2">2.35202e-05</me:pop>
        <me:pop ref="Formaldehyde.log">3.8376e-05</me:pop>
      </me:population>
      <me:population time="1.99526e-06" logTime="-5.7">
        <me:pop ref="CH2oo.log">0.9999</me:pop>
        <me:pop ref="RC2.log">2.19125e-05</me:pop>
        <me:pop ref="Ring2.log">3.76196e-08</me:pop>
        <me:pop ref="Altamine2">2.98314e-05</me:pop>
        <me:pop ref="Formaldehyde.log">4.86865e-05</me:pop>
      </me:population>
      <me:population time="2.51189e-06" logTime="-5.6">
        <me:pop ref="CH2oo.log">0.999877</me:pop>
        <me:pop ref="RC2.log">2.34046e-05</me:pop>
        <me:pop ref="Ring2.log">4.50434e-08</me:pop>
        <me:pop ref="Altamine2">3.78308e-05</me:pop>
        <me:pop ref="Formaldehyde.log">6.17577e-05</me:pop>
      </me:population>
      <me:population time="3.16228e-06" logTime="-5.5">
        <me:pop ref="CH2oo.log">0.999849</me:pop>
        <me:pop ref="RC2.log">2.4492e-05</me:pop>
        <me:pop ref="Ring2.log">5.45001e-08</me:pop>
        <me:pop ref="Altamine2">4.79538e-05</me:pop>
        <me:pop ref="Formaldehyde.log">7.83015e-05</me:pop>
      </me:population>
      <me:population time="3.98107e-06" logTime="-5.4">
        <me:pop ref="CH2oo.log">0.999815</me:pop>
        <me:pop ref="RC2.log">2.51811e-05</me:pop>
        <me:pop ref="Ring2.log">6.65003e-08</me:pop>
        <me:pop ref="Altamine2">6.0743e-05</me:pop>
        <me:pop ref="Formaldehyde.log">9.92045e-05</me:pop>
      </me:population>
      <me:population time="5.01187e-06" logTime="-5.3">
        <me:pop ref="CH2oo.log">0.999772</me:pop>
        <me:pop ref="RC2.log">2.55473e-05</me:pop>
        <me:pop ref="Ring2.log">8.16774e-08</me:pop>
        <me:pop ref="Altamine2">7.68764e-05</me:pop>
        <me:pop ref="Formaldehyde.log">0.000125575</me:pop>
      </me:population>
      <me:population time="6.30957e-06" logTime="-5.2">
        <me:pop ref="CH2oo.log">0.999718</me:pop>
        <me:pop ref="RC2.log">2.57031e-05</me:pop>
        <me:pop ref="Ring2.log">1.00826e-07</me:pop>
        <me:pop ref="Altamine2">9.72067e-05</me:pop>
        <me:pop ref="Formaldehyde.log">0.000158806</me:pop>
      </me:population>
      <me:population time="7.94328e-06" logTime="-5.1">
        <me:pop ref="CH2oo.log">0.999651</me:pop>
        <me:pop ref="RC2.log">2.57526e-05</me:pop>
        <me:pop ref="Ring2.log">1.24952e-07</me:pop>
        <me:pop ref="Altamine2">0.000122809</me:pop>
        <me:pop ref="Formaldehyde.log">0.000200655</me:pop>
      </me:population>
      <me:population time="1e-05" logTime="-5">
        <me:pop ref="CH2oo.log">0.999566</me:pop>
        <me:pop ref="RC2.log">2.57623e-05</me:pop>
        <me:pop ref="Ring2.log">1.5533e-07</me:pop>
        <me:pop ref="Altamine2">0.000155042</me:pop>
        <me:pop ref="Formaldehyde.log">0.000253342</me:pop>
      </me:population>
      <me:population time="1.25893e-05" logTime="-4.9">
        <me:pop ref="CH2oo.log">0.999459</me:pop>
        <me:pop ref="RC2.log">2.57614e-05</me:pop>
        <me:pop ref="Ring2.log">1.93571e-07</me:pop>
        <me:pop ref="Altamine2">0.000195618</me:pop>
        <me:pop ref="Formaldehyde.log">0.000319666</me:pop>
      </me:population>
      <me:population time="1.58489e-05" logTime="-4.8">
        <me:pop ref="CH2oo.log">0.999324</me:pop>
        <me:pop ref="RC2.log">2.57581e-05</me:pop>
        <me:pop ref="Ring2.log">2.41709e-07</me:pop>
        <me:pop ref="Altamine2">0.000246694</me:pop>
        <me:pop ref="Formaldehyde.log">0.000403153</me:pop>
      </me:population>
      <me:population time="1.99526e-05" logTime="-4.7">
        <me:pop ref="CH2oo.log">0.999155</me:pop>
        <me:pop ref="RC2.log">2.57537e-05</me:pop>
        <me:pop ref="Ring2.log">3.02301e-07</me:pop>
        <me:pop ref="Altamine2">0.000310984</me:pop>
        <me:pop ref="Formaldehyde.log">0.000508241</me:pop>
      </me:population>
      <me:population time="2.51189e-05" logTime="-4.6">
        <me:pop ref="CH2oo.log">0.998941</me:pop>
        <me:pop ref="RC2.log">2.57482e-05</me:pop>
        <me:pop ref="Ring2.log">3.78568e-07</me:pop>
        <me:pop ref="Altamine2">0.000391906</me:pop>
        <me:pop ref="Formaldehyde.log">0.000640513</me:pop>
      </me:population>
      <me:population time="3.16228e-05" logTime="-4.5">
        <me:pop ref="CH2oo.log">0.998673</me:pop>
        <me:pop ref="RC2.log">2.57413e-05</me:pop>
        <me:pop ref="Ring2.log">4.74559e-07</me:pop>
        <me:pop ref="Altamine2">0.000493756</me:pop>
        <me:pop ref="Formaldehyde.log">0.000806994</me:pop>
      </me:population>
      <me:population time="3.98107e-05" logTime="-4.4">
        <me:pop ref="CH2oo.log">0.998335</me:pop>
        <me:pop ref="RC2.log">2.57326e-05</me:pop>
        <me:pop ref="Ring2.log">5.95368e-07</me:pop>
        <me:pop ref="Altamine2">0.000621939</me:pop>
        <me:pop ref="Formaldehyde.log">0.00101652</me:pop>
      </me:population>
      <me:population time="5.01187e-05" logTime="-4.3">
        <me:pop ref="CH2oo.log">0.99791</me:pop>
        <me:pop ref="RC2.log">2.57216e-05</me:pop>
        <me:pop ref="Ring2.log">7.474e-07</me:pop>
        <me:pop ref="Altamine2">0.00078325</me:pop>
        <me:pop ref="Formaldehyde.log">0.00128019</me:pop>
      </me:population>
      <me:population time="6.30957e-05" logTime="-4.2">
        <me:pop ref="CH2oo.log">0.997375</me:pop>
        <me:pop ref="RC2.log">2.57078e-05</me:pop>
        <me:pop ref="Ring2.log">9.38704e-07</me:pop>
        <me:pop ref="Altamine2">0.00098623</me:pop>
        <me:pop ref="Formaldehyde.log">0.00161198</me:pop>
      </me:population>
      <me:population time="7.94328e-05" logTime="-4.1">
        <me:pop ref="CH2oo.log">0.996702</me:pop>
        <me:pop ref="RC2.log">2.56905e-05</me:pop>
        <me:pop ref="Ring2.log">1.1794e-06</me:pop>
        <me:pop ref="Altamine2">0.00124161</me:pop>
        <me:pop ref="Formaldehyde.log">0.00202942</me:pop>
      </me:population>
      <me:population time="0.0001" logTime="-4">
        <me:pop ref="CH2oo.log">0.995855</me:pop>
        <me:pop ref="RC2.log">2.56687e-05</me:pop>
        <me:pop ref="Ring2.log">1.48218e-06</me:pop>
        <me:pop ref="Altamine2">0.00156288</me:pop>
        <me:pop ref="Formaldehyde.log">0.00255454</me:pop>
      </me:population>
      <me:population time="0.000125893" logTime="-3.9">
        <me:pop ref="CH2oo.log">0.994791</me:pop>
        <me:pop ref="RC2.log">2.56412e-05</me:pop>
        <me:pop ref="Ring2.log">1.86299e-06</me:pop>
        <me:pop ref="Altamine2">0.00196693</me:pop>
        <me:pop ref="Formaldehyde.log">0.00321501</me:pop>
      </me:population>
      <me:population time="0.000158489" logTime="-3.8">
        <me:pop ref="CH2oo.log">0.993452</me:pop>
        <me:pop ref="RC2.log">2.56067e-05</me:pop>
        <me:pop ref="Ring2.log">2.34183e-06</me:pop>
        <me:pop ref="Altamine2">0.002475</me:pop>
        <me:pop ref="Formaldehyde.log">0.00404547</me:pop>
      </me:population>
      <me:population time="0.000199526" logTime="-3.7">
        <me:pop ref="CH2oo.log">0.991768</me:pop>
        <me:pop ref="RC2.log">2.55633e-05</me:pop>
        <me:pop ref="Ring2.log">2.94374e-06</me:pop>
        <me:pop ref="Altamine2">0.00311364</me:pop>
        <me:pop ref="Formaldehyde.log">0.00508938</me:pop>
      </me:population>
      <me:population time="0.000251189" logTime="-3.6">
        <me:pop ref="CH2oo.log">0.989654</me:pop>
        <me:pop ref="RC2.log">2.55088e-05</me:pop>
        <me:pop ref="Ring2.log">3.70004e-06</me:pop>
        <me:pop ref="Altamine2">0.00391611</me:pop>
        <me:pop ref="Formaldehyde.log">0.00640106</me:pop>
      </me:population>
      <me:population time="0.000316228" logTime="-3.5">
        <me:pop ref="CH2oo.log">0.986998</me:pop>
        <me:pop ref="RC2.log">2.54403e-05</me:pop>
        <me:pop ref="Ring2.log">4.64988e-06</me:pop>
        <me:pop ref="Altamine2">0.00492392</me:pop>
        <me:pop ref="Formaldehyde.log">0.0080484</me:pop>
      </me:population>
      <me:population time="0.000398107" logTime="-3.4">
        <me:pop ref="CH2oo.log">0.983664</me:pop>
        <me:pop ref="RC2.log">2.53544e-05</me:pop>
        <me:pop ref="Ring2.log">5.84203e-06</me:pop>
        <me:pop ref="Altamine2">0.00618883</me:pop>
        <me:pop ref="Formaldehyde.log">0.010116</me:pop>
      </me:population>
      <me:population time="0.000501187" logTime="-3.3">
        <me:pop ref="CH2oo.log">0.979483</me:pop>
        <me:pop ref="RC2.log">2.52467e-05</me:pop>
        <me:pop ref="Ring2.log">7.33713e-06</me:pop>
        <me:pop ref="Altamine2">0.00777519</me:pop>
        <me:pop ref="Formaldehyde.log">0.012709</me:pop>
      </me:population>
      <me:population time="0.000630957" logTime="-3.2">
        <me:pop ref="CH2oo.log">0.974245</me:pop>
        <me:pop ref="RC2.log">2.51116e-05</me:pop>
        <me:pop ref="Ring2.log">9.21032e-06</me:pop>
        <me:pop ref="Altamine2">0.00976272</me:pop>
        <me:pop ref="Formaldehyde.log">0.0159578</me:pop>
      </me:population>
      <me:population time="0.000794328" logTime="-3.1">
        <me:pop ref="CH2oo.log">0.967691</me:pop>
        <me:pop ref="RC2.log">2.49427e-05</me:pop>
        <me:pop ref="Ring2.log">1.15543e-05</me:pop>
        <me:pop ref="Altamine2">0.0122498</me:pop>
        <me:pop ref="Formaldehyde.log">0.020023</me:pop>
      </me:population>
      <me:population time="0.001" logTime="-3">
        <me:pop ref="CH2oo.log">0.959502</me:pop>
        <me:pop ref="RC2.log">2.47316e-05</me:pop>
        <me:pop ref="Ring2.log">1.44828e-05</me:pop>
        <me:pop ref="Altamine2">0.015357</me:pop>
        <me:pop ref="Formaldehyde.log">0.025102</me:pop>
      </me:population>
      <me:population time="0.00125893" logTime="-2.9">
        <me:pop ref="CH2oo.log">0.949291</me:pop>
        <me:pop ref="RC2.log">2.44684e-05</me:pop>
        <me:pop ref="Ring2.log">1.81343e-05</me:pop>
        <me:pop ref="Altamine2">0.0192314</me:pop>
        <me:pop ref="Formaldehyde.log">0.0314349</me:pop>
      </me:population>
      <me:population time="0.00158489" logTime="-2.8">
        <me:pop ref="CH2oo.log">0.936591</me:pop>
        <me:pop ref="RC2.log">2.41411e-05</me:pop>
        <me:pop ref="Ring2.log">2.26761e-05</me:pop>
        <me:pop ref="Altamine2">0.0240504</me:pop>
        <me:pop ref="Formaldehyde.log">0.0393119</me:pop>
      </me:population>
      <me:population time="0.00199526" logTime="-2.7">
        <me:pop ref="CH2oo.log">0.920844</me:pop>
        <me:pop ref="RC2.log">2.37352e-05</me:pop>
        <me:pop ref="Ring2.log">2.83076e-05</me:pop>
        <me:pop ref="Altamine2">0.0300256</me:pop>
        <me:pop ref="Formaldehyde.log">0.0490788</me:pop>
      </me:population>
      <me:population time="0.00251189" logTime="-2.6">
        <me:pop ref="CH2oo.log">0.901395</me:pop>
        <me:pop ref="RC2.log">2.32339e-05</me:pop>
        <me:pop ref="Ring2.log">3.52627e-05</me:pop>
        <me:pop ref="Altamine2">0.0374053</me:pop>
        <me:pop ref="Formaldehyde.log">0.0611415</me:pop>
      </me:population>
      <me:population time="0.00316228" logTime="-2.5">
        <me:pop ref="CH2oo.log">0.877493</me:pop>
        <me:pop ref="RC2.log">2.26178e-05</me:pop>
        <me:pop ref="Ring2.log">4.38103e-05</me:pop>
        <me:pop ref="Altamine2">0.0464745</me:pop>
        <me:pop ref="Formaldehyde.log">0.0759658</me:pop>
      </me:population>
      <me:population time="0.00398107" logTime="-2.4">
        <me:pop ref="CH2oo.log">0.848302</me:pop>
        <me:pop ref="RC2.log">2.18654e-05</me:pop>
        <me:pop ref="Ring2.log">5.42495e-05</me:pop>
        <me:pop ref="Altamine2">0.0575509</me:pop>
        <me:pop ref="Formaldehyde.log">0.0940709</me:pop>
      </me:population>
      <me:population time="0.00501187" logTime="-2.3">
        <me:pop ref="CH2oo.log">0.812929</me:pop>
        <me:pop ref="RC2.log">2.09536e-05</me:pop>
        <me:pop ref="Ring2.log">6.68993e-05</me:pop>
        <me:pop ref="Altamine2">0.0709728</me:pop>
        <me:pop ref="Formaldehyde.log">0.11601</me:pop>
      </me:population>
      <me:population time="0.00630957" logTime="-2.2">
        <me:pop ref="CH2oo.log">0.770488</me:pop>
        <me:pop ref="RC2.log">1.98597e-05</me:pop>
        <me:pop ref="Ring2.log">8.20772e-05</me:pop>
        <me:pop ref="Altamine2">0.087077</me:pop>
        <me:pop ref="Formaldehyde.log">0.142333</me:pop>
      </me:population>
      <me:population time="0.00794328" logTime="-2.1">
        <me:pop ref="CH2oo.log">0.720193</me:pop>
        <me:pop ref="RC2.log">1.85633e-05</me:pop>
        <me:pop ref="Ring2.log">0.000100063</me:pop>
        <me:pop ref="Altamine2">0.106161</me:pop>
        <me:pop ref="Formaldehyde.log">0.173528</me:pop>
      </me:population>
      <me:population time="0.01" logTime="-2">
        <me:pop ref="CH2oo.log">0.661517</me:pop>
        <me:pop ref="RC2.log">1.70509e-05</me:pop>
        <me:pop ref="Ring2.log">0.000121047</me:pop>
        <me:pop ref="Altamine2">0.128425</me:pop>
        <me:pop ref="Formaldehyde.log">0.20992</me:pop>
      </me:population>
      <me:population time="0.0125893" logTime="-1.9">
        <me:pop ref="CH2oo.log">0.594397</me:pop>
        <me:pop ref="RC2.log">1.53209e-05</me:pop>
        <me:pop ref="Ring2.log">0.00014505</me:pop>
        <me:pop ref="Altamine2">0.153893</me:pop>
        <me:pop ref="Formaldehyde.log">0.251549</me:pop>
      </me:population>
      <me:population time="0.0158489" logTime="-1.8">
        <me:pop ref="CH2oo.log">0.519496</me:pop>
        <me:pop ref="RC2.log">1.33903e-05</me:pop>
        <me:pop ref="Ring2.log">0.000171836</me:pop>
        <me:pop ref="Altamine2">0.182314</me:pop>
        <me:pop ref="Formaldehyde.log">0.298005</me:pop>
      </me:population>
      <me:population time="0.0199526" logTime="-1.7">
        <me:pop ref="CH2oo.log">0.438471</me:pop>
        <me:pop ref="RC2.log">1.13018e-05</me:pop>
        <me:pop ref="Ring2.log">0.000200811</me:pop>
        <me:pop ref="Altamine2">0.213058</me:pop>
        <me:pop ref="Formaldehyde.log">0.348258</me:pop>
      </me:population>
      <me:population time="0.0251189" logTime="-1.6">
        <me:pop ref="CH2oo.log">0.354188</me:pop>
        <me:pop ref="RC2.log">9.12935e-06</me:pop>
        <me:pop ref="Ring2.log">0.000230952</me:pop>
        <me:pop ref="Altamine2">0.245039</me:pop>
        <me:pop ref="Formaldehyde.log">0.400533</me:pop>
      </me:population>
      <me:population time="0.0316228" logTime="-1.5">
        <me:pop ref="CH2oo.log">0.27072</me:pop>
        <me:pop ref="RC2.log">6.97794e-06</me:pop>
        <me:pop ref="Ring2.log">0.000260802</me:pop>
        <me:pop ref="Altamine2">0.27671</me:pop>
        <me:pop ref="Formaldehyde.log">0.452302</me:pop>
      </me:population>
      <me:population time="0.0398107" logTime="-1.4">
        <me:pop ref="CH2oo.log">0.193014</me:pop>
        <me:pop ref="RC2.log">4.97502e-06</me:pop>
        <me:pop ref="Ring2.log">0.000288591</me:pop>
        <me:pop ref="Altamine2">0.306195</me:pop>
        <me:pop ref="Formaldehyde.log">0.500498</me:pop>
      </me:population>
      <me:population time="0.0501187" logTime="-1.3">
        <me:pop ref="CH2oo.log">0.12607</me:pop>
        <me:pop ref="RC2.log">3.24951e-06</me:pop>
        <me:pop ref="Ring2.log">0.000312531</me:pop>
        <me:pop ref="Altamine2">0.331597</me:pop>
        <me:pop ref="Formaldehyde.log">0.542018</me:pop>
      </me:population>
      <me:population time="0.0630957" logTime="-1.2">
        <me:pop ref="CH2oo.log">0.0737461</me:pop>
        <me:pop ref="RC2.log">1.90084e-06</me:pop>
        <me:pop ref="Ring2.log">0.000331243</me:pop>
        <me:pop ref="Altamine2">0.35145</me:pop>
        <me:pop ref="Formaldehyde.log">0.57447</me:pop>
      </me:population>
      <me:population time="0.0794328" logTime="-1.1">
        <me:pop ref="CH2oo.log">0.0375466</me:pop>
        <me:pop ref="RC2.log">9.67781e-07</me:pop>
        <me:pop ref="Ring2.log">0.000344188</me:pop>
        <me:pop ref="Altamine2">0.365186</me:pop>
        <me:pop ref="Formaldehyde.log">0.596922</me:pop>
      </me:population>
      <me:population time="0.1" logTime="-1">
        <me:pop ref="CH2oo.log">0.0160507</me:pop>
        <me:pop ref="RC2.log">4.13713e-07</me:pop>
        <me:pop ref="Ring2.log">0.000351875</me:pop>
        <me:pop ref="Altamine2">0.373343</me:pop>
        <me:pop ref="Formaldehyde.log">0.610255</me:pop>
      </me:population>
      <me:population time="0.125893" logTime="-0.9">
        <me:pop ref="CH2oo.log">0.00550619</me:pop>
        <me:pop ref="RC2.log">1.41925e-07</me:pop>
        <me:pop ref="Ring2.log">0.000355646</me:pop>
        <me:pop ref="Altamine2">0.377344</me:pop>
        <me:pop ref="Formaldehyde.log">0.616794</me:pop>
      </me:population>
      <me:population time="0.158489" logTime="-0.8">
        <me:pop ref="CH2oo.log">0.00143187</me:pop>
        <me:pop ref="RC2.log">3.69071e-08</me:pop>
        <me:pop ref="Ring2.log">0.000357103</me:pop>
        <me:pop ref="Altamine2">0.37889</me:pop>
        <me:pop ref="Formaldehyde.log">0.619321</me:pop>
      </me:population>
      <me:population time="0.199526" logTime="-0.7">
        <me:pop ref="CH2oo.log">0.000262722</me:pop>
        <me:pop ref="RC2.log">6.77178e-09</me:pop>
        <me:pop ref="Ring2.log">0.000357521</me:pop>
        <me:pop ref="Altamine2">0.379333</me:pop>
        <me:pop ref="Formaldehyde.log">0.620047</me:pop>
      </me:population>
      <me:population time="0.251189" logTime="-0.6">
        <me:pop ref="CH2oo.log">3.10753e-05</me:pop>
        <me:pop ref="RC2.log">8.00981e-10</me:pop>
        <me:pop ref="Ring2.log">0.000357604</me:pop>
        <me:pop ref="Altamine2">0.379421</me:pop>
        <me:pop ref="Formaldehyde.log">0.62019</me:pop>
      </me:population>
      <me:population time="0.316228" logTime="-0.5">
        <me:pop ref="CH2oo.log">2.1149e-06</me:pop>
        <me:pop ref="RC2.log">5.45125e-11</me:pop>
        <me:pop ref="Ring2.log">0.000357615</me:pop>
        <me:pop ref="Altamine2">0.379432</me:pop>
        <me:pop ref="Formaldehyde.log">0.620208</me:pop>
      </me:population>
      <me:population time="0.398107" logTime="-0.4">
        <me:pop ref="CH2oo.log">7.17736e-08</me:pop>
        <me:pop ref="RC2.log">1.85e-12</me:pop>
        <me:pop ref="Ring2.log">0.000357615</me:pop>
        <me:pop ref="Altamine2">0.379433</me:pop>
        <me:pop ref="Formaldehyde.log">0.62021</me:pop>
      </me:population>
      <me:population time="0.501187" logTime="-0.3">
        <me:pop ref="CH2oo.log">1.01437e-09</me:pop>
        <me:pop ref="RC2.log">2.61458e-14</me:pop>
        <me:pop ref="Ring2.log">0.000357615</me:pop>
        <me:pop ref="Altamine2">0.379433</me:pop>
        <me:pop ref="Formaldehyde.log">0.62021</me:pop>
      </me:population>
      <me:population time="0.630957" logTime="-0.2">
        <me:pop ref="CH2oo.log">4.75853e-12</me:pop>
        <me:pop ref="RC2.log">1.22653e-16</me:pop>
        <me:pop ref="Ring2.log">0.000357615</me:pop>
        <me:pop ref="Altamine2">0.379433</me:pop>
        <me:pop ref="Formaldehyde.log">0.62021</me:pop>
      </me:population>
      <me:population time="0.794328" logTime="-0.1">
        <me:pop ref="CH2oo.log">5.5691e-15</me:pop>
        <me:pop ref="RC2.log">1.43546e-19</me:pop>
        <me:pop ref="Ring2.log">0.000357615</me:pop>
        <me:pop ref="Altamine2">0.379433</me:pop>
        <me:pop ref="Formaldehyde.log">0.62021</me:pop>
      </me:population>
      <me:population time="1" logTime="0">
        <me:pop ref="CH2oo.log">1.13504e-18</me:pop>
        <me:pop ref="RC2.log">2.92561e-23</me:pop>
        <me:pop ref="Ring2.log">0.000357615</me:pop>
        <me:pop ref="Altamine2">0.379433</me:pop>
        <me:pop ref="Formaldehyde.log">0.62021</me:pop>
      </me:population>
      <me:population time="1.25893" logTime="0.1">
        <me:pop ref="CH2oo.log">2.56211e-23</me:pop>
        <me:pop ref="RC2.log">6.60396e-28</me:pop>
        <me:pop ref="Ring2.log">0.000357615</me:pop>
        <me:pop ref="Altamine2">0.379433</me:pop>
        <me:pop ref="Formaldehyde.log">0.62021</me:pop>
      </me:population>
      <me:population time="1.58489" logTime="0.2">
        <me:pop ref="CH2oo.log">3.62336e-29</me:pop>
        <me:pop ref="RC2.log">9.33939e-34</me:pop>
        <me:pop ref="Ring2.log">0.000357615</me:pop>
        <me:pop ref="Altamine2">0.379433</me:pop>
        <me:pop ref="Formaldehyde.log">0.62021</me:pop>
      </me:population>
      <me:population time="1.99526" logTime="0.3">
        <me:pop ref="CH2oo.log">1.56692e-36</me:pop>
        <me:pop ref="RC2.log">4.03883e-41</me:pop>
        <me:pop ref="Ring2.log">0.000357615</me:pop>
        <me:pop ref="Altamine2">0.379433</me:pop>
        <me:pop ref="Formaldehyde.log">0.62021</me:pop>
      </me:population>
      <me:population time="2.51189" logTime="0.4">
        <me:pop ref="CH2oo.log">5.86462e-42</me:pop>
        <me:pop ref="RC2.log">2.67492e-46</me:pop>
        <me:pop ref="Ring2.log">0.000357615</me:pop>
        <me:pop ref="Altamine2">0.379433</me:pop>
        <me:pop ref="Formaldehyde.log">0.62021</me:pop>
      </me:population>
      <me:population time="3.16228" logTime="0.5">
        <me:pop ref="CH2oo.log">5.86378e-42</me:pop>
        <me:pop ref="RC2.log">2.67471e-46</me:pop>
        <me:pop ref="Ring2.log">0.000357615</me:pop>
        <me:pop ref="Altamine2">0.379433</me:pop>
        <me:pop ref="Formaldehyde.log">0.62021</me:pop>
      </me:population>
      <me:population time="3.98107" logTime="0.6">
        <me:pop ref="CH2oo.log">5.86378e-42</me:pop>
        <me:pop ref="RC2.log">2.67471e-46</me:pop>
        <me:pop ref="Ring2.log">0.000357615</me:pop>
        <me:pop ref="Altamine2">0.379433</me:pop>
        <me:pop ref="Formaldehyde.log">0.62021</me:pop>
      </me:population>
      <me:population time="5.01187" logTime="0.7">
        <me:pop ref="CH2oo.log">5.86378e-42</me:pop>
        <me:pop ref="RC2.log">2.67471e-46</me:pop>
        <me:pop ref="Ring2.log">0.000357615</me:pop>
        <me:pop ref="Altamine2">0.379433</me:pop>
        <me:pop ref="Formaldehyde.log">0.62021</me:pop>
      </me:population>
      <me:population time="6.30957" logTime="0.8">
        <me:pop ref="CH2oo.log">5.86378e-42</me:pop>
        <me:pop ref="RC2.log">2.67471e-46</me:pop>
        <me:pop ref="Ring2.log">0.000357615</me:pop>
        <me:pop ref="Altamine2">0.379433</me:pop>
        <me:pop ref="Formaldehyde.log">0.62021</me:pop>
      </me:population>
      <me:population time="7.94328" logTime="0.9">
        <me:pop ref="CH2oo.log">5.86378e-42</me:pop>
        <me:pop ref="RC2.log">2.67471e-46</me:pop>
        <me:pop ref="Ring2.log">0.000357615</me:pop>
        <me:pop ref="Altamine2">0.379433</me:pop>
        <me:pop ref="Formaldehyde.log">0.62021</me:pop>
      </me:population>
      <me:population time="10" logTime="1">
        <me:pop ref="CH2oo.log">5.86378e-42</me:pop>
        <me:pop ref="RC2.log">2.67471e-46</me:pop>
        <me:pop ref="Ring2.log">0.000357615</me:pop>
        <me:pop ref="Altamine2">0.379433</me:pop>
        <me:pop ref="Formaldehyde.log">0.62021</me:pop>
      </me:population>
      <me:population time="12.5893" logTime="1.1">
        <me:pop ref="CH2oo.log">5.86378e-42</me:pop>
        <me:pop ref="RC2.log">2.67471e-46</me:pop>
        <me:pop ref="Ring2.log">0.000357615</me:pop>
        <me:pop ref="Altamine2">0.379433</me:pop>
        <me:pop ref="Formaldehyde.log">0.62021</me:pop>
      </me:population>
      <me:population time="15.8489" logTime="1.2">
        <me:pop ref="CH2oo.log">5.86378e-42</me:pop>
        <me:pop ref="RC2.log">2.67471e-46</me:pop>
        <me:pop ref="Ring2.log">0.000357615</me:pop>
        <me:pop ref="Altamine2">0.379433</me:pop>
        <me:pop ref="Formaldehyde.log">0.62021</me:pop>
      </me:population>
      <me:population time="19.9526" logTime="1.3">
        <me:pop ref="CH2oo.log">5.86378e-42</me:pop>
        <me:pop ref="RC2.log">2.67471e-46</me:pop>
        <me:pop ref="Ring2.log">0.000357615</me:pop>
        <me:pop ref="Altamine2">0.379433</me:pop>
        <me:pop ref="Formaldehyde.log">0.62021</me:pop>
      </me:population>
      <me:population time="25.1189" logTime="1.4">
        <me:pop ref="CH2oo.log">5.86378e-42</me:pop>
        <me:pop ref="RC2.log">2.67471e-46</me:pop>
        <me:pop ref="Ring2.log">0.000357615</me:pop>
        <me:pop ref="Altamine2">0.379433</me:pop>
        <me:pop ref="Formaldehyde.log">0.62021</me:pop>
      </me:population>
      <me:population time="31.6228" logTime="1.5">
        <me:pop ref="CH2oo.log">5.86378e-42</me:pop>
        <me:pop ref="RC2.log">2.67471e-46</me:pop>
        <me:pop ref="Ring2.log">0.000357615</me:pop>
        <me:pop ref="Altamine2">0.379433</me:pop>
        <me:pop ref="Formaldehyde.log">0.62021</me:pop>
      </me:population>
      <me:population time="39.8107" logTime="1.6">
        <me:pop ref="CH2oo.log">5.86378e-42</me:pop>
        <me:pop ref="RC2.log">2.67471e-46</me:pop>
        <me:pop ref="Ring2.log">0.000357615</me:pop>
        <me:pop ref="Altamine2">0.379433</me:pop>
        <me:pop ref="Formaldehyde.log">0.62021</me:pop>
      </me:population>
      <me:population time="50.1187" logTime="1.7">
        <me:pop ref="CH2oo.log">5.86378e-42</me:pop>
        <me:pop ref="RC2.log">2.67471e-46</me:pop>
        <me:pop ref="Ring2.log">0.000357615</me:pop>
        <me:pop ref="Altamine2">0.379433</me:pop>
        <me:pop ref="Formaldehyde.log">0.62021</me:pop>
      </me:population>
      <me:population time="63.0957" logTime="1.8">
        <me:pop ref="CH2oo.log">5.86378e-42</me:pop>
        <me:pop ref="RC2.log">2.67471e-46</me:pop>
        <me:pop ref="Ring2.log">0.000357615</me:pop>
        <me:pop ref="Altamine2">0.379433</me:pop>
        <me:pop ref="Formaldehyde.log">0.62021</me:pop>
      </me:population>
      <me:population time="79.4328" logTime="1.9">
        <me:pop ref="CH2oo.log">5.86378e-42</me:pop>
        <me:pop ref="RC2.log">2.67471e-46</me:pop>
        <me:pop ref="Ring2.log">0.000357615</me:pop>
        <me:pop ref="Altamine2">0.379433</me:pop>
        <me:pop ref="Formaldehyde.log">0.62021</me:pop>
      </me:population>
      <me:population time="100" logTime="2">
        <me:pop ref="CH2oo.log">5.86378e-42</me:pop>
        <me:pop ref="RC2.log">2.67471e-46</me:pop>
        <me:pop ref="Ring2.log">0.000357615</me:pop>
        <me:pop ref="Altamine2">0.379433</me:pop>
        <me:pop ref="Formaldehyde.log">0.62021</me:pop>
      </me:population>
      <me:population time="125.893" logTime="2.1">
        <me:pop ref="CH2oo.log">5.86378e-42</me:pop>
        <me:pop ref="RC2.log">2.67471e-46</me:pop>
        <me:pop ref="Ring2.log">0.000357615</me:pop>
        <me:pop ref="Altamine2">0.379433</me:pop>
        <me:pop ref="Formaldehyde.log">0.62021</me:pop>
      </me:population>
      <me:population time="158.489" logTime="2.2">
        <me:pop ref="CH2oo.log">5.86378e-42</me:pop>
        <me:pop ref="RC2.log">2.67471e-46</me:pop>
        <me:pop ref="Ring2.log">0.000357615</me:pop>
        <me:pop ref="Altamine2">0.379433</me:pop>
        <me:pop ref="Formaldehyde.log">0.62021</me:pop>
      </me:population>
      <me:population time="199.526" logTime="2.3">
        <me:pop ref="CH2oo.log">5.86378e-42</me:pop>
        <me:pop ref="RC2.log">2.67471e-46</me:pop>
        <me:pop ref="Ring2.log">0.000357615</me:pop>
        <me:pop ref="Altamine2">0.379433</me:pop>
        <me:pop ref="Formaldehyde.log">0.62021</me:pop>
      </me:population>
      <me:population time="251.189" logTime="2.4">
        <me:pop ref="CH2oo.log">5.86378e-42</me:pop>
        <me:pop ref="RC2.log">2.67471e-46</me:pop>
        <me:pop ref="Ring2.log">0.000357615</me:pop>
        <me:pop ref="Altamine2">0.379433</me:pop>
        <me:pop ref="Formaldehyde.log">0.62021</me:pop>
      </me:population>
      <me:population time="316.228" logTime="2.5">
        <me:pop ref="CH2oo.log">5.86378e-42</me:pop>
        <me:pop ref="RC2.log">2.67471e-46</me:pop>
        <me:pop ref="Ring2.log">0.000357615</me:pop>
        <me:pop ref="Altamine2">0.379433</me:pop>
        <me:pop ref="Formaldehyde.log">0.62021</me:pop>
      </me:population>
      <me:population time="398.107" logTime="2.6">
        <me:pop ref="CH2oo.log">5.86378e-42</me:pop>
        <me:pop ref="RC2.log">2.67471e-46</me:pop>
        <me:pop ref="Ring2.log">0.000357615</me:pop>
        <me:pop ref="Altamine2">0.379433</me:pop>
        <me:pop ref="Formaldehyde.log">0.62021</me:pop>
      </me:population>
      <me:population time="501.187" logTime="2.7">
        <me:pop ref="CH2oo.log">5.86378e-42</me:pop>
        <me:pop ref="RC2.log">2.67471e-46</me:pop>
        <me:pop ref="Ring2.log">0.000357615</me:pop>
        <me:pop ref="Altamine2">0.379433</me:pop>
        <me:pop ref="Formaldehyde.log">0.62021</me:pop>
      </me:population>
      <me:population time="630.957" logTime="2.8">
        <me:pop ref="CH2oo.log">5.86378e-42</me:pop>
        <me:pop ref="RC2.log">2.67471e-46</me:pop>
        <me:pop ref="Ring2.log">0.000357615</me:pop>
        <me:pop ref="Altamine2">0.379433</me:pop>
        <me:pop ref="Formaldehyde.log">0.62021</me:pop>
      </me:population>
      <me:population time="794.328" logTime="2.9">
        <me:pop ref="CH2oo.log">5.86378e-42</me:pop>
        <me:pop ref="RC2.log">2.67471e-46</me:pop>
        <me:pop ref="Ring2.log">0.000357615</me:pop>
        <me:pop ref="Altamine2">0.379433</me:pop>
        <me:pop ref="Formaldehyde.log">0.62021</me:pop>
      </me:population>
      <me:population time="1000" logTime="3">
        <me:pop ref="CH2oo.log">5.86378e-42</me:pop>
        <me:pop ref="RC2.log">2.67471e-46</me:pop>
        <me:pop ref="Ring2.log">0.000357615</me:pop>
        <me:pop ref="Altamine2">0.379433</me:pop>
        <me:pop ref="Formaldehyde.log">0.62021</me:pop>
      </me:population>
      <me:population time="1258.93" logTime="3.1">
        <me:pop ref="CH2oo.log">5.86378e-42</me:pop>
        <me:pop ref="RC2.log">2.67471e-46</me:pop>
        <me:pop ref="Ring2.log">0.000357615</me:pop>
        <me:pop ref="Altamine2">0.379433</me:pop>
        <me:pop ref="Formaldehyde.log">0.62021</me:pop>
      </me:population>
      <me:population time="1584.89" logTime="3.2">
        <me:pop ref="CH2oo.log">5.86378e-42</me:pop>
        <me:pop ref="RC2.log">2.67471e-46</me:pop>
        <me:pop ref="Ring2.log">0.000357615</me:pop>
        <me:pop ref="Altamine2">0.379433</me:pop>
        <me:pop ref="Formaldehyde.log">0.62021</me:pop>
      </me:population>
      <me:population time="1995.26" logTime="3.3">
        <me:pop ref="CH2oo.log">5.86378e-42</me:pop>
        <me:pop ref="RC2.log">2.67471e-46</me:pop>
        <me:pop ref="Ring2.log">0.000357615</me:pop>
        <me:pop ref="Altamine2">0.379433</me:pop>
        <me:pop ref="Formaldehyde.log">0.62021</me:pop>
      </me:population>
      <me:population time="2511.89" logTime="3.4">
        <me:pop ref="CH2oo.log">5.86378e-42</me:pop>
        <me:pop ref="RC2.log">2.67471e-46</me:pop>
        <me:pop ref="Ring2.log">0.000357615</me:pop>
        <me:pop ref="Altamine2">0.379433</me:pop>
        <me:pop ref="Formaldehyde.log">0.62021</me:pop>
      </me:population>
      <me:population time="3162.28" logTime="3.5">
        <me:pop ref="CH2oo.log">5.86378e-42</me:pop>
        <me:pop ref="RC2.log">2.67471e-46</me:pop>
        <me:pop ref="Ring2.log">0.000357615</me:pop>
        <me:pop ref="Altamine2">0.379433</me:pop>
        <me:pop ref="Formaldehyde.log">0.62021</me:pop>
      </me:population>
      <me:population time="3981.07" logTime="3.6">
        <me:pop ref="CH2oo.log">5.86378e-42</me:pop>
        <me:pop ref="RC2.log">2.67471e-46</me:pop>
        <me:pop ref="Ring2.log">0.000357615</me:pop>
        <me:pop ref="Altamine2">0.379433</me:pop>
        <me:pop ref="Formaldehyde.log">0.62021</me:pop>
      </me:population>
      <me:population time="5011.87" logTime="3.7">
        <me:pop ref="CH2oo.log">5.86378e-42</me:pop>
        <me:pop ref="RC2.log">2.67471e-46</me:pop>
        <me:pop ref="Ring2.log">0.000357615</me:pop>
        <me:pop ref="Altamine2">0.379433</me:pop>
        <me:pop ref="Formaldehyde.log">0.62021</me:pop>
      </me:population>
      <me:population time="6309.57" logTime="3.8">
        <me:pop ref="CH2oo.log">5.86378e-42</me:pop>
        <me:pop ref="RC2.log">2.67471e-46</me:pop>
        <me:pop ref="Ring2.log">0.000357615</me:pop>
        <me:pop ref="Altamine2">0.379433</me:pop>
        <me:pop ref="Formaldehyde.log">0.62021</me:pop>
      </me:population>
      <me:population time="7943.28" logTime="3.9">
        <me:pop ref="CH2oo.log">5.86378e-42</me:pop>
        <me:pop ref="RC2.log">2.67471e-46</me:pop>
        <me:pop ref="Ring2.log">0.000357615</me:pop>
        <me:pop ref="Altamine2">0.379433</me:pop>
        <me:pop ref="Formaldehyde.log">0.62021</me:pop>
      </me:population>
      <me:population time="10000" logTime="4">
        <me:pop ref="CH2oo.log">5.86378e-42</me:pop>
        <me:pop ref="RC2.log">2.67471e-46</me:pop>
        <me:pop ref="Ring2.log">0.000357615</me:pop>
        <me:pop ref="Altamine2">0.379433</me:pop>
        <me:pop ref="Formaldehyde.log">0.62021</me:pop>
      </me:population>
      <me:population time="12589.3" logTime="4.1">
        <me:pop ref="CH2oo.log">5.86378e-42</me:pop>
        <me:pop ref="RC2.log">2.67471e-46</me:pop>
        <me:pop ref="Ring2.log">0.000357615</me:pop>
        <me:pop ref="Altamine2">0.379433</me:pop>
        <me:pop ref="Formaldehyde.log">0.62021</me:pop>
      </me:population>
      <me:population time="15848.9" logTime="4.2">
        <me:pop ref="CH2oo.log">5.86378e-42</me:pop>
        <me:pop ref="RC2.log">2.67471e-46</me:pop>
        <me:pop ref="Ring2.log">0.000357615</me:pop>
        <me:pop ref="Altamine2">0.379433</me:pop>
        <me:pop ref="Formaldehyde.log">0.62021</me:pop>
      </me:population>
      <me:population time="19952.6" logTime="4.3">
        <me:pop ref="CH2oo.log">5.86378e-42</me:pop>
        <me:pop ref="RC2.log">2.67471e-46</me:pop>
        <me:pop ref="Ring2.log">0.000357615</me:pop>
        <me:pop ref="Altamine2">0.379433</me:pop>
        <me:pop ref="Formaldehyde.log">0.62021</me:pop>
      </me:population>
      <me:population time="25118.9" logTime="4.4">
        <me:pop ref="CH2oo.log">5.86378e-42</me:pop>
        <me:pop ref="RC2.log">2.67471e-46</me:pop>
        <me:pop ref="Ring2.log">0.000357615</me:pop>
        <me:pop ref="Altamine2">0.379433</me:pop>
        <me:pop ref="Formaldehyde.log">0.62021</me:pop>
      </me:population>
      <me:population time="31622.8" logTime="4.5">
        <me:pop ref="CH2oo.log">5.86378e-42</me:pop>
        <me:pop ref="RC2.log">2.67471e-46</me:pop>
        <me:pop ref="Ring2.log">0.000357615</me:pop>
        <me:pop ref="Altamine2">0.379433</me:pop>
        <me:pop ref="Formaldehyde.log">0.62021</me:pop>
      </me:population>
      <me:population time="39810.7" logTime="4.6">
        <me:pop ref="CH2oo.log">5.86378e-42</me:pop>
        <me:pop ref="RC2.log">2.67471e-46</me:pop>
        <me:pop ref="Ring2.log">0.000357615</me:pop>
        <me:pop ref="Altamine2">0.379433</me:pop>
        <me:pop ref="Formaldehyde.log">0.62021</me:pop>
      </me:population>
      <me:population time="50118.7" logTime="4.7">
        <me:pop ref="CH2oo.log">5.86378e-42</me:pop>
        <me:pop ref="RC2.log">2.67471e-46</me:pop>
        <me:pop ref="Ring2.log">0.000357615</me:pop>
        <me:pop ref="Altamine2">0.379433</me:pop>
        <me:pop ref="Formaldehyde.log">0.62021</me:pop>
      </me:population>
      <me:population time="63095.7" logTime="4.8">
        <me:pop ref="CH2oo.log">5.86378e-42</me:pop>
        <me:pop ref="RC2.log">2.67471e-46</me:pop>
        <me:pop ref="Ring2.log">0.000357615</me:pop>
        <me:pop ref="Altamine2">0.379433</me:pop>
        <me:pop ref="Formaldehyde.log">0.62021</me:pop>
      </me:population>
      <me:population time="79432.8" logTime="4.9">
        <me:pop ref="CH2oo.log">5.86378e-42</me:pop>
        <me:pop ref="RC2.log">2.67471e-46</me:pop>
        <me:pop ref="Ring2.log">0.000357615</me:pop>
        <me:pop ref="Altamine2">0.379433</me:pop>
        <me:pop ref="Formaldehyde.log">0.62021</me:pop>
      </me:population>
      <me:population time="100000" logTime="5">
        <me:pop ref="CH2oo.log">5.86378e-42</me:pop>
        <me:pop ref="RC2.log">2.67471e-46</me:pop>
        <me:pop ref="Ring2.log">0.000357615</me:pop>
        <me:pop ref="Altamine2">0.379433</me:pop>
        <me:pop ref="Formaldehyde.log">0.62021</me:pop>
      </me:population>
    </me:populationList>
    <me:rateList T="240" conc="1.60942e+18" bathGas="N2" units="s-1">
      <me:firstOrderLoss ref="CH2oo.log">-61.371</me:firstOrderLoss>
      <me:firstOrderLoss ref="RC2.log">-946187</me:firstOrderLoss>
      <me:firstOrderLoss ref="Ring2.log">-5.9123e-16</me:firstOrderLoss>
      <me:firstOrderRate fromRef="CH2oo.log" toRef="RC2.log" reactionType="isomerization">24.3874</me:firstOrderRate>
      <me:firstOrderRate fromRef="CH2oo.log" toRef="Ring2.log" reactionType="isomerization">0.00925763</me:firstOrderRate>
      <me:firstOrderRate fromRef="RC2.log" toRef="CH2oo.log" reactionType="isomerization">777917</me:firstOrderRate>
      <me:firstOrderRate fromRef="RC2.log" toRef="Ring2.log" reactionType="isomerization">214.139</me:firstOrderRate>
      <me:firstOrderRate fromRef="Ring2.log" toRef="CH2oo.log" reactionType="isomerization">4.24469e-37</me:firstOrderRate>
      <me:firstOrderRate fromRef="Ring2.log" toRef="RC2.log" reactionType="isomerization">3.07803e-37</me:firstOrderRate>
      <me:firstOrderRate fromRef="CH2oo.log" toRef="Altamine2" reactionType="irreversible">14.0908</me:firstOrderRate>
      <me:firstOrderRate fromRef="RC2.log" toRef="Altamine2" reactionType="irreversible">62697.7</me:firstOrderRate>
      <me:firstOrderRate fromRef="Ring2.log" toRef="Altamine2" reactionType="irreversible">6.46874e-17</me:firstOrderRate>
      <me:firstOrderRate fromRef="CH2oo.log" toRef="Formaldehyde.log+IsoC2.log" reactionType="irreversible">22.9414</me:firstOrderRate>
      <me:firstOrderRate fromRef="RC2.log" toRef="Formaldehyde.log+IsoC2.log" reactionType="irreversible">106014</me:firstOrderRate>
      <me:firstOrderRate fromRef="Ring2.log" toRef="Formaldehyde.log+IsoC2.log" reactionType="irreversible">5.26542e-16</me:firstOrderRate>
    </me:rateList>
    <me:eigenvalueList number="963" selection="12">
      <me:eigenvalue>-4.78908e+08</me:eigenvalue>
      <me:eigenvalue>-4.47848e+08</me:eigenvalue>
      <me:eigenvalue>-4.19423e+08</me:eigenvalue>
      <me:eigenvalue>-3.94393e+08</me:eigenvalue>
      <me:eigenvalue>-3.73605e+08</me:eigenvalue>
      <me:eigenvalue>-3.54551e+08</me:eigenvalue>
      <me:eigenvalue>-3.27609e+08</me:eigenvalue>
      <me:eigenvalue>-2.74786e+08</me:eigenvalue>
      <me:eigenvalue>-2.57956e+08</me:eigenvalue>
      <me:eigenvalue>-2.15149e+06</me:eigenvalue>
      <me:eigenvalue>-42.2053</me:eigenvalue>
      <me:eigenvalue>-5.92783e-16</me:eigenvalue>
    </me:eigenvalueList>
    <me:populationList T="240" conc="4.02354e+18">
      <me:population time="1e-10" logTime="-10">
        <me:pop ref="CH2oo.log">1</me:pop>
        <me:pop ref="RC2.log">2.08982e-07</me:pop>
        <me:pop ref="Ring2.log">2.73914e-09</me:pop>
        <me:pop ref="Altamine2">2.20938e-10</me:pop>
        <me:pop ref="Formaldehyde.log">3.55891e-10</me:pop>
      </me:population>
      <me:population time="1.25893e-10" logTime="-9.9">
        <me:pop ref="CH2oo.log">1</me:pop>
        <me:pop ref="RC2.log">2.1264e-07</me:pop>
        <me:pop ref="Ring2.log">3.30823e-09</me:pop>
        <me:pop ref="Altamine2">3.39213e-10</me:pop>
        <me:pop ref="Formaldehyde.log">5.46493e-10</me:pop>
      </me:population>
      <me:population time="1.58489e-10" logTime="-9.8">
        <me:pop ref="CH2oo.log">1</me:pop>
        <me:pop ref="RC2.log">2.16644e-07</me:pop>
        <me:pop ref="Ring2.log">3.95491e-09</me:pop>
        <me:pop ref="Altamine2">5.16292e-10</me:pop>
        <me:pop ref="Formaldehyde.log">8.32039e-10</me:pop>
      </me:population>
      <me:population time="1.99526e-10" logTime="-9.7">
        <me:pop ref="CH2oo.log">1</me:pop>
        <me:pop ref="RC2.log">2.2111e-07</me:pop>
        <me:pop ref="Ring2.log">4.67225e-09</me:pop>
        <me:pop ref="Altamine2">7.7803e-10</me:pop>
        <me:pop ref="Formaldehyde.log">1.25444e-09</me:pop>
      </me:population>
      <me:population time="2.51189e-10" logTime="-9.6">
        <me:pop ref="CH2oo.log">1</me:pop>
        <me:pop ref="RC2.log">2.26228e-07</me:pop>
        <me:pop ref="Ring2.log">5.44562e-09</me:pop>
        <me:pop ref="Altamine2">1.15933e-09</me:pop>
        <me:pop ref="Formaldehyde.log">1.87036e-09</me:pop>
      </me:population>
      <me:population time="3.16228e-10" logTime="-9.5">
        <me:pop ref="CH2oo.log">1</me:pop>
        <me:pop ref="RC2.log">2.32262e-07</me:pop>
        <me:pop ref="Ring2.log">6.25236e-09</me:pop>
        <me:pop ref="Altamine2">1.70593e-09</me:pop>
        <me:pop ref="Formaldehyde.log">2.75417e-09</me:pop>
      </me:population>
      <me:population time="3.98107e-10" logTime="-9.4">
        <me:pop ref="CH2oo.log">1</me:pop>
        <me:pop ref="RC2.log">2.3953e-07</me:pop>
        <me:pop ref="Ring2.log">7.06327e-09</me:pop>
        <me:pop ref="Altamine2">2.47597e-09</me:pop>
        <me:pop ref="Formaldehyde.log">4.00064e-09</me:pop>
      </me:population>
      <me:population time="5.01187e-10" logTime="-9.3">
        <me:pop ref="CH2oo.log">1</me:pop>
        <me:pop ref="RC2.log">2.48384e-07</me:pop>
        <me:pop ref="Ring2.log">7.84642e-09</me:pop>
        <me:pop ref="Altamine2">3.54134e-09</me:pop>
        <me:pop ref="Formaldehyde.log">5.72706e-09</me:pop>
      </me:population>
      <me:population time="6.30957e-10" logTime="-9.2">
        <me:pop ref="CH2oo.log">1</me:pop>
        <me:pop ref="RC2.log">2.59203e-07</me:pop>
        <me:pop ref="Ring2.log">8.57268e-09</me:pop>
        <me:pop ref="Altamine2">4.98894e-09</me:pop>
        <me:pop ref="Formaldehyde.log">8.07549e-09</me:pop>
      </me:population>
      <me:population time="7.94328e-10" logTime="-9.1">
        <me:pop ref="CH2oo.log">1</me:pop>
        <me:pop ref="RC2.log">2.72416e-07</me:pop>
        <me:pop ref="Ring2.log">9.22175e-09</me:pop>
        <me:pop ref="Altamine2">6.92275e-09</me:pop>
        <me:pop ref="Formaldehyde.log">1.12161e-08</me:pop>
      </me:population>
      <me:population time="1e-09" logTime="-9">
        <me:pop ref="CH2oo.log">1</me:pop>
        <me:pop ref="RC2.log">2.88532e-07</me:pop>
        <me:pop ref="Ring2.log">9.78619e-09</me:pop>
        <me:pop ref="Altamine2">9.46769e-09</me:pop>
        <me:pop ref="Formaldehyde.log">1.53536e-08</me:pop>
      </me:population>
      <me:population time="1.25893e-09" logTime="-8.9">
        <me:pop ref="CH2oo.log">1</me:pop>
        <me:pop ref="RC2.log">3.08175e-07</me:pop>
        <me:pop ref="Ring2.log">1.02715e-08</me:pop>
        <me:pop ref="Altamine2">1.27764e-08</me:pop>
        <me:pop ref="Formaldehyde.log">2.07379e-08</me:pop>
      </me:population>
      <me:population time="1.58489e-09" logTime="-8.8">
        <me:pop ref="CH2oo.log">1</me:pop>
        <me:pop ref="RC2.log">3.32123e-07</me:pop>
        <me:pop ref="Ring2.log">1.06922e-08</me:pop>
        <me:pop ref="Altamine2">1.70393e-08</me:pop>
        <me:pop ref="Formaldehyde.log">2.76808e-08</me:pop>
      </me:population>
      <me:population time="1.99526e-09" logTime="-8.7">
        <me:pop ref="CH2oo.log">1</me:pop>
        <me:pop ref="RC2.log">3.6135e-07</me:pop>
        <me:pop ref="Ring2.log">1.10653e-08</me:pop>
        <me:pop ref="Altamine2">2.24973e-08</me:pop>
        <me:pop ref="Formaldehyde.log">3.65766e-08</me:pop>
      </me:population>
      <me:population time="2.51189e-09" logTime="-8.6">
        <me:pop ref="CH2oo.log">1</me:pop>
        <me:pop ref="RC2.log">3.97075e-07</me:pop>
        <me:pop ref="Ring2.log">1.14061e-08</me:pop>
        <me:pop ref="Altamine2">2.94566e-08</me:pop>
        <me:pop ref="Formaldehyde.log">4.79267e-08</me:pop>
      </me:population>
      <me:population time="3.16228e-09" logTime="-8.5">
        <me:pop ref="CH2oo.log">0.999999</me:pop>
        <me:pop ref="RC2.log">4.40824e-07</me:pop>
        <me:pop ref="Ring2.log">1.17258e-08</me:pop>
        <me:pop ref="Altamine2">3.83061e-08</me:pop>
        <me:pop ref="Formaldehyde.log">6.23671e-08</me:pop>
      </me:population>
      <me:population time="3.98107e-09" logTime="-8.4">
        <me:pop ref="CH2oo.log">0.999999</me:pop>
        <me:pop ref="RC2.log">4.94516e-07</me:pop>
        <me:pop ref="Ring2.log">1.20331e-08</me:pop>
        <me:pop ref="Altamine2">4.95364e-08</me:pop>
        <me:pop ref="Formaldehyde.log">8.07007e-08</me:pop>
      </me:population>
      <me:population time="5.01187e-09" logTime="-8.3">
        <me:pop ref="CH2oo.log">0.999999</me:pop>
        <me:pop ref="RC2.log">5.60576e-07</me:pop>
        <me:pop ref="Ring2.log">1.23363e-08</me:pop>
        <me:pop ref="Altamine2">6.3765e-08</me:pop>
        <me:pop ref="Formaldehyde.log">1.03937e-07</me:pop>
      </me:population>
      <me:population time="6.30957e-09" logTime="-8.2">
        <me:pop ref="CH2oo.log">0.999999</me:pop>
        <me:pop ref="RC2.log">6.42087e-07</me:pop>
        <me:pop ref="Ring2.log">1.26457e-08</me:pop>
        <me:pop ref="Altamine2">8.17672e-08</me:pop>
        <me:pop ref="Formaldehyde.log">1.33345e-07</me:pop>
      </me:population>
      <me:population time="7.94328e-09" logTime="-8.1">
        <me:pop ref="CH2oo.log">0.999999</me:pop>
        <me:pop ref="RC2.log">7.42962e-07</me:pop>
        <me:pop ref="Ring2.log">1.29755e-08</me:pop>
        <me:pop ref="Altamine2">1.04517e-07</me:pop>
        <me:pop ref="Formaldehyde.log">1.70517e-07</me:pop>
      </me:population>
      <me:population time="1e-08" logTime="-8">
        <me:pop ref="CH2oo.log">0.999999</me:pop>
        <me:pop ref="RC2.log">8.68148e-07</me:pop>
        <me:pop ref="Ring2.log">1.33446e-08</me:pop>
        <me:pop ref="Altamine2">1.33239e-07</me:pop>
        <me:pop ref="Formaldehyde.log">2.17454e-07</me:pop>
      </me:population>
      <me:population time="1.25893e-08" logTime="-7.9">
        <me:pop ref="CH2oo.log">0.999999</me:pop>
        <me:pop ref="RC2.log">1.02386e-06</me:pop>
        <me:pop ref="Ring2.log">1.37765e-08</me:pop>
        <me:pop ref="Altamine2">1.69477e-07</me:pop>
        <me:pop ref="Formaldehyde.log">2.76678e-07</me:pop>
      </me:population>
      <me:population time="1.58489e-08" logTime="-7.8">
        <me:pop ref="CH2oo.log">0.999998</me:pop>
        <me:pop ref="RC2.log">1.21781e-06</me:pop>
        <me:pop ref="Ring2.log">1.42999e-08</me:pop>
        <me:pop ref="Altamine2">2.15174e-07</me:pop>
        <me:pop ref="Formaldehyde.log">3.5137e-07</me:pop>
      </me:population>
      <me:population time="1.99526e-08" logTime="-7.7">
        <me:pop ref="CH2oo.log">0.999998</me:pop>
        <me:pop ref="RC2.log">1.4595e-06</me:pop>
        <me:pop ref="Ring2.log">1.49484e-08</me:pop>
        <me:pop ref="Altamine2">2.72789e-07</me:pop>
        <me:pop ref="Formaldehyde.log">4.45547e-07</me:pop>
      </me:population>
      <me:population time="2.51189e-08" logTime="-7.6">
        <me:pop ref="CH2oo.log">0.999997</me:pop>
        <me:pop ref="RC2.log">1.76044e-06</me:pop>
        <me:pop ref="Ring2.log">1.57624e-08</me:pop>
        <me:pop ref="Altamine2">3.4543e-07</me:pop>
        <me:pop ref="Formaldehyde.log">5.64293e-07</me:pop>
      </me:population>
      <me:population time="3.16228e-08" logTime="-7.5">
        <me:pop ref="CH2oo.log">0.999997</me:pop>
        <me:pop ref="RC2.log">2.13444e-06</me:pop>
        <me:pop ref="Ring2.log">1.67905e-08</me:pop>
        <me:pop ref="Altamine2">4.37033e-07</me:pop>
        <me:pop ref="Formaldehyde.log">7.14048e-07</me:pop>
      </me:population>
      <me:population time="3.98107e-08" logTime="-7.4">
        <me:pop ref="CH2oo.log">0.999996</me:pop>
        <me:pop ref="RC2.log">2.59787e-06</me:pop>
        <me:pop ref="Ring2.log">1.80931e-08</me:pop>
        <me:pop ref="Altamine2">5.52587e-07</me:pop>
        <me:pop ref="Formaldehyde.log">9.02974e-07</me:pop>
      </me:population>
      <me:population time="5.01187e-08" logTime="-7.3">
        <me:pop ref="CH2oo.log">0.999995</me:pop>
        <me:pop ref="RC2.log">3.16978e-06</me:pop>
        <me:pop ref="Ring2.log">1.9747e-08</me:pop>
        <me:pop ref="Altamine2">6.9842e-07</me:pop>
        <me:pop ref="Formaldehyde.log">1.14143e-06</me:pop>
      </me:population>
      <me:population time="6.30957e-08" logTime="-7.2">
        <me:pop ref="CH2oo.log">0.999994</me:pop>
        <me:pop ref="RC2.log">3.87197e-06</me:pop>
        <me:pop ref="Ring2.log">2.18511e-08</me:pop>
        <me:pop ref="Altamine2">8.82569e-07</me:pop>
        <me:pop ref="Formaldehyde.log">1.44258e-06</me:pop>
      </me:population>
      <me:population time="7.94328e-08" logTime="-7.1">
        <me:pop ref="CH2oo.log">0.999992</me:pop>
        <me:pop ref="RC2.log">4.72856e-06</me:pop>
        <me:pop ref="Ring2.log">2.45339e-08</me:pop>
        <me:pop ref="Altamine2">1.11526e-06</me:pop>
        <me:pop ref="Formaldehyde.log">1.82318e-06</me:pop>
      </me:population>
      <me:population time="1e-07" logTime="-7">
        <me:pop ref="CH2oo.log">0.99999</me:pop>
        <me:pop ref="RC2.log">5.76499e-06</me:pop>
        <me:pop ref="Ring2.log">2.79631e-08</me:pop>
        <me:pop ref="Altamine2">1.4095e-06</me:pop>
        <me:pop ref="Formaldehyde.log">2.30455e-06</me:pop>
      </me:population>
      <me:population time="1.25893e-07" logTime="-6.9">
        <me:pop ref="CH2oo.log">0.999988</me:pop>
        <me:pop ref="RC2.log">7.00623e-06</me:pop>
        <me:pop ref="Ring2.log">3.23586e-08</me:pop>
        <me:pop ref="Altamine2">1.78192e-06</me:pop>
        <me:pop ref="Formaldehyde.log">2.91395e-06</me:pop>
      </me:population>
      <me:population time="1.58489e-07" logTime="-6.8">
        <me:pop ref="CH2oo.log">0.999986</me:pop>
        <me:pop ref="RC2.log">8.47368e-06</me:pop>
        <me:pop ref="Ring2.log">3.80097e-08</me:pop>
        <me:pop ref="Altamine2">2.25375e-06</me:pop>
        <me:pop ref="Formaldehyde.log">3.68623e-06</me:pop>
      </me:population>
      <me:population time="1.99526e-07" logTime="-6.7">
        <me:pop ref="CH2oo.log">0.999982</me:pop>
        <me:pop ref="RC2.log">1.01806e-05</me:pop>
        <me:pop ref="Ring2.log">4.52974e-08</me:pop>
        <me:pop ref="Altamine2">2.85213e-06</me:pop>
        <me:pop ref="Formaldehyde.log">4.66596e-06</me:pop>
      </me:population>
      <me:population time="2.51189e-07" logTime="-6.6">
        <me:pop ref="CH2oo.log">0.999978</me:pop>
        <me:pop ref="RC2.log">1.21259e-05</me:pop>
        <me:pop ref="Ring2.log">5.47233e-08</me:pop>
        <me:pop ref="Altamine2">3.61182e-06</me:pop>
        <me:pop ref="Formaldehyde.log">5.91022e-06</me:pop>
      </me:population>
      <me:population time="3.16228e-07" logTime="-6.5">
        <me:pop ref="CH2oo.log">0.999974</me:pop>
        <me:pop ref="RC2.log">1.42866e-05</me:pop>
        <me:pop ref="Ring2.log">6.69456e-08</me:pop>
        <me:pop ref="Altamine2">4.57723e-06</me:pop>
        <me:pop ref="Formaldehyde.log">7.49202e-06</me:pop>
      </me:population>
      <me:population time="3.98107e-07" logTime="-6.4">
        <me:pop ref="CH2oo.log">0.999968</me:pop>
        <me:pop ref="RC2.log">1.66102e-05</me:pop>
        <me:pop ref="Ring2.log">8.2822e-08</me:pop>
        <me:pop ref="Altamine2">5.80503e-06</me:pop>
        <me:pop ref="Formaldehyde.log">9.50453e-06</me:pop>
      </me:population>
      <me:population time="5.01187e-07" logTime="-6.3">
        <me:pop ref="CH2oo.log">0.999961</me:pop>
        <me:pop ref="RC2.log">1.90094e-05</me:pop>
        <me:pop ref="Ring2.log">1.03458e-07</me:pop>
        <me:pop ref="Altamine2">7.3672e-06</me:pop>
        <me:pop ref="Formaldehyde.log">1.20662e-05</me:pop>
      </me:population>
      <me:population time="6.30957e-07" logTime="-6.2">
        <me:pop ref="CH2oo.log">0.999954</me:pop>
        <me:pop ref="RC2.log">2.13633e-05</me:pop>
        <me:pop ref="Ring2.log">1.3026e-07</me:pop>
        <me:pop ref="Altamine2">9.35473e-06</me:pop>
        <me:pop ref="Formaldehyde.log">1.53266e-05</me:pop>
      </me:population>
      <me:population time="7.94328e-07" logTime="-6.1">
        <me:pop ref="CH2oo.log">0.999945</me:pop>
        <me:pop ref="RC2.log">2.35293e-05</me:pop>
        <me:pop ref="Ring2.log">1.64986e-07</me:pop>
        <me:pop ref="Altamine2">1.18819e-05</me:pop>
        <me:pop ref="Formaldehyde.log">1.94736e-05</me:pop>
      </me:population>
      <me:population time="1e-06" logTime="-6">
        <me:pop ref="CH2oo.log">0.999935</me:pop>
        <me:pop ref="RC2.log">2.53681e-05</me:pop>
        <me:pop ref="Ring2.log">2.09799e-07</me:pop>
        <me:pop ref="Altamine2">1.50912e-05</me:pop>
        <me:pop ref="Formaldehyde.log">2.47417e-05</me:pop>
      </me:population>
      <me:population time="1.25893e-06" logTime="-5.9">
        <me:pop ref="CH2oo.log">0.999922</me:pop>
        <me:pop ref="RC2.log">2.6779e-05</me:pop>
        <me:pop ref="Ring2.log">2.67331e-07</me:pop>
        <me:pop ref="Altamine2">1.91599e-05</me:pop>
        <me:pop ref="Formaldehyde.log">3.14218e-05</me:pop>
      </me:population>
      <me:population time="1.58489e-06" logTime="-5.8">
        <me:pop ref="CH2oo.log">0.999908</me:pop>
        <me:pop ref="RC2.log">2.77328e-05</me:pop>
        <me:pop ref="Ring2.log">3.40773e-07</me:pop>
        <me:pop ref="Altamine2">2.4308e-05</me:pop>
        <me:pop ref="Formaldehyde.log">3.98751e-05</me:pop>
      </me:population>
      <me:population time="1.99526e-06" logTime="-5.7">
        <me:pop ref="CH2oo.log">0.99989</me:pop>
        <me:pop ref="RC2.log">2.82828e-05</me:pop>
        <me:pop ref="Ring2.log">4.34033e-07</me:pop>
        <me:pop ref="Altamine2">3.08093e-05</me:pop>
        <me:pop ref="Formaldehyde.log">5.05517e-05</me:pop>
      </me:population>
      <me:population time="2.51189e-06" logTime="-5.6">
        <me:pop ref="CH2oo.log">0.999868</me:pop>
        <me:pop ref="RC2.log">2.85426e-05</me:pop>
        <me:pop ref="Ring2.log">5.51971e-07</me:pop>
        <me:pop ref="Altamine2">3.90075e-05</me:pop>
        <me:pop ref="Formaldehyde.log">6.40154e-05</me:pop>
      </me:population>
      <me:population time="3.16228e-06" logTime="-5.5">
        <me:pop ref="CH2oo.log">0.99984</me:pop>
        <me:pop ref="RC2.log">2.86381e-05</me:pop>
        <me:pop ref="Ring2.log">7.00729e-07</me:pop>
        <me:pop ref="Altamine2">4.93356e-05</me:pop>
        <me:pop ref="Formaldehyde.log">8.09771e-05</me:pop>
      </me:population>
      <me:population time="3.98107e-06" logTime="-5.4">
        <me:pop ref="CH2oo.log">0.999806</me:pop>
        <me:pop ref="RC2.log">2.86632e-05</me:pop>
        <me:pop ref="Ring2.log">8.88116e-07</me:pop>
        <me:pop ref="Altamine2">6.23404e-05</me:pop>
        <me:pop ref="Formaldehyde.log">0.000102335</me:pop>
      </me:population>
      <me:population time="5.01187e-06" logTime="-5.3">
        <me:pop ref="CH2oo.log">0.999762</me:pop>
        <me:pop ref="RC2.log">2.86667e-05</me:pop>
        <me:pop ref="Ring2.log">1.12405e-06</me:pop>
        <me:pop ref="Altamine2">7.87127e-05</me:pop>
        <me:pop ref="Formaldehyde.log">0.000129223</me:pop>
      </me:population>
      <me:population time="6.30957e-06" logTime="-5.2">
        <me:pop ref="CH2oo.log">0.999708</me:pop>
        <me:pop ref="RC2.log">2.86657e-05</me:pop>
        <me:pop ref="Ring2.log">1.42106e-06</me:pop>
        <me:pop ref="Altamine2">9.93234e-05</me:pop>
        <me:pop ref="Formaldehyde.log">0.000163072</me:pop>
      </me:population>
      <me:population time="7.94328e-06" logTime="-5.1">
        <me:pop ref="CH2oo.log">0.999639</me:pop>
        <me:pop ref="RC2.log">2.86638e-05</me:pop>
        <me:pop ref="Ring2.log">1.79495e-06</me:pop>
        <me:pop ref="Altamine2">0.000125269</me:pop>
        <me:pop ref="Formaldehyde.log">0.000205683</me:pop>
      </me:population>
      <me:population time="1e-05" logTime="-5">
        <me:pop ref="CH2oo.log">0.999552</me:pop>
        <me:pop ref="RC2.log">2.86613e-05</me:pop>
        <me:pop ref="Ring2.log">2.26562e-06</me:pop>
        <me:pop ref="Altamine2">0.00015793</me:pop>
        <me:pop ref="Formaldehyde.log">0.000259323</me:pop>
      </me:population>
      <me:population time="1.25893e-05" logTime="-4.9">
        <me:pop ref="CH2oo.log">0.999443</me:pop>
        <me:pop ref="RC2.log">2.86582e-05</me:pop>
        <me:pop ref="Ring2.log">2.8581e-06</me:pop>
        <me:pop ref="Altamine2">0.000199044</me:pop>
        <me:pop ref="Formaldehyde.log">0.000326845</me:pop>
      </me:population>
      <me:population time="1.58489e-05" logTime="-4.8">
        <me:pop ref="CH2oo.log">0.999305</me:pop>
        <me:pop ref="RC2.log">2.86542e-05</me:pop>
        <me:pop ref="Ring2.log">3.6039e-06</me:pop>
        <me:pop ref="Altamine2">0.000250797</me:pop>
        <me:pop ref="Formaldehyde.log">0.000411839</me:pop>
      </me:population>
      <me:population time="1.99526e-05" logTime="-4.7">
        <me:pop ref="CH2oo.log">0.999132</me:pop>
        <me:pop ref="RC2.log">2.86493e-05</me:pop>
        <me:pop ref="Ring2.log">4.54265e-06</me:pop>
        <me:pop ref="Altamine2">0.000315941</me:pop>
        <me:pop ref="Formaldehyde.log">0.000518824</me:pop>
      </me:population>
      <me:population time="2.51189e-05" logTime="-4.6">
        <me:pop ref="CH2oo.log">0.998914</me:pop>
        <me:pop ref="RC2.log">2.8643e-05</me:pop>
        <me:pop ref="Ring2.log">5.72424e-06</me:pop>
        <me:pop ref="Altamine2">0.000397935</me:pop>
        <me:pop ref="Formaldehyde.log">0.000653484</me:pop>
      </me:population>
      <me:population time="3.16228e-05" logTime="-4.5">
        <me:pop ref="CH2oo.log">0.99864</me:pop>
        <me:pop ref="RC2.log">2.86352e-05</me:pop>
        <me:pop ref="Ring2.log">7.2114e-06</me:pop>
        <me:pop ref="Altamine2">0.000501134</me:pop>
        <me:pop ref="Formaldehyde.log">0.000822969</me:pop>
      </me:population>
      <me:population time="3.98107e-05" logTime="-4.4">
        <me:pop ref="CH2oo.log">0.998295</me:pop>
        <me:pop ref="RC2.log">2.86253e-05</me:pop>
        <me:pop ref="Ring2.log">9.08305e-06</me:pop>
        <me:pop ref="Altamine2">0.000631014</me:pop>
        <me:pop ref="Formaldehyde.log">0.00103627</me:pop>
      </me:population>
      <me:population time="5.01187e-05" logTime="-4.3">
        <me:pop ref="CH2oo.log">0.997861</me:pop>
        <me:pop ref="RC2.log">2.86128e-05</me:pop>
        <me:pop ref="Ring2.log">1.14384e-05</me:pop>
        <me:pop ref="Altamine2">0.00079446</me:pop>
        <me:pop ref="Formaldehyde.log">0.0013047</me:pop>
      </me:population>
      <me:population time="6.30957e-05" logTime="-4.2">
        <me:pop ref="CH2oo.log">0.997314</me:pop>
        <me:pop ref="RC2.log">2.85971e-05</me:pop>
        <me:pop ref="Ring2.log">1.44022e-05</me:pop>
        <me:pop ref="Altamine2">0.00100012</me:pop>
        <me:pop ref="Formaldehyde.log">0.00164246</me:pop>
      </me:population>
      <me:population time="7.94328e-05" logTime="-4.1">
        <me:pop ref="CH2oo.log">0.996627</me:pop>
        <me:pop ref="RC2.log">2.85774e-05</me:pop>
        <me:pop ref="Ring2.log">1.8131e-05</me:pop>
        <me:pop ref="Altamine2">0.00125888</me:pop>
        <me:pop ref="Formaldehyde.log">0.00206742</me:pop>
      </me:population>
      <me:population time="0.0001" logTime="-4">
        <me:pop ref="CH2oo.log">0.995762</me:pop>
        <me:pop ref="RC2.log">2.85526e-05</me:pop>
        <me:pop ref="Ring2.log">2.28217e-05</me:pop>
        <me:pop ref="Altamine2">0.00158438</me:pop>
        <me:pop ref="Formaldehyde.log">0.00260199</me:pop>
      </me:population>
      <me:population time="0.000125893" logTime="-3.9">
        <me:pop ref="CH2oo.log">0.994675</me:pop>
        <me:pop ref="RC2.log">2.85215e-05</me:pop>
        <me:pop ref="Ring2.log">2.87211e-05</me:pop>
        <me:pop ref="Altamine2">0.00199376</me:pop>
        <me:pop ref="Formaldehyde.log">0.00327432</me:pop>
      </me:population>
      <me:population time="0.000158489" logTime="-3.8">
        <me:pop ref="CH2oo.log">0.993307</me:pop>
        <me:pop ref="RC2.log">2.84822e-05</me:pop>
        <me:pop ref="Ring2.log">3.61388e-05</me:pop>
        <me:pop ref="Altamine2">0.0025085</me:pop>
        <me:pop ref="Formaldehyde.log">0.00411969</me:pop>
      </me:population>
      <me:population time="0.000199526" logTime="-3.7">
        <me:pop ref="CH2oo.log">0.991588</me:pop>
        <me:pop ref="RC2.log">2.8433e-05</me:pop>
        <me:pop ref="Ring2.log">4.54628e-05</me:pop>
        <me:pop ref="Altamine2">0.00315552</me:pop>
        <me:pop ref="Formaldehyde.log">0.00518229</me:pop>
      </me:population>
      <me:population time="0.000251189" logTime="-3.6">
        <me:pop ref="CH2oo.log">0.989429</me:pop>
        <me:pop ref="RC2.log">2.8371e-05</me:pop>
        <me:pop ref="Ring2.log">5.71779e-05</me:pop>
        <me:pop ref="Altamine2">0.00396848</me:pop>
        <me:pop ref="Formaldehyde.log">0.00651741</me:pop>
      </me:population>
      <me:population time="0.000316228" logTime="-3.5">
        <me:pop ref="CH2oo.log">0.986716</me:pop>
        <me:pop ref="RC2.log">2.82933e-05</me:pop>
        <me:pop ref="Ring2.log">7.18902e-05</me:pop>
        <me:pop ref="Altamine2">0.00498941</me:pop>
        <me:pop ref="Formaldehyde.log">0.00819409</me:pop>
      </me:population>
      <me:population time="0.000398107" logTime="-3.4">
        <me:pop ref="CH2oo.log">0.983312</me:pop>
        <me:pop ref="RC2.log">2.81957e-05</me:pop>
        <me:pop ref="Ring2.log">9.03545e-05</me:pop>
        <me:pop ref="Altamine2">0.00627071</me:pop>
        <me:pop ref="Formaldehyde.log">0.0102984</me:pop>
      </me:population>
      <me:population time="0.000501187" logTime="-3.3">
        <me:pop ref="CH2oo.log">0.979044</me:pop>
        <me:pop ref="RC2.log">2.80733e-05</me:pop>
        <me:pop ref="Ring2.log">0.000113509</me:pop>
        <me:pop ref="Altamine2">0.00787748</me:pop>
        <me:pop ref="Formaldehyde.log">0.0129372</me:pop>
      </me:population>
      <me:population time="0.000630957" logTime="-3.2">
        <me:pop ref="CH2oo.log">0.973696</me:pop>
        <me:pop ref="RC2.log">2.79199e-05</me:pop>
        <me:pop ref="Ring2.log">0.000142516</me:pop>
        <me:pop ref="Altamine2">0.00989038</me:pop>
        <me:pop ref="Formaldehyde.log">0.016243</me:pop>
      </me:population>
      <me:population time="0.000794328" logTime="-3.1">
        <me:pop ref="CH2oo.log">0.967006</me:pop>
        <me:pop ref="RC2.log">2.77281e-05</me:pop>
        <me:pop ref="Ring2.log">0.000178809</me:pop>
        <me:pop ref="Altamine2">0.0124088</me:pop>
        <me:pop ref="Formaldehyde.log">0.0203791</me:pop>
      </me:population>
      <me:population time="0.001" logTime="-3">
        <me:pop ref="CH2oo.log">0.958648</me:pop>
        <me:pop ref="RC2.log">2.74884e-05</me:pop>
        <me:pop ref="Ring2.log">0.000224144</me:pop>
        <me:pop ref="Altamine2">0.0155548</me:pop>
        <me:pop ref="Formaldehyde.log">0.0255457</me:pop>
      </me:population>
      <me:population time="0.00125893" logTime="-2.9">
        <me:pop ref="CH2oo.log">0.948229</me:pop>
        <me:pop ref="RC2.log">2.71897e-05</me:pop>
        <me:pop ref="Ring2.log">0.000280661</me:pop>
        <me:pop ref="Altamine2">0.0194767</me:pop>
        <me:pop ref="Formaldehyde.log">0.0319867</me:pop>
      </me:population>
      <me:population time="0.00158489" logTime="-2.8">
        <me:pop ref="CH2oo.log">0.935273</me:pop>
        <me:pop ref="RC2.log">2.68182e-05</me:pop>
        <me:pop ref="Ring2.log">0.000350939</me:pop>
        <me:pop ref="Altamine2">0.0243535</me:pop>
        <me:pop ref="Formaldehyde.log">0.0399959</me:pop>
      </me:population>
      <me:population time="0.00199526" logTime="-2.7">
        <me:pop ref="CH2oo.log">0.919214</me:pop>
        <me:pop ref="RC2.log">2.63577e-05</me:pop>
        <me:pop ref="Ring2.log">0.00043805</me:pop>
        <me:pop ref="Altamine2">0.0303985</me:pop>
        <me:pop ref="Formaldehyde.log">0.0499236</me:pop>
      </me:population>
      <me:population time="0.00251189" logTime="-2.6">
        <me:pop ref="CH2oo.log">0.899388</me:pop>
        <me:pop ref="RC2.log">2.57892e-05</me:pop>
        <me:pop ref="Ring2.log">0.000545593</me:pop>
        <me:pop ref="Altamine2">0.0378612</me:pop>
        <me:pop ref="Formaldehyde.log">0.0621797</me:pop>
      </me:population>
      <me:population time="0.00316228" logTime="-2.5">
        <me:pop ref="CH2oo.log">0.875035</me:pop>
        <me:pop ref="RC2.log">2.50909e-05</me:pop>
        <me:pop ref="Ring2.log">0.000677689</me:pop>
        <me:pop ref="Altamine2">0.0470278</me:pop>
        <me:pop ref="Formaldehyde.log">0.077234</me:pop>
      </me:population>
      <me:population time="0.00398107" logTime="-2.4">
        <me:pop ref="CH2oo.log">0.845313</me:pop>
        <me:pop ref="RC2.log">2.42386e-05</me:pop>
        <me:pop ref="Ring2.log">0.000838915</me:pop>
        <me:pop ref="Altamine2">0.0582158</me:pop>
        <me:pop ref="Formaldehyde.log">0.0956081</me:pop>
      </me:population>
      <me:population time="0.00501187" logTime="-2.3">
        <me:pop ref="CH2oo.log">0.809326</me:pop>
        <me:pop ref="RC2.log">2.32067e-05</me:pop>
        <me:pop ref="Ring2.log">0.00103412</me:pop>
        <me:pop ref="Altamine2">0.0717618</me:pop>
        <me:pop ref="Formaldehyde.log">0.117855</me:pop>
      </me:population>
      <me:population time="0.00630957" logTime="-2.2">
        <me:pop ref="CH2oo.log">0.766191</me:pop>
        <me:pop ref="RC2.log">2.19699e-05</me:pop>
        <me:pop ref="Ring2.log">0.0012681</me:pop>
        <me:pop ref="Altamine2">0.0879983</me:pop>
        <me:pop ref="Formaldehyde.log">0.14452</me:pop>
      </me:population>
      <me:population time="0.00794328" logTime="-2.1">
        <me:pop ref="CH2oo.log">0.715142</me:pop>
        <me:pop ref="RC2.log">2.05061e-05</me:pop>
        <me:pop ref="Ring2.log">0.00154501</me:pop>
        <me:pop ref="Altamine2">0.107214</me:pop>
        <me:pop ref="Formaldehyde.log">0.176079</me:pop>
      </me:population>
      <me:population time="0.01" logTime="-2">
        <me:pop ref="CH2oo.log">0.655682</me:pop>
        <me:pop ref="RC2.log">1.88011e-05</me:pop>
        <me:pop ref="Ring2.log">0.00186754</me:pop>
        <me:pop ref="Altamine2">0.129596</me:pop>
        <me:pop ref="Formaldehyde.log">0.212836</me:pop>
      </me:population>
      <me:population time="0.0125893" logTime="-1.9">
        <me:pop ref="CH2oo.log">0.587806</me:pop>
        <me:pop ref="RC2.log">1.68548e-05</me:pop>
        <me:pop ref="Ring2.log">0.00223573</me:pop>
        <me:pop ref="Altamine2">0.155145</me:pop>
        <me:pop ref="Formaldehyde.log">0.254796</me:pop>
      </me:population>
      <me:population time="0.0158489" logTime="-1.8">
        <me:pop ref="CH2oo.log">0.512254</me:pop>
        <me:pop ref="RC2.log">1.46885e-05</me:pop>
        <me:pop ref="Ring2.log">0.00264555</me:pop>
        <me:pop ref="Altamine2">0.183584</me:pop>
        <me:pop ref="Formaldehyde.log">0.301502</me:pop>
      </me:population>
      <me:population time="0.0199526" logTime="-1.7">
        <me:pop ref="CH2oo.log">0.430791</me:pop>
        <me:pop ref="RC2.log">1.23526e-05</me:pop>
        <me:pop ref="Ring2.log">0.00308744</me:pop>
        <me:pop ref="Altamine2">0.214248</me:pop>
        <me:pop ref="Formaldehyde.log">0.351861</me:pop>
      </me:population>
      <me:population time="0.0251189" logTime="-1.6">
        <me:pop ref="CH2oo.log">0.346395</me:pop>
        <me:pop ref="RC2.log">9.9326e-06</me:pop>
        <me:pop ref="Ring2.log">0.00354523</me:pop>
        <me:pop ref="Altamine2">0.246016</me:pop>
        <me:pop ref="Formaldehyde.log">0.404034</me:pop>
      </me:population>
      <me:population time="0.0316228" logTime="-1.5">
        <me:pop ref="CH2oo.log">0.263244</me:pop>
        <me:pop ref="RC2.log">7.5483e-06</me:pop>
        <me:pop ref="Ring2.log">0.00399627</me:pop>
        <me:pop ref="Altamine2">0.277315</me:pop>
        <me:pop ref="Formaldehyde.log">0.455437</me:pop>
      </me:population>
      <me:population time="0.0398107" logTime="-1.4">
        <me:pop ref="CH2oo.log">0.186328</me:pop>
        <me:pop ref="RC2.log">5.34279e-06</me:pop>
        <me:pop ref="Ring2.log">0.0044135</me:pop>
        <me:pop ref="Altamine2">0.306268</me:pop>
        <me:pop ref="Formaldehyde.log">0.502986</me:pop>
      </me:population>
      <me:population time="0.0501187" logTime="-1.3">
        <me:pop ref="CH2oo.log">0.120597</me:pop>
        <me:pop ref="RC2.log">3.45802e-06</me:pop>
        <me:pop ref="Ring2.log">0.00477004</me:pop>
        <me:pop ref="Altamine2">0.33101</me:pop>
        <me:pop ref="Formaldehyde.log">0.54362</me:pop>
      </me:population>
      <me:population time="0.0630957" logTime="-1.2">
        <me:pop ref="CH2oo.log">0.0697388</me:pop>
        <me:pop ref="RC2.log">1.9997e-06</me:pop>
        <me:pop ref="Ring2.log">0.00504592</me:pop>
        <me:pop ref="Altamine2">0.350154</me:pop>
        <me:pop ref="Formaldehyde.log">0.57506</me:pop>
      </me:population>
      <me:population time="0.0794328" logTime="-1.1">
        <me:pop ref="CH2oo.log">0.0349964</me:pop>
        <me:pop ref="RC2.log">1.00349e-06</me:pop>
        <me:pop ref="Ring2.log">0.00523438</me:pop>
        <me:pop ref="Altamine2">0.363231</me:pop>
        <me:pop ref="Formaldehyde.log">0.596537</me:pop>
      </me:population>
      <me:population time="0.1" logTime="-1">
        <me:pop ref="CH2oo.log">0.0146905</me:pop>
        <me:pop ref="RC2.log">4.21239e-07</me:pop>
        <me:pop ref="Ring2.log">0.00534452</me:pop>
        <me:pop ref="Altamine2">0.370875</me:pop>
        <me:pop ref="Formaldehyde.log">0.60909</me:pop>
      </me:population>
      <me:population time="0.125893" logTime="-0.9">
        <me:pop ref="CH2oo.log">0.00492538</me:pop>
        <me:pop ref="RC2.log">1.41231e-07</me:pop>
        <me:pop ref="Ring2.log">0.00539749</me:pop>
        <me:pop ref="Altamine2">0.37455</me:pop>
        <me:pop ref="Formaldehyde.log">0.615127</me:pop>
      </me:population>
      <me:population time="0.158489" logTime="-0.8">
        <me:pop ref="CH2oo.log">0.00124439</me:pop>
        <me:pop ref="RC2.log">3.56819e-08</me:pop>
        <me:pop ref="Ring2.log">0.00541746</me:pop>
        <me:pop ref="Altamine2">0.375936</me:pop>
        <me:pop ref="Formaldehyde.log">0.617402</me:pop>
      </me:population>
      <me:population time="0.199526" logTime="-0.7">
        <me:pop ref="CH2oo.log">0.000220176</me:pop>
        <me:pop ref="RC2.log">6.31337e-09</me:pop>
        <me:pop ref="Ring2.log">0.00542301</me:pop>
        <me:pop ref="Altamine2">0.376321</me:pop>
        <me:pop ref="Formaldehyde.log">0.618035</me:pop>
      </me:population>
      <me:population time="0.251189" logTime="-0.6">
        <me:pop ref="CH2oo.log">2.48785e-05</me:pop>
        <me:pop ref="RC2.log">7.1337e-10</me:pop>
        <me:pop ref="Ring2.log">0.00542407</me:pop>
        <me:pop ref="Altamine2">0.376395</me:pop>
        <me:pop ref="Formaldehyde.log">0.618156</me:pop>
      </me:population>
      <me:population time="0.316228" logTime="-0.5">
        <me:pop ref="CH2oo.log">1.59841e-06</me:pop>
        <me:pop ref="RC2.log">4.58331e-11</me:pop>
        <me:pop ref="Ring2.log">0.0054242</me:pop>
        <me:pop ref="Altamine2">0.376404</me:pop>
        <me:pop ref="Formaldehyde.log">0.61817</me:pop>
      </me:population>
      <me:population time="0.398107" logTime="-0.4">
        <me:pop ref="CH2oo.log">5.04521e-08</me:pop>
        <me:pop ref="RC2.log">1.44667e-12</me:pop>
        <me:pop ref="Ring2.log">0.00542421</me:pop>
        <me:pop ref="Altamine2">0.376404</me:pop>
        <me:pop ref="Formaldehyde.log">0.618171</me:pop>
      </me:population>
      <me:population time="0.501187" logTime="-0.3">
        <me:pop ref="CH2oo.log">6.50837e-10</me:pop>
        <me:pop ref="RC2.log">1.86622e-14</me:pop>
        <me:pop ref="Ring2.log">0.00542421</me:pop>
        <me:pop ref="Altamine2">0.376404</me:pop>
        <me:pop ref="Formaldehyde.log">0.618171</me:pop>
      </me:population>
      <me:population time="0.630957" logTime="-0.2">
        <me:pop ref="CH2oo.log">2.72176e-12</me:pop>
        <me:pop ref="RC2.log">7.80442e-17</me:pop>
        <me:pop ref="Ring2.log">0.00542421</me:pop>
        <me:pop ref="Altamine2">0.376404</me:pop>
        <me:pop ref="Formaldehyde.log">0.618171</me:pop>
      </me:population>
      <me:population time="0.794328" logTime="-0.1">
        <me:pop ref="CH2oo.log">2.7564e-15</me:pop>
        <me:pop ref="RC2.log">7.90373e-20</me:pop>
        <me:pop ref="Ring2.log">0.00542421</me:pop>
        <me:pop ref="Altamine2">0.376404</me:pop>
        <me:pop ref="Formaldehyde.log">0.618171</me:pop>
      </me:population>
      <me:population time="1" logTime="0">
        <me:pop ref="CH2oo.log">4.68251e-19</me:pop>
        <me:pop ref="RC2.log">1.34267e-23</me:pop>
        <me:pop ref="Ring2.log">0.00542421</me:pop>
        <me:pop ref="Altamine2">0.376404</me:pop>
        <me:pop ref="Formaldehyde.log">0.618171</me:pop>
      </me:population>
      <me:population time="1.25893" logTime="0.1">
        <me:pop ref="CH2oo.log">8.40434e-24</me:pop>
        <me:pop ref="RC2.log">2.40987e-28</me:pop>
        <me:pop ref="Ring2.log">0.00542421</me:pop>
        <me:pop ref="Altamine2">0.376404</me:pop>
        <me:pop ref="Formaldehyde.log">0.618171</me:pop>
      </me:population>
      <me:population time="1.58489" logTime="0.2">
        <me:pop ref="CH2oo.log">8.90582e-30</me:pop>
        <me:pop ref="RC2.log">2.55367e-34</me:pop>
        <me:pop ref="Ring2.log">0.00542421</me:pop>
        <me:pop ref="Altamine2">0.376404</me:pop>
        <me:pop ref="Formaldehyde.log">0.618171</me:pop>
      </me:population>
      <me:population time="1.99526" logTime="0.3">
        <me:pop ref="CH2oo.log">2.69148e-37</me:pop>
        <me:pop ref="RC2.log">7.72794e-42</me:pop>
        <me:pop ref="Ring2.log">0.00542421</me:pop>
        <me:pop ref="Altamine2">0.376404</me:pop>
        <me:pop ref="Formaldehyde.log">0.618171</me:pop>
      </me:population>
      <me:population time="2.51189" logTime="0.4">
        <me:pop ref="CH2oo.log">1.34902e-39</me:pop>
        <me:pop ref="RC2.log">4.9025e-44</me:pop>
        <me:pop ref="Ring2.log">0.00542421</me:pop>
        <me:pop ref="Altamine2">0.376404</me:pop>
        <me:pop ref="Formaldehyde.log">0.618171</me:pop>
      </me:population>
      <me:population time="3.16228" logTime="0.5">
        <me:pop ref="CH2oo.log">1.34902e-39</me:pop>
        <me:pop ref="RC2.log">4.9025e-44</me:pop>
        <me:pop ref="Ring2.log">0.00542421</me:pop>
        <me:pop ref="Altamine2">0.376404</me:pop>
        <me:pop ref="Formaldehyde.log">0.618171</me:pop>
      </me:population>
      <me:population time="3.98107" logTime="0.6">
        <me:pop ref="CH2oo.log">1.34902e-39</me:pop>
        <me:pop ref="RC2.log">4.9025e-44</me:pop>
        <me:pop ref="Ring2.log">0.00542421</me:pop>
        <me:pop ref="Altamine2">0.376404</me:pop>
        <me:pop ref="Formaldehyde.log">0.618171</me:pop>
      </me:population>
      <me:population time="5.01187" logTime="0.7">
        <me:pop ref="CH2oo.log">1.34902e-39</me:pop>
        <me:pop ref="RC2.log">4.9025e-44</me:pop>
        <me:pop ref="Ring2.log">0.00542421</me:pop>
        <me:pop ref="Altamine2">0.376404</me:pop>
        <me:pop ref="Formaldehyde.log">0.618171</me:pop>
      </me:population>
      <me:population time="6.30957" logTime="0.8">
        <me:pop ref="CH2oo.log">1.34902e-39</me:pop>
        <me:pop ref="RC2.log">4.9025e-44</me:pop>
        <me:pop ref="Ring2.log">0.00542421</me:pop>
        <me:pop ref="Altamine2">0.376404</me:pop>
        <me:pop ref="Formaldehyde.log">0.618171</me:pop>
      </me:population>
      <me:population time="7.94328" logTime="0.9">
        <me:pop ref="CH2oo.log">1.34902e-39</me:pop>
        <me:pop ref="RC2.log">4.9025e-44</me:pop>
        <me:pop ref="Ring2.log">0.00542421</me:pop>
        <me:pop ref="Altamine2">0.376404</me:pop>
        <me:pop ref="Formaldehyde.log">0.618171</me:pop>
      </me:population>
      <me:population time="10" logTime="1">
        <me:pop ref="CH2oo.log">1.34902e-39</me:pop>
        <me:pop ref="RC2.log">4.9025e-44</me:pop>
        <me:pop ref="Ring2.log">0.00542421</me:pop>
        <me:pop ref="Altamine2">0.376404</me:pop>
        <me:pop ref="Formaldehyde.log">0.618171</me:pop>
      </me:population>
      <me:population time="12.5893" logTime="1.1">
        <me:pop ref="CH2oo.log">1.34902e-39</me:pop>
        <me:pop ref="RC2.log">4.9025e-44</me:pop>
        <me:pop ref="Ring2.log">0.00542421</me:pop>
        <me:pop ref="Altamine2">0.376404</me:pop>
        <me:pop ref="Formaldehyde.log">0.618171</me:pop>
      </me:population>
      <me:population time="15.8489" logTime="1.2">
        <me:pop ref="CH2oo.log">1.34902e-39</me:pop>
        <me:pop ref="RC2.log">4.9025e-44</me:pop>
        <me:pop ref="Ring2.log">0.00542421</me:pop>
        <me:pop ref="Altamine2">0.376404</me:pop>
        <me:pop ref="Formaldehyde.log">0.618171</me:pop>
      </me:population>
      <me:population time="19.9526" logTime="1.3">
        <me:pop ref="CH2oo.log">1.34902e-39</me:pop>
        <me:pop ref="RC2.log">4.9025e-44</me:pop>
        <me:pop ref="Ring2.log">0.00542421</me:pop>
        <me:pop ref="Altamine2">0.376404</me:pop>
        <me:pop ref="Formaldehyde.log">0.618171</me:pop>
      </me:population>
      <me:population time="25.1189" logTime="1.4">
        <me:pop ref="CH2oo.log">1.34902e-39</me:pop>
        <me:pop ref="RC2.log">4.9025e-44</me:pop>
        <me:pop ref="Ring2.log">0.00542421</me:pop>
        <me:pop ref="Altamine2">0.376404</me:pop>
        <me:pop ref="Formaldehyde.log">0.618171</me:pop>
      </me:population>
      <me:population time="31.6228" logTime="1.5">
        <me:pop ref="CH2oo.log">1.34902e-39</me:pop>
        <me:pop ref="RC2.log">4.9025e-44</me:pop>
        <me:pop ref="Ring2.log">0.00542421</me:pop>
        <me:pop ref="Altamine2">0.376404</me:pop>
        <me:pop ref="Formaldehyde.log">0.618171</me:pop>
      </me:population>
      <me:population time="39.8107" logTime="1.6">
        <me:pop ref="CH2oo.log">1.34902e-39</me:pop>
        <me:pop ref="RC2.log">4.9025e-44</me:pop>
        <me:pop ref="Ring2.log">0.00542421</me:pop>
        <me:pop ref="Altamine2">0.376404</me:pop>
        <me:pop ref="Formaldehyde.log">0.618171</me:pop>
      </me:population>
      <me:population time="50.1187" logTime="1.7">
        <me:pop ref="CH2oo.log">1.34902e-39</me:pop>
        <me:pop ref="RC2.log">4.9025e-44</me:pop>
        <me:pop ref="Ring2.log">0.00542421</me:pop>
        <me:pop ref="Altamine2">0.376404</me:pop>
        <me:pop ref="Formaldehyde.log">0.618171</me:pop>
      </me:population>
      <me:population time="63.0957" logTime="1.8">
        <me:pop ref="CH2oo.log">1.34902e-39</me:pop>
        <me:pop ref="RC2.log">4.9025e-44</me:pop>
        <me:pop ref="Ring2.log">0.00542421</me:pop>
        <me:pop ref="Altamine2">0.376404</me:pop>
        <me:pop ref="Formaldehyde.log">0.618171</me:pop>
      </me:population>
      <me:population time="79.4328" logTime="1.9">
        <me:pop ref="CH2oo.log">1.34902e-39</me:pop>
        <me:pop ref="RC2.log">4.9025e-44</me:pop>
        <me:pop ref="Ring2.log">0.00542421</me:pop>
        <me:pop ref="Altamine2">0.376404</me:pop>
        <me:pop ref="Formaldehyde.log">0.618171</me:pop>
      </me:population>
      <me:population time="100" logTime="2">
        <me:pop ref="CH2oo.log">1.34902e-39</me:pop>
        <me:pop ref="RC2.log">4.9025e-44</me:pop>
        <me:pop ref="Ring2.log">0.00542421</me:pop>
        <me:pop ref="Altamine2">0.376404</me:pop>
        <me:pop ref="Formaldehyde.log">0.618171</me:pop>
      </me:population>
      <me:population time="125.893" logTime="2.1">
        <me:pop ref="CH2oo.log">1.34902e-39</me:pop>
        <me:pop ref="RC2.log">4.9025e-44</me:pop>
        <me:pop ref="Ring2.log">0.00542421</me:pop>
        <me:pop ref="Altamine2">0.376404</me:pop>
        <me:pop ref="Formaldehyde.log">0.618171</me:pop>
      </me:population>
      <me:population time="158.489" logTime="2.2">
        <me:pop ref="CH2oo.log">1.34902e-39</me:pop>
        <me:pop ref="RC2.log">4.9025e-44</me:pop>
        <me:pop ref="Ring2.log">0.00542421</me:pop>
        <me:pop ref="Altamine2">0.376404</me:pop>
        <me:pop ref="Formaldehyde.log">0.618171</me:pop>
      </me:population>
      <me:population time="199.526" logTime="2.3">
        <me:pop ref="CH2oo.log">1.34902e-39</me:pop>
        <me:pop ref="RC2.log">4.9025e-44</me:pop>
        <me:pop ref="Ring2.log">0.00542421</me:pop>
        <me:pop ref="Altamine2">0.376404</me:pop>
        <me:pop ref="Formaldehyde.log">0.618171</me:pop>
      </me:population>
      <me:population time="251.189" logTime="2.4">
        <me:pop ref="CH2oo.log">1.34902e-39</me:pop>
        <me:pop ref="RC2.log">4.9025e-44</me:pop>
        <me:pop ref="Ring2.log">0.00542421</me:pop>
        <me:pop ref="Altamine2">0.376404</me:pop>
        <me:pop ref="Formaldehyde.log">0.618171</me:pop>
      </me:population>
      <me:population time="316.228" logTime="2.5">
        <me:pop ref="CH2oo.log">1.34902e-39</me:pop>
        <me:pop ref="RC2.log">4.9025e-44</me:pop>
        <me:pop ref="Ring2.log">0.00542421</me:pop>
        <me:pop ref="Altamine2">0.376404</me:pop>
        <me:pop ref="Formaldehyde.log">0.618171</me:pop>
      </me:population>
      <me:population time="398.107" logTime="2.6">
        <me:pop ref="CH2oo.log">1.34902e-39</me:pop>
        <me:pop ref="RC2.log">4.9025e-44</me:pop>
        <me:pop ref="Ring2.log">0.00542421</me:pop>
        <me:pop ref="Altamine2">0.376404</me:pop>
        <me:pop ref="Formaldehyde.log">0.618171</me:pop>
      </me:population>
      <me:population time="501.187" logTime="2.7">
        <me:pop ref="CH2oo.log">1.34902e-39</me:pop>
        <me:pop ref="RC2.log">4.9025e-44</me:pop>
        <me:pop ref="Ring2.log">0.00542421</me:pop>
        <me:pop ref="Altamine2">0.376404</me:pop>
        <me:pop ref="Formaldehyde.log">0.618171</me:pop>
      </me:population>
      <me:population time="630.957" logTime="2.8">
        <me:pop ref="CH2oo.log">1.34902e-39</me:pop>
        <me:pop ref="RC2.log">4.9025e-44</me:pop>
        <me:pop ref="Ring2.log">0.00542421</me:pop>
        <me:pop ref="Altamine2">0.376404</me:pop>
        <me:pop ref="Formaldehyde.log">0.618171</me:pop>
      </me:population>
      <me:population time="794.328" logTime="2.9">
        <me:pop ref="CH2oo.log">1.34902e-39</me:pop>
        <me:pop ref="RC2.log">4.9025e-44</me:pop>
        <me:pop ref="Ring2.log">0.00542421</me:pop>
        <me:pop ref="Altamine2">0.376404</me:pop>
        <me:pop ref="Formaldehyde.log">0.618171</me:pop>
      </me:population>
      <me:population time="1000" logTime="3">
        <me:pop ref="CH2oo.log">1.34902e-39</me:pop>
        <me:pop ref="RC2.log">4.9025e-44</me:pop>
        <me:pop ref="Ring2.log">0.00542421</me:pop>
        <me:pop ref="Altamine2">0.376404</me:pop>
        <me:pop ref="Formaldehyde.log">0.618171</me:pop>
      </me:population>
      <me:population time="1258.93" logTime="3.1">
        <me:pop ref="CH2oo.log">1.34902e-39</me:pop>
        <me:pop ref="RC2.log">4.9025e-44</me:pop>
        <me:pop ref="Ring2.log">0.00542421</me:pop>
        <me:pop ref="Altamine2">0.376404</me:pop>
        <me:pop ref="Formaldehyde.log">0.618171</me:pop>
      </me:population>
      <me:population time="1584.89" logTime="3.2">
        <me:pop ref="CH2oo.log">1.34902e-39</me:pop>
        <me:pop ref="RC2.log">4.9025e-44</me:pop>
        <me:pop ref="Ring2.log">0.00542421</me:pop>
        <me:pop ref="Altamine2">0.376404</me:pop>
        <me:pop ref="Formaldehyde.log">0.618171</me:pop>
      </me:population>
      <me:population time="1995.26" logTime="3.3">
        <me:pop ref="CH2oo.log">1.34902e-39</me:pop>
        <me:pop ref="RC2.log">4.9025e-44</me:pop>
        <me:pop ref="Ring2.log">0.00542421</me:pop>
        <me:pop ref="Altamine2">0.376404</me:pop>
        <me:pop ref="Formaldehyde.log">0.618171</me:pop>
      </me:population>
      <me:population time="2511.89" logTime="3.4">
        <me:pop ref="CH2oo.log">1.34902e-39</me:pop>
        <me:pop ref="RC2.log">4.9025e-44</me:pop>
        <me:pop ref="Ring2.log">0.00542421</me:pop>
        <me:pop ref="Altamine2">0.376404</me:pop>
        <me:pop ref="Formaldehyde.log">0.618171</me:pop>
      </me:population>
      <me:population time="3162.28" logTime="3.5">
        <me:pop ref="CH2oo.log">1.34902e-39</me:pop>
        <me:pop ref="RC2.log">4.9025e-44</me:pop>
        <me:pop ref="Ring2.log">0.00542421</me:pop>
        <me:pop ref="Altamine2">0.376404</me:pop>
        <me:pop ref="Formaldehyde.log">0.618171</me:pop>
      </me:population>
      <me:population time="3981.07" logTime="3.6">
        <me:pop ref="CH2oo.log">1.34902e-39</me:pop>
        <me:pop ref="RC2.log">4.9025e-44</me:pop>
        <me:pop ref="Ring2.log">0.00542421</me:pop>
        <me:pop ref="Altamine2">0.376404</me:pop>
        <me:pop ref="Formaldehyde.log">0.618171</me:pop>
      </me:population>
      <me:population time="5011.87" logTime="3.7">
        <me:pop ref="CH2oo.log">1.34902e-39</me:pop>
        <me:pop ref="RC2.log">4.9025e-44</me:pop>
        <me:pop ref="Ring2.log">0.00542421</me:pop>
        <me:pop ref="Altamine2">0.376404</me:pop>
        <me:pop ref="Formaldehyde.log">0.618171</me:pop>
      </me:population>
      <me:population time="6309.57" logTime="3.8">
        <me:pop ref="CH2oo.log">1.34902e-39</me:pop>
        <me:pop ref="RC2.log">4.9025e-44</me:pop>
        <me:pop ref="Ring2.log">0.00542421</me:pop>
        <me:pop ref="Altamine2">0.376404</me:pop>
        <me:pop ref="Formaldehyde.log">0.618171</me:pop>
      </me:population>
      <me:population time="7943.28" logTime="3.9">
        <me:pop ref="CH2oo.log">1.34902e-39</me:pop>
        <me:pop ref="RC2.log">4.9025e-44</me:pop>
        <me:pop ref="Ring2.log">0.00542421</me:pop>
        <me:pop ref="Altamine2">0.376404</me:pop>
        <me:pop ref="Formaldehyde.log">0.618171</me:pop>
      </me:population>
      <me:population time="10000" logTime="4">
        <me:pop ref="CH2oo.log">1.34902e-39</me:pop>
        <me:pop ref="RC2.log">4.9025e-44</me:pop>
        <me:pop ref="Ring2.log">0.00542421</me:pop>
        <me:pop ref="Altamine2">0.376404</me:pop>
        <me:pop ref="Formaldehyde.log">0.618171</me:pop>
      </me:population>
      <me:population time="12589.3" logTime="4.1">
        <me:pop ref="CH2oo.log">1.34902e-39</me:pop>
        <me:pop ref="RC2.log">4.9025e-44</me:pop>
        <me:pop ref="Ring2.log">0.00542421</me:pop>
        <me:pop ref="Altamine2">0.376404</me:pop>
        <me:pop ref="Formaldehyde.log">0.618171</me:pop>
      </me:population>
      <me:population time="15848.9" logTime="4.2">
        <me:pop ref="CH2oo.log">1.34902e-39</me:pop>
        <me:pop ref="RC2.log">4.9025e-44</me:pop>
        <me:pop ref="Ring2.log">0.00542421</me:pop>
        <me:pop ref="Altamine2">0.376404</me:pop>
        <me:pop ref="Formaldehyde.log">0.618171</me:pop>
      </me:population>
      <me:population time="19952.6" logTime="4.3">
        <me:pop ref="CH2oo.log">1.34902e-39</me:pop>
        <me:pop ref="RC2.log">4.9025e-44</me:pop>
        <me:pop ref="Ring2.log">0.00542421</me:pop>
        <me:pop ref="Altamine2">0.376404</me:pop>
        <me:pop ref="Formaldehyde.log">0.618171</me:pop>
      </me:population>
      <me:population time="25118.9" logTime="4.4">
        <me:pop ref="CH2oo.log">1.34902e-39</me:pop>
        <me:pop ref="RC2.log">4.9025e-44</me:pop>
        <me:pop ref="Ring2.log">0.00542421</me:pop>
        <me:pop ref="Altamine2">0.376404</me:pop>
        <me:pop ref="Formaldehyde.log">0.618171</me:pop>
      </me:population>
      <me:population time="31622.8" logTime="4.5">
        <me:pop ref="CH2oo.log">1.34902e-39</me:pop>
        <me:pop ref="RC2.log">4.9025e-44</me:pop>
        <me:pop ref="Ring2.log">0.00542421</me:pop>
        <me:pop ref="Altamine2">0.376404</me:pop>
        <me:pop ref="Formaldehyde.log">0.618171</me:pop>
      </me:population>
      <me:population time="39810.7" logTime="4.6">
        <me:pop ref="CH2oo.log">1.34902e-39</me:pop>
        <me:pop ref="RC2.log">4.9025e-44</me:pop>
        <me:pop ref="Ring2.log">0.00542421</me:pop>
        <me:pop ref="Altamine2">0.376404</me:pop>
        <me:pop ref="Formaldehyde.log">0.618171</me:pop>
      </me:population>
      <me:population time="50118.7" logTime="4.7">
        <me:pop ref="CH2oo.log">1.34902e-39</me:pop>
        <me:pop ref="RC2.log">4.9025e-44</me:pop>
        <me:pop ref="Ring2.log">0.00542421</me:pop>
        <me:pop ref="Altamine2">0.376404</me:pop>
        <me:pop ref="Formaldehyde.log">0.618171</me:pop>
      </me:population>
      <me:population time="63095.7" logTime="4.8">
        <me:pop ref="CH2oo.log">1.34902e-39</me:pop>
        <me:pop ref="RC2.log">4.9025e-44</me:pop>
        <me:pop ref="Ring2.log">0.00542421</me:pop>
        <me:pop ref="Altamine2">0.376404</me:pop>
        <me:pop ref="Formaldehyde.log">0.618171</me:pop>
      </me:population>
      <me:population time="79432.8" logTime="4.9">
        <me:pop ref="CH2oo.log">1.34902e-39</me:pop>
        <me:pop ref="RC2.log">4.9025e-44</me:pop>
        <me:pop ref="Ring2.log">0.00542421</me:pop>
        <me:pop ref="Altamine2">0.376404</me:pop>
        <me:pop ref="Formaldehyde.log">0.618171</me:pop>
      </me:population>
      <me:population time="100000" logTime="5">
        <me:pop ref="CH2oo.log">1.34902e-39</me:pop>
        <me:pop ref="RC2.log">4.9025e-44</me:pop>
        <me:pop ref="Ring2.log">0.00542421</me:pop>
        <me:pop ref="Altamine2">0.376404</me:pop>
        <me:pop ref="Formaldehyde.log">0.618171</me:pop>
      </me:population>
    </me:populationList>
    <me:rateList T="240" conc="4.02354e+18" bathGas="N2" units="s-1">
      <me:firstOrderLoss ref="CH2oo.log">-98.6301</me:firstOrderLoss>
      <me:firstOrderLoss ref="RC2.log">-2.15144e+06</me:firstOrderLoss>
      <me:firstOrderLoss ref="Ring2.log">-5.92783e-16</me:firstOrderLoss>
      <me:firstOrderRate fromRef="CH2oo.log" toRef="RC2.log" reactionType="isomerization">61.6894</me:firstOrderRate>
      <me:firstOrderRate fromRef="CH2oo.log" toRef="Ring2.log" reactionType="isomerization">0.147095</me:firstOrderRate>
      <me:firstOrderRate fromRef="RC2.log" toRef="CH2oo.log" reactionType="isomerization">1.96779e+06</me:firstOrderRate>
      <me:firstOrderRate fromRef="RC2.log" toRef="Ring2.log" reactionType="isomerization">2854.24</me:firstOrderRate>
      <me:firstOrderRate fromRef="Ring2.log" toRef="CH2oo.log" reactionType="isomerization">6.7444e-36</me:firstOrderRate>
      <me:firstOrderRate fromRef="Ring2.log" toRef="RC2.log" reactionType="isomerization">4.10267e-36</me:firstOrderRate>
      <me:firstOrderRate fromRef="CH2oo.log" toRef="Altamine2" reactionType="irreversible">13.9872</me:firstOrderRate>
      <me:firstOrderRate fromRef="RC2.log" toRef="Altamine2" reactionType="irreversible">67250.3</me:firstOrderRate>
      <me:firstOrderRate fromRef="Ring2.log" toRef="Altamine2" reactionType="irreversible">6.50523e-17</me:firstOrderRate>
      <me:firstOrderRate fromRef="CH2oo.log" toRef="Formaldehyde.log+IsoC2.log" reactionType="irreversible">22.8576</me:firstOrderRate>
      <me:firstOrderRate fromRef="RC2.log" toRef="Formaldehyde.log+IsoC2.log" reactionType="irreversible">114411</me:firstOrderRate>
      <me:firstOrderRate fromRef="Ring2.log" toRef="Formaldehyde.log+IsoC2.log" reactionType="irreversible">5.2773e-16</me:firstOrderRate>
    </me:rateList>
    <me:eigenvalueList number="963" selection="12">
      <me:eigenvalue>-9.43822e+08</me:eigenvalue>
      <me:eigenvalue>-8.85544e+08</me:eigenvalue>
      <me:eigenvalue>-8.32257e+08</me:eigenvalue>
      <me:eigenvalue>-7.85351e+08</me:eigenvalue>
      <me:eigenvalue>-7.46224e+08</me:eigenvalue>
      <me:eigenvalue>-7.09046e+08</me:eigenvalue>
      <me:eigenvalue>-6.55218e+08</me:eigenvalue>
      <me:eigenvalue>-5.49572e+08</me:eigenvalue>
      <me:eigenvalue>-5.11565e+08</me:eigenvalue>
      <me:eigenvalue>-4.09617e+06</me:eigenvalue>
      <me:eigenvalue>-42.5804</me:eigenvalue>
      <me:eigenvalue>-5.93326e-16</me:eigenvalue>
    </me:eigenvalueList>
    <me:populationList T="240" conc="8.04708e+18">
      <me:population time="1e-10" logTime="-10">
        <me:pop ref="CH2oo.log">1</me:pop>
        <me:pop ref="RC2.log">2.15427e-07</me:pop>
        <me:pop ref="Ring2.log">2.74693e-09</me:pop>
        <me:pop ref="Altamine2">2.19587e-10</me:pop>
        <me:pop ref="Formaldehyde.log">3.53898e-10</me:pop>
      </me:population>
      <me:population time="1.25893e-10" logTime="-9.9">
        <me:pop ref="CH2oo.log">1</me:pop>
        <me:pop ref="RC2.log">2.2088e-07</me:pop>
        <me:pop ref="Ring2.log">3.32156e-09</me:pop>
        <me:pop ref="Altamine2">3.36731e-10</me:pop>
        <me:pop ref="Formaldehyde.log">5.42792e-10</me:pop>
      </me:population>
      <me:population time="1.58489e-10" logTime="-9.8">
        <me:pop ref="CH2oo.log">1</me:pop>
        <me:pop ref="RC2.log">2.27163e-07</me:pop>
        <me:pop ref="Ring2.log">3.97754e-09</me:pop>
        <me:pop ref="Altamine2">5.11795e-10</me:pop>
        <me:pop ref="Formaldehyde.log">8.25301e-10</me:pop>
      </me:population>
      <me:population time="1.99526e-10" logTime="-9.7">
        <me:pop ref="CH2oo.log">1</me:pop>
        <me:pop ref="RC2.log">2.34514e-07</me:pop>
        <me:pop ref="Ring2.log">4.71029e-09</me:pop>
        <me:pop ref="Altamine2">7.70041e-10</me:pop>
        <me:pop ref="Formaldehyde.log">1.24245e-09</me:pop>
      </me:population>
      <me:population time="2.51189e-10" logTime="-9.6">
        <me:pop ref="CH2oo.log">1</me:pop>
        <me:pop ref="RC2.log">2.43262e-07</me:pop>
        <me:pop ref="Ring2.log">5.50868e-09</me:pop>
        <me:pop ref="Altamine2">1.14547e-09</me:pop>
        <me:pop ref="Formaldehyde.log">1.8496e-09</me:pop>
      </me:population>
      <me:population time="3.16228e-10" logTime="-9.5">
        <me:pop ref="CH2oo.log">1</me:pop>
        <me:pop ref="RC2.log">2.53831e-07</me:pop>
        <me:pop ref="Ring2.log">6.35493e-09</me:pop>
        <me:pop ref="Altamine2">1.68257e-09</me:pop>
        <me:pop ref="Formaldehyde.log">2.71932e-09</me:pop>
      </me:population>
      <me:population time="3.98107e-10" logTime="-9.4">
        <me:pop ref="CH2oo.log">1</me:pop>
        <me:pop ref="RC2.log">2.66722e-07</me:pop>
        <me:pop ref="Ring2.log">7.22613e-09</me:pop>
        <me:pop ref="Altamine2">2.43794e-09</me:pop>
        <me:pop ref="Formaldehyde.log">3.9442e-09</me:pop>
      </me:population>
      <me:population time="5.01187e-10" logTime="-9.3">
        <me:pop ref="CH2oo.log">1</me:pop>
        <me:pop ref="RC2.log">2.82507e-07</me:pop>
        <me:pop ref="Ring2.log">8.09749e-09</me:pop>
        <me:pop ref="Altamine2">3.48174e-09</me:pop>
        <me:pop ref="Formaldehyde.log">5.63933e-09</me:pop>
      </me:population>
      <me:population time="6.30957e-10" logTime="-9.2">
        <me:pop ref="CH2oo.log">1</me:pop>
        <me:pop ref="RC2.log">3.01843e-07</me:pop>
        <me:pop ref="Ring2.log">8.94685e-09</me:pop>
        <me:pop ref="Altamine2">4.89943e-09</me:pop>
        <me:pop ref="Formaldehyde.log">7.9452e-09</me:pop>
      </me:population>
      <me:population time="7.94328e-10" logTime="-9.1">
        <me:pop ref="CH2oo.log">1</me:pop>
        <me:pop ref="RC2.log">3.25513e-07</me:pop>
        <me:pop ref="Ring2.log">9.75916e-09</me:pop>
        <me:pop ref="Altamine2">6.79421e-09</me:pop>
        <me:pop ref="Formaldehyde.log">1.10318e-08</me:pop>
      </me:population>
      <me:population time="1e-09" logTime="-9">
        <me:pop ref="CH2oo.log">1</me:pop>
        <me:pop ref="RC2.log">3.54475e-07</me:pop>
        <me:pop ref="Ring2.log">1.05293e-08</me:pop>
        <me:pop ref="Altamine2">9.29125e-09</me:pop>
        <me:pop ref="Formaldehyde.log">1.51057e-08</me:pop>
      </me:population>
      <me:population time="1.25893e-09" logTime="-8.9">
        <me:pop ref="CH2oo.log">1</me:pop>
        <me:pop ref="RC2.log">3.89928e-07</me:pop>
        <me:pop ref="Ring2.log">1.1262e-08</me:pop>
        <me:pop ref="Altamine2">1.25441e-08</me:pop>
        <me:pop ref="Formaldehyde.log">2.04202e-08</me:pop>
      </me:population>
      <me:population time="1.58489e-09" logTime="-8.8">
        <me:pop ref="CH2oo.log">1</me:pop>
        <me:pop ref="RC2.log">4.33378e-07</me:pop>
        <me:pop ref="Ring2.log">1.197e-08</me:pop>
        <me:pop ref="Altamine2">1.67436e-08</me:pop>
        <me:pop ref="Formaldehyde.log">2.729e-08</me:pop>
      </me:population>
      <me:population time="1.99526e-09" logTime="-8.7">
        <me:pop ref="CH2oo.log">0.999999</me:pop>
        <me:pop ref="RC2.log">4.86732e-07</me:pop>
        <me:pop ref="Ring2.log">1.26714e-08</me:pop>
        <me:pop ref="Altamine2">2.21287e-08</me:pop>
        <me:pop ref="Formaldehyde.log">3.61094e-08</me:pop>
      </me:population>
      <me:population time="2.51189e-09" logTime="-8.6">
        <me:pop ref="CH2oo.log">0.999999</me:pop>
        <me:pop ref="RC2.log">5.52412e-07</me:pop>
        <me:pop ref="Ring2.log">1.33891e-08</me:pop>
        <me:pop ref="Altamine2">2.89999e-08</me:pop>
        <me:pop ref="Formaldehyde.log">4.73731e-08</me:pop>
      </me:population>
      <me:population time="3.16228e-09" logTime="-8.5">
        <me:pop ref="CH2oo.log">0.999999</me:pop>
        <me:pop ref="RC2.log">6.3349e-07</me:pop>
        <me:pop ref="Ring2.log">1.41516e-08</me:pop>
        <me:pop ref="Altamine2">3.77343e-08</me:pop>
        <me:pop ref="Formaldehyde.log">6.1702e-08</me:pop>
      </me:population>
      <me:population time="3.98107e-09" logTime="-8.4">
        <me:pop ref="CH2oo.log">0.999999</me:pop>
        <me:pop ref="RC2.log">7.33871e-07</me:pop>
        <me:pop ref="Ring2.log">1.49963e-08</me:pop>
        <me:pop ref="Altamine2">4.88057e-08</me:pop>
        <me:pop ref="Formaldehyde.log">7.98754e-08</me:pop>
      </me:population>
      <me:population time="5.01187e-09" logTime="-8.3">
        <me:pop ref="CH2oo.log">0.999999</me:pop>
        <me:pop ref="RC2.log">8.58489e-07</me:pop>
        <me:pop ref="Ring2.log">1.59715e-08</me:pop>
        <me:pop ref="Altamine2">6.28095e-08</me:pop>
        <me:pop ref="Formaldehyde.log">1.02872e-07</me:pop>
      </me:population>
      <me:population time="6.30957e-09" logTime="-8.2">
        <me:pop ref="CH2oo.log">0.999999</me:pop>
        <me:pop ref="RC2.log">1.01354e-06</me:pop>
        <me:pop ref="Ring2.log">1.7138e-08</me:pop>
        <me:pop ref="Altamine2">8.04958e-08</me:pop>
        <me:pop ref="Formaldehyde.log">1.31923e-07</me:pop>
      </me:population>
      <me:population time="7.94328e-09" logTime="-8.1">
        <me:pop ref="CH2oo.log">0.999999</me:pop>
        <me:pop ref="RC2.log">1.20674e-06</me:pop>
        <me:pop ref="Ring2.log">1.85703e-08</me:pop>
        <me:pop ref="Altamine2">1.02811e-07</me:pop>
        <me:pop ref="Formaldehyde.log">1.68584e-07</me:pop>
      </me:population>
      <me:population time="1e-08" logTime="-8">
        <me:pop ref="CH2oo.log">0.999998</me:pop>
        <me:pop ref="RC2.log">1.44758e-06</me:pop>
        <me:pop ref="Ring2.log">2.03576e-08</me:pop>
        <me:pop ref="Altamine2">1.30953e-07</me:pop>
        <me:pop ref="Formaldehyde.log">2.14823e-07</me:pop>
      </me:population>
      <me:population time="1.25893e-08" logTime="-7.9">
        <me:pop ref="CH2oo.log">0.999998</me:pop>
        <me:pop ref="RC2.log">1.7476e-06</me:pop>
        <me:pop ref="Ring2.log">2.26071e-08</me:pop>
        <me:pop ref="Altamine2">1.66438e-07</me:pop>
        <me:pop ref="Formaldehyde.log">2.7313e-07</me:pop>
      </me:population>
      <me:population time="1.58489e-08" logTime="-7.8">
        <me:pop ref="CH2oo.log">0.999997</me:pop>
        <me:pop ref="RC2.log">2.12067e-06</me:pop>
        <me:pop ref="Ring2.log">2.54495e-08</me:pop>
        <me:pop ref="Altamine2">2.11187e-07</me:pop>
        <me:pop ref="Formaldehyde.log">3.46668e-07</me:pop>
      </me:population>
      <me:population time="1.99526e-08" logTime="-7.7">
        <me:pop ref="CH2oo.log">0.999997</me:pop>
        <me:pop ref="RC2.log">2.58327e-06</me:pop>
        <me:pop ref="Ring2.log">2.90492e-08</me:pop>
        <me:pop ref="Altamine2">2.67639e-07</me:pop>
        <me:pop ref="Formaldehyde.log">4.39445e-07</me:pop>
      </me:population>
      <me:population time="2.51189e-08" logTime="-7.6">
        <me:pop ref="CH2oo.log">0.999996</me:pop>
        <me:pop ref="RC2.log">3.1547e-06</me:pop>
        <me:pop ref="Ring2.log">3.36151e-08</me:pop>
        <me:pop ref="Altamine2">3.38886e-07</me:pop>
        <me:pop ref="Formaldehyde.log">5.56551e-07</me:pop>
      </me:population>
      <me:population time="3.16228e-08" logTime="-7.5">
        <me:pop ref="CH2oo.log">0.999995</me:pop>
        <me:pop ref="RC2.log">3.85709e-06</me:pop>
        <me:pop ref="Ring2.log">3.94169e-08</me:pop>
        <me:pop ref="Altamine2">4.28856e-07</me:pop>
        <me:pop ref="Formaldehyde.log">7.04453e-07</me:pop>
      </me:population>
      <me:population time="3.98107e-08" logTime="-7.4">
        <me:pop ref="CH2oo.log">0.999994</me:pop>
        <me:pop ref="RC2.log">4.71516e-06</me:pop>
        <me:pop ref="Ring2.log">4.68034e-08</me:pop>
        <me:pop ref="Altamine2">5.42547e-07</me:pop>
        <me:pop ref="Formaldehyde.log">8.91384e-07</me:pop>
      </me:population>
      <me:population time="5.01187e-08" logTime="-7.3">
        <me:pop ref="CH2oo.log">0.999992</me:pop>
        <me:pop ref="RC2.log">5.75527e-06</me:pop>
        <me:pop ref="Ring2.log">5.62289e-08</me:pop>
        <me:pop ref="Altamine2">6.86327e-07</me:pop>
        <me:pop ref="Formaldehyde.log">1.12784e-06</me:pop>
      </me:population>
      <me:population time="6.30957e-08" logTime="-7.2">
        <me:pop ref="CH2oo.log">0.999991</me:pop>
        <me:pop ref="RC2.log">7.00377e-06</me:pop>
        <me:pop ref="Ring2.log">6.82869e-08</me:pop>
        <me:pop ref="Altamine2">8.68326e-07</me:pop>
        <me:pop ref="Formaldehyde.log">1.42722e-06</me:pop>
      </me:population>
      <me:population time="7.94328e-08" logTime="-7.1">
        <me:pop ref="CH2oo.log">0.999989</me:pop>
        <me:pop ref="RC2.log">8.48405e-06</me:pop>
        <me:pop ref="Ring2.log">8.37555e-08</me:pop>
        <me:pop ref="Altamine2">1.09894e-06</me:pop>
        <me:pop ref="Formaldehyde.log">1.80667e-06</me:pop>
      </me:population>
      <me:population time="1e-07" logTime="-7">
        <me:pop ref="CH2oo.log">0.999986</me:pop>
        <me:pop ref="RC2.log">1.02121e-05</me:pop>
        <me:pop ref="Ring2.log">1.03656e-07</me:pop>
        <me:pop ref="Altamine2">1.39146e-06</me:pop>
        <me:pop ref="Formaldehyde.log">2.28817e-06</me:pop>
      </me:population>
      <me:population time="1.25893e-07" logTime="-6.9">
        <me:pop ref="CH2oo.log">0.999983</me:pop>
        <me:pop ref="RC2.log">1.21905e-05</me:pop>
        <me:pop ref="Ring2.log">1.29331e-07</me:pop>
        <me:pop ref="Altamine2">1.76293e-06</me:pop>
        <me:pop ref="Formaldehyde.log">2.89984e-06</me:pop>
      </me:population>
      <me:population time="1.58489e-07" logTime="-6.8">
        <me:pop ref="CH2oo.log">0.99998</me:pop>
        <me:pop ref="RC2.log">1.44006e-05</me:pop>
        <me:pop ref="Ring2.log">1.62538e-07</me:pop>
        <me:pop ref="Altamine2">2.23515e-06</me:pop>
        <me:pop ref="Formaldehyde.log">3.67772e-06</me:pop>
      </me:population>
      <me:population time="1.99526e-07" logTime="-6.7">
        <me:pop ref="CH2oo.log">0.999975</me:pop>
        <me:pop ref="RC2.log">1.67945e-05</me:pop>
        <me:pop ref="Ring2.log">2.05567e-07</me:pop>
        <me:pop ref="Altamine2">2.83596e-06</me:pop>
        <me:pop ref="Formaldehyde.log">4.66787e-06</me:pop>
      </me:population>
      <me:population time="2.51189e-07" logTime="-6.6">
        <me:pop ref="CH2oo.log">0.999971</me:pop>
        <me:pop ref="RC2.log">1.92888e-05</me:pop>
        <me:pop ref="Ring2.log">2.61375e-07</me:pop>
        <me:pop ref="Altamine2">3.60079e-06</me:pop>
        <me:pop ref="Formaldehyde.log">5.92889e-06</me:pop>
      </me:population>
      <me:population time="3.16228e-07" logTime="-6.5">
        <me:pop ref="CH2oo.log">0.999966</me:pop>
        <me:pop ref="RC2.log">2.1764e-05</me:pop>
        <me:pop ref="Ring2.log">3.33729e-07</me:pop>
        <me:pop ref="Altamine2">4.57448e-06</me:pop>
        <me:pop ref="Formaldehyde.log">7.53498e-06</me:pop>
      </me:population>
      <me:population time="3.98107e-07" logTime="-6.4">
        <me:pop ref="CH2oo.log">0.99996</me:pop>
        <me:pop ref="RC2.log">2.40743e-05</me:pop>
        <me:pop ref="Ring2.log">4.27356e-07</me:pop>
        <me:pop ref="Altamine2">5.81343e-06</me:pop>
        <me:pop ref="Formaldehyde.log">9.57939e-06</me:pop>
      </me:population>
      <me:population time="5.01187e-07" logTime="-6.3">
        <me:pop ref="CH2oo.log">0.999954</me:pop>
        <me:pop ref="RC2.log">2.60711e-05</me:pop>
        <me:pop ref="Ring2.log">5.48099e-07</me:pop>
        <me:pop ref="Altamine2">7.38805e-06</me:pop>
        <me:pop ref="Formaldehyde.log">1.21786e-05</me:pop>
      </me:population>
      <me:population time="6.30957e-07" logTime="-6.2">
        <me:pop ref="CH2oo.log">0.999947</me:pop>
        <me:pop ref="RC2.log">2.76382e-05</me:pop>
        <me:pop ref="Ring2.log">7.03088e-07</me:pop>
        <me:pop ref="Altamine2">9.38583e-06</me:pop>
        <me:pop ref="Formaldehyde.log">1.54771e-05</me:pop>
      </me:population>
      <me:population time="7.94328e-07" logTime="-6.1">
        <me:pop ref="CH2oo.log">0.999939</me:pop>
        <me:pop ref="RC2.log">2.87278e-05</me:pop>
        <me:pop ref="Ring2.log">9.00991e-07</me:pop>
        <me:pop ref="Altamine2">1.19153e-05</me:pop>
        <me:pop ref="Formaldehyde.log">1.96543e-05</me:pop>
      </me:population>
      <me:population time="1e-06" logTime="-6">
        <me:pop ref="CH2oo.log">0.999929</me:pop>
        <me:pop ref="RC2.log">2.93789e-05</me:pop>
        <me:pop ref="Ring2.log">1.1524e-06</me:pop>
        <me:pop ref="Altamine2">1.51115e-05</me:pop>
        <me:pop ref="Formaldehyde.log">2.49331e-05</me:pop>
      </me:population>
      <me:population time="1.25893e-06" logTime="-5.9">
        <me:pop ref="CH2oo.log">0.999918</me:pop>
        <me:pop ref="RC2.log">2.97007e-05</me:pop>
        <me:pop ref="Ring2.log">1.47048e-06</me:pop>
        <me:pop ref="Altamine2">1.91435e-05</me:pop>
        <me:pop ref="Formaldehyde.log">3.15925e-05</me:pop>
      </me:population>
      <me:population time="1.58489e-06" logTime="-5.8">
        <me:pop ref="CH2oo.log">0.999904</me:pop>
        <me:pop ref="RC2.log">2.9826e-05</me:pop>
        <me:pop ref="Ring2.log">1.8718e-06</me:pop>
        <me:pop ref="Altamine2">2.42239e-05</me:pop>
        <me:pop ref="Formaldehyde.log">3.99838e-05</me:pop>
      </me:population>
      <me:population time="1.99526e-06" logTime="-5.7">
        <me:pop ref="CH2oo.log">0.999887</me:pop>
        <me:pop ref="RC2.log">2.9862e-05</me:pop>
        <me:pop ref="Ring2.log">2.37739e-06</me:pop>
        <me:pop ref="Altamine2">3.06217e-05</me:pop>
        <me:pop ref="Formaldehyde.log">5.05511e-05</me:pop>
      </me:population>
      <me:population time="2.51189e-06" logTime="-5.6">
        <me:pop ref="CH2oo.log">0.999865</me:pop>
        <me:pop ref="RC2.log">2.98687e-05</me:pop>
        <me:pop ref="Ring2.log">3.01402e-06</me:pop>
        <me:pop ref="Altamine2">3.86765e-05</me:pop>
        <me:pop ref="Formaldehyde.log">6.38553e-05</me:pop>
      </me:population>
      <me:population time="3.16228e-06" logTime="-5.5">
        <me:pop ref="CH2oo.log">0.999837</me:pop>
        <me:pop ref="RC2.log">2.98688e-05</me:pop>
        <me:pop ref="Ring2.log">3.81548e-06</me:pop>
        <me:pop ref="Altamine2">4.88168e-05</me:pop>
        <me:pop ref="Formaldehyde.log">8.06041e-05</me:pop>
      </me:population>
      <me:population time="3.98107e-06" logTime="-5.4">
        <me:pop ref="CH2oo.log">0.999802</me:pop>
        <me:pop ref="RC2.log">2.98678e-05</me:pop>
        <me:pop ref="Ring2.log">4.82444e-06</me:pop>
        <me:pop ref="Altamine2">6.15823e-05</me:pop>
        <me:pop ref="Formaldehyde.log">0.000101689</me:pop>
      </me:population>
      <me:population time="5.01187e-06" logTime="-5.3">
        <me:pop ref="CH2oo.log">0.999758</me:pop>
        <me:pop ref="RC2.log">2.98665e-05</me:pop>
        <me:pop ref="Ring2.log">6.09459e-06</me:pop>
        <me:pop ref="Altamine2">7.76525e-05</me:pop>
        <me:pop ref="Formaldehyde.log">0.000128232</me:pop>
      </me:population>
      <me:population time="6.30957e-06" logTime="-5.2">
        <me:pop ref="CH2oo.log">0.999703</me:pop>
        <me:pop ref="RC2.log">2.98648e-05</me:pop>
        <me:pop ref="Ring2.log">7.69353e-06</me:pop>
        <me:pop ref="Altamine2">9.78827e-05</me:pop>
        <me:pop ref="Formaldehyde.log">0.000161647</me:pop>
      </me:population>
      <me:population time="7.94328e-06" logTime="-5.1">
        <me:pop ref="CH2oo.log">0.999633</me:pop>
        <me:pop ref="RC2.log">2.98627e-05</me:pop>
        <me:pop ref="Ring2.log">9.70636e-06</me:pop>
        <me:pop ref="Altamine2">0.000123349</me:pop>
        <me:pop ref="Formaldehyde.log">0.00020371</me:pop>
      </me:population>
      <me:population time="1e-05" logTime="-5">
        <me:pop ref="CH2oo.log">0.999546</me:pop>
        <me:pop ref="RC2.log">2.98601e-05</me:pop>
        <me:pop ref="Ring2.log">1.22402e-05</me:pop>
        <me:pop ref="Altamine2">0.000155407</me:pop>
        <me:pop ref="Formaldehyde.log">0.000256661</me:pop>
      </me:population>
      <me:population time="1.25893e-05" logTime="-4.9">
        <me:pop ref="CH2oo.log">0.999436</me:pop>
        <me:pop ref="RC2.log">2.98568e-05</me:pop>
        <me:pop ref="Ring2.log">1.54297e-05</me:pop>
        <me:pop ref="Altamine2">0.000195762</me:pop>
        <me:pop ref="Formaldehyde.log">0.000323315</me:pop>
      </me:population>
      <me:population time="1.58489e-05" logTime="-4.8">
        <me:pop ref="CH2oo.log">0.999297</me:pop>
        <me:pop ref="RC2.log">2.98527e-05</me:pop>
        <me:pop ref="Ring2.log">1.94446e-05</me:pop>
        <me:pop ref="Altamine2">0.00024656</me:pop>
        <me:pop ref="Formaldehyde.log">0.000407218</me:pop>
      </me:population>
      <me:population time="1.99526e-05" logTime="-4.7">
        <me:pop ref="CH2oo.log">0.999122</me:pop>
        <me:pop ref="RC2.log">2.98475e-05</me:pop>
        <me:pop ref="Ring2.log">2.44983e-05</me:pop>
        <me:pop ref="Altamine2">0.0003105</me:pop>
        <me:pop ref="Formaldehyde.log">0.000512828</me:pop>
      </me:population>
      <me:population time="2.51189e-05" logTime="-4.6">
        <me:pop ref="CH2oo.log">0.998903</me:pop>
        <me:pop ref="RC2.log">2.98409e-05</me:pop>
        <me:pop ref="Ring2.log">3.08592e-05</me:pop>
        <me:pop ref="Altamine2">0.00039098</me:pop>
        <me:pop ref="Formaldehyde.log">0.000645757</me:pop>
      </me:population>
      <me:population time="3.16228e-05" logTime="-4.5">
        <me:pop ref="CH2oo.log">0.998626</me:pop>
        <me:pop ref="RC2.log">2.98327e-05</me:pop>
        <me:pop ref="Ring2.log">3.88652e-05</me:pop>
        <me:pop ref="Altamine2">0.000492273</me:pop>
        <me:pop ref="Formaldehyde.log">0.000813064</me:pop>
      </me:population>
      <me:population time="3.98107e-05" logTime="-4.4">
        <me:pop ref="CH2oo.log">0.998278</me:pop>
        <me:pop ref="RC2.log">2.98223e-05</me:pop>
        <me:pop ref="Ring2.log">4.8941e-05</me:pop>
        <me:pop ref="Altamine2">0.000619753</me:pop>
        <me:pop ref="Formaldehyde.log">0.00102362</me:pop>
      </me:population>
      <me:population time="5.01187e-05" logTime="-4.3">
        <me:pop ref="CH2oo.log">0.99784</me:pop>
        <me:pop ref="RC2.log">2.98092e-05</me:pop>
        <me:pop ref="Ring2.log">6.16206e-05</me:pop>
        <me:pop ref="Altamine2">0.000780178</me:pop>
        <me:pop ref="Formaldehyde.log">0.0012886</me:pop>
      </me:population>
      <me:population time="6.30957e-05" logTime="-4.2">
        <me:pop ref="CH2oo.log">0.997289</me:pop>
        <me:pop ref="RC2.log">2.97927e-05</me:pop>
        <me:pop ref="Ring2.log">7.75754e-05</me:pop>
        <me:pop ref="Altamine2">0.000982041</me:pop>
        <me:pop ref="Formaldehyde.log">0.00162202</me:pop>
      </me:population>
      <me:population time="7.94328e-05" logTime="-4.1">
        <me:pop ref="CH2oo.log">0.996595</me:pop>
        <me:pop ref="RC2.log">2.9772e-05</me:pop>
        <me:pop ref="Ring2.log">9.76488e-05</me:pop>
        <me:pop ref="Altamine2">0.00123601</me:pop>
        <me:pop ref="Formaldehyde.log">0.00204151</me:pop>
      </me:population>
      <me:population time="0.0001" logTime="-4">
        <me:pop ref="CH2oo.log">0.995723</me:pop>
        <me:pop ref="RC2.log">2.97459e-05</me:pop>
        <me:pop ref="Ring2.log">0.0001229</me:pop>
        <me:pop ref="Altamine2">0.00155549</me:pop>
        <me:pop ref="Formaldehyde.log">0.0025692</me:pop>
      </me:population>
      <me:population time="0.000125893" logTime="-3.9">
        <me:pop ref="CH2oo.log">0.994625</me:pop>
        <me:pop ref="RC2.log">2.97131e-05</me:pop>
        <me:pop ref="Ring2.log">0.000154658</me:pop>
        <me:pop ref="Altamine2">0.0019573</me:pop>
        <me:pop ref="Formaldehyde.log">0.00323286</me:pop>
      </me:population>
      <me:population time="0.000158489" logTime="-3.8">
        <me:pop ref="CH2oo.log">0.993246</me:pop>
        <me:pop ref="RC2.log">2.96719e-05</me:pop>
        <me:pop ref="Ring2.log">0.000194588</me:pop>
        <me:pop ref="Altamine2">0.00246251</me:pop>
        <me:pop ref="Formaldehyde.log">0.00406733</me:pop>
      </me:population>
      <me:population time="0.000199526" logTime="-3.7">
        <me:pop ref="CH2oo.log">0.991512</me:pop>
        <me:pop ref="RC2.log">2.96201e-05</me:pop>
        <me:pop ref="Ring2.log">0.00024478</me:pop>
        <me:pop ref="Altamine2">0.00309754</me:pop>
        <me:pop ref="Formaldehyde.log">0.00511621</me:pop>
      </me:population>
      <me:population time="0.000251189" logTime="-3.6">
        <me:pop ref="CH2oo.log">0.989333</me:pop>
        <me:pop ref="RC2.log">2.9555e-05</me:pop>
        <me:pop ref="Ring2.log">0.000307842</me:pop>
        <me:pop ref="Altamine2">0.00389542</me:pop>
        <me:pop ref="Formaldehyde.log">0.00643407</me:pop>
      </me:population>
      <me:population time="0.000316228" logTime="-3.5">
        <me:pop ref="CH2oo.log">0.986597</me:pop>
        <me:pop ref="RC2.log">2.94733e-05</me:pop>
        <me:pop ref="Ring2.log">0.000387036</me:pop>
        <me:pop ref="Altamine2">0.0048974</me:pop>
        <me:pop ref="Formaldehyde.log">0.00808905</me:pop>
      </me:population>
      <me:population time="0.000398107" logTime="-3.4">
        <me:pop ref="CH2oo.log">0.983163</me:pop>
        <me:pop ref="RC2.log">2.93707e-05</me:pop>
        <me:pop ref="Ring2.log">0.000486424</me:pop>
        <me:pop ref="Altamine2">0.00615487</me:pop>
        <me:pop ref="Formaldehyde.log">0.010166</me:pop>
      </me:population>
      <me:population time="0.000501187" logTime="-3.3">
        <me:pop ref="CH2oo.log">0.978857</me:pop>
        <me:pop ref="RC2.log">2.92421e-05</me:pop>
        <me:pop ref="Ring2.log">0.000611054</me:pop>
        <me:pop ref="Altamine2">0.00773172</me:pop>
        <me:pop ref="Formaldehyde.log">0.0127705</me:pop>
      </me:population>
      <me:population time="0.000630957" logTime="-3.2">
        <me:pop ref="CH2oo.log">0.973464</me:pop>
        <me:pop ref="RC2.log">2.9081e-05</me:pop>
        <me:pop ref="Ring2.log">0.000767179</me:pop>
        <me:pop ref="Altamine2">0.00970703</me:pop>
        <me:pop ref="Formaldehyde.log">0.0160332</me:pop>
      </me:population>
      <me:population time="0.000794328" logTime="-3.1">
        <me:pop ref="CH2oo.log">0.966715</me:pop>
        <me:pop ref="RC2.log">2.88794e-05</me:pop>
        <me:pop ref="Ring2.log">0.000962505</me:pop>
        <me:pop ref="Altamine2">0.0121783</me:pop>
        <me:pop ref="Formaldehyde.log">0.020115</me:pop>
      </me:population>
      <me:population time="0.001" logTime="-3">
        <me:pop ref="CH2oo.log">0.958286</me:pop>
        <me:pop ref="RC2.log">2.86276e-05</me:pop>
        <me:pop ref="Ring2.log">0.00120648</me:pop>
        <me:pop ref="Altamine2">0.0152652</me:pop>
        <me:pop ref="Formaldehyde.log">0.0252136</me:pop>
      </me:population>
      <me:population time="0.00125893" logTime="-2.9">
        <me:pop ref="CH2oo.log">0.947779</me:pop>
        <me:pop ref="RC2.log">2.83137e-05</me:pop>
        <me:pop ref="Ring2.log">0.00151061</me:pop>
        <me:pop ref="Altamine2">0.019113</me:pop>
        <me:pop ref="Formaldehyde.log">0.0315692</me:pop>
      </me:population>
      <me:population time="0.00158489" logTime="-2.8">
        <me:pop ref="CH2oo.log">0.934715</me:pop>
        <me:pop ref="RC2.log">2.79234e-05</me:pop>
        <me:pop ref="Ring2.log">0.00188874</me:pop>
        <me:pop ref="Altamine2">0.0238973</me:pop>
        <me:pop ref="Formaldehyde.log">0.0394713</me:pop>
      </me:population>
      <me:population time="0.00199526" logTime="-2.7">
        <me:pop ref="CH2oo.log">0.918524</me:pop>
        <me:pop ref="RC2.log">2.74397e-05</me:pop>
        <me:pop ref="Ring2.log">0.00235738</me:pop>
        <me:pop ref="Altamine2">0.0298266</me:pop>
        <me:pop ref="Formaldehyde.log">0.0492649</me:pop>
      </me:population>
      <me:population time="0.00251189" logTime="-2.6">
        <me:pop ref="CH2oo.log">0.898539</me:pop>
        <me:pop ref="RC2.log">2.68427e-05</me:pop>
        <me:pop ref="Ring2.log">0.00293584</me:pop>
        <me:pop ref="Altamine2">0.0371454</me:pop>
        <me:pop ref="Formaldehyde.log">0.0613534</me:pop>
      </me:population>
      <me:population time="0.00316228" logTime="-2.5">
        <me:pop ref="CH2oo.log">0.873996</me:pop>
        <me:pop ref="RC2.log">2.61095e-05</me:pop>
        <me:pop ref="Ring2.log">0.00364622</me:pop>
        <me:pop ref="Altamine2">0.0461332</me:pop>
        <me:pop ref="Formaldehyde.log">0.0761986</me:pop>
      </me:population>
      <me:population time="0.00398107" logTime="-2.4">
        <me:pop ref="CH2oo.log">0.844049</me:pop>
        <me:pop ref="RC2.log">2.52149e-05</me:pop>
        <me:pop ref="Ring2.log">0.004513</me:pop>
        <me:pop ref="Altamine2">0.0570999</me:pop>
        <me:pop ref="Formaldehyde.log">0.0943124</me:pop>
      </me:population>
      <me:population time="0.00501187" logTime="-2.3">
        <me:pop ref="CH2oo.log">0.807804</me:pop>
        <me:pop ref="RC2.log">2.41321e-05</me:pop>
        <me:pop ref="Ring2.log">0.00556212</me:pop>
        <me:pop ref="Altamine2">0.0703735</me:pop>
        <me:pop ref="Formaldehyde.log">0.116237</me:pop>
      </me:population>
      <me:population time="0.00630957" logTime="-2.2">
        <me:pop ref="CH2oo.log">0.764378</me:pop>
        <me:pop ref="RC2.log">2.28348e-05</me:pop>
        <me:pop ref="Ring2.log">0.00681905</me:pop>
        <me:pop ref="Altamine2">0.0862765</me:pop>
        <me:pop ref="Formaldehyde.log">0.142504</me:pop>
      </me:population>
      <me:population time="0.00794328" logTime="-2.1">
        <me:pop ref="CH2oo.log">0.713012</me:pop>
        <me:pop ref="RC2.log">2.13003e-05</me:pop>
        <me:pop ref="Ring2.log">0.00830581</me:pop>
        <me:pop ref="Altamine2">0.105087</me:pop>
        <me:pop ref="Formaldehyde.log">0.173574</me:pop>
      </me:population>
      <me:population time="0.01" logTime="-2">
        <me:pop ref="CH2oo.log">0.653226</me:pop>
        <me:pop ref="RC2.log">1.95143e-05</me:pop>
        <me:pop ref="Ring2.log">0.0100363</me:pop>
        <me:pop ref="Altamine2">0.126982</me:pop>
        <me:pop ref="Formaldehyde.log">0.209737</me:pop>
      </me:population>
      <me:population time="0.0125893" logTime="-1.9">
        <me:pop ref="CH2oo.log">0.585035</me:pop>
        <me:pop ref="RC2.log">1.74771e-05</me:pop>
        <me:pop ref="Ring2.log">0.0120101</me:pop>
        <me:pop ref="Altamine2">0.151954</me:pop>
        <me:pop ref="Formaldehyde.log">0.250984</me:pop>
      </me:population>
      <me:population time="0.0158489" logTime="-1.8">
        <me:pop ref="CH2oo.log">0.509216</me:pop>
        <me:pop ref="RC2.log">1.52122e-05</me:pop>
        <me:pop ref="Ring2.log">0.0142046</me:pop>
        <me:pop ref="Altamine2">0.17972</me:pop>
        <me:pop ref="Formaldehyde.log">0.296844</me:pop>
      </me:population>
      <me:population time="0.0199526" logTime="-1.7">
        <me:pop ref="CH2oo.log">0.427577</me:pop>
        <me:pop ref="RC2.log">1.27733e-05</me:pop>
        <me:pop ref="Ring2.log">0.0165676</me:pop>
        <me:pop ref="Altamine2">0.209617</me:pop>
        <me:pop ref="Formaldehyde.log">0.346226</me:pop>
      </me:population>
      <me:population time="0.0251189" logTime="-1.6">
        <me:pop ref="CH2oo.log">0.343146</me:pop>
        <me:pop ref="RC2.log">1.0251e-05</me:pop>
        <me:pop ref="Ring2.log">0.0190114</me:pop>
        <me:pop ref="Altamine2">0.240537</me:pop>
        <me:pop ref="Formaldehyde.log">0.397296</me:pop>
      </me:population>
      <me:population time="0.0316228" logTime="-1.5">
        <me:pop ref="CH2oo.log">0.260139</me:pop>
        <me:pop ref="RC2.log">7.77131e-06</me:pop>
        <me:pop ref="Ring2.log">0.021414</me:pop>
        <me:pop ref="Altamine2">0.270935</me:pop>
        <me:pop ref="Formaldehyde.log">0.447505</me:pop>
      </me:population>
      <me:population time="0.0398107" logTime="-1.4">
        <me:pop ref="CH2oo.log">0.183565</me:pop>
        <me:pop ref="RC2.log">5.48377e-06</me:pop>
        <me:pop ref="Ring2.log">0.0236304</me:pop>
        <me:pop ref="Altamine2">0.298977</me:pop>
        <me:pop ref="Formaldehyde.log">0.493822</me:pop>
      </me:population>
      <me:population time="0.0501187" logTime="-1.3">
        <me:pop ref="CH2oo.log">0.11835</me:pop>
        <me:pop ref="RC2.log">3.53556e-06</me:pop>
        <me:pop ref="Ring2.log">0.025518</me:pop>
        <me:pop ref="Altamine2">0.322859</me:pop>
        <me:pop ref="Formaldehyde.log">0.533269</me:pop>
      </me:population>
      <me:population time="0.0630957" logTime="-1.2">
        <me:pop ref="CH2oo.log">0.0681072</me:pop>
        <me:pop ref="RC2.log">2.03461e-06</me:pop>
        <me:pop ref="Ring2.log">0.0269723</me:pop>
        <me:pop ref="Altamine2">0.341259</me:pop>
        <me:pop ref="Formaldehyde.log">0.56366</me:pop>
      </me:population>
      <me:population time="0.0794328" logTime="-1.1">
        <me:pop ref="CH2oo.log">0.0339688</me:pop>
        <me:pop ref="RC2.log">1.01477e-06</me:pop>
        <me:pop ref="Ring2.log">0.0279604</me:pop>
        <me:pop ref="Altamine2">0.353761</me:pop>
        <me:pop ref="Formaldehyde.log">0.584309</me:pop>
      </me:population>
      <me:population time="0.1" logTime="-1">
        <me:pop ref="CH2oo.log">0.0141496</me:pop>
        <me:pop ref="RC2.log">4.227e-07</me:pop>
        <me:pop ref="Ring2.log">0.028534</me:pop>
        <me:pop ref="Altamine2">0.361019</me:pop>
        <me:pop ref="Formaldehyde.log">0.596297</me:pop>
      </me:population>
      <me:population time="0.125893" logTime="-0.9">
        <me:pop ref="CH2oo.log">0.00469814</me:pop>
        <me:pop ref="RC2.log">1.40351e-07</me:pop>
        <me:pop ref="Ring2.log">0.0288076</me:pop>
        <me:pop ref="Altamine2">0.36448</me:pop>
        <me:pop ref="Formaldehyde.log">0.602014</me:pop>
      </me:population>
      <me:population time="0.158489" logTime="-0.8">
        <me:pop ref="CH2oo.log">0.00117255</me:pop>
        <me:pop ref="RC2.log">3.50285e-08</me:pop>
        <me:pop ref="Ring2.log">0.0289096</me:pop>
        <me:pop ref="Altamine2">0.365771</me:pop>
        <me:pop ref="Formaldehyde.log">0.604147</me:pop>
      </me:population>
      <me:population time="0.199526" logTime="-0.7">
        <me:pop ref="CH2oo.log">0.000204296</me:pop>
        <me:pop ref="RC2.log">6.10307e-09</me:pop>
        <me:pop ref="Ring2.log">0.0289377</me:pop>
        <me:pop ref="Altamine2">0.366125</me:pop>
        <me:pop ref="Formaldehyde.log">0.604733</me:pop>
      </me:population>
      <me:population time="0.251189" logTime="-0.6">
        <me:pop ref="CH2oo.log">2.26409e-05</me:pop>
        <me:pop ref="RC2.log">6.76369e-10</me:pop>
        <me:pop ref="Ring2.log">0.0289429</me:pop>
        <me:pop ref="Altamine2">0.366192</me:pop>
        <me:pop ref="Formaldehyde.log">0.604842</me:pop>
      </me:population>
      <me:population time="0.316228" logTime="-0.5">
        <me:pop ref="CH2oo.log">1.41959e-06</me:pop>
        <me:pop ref="RC2.log">4.24083e-11</me:pop>
        <me:pop ref="Ring2.log">0.0289435</me:pop>
        <me:pop ref="Altamine2">0.3662</me:pop>
        <me:pop ref="Formaldehyde.log">0.604855</me:pop>
      </me:population>
      <me:population time="0.398107" logTime="-0.4">
        <me:pop ref="CH2oo.log">4.34522e-08</me:pop>
        <me:pop ref="RC2.log">1.29808e-12</me:pop>
        <me:pop ref="Ring2.log">0.0289436</me:pop>
        <me:pop ref="Altamine2">0.3662</me:pop>
        <me:pop ref="Formaldehyde.log">0.604856</me:pop>
      </me:population>
      <me:population time="0.501187" logTime="-0.3">
        <me:pop ref="CH2oo.log">5.39273e-10</me:pop>
        <me:pop ref="RC2.log">1.61101e-14</me:pop>
        <me:pop ref="Ring2.log">0.0289436</me:pop>
        <me:pop ref="Altamine2">0.3662</me:pop>
        <me:pop ref="Formaldehyde.log">0.604856</me:pop>
      </me:population>
      <me:population time="0.630957" logTime="-0.2">
        <me:pop ref="CH2oo.log">2.14804e-12</me:pop>
        <me:pop ref="RC2.log">6.41698e-17</me:pop>
        <me:pop ref="Ring2.log">0.0289436</me:pop>
        <me:pop ref="Altamine2">0.3662</me:pop>
        <me:pop ref="Formaldehyde.log">0.604856</me:pop>
      </me:population>
      <me:population time="0.794328" logTime="-0.1">
        <me:pop ref="CH2oo.log">2.04604e-15</me:pop>
        <me:pop ref="RC2.log">6.11227e-20</me:pop>
        <me:pop ref="Ring2.log">0.0289436</me:pop>
        <me:pop ref="Altamine2">0.3662</me:pop>
        <me:pop ref="Formaldehyde.log">0.604856</me:pop>
      </me:population>
      <me:population time="1" logTime="0">
        <me:pop ref="CH2oo.log">3.21765e-19</me:pop>
        <me:pop ref="RC2.log">9.61232e-24</me:pop>
        <me:pop ref="Ring2.log">0.0289436</me:pop>
        <me:pop ref="Altamine2">0.3662</me:pop>
        <me:pop ref="Formaldehyde.log">0.604856</me:pop>
      </me:population>
      <me:population time="1.25893" logTime="0.1">
        <me:pop ref="CH2oo.log">5.24052e-24</me:pop>
        <me:pop ref="RC2.log">1.56554e-28</me:pop>
        <me:pop ref="Ring2.log">0.0289436</me:pop>
        <me:pop ref="Altamine2">0.3662</me:pop>
        <me:pop ref="Formaldehyde.log">0.604856</me:pop>
      </me:population>
      <me:population time="1.58489" logTime="0.2">
        <me:pop ref="CH2oo.log">4.91396e-30</me:pop>
        <me:pop ref="RC2.log">1.46798e-34</me:pop>
        <me:pop ref="Ring2.log">0.0289436</me:pop>
        <me:pop ref="Altamine2">0.3662</me:pop>
        <me:pop ref="Formaldehyde.log">0.604856</me:pop>
      </me:population>
      <me:population time="1.99526" logTime="0.3">
        <me:pop ref="CH2oo.log">1.65089e-37</me:pop>
        <me:pop ref="RC2.log">5.06612e-42</me:pop>
        <me:pop ref="Ring2.log">0.0289436</me:pop>
        <me:pop ref="Altamine2">0.3662</me:pop>
        <me:pop ref="Formaldehyde.log">0.604856</me:pop>
      </me:population>
      <me:population time="2.51189" logTime="0.4">
        <me:pop ref="CH2oo.log">3.84105e-38</me:pop>
        <me:pop ref="RC2.log">1.28178e-42</me:pop>
        <me:pop ref="Ring2.log">0.0289436</me:pop>
        <me:pop ref="Altamine2">0.3662</me:pop>
        <me:pop ref="Formaldehyde.log">0.604856</me:pop>
      </me:population>
      <me:population time="3.16228" logTime="0.5">
        <me:pop ref="CH2oo.log">3.84105e-38</me:pop>
        <me:pop ref="RC2.log">1.28178e-42</me:pop>
        <me:pop ref="Ring2.log">0.0289436</me:pop>
        <me:pop ref="Altamine2">0.3662</me:pop>
        <me:pop ref="Formaldehyde.log">0.604856</me:pop>
      </me:population>
      <me:population time="3.98107" logTime="0.6">
        <me:pop ref="CH2oo.log">3.84105e-38</me:pop>
        <me:pop ref="RC2.log">1.28178e-42</me:pop>
        <me:pop ref="Ring2.log">0.0289436</me:pop>
        <me:pop ref="Altamine2">0.3662</me:pop>
        <me:pop ref="Formaldehyde.log">0.604856</me:pop>
      </me:population>
      <me:population time="5.01187" logTime="0.7">
        <me:pop ref="CH2oo.log">3.84105e-38</me:pop>
        <me:pop ref="RC2.log">1.28178e-42</me:pop>
        <me:pop ref="Ring2.log">0.0289436</me:pop>
        <me:pop ref="Altamine2">0.3662</me:pop>
        <me:pop ref="Formaldehyde.log">0.604856</me:pop>
      </me:population>
      <me:population time="6.30957" logTime="0.8">
        <me:pop ref="CH2oo.log">3.84105e-38</me:pop>
        <me:pop ref="RC2.log">1.28178e-42</me:pop>
        <me:pop ref="Ring2.log">0.0289436</me:pop>
        <me:pop ref="Altamine2">0.3662</me:pop>
        <me:pop ref="Formaldehyde.log">0.604856</me:pop>
      </me:population>
      <me:population time="7.94328" logTime="0.9">
        <me:pop ref="CH2oo.log">3.84105e-38</me:pop>
        <me:pop ref="RC2.log">1.28178e-42</me:pop>
        <me:pop ref="Ring2.log">0.0289436</me:pop>
        <me:pop ref="Altamine2">0.3662</me:pop>
        <me:pop ref="Formaldehyde.log">0.604856</me:pop>
      </me:population>
      <me:population time="10" logTime="1">
        <me:pop ref="CH2oo.log">3.84105e-38</me:pop>
        <me:pop ref="RC2.log">1.28178e-42</me:pop>
        <me:pop ref="Ring2.log">0.0289436</me:pop>
        <me:pop ref="Altamine2">0.3662</me:pop>
        <me:pop ref="Formaldehyde.log">0.604856</me:pop>
      </me:population>
      <me:population time="12.5893" logTime="1.1">
        <me:pop ref="CH2oo.log">3.84105e-38</me:pop>
        <me:pop ref="RC2.log">1.28178e-42</me:pop>
        <me:pop ref="Ring2.log">0.0289436</me:pop>
        <me:pop ref="Altamine2">0.3662</me:pop>
        <me:pop ref="Formaldehyde.log">0.604856</me:pop>
      </me:population>
      <me:population time="15.8489" logTime="1.2">
        <me:pop ref="CH2oo.log">3.84105e-38</me:pop>
        <me:pop ref="RC2.log">1.28178e-42</me:pop>
        <me:pop ref="Ring2.log">0.0289436</me:pop>
        <me:pop ref="Altamine2">0.3662</me:pop>
        <me:pop ref="Formaldehyde.log">0.604856</me:pop>
      </me:population>
      <me:population time="19.9526" logTime="1.3">
        <me:pop ref="CH2oo.log">3.84105e-38</me:pop>
        <me:pop ref="RC2.log">1.28178e-42</me:pop>
        <me:pop ref="Ring2.log">0.0289436</me:pop>
        <me:pop ref="Altamine2">0.3662</me:pop>
        <me:pop ref="Formaldehyde.log">0.604856</me:pop>
      </me:population>
      <me:population time="25.1189" logTime="1.4">
        <me:pop ref="CH2oo.log">3.84105e-38</me:pop>
        <me:pop ref="RC2.log">1.28178e-42</me:pop>
        <me:pop ref="Ring2.log">0.0289436</me:pop>
        <me:pop ref="Altamine2">0.3662</me:pop>
        <me:pop ref="Formaldehyde.log">0.604856</me:pop>
      </me:population>
      <me:population time="31.6228" logTime="1.5">
        <me:pop ref="CH2oo.log">3.84105e-38</me:pop>
        <me:pop ref="RC2.log">1.28178e-42</me:pop>
        <me:pop ref="Ring2.log">0.0289436</me:pop>
        <me:pop ref="Altamine2">0.3662</me:pop>
        <me:pop ref="Formaldehyde.log">0.604856</me:pop>
      </me:population>
      <me:population time="39.8107" logTime="1.6">
        <me:pop ref="CH2oo.log">3.84105e-38</me:pop>
        <me:pop ref="RC2.log">1.28178e-42</me:pop>
        <me:pop ref="Ring2.log">0.0289436</me:pop>
        <me:pop ref="Altamine2">0.3662</me:pop>
        <me:pop ref="Formaldehyde.log">0.604856</me:pop>
      </me:population>
      <me:population time="50.1187" logTime="1.7">
        <me:pop ref="CH2oo.log">3.84105e-38</me:pop>
        <me:pop ref="RC2.log">1.28178e-42</me:pop>
        <me:pop ref="Ring2.log">0.0289436</me:pop>
        <me:pop ref="Altamine2">0.3662</me:pop>
        <me:pop ref="Formaldehyde.log">0.604856</me:pop>
      </me:population>
      <me:population time="63.0957" logTime="1.8">
        <me:pop ref="CH2oo.log">3.84105e-38</me:pop>
        <me:pop ref="RC2.log">1.28178e-42</me:pop>
        <me:pop ref="Ring2.log">0.0289436</me:pop>
        <me:pop ref="Altamine2">0.3662</me:pop>
        <me:pop ref="Formaldehyde.log">0.604856</me:pop>
      </me:population>
      <me:population time="79.4328" logTime="1.9">
        <me:pop ref="CH2oo.log">3.84105e-38</me:pop>
        <me:pop ref="RC2.log">1.28178e-42</me:pop>
        <me:pop ref="Ring2.log">0.0289436</me:pop>
        <me:pop ref="Altamine2">0.3662</me:pop>
        <me:pop ref="Formaldehyde.log">0.604856</me:pop>
      </me:population>
      <me:population time="100" logTime="2">
        <me:pop ref="CH2oo.log">3.84105e-38</me:pop>
        <me:pop ref="RC2.log">1.28178e-42</me:pop>
        <me:pop ref="Ring2.log">0.0289436</me:pop>
        <me:pop ref="Altamine2">0.3662</me:pop>
        <me:pop ref="Formaldehyde.log">0.604856</me:pop>
      </me:population>
      <me:population time="125.893" logTime="2.1">
        <me:pop ref="CH2oo.log">3.84105e-38</me:pop>
        <me:pop ref="RC2.log">1.28178e-42</me:pop>
        <me:pop ref="Ring2.log">0.0289436</me:pop>
        <me:pop ref="Altamine2">0.3662</me:pop>
        <me:pop ref="Formaldehyde.log">0.604856</me:pop>
      </me:population>
      <me:population time="158.489" logTime="2.2">
        <me:pop ref="CH2oo.log">3.84105e-38</me:pop>
        <me:pop ref="RC2.log">1.28178e-42</me:pop>
        <me:pop ref="Ring2.log">0.0289436</me:pop>
        <me:pop ref="Altamine2">0.3662</me:pop>
        <me:pop ref="Formaldehyde.log">0.604856</me:pop>
      </me:population>
      <me:population time="199.526" logTime="2.3">
        <me:pop ref="CH2oo.log">3.84105e-38</me:pop>
        <me:pop ref="RC2.log">1.28178e-42</me:pop>
        <me:pop ref="Ring2.log">0.0289436</me:pop>
        <me:pop ref="Altamine2">0.3662</me:pop>
        <me:pop ref="Formaldehyde.log">0.604856</me:pop>
      </me:population>
      <me:population time="251.189" logTime="2.4">
        <me:pop ref="CH2oo.log">3.84105e-38</me:pop>
        <me:pop ref="RC2.log">1.28178e-42</me:pop>
        <me:pop ref="Ring2.log">0.0289436</me:pop>
        <me:pop ref="Altamine2">0.3662</me:pop>
        <me:pop ref="Formaldehyde.log">0.604856</me:pop>
      </me:population>
      <me:population time="316.228" logTime="2.5">
        <me:pop ref="CH2oo.log">3.84105e-38</me:pop>
        <me:pop ref="RC2.log">1.28178e-42</me:pop>
        <me:pop ref="Ring2.log">0.0289436</me:pop>
        <me:pop ref="Altamine2">0.3662</me:pop>
        <me:pop ref="Formaldehyde.log">0.604856</me:pop>
      </me:population>
      <me:population time="398.107" logTime="2.6">
        <me:pop ref="CH2oo.log">3.84105e-38</me:pop>
        <me:pop ref="RC2.log">1.28178e-42</me:pop>
        <me:pop ref="Ring2.log">0.0289436</me:pop>
        <me:pop ref="Altamine2">0.3662</me:pop>
        <me:pop ref="Formaldehyde.log">0.604856</me:pop>
      </me:population>
      <me:population time="501.187" logTime="2.7">
        <me:pop ref="CH2oo.log">3.84105e-38</me:pop>
        <me:pop ref="RC2.log">1.28178e-42</me:pop>
        <me:pop ref="Ring2.log">0.0289436</me:pop>
        <me:pop ref="Altamine2">0.3662</me:pop>
        <me:pop ref="Formaldehyde.log">0.604856</me:pop>
      </me:population>
      <me:population time="630.957" logTime="2.8">
        <me:pop ref="CH2oo.log">3.84105e-38</me:pop>
        <me:pop ref="RC2.log">1.28178e-42</me:pop>
        <me:pop ref="Ring2.log">0.0289436</me:pop>
        <me:pop ref="Altamine2">0.3662</me:pop>
        <me:pop ref="Formaldehyde.log">0.604856</me:pop>
      </me:population>
      <me:population time="794.328" logTime="2.9">
        <me:pop ref="CH2oo.log">3.84105e-38</me:pop>
        <me:pop ref="RC2.log">1.28178e-42</me:pop>
        <me:pop ref="Ring2.log">0.0289436</me:pop>
        <me:pop ref="Altamine2">0.3662</me:pop>
        <me:pop ref="Formaldehyde.log">0.604856</me:pop>
      </me:population>
      <me:population time="1000" logTime="3">
        <me:pop ref="CH2oo.log">3.84105e-38</me:pop>
        <me:pop ref="RC2.log">1.28178e-42</me:pop>
        <me:pop ref="Ring2.log">0.0289436</me:pop>
        <me:pop ref="Altamine2">0.3662</me:pop>
        <me:pop ref="Formaldehyde.log">0.604856</me:pop>
      </me:population>
      <me:population time="1258.93" logTime="3.1">
        <me:pop ref="CH2oo.log">3.84105e-38</me:pop>
        <me:pop ref="RC2.log">1.28178e-42</me:pop>
        <me:pop ref="Ring2.log">0.0289436</me:pop>
        <me:pop ref="Altamine2">0.3662</me:pop>
        <me:pop ref="Formaldehyde.log">0.604856</me:pop>
      </me:population>
      <me:population time="1584.89" logTime="3.2">
        <me:pop ref="CH2oo.log">3.84105e-38</me:pop>
        <me:pop ref="RC2.log">1.28178e-42</me:pop>
        <me:pop ref="Ring2.log">0.0289436</me:pop>
        <me:pop ref="Altamine2">0.3662</me:pop>
        <me:pop ref="Formaldehyde.log">0.604856</me:pop>
      </me:population>
      <me:population time="1995.26" logTime="3.3">
        <me:pop ref="CH2oo.log">3.84105e-38</me:pop>
        <me:pop ref="RC2.log">1.28178e-42</me:pop>
        <me:pop ref="Ring2.log">0.0289436</me:pop>
        <me:pop ref="Altamine2">0.3662</me:pop>
        <me:pop ref="Formaldehyde.log">0.604856</me:pop>
      </me:population>
      <me:population time="2511.89" logTime="3.4">
        <me:pop ref="CH2oo.log">3.84105e-38</me:pop>
        <me:pop ref="RC2.log">1.28178e-42</me:pop>
        <me:pop ref="Ring2.log">0.0289436</me:pop>
        <me:pop ref="Altamine2">0.3662</me:pop>
        <me:pop ref="Formaldehyde.log">0.604856</me:pop>
      </me:population>
      <me:population time="3162.28" logTime="3.5">
        <me:pop ref="CH2oo.log">3.84105e-38</me:pop>
        <me:pop ref="RC2.log">1.28178e-42</me:pop>
        <me:pop ref="Ring2.log">0.0289436</me:pop>
        <me:pop ref="Altamine2">0.3662</me:pop>
        <me:pop ref="Formaldehyde.log">0.604856</me:pop>
      </me:population>
      <me:population time="3981.07" logTime="3.6">
        <me:pop ref="CH2oo.log">3.84105e-38</me:pop>
        <me:pop ref="RC2.log">1.28178e-42</me:pop>
        <me:pop ref="Ring2.log">0.0289436</me:pop>
        <me:pop ref="Altamine2">0.3662</me:pop>
        <me:pop ref="Formaldehyde.log">0.604856</me:pop>
      </me:population>
      <me:population time="5011.87" logTime="3.7">
        <me:pop ref="CH2oo.log">3.84105e-38</me:pop>
        <me:pop ref="RC2.log">1.28178e-42</me:pop>
        <me:pop ref="Ring2.log">0.0289436</me:pop>
        <me:pop ref="Altamine2">0.3662</me:pop>
        <me:pop ref="Formaldehyde.log">0.604856</me:pop>
      </me:population>
      <me:population time="6309.57" logTime="3.8">
        <me:pop ref="CH2oo.log">3.84105e-38</me:pop>
        <me:pop ref="RC2.log">1.28178e-42</me:pop>
        <me:pop ref="Ring2.log">0.0289436</me:pop>
        <me:pop ref="Altamine2">0.3662</me:pop>
        <me:pop ref="Formaldehyde.log">0.604856</me:pop>
      </me:population>
      <me:population time="7943.28" logTime="3.9">
        <me:pop ref="CH2oo.log">3.84105e-38</me:pop>
        <me:pop ref="RC2.log">1.28178e-42</me:pop>
        <me:pop ref="Ring2.log">0.0289436</me:pop>
        <me:pop ref="Altamine2">0.3662</me:pop>
        <me:pop ref="Formaldehyde.log">0.604856</me:pop>
      </me:population>
      <me:population time="10000" logTime="4">
        <me:pop ref="CH2oo.log">3.84105e-38</me:pop>
        <me:pop ref="RC2.log">1.28178e-42</me:pop>
        <me:pop ref="Ring2.log">0.0289436</me:pop>
        <me:pop ref="Altamine2">0.3662</me:pop>
        <me:pop ref="Formaldehyde.log">0.604856</me:pop>
      </me:population>
      <me:population time="12589.3" logTime="4.1">
        <me:pop ref="CH2oo.log">3.84105e-38</me:pop>
        <me:pop ref="RC2.log">1.28178e-42</me:pop>
        <me:pop ref="Ring2.log">0.0289436</me:pop>
        <me:pop ref="Altamine2">0.3662</me:pop>
        <me:pop ref="Formaldehyde.log">0.604856</me:pop>
      </me:population>
      <me:population time="15848.9" logTime="4.2">
        <me:pop ref="CH2oo.log">3.84105e-38</me:pop>
        <me:pop ref="RC2.log">1.28178e-42</me:pop>
        <me:pop ref="Ring2.log">0.0289436</me:pop>
        <me:pop ref="Altamine2">0.3662</me:pop>
        <me:pop ref="Formaldehyde.log">0.604856</me:pop>
      </me:population>
      <me:population time="19952.6" logTime="4.3">
        <me:pop ref="CH2oo.log">3.84105e-38</me:pop>
        <me:pop ref="RC2.log">1.28178e-42</me:pop>
        <me:pop ref="Ring2.log">0.0289436</me:pop>
        <me:pop ref="Altamine2">0.3662</me:pop>
        <me:pop ref="Formaldehyde.log">0.604856</me:pop>
      </me:population>
      <me:population time="25118.9" logTime="4.4">
        <me:pop ref="CH2oo.log">3.84105e-38</me:pop>
        <me:pop ref="RC2.log">1.28178e-42</me:pop>
        <me:pop ref="Ring2.log">0.0289436</me:pop>
        <me:pop ref="Altamine2">0.3662</me:pop>
        <me:pop ref="Formaldehyde.log">0.604856</me:pop>
      </me:population>
      <me:population time="31622.8" logTime="4.5">
        <me:pop ref="CH2oo.log">3.84105e-38</me:pop>
        <me:pop ref="RC2.log">1.28178e-42</me:pop>
        <me:pop ref="Ring2.log">0.0289436</me:pop>
        <me:pop ref="Altamine2">0.3662</me:pop>
        <me:pop ref="Formaldehyde.log">0.604856</me:pop>
      </me:population>
      <me:population time="39810.7" logTime="4.6">
        <me:pop ref="CH2oo.log">3.84105e-38</me:pop>
        <me:pop ref="RC2.log">1.28178e-42</me:pop>
        <me:pop ref="Ring2.log">0.0289436</me:pop>
        <me:pop ref="Altamine2">0.3662</me:pop>
        <me:pop ref="Formaldehyde.log">0.604856</me:pop>
      </me:population>
      <me:population time="50118.7" logTime="4.7">
        <me:pop ref="CH2oo.log">3.84105e-38</me:pop>
        <me:pop ref="RC2.log">1.28178e-42</me:pop>
        <me:pop ref="Ring2.log">0.0289436</me:pop>
        <me:pop ref="Altamine2">0.3662</me:pop>
        <me:pop ref="Formaldehyde.log">0.604856</me:pop>
      </me:population>
      <me:population time="63095.7" logTime="4.8">
        <me:pop ref="CH2oo.log">3.84105e-38</me:pop>
        <me:pop ref="RC2.log">1.28178e-42</me:pop>
        <me:pop ref="Ring2.log">0.0289436</me:pop>
        <me:pop ref="Altamine2">0.3662</me:pop>
        <me:pop ref="Formaldehyde.log">0.604856</me:pop>
      </me:population>
      <me:population time="79432.8" logTime="4.9">
        <me:pop ref="CH2oo.log">3.84105e-38</me:pop>
        <me:pop ref="RC2.log">1.28178e-42</me:pop>
        <me:pop ref="Ring2.log">0.0289436</me:pop>
        <me:pop ref="Altamine2">0.3662</me:pop>
        <me:pop ref="Formaldehyde.log">0.604856</me:pop>
      </me:population>
      <me:population time="100000" logTime="5">
        <me:pop ref="CH2oo.log">3.84105e-38</me:pop>
        <me:pop ref="RC2.log">1.28178e-42</me:pop>
        <me:pop ref="Ring2.log">0.0289436</me:pop>
        <me:pop ref="Altamine2">0.3662</me:pop>
        <me:pop ref="Formaldehyde.log">0.604856</me:pop>
      </me:population>
    </me:populationList>
    <me:rateList T="240" conc="8.04708e+18" bathGas="N2" units="s-1">
      <me:firstOrderLoss ref="CH2oo.log">-159.183</me:firstOrderLoss>
      <me:firstOrderLoss ref="RC2.log">-4.09606e+06</me:firstOrderLoss>
      <me:firstOrderLoss ref="Ring2.log">-5.93326e-16</me:firstOrderLoss>
      <me:firstOrderRate fromRef="CH2oo.log" toRef="RC2.log" reactionType="isomerization">122.363</me:firstOrderRate>
      <me:firstOrderRate fromRef="CH2oo.log" toRef="Ring2.log" reactionType="isomerization">0.837395</me:firstOrderRate>
      <me:firstOrderRate fromRef="RC2.log" toRef="CH2oo.log" reactionType="isomerization">3.90319e+06</me:firstOrderRate>
      <me:firstOrderRate fromRef="RC2.log" toRef="Ring2.log" reactionType="isomerization">13224.8</me:firstOrderRate>
      <me:firstOrderRate fromRef="Ring2.log" toRef="CH2oo.log" reactionType="isomerization">3.83951e-35</me:firstOrderRate>
      <me:firstOrderRate fromRef="Ring2.log" toRef="RC2.log" reactionType="isomerization">1.90093e-35</me:firstOrderRate>
      <me:firstOrderRate fromRef="CH2oo.log" toRef="Altamine2" reactionType="irreversible">13.6332</me:firstOrderRate>
      <me:firstOrderRate fromRef="RC2.log" toRef="Altamine2" reactionType="irreversible">66589.1</me:firstOrderRate>
      <me:firstOrderRate fromRef="Ring2.log" toRef="Altamine2" reactionType="irreversible">6.51814e-17</me:firstOrderRate>
      <me:firstOrderRate fromRef="CH2oo.log" toRef="Formaldehyde.log+IsoC2.log" reactionType="irreversible">22.3943</me:firstOrderRate>
      <me:firstOrderRate fromRef="RC2.log" toRef="Formaldehyde.log+IsoC2.log" reactionType="irreversible">114128</me:firstOrderRate>
      <me:firstOrderRate fromRef="Ring2.log" toRef="Formaldehyde.log+IsoC2.log" reactionType="irreversible">5.28145e-16</me:firstOrderRate>
    </me:rateList>
    <me:eigenvalueList number="963" selection="12">
      <me:eigenvalue>-1.40358e+09</me:eigenvalue>
      <me:eigenvalue>-1.31955e+09</me:eigenvalue>
      <me:eigenvalue>-1.24276e+09</me:eigenvalue>
      <me:eigenvalue>-1.17516e+09</me:eigenvalue>
      <me:eigenvalue>-1.11857e+09</me:eigenvalue>
      <me:eigenvalue>-1.06353e+09</me:eigenvalue>
      <me:eigenvalue>-9.82827e+08</me:eigenvalue>
      <me:eigenvalue>-8.24358e+08</me:eigenvalue>
      <me:eigenvalue>-7.6434e+08</me:eigenvalue>
      <me:eigenvalue>-6.00182e+06</me:eigenvalue>
      <me:eigenvalue>-42.7214</me:eigenvalue>
      <me:eigenvalue>-5.93511e-16</me:eigenvalue>
    </me:eigenvalueList>
    <me:populationList T="240" conc="1.20706e+19">
      <me:population time="1e-10" logTime="-10">
        <me:pop ref="CH2oo.log">1</me:pop>
        <me:pop ref="RC2.log">2.2179e-07</me:pop>
        <me:pop ref="Ring2.log">2.75449e-09</me:pop>
        <me:pop ref="Altamine2">2.18242e-10</me:pop>
        <me:pop ref="Formaldehyde.log">3.51912e-10</me:pop>
      </me:population>
      <me:population time="1.25893e-10" logTime="-9.9">
        <me:pop ref="CH2oo.log">1</me:pop>
        <me:pop ref="RC2.log">2.28994e-07</me:pop>
        <me:pop ref="Ring2.log">3.33444e-09</me:pop>
        <me:pop ref="Altamine2">3.34262e-10</me:pop>
        <me:pop ref="Formaldehyde.log">5.39105e-10</me:pop>
      </me:population>
      <me:population time="1.58489e-10" logTime="-9.8">
        <me:pop ref="CH2oo.log">1</me:pop>
        <me:pop ref="RC2.log">2.37485e-07</me:pop>
        <me:pop ref="Ring2.log">3.99931e-09</me:pop>
        <me:pop ref="Altamine2">5.07324e-10</me:pop>
        <me:pop ref="Formaldehyde.log">8.18588e-10</me:pop>
      </me:population>
      <me:population time="1.99526e-10" logTime="-9.7">
        <me:pop ref="CH2oo.log">1</me:pop>
        <me:pop ref="RC2.log">2.47609e-07</me:pop>
        <me:pop ref="Ring2.log">4.74668e-09</me:pop>
        <me:pop ref="Altamine2">7.62092e-10</me:pop>
        <me:pop ref="Formaldehyde.log">1.2305e-09</me:pop>
      </me:population>
      <me:population time="2.51189e-10" logTime="-9.6">
        <me:pop ref="CH2oo.log">1</me:pop>
        <me:pop ref="RC2.log">2.59822e-07</me:pop>
        <me:pop ref="Ring2.log">5.56865e-09</me:pop>
        <me:pop ref="Altamine2">1.13166e-09</me:pop>
        <me:pop ref="Formaldehyde.log">1.82884e-09</me:pop>
      </me:population>
      <me:population time="3.16228e-10" logTime="-9.5">
        <me:pop ref="CH2oo.log">1</me:pop>
        <me:pop ref="RC2.log">2.74688e-07</me:pop>
        <me:pop ref="Ring2.log">6.45189e-09</me:pop>
        <me:pop ref="Altamine2">1.65921e-09</me:pop>
        <me:pop ref="Formaldehyde.log">2.68429e-09</me:pop>
      </me:population>
      <me:population time="3.98107e-10" logTime="-9.4">
        <me:pop ref="CH2oo.log">1</me:pop>
        <me:pop ref="RC2.log">2.92873e-07</me:pop>
        <me:pop ref="Ring2.log">7.37924e-09</me:pop>
        <me:pop ref="Altamine2">2.39962e-09</me:pop>
        <me:pop ref="Formaldehyde.log">3.88696e-09</me:pop>
      </me:population>
      <me:population time="5.01187e-10" logTime="-9.3">
        <me:pop ref="CH2oo.log">1</me:pop>
        <me:pop ref="RC2.log">3.15152e-07</me:pop>
        <me:pop ref="Ring2.log">8.33262e-09</me:pop>
        <me:pop ref="Altamine2">3.42095e-09</me:pop>
        <me:pop ref="Formaldehyde.log">5.54897e-09</me:pop>
      </me:population>
      <me:population time="6.30957e-10" logTime="-9.2">
        <me:pop ref="CH2oo.log">1</me:pop>
        <me:pop ref="RC2.log">3.4245e-07</me:pop>
        <me:pop ref="Ring2.log">9.297e-09</me:pop>
        <me:pop ref="Altamine2">4.80627e-09</me:pop>
        <me:pop ref="Formaldehyde.log">7.80761e-09</me:pop>
      </me:population>
      <me:population time="7.94328e-10" logTime="-9.1">
        <me:pop ref="CH2oo.log">1</me:pop>
        <me:pop ref="RC2.log">3.75895e-07</me:pop>
        <me:pop ref="Ring2.log">1.02642e-08</me:pop>
        <me:pop ref="Altamine2">6.65623e-09</me:pop>
        <me:pop ref="Formaldehyde.log">1.08296e-08</me:pop>
      </me:population>
      <me:population time="1e-09" logTime="-9">
        <me:pop ref="CH2oo.log">1</me:pop>
        <me:pop ref="RC2.log">4.16896e-07</me:pop>
        <me:pop ref="Ring2.log">1.12357e-08</me:pop>
        <me:pop ref="Altamine2">9.09308e-09</me:pop>
        <me:pop ref="Formaldehyde.log">1.48178e-08</me:pop>
      </me:population>
      <me:population time="1.25893e-09" logTime="-8.9">
        <me:pop ref="CH2oo.log">0.999999</me:pop>
        <me:pop ref="RC2.log">4.67238e-07</me:pop>
        <me:pop ref="Ring2.log">1.22237e-08</me:pop>
        <me:pop ref="Altamine2">1.22666e-08</me:pop>
        <me:pop ref="Formaldehyde.log">2.00207e-08</me:pop>
      </me:population>
      <me:population time="1.58489e-09" logTime="-8.8">
        <me:pop ref="CH2oo.log">0.999999</me:pop>
        <me:pop ref="RC2.log">5.29185e-07</me:pop>
        <me:pop ref="Ring2.log">1.32514e-08</me:pop>
        <me:pop ref="Altamine2">1.63617e-08</me:pop>
        <me:pop ref="Formaldehyde.log">2.67453e-08</me:pop>
      </me:population>
      <me:population time="1.99526e-09" logTime="-8.7">
        <me:pop ref="CH2oo.log">0.999999</me:pop>
        <me:pop ref="RC2.log">6.05617e-07</me:pop>
        <me:pop ref="Ring2.log">1.4354e-08</me:pop>
        <me:pop ref="Altamine2">2.16089e-08</me:pop>
        <me:pop ref="Formaldehyde.log">3.53732e-08</me:pop>
      </me:population>
      <me:population time="2.51189e-09" logTime="-8.6">
        <me:pop ref="CH2oo.log">0.999999</me:pop>
        <me:pop ref="RC2.log">7.00195e-07</me:pop>
        <me:pop ref="Ring2.log">1.55807e-08</me:pop>
        <me:pop ref="Altamine2">2.82957e-08</me:pop>
        <me:pop ref="Formaldehyde.log">4.63801e-08</me:pop>
      </me:population>
      <me:population time="3.16228e-09" logTime="-8.5">
        <me:pop ref="CH2oo.log">0.999999</me:pop>
        <me:pop ref="RC2.log">8.17553e-07</me:pop>
        <me:pop ref="Ring2.log">1.69973e-08</me:pop>
        <me:pop ref="Altamine2">3.67826e-08</me:pop>
        <me:pop ref="Formaldehyde.log">6.03614e-08</me:pop>
      </me:population>
      <me:population time="3.98107e-09" logTime="-8.4">
        <me:pop ref="CH2oo.log">0.999999</me:pop>
        <me:pop ref="RC2.log">9.63521e-07</me:pop>
        <me:pop ref="Ring2.log">1.86889e-08</me:pop>
        <me:pop ref="Altamine2">4.75227e-08</me:pop>
        <me:pop ref="Formaldehyde.log">7.80643e-08</me:pop>
      </me:population>
      <me:population time="5.01187e-09" logTime="-8.3">
        <me:pop ref="CH2oo.log">0.999999</me:pop>
        <me:pop ref="RC2.log">1.14538e-06</me:pop>
        <me:pop ref="Ring2.log">2.07618e-08</me:pop>
        <me:pop ref="Altamine2">6.10881e-08</me:pop>
        <me:pop ref="Formaldehyde.log">1.00431e-07</me:pop>
      </me:population>
      <me:population time="6.30957e-09" logTime="-8.2">
        <me:pop ref="CH2oo.log">0.999998</me:pop>
        <me:pop ref="RC2.log">1.37212e-06</me:pop>
        <me:pop ref="Ring2.log">2.33446e-08</me:pop>
        <me:pop ref="Altamine2">7.82031e-08</me:pop>
        <me:pop ref="Formaldehyde.log">1.28656e-07</me:pop>
      </me:population>
      <me:population time="7.94328e-09" logTime="-8.1">
        <me:pop ref="CH2oo.log">0.999998</me:pop>
        <me:pop ref="RC2.log">1.6547e-06</me:pop>
        <me:pop ref="Ring2.log">2.65916e-08</me:pop>
        <me:pop ref="Altamine2">9.97862e-08</me:pop>
        <me:pop ref="Formaldehyde.log">1.64253e-07</me:pop>
      </me:population>
      <me:population time="1e-08" logTime="-8">
        <me:pop ref="CH2oo.log">0.999998</me:pop>
        <me:pop ref="RC2.log">2.00637e-06</me:pop>
        <me:pop ref="Ring2.log">3.0691e-08</me:pop>
        <me:pop ref="Altamine2">1.27003e-07</me:pop>
        <me:pop ref="Formaldehyde.log">2.09147e-07</me:pop>
      </me:population>
      <me:population time="1.25893e-08" logTime="-7.9">
        <me:pop ref="CH2oo.log">0.999997</me:pop>
        <me:pop ref="RC2.log">2.44292e-06</me:pop>
        <me:pop ref="Ring2.log">3.58771e-08</me:pop>
        <me:pop ref="Altamine2">1.61333e-07</me:pop>
        <me:pop ref="Formaldehyde.log">2.65778e-07</me:pop>
      </me:population>
      <me:population time="1.58489e-08" logTime="-7.8">
        <me:pop ref="CH2oo.log">0.999996</me:pop>
        <me:pop ref="RC2.log">2.98292e-06</me:pop>
        <me:pop ref="Ring2.log">4.24477e-08</me:pop>
        <me:pop ref="Altamine2">2.04653e-07</me:pop>
        <me:pop ref="Formaldehyde.log">3.37248e-07</me:pop>
      </me:population>
      <me:population time="1.99526e-08" logTime="-7.7">
        <me:pop ref="CH2oo.log">0.999996</me:pop>
        <me:pop ref="RC2.log">3.64788e-06</me:pop>
        <me:pop ref="Ring2.log">5.07845e-08</me:pop>
        <me:pop ref="Altamine2">2.59346e-07</me:pop>
        <me:pop ref="Formaldehyde.log">4.27494e-07</me:pop>
      </me:population>
      <me:population time="2.51189e-08" logTime="-7.6">
        <me:pop ref="CH2oo.log">0.999995</me:pop>
        <me:pop ref="RC2.log">4.46207e-06</me:pop>
        <me:pop ref="Ring2.log">6.13806e-08</me:pop>
        <me:pop ref="Altamine2">3.28443e-07</me:pop>
        <me:pop ref="Formaldehyde.log">5.41525e-07</me:pop>
      </me:population>
      <me:population time="3.16228e-08" logTime="-7.5">
        <me:pop ref="CH2oo.log">0.999993</me:pop>
        <me:pop ref="RC2.log">5.45183e-06</me:pop>
        <me:pop ref="Ring2.log">7.48749e-08</me:pop>
        <me:pop ref="Altamine2">4.15801e-07</me:pop>
        <me:pop ref="Formaldehyde.log">6.85724e-07</me:pop>
      </me:population>
      <me:population time="3.98107e-08" logTime="-7.4">
        <me:pop ref="CH2oo.log">0.999992</me:pop>
        <me:pop ref="RC2.log">6.64415e-06</me:pop>
        <me:pop ref="Ring2.log">9.20986e-08</me:pop>
        <me:pop ref="Altamine2">5.26345e-07</me:pop>
        <me:pop ref="Formaldehyde.log">8.68237e-07</me:pop>
      </me:population>
      <me:population time="5.01187e-08" logTime="-7.3">
        <me:pop ref="CH2oo.log">0.99999</me:pop>
        <me:pop ref="RC2.log">8.06424e-06</me:pop>
        <me:pop ref="Ring2.log">1.14137e-07</me:pop>
        <me:pop ref="Altamine2">6.66365e-07</me:pop>
        <me:pop ref="Formaldehyde.log">1.09948e-06</me:pop>
      </me:population>
      <me:population time="6.30957e-08" logTime="-7.2">
        <me:pop ref="CH2oo.log">0.999988</me:pop>
        <me:pop ref="RC2.log">9.73151e-06</me:pop>
        <me:pop ref="Ring2.log">1.4241e-07</me:pop>
        <me:pop ref="Altamine2">8.43911e-07</me:pop>
        <me:pop ref="Formaldehyde.log">1.3928e-06</me:pop>
      </me:population>
      <me:population time="7.94328e-08" logTime="-7.1">
        <me:pop ref="CH2oo.log">0.999985</me:pop>
        <me:pop ref="RC2.log">1.1654e-05</me:pop>
        <me:pop ref="Ring2.log">1.78777e-07</me:pop>
        <me:pop ref="Altamine2">1.06929e-06</me:pop>
        <me:pop ref="Formaldehyde.log">1.76528e-06</me:pop>
      </me:population>
      <me:population time="1e-07" logTime="-7">
        <me:pop ref="CH2oo.log">0.999982</me:pop>
        <me:pop ref="RC2.log">1.38211e-05</me:pop>
        <me:pop ref="Ring2.log">2.25671e-07</me:pop>
        <me:pop ref="Altamine2">1.35569e-06</me:pop>
        <me:pop ref="Formaldehyde.log">2.23881e-06</me:pop>
      </me:population>
      <me:population time="1.25893e-07" logTime="-6.9">
        <me:pop ref="CH2oo.log">0.999979</me:pop>
        <me:pop ref="RC2.log">1.61951e-05</me:pop>
        <me:pop ref="Ring2.log">2.86259e-07</me:pop>
        <me:pop ref="Altamine2">1.72e-06</me:pop>
        <me:pop ref="Formaldehyde.log">2.84139e-06</me:pop>
      </me:population>
      <me:population time="1.58489e-07" logTime="-6.8">
        <me:pop ref="CH2oo.log">0.999975</me:pop>
        <me:pop ref="RC2.log">1.87041e-05</me:pop>
        <me:pop ref="Ring2.log">3.64638e-07</me:pop>
        <me:pop ref="Altamine2">2.18369e-06</me:pop>
        <me:pop ref="Formaldehyde.log">3.60873e-06</me:pop>
      </me:population>
      <me:population time="1.99526e-07" logTime="-6.7">
        <me:pop ref="CH2oo.log">0.999971</me:pop>
        <me:pop ref="RC2.log">2.1239e-05</me:pop>
        <me:pop ref="Ring2.log">4.66047e-07</me:pop>
        <me:pop ref="Altamine2">2.77404e-06</me:pop>
        <me:pop ref="Formaldehyde.log">4.5861e-06</me:pop>
      </me:population>
      <me:population time="2.51189e-07" logTime="-6.6">
        <me:pop ref="CH2oo.log">0.999966</me:pop>
        <me:pop ref="RC2.log">2.36587e-05</me:pop>
        <me:pop ref="Ring2.log">5.97094e-07</me:pop>
        <me:pop ref="Altamine2">3.5254e-06</me:pop>
        <me:pop ref="Formaldehyde.log">5.83057e-06</me:pop>
      </me:population>
      <me:population time="3.16228e-07" logTime="-6.5">
        <me:pop ref="CH2oo.log">0.999962</me:pop>
        <me:pop ref="RC2.log">2.58099e-05</me:pop>
        <me:pop ref="Ring2.log">7.65997e-07</me:pop>
        <me:pop ref="Altamine2">4.48078e-06</me:pop>
        <me:pop ref="Formaldehyde.log">7.41351e-06</me:pop>
      </me:population>
      <me:population time="3.98107e-07" logTime="-6.4">
        <me:pop ref="CH2oo.log">0.999956</me:pop>
        <me:pop ref="RC2.log">2.7559e-05</me:pop>
        <me:pop ref="Ring2.log">9.82838e-07</me:pop>
        <me:pop ref="Altamine2">5.69368e-06</me:pop>
        <me:pop ref="Formaldehyde.log">9.42375e-06</me:pop>
      </me:population>
      <me:population time="5.01187e-07" logTime="-6.3">
        <me:pop ref="CH2oo.log">0.999951</me:pop>
        <me:pop ref="RC2.log">2.88304e-05</me:pop>
        <me:pop ref="Ring2.log">1.2599e-06</me:pop>
        <me:pop ref="Altamine2">7.23051e-06</me:pop>
        <me:pop ref="Formaldehyde.log">1.19714e-05</me:pop>
      </me:population>
      <me:population time="6.30957e-07" logTime="-6.2">
        <me:pop ref="CH2oo.log">0.999944</me:pop>
        <me:pop ref="RC2.log">2.96335e-05</me:pop>
        <me:pop ref="Ring2.log">1.6122e-06</me:pop>
        <me:pop ref="Altamine2">9.17372e-06</me:pop>
        <me:pop ref="Formaldehyde.log">1.51931e-05</me:pop>
      </me:population>
      <me:population time="7.94328e-07" logTime="-6.1">
        <me:pop ref="CH2oo.log">0.999937</me:pop>
        <me:pop ref="RC2.log">3.00591e-05</me:pop>
        <me:pop ref="Ring2.log">2.05829e-06</me:pop>
        <me:pop ref="Altamine2">1.16263e-05</me:pop>
        <me:pop ref="Formaldehyde.log">1.92595e-05</me:pop>
      </me:population>
      <me:population time="1e-06" logTime="-6">
        <me:pop ref="CH2oo.log">0.999928</me:pop>
        <me:pop ref="RC2.log">3.024e-05</me:pop>
        <me:pop ref="Ring2.log">2.62142e-06</me:pop>
        <me:pop ref="Altamine2">1.47176e-05</me:pop>
        <me:pop ref="Formaldehyde.log">2.43853e-05</me:pop>
      </me:population>
      <me:population time="1.25893e-06" logTime="-5.9">
        <me:pop ref="CH2oo.log">0.999917</me:pop>
        <me:pop ref="RC2.log">3.02984e-05</me:pop>
        <me:pop ref="Ring2.log">3.3311e-06</me:pop>
        <me:pop ref="Altamine2">1.86112e-05</me:pop>
        <me:pop ref="Formaldehyde.log">3.08412e-05</me:pop>
      </me:population>
      <me:population time="1.58489e-06" logTime="-5.8">
        <me:pop ref="CH2oo.log">0.999903</me:pop>
        <me:pop ref="RC2.log">3.03114e-05</me:pop>
        <me:pop ref="Ring2.log">4.22479e-06</me:pop>
        <me:pop ref="Altamine2">2.35135e-05</me:pop>
        <me:pop ref="Formaldehyde.log">3.89698e-05</me:pop>
      </me:population>
      <me:population time="1.99526e-06" logTime="-5.7">
        <me:pop ref="CH2oo.log">0.999885</me:pop>
        <me:pop ref="RC2.log">3.03129e-05</me:pop>
        <me:pop ref="Ring2.log">5.34993e-06</me:pop>
        <me:pop ref="Altamine2">2.96852e-05</me:pop>
        <me:pop ref="Formaldehyde.log">4.92031e-05</me:pop>
      </me:population>
      <me:population time="2.51189e-06" logTime="-5.6">
        <me:pop ref="CH2oo.log">0.999863</me:pop>
        <me:pop ref="RC2.log">3.03125e-05</me:pop>
        <me:pop ref="Ring2.log">6.76638e-06</me:pop>
        <me:pop ref="Altamine2">3.74547e-05</me:pop>
        <me:pop ref="Formaldehyde.log">6.2086e-05</me:pop>
      </me:population>
      <me:population time="3.16228e-06" logTime="-5.5">
        <me:pop ref="CH2oo.log">0.999836</me:pop>
        <me:pop ref="RC2.log">3.03116e-05</me:pop>
        <me:pop ref="Ring2.log">8.54953e-06</me:pop>
        <me:pop ref="Altamine2">4.72358e-05</me:pop>
        <me:pop ref="Formaldehyde.log">7.83041e-05</me:pop>
      </me:population>
      <me:population time="3.98107e-06" logTime="-5.4">
        <me:pop ref="CH2oo.log">0.999801</me:pop>
        <me:pop ref="RC2.log">3.03106e-05</me:pop>
        <me:pop ref="Ring2.log">1.07943e-05</me:pop>
        <me:pop ref="Altamine2">5.9549e-05</me:pop>
        <me:pop ref="Formaldehyde.log">9.87208e-05</me:pop>
      </me:population>
      <me:population time="5.01187e-06" logTime="-5.3">
        <me:pop ref="CH2oo.log">0.999757</me:pop>
        <me:pop ref="RC2.log">3.03092e-05</me:pop>
        <me:pop ref="Ring2.log">1.36202e-05</me:pop>
        <me:pop ref="Altamine2">7.50498e-05</me:pop>
        <me:pop ref="Formaldehyde.log">0.000124423</me:pop>
      </me:population>
      <me:population time="6.30957e-06" logTime="-5.2">
        <me:pop ref="CH2oo.log">0.999701</me:pop>
        <me:pop ref="RC2.log">3.03075e-05</me:pop>
        <me:pop ref="Ring2.log">1.71777e-05</me:pop>
        <me:pop ref="Altamine2">9.45632e-05</me:pop>
        <me:pop ref="Formaldehyde.log">0.000156778</me:pop>
      </me:population>
      <me:population time="7.94328e-06" logTime="-5.1">
        <me:pop ref="CH2oo.log">0.999631</me:pop>
        <me:pop ref="RC2.log">3.03054e-05</me:pop>
        <me:pop ref="Ring2.log">2.16559e-05</me:pop>
        <me:pop ref="Altamine2">0.000119128</me:pop>
        <me:pop ref="Formaldehyde.log">0.000197509</me:pop>
      </me:population>
      <me:population time="1e-05" logTime="-5">
        <me:pop ref="CH2oo.log">0.999544</me:pop>
        <me:pop ref="RC2.log">3.03028e-05</me:pop>
        <me:pop ref="Ring2.log">2.72933e-05</me:pop>
        <me:pop ref="Altamine2">0.00015005</me:pop>
        <me:pop ref="Formaldehyde.log">0.000248782</me:pop>
      </me:population>
      <me:population time="1.25893e-05" logTime="-4.9">
        <me:pop ref="CH2oo.log">0.999433</me:pop>
        <me:pop ref="RC2.log">3.02994e-05</me:pop>
        <me:pop ref="Ring2.log">3.43896e-05</me:pop>
        <me:pop ref="Altamine2">0.000188975</me:pop>
        <me:pop ref="Formaldehyde.log">0.000313324</me:pop>
      </me:population>
      <me:population time="1.58489e-05" logTime="-4.8">
        <me:pop ref="CH2oo.log">0.999294</me:pop>
        <me:pop ref="RC2.log">3.02952e-05</me:pop>
        <me:pop ref="Ring2.log">4.33222e-05</me:pop>
        <me:pop ref="Altamine2">0.000237972</me:pop>
        <me:pop ref="Formaldehyde.log">0.000394567</me:pop>
      </me:population>
      <me:population time="1.99526e-05" logTime="-4.7">
        <me:pop ref="CH2oo.log">0.999119</me:pop>
        <me:pop ref="RC2.log">3.02899e-05</me:pop>
        <me:pop ref="Ring2.log">5.45659e-05</me:pop>
        <me:pop ref="Altamine2">0.000299647</me:pop>
        <me:pop ref="Formaldehyde.log">0.000496831</me:pop>
      </me:population>
      <me:population time="2.51189e-05" logTime="-4.6">
        <me:pop ref="CH2oo.log">0.998898</me:pop>
        <me:pop ref="RC2.log">3.02832e-05</me:pop>
        <me:pop ref="Ring2.log">6.87181e-05</me:pop>
        <me:pop ref="Altamine2">0.000377275</me:pop>
        <me:pop ref="Formaldehyde.log">0.000625547</me:pop>
      </me:population>
      <me:population time="3.16228e-05" logTime="-4.5">
        <me:pop ref="CH2oo.log">0.998621</me:pop>
        <me:pop ref="RC2.log">3.02748e-05</me:pop>
        <me:pop ref="Ring2.log">8.65303e-05</me:pop>
        <me:pop ref="Altamine2">0.000474979</me:pop>
        <me:pop ref="Formaldehyde.log">0.000787552</me:pop>
      </me:population>
      <me:population time="3.98107e-05" logTime="-4.4">
        <me:pop ref="CH2oo.log">0.998271</me:pop>
        <me:pop ref="RC2.log">3.02642e-05</me:pop>
        <me:pop ref="Ring2.log">0.000108947</me:pop>
        <me:pop ref="Altamine2">0.000597942</me:pop>
        <me:pop ref="Formaldehyde.log">0.000991439</me:pop>
      </me:population>
      <me:population time="5.01187e-05" logTime="-4.3">
        <me:pop ref="CH2oo.log">0.997832</me:pop>
        <me:pop ref="RC2.log">3.02509e-05</me:pop>
        <me:pop ref="Ring2.log">0.000137158</me:pop>
        <me:pop ref="Altamine2">0.000752682</me:pop>
        <me:pop ref="Formaldehyde.log">0.00124802</me:pop>
      </me:population>
      <me:population time="6.30957e-05" logTime="-4.2">
        <me:pop ref="CH2oo.log">0.997279</me:pop>
        <me:pop ref="RC2.log">3.02341e-05</me:pop>
        <me:pop ref="Ring2.log">0.000172655</me:pop>
        <me:pop ref="Altamine2">0.000947392</me:pop>
        <me:pop ref="Formaldehyde.log">0.00157087</me:pop>
      </me:population>
      <me:population time="7.94328e-05" logTime="-4.1">
        <me:pop ref="CH2oo.log">0.996583</me:pop>
        <me:pop ref="RC2.log">3.0213e-05</me:pop>
        <me:pop ref="Ring2.log">0.000217315</me:pop>
        <me:pop ref="Altamine2">0.00119236</me:pop>
        <me:pop ref="Formaldehyde.log">0.00197706</me:pop>
      </me:population>
      <me:population time="0.0001" logTime="-4">
        <me:pop ref="CH2oo.log">0.995708</me:pop>
        <me:pop ref="RC2.log">3.01865e-05</me:pop>
        <me:pop ref="Ring2.log">0.000273494</me:pop>
        <me:pop ref="Altamine2">0.00150052</me:pop>
        <me:pop ref="Formaldehyde.log">0.00248802</me:pop>
      </me:population>
      <me:population time="0.000125893" logTime="-3.9">
        <me:pop ref="CH2oo.log">0.994607</me:pop>
        <me:pop ref="RC2.log">3.01531e-05</me:pop>
        <me:pop ref="Ring2.log">0.00034415</me:pop>
        <me:pop ref="Altamine2">0.00188808</me:pop>
        <me:pop ref="Formaldehyde.log">0.00313064</me:pop>
      </me:population>
      <me:population time="0.000158489" logTime="-3.8">
        <me:pop ref="CH2oo.log">0.993223</me:pop>
        <me:pop ref="RC2.log">3.01111e-05</me:pop>
        <me:pop ref="Ring2.log">0.000432989</me:pop>
        <me:pop ref="Altamine2">0.00237539</me:pop>
        <me:pop ref="Formaldehyde.log">0.00393865</me:pop>
      </me:population>
      <me:population time="0.000199526" logTime="-3.7">
        <me:pop ref="CH2oo.log">0.991483</me:pop>
        <me:pop ref="RC2.log">3.00584e-05</me:pop>
        <me:pop ref="Ring2.log">0.000544655</me:pop>
        <me:pop ref="Altamine2">0.0029879</me:pop>
        <me:pop ref="Formaldehyde.log">0.00495427</me:pop>
      </me:population>
      <me:population time="0.000251189" logTime="-3.6">
        <me:pop ref="CH2oo.log">0.989297</me:pop>
        <me:pop ref="RC2.log">2.99921e-05</me:pop>
        <me:pop ref="Ring2.log">0.000684956</me:pop>
        <me:pop ref="Altamine2">0.00375749</me:pop>
        <me:pop ref="Formaldehyde.log">0.00623033</me:pop>
      </me:population>
      <me:population time="0.000316228" logTime="-3.5">
        <me:pop ref="CH2oo.log">0.986552</me:pop>
        <me:pop ref="RC2.log">2.99089e-05</me:pop>
        <me:pop ref="Ring2.log">0.000861145</me:pop>
        <me:pop ref="Altamine2">0.00472392</me:pop>
        <me:pop ref="Formaldehyde.log">0.0078328</me:pop>
      </me:population>
      <me:population time="0.000398107" logTime="-3.4">
        <me:pop ref="CH2oo.log">0.983107</me:pop>
        <me:pop ref="RC2.log">2.98045e-05</me:pop>
        <me:pop ref="Ring2.log">0.00108226</me:pop>
        <me:pop ref="Altamine2">0.00593678</me:pop>
        <me:pop ref="Formaldehyde.log">0.00984386</me:pop>
      </me:population>
      <me:population time="0.000501187" logTime="-3.3">
        <me:pop ref="CH2oo.log">0.978787</me:pop>
        <me:pop ref="RC2.log">2.96735e-05</me:pop>
        <me:pop ref="Ring2.log">0.00135953</me:pop>
        <me:pop ref="Altamine2">0.00745767</me:pop>
        <me:pop ref="Formaldehyde.log">0.0123657</me:pop>
      </me:population>
      <me:population time="0.000630957" logTime="-3.2">
        <me:pop ref="CH2oo.log">0.973376</me:pop>
        <me:pop ref="RC2.log">2.95095e-05</me:pop>
        <me:pop ref="Ring2.log">0.00170685</me:pop>
        <me:pop ref="Altamine2">0.00936284</me:pop>
        <me:pop ref="Formaldehyde.log">0.0155247</me:pop>
      </me:population>
      <me:population time="0.000794328" logTime="-3.1">
        <me:pop ref="CH2oo.log">0.966606</me:pop>
        <me:pop ref="RC2.log">2.93042e-05</me:pop>
        <me:pop ref="Ring2.log">0.00214139</me:pop>
        <me:pop ref="Altamine2">0.0117463</me:pop>
        <me:pop ref="Formaldehyde.log">0.0194768</me:pop>
      </me:population>
      <me:population time="0.001" logTime="-3">
        <me:pop ref="CH2oo.log">0.95815</me:pop>
        <me:pop ref="RC2.log">2.90479e-05</me:pop>
        <me:pop ref="Ring2.log">0.00268413</me:pop>
        <me:pop ref="Altamine2">0.0147234</me:pop>
        <me:pop ref="Formaldehyde.log">0.0244132</me:pop>
      </me:population>
      <me:population time="0.00125893" logTime="-2.9">
        <me:pop ref="CH2oo.log">0.94761</me:pop>
        <me:pop ref="RC2.log">2.87283e-05</me:pop>
        <me:pop ref="Ring2.log">0.00336067</me:pop>
        <me:pop ref="Altamine2">0.0184344</me:pop>
        <me:pop ref="Formaldehyde.log">0.0305663</me:pop>
      </me:population>
      <me:population time="0.00158489" logTime="-2.8">
        <me:pop ref="CH2oo.log">0.934505</me:pop>
        <me:pop ref="RC2.log">2.8331e-05</me:pop>
        <me:pop ref="Ring2.log">0.0042018</me:pop>
        <me:pop ref="Altamine2">0.0230482</me:pop>
        <me:pop ref="Formaldehyde.log">0.0382166</me:pop>
      </me:population>
      <me:population time="0.00199526" logTime="-2.7">
        <me:pop ref="CH2oo.log">0.918265</me:pop>
        <me:pop ref="RC2.log">2.78387e-05</me:pop>
        <me:pop ref="Ring2.log">0.0052442</me:pop>
        <me:pop ref="Altamine2">0.028766</me:pop>
        <me:pop ref="Formaldehyde.log">0.0476974</me:pop>
      </me:population>
      <me:population time="0.00251189" logTime="-2.6">
        <me:pop ref="CH2oo.log">0.89822</me:pop>
        <me:pop ref="RC2.log">2.7231e-05</me:pop>
        <me:pop ref="Ring2.log">0.00653079</me:pop>
        <me:pop ref="Altamine2">0.0358233</me:pop>
        <me:pop ref="Formaldehyde.log">0.0593991</me:pop>
      </me:population>
      <me:population time="0.00316228" logTime="-2.5">
        <me:pop ref="CH2oo.log">0.873606</me:pop>
        <me:pop ref="RC2.log">2.64848e-05</me:pop>
        <me:pop ref="Ring2.log">0.00811064</me:pop>
        <me:pop ref="Altamine2">0.0444891</me:pop>
        <me:pop ref="Formaldehyde.log">0.0737682</me:pop>
      </me:population>
      <me:population time="0.00398107" logTime="-2.4">
        <me:pop ref="CH2oo.log">0.843575</me:pop>
        <me:pop ref="RC2.log">2.55743e-05</me:pop>
        <me:pop ref="Ring2.log">0.0100382</me:pop>
        <me:pop ref="Altamine2">0.055062</me:pop>
        <me:pop ref="Formaldehyde.log">0.0912992</me:pop>
      </me:population>
      <me:population time="0.00501187" logTime="-2.3">
        <me:pop ref="CH2oo.log">0.807232</me:pop>
        <me:pop ref="RC2.log">2.44725e-05</me:pop>
        <me:pop ref="Ring2.log">0.0123708</me:pop>
        <me:pop ref="Altamine2">0.0678572</me:pop>
        <me:pop ref="Formaldehyde.log">0.112515</me:pop>
      </me:population>
      <me:population time="0.00630957" logTime="-2.2">
        <me:pop ref="CH2oo.log">0.763698</me:pop>
        <me:pop ref="RC2.log">2.31527e-05</me:pop>
        <me:pop ref="Ring2.log">0.0151651</me:pop>
        <me:pop ref="Altamine2">0.0831845</me:pop>
        <me:pop ref="Formaldehyde.log">0.13793</me:pop>
      </me:population>
      <me:population time="0.00794328" logTime="-2.1">
        <me:pop ref="CH2oo.log">0.712213</me:pop>
        <me:pop ref="RC2.log">2.15919e-05</me:pop>
        <me:pop ref="Ring2.log">0.0184696</me:pop>
        <me:pop ref="Altamine2">0.101311</me:pop>
        <me:pop ref="Formaldehyde.log">0.167985</me:pop>
      </me:population>
      <me:population time="0.01" logTime="-2">
        <me:pop ref="CH2oo.log">0.652305</me:pop>
        <me:pop ref="RC2.log">1.97757e-05</me:pop>
        <me:pop ref="Ring2.log">0.0223149</me:pop>
        <me:pop ref="Altamine2">0.122403</me:pop>
        <me:pop ref="Formaldehyde.log">0.202958</me:pop>
      </me:population>
      <me:population time="0.0125893" logTime="-1.9">
        <me:pop ref="CH2oo.log">0.583997</me:pop>
        <me:pop ref="RC2.log">1.77048e-05</me:pop>
        <me:pop ref="Ring2.log">0.0266992</me:pop>
        <me:pop ref="Altamine2">0.146452</me:pop>
        <me:pop ref="Formaldehyde.log">0.242834</me:pop>
      </me:population>
      <me:population time="0.0158489" logTime="-1.8">
        <me:pop ref="CH2oo.log">0.508079</me:pop>
        <me:pop ref="RC2.log">1.54032e-05</me:pop>
        <me:pop ref="Ring2.log">0.031572</me:pop>
        <me:pop ref="Altamine2">0.17318</me:pop>
        <me:pop ref="Formaldehyde.log">0.287153</me:pop>
      </me:population>
      <me:population time="0.0199526" logTime="-1.7">
        <me:pop ref="CH2oo.log">0.426376</me:pop>
        <me:pop ref="RC2.log">1.29263e-05</me:pop>
        <me:pop ref="Ring2.log">0.0368161</me:pop>
        <me:pop ref="Altamine2">0.201946</me:pop>
        <me:pop ref="Formaldehyde.log">0.334849</me:pop>
      </me:population>
      <me:population time="0.0251189" logTime="-1.6">
        <me:pop ref="CH2oo.log">0.341932</me:pop>
        <me:pop ref="RC2.log">1.03662e-05</me:pop>
        <me:pop ref="Ring2.log">0.0422362</me:pop>
        <me:pop ref="Altamine2">0.231676</me:pop>
        <me:pop ref="Formaldehyde.log">0.384145</me:pop>
      </me:population>
      <me:population time="0.0316228" logTime="-1.5">
        <me:pop ref="CH2oo.log">0.258981</me:pop>
        <me:pop ref="RC2.log">7.85143e-06</me:pop>
        <me:pop ref="Ring2.log">0.0475604</me:pop>
        <me:pop ref="Altamine2">0.26088</me:pop>
        <me:pop ref="Formaldehyde.log">0.43257</me:pop>
      </me:population>
      <me:population time="0.0398107" logTime="-1.4">
        <me:pop ref="CH2oo.log">0.182538</me:pop>
        <me:pop ref="RC2.log">5.53392e-06</me:pop>
        <me:pop ref="Ring2.log">0.052467</me:pop>
        <me:pop ref="Altamine2">0.287794</me:pop>
        <me:pop ref="Formaldehyde.log">0.477196</me:pop>
      </me:population>
      <me:population time="0.0501187" logTime="-1.3">
        <me:pop ref="CH2oo.log">0.117517</me:pop>
        <me:pop ref="RC2.log">3.56272e-06</me:pop>
        <me:pop ref="Ring2.log">0.0566403</me:pop>
        <me:pop ref="Altamine2">0.310686</me:pop>
        <me:pop ref="Formaldehyde.log">0.515153</me:pop>
      </me:population>
      <me:population time="0.0630957" logTime="-1.2">
        <me:pop ref="CH2oo.log">0.067504</me:pop>
        <me:pop ref="RC2.log">2.04649e-06</me:pop>
        <me:pop ref="Ring2.log">0.0598504</me:pop>
        <me:pop ref="Altamine2">0.328294</me:pop>
        <me:pop ref="Formaldehyde.log">0.54435</me:pop>
      </me:population>
      <me:population time="0.0794328" logTime="-1.1">
        <me:pop ref="CH2oo.log">0.0335905</me:pop>
        <me:pop ref="RC2.log">1.01835e-06</me:pop>
        <me:pop ref="Ring2.log">0.0620271</me:pop>
        <me:pop ref="Altamine2">0.340234</me:pop>
        <me:pop ref="Formaldehyde.log">0.564147</me:pop>
      </me:population>
      <me:population time="0.1" logTime="-1">
        <me:pop ref="CH2oo.log">0.0139515</me:pop>
        <me:pop ref="RC2.log">4.22961e-07</me:pop>
        <me:pop ref="Ring2.log">0.0632877</me:pop>
        <me:pop ref="Altamine2">0.347148</me:pop>
        <me:pop ref="Formaldehyde.log">0.575612</me:pop>
      </me:population>
      <me:population time="0.125893" logTime="-0.9">
        <me:pop ref="CH2oo.log">0.00461549</me:pop>
        <me:pop ref="RC2.log">1.39926e-07</me:pop>
        <me:pop ref="Ring2.log">0.0638869</me:pop>
        <me:pop ref="Altamine2">0.350435</me:pop>
        <me:pop ref="Formaldehyde.log">0.581062</me:pop>
      </me:population>
      <me:population time="0.158489" logTime="-0.8">
        <me:pop ref="CH2oo.log">0.00114664</me:pop>
        <me:pop ref="RC2.log">3.47623e-08</me:pop>
        <me:pop ref="Ring2.log">0.0641096</me:pop>
        <me:pop ref="Altamine2">0.351656</me:pop>
        <me:pop ref="Formaldehyde.log">0.583087</me:pop>
      </me:population>
      <me:population time="0.199526" logTime="-0.7">
        <me:pop ref="CH2oo.log">0.000198629</me:pop>
        <me:pop ref="RC2.log">6.02175e-09</me:pop>
        <me:pop ref="Ring2.log">0.0641704</me:pop>
        <me:pop ref="Altamine2">0.35199</me:pop>
        <me:pop ref="Formaldehyde.log">0.583641</me:pop>
      </me:population>
      <me:population time="0.251189" logTime="-0.6">
        <me:pop ref="CH2oo.log">2.18532e-05</me:pop>
        <me:pop ref="RC2.log">6.62514e-10</me:pop>
        <me:pop ref="Ring2.log">0.0641817</me:pop>
        <me:pop ref="Altamine2">0.352052</me:pop>
        <me:pop ref="Formaldehyde.log">0.583744</me:pop>
      </me:population>
      <me:population time="0.316228" logTime="-0.5">
        <me:pop ref="CH2oo.log">1.35769e-06</me:pop>
        <me:pop ref="RC2.log">4.11605e-11</me:pop>
        <me:pop ref="Ring2.log">0.0641831</me:pop>
        <me:pop ref="Altamine2">0.35206</me:pop>
        <me:pop ref="Formaldehyde.log">0.583756</me:pop>
      </me:population>
      <me:population time="0.398107" logTime="-0.4">
        <me:pop ref="CH2oo.log">4.10805e-08</me:pop>
        <me:pop ref="RC2.log">1.24542e-12</me:pop>
        <me:pop ref="Ring2.log">0.0641831</me:pop>
        <me:pop ref="Altamine2">0.35206</me:pop>
        <me:pop ref="Formaldehyde.log">0.583757</me:pop>
      </me:population>
      <me:population time="0.501187" logTime="-0.3">
        <me:pop ref="CH2oo.log">5.02483e-10</me:pop>
        <me:pop ref="RC2.log">1.52336e-14</me:pop>
        <me:pop ref="Ring2.log">0.0641832</me:pop>
        <me:pop ref="Altamine2">0.35206</me:pop>
        <me:pop ref="Formaldehyde.log">0.583757</me:pop>
      </me:population>
      <me:population time="0.630957" logTime="-0.2">
        <me:pop ref="CH2oo.log">1.96521e-12</me:pop>
        <me:pop ref="RC2.log">5.95785e-17</me:pop>
        <me:pop ref="Ring2.log">0.0641832</me:pop>
        <me:pop ref="Altamine2">0.35206</me:pop>
        <me:pop ref="Formaldehyde.log">0.583757</me:pop>
      </me:population>
      <me:population time="0.794328" logTime="-0.1">
        <me:pop ref="CH2oo.log">1.82927e-15</me:pop>
        <me:pop ref="RC2.log">5.54573e-20</me:pop>
        <me:pop ref="Ring2.log">0.0641832</me:pop>
        <me:pop ref="Altamine2">0.35206</me:pop>
        <me:pop ref="Formaldehyde.log">0.583757</me:pop>
      </me:population>
      <me:population time="1" logTime="0">
        <me:pop ref="CH2oo.log">2.79455e-19</me:pop>
        <me:pop ref="RC2.log">8.47211e-24</me:pop>
        <me:pop ref="Ring2.log">0.0641832</me:pop>
        <me:pop ref="Altamine2">0.35206</me:pop>
        <me:pop ref="Formaldehyde.log">0.583757</me:pop>
      </me:population>
      <me:population time="1.25893" logTime="0.1">
        <me:pop ref="CH2oo.log">4.38827e-24</me:pop>
        <me:pop ref="RC2.log">1.33037e-28</me:pop>
        <me:pop ref="Ring2.log">0.0641832</me:pop>
        <me:pop ref="Altamine2">0.35206</me:pop>
        <me:pop ref="Formaldehyde.log">0.583757</me:pop>
      </me:population>
      <me:population time="1.58489" logTime="0.2">
        <me:pop ref="CH2oo.log">3.93e-30</me:pop>
        <me:pop ref="RC2.log">1.19144e-34</me:pop>
        <me:pop ref="Ring2.log">0.0641832</me:pop>
        <me:pop ref="Altamine2">0.35206</me:pop>
        <me:pop ref="Formaldehyde.log">0.583757</me:pop>
      </me:population>
      <me:population time="1.99526" logTime="0.3">
        <me:pop ref="CH2oo.log">2.84498e-37</me:pop>
        <me:pop ref="RC2.log">9.03472e-42</me:pop>
        <me:pop ref="Ring2.log">0.0641832</me:pop>
        <me:pop ref="Altamine2">0.35206</me:pop>
        <me:pop ref="Formaldehyde.log">0.583757</me:pop>
      </me:population>
      <me:population time="2.51189" logTime="0.4">
        <me:pop ref="CH2oo.log">1.88881e-37</me:pop>
        <me:pop ref="RC2.log">6.13593e-42</me:pop>
        <me:pop ref="Ring2.log">0.0641832</me:pop>
        <me:pop ref="Altamine2">0.35206</me:pop>
        <me:pop ref="Formaldehyde.log">0.583757</me:pop>
      </me:population>
      <me:population time="3.16228" logTime="0.5">
        <me:pop ref="CH2oo.log">1.88881e-37</me:pop>
        <me:pop ref="RC2.log">6.13593e-42</me:pop>
        <me:pop ref="Ring2.log">0.0641832</me:pop>
        <me:pop ref="Altamine2">0.35206</me:pop>
        <me:pop ref="Formaldehyde.log">0.583757</me:pop>
      </me:population>
      <me:population time="3.98107" logTime="0.6">
        <me:pop ref="CH2oo.log">1.88881e-37</me:pop>
        <me:pop ref="RC2.log">6.13593e-42</me:pop>
        <me:pop ref="Ring2.log">0.0641832</me:pop>
        <me:pop ref="Altamine2">0.35206</me:pop>
        <me:pop ref="Formaldehyde.log">0.583757</me:pop>
      </me:population>
      <me:population time="5.01187" logTime="0.7">
        <me:pop ref="CH2oo.log">1.88881e-37</me:pop>
        <me:pop ref="RC2.log">6.13593e-42</me:pop>
        <me:pop ref="Ring2.log">0.0641832</me:pop>
        <me:pop ref="Altamine2">0.35206</me:pop>
        <me:pop ref="Formaldehyde.log">0.583757</me:pop>
      </me:population>
      <me:population time="6.30957" logTime="0.8">
        <me:pop ref="CH2oo.log">1.88881e-37</me:pop>
        <me:pop ref="RC2.log">6.13593e-42</me:pop>
        <me:pop ref="Ring2.log">0.0641832</me:pop>
        <me:pop ref="Altamine2">0.35206</me:pop>
        <me:pop ref="Formaldehyde.log">0.583757</me:pop>
      </me:population>
      <me:population time="7.94328" logTime="0.9">
        <me:pop ref="CH2oo.log">1.88881e-37</me:pop>
        <me:pop ref="RC2.log">6.13593e-42</me:pop>
        <me:pop ref="Ring2.log">0.0641832</me:pop>
        <me:pop ref="Altamine2">0.35206</me:pop>
        <me:pop ref="Formaldehyde.log">0.583757</me:pop>
      </me:population>
      <me:population time="10" logTime="1">
        <me:pop ref="CH2oo.log">1.88881e-37</me:pop>
        <me:pop ref="RC2.log">6.13593e-42</me:pop>
        <me:pop ref="Ring2.log">0.0641832</me:pop>
        <me:pop ref="Altamine2">0.35206</me:pop>
        <me:pop ref="Formaldehyde.log">0.583757</me:pop>
      </me:population>
      <me:population time="12.5893" logTime="1.1">
        <me:pop ref="CH2oo.log">1.88881e-37</me:pop>
        <me:pop ref="RC2.log">6.13593e-42</me:pop>
        <me:pop ref="Ring2.log">0.0641832</me:pop>
        <me:pop ref="Altamine2">0.35206</me:pop>
        <me:pop ref="Formaldehyde.log">0.583757</me:pop>
      </me:population>
      <me:population time="15.8489" logTime="1.2">
        <me:pop ref="CH2oo.log">1.88881e-37</me:pop>
        <me:pop ref="RC2.log">6.13593e-42</me:pop>
        <me:pop ref="Ring2.log">0.0641832</me:pop>
        <me:pop ref="Altamine2">0.35206</me:pop>
        <me:pop ref="Formaldehyde.log">0.583757</me:pop>
      </me:population>
      <me:population time="19.9526" logTime="1.3">
        <me:pop ref="CH2oo.log">1.88881e-37</me:pop>
        <me:pop ref="RC2.log">6.13593e-42</me:pop>
        <me:pop ref="Ring2.log">0.0641832</me:pop>
        <me:pop ref="Altamine2">0.35206</me:pop>
        <me:pop ref="Formaldehyde.log">0.583757</me:pop>
      </me:population>
      <me:population time="25.1189" logTime="1.4">
        <me:pop ref="CH2oo.log">1.88881e-37</me:pop>
        <me:pop ref="RC2.log">6.13593e-42</me:pop>
        <me:pop ref="Ring2.log">0.0641832</me:pop>
        <me:pop ref="Altamine2">0.35206</me:pop>
        <me:pop ref="Formaldehyde.log">0.583757</me:pop>
      </me:population>
      <me:population time="31.6228" logTime="1.5">
        <me:pop ref="CH2oo.log">1.88881e-37</me:pop>
        <me:pop ref="RC2.log">6.13593e-42</me:pop>
        <me:pop ref="Ring2.log">0.0641832</me:pop>
        <me:pop ref="Altamine2">0.35206</me:pop>
        <me:pop ref="Formaldehyde.log">0.583757</me:pop>
      </me:population>
      <me:population time="39.8107" logTime="1.6">
        <me:pop ref="CH2oo.log">1.88881e-37</me:pop>
        <me:pop ref="RC2.log">6.13593e-42</me:pop>
        <me:pop ref="Ring2.log">0.0641832</me:pop>
        <me:pop ref="Altamine2">0.35206</me:pop>
        <me:pop ref="Formaldehyde.log">0.583757</me:pop>
      </me:population>
      <me:population time="50.1187" logTime="1.7">
        <me:pop ref="CH2oo.log">1.88881e-37</me:pop>
        <me:pop ref="RC2.log">6.13593e-42</me:pop>
        <me:pop ref="Ring2.log">0.0641832</me:pop>
        <me:pop ref="Altamine2">0.35206</me:pop>
        <me:pop ref="Formaldehyde.log">0.583757</me:pop>
      </me:population>
      <me:population time="63.0957" logTime="1.8">
        <me:pop ref="CH2oo.log">1.88881e-37</me:pop>
        <me:pop ref="RC2.log">6.13593e-42</me:pop>
        <me:pop ref="Ring2.log">0.0641832</me:pop>
        <me:pop ref="Altamine2">0.35206</me:pop>
        <me:pop ref="Formaldehyde.log">0.583757</me:pop>
      </me:population>
      <me:population time="79.4328" logTime="1.9">
        <me:pop ref="CH2oo.log">1.88881e-37</me:pop>
        <me:pop ref="RC2.log">6.13593e-42</me:pop>
        <me:pop ref="Ring2.log">0.0641832</me:pop>
        <me:pop ref="Altamine2">0.35206</me:pop>
        <me:pop ref="Formaldehyde.log">0.583757</me:pop>
      </me:population>
      <me:population time="100" logTime="2">
        <me:pop ref="CH2oo.log">1.88881e-37</me:pop>
        <me:pop ref="RC2.log">6.13593e-42</me:pop>
        <me:pop ref="Ring2.log">0.0641832</me:pop>
        <me:pop ref="Altamine2">0.35206</me:pop>
        <me:pop ref="Formaldehyde.log">0.583757</me:pop>
      </me:population>
      <me:population time="125.893" logTime="2.1">
        <me:pop ref="CH2oo.log">1.88881e-37</me:pop>
        <me:pop ref="RC2.log">6.13593e-42</me:pop>
        <me:pop ref="Ring2.log">0.0641832</me:pop>
        <me:pop ref="Altamine2">0.35206</me:pop>
        <me:pop ref="Formaldehyde.log">0.583757</me:pop>
      </me:population>
      <me:population time="158.489" logTime="2.2">
        <me:pop ref="CH2oo.log">1.88881e-37</me:pop>
        <me:pop ref="RC2.log">6.13593e-42</me:pop>
        <me:pop ref="Ring2.log">0.0641832</me:pop>
        <me:pop ref="Altamine2">0.35206</me:pop>
        <me:pop ref="Formaldehyde.log">0.583757</me:pop>
      </me:population>
      <me:population time="199.526" logTime="2.3">
        <me:pop ref="CH2oo.log">1.88881e-37</me:pop>
        <me:pop ref="RC2.log">6.13593e-42</me:pop>
        <me:pop ref="Ring2.log">0.0641832</me:pop>
        <me:pop ref="Altamine2">0.35206</me:pop>
        <me:pop ref="Formaldehyde.log">0.583757</me:pop>
      </me:population>
      <me:population time="251.189" logTime="2.4">
        <me:pop ref="CH2oo.log">1.88881e-37</me:pop>
        <me:pop ref="RC2.log">6.13593e-42</me:pop>
        <me:pop ref="Ring2.log">0.0641832</me:pop>
        <me:pop ref="Altamine2">0.35206</me:pop>
        <me:pop ref="Formaldehyde.log">0.583757</me:pop>
      </me:population>
      <me:population time="316.228" logTime="2.5">
        <me:pop ref="CH2oo.log">1.88881e-37</me:pop>
        <me:pop ref="RC2.log">6.13593e-42</me:pop>
        <me:pop ref="Ring2.log">0.0641832</me:pop>
        <me:pop ref="Altamine2">0.35206</me:pop>
        <me:pop ref="Formaldehyde.log">0.583757</me:pop>
      </me:population>
      <me:population time="398.107" logTime="2.6">
        <me:pop ref="CH2oo.log">1.88881e-37</me:pop>
        <me:pop ref="RC2.log">6.13593e-42</me:pop>
        <me:pop ref="Ring2.log">0.0641832</me:pop>
        <me:pop ref="Altamine2">0.35206</me:pop>
        <me:pop ref="Formaldehyde.log">0.583757</me:pop>
      </me:population>
      <me:population time="501.187" logTime="2.7">
        <me:pop ref="CH2oo.log">1.88881e-37</me:pop>
        <me:pop ref="RC2.log">6.13593e-42</me:pop>
        <me:pop ref="Ring2.log">0.0641832</me:pop>
        <me:pop ref="Altamine2">0.35206</me:pop>
        <me:pop ref="Formaldehyde.log">0.583757</me:pop>
      </me:population>
      <me:population time="630.957" logTime="2.8">
        <me:pop ref="CH2oo.log">1.88881e-37</me:pop>
        <me:pop ref="RC2.log">6.13593e-42</me:pop>
        <me:pop ref="Ring2.log">0.0641832</me:pop>
        <me:pop ref="Altamine2">0.35206</me:pop>
        <me:pop ref="Formaldehyde.log">0.583757</me:pop>
      </me:population>
      <me:population time="794.328" logTime="2.9">
        <me:pop ref="CH2oo.log">1.88881e-37</me:pop>
        <me:pop ref="RC2.log">6.13593e-42</me:pop>
        <me:pop ref="Ring2.log">0.0641832</me:pop>
        <me:pop ref="Altamine2">0.35206</me:pop>
        <me:pop ref="Formaldehyde.log">0.583757</me:pop>
      </me:population>
      <me:population time="1000" logTime="3">
        <me:pop ref="CH2oo.log">1.88881e-37</me:pop>
        <me:pop ref="RC2.log">6.13593e-42</me:pop>
        <me:pop ref="Ring2.log">0.0641832</me:pop>
        <me:pop ref="Altamine2">0.35206</me:pop>
        <me:pop ref="Formaldehyde.log">0.583757</me:pop>
      </me:population>
      <me:population time="1258.93" logTime="3.1">
        <me:pop ref="CH2oo.log">1.88881e-37</me:pop>
        <me:pop ref="RC2.log">6.13593e-42</me:pop>
        <me:pop ref="Ring2.log">0.0641832</me:pop>
        <me:pop ref="Altamine2">0.35206</me:pop>
        <me:pop ref="Formaldehyde.log">0.583757</me:pop>
      </me:population>
      <me:population time="1584.89" logTime="3.2">
        <me:pop ref="CH2oo.log">1.88881e-37</me:pop>
        <me:pop ref="RC2.log">6.13593e-42</me:pop>
        <me:pop ref="Ring2.log">0.0641832</me:pop>
        <me:pop ref="Altamine2">0.35206</me:pop>
        <me:pop ref="Formaldehyde.log">0.583757</me:pop>
      </me:population>
      <me:population time="1995.26" logTime="3.3">
        <me:pop ref="CH2oo.log">1.88881e-37</me:pop>
        <me:pop ref="RC2.log">6.13593e-42</me:pop>
        <me:pop ref="Ring2.log">0.0641832</me:pop>
        <me:pop ref="Altamine2">0.35206</me:pop>
        <me:pop ref="Formaldehyde.log">0.583757</me:pop>
      </me:population>
      <me:population time="2511.89" logTime="3.4">
        <me:pop ref="CH2oo.log">1.88881e-37</me:pop>
        <me:pop ref="RC2.log">6.13593e-42</me:pop>
        <me:pop ref="Ring2.log">0.0641832</me:pop>
        <me:pop ref="Altamine2">0.35206</me:pop>
        <me:pop ref="Formaldehyde.log">0.583757</me:pop>
      </me:population>
      <me:population time="3162.28" logTime="3.5">
        <me:pop ref="CH2oo.log">1.88881e-37</me:pop>
        <me:pop ref="RC2.log">6.13593e-42</me:pop>
        <me:pop ref="Ring2.log">0.0641832</me:pop>
        <me:pop ref="Altamine2">0.35206</me:pop>
        <me:pop ref="Formaldehyde.log">0.583757</me:pop>
      </me:population>
      <me:population time="3981.07" logTime="3.6">
        <me:pop ref="CH2oo.log">1.88881e-37</me:pop>
        <me:pop ref="RC2.log">6.13593e-42</me:pop>
        <me:pop ref="Ring2.log">0.0641832</me:pop>
        <me:pop ref="Altamine2">0.35206</me:pop>
        <me:pop ref="Formaldehyde.log">0.583757</me:pop>
      </me:population>
      <me:population time="5011.87" logTime="3.7">
        <me:pop ref="CH2oo.log">1.88881e-37</me:pop>
        <me:pop ref="RC2.log">6.13593e-42</me:pop>
        <me:pop ref="Ring2.log">0.0641832</me:pop>
        <me:pop ref="Altamine2">0.35206</me:pop>
        <me:pop ref="Formaldehyde.log">0.583757</me:pop>
      </me:population>
      <me:population time="6309.57" logTime="3.8">
        <me:pop ref="CH2oo.log">1.88881e-37</me:pop>
        <me:pop ref="RC2.log">6.13593e-42</me:pop>
        <me:pop ref="Ring2.log">0.0641832</me:pop>
        <me:pop ref="Altamine2">0.35206</me:pop>
        <me:pop ref="Formaldehyde.log">0.583757</me:pop>
      </me:population>
      <me:population time="7943.28" logTime="3.9">
        <me:pop ref="CH2oo.log">1.88881e-37</me:pop>
        <me:pop ref="RC2.log">6.13593e-42</me:pop>
        <me:pop ref="Ring2.log">0.0641832</me:pop>
        <me:pop ref="Altamine2">0.35206</me:pop>
        <me:pop ref="Formaldehyde.log">0.583757</me:pop>
      </me:population>
      <me:population time="10000" logTime="4">
        <me:pop ref="CH2oo.log">1.88881e-37</me:pop>
        <me:pop ref="RC2.log">6.13593e-42</me:pop>
        <me:pop ref="Ring2.log">0.0641832</me:pop>
        <me:pop ref="Altamine2">0.35206</me:pop>
        <me:pop ref="Formaldehyde.log">0.583757</me:pop>
      </me:population>
      <me:population time="12589.3" logTime="4.1">
        <me:pop ref="CH2oo.log">1.88881e-37</me:pop>
        <me:pop ref="RC2.log">6.13593e-42</me:pop>
        <me:pop ref="Ring2.log">0.0641832</me:pop>
        <me:pop ref="Altamine2">0.35206</me:pop>
        <me:pop ref="Formaldehyde.log">0.583757</me:pop>
      </me:population>
      <me:population time="15848.9" logTime="4.2">
        <me:pop ref="CH2oo.log">1.88881e-37</me:pop>
        <me:pop ref="RC2.log">6.13593e-42</me:pop>
        <me:pop ref="Ring2.log">0.0641832</me:pop>
        <me:pop ref="Altamine2">0.35206</me:pop>
        <me:pop ref="Formaldehyde.log">0.583757</me:pop>
      </me:population>
      <me:population time="19952.6" logTime="4.3">
        <me:pop ref="CH2oo.log">1.88881e-37</me:pop>
        <me:pop ref="RC2.log">6.13593e-42</me:pop>
        <me:pop ref="Ring2.log">0.0641832</me:pop>
        <me:pop ref="Altamine2">0.35206</me:pop>
        <me:pop ref="Formaldehyde.log">0.583757</me:pop>
      </me:population>
      <me:population time="25118.9" logTime="4.4">
        <me:pop ref="CH2oo.log">1.88881e-37</me:pop>
        <me:pop ref="RC2.log">6.13593e-42</me:pop>
        <me:pop ref="Ring2.log">0.0641832</me:pop>
        <me:pop ref="Altamine2">0.35206</me:pop>
        <me:pop ref="Formaldehyde.log">0.583757</me:pop>
      </me:population>
      <me:population time="31622.8" logTime="4.5">
        <me:pop ref="CH2oo.log">1.88881e-37</me:pop>
        <me:pop ref="RC2.log">6.13593e-42</me:pop>
        <me:pop ref="Ring2.log">0.0641832</me:pop>
        <me:pop ref="Altamine2">0.35206</me:pop>
        <me:pop ref="Formaldehyde.log">0.583757</me:pop>
      </me:population>
      <me:population time="39810.7" logTime="4.6">
        <me:pop ref="CH2oo.log">1.88881e-37</me:pop>
        <me:pop ref="RC2.log">6.13593e-42</me:pop>
        <me:pop ref="Ring2.log">0.0641832</me:pop>
        <me:pop ref="Altamine2">0.35206</me:pop>
        <me:pop ref="Formaldehyde.log">0.583757</me:pop>
      </me:population>
      <me:population time="50118.7" logTime="4.7">
        <me:pop ref="CH2oo.log">1.88881e-37</me:pop>
        <me:pop ref="RC2.log">6.13593e-42</me:pop>
        <me:pop ref="Ring2.log">0.0641832</me:pop>
        <me:pop ref="Altamine2">0.35206</me:pop>
        <me:pop ref="Formaldehyde.log">0.583757</me:pop>
      </me:population>
      <me:population time="63095.7" logTime="4.8">
        <me:pop ref="CH2oo.log">1.88881e-37</me:pop>
        <me:pop ref="RC2.log">6.13593e-42</me:pop>
        <me:pop ref="Ring2.log">0.0641832</me:pop>
        <me:pop ref="Altamine2">0.35206</me:pop>
        <me:pop ref="Formaldehyde.log">0.583757</me:pop>
      </me:population>
      <me:population time="79432.8" logTime="4.9">
        <me:pop ref="CH2oo.log">1.88881e-37</me:pop>
        <me:pop ref="RC2.log">6.13593e-42</me:pop>
        <me:pop ref="Ring2.log">0.0641832</me:pop>
        <me:pop ref="Altamine2">0.35206</me:pop>
        <me:pop ref="Formaldehyde.log">0.583757</me:pop>
      </me:population>
      <me:population time="100000" logTime="5">
        <me:pop ref="CH2oo.log">1.88881e-37</me:pop>
        <me:pop ref="RC2.log">6.13593e-42</me:pop>
        <me:pop ref="Ring2.log">0.0641832</me:pop>
        <me:pop ref="Altamine2">0.35206</me:pop>
        <me:pop ref="Formaldehyde.log">0.583757</me:pop>
      </me:population>
    </me:populationList>
    <me:rateList T="240" conc="1.20706e+19" bathGas="N2" units="s-1">
      <me:firstOrderLoss ref="CH2oo.log">-218.674</me:firstOrderLoss>
      <me:firstOrderLoss ref="RC2.log">-6.00164e+06</me:firstOrderLoss>
      <me:firstOrderLoss ref="Ring2.log">-5.93511e-16</me:firstOrderLoss>
      <me:firstOrderRate fromRef="CH2oo.log" toRef="RC2.log" reactionType="isomerization">181.948</me:firstOrderRate>
      <me:firstOrderRate fromRef="CH2oo.log" toRef="Ring2.log" reactionType="isomerization">1.93397</me:firstOrderRate>
      <me:firstOrderRate fromRef="RC2.log" toRef="CH2oo.log" reactionType="isomerization">5.80385e+06</me:firstOrderRate>
      <me:firstOrderRate fromRef="RC2.log" toRef="Ring2.log" reactionType="isomerization">26655.6</me:firstOrderRate>
      <me:firstOrderRate fromRef="Ring2.log" toRef="CH2oo.log" reactionType="isomerization">8.86741e-35</me:firstOrderRate>
      <me:firstOrderRate fromRef="Ring2.log" toRef="RC2.log" reactionType="isomerization">3.83147e-35</me:firstOrderRate>
      <me:firstOrderRate fromRef="CH2oo.log" toRef="Altamine2" reactionType="irreversible">13.1508</me:firstOrderRate>
      <me:firstOrderRate fromRef="RC2.log" toRef="Altamine2" reactionType="irreversible">63305.6</me:firstOrderRate>
      <me:firstOrderRate fromRef="Ring2.log" toRef="Altamine2" reactionType="irreversible">6.52254e-17</me:firstOrderRate>
      <me:firstOrderRate fromRef="CH2oo.log" toRef="Formaldehyde.log+IsoC2.log" reactionType="irreversible">21.6834</me:firstOrderRate>
      <me:firstOrderRate fromRef="RC2.log" toRef="Formaldehyde.log+IsoC2.log" reactionType="irreversible">109000</me:firstOrderRate>
      <me:firstOrderRate fromRef="Ring2.log" toRef="Formaldehyde.log+IsoC2.log" reactionType="irreversible">5.28286e-16</me:firstOrderRate>
    </me:rateList>
    <me:eigenvalueList number="963" selection="12">
      <me:eigenvalue>-1.86006e+09</me:eigenvalue>
      <me:eigenvalue>-1.75123e+09</me:eigenvalue>
      <me:eigenvalue>-1.65179e+09</me:eigenvalue>
      <me:eigenvalue>-1.56428e+09</me:eigenvalue>
      <me:eigenvalue>-1.49077e+09</me:eigenvalue>
      <me:eigenvalue>-1.41801e+09</me:eigenvalue>
      <me:eigenvalue>-1.31044e+09</me:eigenvalue>
      <me:eigenvalue>-1.09914e+09</me:eigenvalue>
      <me:eigenvalue>-1.01658e+09</me:eigenvalue>
      <me:eigenvalue>-7.8814e+06</me:eigenvalue>
      <me:eigenvalue>-42.7963</me:eigenvalue>
      <me:eigenvalue>-5.93604e-16</me:eigenvalue>
    </me:eigenvalueList>
    <me:populationList T="240" conc="1.60942e+19">
      <me:population time="1e-10" logTime="-10">
        <me:pop ref="CH2oo.log">1</me:pop>
        <me:pop ref="RC2.log">2.28077e-07</me:pop>
        <me:pop ref="Ring2.log">2.76185e-09</me:pop>
        <me:pop ref="Altamine2">2.16906e-10</me:pop>
        <me:pop ref="Formaldehyde.log">3.49934e-10</me:pop>
      </me:population>
      <me:population time="1.25893e-10" logTime="-9.9">
        <me:pop ref="CH2oo.log">1</me:pop>
        <me:pop ref="RC2.log">2.3699e-07</me:pop>
        <me:pop ref="Ring2.log">3.34691e-09</me:pop>
        <me:pop ref="Altamine2">3.31808e-10</me:pop>
        <me:pop ref="Formaldehyde.log">5.35434e-10</me:pop>
      </me:population>
      <me:population time="1.58489e-10" logTime="-9.8">
        <me:pop ref="CH2oo.log">1</me:pop>
        <me:pop ref="RC2.log">2.47624e-07</me:pop>
        <me:pop ref="Ring2.log">4.02028e-09</me:pop>
        <me:pop ref="Altamine2">5.02881e-10</me:pop>
        <me:pop ref="Formaldehyde.log">8.11904e-10</me:pop>
      </me:population>
      <me:population time="1.99526e-10" logTime="-9.7">
        <me:pop ref="CH2oo.log">1</me:pop>
        <me:pop ref="RC2.log">2.60428e-07</me:pop>
        <me:pop ref="Ring2.log">4.78157e-09</me:pop>
        <me:pop ref="Altamine2">7.54191e-10</me:pop>
        <me:pop ref="Formaldehyde.log">1.21859e-09</me:pop>
      </me:population>
      <me:population time="2.51189e-10" logTime="-9.6">
        <me:pop ref="CH2oo.log">1</me:pop>
        <me:pop ref="RC2.log">2.7597e-07</me:pop>
        <me:pop ref="Ring2.log">5.62585e-09</me:pop>
        <me:pop ref="Altamine2">1.11791e-09</me:pop>
        <me:pop ref="Formaldehyde.log">1.80811e-09</me:pop>
      </me:population>
      <me:population time="3.16228e-10" logTime="-9.5">
        <me:pop ref="CH2oo.log">1</me:pop>
        <me:pop ref="RC2.log">2.94943e-07</me:pop>
        <me:pop ref="Ring2.log">6.54394e-09</me:pop>
        <me:pop ref="Altamine2">1.63591e-09</me:pop>
        <me:pop ref="Formaldehyde.log">2.6492e-09</me:pop>
      </me:population>
      <me:population time="3.98107e-10" logTime="-9.4">
        <me:pop ref="CH2oo.log">1</me:pop>
        <me:pop ref="RC2.log">3.18174e-07</me:pop>
        <me:pop ref="Ring2.log">7.52408e-09</me:pop>
        <me:pop ref="Altamine2">2.36121e-09</me:pop>
        <me:pop ref="Formaldehyde.log">3.82924e-09</me:pop>
      </me:population>
      <me:population time="5.01187e-10" logTime="-9.3">
        <me:pop ref="CH2oo.log">1</me:pop>
        <me:pop ref="RC2.log">3.46642e-07</me:pop>
        <me:pop ref="Ring2.log">8.55473e-09</me:pop>
        <me:pop ref="Altamine2">3.35952e-09</me:pop>
        <me:pop ref="Formaldehyde.log">5.4569e-09</me:pop>
      </me:population>
      <me:population time="6.30957e-10" logTime="-9.2">
        <me:pop ref="CH2oo.log">1</me:pop>
        <me:pop ref="RC2.log">3.8154e-07</me:pop>
        <me:pop ref="Ring2.log">9.6284e-09</me:pop>
        <me:pop ref="Altamine2">4.71094e-09</me:pop>
        <me:pop ref="Formaldehyde.log">7.66519e-09</me:pop>
      </me:population>
      <me:population time="7.94328e-10" logTime="-9.1">
        <me:pop ref="CH2oo.log">1</me:pop>
        <me:pop ref="RC2.log">4.24352e-07</me:pop>
        <me:pop ref="Ring2.log">1.07455e-08</me:pop>
        <me:pop ref="Altamine2">6.51249e-09</me:pop>
        <me:pop ref="Formaldehyde.log">1.06156e-08</me:pop>
      </me:population>
      <me:population time="1e-09" logTime="-9">
        <me:pop ref="CH2oo.log">0.999999</me:pop>
        <me:pop ref="RC2.log">4.76955e-07</me:pop>
        <me:pop ref="Ring2.log">1.19177e-08</me:pop>
        <me:pop ref="Altamine2">8.8818e-09</me:pop>
        <me:pop ref="Formaldehyde.log">1.45041e-08</me:pop>
      </me:population>
      <me:population time="1.25893e-09" logTime="-8.9">
        <me:pop ref="CH2oo.log">0.999999</me:pop>
        <me:pop ref="RC2.log">5.41735e-07</me:pop>
        <me:pop ref="Ring2.log">1.31703e-08</me:pop>
        <me:pop ref="Altamine2">1.19624e-08</me:pop>
        <me:pop ref="Formaldehyde.log">1.95702e-08</me:pop>
      </me:population>
      <me:population time="1.58489e-09" logTime="-8.8">
        <me:pop ref="CH2oo.log">0.999999</me:pop>
        <me:pop ref="RC2.log">6.21728e-07</me:pop>
        <me:pop ref="Ring2.log">1.45455e-08</me:pop>
        <me:pop ref="Altamine2">1.59311e-08</me:pop>
        <me:pop ref="Formaldehyde.log">2.61079e-08</me:pop>
      </me:population>
      <me:population time="1.99526e-09" logTime="-8.7">
        <me:pop ref="CH2oo.log">0.999999</me:pop>
        <me:pop ref="RC2.log">7.20791e-07</me:pop>
        <me:pop ref="Ring2.log">1.61042e-08</me:pop>
        <me:pop ref="Altamine2">2.10067e-08</me:pop>
        <me:pop ref="Formaldehyde.log">3.4481e-08</me:pop>
      </me:population>
      <me:population time="2.51189e-09" logTime="-8.6">
        <me:pop ref="CH2oo.log">0.999999</me:pop>
        <me:pop ref="RC2.log">8.43803e-07</me:pop>
        <me:pop ref="Ring2.log">1.79305e-08</me:pop>
        <me:pop ref="Altamine2">2.74624e-08</me:pop>
        <me:pop ref="Formaldehyde.log">4.51422e-08</me:pop>
      </me:population>
      <me:population time="3.16228e-09" logTime="-8.5">
        <me:pop ref="CH2oo.log">0.999999</me:pop>
        <me:pop ref="RC2.log">9.96891e-07</me:pop>
        <me:pop ref="Ring2.log">2.01337e-08</me:pop>
        <me:pop ref="Altamine2">3.56413e-08</me:pop>
        <me:pop ref="Formaldehyde.log">5.86585e-08</me:pop>
      </me:population>
      <me:population time="3.98107e-09" logTime="-8.4">
        <me:pop ref="CH2oo.log">0.999999</me:pop>
        <me:pop ref="RC2.log">1.18769e-06</me:pop>
        <me:pop ref="Ring2.log">2.28505e-08</me:pop>
        <me:pop ref="Altamine2">4.59767e-08</me:pop>
        <me:pop ref="Formaldehyde.log">7.57457e-08</me:pop>
      </me:population>
      <me:population time="5.01187e-09" logTime="-8.3">
        <me:pop ref="CH2oo.log">0.999998</me:pop>
        <me:pop ref="RC2.log">1.4256e-06</me:pop>
        <me:pop ref="Ring2.log">2.62466e-08</me:pop>
        <me:pop ref="Altamine2">5.90185e-08</me:pop>
        <me:pop ref="Formaldehyde.log">9.7312e-08</me:pop>
      </me:population>
      <me:population time="6.30957e-09" logTime="-8.2">
        <me:pop ref="CH2oo.log">0.999998</me:pop>
        <me:pop ref="RC2.log">1.72208e-06</me:pop>
        <me:pop ref="Ring2.log">3.05219e-08</me:pop>
        <me:pop ref="Altamine2">7.54658e-08</me:pop>
        <me:pop ref="Formaldehyde.log">1.24513e-07</me:pop>
      </me:population>
      <me:population time="7.94328e-09" logTime="-8.1">
        <me:pop ref="CH2oo.log">0.999998</me:pop>
        <me:pop ref="RC2.log">2.0909e-06</me:pop>
        <me:pop ref="Ring2.log">3.59215e-08</me:pop>
        <me:pop ref="Altamine2">9.62069e-08</me:pop>
        <me:pop ref="Formaldehyde.log">1.58819e-07</me:pop>
      </me:population>
      <me:population time="1e-08" logTime="-8">
        <me:pop ref="CH2oo.log">0.999997</me:pop>
        <me:pop ref="RC2.log">2.54848e-06</me:pop>
        <me:pop ref="Ring2.log">4.27519e-08</me:pop>
        <me:pop ref="Altamine2">1.2237e-07</me:pop>
        <me:pop ref="Formaldehyde.log">2.02096e-07</me:pop>
      </me:population>
      <me:population time="1.25893e-08" logTime="-7.9">
        <me:pop ref="CH2oo.log">0.999996</me:pop>
        <me:pop ref="RC2.log">3.11408e-06</me:pop>
        <me:pop ref="Ring2.log">5.14036e-08</me:pop>
        <me:pop ref="Altamine2">1.55386e-07</me:pop>
        <me:pop ref="Formaldehyde.log">2.56716e-07</me:pop>
      </me:population>
      <me:population time="1.58489e-08" logTime="-7.8">
        <me:pop ref="CH2oo.log">0.999996</me:pop>
        <me:pop ref="RC2.log">3.8099e-06</me:pop>
        <me:pop ref="Ring2.log">6.23777e-08</me:pop>
        <me:pop ref="Altamine2">1.97072e-07</me:pop>
        <me:pop ref="Formaldehyde.log">3.2569e-07</me:pop>
      </me:population>
      <me:population time="1.99526e-08" logTime="-7.7">
        <me:pop ref="CH2oo.log">0.999995</me:pop>
        <me:pop ref="RC2.log">4.66086e-06</me:pop>
        <me:pop ref="Ring2.log">7.632e-08</me:pop>
        <me:pop ref="Altamine2">2.49741e-07</me:pop>
        <me:pop ref="Formaldehyde.log">4.12851e-07</me:pop>
      </me:population>
      <me:population time="2.51189e-08" logTime="-7.6">
        <me:pop ref="CH2oo.log">0.999993</me:pop>
        <me:pop ref="RC2.log">5.69375e-06</me:pop>
        <me:pop ref="Ring2.log">9.4067e-08</me:pop>
        <me:pop ref="Altamine2">3.16337e-07</me:pop>
        <me:pop ref="Formaldehyde.log">5.23083e-07</me:pop>
      </me:population>
      <me:population time="3.16228e-08" logTime="-7.5">
        <me:pop ref="CH2oo.log">0.999992</me:pop>
        <me:pop ref="RC2.log">6.93568e-06</me:pop>
        <me:pop ref="Ring2.log">1.16705e-07</me:pop>
        <me:pop ref="Altamine2">4.00617e-07</me:pop>
        <me:pop ref="Formaldehyde.log">6.62619e-07</me:pop>
      </me:population>
      <me:population time="3.98107e-08" logTime="-7.4">
        <me:pop ref="CH2oo.log">0.99999</me:pop>
        <me:pop ref="RC2.log">8.41132e-06</me:pop>
        <me:pop ref="Ring2.log">1.4565e-07</me:pop>
        <me:pop ref="Altamine2">5.07381e-07</me:pop>
        <me:pop ref="Formaldehyde.log">8.39433e-07</me:pop>
      </me:population>
      <me:population time="5.01187e-08" logTime="-7.3">
        <me:pop ref="CH2oo.log">0.999988</me:pop>
        <me:pop ref="RC2.log">1.01386e-05</me:pop>
        <me:pop ref="Ring2.log">1.8275e-07</me:pop>
        <me:pop ref="Altamine2">6.42773e-07</me:pop>
        <me:pop ref="Formaldehyde.log">1.06373e-06</me:pop>
      </me:population>
      <me:population time="6.30957e-08" logTime="-7.2">
        <me:pop ref="CH2oo.log">0.999985</me:pop>
        <me:pop ref="RC2.log">1.21229e-05</me:pop>
        <me:pop ref="Ring2.log">2.30421e-07</me:pop>
        <me:pop ref="Altamine2">8.14657e-07</me:pop>
        <me:pop ref="Formaldehyde.log">1.34859e-06</me:pop>
      </me:population>
      <me:population time="7.94328e-08" logTime="-7.1">
        <me:pop ref="CH2oo.log">0.999983</me:pop>
        <me:pop ref="RC2.log">1.43489e-05</me:pop>
        <me:pop ref="Ring2.log">2.91813e-07</me:pop>
        <me:pop ref="Altamine2">1.0331e-06</me:pop>
        <me:pop ref="Formaldehyde.log">1.71077e-06</me:pop>
      </me:population>
      <me:population time="1e-07" logTime="-7">
        <me:pop ref="CH2oo.log">0.999979</me:pop>
        <me:pop ref="RC2.log">1.6773e-05</me:pop>
        <me:pop ref="Ring2.log">3.71018e-07</me:pop>
        <me:pop ref="Altamine2">1.31096e-06</me:pop>
        <me:pop ref="Formaldehyde.log">2.17166e-06</me:pop>
      </me:population>
      <me:population time="1.25893e-07" logTime="-6.9">
        <me:pop ref="CH2oo.log">0.999976</me:pop>
        <me:pop ref="RC2.log">1.93158e-05</me:pop>
        <me:pop ref="Ring2.log">4.7331e-07</me:pop>
        <me:pop ref="Altamine2">1.6646e-06</me:pop>
        <me:pop ref="Formaldehyde.log">2.75852e-06</me:pop>
      </me:population>
      <me:population time="1.58489e-07" logTime="-6.8">
        <me:pop ref="CH2oo.log">0.999972</me:pop>
        <me:pop ref="RC2.log">2.18606e-05</me:pop>
        <me:pop ref="Ring2.log">6.05415e-07</me:pop>
        <me:pop ref="Altamine2">2.11478e-06</me:pop>
        <me:pop ref="Formaldehyde.log">3.50591e-06</me:pop>
      </me:population>
      <me:population time="1.99526e-07" logTime="-6.7">
        <me:pop ref="CH2oo.log">0.999968</me:pop>
        <me:pop ref="RC2.log">2.42612e-05</me:pop>
        <me:pop ref="Ring2.log">7.75793e-07</me:pop>
        <me:pop ref="Altamine2">2.6876e-06</me:pop>
        <me:pop ref="Formaldehyde.log">4.45729e-06</me:pop>
      </me:population>
      <me:population time="2.51189e-07" logTime="-6.6">
        <me:pop ref="CH2oo.log">0.999964</me:pop>
        <me:pop ref="RC2.log">2.63639e-05</me:pop>
        <me:pop ref="Ring2.log">9.94946e-07</me:pop>
        <me:pop ref="Altamine2">3.41569e-06</me:pop>
        <me:pop ref="Formaldehyde.log">5.66699e-06</me:pop>
      </me:population>
      <me:population time="3.16228e-07" logTime="-6.5">
        <me:pop ref="CH2oo.log">0.999959</me:pop>
        <me:pop ref="RC2.log">2.80419e-05</me:pop>
        <me:pop ref="Ring2.log">1.27575e-06</me:pop>
        <me:pop ref="Altamine2">4.33964e-06</me:pop>
        <me:pop ref="Formaldehyde.log">7.20254e-06</me:pop>
      </me:population>
      <me:population time="3.98107e-07" logTime="-6.4">
        <me:pop ref="CH2oo.log">0.999954</me:pop>
        <me:pop ref="RC2.log">2.92334e-05</me:pop>
        <me:pop ref="Ring2.log">1.63394e-06</me:pop>
        <me:pop ref="Altamine2">5.50982e-06</me:pop>
        <me:pop ref="Formaldehyde.log">9.14767e-06</me:pop>
      </me:population>
      <me:population time="5.01187e-07" logTime="-6.3">
        <me:pop ref="CH2oo.log">0.999949</me:pop>
        <me:pop ref="RC2.log">2.99644e-05</me:pop>
        <me:pop ref="Ring2.log">2.08876e-06</me:pop>
        <me:pop ref="Altamine2">6.98882e-06</me:pop>
        <me:pop ref="Formaldehyde.log">1.16064e-05</me:pop>
      </me:population>
      <me:population time="6.30957e-07" logTime="-6.2">
        <me:pop ref="CH2oo.log">0.999943</me:pop>
        <me:pop ref="RC2.log">3.03378e-05</me:pop>
        <me:pop ref="Ring2.log">2.66411e-06</me:pop>
        <me:pop ref="Altamine2">8.85493e-06</me:pop>
        <me:pop ref="Formaldehyde.log">1.47089e-05</me:pop>
      </me:population>
      <me:population time="7.94328e-07" logTime="-6.1">
        <me:pop ref="CH2oo.log">0.999936</me:pop>
        <me:pop ref="RC2.log">3.04894e-05</me:pop>
        <me:pop ref="Ring2.log">3.39004e-06</me:pop>
        <me:pop ref="Altamine2">1.12066e-05</me:pop>
        <me:pop ref="Formaldehyde.log">1.86188e-05</me:pop>
      </me:population>
      <me:population time="1e-06" logTime="-6">
        <me:pop ref="CH2oo.log">0.999927</me:pop>
        <me:pop ref="RC2.log">3.05356e-05</me:pop>
        <me:pop ref="Ring2.log">4.30466e-06</me:pop>
        <me:pop ref="Altamine2">1.41683e-05</me:pop>
        <me:pop ref="Formaldehyde.log">2.3543e-05</me:pop>
      </me:population>
      <me:population time="1.25893e-06" logTime="-5.9">
        <me:pop ref="CH2oo.log">0.999916</me:pop>
        <me:pop ref="RC2.log">3.05452e-05</me:pop>
        <me:pop ref="Ring2.log">5.45634e-06</me:pop>
        <me:pop ref="Altamine2">1.78972e-05</me:pop>
        <me:pop ref="Formaldehyde.log">2.97427e-05</me:pop>
      </me:population>
      <me:population time="1.58489e-06" logTime="-5.8">
        <me:pop ref="CH2oo.log">0.999902</me:pop>
        <me:pop ref="RC2.log">3.05462e-05</me:pop>
        <me:pop ref="Ring2.log">6.90626e-06</me:pop>
        <me:pop ref="Altamine2">2.25917e-05</me:pop>
        <me:pop ref="Formaldehyde.log">3.75476e-05</me:pop>
      </me:population>
      <me:population time="1.99526e-06" logTime="-5.7">
        <me:pop ref="CH2oo.log">0.999885</me:pop>
        <me:pop ref="RC2.log">3.05457e-05</me:pop>
        <me:pop ref="Ring2.log">8.73157e-06</me:pop>
        <me:pop ref="Altamine2">2.85015e-05</me:pop>
        <me:pop ref="Formaldehyde.log">4.73734e-05</me:pop>
      </me:population>
      <me:population time="2.51189e-06" logTime="-5.6">
        <me:pop ref="CH2oo.log">0.999863</me:pop>
        <me:pop ref="RC2.log">3.05451e-05</me:pop>
        <me:pop ref="Ring2.log">1.10295e-05</me:pop>
        <me:pop ref="Altamine2">3.59414e-05</me:pop>
        <me:pop ref="Formaldehyde.log">5.9743e-05</me:pop>
      </me:population>
      <me:population time="3.16228e-06" logTime="-5.5">
        <me:pop ref="CH2oo.log">0.999835</me:pop>
        <me:pop ref="RC2.log">3.05442e-05</me:pop>
        <me:pop ref="Ring2.log">1.39223e-05</me:pop>
        <me:pop ref="Altamine2">4.53075e-05</me:pop>
        <me:pop ref="Formaldehyde.log">7.53151e-05</me:pop>
      </me:population>
      <me:population time="3.98107e-06" logTime="-5.4">
        <me:pop ref="CH2oo.log">0.9998</me:pop>
        <me:pop ref="RC2.log">3.05432e-05</me:pop>
        <me:pop ref="Ring2.log">1.7564e-05</me:pop>
        <me:pop ref="Altamine2">5.70983e-05</me:pop>
        <me:pop ref="Formaldehyde.log">9.49186e-05</me:pop>
      </me:population>
      <me:population time="5.01187e-06" logTime="-5.3">
        <me:pop ref="CH2oo.log">0.999756</me:pop>
        <me:pop ref="RC2.log">3.05418e-05</me:pop>
        <me:pop ref="Ring2.log">2.21484e-05</me:pop>
        <me:pop ref="Altamine2">7.19415e-05</me:pop>
        <me:pop ref="Formaldehyde.log">0.000119597</me:pop>
      </me:population>
      <me:population time="6.30957e-06" logTime="-5.2">
        <me:pop ref="CH2oo.log">0.9997</me:pop>
        <me:pop ref="RC2.log">3.05401e-05</me:pop>
        <me:pop ref="Ring2.log">2.79196e-05</me:pop>
        <me:pop ref="Altamine2">9.0627e-05</me:pop>
        <me:pop ref="Formaldehyde.log">0.000150664</me:pop>
      </me:population>
      <me:population time="7.94328e-06" logTime="-5.1">
        <me:pop ref="CH2oo.log">0.99963</me:pop>
        <me:pop ref="RC2.log">3.0538e-05</me:pop>
        <me:pop ref="Ring2.log">3.51846e-05</me:pop>
        <me:pop ref="Altamine2">0.000114149</me:pop>
        <me:pop ref="Formaldehyde.log">0.000189772</me:pop>
      </me:population>
      <me:population time="1e-05" logTime="-5">
        <me:pop ref="CH2oo.log">0.999542</me:pop>
        <me:pop ref="RC2.log">3.05353e-05</me:pop>
        <me:pop ref="Ring2.log">4.43301e-05</me:pop>
        <me:pop ref="Altamine2">0.00014376</me:pop>
        <me:pop ref="Formaldehyde.log">0.000239002</me:pop>
      </me:population>
      <me:population time="1.25893e-05" logTime="-4.9">
        <me:pop ref="CH2oo.log">0.999432</me:pop>
        <me:pop ref="RC2.log">3.05319e-05</me:pop>
        <me:pop ref="Ring2.log">5.58423e-05</me:pop>
        <me:pop ref="Altamine2">0.000181033</me:pop>
        <me:pop ref="Formaldehyde.log">0.000300973</me:pop>
      </me:population>
      <me:population time="1.58489e-05" logTime="-4.8">
        <me:pop ref="CH2oo.log">0.999292</me:pop>
        <me:pop ref="RC2.log">3.05276e-05</me:pop>
        <me:pop ref="Ring2.log">7.03336e-05</me:pop>
        <me:pop ref="Altamine2">0.000227952</me:pop>
        <me:pop ref="Formaldehyde.log">0.00037898</me:pop>
      </me:population>
      <me:population time="1.99526e-05" logTime="-4.7">
        <me:pop ref="CH2oo.log">0.999117</me:pop>
        <me:pop ref="RC2.log">3.05223e-05</me:pop>
        <me:pop ref="Ring2.log">8.85741e-05</me:pop>
        <me:pop ref="Altamine2">0.000287009</me:pop>
        <me:pop ref="Formaldehyde.log">0.00047717</me:pop>
      </me:population>
      <me:population time="2.51189e-05" logTime="-4.6">
        <me:pop ref="CH2oo.log">0.998896</me:pop>
        <me:pop ref="RC2.log">3.05155e-05</me:pop>
        <me:pop ref="Ring2.log">0.000111533</me:pop>
        <me:pop ref="Altamine2">0.000361344</me:pop>
        <me:pop ref="Formaldehyde.log">0.00060076</me:pop>
      </me:population>
      <me:population time="3.16228e-05" logTime="-4.5">
        <me:pop ref="CH2oo.log">0.998618</me:pop>
        <me:pop ref="RC2.log">3.0507e-05</me:pop>
        <me:pop ref="Ring2.log">0.000140429</me:pop>
        <me:pop ref="Altamine2">0.000454903</me:pop>
        <me:pop ref="Formaldehyde.log">0.00075631</me:pop>
      </me:population>
      <me:population time="3.98107e-05" logTime="-4.4">
        <me:pop ref="CH2oo.log">0.998268</me:pop>
        <me:pop ref="RC2.log">3.04964e-05</me:pop>
        <me:pop ref="Ring2.log">0.000176796</me:pop>
        <me:pop ref="Altamine2">0.000572649</me:pop>
        <me:pop ref="Formaldehyde.log">0.000952076</me:pop>
      </me:population>
      <me:population time="5.01187e-05" logTime="-4.3">
        <me:pop ref="CH2oo.log">0.997828</me:pop>
        <me:pop ref="RC2.log">3.04829e-05</me:pop>
        <me:pop ref="Ring2.log">0.000222562</me:pop>
        <me:pop ref="Altamine2">0.000720823</me:pop>
        <me:pop ref="Formaldehyde.log">0.00119843</me:pop>
      </me:population>
      <me:population time="6.30957e-05" logTime="-4.2">
        <me:pop ref="CH2oo.log">0.997274</me:pop>
        <me:pop ref="RC2.log">3.0466e-05</me:pop>
        <me:pop ref="Ring2.log">0.000280148</me:pop>
        <me:pop ref="Altamine2">0.000907271</me:pop>
        <me:pop ref="Formaldehyde.log">0.00150842</me:pop>
      </me:population>
      <me:population time="7.94328e-05" logTime="-4.1">
        <me:pop ref="CH2oo.log">0.996577</me:pop>
        <me:pop ref="RC2.log">3.04447e-05</me:pop>
        <me:pop ref="Ring2.log">0.000352599</me:pop>
        <me:pop ref="Altamine2">0.00114185</me:pop>
        <me:pop ref="Formaldehyde.log">0.00189843</me:pop>
      </me:population>
      <me:population time="0.0001" logTime="-4">
        <me:pop ref="CH2oo.log">0.9957</me:pop>
        <me:pop ref="RC2.log">3.04179e-05</me:pop>
        <me:pop ref="Ring2.log">0.000443738</me:pop>
        <me:pop ref="Altamine2">0.00143693</me:pop>
        <me:pop ref="Formaldehyde.log">0.00238904</me:pop>
      </me:population>
      <me:population time="0.000125893" logTime="-3.9">
        <me:pop ref="CH2oo.log">0.994597</me:pop>
        <me:pop ref="RC2.log">3.03842e-05</me:pop>
        <me:pop ref="Ring2.log">0.000558361</me:pop>
        <me:pop ref="Altamine2">0.00180805</me:pop>
        <me:pop ref="Formaldehyde.log">0.00300606</me:pop>
      </me:population>
      <me:population time="0.000158489" logTime="-3.8">
        <me:pop ref="CH2oo.log">0.993211</me:pop>
        <me:pop ref="RC2.log">3.03419e-05</me:pop>
        <me:pop ref="Ring2.log">0.000702482</me:pop>
        <me:pop ref="Altamine2">0.00227467</me:pop>
        <me:pop ref="Formaldehyde.log">0.00378187</me:pop>
      </me:population>
      <me:population time="0.000199526" logTime="-3.7">
        <me:pop ref="CH2oo.log">0.991468</me:pop>
        <me:pop ref="RC2.log">3.02886e-05</me:pop>
        <me:pop ref="Ring2.log">0.000883634</me:pop>
        <me:pop ref="Altamine2">0.00286119</me:pop>
        <me:pop ref="Formaldehyde.log">0.00475702</me:pop>
      </me:population>
      <me:population time="0.000251189" logTime="-3.6">
        <me:pop ref="CH2oo.log">0.989278</me:pop>
        <me:pop ref="RC2.log">3.02217e-05</me:pop>
        <me:pop ref="Ring2.log">0.00111124</me:pop>
        <me:pop ref="Altamine2">0.00359811</me:pop>
        <me:pop ref="Formaldehyde.log">0.00598223</me:pop>
      </me:population>
      <me:population time="0.000316228" logTime="-3.5">
        <me:pop ref="CH2oo.log">0.986528</me:pop>
        <me:pop ref="RC2.log">3.01377e-05</me:pop>
        <me:pop ref="Ring2.log">0.00139706</me:pop>
        <me:pop ref="Altamine2">0.00452353</me:pop>
        <me:pop ref="Formaldehyde.log">0.00752084</me:pop>
      </me:population>
      <me:population time="0.000398107" logTime="-3.4">
        <me:pop ref="CH2oo.log">0.983078</me:pop>
        <me:pop ref="RC2.log">3.00323e-05</me:pop>
        <me:pop ref="Ring2.log">0.00175576</me:pop>
        <me:pop ref="Altamine2">0.0056849</me:pop>
        <me:pop ref="Formaldehyde.log">0.00945174</me:pop>
      </me:population>
      <me:population time="0.000501187" logTime="-3.3">
        <me:pop ref="CH2oo.log">0.97875</me:pop>
        <me:pop ref="RC2.log">2.99001e-05</me:pop>
        <me:pop ref="Ring2.log">0.00220556</me:pop>
        <me:pop ref="Altamine2">0.00714121</me:pop>
        <me:pop ref="Formaldehyde.log">0.011873</me:pop>
      </me:population>
      <me:population time="0.000630957" logTime="-3.2">
        <me:pop ref="CH2oo.log">0.97333</me:pop>
        <me:pop ref="RC2.log">2.97345e-05</me:pop>
        <me:pop ref="Ring2.log">0.002769</me:pop>
        <me:pop ref="Altamine2">0.00896548</me:pop>
        <me:pop ref="Formaldehyde.log">0.0149061</me:pop>
      </me:population>
      <me:population time="0.000794328" logTime="-3.1">
        <me:pop ref="CH2oo.log">0.966548</me:pop>
        <me:pop ref="RC2.log">2.95273e-05</me:pop>
        <me:pop ref="Ring2.log">0.0034739</me:pop>
        <me:pop ref="Altamine2">0.0112477</me:pop>
        <me:pop ref="Formaldehyde.log">0.0187006</me:pop>
      </me:population>
      <me:population time="0.001" logTime="-3">
        <me:pop ref="CH2oo.log">0.958078</me:pop>
        <me:pop ref="RC2.log">2.92686e-05</me:pop>
        <me:pop ref="Ring2.log">0.00435433</me:pop>
        <me:pop ref="Altamine2">0.0140983</me:pop>
        <me:pop ref="Formaldehyde.log">0.02344</me:pop>
      </me:population>
      <me:population time="0.00125893" logTime="-2.9">
        <me:pop ref="CH2oo.log">0.94752</me:pop>
        <me:pop ref="RC2.log">2.8946e-05</me:pop>
        <me:pop ref="Ring2.log">0.00545177</me:pop>
        <me:pop ref="Altamine2">0.0176515</me:pop>
        <me:pop ref="Formaldehyde.log">0.0293476</me:pop>
      </me:population>
      <me:population time="0.00158489" logTime="-2.8">
        <me:pop ref="CH2oo.log">0.934394</me:pop>
        <me:pop ref="RC2.log">2.8545e-05</me:pop>
        <me:pop ref="Ring2.log">0.00681619</me:pop>
        <me:pop ref="Altamine2">0.0220691</me:pop>
        <me:pop ref="Formaldehyde.log">0.0366923</me:pop>
      </me:population>
      <me:population time="0.00199526" logTime="-2.7">
        <me:pop ref="CH2oo.log">0.918127</me:pop>
        <me:pop ref="RC2.log">2.80481e-05</me:pop>
        <me:pop ref="Ring2.log">0.00850704</me:pop>
        <me:pop ref="Altamine2">0.0275436</me:pop>
        <me:pop ref="Formaldehyde.log">0.0457942</me:pop>
      </me:population>
      <me:population time="0.00251189" logTime="-2.6">
        <me:pop ref="CH2oo.log">0.89805</me:pop>
        <me:pop ref="RC2.log">2.74348e-05</me:pop>
        <me:pop ref="Ring2.log">0.0105939</me:pop>
        <me:pop ref="Altamine2">0.0343003</me:pop>
        <me:pop ref="Formaldehyde.log">0.0570279</me:pop>
      </me:population>
      <me:population time="0.00316228" logTime="-2.5">
        <me:pop ref="CH2oo.log">0.873398</me:pop>
        <me:pop ref="RC2.log">2.66817e-05</me:pop>
        <me:pop ref="Ring2.log">0.0131563</me:pop>
        <me:pop ref="Altamine2">0.0425968</me:pop>
        <me:pop ref="Formaldehyde.log">0.0708217</me:pop>
      </me:population>
      <me:population time="0.00398107" logTime="-2.4">
        <me:pop ref="CH2oo.log">0.843323</me:pop>
        <me:pop ref="RC2.log">2.57629e-05</me:pop>
        <me:pop ref="Ring2.log">0.0162825</me:pop>
        <me:pop ref="Altamine2">0.0527184</me:pop>
        <me:pop ref="Formaldehyde.log">0.0876499</me:pop>
      </me:population>
      <me:population time="0.00501187" logTime="-2.3">
        <me:pop ref="CH2oo.log">0.806929</me:pop>
        <me:pop ref="RC2.log">2.46511e-05</me:pop>
        <me:pop ref="Ring2.log">0.0200655</me:pop>
        <me:pop ref="Altamine2">0.0649666</me:pop>
        <me:pop ref="Formaldehyde.log">0.108014</me:pop>
      </me:population>
      <me:population time="0.00630957" logTime="-2.2">
        <me:pop ref="CH2oo.log">0.763337</me:pop>
        <me:pop ref="RC2.log">2.33194e-05</me:pop>
        <me:pop ref="Ring2.log">0.0245967</me:pop>
        <me:pop ref="Altamine2">0.0796374</me:pop>
        <me:pop ref="Formaldehyde.log">0.132406</me:pop>
      </me:population>
      <me:population time="0.00794328" logTime="-2.1">
        <me:pop ref="CH2oo.log">0.71179</me:pop>
        <me:pop ref="RC2.log">2.17447e-05</me:pop>
        <me:pop ref="Ring2.log">0.0299547</me:pop>
        <me:pop ref="Altamine2">0.0969853</me:pop>
        <me:pop ref="Formaldehyde.log">0.161248</me:pop>
      </me:population>
      <me:population time="0.01" logTime="-2">
        <me:pop ref="CH2oo.log">0.651816</me:pop>
        <me:pop ref="RC2.log">1.99125e-05</me:pop>
        <me:pop ref="Ring2.log">0.0361887</me:pop>
        <me:pop ref="Altamine2">0.117169</me:pop>
        <me:pop ref="Formaldehyde.log">0.194806</me:pop>
      </me:population>
      <me:population time="0.0125893" logTime="-1.9">
        <me:pop ref="CH2oo.log">0.583446</me:pop>
        <me:pop ref="RC2.log">1.78239e-05</me:pop>
        <me:pop ref="Ring2.log">0.0432954</me:pop>
        <me:pop ref="Altamine2">0.140179</me:pop>
        <me:pop ref="Formaldehyde.log">0.233062</me:pop>
      </me:population>
      <me:population time="0.0158489" logTime="-1.8">
        <me:pop ref="CH2oo.log">0.507477</me:pop>
        <me:pop ref="RC2.log">1.5503e-05</me:pop>
        <me:pop ref="Ring2.log">0.0511921</me:pop>
        <me:pop ref="Altamine2">0.165746</me:pop>
        <me:pop ref="Formaldehyde.log">0.27557</me:pop>
      </me:population>
      <me:population time="0.0199526" logTime="-1.7">
        <me:pop ref="CH2oo.log">0.42574</me:pop>
        <me:pop ref="RC2.log">1.3006e-05</me:pop>
        <me:pop ref="Ring2.log">0.0596882</me:pop>
        <me:pop ref="Altamine2">0.193254</me:pop>
        <me:pop ref="Formaldehyde.log">0.321305</me:pop>
      </me:population>
      <me:population time="0.0251189" logTime="-1.6">
        <me:pop ref="CH2oo.log">0.34129</me:pop>
        <me:pop ref="RC2.log">1.04262e-05</me:pop>
        <me:pop ref="Ring2.log">0.0684663</me:pop>
        <me:pop ref="Altamine2">0.221675</me:pop>
        <me:pop ref="Formaldehyde.log">0.368558</me:pop>
      </me:population>
      <me:population time="0.0316228" logTime="-1.5">
        <me:pop ref="CH2oo.log">0.258369</me:pop>
        <me:pop ref="RC2.log">7.89299e-06</me:pop>
        <me:pop ref="Ring2.log">0.0770855</me:pop>
        <me:pop ref="Altamine2">0.249582</me:pop>
        <me:pop ref="Formaldehyde.log">0.414956</me:pop>
      </me:population>
      <me:population time="0.0398107" logTime="-1.4">
        <me:pop ref="CH2oo.log">0.181994</me:pop>
        <me:pop ref="RC2.log">5.5598e-06</me:pop>
        <me:pop ref="Ring2.log">0.0850243</me:pop>
        <me:pop ref="Altamine2">0.275285</me:pop>
        <me:pop ref="Formaldehyde.log">0.457691</me:pop>
      </me:population>
      <me:population time="0.0501187" logTime="-1.3">
        <me:pop ref="CH2oo.log">0.117077</me:pop>
        <me:pop ref="RC2.log">3.57662e-06</me:pop>
        <me:pop ref="Ring2.log">0.0917721</me:pop>
        <me:pop ref="Altamine2">0.297133</me:pop>
        <me:pop ref="Formaldehyde.log">0.494015</me:pop>
      </me:population>
      <me:population time="0.0630957" logTime="-1.2">
        <me:pop ref="CH2oo.log">0.067186</me:pop>
        <me:pop ref="RC2.log">2.05248e-06</me:pop>
        <me:pop ref="Ring2.log">0.096958</me:pop>
        <me:pop ref="Altamine2">0.313923</me:pop>
        <me:pop ref="Formaldehyde.log">0.521931</me:pop>
      </me:population>
      <me:population time="0.0794328" logTime="-1.1">
        <me:pop ref="CH2oo.log">0.0333914</me:pop>
        <me:pop ref="RC2.log">1.02008e-06</me:pop>
        <me:pop ref="Ring2.log">0.100471</me:pop>
        <me:pop ref="Altamine2">0.325297</me:pop>
        <me:pop ref="Formaldehyde.log">0.54084</me:pop>
      </me:population>
      <me:population time="0.1" logTime="-1">
        <me:pop ref="CH2oo.log">0.0138474</me:pop>
        <me:pop ref="RC2.log">4.23029e-07</me:pop>
        <me:pop ref="Ring2.log">0.102502</me:pop>
        <me:pop ref="Altamine2">0.331874</me:pop>
        <me:pop ref="Formaldehyde.log">0.551776</me:pop>
      </me:population>
      <me:population time="0.125893" logTime="-0.9">
        <me:pop ref="CH2oo.log">0.00457221</me:pop>
        <me:pop ref="RC2.log">1.39678e-07</me:pop>
        <me:pop ref="Ring2.log">0.103466</me:pop>
        <me:pop ref="Altamine2">0.334996</me:pop>
        <me:pop ref="Formaldehyde.log">0.556966</me:pop>
      </me:population>
      <me:population time="0.158489" logTime="-0.8">
        <me:pop ref="CH2oo.log">0.00113312</me:pop>
        <me:pop ref="RC2.log">3.4616e-08</me:pop>
        <me:pop ref="Ring2.log">0.103824</me:pop>
        <me:pop ref="Altamine2">0.336153</me:pop>
        <me:pop ref="Formaldehyde.log">0.55889</me:pop>
      </me:population>
      <me:population time="0.199526" logTime="-0.7">
        <me:pop ref="CH2oo.log">0.000195685</me:pop>
        <me:pop ref="RC2.log">5.97803e-09</me:pop>
        <me:pop ref="Ring2.log">0.103921</me:pop>
        <me:pop ref="Altamine2">0.336468</me:pop>
        <me:pop ref="Formaldehyde.log">0.559415</me:pop>
      </me:population>
      <me:population time="0.251189" logTime="-0.6">
        <me:pop ref="CH2oo.log">2.14462e-05</me:pop>
        <me:pop ref="RC2.log">6.55166e-10</me:pop>
        <me:pop ref="Ring2.log">0.103939</me:pop>
        <me:pop ref="Altamine2">0.336527</me:pop>
        <me:pop ref="Formaldehyde.log">0.559512</me:pop>
      </me:population>
      <me:population time="0.316228" logTime="-0.5">
        <me:pop ref="CH2oo.log">1.32593e-06</me:pop>
        <me:pop ref="RC2.log">4.05063e-11</me:pop>
        <me:pop ref="Ring2.log">0.103942</me:pop>
        <me:pop ref="Altamine2">0.336534</me:pop>
        <me:pop ref="Formaldehyde.log">0.559523</me:pop>
      </me:population>
      <me:population time="0.398107" logTime="-0.4">
        <me:pop ref="CH2oo.log">3.98746e-08</me:pop>
        <me:pop ref="RC2.log">1.21814e-12</me:pop>
        <me:pop ref="Ring2.log">0.103942</me:pop>
        <me:pop ref="Altamine2">0.336534</me:pop>
        <me:pop ref="Formaldehyde.log">0.559524</me:pop>
      </me:population>
      <me:population time="0.501187" logTime="-0.3">
        <me:pop ref="CH2oo.log">4.83986e-10</me:pop>
        <me:pop ref="RC2.log">1.47854e-14</me:pop>
        <me:pop ref="Ring2.log">0.103942</me:pop>
        <me:pop ref="Altamine2">0.336534</me:pop>
        <me:pop ref="Formaldehyde.log">0.559524</me:pop>
      </me:population>
      <me:population time="0.630957" logTime="-0.2">
        <me:pop ref="CH2oo.log">1.87457e-12</me:pop>
        <me:pop ref="RC2.log">5.72668e-17</me:pop>
        <me:pop ref="Ring2.log">0.103942</me:pop>
        <me:pop ref="Altamine2">0.336534</me:pop>
        <me:pop ref="Formaldehyde.log">0.559524</me:pop>
      </me:population>
      <me:population time="0.794328" logTime="-0.1">
        <me:pop ref="CH2oo.log">1.7237e-15</me:pop>
        <me:pop ref="RC2.log">5.26578e-20</me:pop>
        <me:pop ref="Ring2.log">0.103942</me:pop>
        <me:pop ref="Altamine2">0.336534</me:pop>
        <me:pop ref="Formaldehyde.log">0.559524</me:pop>
      </me:population>
      <me:population time="1" logTime="0">
        <me:pop ref="CH2oo.log">2.59305e-19</me:pop>
        <me:pop ref="RC2.log">7.92157e-24</me:pop>
        <me:pop ref="Ring2.log">0.103942</me:pop>
        <me:pop ref="Altamine2">0.336534</me:pop>
        <me:pop ref="Formaldehyde.log">0.559524</me:pop>
      </me:population>
      <me:population time="1.25893" logTime="0.1">
        <me:pop ref="CH2oo.log">3.99371e-24</me:pop>
        <me:pop ref="RC2.log">1.22005e-28</me:pop>
        <me:pop ref="Ring2.log">0.103942</me:pop>
        <me:pop ref="Altamine2">0.336534</me:pop>
        <me:pop ref="Formaldehyde.log">0.559524</me:pop>
      </me:population>
      <me:population time="1.58489" logTime="0.2">
        <me:pop ref="CH2oo.log">3.49046e-30</me:pop>
        <me:pop ref="RC2.log">1.06631e-34</me:pop>
        <me:pop ref="Ring2.log">0.103942</me:pop>
        <me:pop ref="Altamine2">0.336534</me:pop>
        <me:pop ref="Formaldehyde.log">0.559524</me:pop>
      </me:population>
      <me:population time="1.99526" logTime="0.3">
        <me:pop ref="CH2oo.log">5.7772e-37</me:pop>
        <me:pop ref="RC2.log">1.8412e-41</me:pop>
        <me:pop ref="Ring2.log">0.103942</me:pop>
        <me:pop ref="Altamine2">0.336534</me:pop>
        <me:pop ref="Formaldehyde.log">0.559524</me:pop>
      </me:population>
      <me:population time="2.51189" logTime="0.4">
        <me:pop ref="CH2oo.log">4.95365e-37</me:pop>
        <me:pop ref="RC2.log">1.58961e-41</me:pop>
        <me:pop ref="Ring2.log">0.103942</me:pop>
        <me:pop ref="Altamine2">0.336534</me:pop>
        <me:pop ref="Formaldehyde.log">0.559524</me:pop>
      </me:population>
      <me:population time="3.16228" logTime="0.5">
        <me:pop ref="CH2oo.log">4.95365e-37</me:pop>
        <me:pop ref="RC2.log">1.58961e-41</me:pop>
        <me:pop ref="Ring2.log">0.103942</me:pop>
        <me:pop ref="Altamine2">0.336534</me:pop>
        <me:pop ref="Formaldehyde.log">0.559524</me:pop>
      </me:population>
      <me:population time="3.98107" logTime="0.6">
        <me:pop ref="CH2oo.log">4.95365e-37</me:pop>
        <me:pop ref="RC2.log">1.58961e-41</me:pop>
        <me:pop ref="Ring2.log">0.103942</me:pop>
        <me:pop ref="Altamine2">0.336534</me:pop>
        <me:pop ref="Formaldehyde.log">0.559524</me:pop>
      </me:population>
      <me:population time="5.01187" logTime="0.7">
        <me:pop ref="CH2oo.log">4.95365e-37</me:pop>
        <me:pop ref="RC2.log">1.58961e-41</me:pop>
        <me:pop ref="Ring2.log">0.103942</me:pop>
        <me:pop ref="Altamine2">0.336534</me:pop>
        <me:pop ref="Formaldehyde.log">0.559524</me:pop>
      </me:population>
      <me:population time="6.30957" logTime="0.8">
        <me:pop ref="CH2oo.log">4.95365e-37</me:pop>
        <me:pop ref="RC2.log">1.58961e-41</me:pop>
        <me:pop ref="Ring2.log">0.103942</me:pop>
        <me:pop ref="Altamine2">0.336534</me:pop>
        <me:pop ref="Formaldehyde.log">0.559524</me:pop>
      </me:population>
      <me:population time="7.94328" logTime="0.9">
        <me:pop ref="CH2oo.log">4.95365e-37</me:pop>
        <me:pop ref="RC2.log">1.58961e-41</me:pop>
        <me:pop ref="Ring2.log">0.103942</me:pop>
        <me:pop ref="Altamine2">0.336534</me:pop>
        <me:pop ref="Formaldehyde.log">0.559524</me:pop>
      </me:population>
      <me:population time="10" logTime="1">
        <me:pop ref="CH2oo.log">4.95365e-37</me:pop>
        <me:pop ref="RC2.log">1.58961e-41</me:pop>
        <me:pop ref="Ring2.log">0.103942</me:pop>
        <me:pop ref="Altamine2">0.336534</me:pop>
        <me:pop ref="Formaldehyde.log">0.559524</me:pop>
      </me:population>
      <me:population time="12.5893" logTime="1.1">
        <me:pop ref="CH2oo.log">4.95365e-37</me:pop>
        <me:pop ref="RC2.log">1.58961e-41</me:pop>
        <me:pop ref="Ring2.log">0.103942</me:pop>
        <me:pop ref="Altamine2">0.336534</me:pop>
        <me:pop ref="Formaldehyde.log">0.559524</me:pop>
      </me:population>
      <me:population time="15.8489" logTime="1.2">
        <me:pop ref="CH2oo.log">4.95365e-37</me:pop>
        <me:pop ref="RC2.log">1.58961e-41</me:pop>
        <me:pop ref="Ring2.log">0.103942</me:pop>
        <me:pop ref="Altamine2">0.336534</me:pop>
        <me:pop ref="Formaldehyde.log">0.559524</me:pop>
      </me:population>
      <me:population time="19.9526" logTime="1.3">
        <me:pop ref="CH2oo.log">4.95365e-37</me:pop>
        <me:pop ref="RC2.log">1.58961e-41</me:pop>
        <me:pop ref="Ring2.log">0.103942</me:pop>
        <me:pop ref="Altamine2">0.336534</me:pop>
        <me:pop ref="Formaldehyde.log">0.559524</me:pop>
      </me:population>
      <me:population time="25.1189" logTime="1.4">
        <me:pop ref="CH2oo.log">4.95365e-37</me:pop>
        <me:pop ref="RC2.log">1.58961e-41</me:pop>
        <me:pop ref="Ring2.log">0.103942</me:pop>
        <me:pop ref="Altamine2">0.336534</me:pop>
        <me:pop ref="Formaldehyde.log">0.559524</me:pop>
      </me:population>
      <me:population time="31.6228" logTime="1.5">
        <me:pop ref="CH2oo.log">4.95365e-37</me:pop>
        <me:pop ref="RC2.log">1.58961e-41</me:pop>
        <me:pop ref="Ring2.log">0.103942</me:pop>
        <me:pop ref="Altamine2">0.336534</me:pop>
        <me:pop ref="Formaldehyde.log">0.559524</me:pop>
      </me:population>
      <me:population time="39.8107" logTime="1.6">
        <me:pop ref="CH2oo.log">4.95365e-37</me:pop>
        <me:pop ref="RC2.log">1.58961e-41</me:pop>
        <me:pop ref="Ring2.log">0.103942</me:pop>
        <me:pop ref="Altamine2">0.336534</me:pop>
        <me:pop ref="Formaldehyde.log">0.559524</me:pop>
      </me:population>
      <me:population time="50.1187" logTime="1.7">
        <me:pop ref="CH2oo.log">4.95365e-37</me:pop>
        <me:pop ref="RC2.log">1.58961e-41</me:pop>
        <me:pop ref="Ring2.log">0.103942</me:pop>
        <me:pop ref="Altamine2">0.336534</me:pop>
        <me:pop ref="Formaldehyde.log">0.559524</me:pop>
      </me:population>
      <me:population time="63.0957" logTime="1.8">
        <me:pop ref="CH2oo.log">4.95365e-37</me:pop>
        <me:pop ref="RC2.log">1.58961e-41</me:pop>
        <me:pop ref="Ring2.log">0.103942</me:pop>
        <me:pop ref="Altamine2">0.336534</me:pop>
        <me:pop ref="Formaldehyde.log">0.559524</me:pop>
      </me:population>
      <me:population time="79.4328" logTime="1.9">
        <me:pop ref="CH2oo.log">4.95365e-37</me:pop>
        <me:pop ref="RC2.log">1.58961e-41</me:pop>
        <me:pop ref="Ring2.log">0.103942</me:pop>
        <me:pop ref="Altamine2">0.336534</me:pop>
        <me:pop ref="Formaldehyde.log">0.559524</me:pop>
      </me:population>
      <me:population time="100" logTime="2">
        <me:pop ref="CH2oo.log">4.95365e-37</me:pop>
        <me:pop ref="RC2.log">1.58961e-41</me:pop>
        <me:pop ref="Ring2.log">0.103942</me:pop>
        <me:pop ref="Altamine2">0.336534</me:pop>
        <me:pop ref="Formaldehyde.log">0.559524</me:pop>
      </me:population>
      <me:population time="125.893" logTime="2.1">
        <me:pop ref="CH2oo.log">4.95365e-37</me:pop>
        <me:pop ref="RC2.log">1.58961e-41</me:pop>
        <me:pop ref="Ring2.log">0.103942</me:pop>
        <me:pop ref="Altamine2">0.336534</me:pop>
        <me:pop ref="Formaldehyde.log">0.559524</me:pop>
      </me:population>
      <me:population time="158.489" logTime="2.2">
        <me:pop ref="CH2oo.log">4.95365e-37</me:pop>
        <me:pop ref="RC2.log">1.58961e-41</me:pop>
        <me:pop ref="Ring2.log">0.103942</me:pop>
        <me:pop ref="Altamine2">0.336534</me:pop>
        <me:pop ref="Formaldehyde.log">0.559524</me:pop>
      </me:population>
      <me:population time="199.526" logTime="2.3">
        <me:pop ref="CH2oo.log">4.95365e-37</me:pop>
        <me:pop ref="RC2.log">1.58961e-41</me:pop>
        <me:pop ref="Ring2.log">0.103942</me:pop>
        <me:pop ref="Altamine2">0.336534</me:pop>
        <me:pop ref="Formaldehyde.log">0.559524</me:pop>
      </me:population>
      <me:population time="251.189" logTime="2.4">
        <me:pop ref="CH2oo.log">4.95365e-37</me:pop>
        <me:pop ref="RC2.log">1.58961e-41</me:pop>
        <me:pop ref="Ring2.log">0.103942</me:pop>
        <me:pop ref="Altamine2">0.336534</me:pop>
        <me:pop ref="Formaldehyde.log">0.559524</me:pop>
      </me:population>
      <me:population time="316.228" logTime="2.5">
        <me:pop ref="CH2oo.log">4.95365e-37</me:pop>
        <me:pop ref="RC2.log">1.58961e-41</me:pop>
        <me:pop ref="Ring2.log">0.103942</me:pop>
        <me:pop ref="Altamine2">0.336534</me:pop>
        <me:pop ref="Formaldehyde.log">0.559524</me:pop>
      </me:population>
      <me:population time="398.107" logTime="2.6">
        <me:pop ref="CH2oo.log">4.95365e-37</me:pop>
        <me:pop ref="RC2.log">1.58961e-41</me:pop>
        <me:pop ref="Ring2.log">0.103942</me:pop>
        <me:pop ref="Altamine2">0.336534</me:pop>
        <me:pop ref="Formaldehyde.log">0.559524</me:pop>
      </me:population>
      <me:population time="501.187" logTime="2.7">
        <me:pop ref="CH2oo.log">4.95365e-37</me:pop>
        <me:pop ref="RC2.log">1.58961e-41</me:pop>
        <me:pop ref="Ring2.log">0.103942</me:pop>
        <me:pop ref="Altamine2">0.336534</me:pop>
        <me:pop ref="Formaldehyde.log">0.559524</me:pop>
      </me:population>
      <me:population time="630.957" logTime="2.8">
        <me:pop ref="CH2oo.log">4.95365e-37</me:pop>
        <me:pop ref="RC2.log">1.58961e-41</me:pop>
        <me:pop ref="Ring2.log">0.103942</me:pop>
        <me:pop ref="Altamine2">0.336534</me:pop>
        <me:pop ref="Formaldehyde.log">0.559524</me:pop>
      </me:population>
      <me:population time="794.328" logTime="2.9">
        <me:pop ref="CH2oo.log">4.95365e-37</me:pop>
        <me:pop ref="RC2.log">1.58961e-41</me:pop>
        <me:pop ref="Ring2.log">0.103942</me:pop>
        <me:pop ref="Altamine2">0.336534</me:pop>
        <me:pop ref="Formaldehyde.log">0.559524</me:pop>
      </me:population>
      <me:population time="1000" logTime="3">
        <me:pop ref="CH2oo.log">4.95365e-37</me:pop>
        <me:pop ref="RC2.log">1.58961e-41</me:pop>
        <me:pop ref="Ring2.log">0.103942</me:pop>
        <me:pop ref="Altamine2">0.336534</me:pop>
        <me:pop ref="Formaldehyde.log">0.559524</me:pop>
      </me:population>
      <me:population time="1258.93" logTime="3.1">
        <me:pop ref="CH2oo.log">4.95365e-37</me:pop>
        <me:pop ref="RC2.log">1.58961e-41</me:pop>
        <me:pop ref="Ring2.log">0.103942</me:pop>
        <me:pop ref="Altamine2">0.336534</me:pop>
        <me:pop ref="Formaldehyde.log">0.559524</me:pop>
      </me:population>
      <me:population time="1584.89" logTime="3.2">
        <me:pop ref="CH2oo.log">4.95365e-37</me:pop>
        <me:pop ref="RC2.log">1.58961e-41</me:pop>
        <me:pop ref="Ring2.log">0.103942</me:pop>
        <me:pop ref="Altamine2">0.336534</me:pop>
        <me:pop ref="Formaldehyde.log">0.559524</me:pop>
      </me:population>
      <me:population time="1995.26" logTime="3.3">
        <me:pop ref="CH2oo.log">4.95365e-37</me:pop>
        <me:pop ref="RC2.log">1.58961e-41</me:pop>
        <me:pop ref="Ring2.log">0.103942</me:pop>
        <me:pop ref="Altamine2">0.336534</me:pop>
        <me:pop ref="Formaldehyde.log">0.559524</me:pop>
      </me:population>
      <me:population time="2511.89" logTime="3.4">
        <me:pop ref="CH2oo.log">4.95365e-37</me:pop>
        <me:pop ref="RC2.log">1.58961e-41</me:pop>
        <me:pop ref="Ring2.log">0.103942</me:pop>
        <me:pop ref="Altamine2">0.336534</me:pop>
        <me:pop ref="Formaldehyde.log">0.559524</me:pop>
      </me:population>
      <me:population time="3162.28" logTime="3.5">
        <me:pop ref="CH2oo.log">4.95365e-37</me:pop>
        <me:pop ref="RC2.log">1.58961e-41</me:pop>
        <me:pop ref="Ring2.log">0.103942</me:pop>
        <me:pop ref="Altamine2">0.336534</me:pop>
        <me:pop ref="Formaldehyde.log">0.559524</me:pop>
      </me:population>
      <me:population time="3981.07" logTime="3.6">
        <me:pop ref="CH2oo.log">4.95365e-37</me:pop>
        <me:pop ref="RC2.log">1.58961e-41</me:pop>
        <me:pop ref="Ring2.log">0.103942</me:pop>
        <me:pop ref="Altamine2">0.336534</me:pop>
        <me:pop ref="Formaldehyde.log">0.559524</me:pop>
      </me:population>
      <me:population time="5011.87" logTime="3.7">
        <me:pop ref="CH2oo.log">4.95365e-37</me:pop>
        <me:pop ref="RC2.log">1.58961e-41</me:pop>
        <me:pop ref="Ring2.log">0.103942</me:pop>
        <me:pop ref="Altamine2">0.336534</me:pop>
        <me:pop ref="Formaldehyde.log">0.559524</me:pop>
      </me:population>
      <me:population time="6309.57" logTime="3.8">
        <me:pop ref="CH2oo.log">4.95365e-37</me:pop>
        <me:pop ref="RC2.log">1.58961e-41</me:pop>
        <me:pop ref="Ring2.log">0.103942</me:pop>
        <me:pop ref="Altamine2">0.336534</me:pop>
        <me:pop ref="Formaldehyde.log">0.559524</me:pop>
      </me:population>
      <me:population time="7943.28" logTime="3.9">
        <me:pop ref="CH2oo.log">4.95365e-37</me:pop>
        <me:pop ref="RC2.log">1.58961e-41</me:pop>
        <me:pop ref="Ring2.log">0.103942</me:pop>
        <me:pop ref="Altamine2">0.336534</me:pop>
        <me:pop ref="Formaldehyde.log">0.559524</me:pop>
      </me:population>
      <me:population time="10000" logTime="4">
        <me:pop ref="CH2oo.log">4.95365e-37</me:pop>
        <me:pop ref="RC2.log">1.58961e-41</me:pop>
        <me:pop ref="Ring2.log">0.103942</me:pop>
        <me:pop ref="Altamine2">0.336534</me:pop>
        <me:pop ref="Formaldehyde.log">0.559524</me:pop>
      </me:population>
      <me:population time="12589.3" logTime="4.1">
        <me:pop ref="CH2oo.log">4.95365e-37</me:pop>
        <me:pop ref="RC2.log">1.58961e-41</me:pop>
        <me:pop ref="Ring2.log">0.103942</me:pop>
        <me:pop ref="Altamine2">0.336534</me:pop>
        <me:pop ref="Formaldehyde.log">0.559524</me:pop>
      </me:population>
      <me:population time="15848.9" logTime="4.2">
        <me:pop ref="CH2oo.log">4.95365e-37</me:pop>
        <me:pop ref="RC2.log">1.58961e-41</me:pop>
        <me:pop ref="Ring2.log">0.103942</me:pop>
        <me:pop ref="Altamine2">0.336534</me:pop>
        <me:pop ref="Formaldehyde.log">0.559524</me:pop>
      </me:population>
      <me:population time="19952.6" logTime="4.3">
        <me:pop ref="CH2oo.log">4.95365e-37</me:pop>
        <me:pop ref="RC2.log">1.58961e-41</me:pop>
        <me:pop ref="Ring2.log">0.103942</me:pop>
        <me:pop ref="Altamine2">0.336534</me:pop>
        <me:pop ref="Formaldehyde.log">0.559524</me:pop>
      </me:population>
      <me:population time="25118.9" logTime="4.4">
        <me:pop ref="CH2oo.log">4.95365e-37</me:pop>
        <me:pop ref="RC2.log">1.58961e-41</me:pop>
        <me:pop ref="Ring2.log">0.103942</me:pop>
        <me:pop ref="Altamine2">0.336534</me:pop>
        <me:pop ref="Formaldehyde.log">0.559524</me:pop>
      </me:population>
      <me:population time="31622.8" logTime="4.5">
        <me:pop ref="CH2oo.log">4.95365e-37</me:pop>
        <me:pop ref="RC2.log">1.58961e-41</me:pop>
        <me:pop ref="Ring2.log">0.103942</me:pop>
        <me:pop ref="Altamine2">0.336534</me:pop>
        <me:pop ref="Formaldehyde.log">0.559524</me:pop>
      </me:population>
      <me:population time="39810.7" logTime="4.6">
        <me:pop ref="CH2oo.log">4.95365e-37</me:pop>
        <me:pop ref="RC2.log">1.58961e-41</me:pop>
        <me:pop ref="Ring2.log">0.103942</me:pop>
        <me:pop ref="Altamine2">0.336534</me:pop>
        <me:pop ref="Formaldehyde.log">0.559524</me:pop>
      </me:population>
      <me:population time="50118.7" logTime="4.7">
        <me:pop ref="CH2oo.log">4.95365e-37</me:pop>
        <me:pop ref="RC2.log">1.58961e-41</me:pop>
        <me:pop ref="Ring2.log">0.103942</me:pop>
        <me:pop ref="Altamine2">0.336534</me:pop>
        <me:pop ref="Formaldehyde.log">0.559524</me:pop>
      </me:population>
      <me:population time="63095.7" logTime="4.8">
        <me:pop ref="CH2oo.log">4.95365e-37</me:pop>
        <me:pop ref="RC2.log">1.58961e-41</me:pop>
        <me:pop ref="Ring2.log">0.103942</me:pop>
        <me:pop ref="Altamine2">0.336534</me:pop>
        <me:pop ref="Formaldehyde.log">0.559524</me:pop>
      </me:population>
      <me:population time="79432.8" logTime="4.9">
        <me:pop ref="CH2oo.log">4.95365e-37</me:pop>
        <me:pop ref="RC2.log">1.58961e-41</me:pop>
        <me:pop ref="Ring2.log">0.103942</me:pop>
        <me:pop ref="Altamine2">0.336534</me:pop>
        <me:pop ref="Formaldehyde.log">0.559524</me:pop>
      </me:population>
      <me:population time="100000" logTime="5">
        <me:pop ref="CH2oo.log">4.95365e-37</me:pop>
        <me:pop ref="RC2.log">1.58961e-41</me:pop>
        <me:pop ref="Ring2.log">0.103942</me:pop>
        <me:pop ref="Altamine2">0.336534</me:pop>
        <me:pop ref="Formaldehyde.log">0.559524</me:pop>
      </me:population>
    </me:populationList>
    <me:rateList T="240" conc="1.60942e+19" bathGas="N2" units="s-1">
      <me:firstOrderLoss ref="CH2oo.log">-277.413</me:firstOrderLoss>
      <me:firstOrderLoss ref="RC2.log">-7.88116e+06</me:firstOrderLoss>
      <me:firstOrderLoss ref="Ring2.log">-5.93604e-16</me:firstOrderLoss>
      <me:firstOrderRate fromRef="CH2oo.log" toRef="RC2.log" reactionType="isomerization">240.762</me:firstOrderRate>
      <me:firstOrderRate fromRef="CH2oo.log" toRef="Ring2.log" reactionType="isomerization">3.21859</me:firstOrderRate>
      <me:firstOrderRate fromRef="RC2.log" toRef="CH2oo.log" reactionType="isomerization">7.67994e+06</me:firstOrderRate>
      <me:firstOrderRate fromRef="RC2.log" toRef="Ring2.log" reactionType="isomerization">40258.4</me:firstOrderRate>
      <me:firstOrderRate fromRef="Ring2.log" toRef="CH2oo.log" reactionType="isomerization">1.47574e-34</me:firstOrderRate>
      <me:firstOrderRate fromRef="Ring2.log" toRef="RC2.log" reactionType="isomerization">5.78674e-35</me:firstOrderRate>
      <me:firstOrderRate fromRef="CH2oo.log" toRef="Altamine2" reactionType="irreversible">12.615</me:firstOrderRate>
      <me:firstOrderRate fromRef="RC2.log" toRef="Altamine2" reactionType="irreversible">59473.5</me:firstOrderRate>
      <me:firstOrderRate fromRef="Ring2.log" toRef="Altamine2" reactionType="irreversible">6.52476e-17</me:firstOrderRate>
      <me:firstOrderRate fromRef="CH2oo.log" toRef="Formaldehyde.log+IsoC2.log" reactionType="irreversible">20.8569</me:firstOrderRate>
      <me:firstOrderRate fromRef="RC2.log" toRef="Formaldehyde.log+IsoC2.log" reactionType="irreversible">102709</me:firstOrderRate>
      <me:firstOrderRate fromRef="Ring2.log" toRef="Formaldehyde.log+IsoC2.log" reactionType="irreversible">5.28357e-16</me:firstOrderRate>
    </me:rateList>
    <me:eigenvalueList number="963" selection="12">
      <me:eigenvalue>-2.76632e+09</me:eigenvalue>
      <me:eigenvalue>-2.60984e+09</me:eigenvalue>
      <me:eigenvalue>-2.46694e+09</me:eigenvalue>
      <me:eigenvalue>-2.34115e+09</me:eigenvalue>
      <me:eigenvalue>-2.23488e+09</me:eigenvalue>
      <me:eigenvalue>-2.12696e+09</me:eigenvalue>
      <me:eigenvalue>-1.96565e+09</me:eigenvalue>
      <me:eigenvalue>-1.64872e+09</me:eigenvalue>
      <me:eigenvalue>-1.51986e+09</me:eigenvalue>
      <me:eigenvalue>-1.15818e+07</me:eigenvalue>
      <me:eigenvalue>-42.8749</me:eigenvalue>
      <me:eigenvalue>-5.93698e-16</me:eigenvalue>
    </me:eigenvalueList>
    <me:populationList T="240" conc="2.41412e+19">
      <me:population time="1e-10" logTime="-10">
        <me:pop ref="CH2oo.log">1</me:pop>
        <me:pop ref="RC2.log">2.40438e-07</me:pop>
        <me:pop ref="Ring2.log">2.77595e-09</me:pop>
        <me:pop ref="Altamine2">2.14255e-10</me:pop>
        <me:pop ref="Formaldehyde.log">3.46004e-10</me:pop>
      </me:population>
      <me:population time="1.25893e-10" logTime="-9.9">
        <me:pop ref="CH2oo.log">1</me:pop>
        <me:pop ref="RC2.log">2.52657e-07</me:pop>
        <me:pop ref="Ring2.log">3.3707e-09</me:pop>
        <me:pop ref="Altamine2">3.26945e-10</me:pop>
        <me:pop ref="Formaldehyde.log">5.28144e-10</me:pop>
      </me:population>
      <me:population time="1.58489e-10" logTime="-9.8">
        <me:pop ref="CH2oo.log">1</me:pop>
        <me:pop ref="RC2.log">2.67415e-07</me:pop>
        <me:pop ref="Ring2.log">4.06005e-09</me:pop>
        <me:pop ref="Altamine2">4.94083e-10</me:pop>
        <me:pop ref="Formaldehyde.log">7.98634e-10</me:pop>
      </me:population>
      <me:population time="1.99526e-10" logTime="-9.7">
        <me:pop ref="CH2oo.log">1</me:pop>
        <me:pop ref="RC2.log">2.85343e-07</me:pop>
        <me:pop ref="Ring2.log">4.84731e-09</me:pop>
        <me:pop ref="Altamine2">7.38552e-10</me:pop>
        <me:pop ref="Formaldehyde.log">1.19493e-09</me:pop>
      </me:population>
      <me:population time="2.51189e-10" logTime="-9.6">
        <me:pop ref="CH2oo.log">1</me:pop>
        <me:pop ref="RC2.log">3.07218e-07</me:pop>
        <me:pop ref="Ring2.log">5.733e-09</me:pop>
        <me:pop ref="Altamine2">1.0907e-09</me:pop>
        <me:pop ref="Formaldehyde.log">1.7669e-09</me:pop>
      </me:population>
      <me:population time="3.16228e-10" logTime="-9.5">
        <me:pop ref="CH2oo.log">1</me:pop>
        <me:pop ref="RC2.log">3.33986e-07</me:pop>
        <me:pop ref="Ring2.log">6.71556e-09</me:pop>
        <me:pop ref="Altamine2">1.58967e-09</me:pop>
        <me:pop ref="Formaldehyde.log">2.57918e-09</me:pop>
      </me:population>
      <me:population time="3.98107e-10" logTime="-9.4">
        <me:pop ref="CH2oo.log">1</me:pop>
        <me:pop ref="RC2.log">3.66791e-07</me:pop>
        <me:pop ref="Ring2.log">7.79333e-09</me:pop>
        <me:pop ref="Altamine2">2.28471e-09</me:pop>
        <me:pop ref="Formaldehyde.log">3.7134e-09</me:pop>
      </me:population>
      <me:population time="5.01187e-10" logTime="-9.3">
        <me:pop ref="CH2oo.log">1</me:pop>
        <me:pop ref="RC2.log">4.07037e-07</me:pop>
        <me:pop ref="Ring2.log">8.96777e-09</me:pop>
        <me:pop ref="Altamine2">3.23635e-09</me:pop>
        <me:pop ref="Formaldehyde.log">5.27044e-09</me:pop>
      </me:population>
      <me:population time="6.30957e-10" logTime="-9.2">
        <me:pop ref="CH2oo.log">1</me:pop>
        <me:pop ref="RC2.log">4.56478e-07</me:pop>
        <me:pop ref="Ring2.log">1.02477e-08</me:pop>
        <me:pop ref="Altamine2">4.51795e-09</me:pop>
        <me:pop ref="Formaldehyde.log">7.37299e-09</me:pop>
      </me:population>
      <me:population time="7.94328e-10" logTime="-9.1">
        <me:pop ref="CH2oo.log">0.999999</me:pop>
        <me:pop ref="RC2.log">5.17339e-07</me:pop>
        <me:pop ref="Ring2.log">1.16539e-08</me:pop>
        <me:pop ref="Altamine2">6.21776e-09</me:pop>
        <me:pop ref="Formaldehyde.log">1.0169e-08</me:pop>
      </me:population>
      <me:population time="1e-09" logTime="-9">
        <me:pop ref="CH2oo.log">0.999999</me:pop>
        <me:pop ref="RC2.log">5.92451e-07</me:pop>
        <me:pop ref="Ring2.log">1.32247e-08</me:pop>
        <me:pop ref="Altamine2">8.44205e-09</me:pop>
        <me:pop ref="Formaldehyde.log">1.38368e-08</me:pop>
      </me:population>
      <me:population time="1.25893e-09" logTime="-8.9">
        <me:pop ref="CH2oo.log">0.999999</me:pop>
        <me:pop ref="RC2.log">6.85416e-07</me:pop>
        <me:pop ref="Ring2.log">1.50206e-08</me:pop>
        <me:pop ref="Altamine2">1.13197e-08</me:pop>
        <me:pop ref="Formaldehyde.log">1.85923e-08</me:pop>
      </me:population>
      <me:population time="1.58489e-09" logTime="-8.8">
        <me:pop ref="CH2oo.log">0.999999</me:pop>
        <me:pop ref="RC2.log">8.00794e-07</me:pop>
        <me:pop ref="Ring2.log">1.71293e-08</me:pop>
        <me:pop ref="Altamine2">1.50088e-08</me:pop>
        <me:pop ref="Formaldehyde.log">2.46991e-08</me:pop>
      </me:population>
      <me:population time="1.99526e-09" logTime="-8.7">
        <me:pop ref="CH2oo.log">0.999999</me:pop>
        <me:pop ref="RC2.log">9.44329e-07</me:pop>
        <me:pop ref="Ring2.log">1.96698e-08</me:pop>
        <me:pop ref="Altamine2">1.97053e-08</me:pop>
        <me:pop ref="Formaldehyde.log">3.24832e-08</me:pop>
      </me:population>
      <me:population time="2.51189e-09" logTime="-8.6">
        <me:pop ref="CH2oo.log">0.999999</me:pop>
        <me:pop ref="RC2.log">1.12319e-06</me:pop>
        <me:pop ref="Ring2.log">2.27952e-08</me:pop>
        <me:pop ref="Altamine2">2.56559e-08</me:pop>
        <me:pop ref="Formaldehyde.log">4.23531e-08</me:pop>
      </me:population>
      <me:population time="3.16228e-09" logTime="-8.5">
        <me:pop ref="CH2oo.log">0.999999</me:pop>
        <me:pop ref="RC2.log">1.34625e-06</me:pop>
        <me:pop ref="Ring2.log">2.66946e-08</me:pop>
        <me:pop ref="Altamine2">3.31734e-08</me:pop>
        <me:pop ref="Formaldehyde.log">5.48272e-08</me:pop>
      </me:population>
      <me:population time="3.98107e-09" logTime="-8.4">
        <me:pop ref="CH2oo.log">0.999998</me:pop>
        <me:pop ref="RC2.log">1.62432e-06</me:pop>
        <me:pop ref="Ring2.log">3.15976e-08</me:pop>
        <me:pop ref="Altamine2">4.26574e-08</me:pop>
        <me:pop ref="Formaldehyde.log">7.05673e-08</me:pop>
      </me:population>
      <me:population time="5.01187e-09" logTime="-8.3">
        <me:pop ref="CH2oo.log">0.999998</me:pop>
        <me:pop ref="RC2.log">1.97051e-06</me:pop>
        <me:pop ref="Ring2.log">3.77842e-08</me:pop>
        <me:pop ref="Altamine2">5.46172e-08</me:pop>
        <me:pop ref="Formaldehyde.log">9.04186e-08</me:pop>
      </me:population>
      <me:population time="6.30957e-09" logTime="-8.2">
        <me:pop ref="CH2oo.log">0.999997</me:pop>
        <me:pop ref="RC2.log">2.40044e-06</me:pop>
        <me:pop ref="Ring2.log">4.56036e-08</me:pop>
        <me:pop ref="Altamine2">6.97009e-08</me:pop>
        <me:pop ref="Formaldehyde.log">1.15458e-07</me:pop>
      </me:population>
      <me:population time="7.94328e-09" logTime="-8.1">
        <me:pop ref="CH2oo.log">0.999997</me:pop>
        <me:pop ref="RC2.log">2.93257e-06</me:pop>
        <me:pop ref="Ring2.log">5.54979e-08</me:pop>
        <me:pop ref="Altamine2">8.87313e-08</me:pop>
        <me:pop ref="Formaldehyde.log">1.47052e-07</me:pop>
      </me:population>
      <me:population time="1e-08" logTime="-8">
        <me:pop ref="CH2oo.log">0.999996</me:pop>
        <me:pop ref="RC2.log">3.58831e-06</me:pop>
        <me:pop ref="Ring2.log">6.80326e-08</me:pop>
        <me:pop ref="Altamine2">1.12753e-07</me:pop>
        <me:pop ref="Formaldehyde.log">1.86937e-07</me:pop>
      </me:population>
      <me:population time="1.25893e-08" logTime="-7.9">
        <me:pop ref="CH2oo.log">0.999995</me:pop>
        <me:pop ref="RC2.log">4.39195e-06</me:pop>
        <me:pop ref="Ring2.log">8.39347e-08</me:pop>
        <me:pop ref="Altamine2">1.43093e-07</me:pop>
        <me:pop ref="Formaldehyde.log">2.37322e-07</me:pop>
      </me:population>
      <me:population time="1.58489e-08" logTime="-7.8">
        <me:pop ref="CH2oo.log">0.999994</me:pop>
        <me:pop ref="RC2.log">5.36999e-06</me:pop>
        <me:pop ref="Ring2.log">1.04141e-07</me:pop>
        <me:pop ref="Altamine2">1.8144e-07</me:pop>
        <me:pop ref="Formaldehyde.log">3.01017e-07</me:pop>
      </me:population>
      <me:population time="1.99526e-08" logTime="-7.7">
        <me:pop ref="CH2oo.log">0.999993</me:pop>
        <me:pop ref="RC2.log">6.54991e-06</me:pop>
        <me:pop ref="Ring2.log">1.29865e-07</me:pop>
        <me:pop ref="Altamine2">2.29948e-07</me:pop>
        <me:pop ref="Formaldehyde.log">3.81607e-07</me:pop>
      </me:population>
      <me:population time="2.51189e-08" logTime="-7.6">
        <me:pop ref="CH2oo.log">0.999991</me:pop>
        <me:pop ref="RC2.log">7.95779e-06</me:pop>
        <me:pop ref="Ring2.log">1.62681e-07</me:pop>
        <me:pop ref="Altamine2">2.91366e-07</me:pop>
        <me:pop ref="Formaldehyde.log">4.83672e-07</me:pop>
      </me:population>
      <me:population time="3.16228e-08" logTime="-7.5">
        <me:pop ref="CH2oo.log">0.999989</me:pop>
        <me:pop ref="RC2.log">9.61452e-06</me:pop>
        <me:pop ref="Ring2.log">2.04636e-07</me:pop>
        <me:pop ref="Altamine2">3.69207e-07</me:pop>
        <me:pop ref="Formaldehyde.log">6.13071e-07</me:pop>
      </me:population>
      <me:population time="3.98107e-08" logTime="-7.4">
        <me:pop ref="CH2oo.log">0.999987</me:pop>
        <me:pop ref="RC2.log">1.15304e-05</me:pop>
        <me:pop ref="Ring2.log">2.58398e-07</me:pop>
        <me:pop ref="Altamine2">4.67969e-07</me:pop>
        <me:pop ref="Formaldehyde.log">7.77305e-07</me:pop>
      </me:population>
      <me:population time="5.01187e-08" logTime="-7.3">
        <me:pop ref="CH2oo.log">0.999984</me:pop>
        <me:pop ref="RC2.log">1.36978e-05</me:pop>
        <me:pop ref="Ring2.log">3.27439e-07</me:pop>
        <me:pop ref="Altamine2">5.93406e-07</me:pop>
        <me:pop ref="Formaldehyde.log">9.85979e-07</me:pop>
      </me:population>
      <me:population time="6.30957e-08" logTime="-7.2">
        <me:pop ref="CH2oo.log">0.999981</me:pop>
        <me:pop ref="RC2.log">1.6083e-05</me:pop>
        <me:pop ref="Ring2.log">4.16265e-07</me:pop>
        <me:pop ref="Altamine2">7.52871e-07</me:pop>
        <me:pop ref="Formaldehyde.log">1.25137e-06</me:pop>
      </me:population>
      <me:population time="7.94328e-08" logTime="-7.1">
        <me:pop ref="CH2oo.log">0.999978</me:pop>
        <me:pop ref="RC2.log">1.86184e-05</me:pop>
        <me:pop ref="Ring2.log">5.30687e-07</me:pop>
        <me:pop ref="Altamine2">9.55736e-07</me:pop>
        <me:pop ref="Formaldehyde.log">1.58915e-06</me:pop>
      </me:population>
      <me:population time="1e-07" logTime="-7">
        <me:pop ref="CH2oo.log">0.999975</me:pop>
        <me:pop ref="RC2.log">2.11984e-05</me:pop>
        <me:pop ref="Ring2.log">6.78136e-07</me:pop>
        <me:pop ref="Altamine2">1.21389e-06</me:pop>
        <me:pop ref="Formaldehyde.log">2.01917e-06</me:pop>
      </me:population>
      <me:population time="1.25893e-07" logTime="-6.9">
        <me:pop ref="CH2oo.log">0.999971</me:pop>
        <me:pop ref="RC2.log">2.36836e-05</me:pop>
        <me:pop ref="Ring2.log">8.68001e-07</me:pop>
        <me:pop ref="Altamine2">1.54234e-06</me:pop>
        <me:pop ref="Formaldehyde.log">2.5665e-06</me:pop>
      </me:population>
      <me:population time="1.58489e-07" logTime="-6.8">
        <me:pop ref="CH2oo.log">0.999968</me:pop>
        <me:pop ref="RC2.log">2.59183e-05</me:pop>
        <me:pop ref="Ring2.log">1.112e-06</me:pop>
        <me:pop ref="Altamine2">1.95987e-06</me:pop>
        <me:pop ref="Formaldehyde.log">3.26254e-06</me:pop>
      </me:population>
      <me:population time="1.99526e-07" logTime="-6.7">
        <me:pop ref="CH2oo.log">0.999964</me:pop>
        <me:pop ref="RC2.log">2.77613e-05</me:pop>
        <me:pop ref="Ring2.log">1.42456e-06</me:pop>
        <me:pop ref="Altamine2">2.48991e-06</me:pop>
        <me:pop ref="Formaldehyde.log">4.14639e-06</me:pop>
      </me:population>
      <me:population time="2.51189e-07" logTime="-6.6">
        <me:pop ref="CH2oo.log">0.999961</me:pop>
        <me:pop ref="RC2.log">2.91251e-05</me:pop>
        <me:pop ref="Ring2.log">1.82336e-06</me:pop>
        <me:pop ref="Altamine2">3.16152e-06</me:pop>
        <me:pop ref="Formaldehyde.log">5.26656e-06</me:pop>
      </me:population>
      <me:population time="3.16228e-07" logTime="-6.5">
        <me:pop ref="CH2oo.log">0.999957</me:pop>
        <me:pop ref="RC2.log">3.00062e-05</me:pop>
        <me:pop ref="Ring2.log">2.33007e-06</me:pop>
        <me:pop ref="Altamine2">4.01082e-06</me:pop>
        <me:pop ref="Formaldehyde.log">6.6833e-06</me:pop>
      </me:population>
      <me:population time="3.98107e-07" logTime="-6.4">
        <me:pop ref="CH2oo.log">0.999953</me:pop>
        <me:pop ref="RC2.log">3.04863e-05</me:pop>
        <me:pop ref="Ring2.log">2.97147e-06</me:pop>
        <me:pop ref="Altamine2">5.08288e-06</me:pop>
        <me:pop ref="Formaldehyde.log">8.47176e-06</me:pop>
      </me:population>
      <me:population time="5.01187e-07" logTime="-6.3">
        <me:pop ref="CH2oo.log">0.999948</me:pop>
        <me:pop ref="RC2.log">3.06979e-05</me:pop>
        <me:pop ref="Ring2.log">3.78113e-06</me:pop>
        <me:pop ref="Altamine2">6.43431e-06</me:pop>
        <me:pop ref="Formaldehyde.log">1.07263e-05</me:pop>
      </me:population>
      <me:population time="6.30957e-07" logTime="-6.2">
        <me:pop ref="CH2oo.log">0.999943</me:pop>
        <me:pop ref="RC2.log">3.07693e-05</me:pop>
        <me:pop ref="Ring2.log">4.8015e-06</me:pop>
        <me:pop ref="Altamine2">8.13654e-06</me:pop>
        <me:pop ref="Formaldehyde.log">1.35662e-05</me:pop>
      </me:population>
      <me:population time="7.94328e-07" logTime="-6.1">
        <me:pop ref="CH2oo.log">0.999936</me:pop>
        <me:pop ref="RC2.log">3.07865e-05</me:pop>
        <me:pop ref="Ring2.log">6.08648e-06</me:pop>
        <me:pop ref="Altamine2">1.02798e-05</me:pop>
        <me:pop ref="Formaldehyde.log">1.71419e-05</me:pop>
      </me:population>
      <me:population time="1e-06" logTime="-6">
        <me:pop ref="CH2oo.log">0.999927</me:pop>
        <me:pop ref="RC2.log">3.0789e-05</me:pop>
        <me:pop ref="Ring2.log">7.70426e-06</me:pop>
        <me:pop ref="Altamine2">1.29782e-05</me:pop>
        <me:pop ref="Formaldehyde.log">2.16436e-05</me:pop>
      </me:population>
      <me:population time="1.25893e-06" logTime="-5.9">
        <me:pop ref="CH2oo.log">0.999916</me:pop>
        <me:pop ref="RC2.log">3.07889e-05</me:pop>
        <me:pop ref="Ring2.log">9.74092e-06</me:pop>
        <me:pop ref="Altamine2">1.63751e-05</me:pop>
        <me:pop ref="Formaldehyde.log">2.73109e-05</me:pop>
      </me:population>
      <me:population time="1.58489e-06" logTime="-5.8">
        <me:pop ref="CH2oo.log">0.999902</me:pop>
        <me:pop ref="RC2.log">3.07885e-05</me:pop>
        <me:pop ref="Ring2.log">1.23049e-05</me:pop>
        <me:pop ref="Altamine2">2.06516e-05</me:pop>
        <me:pop ref="Formaldehyde.log">3.44454e-05</me:pop>
      </me:population>
      <me:population time="1.99526e-06" logTime="-5.7">
        <me:pop ref="CH2oo.log">0.999884</me:pop>
        <me:pop ref="RC2.log">3.0788e-05</me:pop>
        <me:pop ref="Ring2.log">1.55327e-05</me:pop>
        <me:pop ref="Altamine2">2.60353e-05</me:pop>
        <me:pop ref="Formaldehyde.log">4.34271e-05</me:pop>
      </me:population>
      <me:population time="2.51189e-06" logTime="-5.6">
        <me:pop ref="CH2oo.log">0.999862</me:pop>
        <me:pop ref="RC2.log">3.07873e-05</me:pop>
        <me:pop ref="Ring2.log">1.95962e-05</me:pop>
        <me:pop ref="Altamine2">3.28128e-05</me:pop>
        <me:pop ref="Formaldehyde.log">5.47342e-05</me:pop>
      </me:population>
      <me:population time="3.16228e-06" logTime="-5.5">
        <me:pop ref="CH2oo.log">0.999834</me:pop>
        <me:pop ref="RC2.log">3.07864e-05</me:pop>
        <me:pop ref="Ring2.log">2.47117e-05</me:pop>
        <me:pop ref="Altamine2">4.1345e-05</me:pop>
        <me:pop ref="Formaldehyde.log">6.89687e-05</me:pop>
      </me:population>
      <me:population time="3.98107e-06" logTime="-5.4">
        <me:pop ref="CH2oo.log">0.999799</me:pop>
        <me:pop ref="RC2.log">3.07853e-05</me:pop>
        <me:pop ref="Ring2.log">3.11515e-05</me:pop>
        <me:pop ref="Altamine2">5.2086e-05</me:pop>
        <me:pop ref="Formaldehyde.log">8.68882e-05</me:pop>
      </me:population>
      <me:population time="5.01187e-06" logTime="-5.3">
        <me:pop ref="CH2oo.log">0.999755</me:pop>
        <me:pop ref="RC2.log">3.0784e-05</me:pop>
        <me:pop ref="Ring2.log">3.92584e-05</me:pop>
        <me:pop ref="Altamine2">6.56076e-05</me:pop>
        <me:pop ref="Formaldehyde.log">0.000109447</me:pop>
      </me:population>
      <me:population time="6.30957e-06" logTime="-5.2">
        <me:pop ref="CH2oo.log">0.999699</me:pop>
        <me:pop ref="RC2.log">3.07823e-05</me:pop>
        <me:pop ref="Ring2.log">4.94639e-05</me:pop>
        <me:pop ref="Altamine2">8.26295e-05</me:pop>
        <me:pop ref="Formaldehyde.log">0.000137845</me:pop>
      </me:population>
      <me:population time="7.94328e-06" logTime="-5.1">
        <me:pop ref="CH2oo.log">0.999629</me:pop>
        <me:pop ref="RC2.log">3.07801e-05</me:pop>
        <me:pop ref="Ring2.log">6.23111e-05</me:pop>
        <me:pop ref="Altamine2">0.000104057</me:pop>
        <me:pop ref="Formaldehyde.log">0.000173593</me:pop>
      </me:population>
      <me:population time="1e-05" logTime="-5">
        <me:pop ref="CH2oo.log">0.999541</me:pop>
        <me:pop ref="RC2.log">3.07774e-05</me:pop>
        <me:pop ref="Ring2.log">7.84834e-05</me:pop>
        <me:pop ref="Altamine2">0.000131031</me:pop>
        <me:pop ref="Formaldehyde.log">0.000218595</me:pop>
      </me:population>
      <me:population time="1.25893e-05" logTime="-4.9">
        <me:pop ref="CH2oo.log">0.99943</me:pop>
        <me:pop ref="RC2.log">3.0774e-05</me:pop>
        <me:pop ref="Ring2.log">9.88412e-05</me:pop>
        <me:pop ref="Altamine2">0.000164986</me:pop>
        <me:pop ref="Formaldehyde.log">0.000275243</me:pop>
      </me:population>
      <me:population time="1.58489e-05" logTime="-4.8">
        <me:pop ref="CH2oo.log">0.99929</me:pop>
        <me:pop ref="RC2.log">3.07697e-05</me:pop>
        <me:pop ref="Ring2.log">0.000124467</me:pop>
        <me:pop ref="Altamine2">0.000207728</me:pop>
        <me:pop ref="Formaldehyde.log">0.000346549</me:pop>
      </me:population>
      <me:population time="1.99526e-05" logTime="-4.7">
        <me:pop ref="CH2oo.log">0.999115</me:pop>
        <me:pop ref="RC2.log">3.07643e-05</me:pop>
        <me:pop ref="Ring2.log">0.000156723</me:pop>
        <me:pop ref="Altamine2">0.000261527</me:pop>
        <me:pop ref="Formaldehyde.log">0.000436304</me:pop>
      </me:population>
      <me:population time="2.51189e-05" logTime="-4.6">
        <me:pop ref="CH2oo.log">0.998893</me:pop>
        <me:pop ref="RC2.log">3.07574e-05</me:pop>
        <me:pop ref="Ring2.log">0.000197322</me:pop>
        <me:pop ref="Altamine2">0.000329244</me:pop>
        <me:pop ref="Formaldehyde.log">0.000549277</me:pop>
      </me:population>
      <me:population time="3.16228e-05" logTime="-4.5">
        <me:pop ref="CH2oo.log">0.998615</me:pop>
        <me:pop ref="RC2.log">3.07489e-05</me:pop>
        <me:pop ref="Ring2.log">0.000248421</me:pop>
        <me:pop ref="Altamine2">0.000414472</me:pop>
        <me:pop ref="Formaldehyde.log">0.000691466</me:pop>
      </me:population>
      <me:population time="3.98107e-05" logTime="-4.4">
        <me:pop ref="CH2oo.log">0.998264</me:pop>
        <me:pop ref="RC2.log">3.07381e-05</me:pop>
        <me:pop ref="Ring2.log">0.00031273</me:pop>
        <me:pop ref="Altamine2">0.000521734</me:pop>
        <me:pop ref="Formaldehyde.log">0.000870414</me:pop>
      </me:population>
      <me:population time="5.01187e-05" logTime="-4.3">
        <me:pop ref="CH2oo.log">0.997823</me:pop>
        <me:pop ref="RC2.log">3.07245e-05</me:pop>
        <me:pop ref="Ring2.log">0.000393659</me:pop>
        <me:pop ref="Altamine2">0.000656716</me:pop>
        <me:pop ref="Formaldehyde.log">0.00109561</me:pop>
      </me:population>
      <me:population time="6.30957e-05" logTime="-4.2">
        <me:pop ref="CH2oo.log">0.997268</me:pop>
        <me:pop ref="RC2.log">3.07074e-05</me:pop>
        <me:pop ref="Ring2.log">0.000495492</me:pop>
        <me:pop ref="Altamine2">0.000826563</me:pop>
        <me:pop ref="Formaldehyde.log">0.00137897</me:pop>
      </me:population>
      <me:population time="7.94328e-05" logTime="-4.1">
        <me:pop ref="CH2oo.log">0.99657</me:pop>
        <me:pop ref="RC2.log">3.06859e-05</me:pop>
        <me:pop ref="Ring2.log">0.00062361</me:pop>
        <me:pop ref="Altamine2">0.00104025</me:pop>
        <me:pop ref="Formaldehyde.log">0.00173547</me:pop>
      </me:population>
      <me:population time="0.0001" logTime="-4">
        <me:pop ref="CH2oo.log">0.995692</me:pop>
        <me:pop ref="RC2.log">3.06589e-05</me:pop>
        <me:pop ref="Ring2.log">0.000784775</me:pop>
        <me:pop ref="Altamine2">0.00130906</me:pop>
        <me:pop ref="Formaldehyde.log">0.00218393</me:pop>
      </me:population>
      <me:population time="0.000125893" logTime="-3.9">
        <me:pop ref="CH2oo.log">0.994587</me:pop>
        <me:pop ref="RC2.log">3.06248e-05</me:pop>
        <me:pop ref="Ring2.log">0.000987467</me:pop>
        <me:pop ref="Altamine2">0.00164713</me:pop>
        <me:pop ref="Formaldehyde.log">0.00274795</me:pop>
      </me:population>
      <me:population time="0.000158489" logTime="-3.8">
        <me:pop ref="CH2oo.log">0.993198</me:pop>
        <me:pop ref="RC2.log">3.05821e-05</me:pop>
        <me:pop ref="Ring2.log">0.00124232</me:pop>
        <me:pop ref="Altamine2">0.00207221</me:pop>
        <me:pop ref="Formaldehyde.log">0.00345711</me:pop>
      </me:population>
      <me:population time="0.000199526" logTime="-3.7">
        <me:pop ref="CH2oo.log">0.991452</me:pop>
        <me:pop ref="RC2.log">3.05283e-05</me:pop>
        <me:pop ref="Ring2.log">0.00156266</me:pop>
        <me:pop ref="Altamine2">0.0026065</me:pop>
        <me:pop ref="Formaldehyde.log">0.00434848</me:pop>
      </me:population>
      <me:population time="0.000251189" logTime="-3.6">
        <me:pop ref="CH2oo.log">0.989258</me:pop>
        <me:pop ref="RC2.log">3.04608e-05</me:pop>
        <me:pop ref="Ring2.log">0.00196514</me:pop>
        <me:pop ref="Altamine2">0.0032778</me:pop>
        <me:pop ref="Formaldehyde.log">0.00546843</me:pop>
      </me:population>
      <me:population time="0.000316228" logTime="-3.5">
        <me:pop ref="CH2oo.log">0.986503</me:pop>
        <me:pop ref="RC2.log">3.03759e-05</me:pop>
        <me:pop ref="Ring2.log">0.00247056</me:pop>
        <me:pop ref="Altamine2">0.00412081</me:pop>
        <me:pop ref="Formaldehyde.log">0.00687484</me:pop>
      </me:population>
      <me:population time="0.000398107" logTime="-3.4">
        <me:pop ref="CH2oo.log">0.983046</me:pop>
        <me:pop ref="RC2.log">3.02695e-05</me:pop>
        <me:pop ref="Ring2.log">0.00310486</me:pop>
        <me:pop ref="Altamine2">0.00517875</me:pop>
        <me:pop ref="Formaldehyde.log">0.00863983</me:pop>
      </me:population>
      <me:population time="0.000501187" logTime="-3.3">
        <me:pop ref="CH2oo.log">0.978711</me:pop>
        <me:pop ref="RC2.log">3.0136e-05</me:pop>
        <me:pop ref="Ring2.log">0.00390022</me:pop>
        <me:pop ref="Altamine2">0.00650535</me:pop>
        <me:pop ref="Formaldehyde.log">0.010853</me:pop>
      </me:population>
      <me:population time="0.000630957" logTime="-3.2">
        <me:pop ref="CH2oo.log">0.973281</me:pop>
        <me:pop ref="RC2.log">2.99688e-05</me:pop>
        <me:pop ref="Ring2.log">0.00489655</me:pop>
        <me:pop ref="Altamine2">0.00816713</me:pop>
        <me:pop ref="Formaldehyde.log">0.0136254</me:pop>
      </me:population>
      <me:population time="0.000794328" logTime="-3.1">
        <me:pop ref="CH2oo.log">0.966487</me:pop>
        <me:pop ref="RC2.log">2.97596e-05</me:pop>
        <me:pop ref="Ring2.log">0.00614299</me:pop>
        <me:pop ref="Altamine2">0.0102461</me:pop>
        <me:pop ref="Formaldehyde.log">0.0170938</me:pop>
      </me:population>
      <me:population time="0.001" logTime="-3">
        <me:pop ref="CH2oo.log">0.958002</me:pop>
        <me:pop ref="RC2.log">2.94983e-05</me:pop>
        <me:pop ref="Ring2.log">0.0076998</me:pop>
        <me:pop ref="Altamine2">0.0128427</me:pop>
        <me:pop ref="Formaldehyde.log">0.0214258</me:pop>
      </me:population>
      <me:population time="0.00125893" logTime="-2.9">
        <me:pop ref="CH2oo.log">0.947426</me:pop>
        <me:pop ref="RC2.log">2.91727e-05</me:pop>
        <me:pop ref="Ring2.log">0.00964029</me:pop>
        <me:pop ref="Altamine2">0.0160793</me:pop>
        <me:pop ref="Formaldehyde.log">0.0268254</me:pop>
      </me:population>
      <me:population time="0.00158489" logTime="-2.8">
        <me:pop ref="CH2oo.log">0.934277</me:pop>
        <me:pop ref="RC2.log">2.87678e-05</me:pop>
        <me:pop ref="Ring2.log">0.0120528</me:pop>
        <me:pop ref="Altamine2">0.0201031</me:pop>
        <me:pop ref="Formaldehyde.log">0.0335385</me:pop>
      </me:population>
      <me:population time="0.00199526" logTime="-2.7">
        <me:pop ref="CH2oo.log">0.917982</me:pop>
        <me:pop ref="RC2.log">2.82661e-05</me:pop>
        <me:pop ref="Ring2.log">0.0150424</me:pop>
        <me:pop ref="Altamine2">0.0250895</me:pop>
        <me:pop ref="Formaldehyde.log">0.0418574</me:pop>
      </me:population>
      <me:population time="0.00251189" logTime="-2.6">
        <me:pop ref="CH2oo.log">0.897872</me:pop>
        <me:pop ref="RC2.log">2.76469e-05</me:pop>
        <me:pop ref="Ring2.log">0.0187321</me:pop>
        <me:pop ref="Altamine2">0.0312435</me:pop>
        <me:pop ref="Formaldehyde.log">0.0521243</me:pop>
      </me:population>
      <me:population time="0.00316228" logTime="-2.5">
        <me:pop ref="CH2oo.log">0.873181</me:pop>
        <me:pop ref="RC2.log">2.68866e-05</me:pop>
        <me:pop ref="Ring2.log">0.0232623</me:pop>
        <me:pop ref="Altamine2">0.0387996</me:pop>
        <me:pop ref="Formaldehyde.log">0.0647304</me:pop>
      </me:population>
      <me:population time="0.00398107" logTime="-2.4">
        <me:pop ref="CH2oo.log">0.843059</me:pop>
        <me:pop ref="RC2.log">2.59591e-05</me:pop>
        <me:pop ref="Ring2.log">0.0287889</me:pop>
        <me:pop ref="Altamine2">0.0480175</me:pop>
        <me:pop ref="Formaldehyde.log">0.0801087</me:pop>
      </me:population>
      <me:population time="0.00501187" logTime="-2.3">
        <me:pop ref="CH2oo.log">0.806611</me:pop>
        <me:pop ref="RC2.log">2.48368e-05</me:pop>
        <me:pop ref="Ring2.log">0.0354762</me:pop>
        <me:pop ref="Altamine2">0.0591712</me:pop>
        <me:pop ref="Formaldehyde.log">0.0987169</me:pop>
      </me:population>
      <me:population time="0.00630957" logTime="-2.2">
        <me:pop ref="CH2oo.log">0.762958</me:pop>
        <me:pop ref="RC2.log">2.34926e-05</me:pop>
        <me:pop ref="Ring2.log">0.0434854</me:pop>
        <me:pop ref="Altamine2">0.0725299</me:pop>
[truncated: 79,729 more chars]
