# Supplementary material for: An Experimental and Master Equation Investigation of Kinetics of the CH2OO + RCN Reactions (R = H, CH3, C2H5) and Their Atmospheric Relevance
Source: J Phys Chem A. 2023 Jan 5;127(2):477–88. doi: 10.1021/acs.jpca.2c07073 (PMC9869398; doi:10.1021/acs.jpca.2c07073)
Supplement: Supplementary file 2 — jp2c07073_si_002.zip [file jp2c07073_si_002.zip › MESMER/ProductDistribution/CH3CN/CriegeeNitrile2XMC-out.xml]

<?xml version="1.0" encoding="utf-8" ?>
<?xml-stylesheet type='text/xsl' href='../../mesmer2.xsl' media='other'?>
<?xml-stylesheet type='text/xsl' href='../../mesmer1.xsl' media='screen'?>
<me:mesmer xmlns="http://www.xml-cml.org/schema" xmlns:me="http://www.chem.leeds.ac.uk/mesmer" xmlns:xsi="http://www.w3.org/2001/XMLSchema-instance">
  <me:title>CriegeeNitrile2</me:title>
  <moleculeList convention="">
    <molecule id="CH2oo.log" description="CH2oo.log">
      <atomArray>
        <atom id="a1" elementType="C" hydrogenCount="2" x3="1.058078" y3="-0.199923" z3="0.000000" />
        <atom id="a2" elementType="H" hydrogenCount="0" x3="1.005629" y3="-1.281919" z3="0.000000" />
        <atom id="a3" elementType="H" hydrogenCount="0" x3="1.966772" y3="0.384409" z3="0.000000" />
        <atom id="a4" elementType="O" hydrogenCount="0" x3="0.000000" y3="0.456542" z3="0.000000" />
        <atom id="a5" elementType="O" hydrogenCount="0" x3="-1.165109" y3="-0.194412" z3="0.000000" />
      </atomArray>
      <bondArray>
        <bond atomRefs2="a1 a2" order="1" />
        <bond atomRefs2="a1 a3" order="1" />
        <bond atomRefs2="a1 a4" order="1" />
        <bond atomRefs2="a4 a5" order="1" />
      </bondArray>
      <propertyList>
        <property title="File Format">
          <scalar>g16</scalar>
        </property>
        <property dictRef="me:ZPE">
          <scalar units="kcal/mol">0.0</scalar>
        </property>
        <property title="Vibrational Frequencies" dictRef="me:vibFreqs">
          <array units="cm-1">543.2489 690.0797 960.7848 979.2214 1258.1765 1422.9589 1593.2124 3137.9486 3291.0333</array>
        </property>
        <property dictRef="me:rotConsts">
          <array units="GHz">81.57743 12.67017 10.96686</array>
        </property>
        <property dictRef="me:symmetryNumber">
          <scalar>1</scalar>
        </property>
        <property dictRef="me:spinMultiplicity">
          <scalar>1</scalar>
        </property>
        <property dictRef="me:frequenciesScaleFactor" default="true">
          <scalar>1</scalar>
        </property>
      </propertyList>
      <me:DOSCMethod>ClassicalRotors</me:DOSCMethod>
    </molecule>
    <molecule id="CH3CN.log" description="CH3CN.log">
      <atomArray>
        <atom id="a1" elementType="C" hydrogenCount="0" x3="-0.281014" y3="0.000268" z3="-0.000071" />
        <atom id="a2" elementType="N" hydrogenCount="0" x3="-1.427186" y3="-0.000119" z3="0.000032" />
        <atom id="a3" elementType="C" hydrogenCount="3" x3="1.173636" y3="-0.000060" z3="0.000016" />
        <atom id="a4" elementType="H" hydrogenCount="0" x3="1.544632" y3="-0.995975" z3="0.233800" />
        <atom id="a5" elementType="H" hydrogenCount="0" x3="1.544965" y3="0.700223" z3="0.745573" />
        <atom id="a6" elementType="H" hydrogenCount="0" x3="1.544975" y3="0.295333" z3="-0.979262" />
      </atomArray>
      <bondArray>
        <bond atomRefs2="a6 a3" order="1" />
        <bond atomRefs2="a1 a3" order="1" />
        <bond atomRefs2="a1 a2" order="3" />
        <bond atomRefs2="a3 a4" order="1" />
        <bond atomRefs2="a3 a5" order="1" />
      </bondArray>
      <propertyList>
        <property title="File Format">
          <scalar>g16</scalar>
        </property>
        <property dictRef="me:ZPE">
          <scalar units="kcal/mol">0.0</scalar>
        </property>
        <property title="Vibrational Frequencies" dictRef="me:vibFreqs">
          <array units="cm-1">385.1968 385.4021 937.0092 1066.1841 1066.3197 1416.4490 1480.7657 1480.8283 2401.3797 3072.9161 3154.7676 3154.7825</array>
        </property>
        <property dictRef="me:rotConsts">
          <array units="GHz">159.75006 9.31057 9.31057</array>
        </property>
        <property dictRef="me:symmetryNumber">
          <scalar>3</scalar>
        </property>
        <property dictRef="me:spinMultiplicity">
          <scalar>1</scalar>
        </property>
        <property dictRef="me:frequenciesScaleFactor" default="true">
          <scalar>1</scalar>
        </property>
      </propertyList>
      <me:DOSCMethod>ClassicalRotors</me:DOSCMethod>
    </molecule>
    <molecule id="RC2.log" description="RC2.log">
      <atomArray>
        <atom id="a1" elementType="C" hydrogenCount="2" x3="1.788558" y3="0.724326" z3="0.193490" />
        <atom id="a2" elementType="H" hydrogenCount="0" x3="2.332156" y3="1.480807" z3="-0.353410" />
        <atom id="a3" elementType="H" hydrogenCount="0" x3="1.397808" y3="0.839485" z3="1.194230" />
        <atom id="a4" elementType="O" hydrogenCount="0" x3="1.615722" y3="-0.347725" z3="-0.408430" />
        <atom id="a5" elementType="O" hydrogenCount="0" x3="0.906335" y3="-1.310847" z3="0.219010" />
        <atom id="a6" elementType="N" hydrogenCount="0" x3="-0.891214" y3="1.550858" z3="-0.022100" />
        <atom id="a7" elementType="C" hydrogenCount="0" x3="-1.433201" y3="0.540086" z3="-0.022570" />
        <atom id="a8" elementType="C" hydrogenCount="3" x3="-2.143877" y3="-0.726366" z3="-0.023510" />
        <atom id="a9" elementType="H" hydrogenCount="0" x3="-1.614305" y3="-1.427994" z3="-0.661710" />
        <atom id="a10" elementType="H" hydrogenCount="0" x3="-3.160868" y3="-0.578279" z3="-0.378610" />
        <atom id="a11" elementType="H" hydrogenCount="0" x3="-2.161626" y3="-1.129726" z3="0.985110" />
      </atomArray>
      <bondArray>
        <bond atomRefs2="a9 a8" order="1" />
        <bond atomRefs2="a4 a1" order="1" />
        <bond atomRefs2="a4 a5" order="1" />
        <bond atomRefs2="a10 a8" order="1" />
        <bond atomRefs2="a2 a1" order="1" />
        <bond atomRefs2="a8 a7" order="1" />
        <bond atomRefs2="a8 a11" order="1" />
        <bond atomRefs2="a7 a6" order="3" />
        <bond atomRefs2="a1 a3" order="1" />
      </bondArray>
      <propertyList>
        <property title="File Format">
          <scalar>g16</scalar>
        </property>
        <property dictRef="me:ZPE">
          <scalar units="kcal/mol">-7.1975</scalar>
        </property>
        <property title="Vibrational Frequencies" dictRef="me:vibFreqs">
          <array units="cm-1">-91.4658 51.1310 97.5825 113.3958 114.9821 208.3399 392.1802 395.0184 539.3339 689.6956 933.3107 937.8778 1017.6583 1063.9909 1065.7305 1252.5788 1410.4911 1429.6498 1465.0153 1476.4423 1616.1587 2392.7383 3084.8525 3157.7501 3169.8575 3176.4850 3307.0447</array>
        </property>
        <property dictRef="me:rotConsts">
          <array units="GHz">5.50301 2.32929 1.71447</array>
        </property>
        <property dictRef="me:symmetryNumber">
          <scalar>1</scalar>
        </property>
        <property dictRef="me:spinMultiplicity">
          <scalar>1</scalar>
        </property>
        <property dictRef="me:epsilon">
          <scalar>500.6</scalar>
          <!--a-pin SI-->
        </property>
        <property dictRef="me:sigma">
          <scalar>3.19</scalar>
          <!--a-pin SI-->
        </property>
        <property dictRef="me:frequenciesScaleFactor" default="true">
          <scalar>1</scalar>
        </property>
      </propertyList>
      <me:energyTransferModel xsi:type="me:ExponentialDown">
        <me:deltaEDown units="cm-1">310</me:deltaEDown>
      </me:energyTransferModel>
      <me:DOSCMethod>ClassicalRotors</me:DOSCMethod>
      <me:DistributionCalcMethod default="true" name="Boltzmann" />
      <me:densityOfStatesList calculated="20220916_134916">
        <me:description>Rovibronic partition function calculation at various temperatures. qtot : product of QM partition functions for vibrations (1-D harmonic oscillator) and classical partition functions for rotations.  sumc : cell based partition function. sumg : grain based partition function </me:description>
        <me:densityOfStates>
          <me:T>200</me:T>
          <me:qtot>-3.36753e+06</me:qtot>
          <me:sumc>3.14171e+06</me:sumc>
          <me:sumg>3.13094e+06</me:sumg>
        </me:densityOfStates>
        <me:densityOfStates>
          <me:T>300</me:T>
          <me:qtot>-6.08595e+07</me:qtot>
          <me:sumc>3.35991e+07</me:sumc>
          <me:sumg>3.35477e+07</me:sumg>
        </me:densityOfStates>
      </me:densityOfStatesList>
    </molecule>
    <molecule id="TS2.log" description="TS2.log">
      <atomArray>
        <atom id="a1" elementType="C" hydrogenCount="2" x3="1.634627" y3="0.521938" z3="0.220765" />
        <atom id="a2" elementType="H" hydrogenCount="0" x3="1.427621" y3="0.594244" z3="1.278799" />
        <atom id="a3" elementType="H" hydrogenCount="0" x3="2.341766" y3="1.177377" z3="-0.269580" />
        <atom id="a4" elementType="O" hydrogenCount="0" x3="1.407925" y3="-0.564599" z3="-0.384069" />
        <atom id="a5" elementType="O" hydrogenCount="0" x3="0.380934" y3="-1.263632" z3="0.192971" />
        <atom id="a6" elementType="N" hydrogenCount="0" x3="-0.214634" y3="1.398401" z3="-0.086639" />
        <atom id="a7" elementType="C" hydrogenCount="0" x3="-0.964568" y3="0.509155" z3="-0.030073" />
        <atom id="a8" elementType="C" hydrogenCount="3" x3="-2.188517" y3="-0.279094" z3="-0.004970" />
        <atom id="a9" elementType="H" hydrogenCount="0" x3="-2.209171" y3="-0.879917" z3="0.901108" />
        <atom id="a10" elementType="H" hydrogenCount="0" x3="-2.202096" y3="-0.950781" z3="-0.859396" />
        <atom id="a11" elementType="H" hydrogenCount="0" x3="-3.052560" y3="0.383290" z3="-0.033354" />
      </atomArray>
      <bondArray>
        <bond atomRefs2="a10 a8" order="1" />
        <bond atomRefs2="a4 a5" order="1" />
        <bond atomRefs2="a4 a1" order="1" />
        <bond atomRefs2="a3 a1" order="1" />
        <bond id="r1" atomRefs2="a6 a7" order="3" />
        <bond atomRefs2="a11 a8" order="1" />
        <bond id="r2" atomRefs2="a7 a8" order="1" />
        <bond atomRefs2="a8 a9" order="1" />
        <bond atomRefs2="a1 a2" order="1" />
      </bondArray>
      <propertyList>
        <property title="File Format">
          <scalar>g16</scalar>
        </property>
        <property dictRef="me:ZPE">
          <scalar units="kcal/mol" lower="-20.0" upper="20.0" stepsize="0.05">-1.3047</scalar>
        </property>
        <property title="Vibrational Frequencies" dictRef="me:vibFreqs">
          <array units="cm-1">142.4025 199.8258 279.1681 438.8581 452.0182 481.4351 569.7806 844.4271 938.3491 970.5237 1054.9870 1070.7194 1104.2036 1237.8044 1401.9443 1411.2311 1469.8050 1477.8752 1564.5803 2238.5179 3072.6431 3151.7597 3156.9170 3167.5662 3282.2865</array>
        </property>
        <property dictRef="me:imFreqs">
          <array units="cm-1">-344.7093</array>
        </property>
        <property dictRef="me:rotConsts">
          <array units="GHz">6.70119 2.98424 2.18851</array>
        </property>
        <property dictRef="me:symmetryNumber">
          <scalar>1</scalar>
        </property>
        <property dictRef="me:spinMultiplicity">
          <scalar>1</scalar>
        </property>
        <property dictRef="me:frequenciesScaleFactor" default="true">
          <scalar>1</scalar>
        </property>
      </propertyList>
      <me:DOSCMethod xsi:type="me:ClassicalRotors" />
      <me:ExtraDOSCMethod xsi:type="me:HinderedRotorQM1D">
        <me:bondRef>r2</me:bondRef>
        <me:HinderedRotorPotential format="analytical" units="kJ/mol">
          <me:PotentialPoint index="0" coefficient="2.650" />
          <me:PotentialPoint index="3" coefficient="-2.650" />
        </me:HinderedRotorPotential>
        <me:periodicity>3</me:periodicity>
      </me:ExtraDOSCMethod>
      <me:densityOfStatesList calculated="20220916_134916">
        <me:description>Rovibronic partition function calculation at various temperatures. qtot : product of QM partition functions for vibrations (1-D harmonic oscillator) and classical partition functions for rotations.  sumc : cell based partition function. sumg : grain based partition function </me:description>
        <me:densityOfStates>
          <me:T>200</me:T>
          <me:qtot>258016</me:qtot>
          <me:sumc>258398</me:sumc>
          <me:sumg>257518</me:sumg>
        </me:densityOfStates>
        <me:densityOfStates>
          <me:T>300</me:T>
          <me:qtot>1.5715e+06</me:qtot>
          <me:sumc>1.57418e+06</me:sumc>
          <me:sumg>1.57178e+06</me:sumg>
        </me:densityOfStates>
      </me:densityOfStatesList>
    </molecule>
    <molecule id="Ring2.log" description="Ring2.log">
      <atomArray>
        <atom id="a1" elementType="O" hydrogenCount="0" x3="-1.074824" y3="-0.165921" z3="0.000000" />
        <atom id="a2" elementType="O" hydrogenCount="0" x3="-0.529495" y3="-1.491948" z3="0.000000" />
        <atom id="a3" elementType="C" hydrogenCount="2" x3="0.906314" y3="-1.305534" z3="0.000000" />
        <atom id="a4" elementType="N" hydrogenCount="0" x3="1.139235" y3="0.111176" z3="0.000000" />
        <atom id="a5" elementType="C" hydrogenCount="0" x3="0.000000" y3="0.651566" z3="0.000000" />
        <atom id="a6" elementType="H" hydrogenCount="0" x3="1.317810" y3="-1.776916" z3="0.896124" />
        <atom id="a7" elementType="H" hydrogenCount="0" x3="1.317810" y3="-1.776916" z3="-0.896124" />
        <atom id="a8" elementType="C" hydrogenCount="3" x3="-0.328651" y3="2.098945" z3="0.000000" />
        <atom id="a9" elementType="H" hydrogenCount="0" x3="-0.917553" y3="2.349053" z3="0.881227" />
        <atom id="a10" elementType="H" hydrogenCount="0" x3="-0.917553" y3="2.349053" z3="-0.881227" />
        <atom id="a11" elementType="H" hydrogenCount="0" x3="0.593408" y3="2.670580" z3="0.000000" />
      </atomArray>
      <bondArray>
        <bond atomRefs2="a7 a3" order="1" />
        <bond atomRefs2="a10 a8" order="1" />
        <bond atomRefs2="a1 a2" order="1" />
        <bond atomRefs2="a1 a5" order="1" />
        <bond atomRefs2="a2 a3" order="1" />
        <bond atomRefs2="a3 a4" order="1" />
        <bond atomRefs2="a3 a6" order="1" />
        <bond atomRefs2="a4 a5" order="2" />
        <bond id="r1" atomRefs2="a5 a8" order="1" />
        <bond atomRefs2="a8 a11" order="1" />
        <bond atomRefs2="a8 a9" order="1" />
      </bondArray>
      <propertyList>
        <property title="File Format">
          <scalar>g16</scalar>
        </property>
        <property dictRef="me:ZPE">
          <scalar units="kcal/mol">-51.2925</scalar>
        </property>
        <property title="Vibrational Frequencies" dictRef="me:vibFreqs">
          <array units="cm-1">161.504884 252.5722461 340.9294222 640.2827605 653.613022 761.8629812 828.3654114 959.7040116 973.8041967 980.0497218 996.7149151 1101.964699 1126.80644 1219.764929 1278.597355 1379.387053 1423.711698 1489.079099 1497.601821 1539.654845 1733.151548 3071.002138 3111.24375 3169.308965 3195.700645 3233.556577</array>
        </property>
        <property dictRef="me:rotConsts">
          <array units="GHz">8.55785 3.50288 2.56587</array>
        </property>
        <property dictRef="me:symmetryNumber">
          <scalar>1</scalar>
        </property>
        <property dictRef="me:spinMultiplicity">
          <scalar>1</scalar>
        </property>
        <property dictRef="me:epsilon">
          <scalar>477.2</scalar>
          <!--a-pin SI-->
        </property>
        <property dictRef="me:sigma">
          <scalar>5.31</scalar>
          <!--a-pin SI-->
        </property>
        <property dictRef="me:frequenciesScaleFactor" default="true">
          <scalar>1</scalar>
        </property>
      </propertyList>
      <me:energyTransferModel xsi:type="me:ExponentialDown">
        <me:deltaEDown units="cm-1">310</me:deltaEDown>
      </me:energyTransferModel>
      <me:DOSCMethod>ClassicalRotors</me:DOSCMethod>
      <me:ExtraDOSCMethod xsi:type="me:HinderedRotorQM1D">
        <me:bondRef>r1</me:bondRef>
        <me:HinderedRotorPotential format="analytical" units="kJ/mol">
          <me:PotentialPoint index="0" coefficient="1.665" />
          <me:PotentialPoint index="3" coefficient="-1.665" />
        </me:HinderedRotorPotential>
        <me:periodicity>3</me:periodicity>
      </me:ExtraDOSCMethod>
      <me:DistributionCalcMethod default="true" name="Boltzmann" />
      <me:densityOfStatesList calculated="20220916_134916">
        <me:description>Rovibronic partition function calculation at various temperatures. qtot : product of QM partition functions for vibrations (1-D harmonic oscillator) and classical partition functions for rotations.  sumc : cell based partition function. sumg : grain based partition function </me:description>
        <me:densityOfStates>
          <me:T>200</me:T>
          <me:qtot>215280</me:qtot>
          <me:sumc>214913</me:sumc>
          <me:sumg>214178</me:sumg>
        </me:densityOfStates>
        <me:densityOfStates>
          <me:T>300</me:T>
          <me:qtot>1.06676e+06</me:qtot>
          <me:sumc>1.0639e+06</me:sumc>
          <me:sumg>1.06227e+06</me:sumg>
        </me:densityOfStates>
      </me:densityOfStatesList>
    </molecule>
    <molecule id="STS2.log" description="STS2.log">
      <atomArray>
        <atom id="a1" elementType="O" hydrogenCount="0" x3="-0.484134" y3="1.244388" z3="0.046095" />
        <atom id="a2" elementType="O" hydrogenCount="0" x3="1.835001" y3="0.663577" z3="-0.080670" />
        <atom id="a3" elementType="C" hydrogenCount="2" x3="1.937633" y3="-0.546212" z3="0.054762" />
        <atom id="a4" elementType="N" hydrogenCount="0" x3="-0.099820" y3="-1.079961" z3="-0.026727" />
        <atom id="a5" elementType="C" hydrogenCount="0" x3="-0.729911" y3="0.014930" z3="0.004884" />
        <atom id="a6" elementType="H" hydrogenCount="0" x3="2.141762" y3="-1.200382" z3="-0.804350" />
        <atom id="a7" elementType="H" hydrogenCount="0" x3="2.024518" y3="-1.001831" z3="1.051837" />
        <atom id="a8" elementType="C" hydrogenCount="3" x3="-2.281611" y3="-0.243050" z3="-0.014417" />
        <atom id="a9" elementType="H" hydrogenCount="0" x3="-2.675706" y3="0.253067" z3="-0.896122" />
        <atom id="a10" elementType="H" hydrogenCount="0" x3="-2.690290" y3="0.201133" z3="0.888070" />
        <atom id="a11" elementType="H" hydrogenCount="0" x3="-2.465145" y3="-1.309998" z3="-0.047115" />
      </atomArray>
      <bondArray>
        <bond atomRefs2="a9 a8" order="1" />
        <bond atomRefs2="a6 a3" order="1" />
        <bond atomRefs2="a2 a3" order="2" />
        <bond atomRefs2="a11 a8" order="1" />
        <bond atomRefs2="a4 a5" order="1" />
        <bond id="r1" atomRefs2="a8 a5" order="1" />
        <bond atomRefs2="a8 a10" order="1" />
        <bond atomRefs2="a5 a1" order="2" />
        <bond atomRefs2="a3 a7" order="1" />
      </bondArray>
      <propertyList>
        <property title="File Format">
          <scalar>g16</scalar>
        </property>
        <property dictRef="me:ZPE">
          <scalar units="kcal/mol">-19.7883</scalar>
        </property>
        <property title="Vibrational Frequencies" dictRef="me:vibFreqs">
          <array units="cm-1">96.39687116 136.2474171 218.414561 387.8437728 480.2566096 570.6485064 616.9778715 841.2344012 910.2266048 1022.904879 1030.80296 1103.504891 1189.552905 1232.428067 1377.652431 1393.851867 1488.333064 1501.13743 1537.225028 1819.817839 3019.251407 3124.91481 3130.416703 3236.623006 3268.764322</array>
        </property>
        <property dictRef="me:imFreqs">
          <array units="cm-1">-466.3901046</array>
        </property>
        <property dictRef="me:rotConsts">
          <array units="GHz">8.0274563 2.8855691 2.2140320</array>
        </property>
        <property dictRef="me:symmetryNumber">
          <scalar>1</scalar>
        </property>
        <property dictRef="me:TSOpticalSymmetryNumber">
          <scalar>2</scalar>
        </property>
        <property dictRef="me:spinMultiplicity">
          <scalar>1</scalar>
        </property>
        <property dictRef="me:frequenciesScaleFactor" default="true">
          <scalar>1</scalar>
        </property>
      </propertyList>
      <me:DOSCMethod xsi:type="me:ClassicalRotors" />
      <me:ExtraDOSCMethod xsi:type="me:HinderedRotorQM1D">
        <me:bondRef>r1</me:bondRef>
        <me:HinderedRotorPotential format="analytical" units="kJ/mol">
          <me:PotentialPoint index="0" coefficient="3.520" />
          <me:PotentialPoint index="3" coefficient="-3.520" />
        </me:HinderedRotorPotential>
        <me:periodicity>3</me:periodicity>
      </me:ExtraDOSCMethod>
      <me:densityOfStatesList calculated="20220916_134916">
        <me:description>Rovibronic partition function calculation at various temperatures. qtot : product of QM partition functions for vibrations (1-D harmonic oscillator) and classical partition functions for rotations.  sumc : cell based partition function. sumg : grain based partition function </me:description>
        <me:densityOfStates>
          <me:T>200</me:T>
          <me:qtot>931853</me:qtot>
          <me:sumc>936041</me:sumc>
          <me:sumg>932842</me:sumg>
        </me:densityOfStates>
        <me:densityOfStates>
          <me:T>300</me:T>
          <me:qtot>6.7253e+06</me:qtot>
          <me:sumc>6.76163e+06</me:sumc>
          <me:sumg>6.7513e+06</me:sumg>
        </me:densityOfStates>
      </me:densityOfStatesList>
    </molecule>
    <molecule id="PC2.log" description="PC2.log">
      <atomArray>
        <atom id="a1" elementType="C" hydrogenCount="2" x3="2.285468" y3="-0.235345" z3="0.017680" />
        <atom id="a2" elementType="H" hydrogenCount="0" x3="2.814742" y3="0.105256" z3="-0.888958" />
        <atom id="a3" elementType="H" hydrogenCount="0" x3="2.499247" y3="0.319540" z3="0.946602" />
        <atom id="a4" elementType="O" hydrogenCount="0" x3="1.517279" y3="-1.155732" z3="-0.008269" />
        <atom id="a5" elementType="N" hydrogenCount="0" x3="-1.587627" y3="0.191949" z3="-0.007707" />
        <atom id="a6" elementType="C" hydrogenCount="0" x3="-0.717038" y3="1.002139" z3="-0.007188" />
        <atom id="a7" elementType="O" hydrogenCount="0" x3="0.057450" y3="1.882416" z3="-0.008502" />
        <atom id="a8" elementType="C" hydrogenCount="3" x3="-1.783007" y3="-1.231248" z3="0.006647" />
        <atom id="a9" elementType="H" hydrogenCount="0" x3="-2.847750" y3="-1.439900" z3="0.068308" />
        <atom id="a10" elementType="H" hydrogenCount="0" x3="-1.278832" y3="-1.677386" z3="0.862080" />
        <atom id="a11" elementType="H" hydrogenCount="0" x3="-1.384390" y3="-1.677897" z3="-0.902746" />
      </atomArray>
      <bondArray>
        <bond atomRefs2="a11 a8" order="1" />
        <bond atomRefs2="a2 a1" order="1" />
        <bond atomRefs2="a7 a6" order="2" />
        <bond atomRefs2="a4 a1" order="2" />
        <bond atomRefs2="a5 a6" order="2" />
        <bond atomRefs2="a5 a8" order="1" />
        <bond atomRefs2="a8 a9" order="1" />
        <bond atomRefs2="a8 a10" order="1" />
        <bond atomRefs2="a1 a3" order="1" />
      </bondArray>
      <propertyList>
        <property title="File Format">
          <scalar>g16</scalar>
        </property>
        <property dictRef="me:ZPE">
          <scalar units="kcal/mol">-99.3404</scalar>
        </property>
        <property title="Vibrational Frequencies" dictRef="me:vibFreqs">
          <array units="cm-1">97.5054 32.1959 47.3685 55.5768 62.8084 82.7198 117.3789 180.1137 612.2262 652.3261 893.3231 1140.6679 1160.3475 1214.2153 1273.0620 1467.2225 1490.3818 1506.5603 1531.1951 1539.1919 1843.0009 2398.8373 2930.9405 2999.3245 3063.2127 3137.1223 3152.1955</array>
        </property>
        <property dictRef="me:rotConsts">
          <array units="GHz">4.23346 2.41212 1.56789</array>
        </property>
        <property dictRef="me:symmetryNumber">
          <scalar>1</scalar>
        </property>
        <property dictRef="me:spinMultiplicity">
          <scalar>1</scalar>
        </property>
        <property dictRef="me:epsilon">
          <scalar>446.7</scalar>
          <!--a-pin SI-->
        </property>
        <property dictRef="me:sigma">
          <scalar>4.17</scalar>
          <!--a-pin SI-->
        </property>
      </propertyList>
      <me:energyTransferModel xsi:type="me:ExponentialDown">
        <me:deltaEDown units="cm-1">310</me:deltaEDown>
      </me:energyTransferModel>
      <me:DOSCMethod>ClassicalRotors</me:DOSCMethod>
    </molecule>
    <molecule id="Formaldehyde.log" description="Formaldehyde.log">
      <atomArray>
        <atom id="a1" elementType="C" hydrogenCount="2" x3="0.000000" y3="0.000000" z3="-0.525299" />
        <atom id="a2" elementType="H" hydrogenCount="0" x3="0.000000" y3="0.938820" z3="-1.108161" />
        <atom id="a3" elementType="H" hydrogenCount="0" x3="0.000000" y3="-0.938820" z3="-1.108161" />
        <atom id="a4" elementType="O" hydrogenCount="0" x3="0.000000" y3="0.000000" z3="0.671015" />
      </atomArray>
      <bondArray>
        <bond atomRefs2="a2 a1" order="1" />
        <bond atomRefs2="a3 a1" order="1" />
        <bond atomRefs2="a1 a4" order="2" />
      </bondArray>
      <propertyList>
        <property title="File Format">
          <scalar>g16</scalar>
        </property>
        <property dictRef="me:ZPE">
          <scalar units="kcal/mol">0.0</scalar>
        </property>
        <property title="Vibrational Frequencies" dictRef="me:vibFreqs">
          <array units="cm-1">1208.4168 1272.1648 1536.5095 1852.8375 2913.2769 2974.1737</array>
        </property>
        <property dictRef="me:rotConsts">
          <array units="GHz">284.47071 39.39723 34.60472</array>
        </property>
        <property dictRef="me:symmetryNumber">
          <scalar>2</scalar>
        </property>
        <property dictRef="me:spinMultiplicity">
          <scalar>1</scalar>
        </property>
        <property dictRef="me:frequenciesScaleFactor" default="true">
          <scalar>1</scalar>
        </property>
      </propertyList>
      <me:DOSCMethod>ClassicalRotors</me:DOSCMethod>
    </molecule>
    <molecule id="IsoC2.log" description="IsoC2.log">
      <atomArray>
        <atom id="a1" elementType="O" hydrogenCount="0" x3="1.882603" y3="0.151278" z3="0.000006" />
        <atom id="a2" elementType="C" hydrogenCount="0" x3="0.733790" y3="-0.060751" z3="-0.000003" />
        <atom id="a3" elementType="N" hydrogenCount="0" x3="-0.410420" y3="-0.400209" z3="-0.000015" />
        <atom id="a4" elementType="C" hydrogenCount="3" x3="-1.727025" y3="0.170276" z3="0.000002" />
        <atom id="a5" elementType="H" hydrogenCount="0" x3="-1.883755" y3="0.784807" z3="-0.886426" />
        <atom id="a6" elementType="H" hydrogenCount="0" x3="-1.884959" y3="0.781718" z3="0.888351" />
        <atom id="a7" elementType="H" hydrogenCount="0" x3="-2.459752" y3="-0.632435" z3="-0.001866" />
      </atomArray>
      <bondArray>
        <bond atomRefs2="a5 a4" order="1" />
        <bond atomRefs2="a7 a4" order="1" />
        <bond atomRefs2="a3 a2" order="2" />
        <bond atomRefs2="a3 a4" order="1" />
        <bond atomRefs2="a2 a1" order="2" />
        <bond atomRefs2="a4 a6" order="1" />
      </bondArray>
      <propertyList>
        <property title="File Format">
          <scalar>g16</scalar>
        </property>
        <property dictRef="me:ZPE">
          <scalar units="kcal/mol">-95.7531</scalar>
        </property>
        <property title="Vibrational Frequencies" dictRef="me:vibFreqs">
          <array units="cm-1">47.6344 165.6066 613.2216 656.0384 898.0581 1139.1631 1162.4514 1467.8808 1496.0301 1514.7746 1536.9177 2396.7472 3051.9925 3120.6653 3146.7420</array>
        </property>
        <property dictRef="me:rotConsts">
          <array units="GHz">81.60827 4.37575 4.26431</array>
        </property>
        <property dictRef="me:symmetryNumber">
          <scalar>1</scalar>
        </property>
        <property dictRef="me:spinMultiplicity">
          <scalar>1</scalar>
        </property>
        <property dictRef="me:frequenciesScaleFactor" default="true">
          <scalar>1</scalar>
        </property>
      </propertyList>
      <me:DOSCMethod>ClassicalRotors</me:DOSCMethod>
    </molecule>
    <molecule id="TSH2" description="TSH2">
      <atomArray>
        <atom id="a1" elementType="O" hydrogenCount="0" x3="-1.818280" y3="0.585150" z3="-0.064810" />
        <atom id="a2" elementType="O" hydrogenCount="0" x3="0.326580" y3="1.262010" z3="0.032390" />
        <atom id="a3" elementType="C" hydrogenCount="0" x3="0.703120" y3="0.105080" z3="-0.091510" />
        <atom id="a4" elementType="N" hydrogenCount="0" x3="-0.106730" y3="-0.992770" z3="-0.182810" />
        <atom id="a5" elementType="C" hydrogenCount="2" x3="-1.406930" y3="-0.614600" z3="0.175120" />
        <atom id="a6" elementType="H" hydrogenCount="0" x3="-1.748140" y3="-1.130270" z3="1.095130" />
        <atom id="a7" elementType="H" hydrogenCount="0" x3="-1.935530" y3="-1.158070" z3="-0.678740" />
        <atom id="a8" elementType="C" hydrogenCount="3" x3="2.172200" y3="-0.247040" z3="0.052970" />
        <atom id="a9" elementType="H" hydrogenCount="0" x3="2.386370" y3="-1.148790" z3="-0.513370" />
        <atom id="a10" elementType="H" hydrogenCount="0" x3="2.386930" y3="-0.436500" z3="1.103880" />
        <atom id="a11" elementType="H" hydrogenCount="0" x3="2.780720" y3="0.585150" z3="-0.287350" />
      </atomArray>
      <bondArray>
        <bond atomRefs2="a7 a5" order="1" />
        <bond atomRefs2="a9 a8" order="1" />
        <bond atomRefs2="a11 a8" order="1" />
        <bond atomRefs2="a4 a3" order="1" />
        <bond atomRefs2="a4 a5" order="1" />
        <bond atomRefs2="a3 a2" order="2" />
        <bond id="r1" atomRefs2="a3 a8" order="1" />
        <bond atomRefs2="a1 a5" order="1" />
        <bond atomRefs2="a8 a10" order="1" />
        <bond atomRefs2="a5 a6" order="1" />
      </bondArray>
      <propertyList>
        <property title="File Format">
          <scalar>g16</scalar>
        </property>
        <property dictRef="me:ZPE">
          <scalar units="kcal/mol">-18.4841</scalar>
        </property>
        <property title="Vibrational Frequencies" dictRef="me:vibFreqs">
          <array units="cm-1">57.5489 125.7094 342.0366 454.5074 542.1973 602.2907 686.8756 747.4249 933.8332 992.1645 1031.2743 1059.8024 1175.4813 1224.8673 1307.9443 1387.6827 1392.8462 1475.7022 1482.2046 1606.0440 2689.1822 2894.9536 3076.2519 3157.9803 3186.3910</array>
        </property>
        <property dictRef="me:imFreqs">
          <array units="cm-1">-408.0408</array>
        </property>
        <property dictRef="me:rotConsts">
          <array units="GHz">8.59469 2.94957 2.28104</array>
        </property>
        <property dictRef="me:symmetryNumber">
          <scalar>1</scalar>
        </property>
        <property dictRef="me:TSOpticalSymmetryNumber">
          <scalar>2</scalar>
        </property>
        <property dictRef="me:spinMultiplicity">
          <scalar>1</scalar>
        </property>
        <property dictRef="me:frequenciesScaleFactor" default="true">
          <scalar>1</scalar>
        </property>
      </propertyList>
      <me:DOSCMethod>ClassicalRotors</me:DOSCMethod>
      <me:ExtraDOSCMethod xsi:type="me:HinderedRotorQM1D">
        <me:bondRef>r1</me:bondRef>
        <me:HinderedRotorPotential format="analytical" units="kJ/mol">
          <me:PotentialPoint index="0" coefficient="0.809" />
          <me:PotentialPoint index="3" coefficient="-0.809" />
        </me:HinderedRotorPotential>
        <me:periodicity>3</me:periodicity>
      </me:ExtraDOSCMethod>
      <me:densityOfStatesList calculated="20220916_134917">
        <me:description>Rovibronic partition function calculation at various temperatures. qtot : product of QM partition functions for vibrations (1-D harmonic oscillator) and classical partition functions for rotations.  sumc : cell based partition function. sumg : grain based partition function </me:description>
        <me:densityOfStates>
          <me:T>200</me:T>
          <me:qtot>1.86435e+06</me:qtot>
          <me:sumc>1.84695e+06</me:sumc>
          <me:sumg>1.84062e+06</me:sumg>
        </me:densityOfStates>
        <me:densityOfStates>
          <me:T>300</me:T>
          <me:qtot>1.21317e+07</me:qtot>
          <me:sumc>1.20162e+07</me:sumc>
          <me:sumg>1.19979e+07</me:sumg>
        </me:densityOfStates>
      </me:densityOfStatesList>
    </molecule>
    <molecule id="Altamine2" description="Altamine2">
      <atomArray>
        <atom id="a1" elementType="O" hydrogenCount="0" x3="-1.059830" y3="1.373250" z3="-0.000280" />
        <atom id="a2" elementType="O" hydrogenCount="0" x3="2.579280" y3="-0.314830" z3="-0.000180" />
        <atom id="a3" elementType="C" hydrogenCount="1" x3="1.517780" y3="0.248300" z3="0.000470" />
        <atom id="a4" elementType="N" hydrogenCount="1" x3="0.316270" y3="-0.434700" z3="-0.000120" />
        <atom id="a5" elementType="C" hydrogenCount="0" x3="-0.934890" y3="0.175470" z3="-0.000170" />
        <atom id="a6" elementType="H" hydrogenCount="0" x3="1.390320" y3="1.336540" z3="0.001370" />
        <atom id="a7" elementType="H" hydrogenCount="0" x3="0.381090" y3="-1.440360" z3="-0.001180" />
        <atom id="a8" elementType="C" hydrogenCount="3" x3="-2.088240" y3="-0.793260" z3="0.000220" />
        <atom id="a9" elementType="H" hydrogenCount="0" x3="-3.019180" y3="-0.236430" z3="-0.000180" />
        <atom id="a10" elementType="H" hydrogenCount="0" x3="-2.044830" y3="-1.432950" z3="0.882490" />
        <atom id="a11" elementType="H" hydrogenCount="0" x3="-2.044810" y3="-1.434200" z3="-0.881140" />
      </atomArray>
      <bondArray>
        <bond atomRefs2="a11 a8" order="1" />
        <bond atomRefs2="a7 a4" order="1" />
        <bond atomRefs2="a1 a5" order="2" />
        <bond atomRefs2="a2 a3" order="2" />
        <bond atomRefs2="a9 a8" order="1" />
        <bond atomRefs2="a5 a4" order="1" />
        <bond atomRefs2="a5 a8" order="1" />
        <bond atomRefs2="a4 a3" order="1" />
        <bond atomRefs2="a8 a10" order="1" />
        <bond atomRefs2="a3 a6" order="1" />
      </bondArray>
      <propertyList>
        <property title="File Format">
          <scalar>g16</scalar>
        </property>
        <property dictRef="me:ZPE">
          <scalar units="kcal/mol">-130.8905</scalar>
        </property>
        <property title="Vibrational Frequencies" dictRef="me:vibFreqs">
          <array units="cm-1">74.8192 124.7933 185.9306 209.9930 402.4426 532.3986 594.9896 641.8914 677.8377 985.9852 998.0245 1065.5082 1068.8170 1215.0547 1234.7281 1386.2336 1407.5394 1470.6098 1488.7420 1511.7346 1812.9950 1851.1842 3059.5316 3071.8972 3128.3046 3184.5444 3635.0367</array>
        </property>
        <property dictRef="me:rotConsts">
          <array units="GHz">9.67227 2.12756 1.76302</array>
        </property>
        <property dictRef="me:symmetryNumber">
          <scalar>1</scalar>
        </property>
        <property dictRef="me:spinMultiplicity">
          <scalar>1</scalar>
        </property>
        <property dictRef="me:epsilon">
          <scalar>488.9</scalar>
          <!--a-pin SI-->
        </property>
        <property dictRef="me:sigma">
          <scalar>5.20</scalar>
          <!--a-pin SI-->
        </property>
        <property dictRef="me:frequenciesScaleFactor" default="true">
          <scalar>1</scalar>
        </property>
      </propertyList>
      <me:energyTransferModel xsi:type="me:ExponentialDown">
        <me:deltaEDown units="cm-1">540</me:deltaEDown>
      </me:energyTransferModel>
      <me:DOSCMethod>ClassicalRotors</me:DOSCMethod>
      <me:DistributionCalcMethod default="true" name="Boltzmann" />
      <me:densityOfStatesList calculated="20220916_134917">
        <me:description>Rovibronic partition function calculation at various temperatures. qtot : product of QM partition functions for vibrations (1-D harmonic oscillator) and classical partition functions for rotations.  sumc : cell based partition function. sumg : grain based partition function </me:description>
        <me:densityOfStates>
          <me:T>200</me:T>
          <me:qtot>625568</me:qtot>
          <me:sumc>623818</me:sumc>
          <me:sumg>621681</me:sumg>
        </me:densityOfStates>
        <me:densityOfStates>
          <me:T>300</me:T>
          <me:qtot>4.36942e+06</me:qtot>
          <me:sumc>4.35621e+06</me:sumc>
          <me:sumg>4.34956e+06</me:sumg>
        </me:densityOfStates>
      </me:densityOfStatesList>
    </molecule>
    <molecule id="TSCO" description="TSCO">
      <atomArray>
        <atom id="a1" elementType="O" hydrogenCount="1" x3="-0.647913" y3="1.290077" z3="0.000051" />
        <atom id="a2" elementType="O" hydrogenCount="0" x3="2.614063" y3="-0.253092" z3="-0.000078" />
        <atom id="a3" elementType="C" hydrogenCount="0" x3="1.581997" y3="0.275484" z3="-0.000037" />
        <atom id="a4" elementType="N" hydrogenCount="1" x3="0.163014" y3="-0.769762" z3="-0.000017" />
        <atom id="a5" elementType="C" hydrogenCount="0" x3="-0.871644" y3="0.028866" z3="0.000025" />
        <atom id="a6" elementType="H" hydrogenCount="0" x3="0.541208" y3="1.234980" z3="0.000016" />
        <atom id="a7" elementType="H" hydrogenCount="0" x3="0.022340" y3="-1.768137" z3="-0.000041" />
        <atom id="a8" elementType="C" hydrogenCount="3" x3="-2.291189" y3="-0.435408" z3="0.000047" />
        <atom id="a9" elementType="H" hydrogenCount="0" x3="-2.793594" y3="-0.033758" z3="-0.878898" />
        <atom id="a10" elementType="H" hydrogenCount="0" x3="-2.793554" y3="-0.033799" z3="0.879032" />
        <atom id="a11" elementType="H" hydrogenCount="0" x3="-2.361680" y3="-1.520477" z3="0.000023" />
      </atomArray>
      <bondArray>
        <bond atomRefs2="a9 a8" order="1" />
        <bond atomRefs2="a2 a3" order="2" />
        <bond atomRefs2="a7 a4" order="1" />
        <bond atomRefs2="a3 a4" order="1" />
        <bond atomRefs2="a4 a5" order="1" />
        <bond atomRefs2="a6 a1" order="1" />
        <bond atomRefs2="a11 a8" order="1" />
        <bond id="r1" atomRefs2="a5 a8" order="1" />
        <bond atomRefs2="a5 a1" order="1" />
        <bond atomRefs2="a8 a10" order="1" />
      </bondArray>
      <propertyList>
        <property title="File Format">
          <scalar>g16</scalar>
        </property>
        <property dictRef="me:ZPE">
          <scalar units="kcal/mol">-89.0019</scalar>
        </property>
        <property title="Vibrational Frequencies" dictRef="me:vibFreqs">
          <array units="cm-1">35.9546 218.1252 237.2389 435.5624 528.3367 563.7144 653.354 680.558 806.0618 984.0206 1031.1583 1071.6724 1156.8846 1294.5865 1402.2486 1471.6972 1474.9639 1533.9036 1652.3527 1876.775 2027.3699 3067.4457 3146.4512 3162.8889 3620.7761</array>
        </property>
        <property dictRef="me:imFreqs">
          <array units="cm-1">-1329.2198</array>
        </property>
        <property dictRef="me:rotConsts">
          <array units="GHz">10.62657 2.09505 1.76911</array>
        </property>
        <property dictRef="me:TSOpticalSymmetryNumber">
          <scalar>1</scalar>
        </property>
        <property dictRef="me:symmetryNumber">
          <scalar>1</scalar>
        </property>
        <property dictRef="me:spinMultiplicity">
          <scalar>1</scalar>
        </property>
        <property dictRef="me:frequenciesScaleFactor" default="true">
          <scalar>1</scalar>
        </property>
      </propertyList>
      <me:DOSCMethod>ClassicalRotors</me:DOSCMethod>
      <me:ExtraDOSCMethod xsi:type="me:HinderedRotorQM1D">
        <me:bondRef>r1</me:bondRef>
        <me:HinderedRotorPotential format="analytical" units="kJ/mol">
          <me:PotentialPoint index="0" coefficient="1.254" />
          <me:PotentialPoint index="3" coefficient="-1.254" />
        </me:HinderedRotorPotential>
        <me:periodicity>3</me:periodicity>
      </me:ExtraDOSCMethod>
      <me:densityOfStatesList calculated="20220916_134917">
        <me:description>Rovibronic partition function calculation at various temperatures. qtot : product of QM partition functions for vibrations (1-D harmonic oscillator) and classical partition functions for rotations.  sumc : cell based partition function. sumg : grain based partition function </me:description>
        <me:densityOfStates>
          <me:T>200</me:T>
          <me:qtot>1.27715e+06</me:qtot>
          <me:sumc>1.27764e+06</me:sumc>
          <me:sumg>1.27327e+06</me:sumg>
        </me:densityOfStates>
        <me:densityOfStates>
          <me:T>300</me:T>
          <me:qtot>8.90225e+06</me:qtot>
          <me:sumc>8.90279e+06</me:sumc>
          <me:sumg>8.88919e+06</me:sumg>
        </me:densityOfStates>
      </me:densityOfStatesList>
    </molecule>
    <molecule id="APC" description="Formamide+CO Complex">
      <atomArray>
        <atom id="a1" elementType="O" hydrogenCount="1" x3="0.673901" y3="-1.159622" z3="-0.000160" />
        <atom id="a2" elementType="O" hydrogenCount="0" x3="-3.300281" y3="0.277615" z3="0.000138" />
        <atom id="a3" elementType="C" hydrogenCount="0" x3="-2.423337" y3="-0.422275" z3="0.000036" />
        <atom id="a4" elementType="N" hydrogenCount="1" x3="0.390549" y3="1.081409" z3="-0.000237" />
        <atom id="a5" elementType="C" hydrogenCount="0" x3="1.173258" y3="0.086467" z3="0.000038" />
        <atom id="a6" elementType="H" hydrogenCount="0" x3="-0.290962" y3="-1.085618" z3="-0.000394" />
        <atom id="a7" elementType="H" hydrogenCount="0" x3="0.904637" y3="1.953371" z3="-0.000254" />
        <atom id="a8" elementType="C" hydrogenCount="3" x3="2.670956" y3="0.076445" z3="0.000210" />
        <atom id="a9" elementType="H" hydrogenCount="0" x3="3.034382" y3="-0.456291" z3="-0.878055" />
        <atom id="a10" elementType="H" hydrogenCount="0" x3="3.034153" y3="-0.456201" z3="0.878623" />
        <atom id="a11" elementType="H" hydrogenCount="0" x3="3.069729" y3="1.087111" z3="0.000206" />
      </atomArray>
      <bondArray>
        <bond atomRefs2="a9 a8" order="1" />
        <bond atomRefs2="a6 a1" order="1" />
        <bond atomRefs2="a7 a4" order="1" />
        <bond atomRefs2="a4 a5" order="2" />
        <bond atomRefs2="a1 a5" order="1" />
        <bond atomRefs2="a3 a2" order="2" />
        <bond id="r1" atomRefs2="a5 a8" order="1" />
        <bond atomRefs2="a11 a8" order="1" />
        <bond atomRefs2="a8 a10" order="1" />
      </bondArray>
      <propertyList>
        <property title="File Format">
          <scalar>g16</scalar>
        </property>
        <property dictRef="me:ZPE">
          <scalar units="kcal/mol">-118.6069</scalar>
        </property>
        <property title="Vibrational Frequencies" dictRef="me:vibFreqs">
          <array units="cm-1">34.7869 44.6495 113.2294 115.8984 180.0647 442.2348 562.8803 574.2373 703.0982 852.7965 889.7241 1031.8047 1077.2258 1126.7128 1300.7098 1401.7134 1463.4401 1479.4122 1493.3061 1751.7716 2256.2961 3065.5204 3136.0255 3164.3346 3573.7426 3743.048</array>
        </property>
        <property dictRef="me:rotConsts">
          <array units="GHz">10.19288 1.31036 1.16945</array>
        </property>
        <property dictRef="me:symmetryNumber">
          <scalar>1</scalar>
        </property>
        <property dictRef="me:spinMultiplicity">
          <scalar>1</scalar>
        </property>
        <property dictRef="me:epsilon">
          <scalar>464.6</scalar>
          <!--a-pin SI-->
        </property>
        <property dictRef="me:sigma">
          <scalar>5.84</scalar>
          <!--a-pin SI-->
        </property>
        <property dictRef="me:frequenciesScaleFactor" default="true">
          <scalar>1</scalar>
        </property>
      </propertyList>
      <me:energyTransferModel xsi:type="me:ExponentialDown">
        <me:deltaEDown units="cm-1">540</me:deltaEDown>
      </me:energyTransferModel>
      <me:DOSCMethod>ClassicalRotors</me:DOSCMethod>
      <me:ExtraDOSCMethod xsi:type="me:HinderedRotorQM1D">
        <me:bondRef>r1</me:bondRef>
        <me:HinderedRotorPotential format="analytical" units="kJ/mol">
          <me:PotentialPoint index="0" coefficient="2.279" />
          <me:PotentialPoint index="3" coefficient="-2.279" />
        </me:HinderedRotorPotential>
        <me:periodicity>3</me:periodicity>
      </me:ExtraDOSCMethod>
      <me:DistributionCalcMethod default="true" name="Boltzmann" />
      <me:densityOfStatesList calculated="20220916_134917">
        <me:description>Rovibronic partition function calculation at various temperatures. qtot : product of QM partition functions for vibrations (1-D harmonic oscillator) and classical partition functions for rotations.  sumc : cell based partition function. sumg : grain based partition function </me:description>
        <me:densityOfStates>
          <me:T>200</me:T>
          <me:qtot>1.68738e+07</me:qtot>
          <me:sumc>1.6703e+07</me:sumc>
          <me:sumg>1.66458e+07</me:sumg>
        </me:densityOfStates>
        <me:densityOfStates>
          <me:T>300</me:T>
          <me:qtot>2.45431e+08</me:qtot>
          <me:sumc>2.42804e+08</me:sumc>
          <me:sumg>2.42432e+08</me:sumg>
        </me:densityOfStates>
      </me:densityOfStatesList>
    </molecule>
    <molecule id="Formamide2" description="SinkProd1">
      <atomArray>
        <atom id="a1" elementType="O" hydrogenCount="1" x3="1.211380" y3="-0.485030" z3="0.000000" />
        <atom id="a2" elementType="H" hydrogenCount="0" x3="1.909653" y3="0.174002" z3="0.000000" />
        <atom id="a3" elementType="C" hydrogenCount="0" x3="0.000000" y3="0.130372" z3="0.000000" />
        <atom id="a4" elementType="H" hydrogenCount="0" x3="0.642818" y3="1.925202" z3="0.000000" />
        <atom id="a5" elementType="N" hydrogenCount="1" x3="-0.213531" y3="1.375056" z3="0.000000" />
        <atom id="a6" elementType="C" hydrogenCount="3" x3="-1.105821" y3="-0.873076" z3="0.000000" />
        <atom id="a7" elementType="H" hydrogenCount="0" x3="-2.062979" y3="-0.363469" z3="0.000000" />
        <atom id="a8" elementType="H" hydrogenCount="0" x3="-1.025442" y3="-1.512331" z3="0.878738" />
        <atom id="a9" elementType="H" hydrogenCount="0" x3="-1.025442" y3="-1.512331" z3="-0.878738" />
      </atomArray>
      <bondArray>
        <bond atomRefs2="a9 a6" order="1" />
        <bond atomRefs2="a1 a2" order="1" />
        <bond atomRefs2="a1 a3" order="1" />
        <bond atomRefs2="a3 a5" order="2" />
        <bond atomRefs2="a3 a6" order="1" />
        <bond atomRefs2="a4 a5" order="1" />
        <bond atomRefs2="a6 a7" order="1" />
        <bond atomRefs2="a6 a8" order="1" />
      </bondArray>
      <propertyList>
        <property dictRef="me:ZPE">
          <scalar units="kcal/mol">-113.9994</scalar>
        </property>
        <property title="Vibrational Frequencies" dictRef="me:vibFreqs">
          <array units="cm-1">133.9139 432.3721 467.02 557.9872 570.3868 872.4036 881.0152 1023.8673 1082.244 1123.2098 1210.0554 1382.6692 1442.6236 1481.41391485.81361766.8123 3069.218 3134.5451 3187.8618 3497.6284 3866.4876</array>
        </property>
        <property dictRef="me:rotConsts">
          <array units="GHz">10.83119 9.39900 5.19317</array>
        </property>
        <property dictRef="me:spinMultiplicity">
          <scalar>1</scalar>
        </property>
        <property dictRef="me:frequenciesScaleFactor" default="true">
          <scalar>1</scalar>
        </property>
        <property dictRef="me:symmetryNumber" default="true">
          <scalar>1</scalar>
        </property>
      </propertyList>
      <me:DOSCMethod>ClassicalRotors</me:DOSCMethod>
    </molecule>
    <molecule id="CO" description="SinkProd2">
      <atomArray>
        <atom id="a1" elementType="C" hydrogenCount="0" x3="0.000000" y3="0.000000" z3="-0.642103" />
        <atom id="a2" elementType="O" hydrogenCount="0" x3="0.000000" y3="0.000000" z3="0.481577" />
      </atomArray>
      <bondArray>
        <bond atomRefs2="a1 a2" order="2" />
      </bondArray>
      <propertyList>
        <property dictRef="me:ZPE">
          <scalar units="kcal/mol">0.0</scalar>
        </property>
        <property title="Vibrational Frequencies" dictRef="me:vibFreqs">
          <array units="cm-1">2240.2545</array>
        </property>
        <property dictRef="me:rotConsts">
          <array units="GHz">0.00000 30.91482 30.91482</array>
        </property>
        <property dictRef="me:spinMultiplicity">
          <scalar>1</scalar>
        </property>
        <property dictRef="me:frequenciesScaleFactor" default="true">
          <scalar>1</scalar>
        </property>
        <property dictRef="me:symmetryNumber" default="true">
          <scalar>1</scalar>
        </property>
      </propertyList>
      <me:DOSCMethod>ClassicalRotors</me:DOSCMethod>
    </molecule>
    <molecule id="N2" description="Bath">
      <propertyList>
        <property dictRef="me:epsilon">
          <scalar>91.85</scalar>
        </property>
        <property dictRef="me:sigma">
          <scalar>3.919</scalar>
        </property>
        <property dictRef="me:MW">
          <scalar units="amu">28.014</scalar>
        </property>
      </propertyList>
    </molecule>
  </moleculeList>
  <reactionList>
    <reaction id=" A2 ">
      <!-- CH2oo.log + CH3CN.log -> RC2.log -->
      <reactant>
        <molecule ref="CH2oo.log" role="deficientReactant" />
      </reactant>
      <reactant>
        <molecule ref="CH3CN.log" role="excessReactant" />
      </reactant>
      <product>
        <molecule ref="RC2.log" role="modelled" />
      </product>
      <me:MCRCMethod xsi:type="me:MesmerILT">
        <me:preExponential units="cm3molecule-1s-1">2.36e-9</me:preExponential>
        <me:activationEnergy units="kcal/mol">0.0</me:activationEnergy>
        <me:TInfinity>298.15</me:TInfinity>
        <me:nInfinity>0</me:nInfinity>
      </me:MCRCMethod>
      <me:excessReactantConc>1e15</me:excessReactantConc>
      <me:TInfinity default="true">298</me:TInfinity>
    </reaction>
    <reaction id=" C2 ">
      <!-- RC2.log -> [ TS2.log ] -> Ring2.log -->
      <reactant>
        <molecule ref="RC2.log" role="modelled" />
      </reactant>
      <me:transitionState>
        <molecule ref="TS2.log" role="transitionState" />
      </me:transitionState>
      <product>
        <molecule ref="Ring2.log" role="modelled" />
      </product>
      <me:MCRCMethod name="RRKM" />
    </reaction>
    <reaction id=" S2 ">
      <!-- Ring2.log -> [ STS2.log ] -> PC2.log -->
      <reactant>
        <molecule ref="Ring2.log" role="modelled" />
      </reactant>
      <me:transitionState>
        <molecule ref="STS2.log" role="transitionState" />
      </me:transitionState>
      <product>
        <molecule ref="Formaldehyde.log" role="sink" />
      </product>
      <product>
        <molecule ref="IsoC2.log" role="sink" />
      </product>
      <me:tunneling>Eckart</me:tunneling>
      <me:MCRCMethod name="RRKM" />
    </reaction>
    <reaction id=" H2 ">
      <!-- Ring2.log -> [ TSH2 ] -> Altamine2 -->
      <reactant>
        <molecule ref="Ring2.log" role="modelled" />
      </reactant>
      <me:transitionState>
        <molecule ref="TSH2" role="transitionState" />
      </me:transitionState>
      <product>
        <molecule ref="Altamine2" role="modelled" />
      </product>
      <me:MCRCMethod name="RRKM" />
    </reaction>
    <reaction id=" CO1 ">
      <!-- Altamine2 -> [ TSCO ] -> APC -->
      <reactant>
        <molecule ref="Altamine2" role="modelled" />
      </reactant>
      <me:transitionState>
        <molecule ref="TSCO" role="transitionState" />
      </me:transitionState>
      <product>
        <molecule ref="APC" role="modelled" />
      </product>
      <me:tunneling>Eckart</me:tunneling>
      <me:MCRCMethod name="RRKM" />
    </reaction>
    <reaction id=" COD ">
      <!-- APC -> Formamide2 + CO -->
      <reactant>
        <molecule ref="APC" role="modelled" />
      </reactant>
      <product>
        <molecule ref="Formamide2" role="sink" />
      </product>
      <product>
        <molecule ref="CO" role="sink" />
      </product>
      <me:MCRCMethod xsi:type="me:MesmerILT">
        <me:preExponential units="cm3molecule-1s-1">1.4e-10</me:preExponential>
        <me:activationEnergy units="kcal/mol" reverse="true">0.0</me:activationEnergy>
        <me:TInfinity>298.15</me:TInfinity>
        <me:nInfinity>1.0</me:nInfinity>
      </me:MCRCMethod>
      <me:TInfinity default="true">298</me:TInfinity>
    </reaction>
  </reactionList>
  <me:conditions>
    <me:bathGas>N2</me:bathGas>
    <me:PTs>
      <me:PTpair units="torr" P="1.0" T="298.15" precision="qd" bathGas="N2" />
      <me:PTpair units="torr" P="40.0" T="298.15" precision="qd" bathGas="N2" />
      <me:PTpair units="torr" P="100.0" T="298.15" precision="qd" bathGas="N2" />
      <me:PTpair units="torr" P="200.0" T="298.15" precision="qd" bathGas="N2" />
      <me:PTpair units="torr" P="300.0" T="298.15" precision="qd" bathGas="N2" />
      <me:PTpair units="torr" P="400.0" T="298.15" precision="qd" bathGas="N2" />
      <me:PTpair units="torr" P="600.0" T="298.15" precision="qd" bathGas="N2" />
      <me:PTpair units="torr" P="760.0" T="298.15" precision="qd" bathGas="N2" />
    </me:PTs>
    <me:InitialPopulation>
      <me:molecule ref="CH2oo.log" me:population="1.0" />
      <me:molecule ref="RC2.log" me:population="0.0" />
      <me:molecule ref="Ring2.log" me:population="0.0" />
      <me:molecule ref="Formaldehyde.log" me:population="0.0" />
      <me:molecule ref="Altamine2" me:population="0.0" />
      <me:molecule ref="APC" me:population="0.0" />
      <me:molecule ref="Formamide2" me:population="0.0" />
    </me:InitialPopulation>
  </me:conditions>
  <me:modelParameters>
    <me:grainSize units="cm-1">40</me:grainSize>
    <me:energyAboveTheTopHill>25</me:energyAboveTheTopHill>
  </me:modelParameters>
  <me:control>
    <me:eigenvalues>12</me:eigenvalues>
    <me:testDOS />
    <me:printSpeciesProfile />
    <me:shortestTimeOfInterest>1.0e-10</me:shortestTimeOfInterest>
    <me:MaximumEvolutionTime>1e5</me:MaximumEvolutionTime>
    <me:calcMethod default="true" name="simpleCalc" />
    <me:ForceMacroDetailedBalance default="true">true</me:ForceMacroDetailedBalance>
  </me:control>
  <metadataList xmlns:dc="http://purl.org/dc/elements/1.1/">
    <dc:title>CriegeeNitrile2</dc:title>
    <dc:source>CriegeeNitrile2XMCAD.xml</dc:source>
    <dc:creator>Mesmer v6.0</dc:creator>
    <dc:date>20220916_134916</dc:date>
    <dc:contributor>lfranzon</dc:contributor>
  </metadataList>
  <me:analysis calculated="20220916_212526">
    <me:description>All calculations shown</me:description>
    <me:parameters TS2.log-ZPE="-456.326" />
    <me:eigenvalueList number="3218" selection="12">
      <me:eigenvalue>-3.04003e+06</me:eigenvalue>
      <me:eigenvalue>-3.02052e+06</me:eigenvalue>
      <me:eigenvalue>-2.87706e+06</me:eigenvalue>
      <me:eigenvalue>-2.74132e+06</me:eigenvalue>
      <me:eigenvalue>-2.41639e+06</me:eigenvalue>
      <me:eigenvalue>-2.15794e+06</me:eigenvalue>
      <me:eigenvalue>-1.92715e+06</me:eigenvalue>
      <me:eigenvalue>-1.54296e+06</me:eigenvalue>
      <me:eigenvalue>-185926</me:eigenvalue>
      <me:eigenvalue>-24.8137</me:eigenvalue>
      <me:eigenvalue>-3.41851e-10</me:eigenvalue>
      <me:eigenvalue>-4.05944e-17</me:eigenvalue>
    </me:eigenvalueList>
    <me:populationList T="298.15" conc="3.2388e+16">
      <me:population time="1e-10" logTime="-10">
        <me:pop ref="CH2oo.log">1</me:pop>
        <me:pop ref="APC">1.76358e-20</me:pop>
        <me:pop ref="Altamine2">9.01779e-11</me:pop>
        <me:pop ref="RC2.log">9.70694e-08</me:pop>
        <me:pop ref="Ring2.log">1.86667e-09</me:pop>
        <me:pop ref="Formamide2">1.35038e-10</me:pop>
        <me:pop ref="Formaldehyde.log">3.05032e-10</me:pop>
      </me:population>
      <me:population time="1.25893e-10" logTime="-9.9">
        <me:pop ref="CH2oo.log">1</me:pop>
        <me:pop ref="APC">2.2617e-20</me:pop>
        <me:pop ref="Altamine2">1.16064e-10</me:pop>
        <me:pop ref="RC2.log">9.77642e-08</me:pop>
        <me:pop ref="Ring2.log">2.22201e-09</me:pop>
        <me:pop ref="Formamide2">2.13435e-10</me:pop>
        <me:pop ref="Formaldehyde.log">4.72225e-10</me:pop>
      </me:population>
      <me:population time="1.58489e-10" logTime="-9.8">
        <me:pop ref="CH2oo.log">1</me:pop>
        <me:pop ref="APC">2.81292e-20</me:pop>
        <me:pop ref="Altamine2">1.44905e-10</me:pop>
        <me:pop ref="RC2.log">9.83947e-08</me:pop>
        <me:pop ref="Ring2.log">2.61321e-09</me:pop>
        <me:pop ref="Formamide2">3.36828e-10</me:pop>
        <me:pop ref="Formaldehyde.log">7.19055e-10</me:pop>
      </me:population>
      <me:population time="1.99526e-10" logTime="-9.7">
        <me:pop ref="CH2oo.log">1</me:pop>
        <me:pop ref="APC">3.39273e-20</me:pop>
        <me:pop ref="Altamine2">1.75472e-10</me:pop>
        <me:pop ref="RC2.log">9.89275e-08</me:pop>
        <me:pop ref="Ring2.log">3.03091e-09</me:pop>
        <me:pop ref="Formamide2">5.26577e-10</me:pop>
        <me:pop ref="Formaldehyde.log">1.07718e-09</me:pop>
      </me:population>
      <me:population time="2.51189e-10" logTime="-9.6">
        <me:pop ref="CH2oo.log">1</me:pop>
        <me:pop ref="APC">3.97172e-20</me:pop>
        <me:pop ref="Altamine2">2.06245e-10</me:pop>
        <me:pop ref="RC2.log">9.93442e-08</me:pop>
        <me:pop ref="Ring2.log">3.46074e-09</me:pop>
        <me:pop ref="Formamide2">8.10249e-10</me:pop>
        <me:pop ref="Formaldehyde.log">1.58825e-09</me:pop>
      </me:population>
      <me:population time="3.16228e-10" logTime="-9.5">
        <me:pop ref="CH2oo.log">1</me:pop>
        <me:pop ref="APC">4.51937e-20</me:pop>
        <me:pop ref="Altamine2">2.35605e-10</me:pop>
        <me:pop ref="RC2.log">9.96503e-08</me:pop>
        <me:pop ref="Ring2.log">3.88387e-09</me:pop>
        <me:pop ref="Formamide2">1.22221e-09</me:pop>
        <me:pop ref="Formaldehyde.log">2.30537e-09</me:pop>
      </me:population>
      <me:population time="3.98107e-10" logTime="-9.4">
        <me:pop ref="CH2oo.log">1</me:pop>
        <me:pop ref="APC">5.00781e-20</me:pop>
        <me:pop ref="Altamine2">2.62028e-10</me:pop>
        <me:pop ref="RC2.log">9.9874e-08</me:pop>
        <me:pop ref="Ring2.log">4.2789e-09</me:pop>
        <me:pop ref="Formamide2">1.80407e-09</me:pop>
        <me:pop ref="Formaldehyde.log">3.29417e-09</me:pop>
      </me:population>
      <me:population time="5.01187e-10" logTime="-9.3">
        <me:pop ref="CH2oo.log">1</me:pop>
        <me:pop ref="APC">5.41544e-20</me:pop>
        <me:pop ref="Altamine2">2.84287e-10</me:pop>
        <me:pop ref="RC2.log">1.00056e-07</me:pop>
        <me:pop ref="Ring2.log">4.62513e-09</me:pop>
        <me:pop ref="Formamide2">2.60507e-09</me:pop>
        <me:pop ref="Formaldehyde.log">4.63352e-09</me:pop>
      </me:population>
      <me:population time="6.30957e-10" logTime="-9.2">
        <me:pop ref="CH2oo.log">1</me:pop>
        <me:pop ref="APC">5.73049e-20</me:pop>
        <me:pop ref="Altamine2">3.01653e-10</me:pop>
        <me:pop ref="RC2.log">1.00236e-07</me:pop>
        <me:pop ref="Ring2.log">4.90671e-09</me:pop>
        <me:pop ref="Formamide2">3.68258e-09</me:pop>
        <me:pop ref="Formaldehyde.log">6.4165e-09</me:pop>
      </me:population>
      <me:population time="7.94328e-10" logTime="-9.1">
        <me:pop ref="CH2oo.log">1</me:pop>
        <me:pop ref="APC">5.9531e-20</me:pop>
        <me:pop ref="Altamine2">3.14041e-10</me:pop>
        <me:pop ref="RC2.log">1.0044e-07</me:pop>
        <me:pop ref="Ring2.log">5.1164e-09</me:pop>
        <me:pop ref="Formamide2">5.10336e-09</me:pop>
        <me:pop ref="Formaldehyde.log">8.7524e-09</me:pop>
      </me:population>
      <me:population time="1e-09" logTime="-9">
        <me:pop ref="CH2oo.log">1</me:pop>
        <me:pop ref="APC">6.09483e-20</me:pop>
        <me:pop ref="Altamine2">3.22004e-10</me:pop>
        <me:pop ref="RC2.log">1.00687e-07</me:pop>
        <me:pop ref="Ring2.log">5.25739e-09</me:pop>
        <me:pop ref="Formamide2">6.94638e-09</me:pop>
        <me:pop ref="Formaldehyde.log">1.17712e-08</me:pop>
      </me:population>
      <me:population time="1.25893e-09" logTime="-8.9">
        <me:pop ref="CH2oo.log">1</me:pop>
        <me:pop ref="APC">6.17505e-20</me:pop>
        <me:pop ref="Altamine2">3.26556e-10</me:pop>
        <me:pop ref="RC2.log">1.00987e-07</me:pop>
        <me:pop ref="Ring2.log">5.34202e-09</me:pop>
        <me:pop ref="Formamide2">9.30789e-09</me:pop>
        <me:pop ref="Formaldehyde.log">1.56316e-08</me:pop>
      </me:population>
      <me:population time="1.58489e-09" logTime="-8.8">
        <me:pop ref="CH2oo.log">1</me:pop>
        <me:pop ref="APC">6.21534e-20</me:pop>
        <me:pop ref="Altamine2">3.28866e-10</me:pop>
        <me:pop ref="RC2.log">1.01348e-07</me:pop>
        <me:pop ref="Ring2.log">5.38761e-09</me:pop>
        <me:pop ref="Formamide2">1.23088e-08</me:pop>
        <me:pop ref="Formaldehyde.log">2.05322e-08</me:pop>
      </me:population>
      <me:population time="1.99526e-09" logTime="-8.7">
        <me:pop ref="CH2oo.log">1</me:pop>
        <me:pop ref="APC">6.23415e-20</me:pop>
        <me:pop ref="Altamine2">3.29959e-10</me:pop>
        <me:pop ref="RC2.log">1.0178e-07</me:pop>
        <me:pop ref="Ring2.log">5.41104e-09</me:pop>
        <me:pop ref="Formamide2">1.61038e-08</me:pop>
        <me:pop ref="Formaldehyde.log">2.67267e-08</me:pop>
      </me:population>
      <me:population time="2.51189e-09" logTime="-8.6">
        <me:pop ref="CH2oo.log">1</me:pop>
        <me:pop ref="APC">6.24388e-20</me:pop>
        <me:pop ref="Altamine2">3.30534e-10</me:pop>
        <me:pop ref="RC2.log">1.02289e-07</me:pop>
        <me:pop ref="Ring2.log">5.42478e-09</me:pop>
        <me:pop ref="Formamide2">2.0892e-08</me:pop>
        <me:pop ref="Formaldehyde.log">3.45406e-08</me:pop>
      </me:population>
      <me:population time="3.16228e-09" logTime="-8.5">
        <me:pop ref="CH2oo.log">1</me:pop>
        <me:pop ref="APC">6.25097e-20</me:pop>
        <me:pop ref="Altamine2">3.30958e-10</me:pop>
        <me:pop ref="RC2.log">1.0288e-07</me:pop>
        <me:pop ref="Ring2.log">5.43577e-09</me:pop>
        <me:pop ref="Formamide2">2.69279e-08</me:pop>
        <me:pop ref="Formaldehyde.log">4.43899e-08</me:pop>
      </me:population>
      <me:population time="3.98107e-09" logTime="-8.4">
        <me:pop ref="CH2oo.log">1</me:pop>
        <me:pop ref="APC">6.2579e-20</me:pop>
        <me:pop ref="Altamine2">3.31373e-10</me:pop>
        <me:pop ref="RC2.log">1.03553e-07</me:pop>
        <me:pop ref="Ring2.log">5.44681e-09</me:pop>
        <me:pop ref="Formamide2">3.45354e-08</me:pop>
        <me:pop ref="Formaldehyde.log">5.68032e-08</me:pop>
      </me:population>
      <me:population time="5.01187e-09" logTime="-8.3">
        <me:pop ref="CH2oo.log">1</me:pop>
        <me:pop ref="APC">6.26522e-20</me:pop>
        <me:pop ref="Altamine2">3.31812e-10</me:pop>
        <me:pop ref="RC2.log">1.04304e-07</me:pop>
        <me:pop ref="Ring2.log">5.45853e-09</me:pop>
        <me:pop ref="Formamide2">4.41236e-08</me:pop>
        <me:pop ref="Formaldehyde.log">7.24487e-08</me:pop>
      </me:population>
      <me:population time="6.30957e-09" logTime="-8.2">
        <me:pop ref="CH2oo.log">1</me:pop>
        <me:pop ref="APC">6.27283e-20</me:pop>
        <me:pop ref="Altamine2">3.32268e-10</me:pop>
        <me:pop ref="RC2.log">1.05123e-07</me:pop>
        <me:pop ref="Ring2.log">5.47074e-09</me:pop>
        <me:pop ref="Formamide2">5.62089e-08</me:pop>
        <me:pop ref="Formaldehyde.log">9.21693e-08</me:pop>
      </me:population>
      <me:population time="7.94328e-09" logTime="-8.1">
        <me:pop ref="CH2oo.log">1</me:pop>
        <me:pop ref="APC">6.28043e-20</me:pop>
        <me:pop ref="Altamine2">3.32724e-10</me:pop>
        <me:pop ref="RC2.log">1.05993e-07</me:pop>
        <me:pop ref="Ring2.log">5.48295e-09</me:pop>
        <me:pop ref="Formamide2">7.1442e-08</me:pop>
        <me:pop ref="Formaldehyde.log">1.17027e-07</me:pop>
      </me:population>
      <me:population time="1e-08" logTime="-8">
        <me:pop ref="CH2oo.log">1</me:pop>
        <me:pop ref="APC">6.28764e-20</me:pop>
        <me:pop ref="Altamine2">3.33157e-10</me:pop>
        <me:pop ref="RC2.log">1.06897e-07</me:pop>
        <me:pop ref="Ring2.log">5.49461e-09</me:pop>
        <me:pop ref="Formamide2">9.06418e-08</me:pop>
        <me:pop ref="Formaldehyde.log">1.48359e-07</me:pop>
      </me:population>
      <me:population time="1.25893e-08" logTime="-7.9">
        <me:pop ref="CH2oo.log">1</me:pop>
        <me:pop ref="APC">6.29413e-20</me:pop>
        <me:pop ref="Altamine2">3.33547e-10</me:pop>
        <me:pop ref="RC2.log">1.07821e-07</me:pop>
        <me:pop ref="Ring2.log">5.50517e-09</me:pop>
        <me:pop ref="Formamide2">1.14839e-07</me:pop>
        <me:pop ref="Formaldehyde.log">1.87848e-07</me:pop>
      </me:population>
      <me:population time="1.58489e-08" logTime="-7.8">
        <me:pop ref="CH2oo.log">1</me:pop>
        <me:pop ref="APC">6.29966e-20</me:pop>
        <me:pop ref="Altamine2">3.3388e-10</me:pop>
        <me:pop ref="RC2.log">1.08764e-07</me:pop>
        <me:pop ref="Ring2.log">5.51428e-09</me:pop>
        <me:pop ref="Formamide2">1.45331e-07</me:pop>
        <me:pop ref="Formaldehyde.log">2.37611e-07</me:pop>
      </me:population>
      <me:population time="1.99526e-08" logTime="-7.7">
        <me:pop ref="CH2oo.log">0.999999</me:pop>
        <me:pop ref="APC">6.30421e-20</me:pop>
        <me:pop ref="Altamine2">3.34155e-10</me:pop>
        <me:pop ref="RC2.log">1.09743e-07</me:pop>
        <me:pop ref="Ring2.log">5.52191e-09</me:pop>
        <me:pop ref="Formamide2">1.83748e-07</me:pop>
        <me:pop ref="Formaldehyde.log">3.0031e-07</me:pop>
      </me:population>
      <me:population time="2.51189e-08" logTime="-7.6">
        <me:pop ref="CH2oo.log">0.999999</me:pop>
        <me:pop ref="APC">6.30794e-20</me:pop>
        <me:pop ref="Altamine2">3.34381e-10</me:pop>
        <me:pop ref="RC2.log">1.10793e-07</me:pop>
        <me:pop ref="Ring2.log">5.5283e-09</me:pop>
        <me:pop ref="Formamide2">2.32143e-07</me:pop>
        <me:pop ref="Formaldehyde.log">3.79296e-07</me:pop>
      </me:population>
      <me:population time="3.16228e-08" logTime="-7.5">
        <me:pop ref="CH2oo.log">0.999999</me:pop>
        <me:pop ref="APC">6.31112e-20</me:pop>
        <me:pop ref="Altamine2">3.34575e-10</me:pop>
        <me:pop ref="RC2.log">1.1196e-07</me:pop>
        <me:pop ref="Ring2.log">5.53388e-09</me:pop>
        <me:pop ref="Formamide2">2.93102e-07</me:pop>
        <me:pop ref="Formaldehyde.log">4.7879e-07</me:pop>
      </me:population>
      <me:population time="3.98107e-08" logTime="-7.4">
        <me:pop ref="CH2oo.log">0.999999</me:pop>
        <me:pop ref="APC">6.31399e-20</me:pop>
        <me:pop ref="Altamine2">3.3475e-10</me:pop>
        <me:pop ref="RC2.log">1.13295e-07</me:pop>
        <me:pop ref="Ring2.log">5.53904e-09</me:pop>
        <me:pop ref="Formamide2">3.69882e-07</me:pop>
        <me:pop ref="Formaldehyde.log">6.04107e-07</me:pop>
      </me:population>
      <me:population time="5.01187e-08" logTime="-7.3">
        <me:pop ref="CH2oo.log">0.999999</me:pop>
        <me:pop ref="APC">6.31669e-20</me:pop>
        <me:pop ref="Altamine2">3.34915e-10</me:pop>
        <me:pop ref="RC2.log">1.14838e-07</me:pop>
        <me:pop ref="Ring2.log">5.54393e-09</me:pop>
        <me:pop ref="Formamide2">4.66583e-07</me:pop>
        <me:pop ref="Formaldehyde.log">7.61944e-07</me:pop>
      </me:population>
      <me:population time="6.30957e-08" logTime="-7.2">
        <me:pop ref="CH2oo.log">0.999998</me:pop>
        <me:pop ref="APC">6.31919e-20</me:pop>
        <me:pop ref="Altamine2">3.35069e-10</me:pop>
        <me:pop ref="RC2.log">1.16631e-07</me:pop>
        <me:pop ref="Ring2.log">5.54854e-09</me:pop>
        <me:pop ref="Formamide2">5.88372e-07</me:pop>
        <me:pop ref="Formaldehyde.log">9.60735e-07</me:pop>
      </me:population>
      <me:population time="7.94328e-08" logTime="-7.1">
        <me:pop ref="CH2oo.log">0.999998</me:pop>
        <me:pop ref="APC">6.32145e-20</me:pop>
        <me:pop ref="Altamine2">3.35208e-10</me:pop>
        <me:pop ref="RC2.log">1.18714e-07</me:pop>
        <me:pop ref="Ring2.log">5.55275e-09</me:pop>
        <me:pop ref="Formamide2">7.41753e-07</me:pop>
        <me:pop ref="Formaldehyde.log">1.2111e-06</me:pop>
      </me:population>
      <me:population time="1e-07" logTime="-7">
        <me:pop ref="CH2oo.log">0.999997</me:pop>
        <me:pop ref="APC">6.32342e-20</me:pop>
        <me:pop ref="Altamine2">3.35329e-10</me:pop>
        <me:pop ref="RC2.log">1.21142e-07</me:pop>
        <me:pop ref="Ring2.log">5.55647e-09</me:pop>
        <me:pop ref="Formamide2">9.34912e-07</me:pop>
        <me:pop ref="Formaldehyde.log">1.52639e-06</me:pop>
      </me:population>
      <me:population time="1.25893e-07" logTime="-6.9">
        <me:pop ref="CH2oo.log">0.999997</me:pop>
        <me:pop ref="APC">6.32509e-20</me:pop>
        <me:pop ref="Altamine2">3.35432e-10</me:pop>
        <me:pop ref="RC2.log">1.23984e-07</me:pop>
        <me:pop ref="Ring2.log">5.55967e-09</me:pop>
        <me:pop ref="Formamide2">1.17815e-06</me:pop>
        <me:pop ref="Formaldehyde.log">1.92344e-06</me:pop>
      </me:population>
      <me:population time="1.58489e-07" logTime="-6.8">
        <me:pop ref="CH2oo.log">0.999996</me:pop>
        <me:pop ref="APC">6.32649e-20</me:pop>
        <me:pop ref="Altamine2">3.35519e-10</me:pop>
        <me:pop ref="RC2.log">1.27332e-07</me:pop>
        <me:pop ref="Ring2.log">5.56238e-09</me:pop>
        <me:pop ref="Formamide2">1.48445e-06</me:pop>
        <me:pop ref="Formaldehyde.log">2.42343e-06</me:pop>
      </me:population>
      <me:population time="1.99526e-07" logTime="-6.7">
        <me:pop ref="CH2oo.log">0.999995</me:pop>
        <me:pop ref="APC">6.32767e-20</me:pop>
        <me:pop ref="Altamine2">3.35592e-10</me:pop>
        <me:pop ref="RC2.log">1.31298e-07</me:pop>
        <me:pop ref="Ring2.log">5.56468e-09</me:pop>
        <me:pop ref="Formamide2">1.87013e-06</me:pop>
        <me:pop ref="Formaldehyde.log">3.05301e-06</me:pop>
      </me:population>
      <me:population time="2.51189e-07" logTime="-6.6">
        <me:pop ref="CH2oo.log">0.999994</me:pop>
        <me:pop ref="APC">6.32867e-20</me:pop>
        <me:pop ref="Altamine2">3.35654e-10</me:pop>
        <me:pop ref="RC2.log">1.36019e-07</me:pop>
        <me:pop ref="Ring2.log">5.56666e-09</me:pop>
        <me:pop ref="Formamide2">2.35576e-06</me:pop>
        <me:pop ref="Formaldehyde.log">3.84574e-06</me:pop>
      </me:population>
      <me:population time="3.16228e-07" logTime="-6.5">
        <me:pop ref="CH2oo.log">0.999992</me:pop>
        <me:pop ref="APC">6.32955e-20</me:pop>
        <me:pop ref="Altamine2">3.35708e-10</me:pop>
        <me:pop ref="RC2.log">1.41658e-07</me:pop>
        <me:pop ref="Ring2.log">5.56839e-09</me:pop>
        <me:pop ref="Formamide2">2.96722e-06</me:pop>
        <me:pop ref="Formaldehyde.log">4.84389e-06</me:pop>
      </me:population>
      <me:population time="3.98107e-07" logTime="-6.4">
        <me:pop ref="CH2oo.log">0.99999</me:pop>
        <me:pop ref="APC">6.33033e-20</me:pop>
        <me:pop ref="Altamine2">3.35757e-10</me:pop>
        <me:pop ref="RC2.log">1.48411e-07</me:pop>
        <me:pop ref="Ring2.log">5.56994e-09</me:pop>
        <me:pop ref="Formamide2">3.73709e-06</me:pop>
        <me:pop ref="Formaldehyde.log">6.10065e-06</me:pop>
      </me:population>
      <me:population time="5.01187e-07" logTime="-6.3">
        <me:pop ref="CH2oo.log">0.999987</me:pop>
        <me:pop ref="APC">6.33105e-20</me:pop>
        <me:pop ref="Altamine2">3.35801e-10</me:pop>
        <me:pop ref="RC2.log">1.56511e-07</me:pop>
        <me:pop ref="Ring2.log">5.57135e-09</me:pop>
        <me:pop ref="Formamide2">4.70643e-06</me:pop>
        <me:pop ref="Formaldehyde.log">7.68301e-06</me:pop>
      </me:population>
      <me:population time="6.30957e-07" logTime="-6.2">
        <me:pop ref="CH2oo.log">0.999984</me:pop>
        <me:pop ref="APC">6.33171e-20</me:pop>
        <me:pop ref="Altamine2">3.35843e-10</me:pop>
        <me:pop ref="RC2.log">1.66231e-07</me:pop>
        <me:pop ref="Ring2.log">5.57267e-09</me:pop>
        <me:pop ref="Formamide2">5.92687e-06</me:pop>
        <me:pop ref="Formaldehyde.log">9.67532e-06</me:pop>
      </me:population>
      <me:population time="7.94328e-07" logTime="-6.1">
        <me:pop ref="CH2oo.log">0.99998</me:pop>
        <me:pop ref="APC">6.33235e-20</me:pop>
        <me:pop ref="Altamine2">3.35882e-10</me:pop>
        <me:pop ref="RC2.log">1.77891e-07</me:pop>
        <me:pop ref="Ring2.log">5.57394e-09</me:pop>
        <me:pop ref="Formamide2">7.46348e-06</me:pop>
        <me:pop ref="Formaldehyde.log">1.21838e-05</me:pop>
      </me:population>
      <me:population time="1e-06" logTime="-6">
        <me:pop ref="CH2oo.log">0.999975</me:pop>
        <me:pop ref="APC">6.33297e-20</me:pop>
        <me:pop ref="Altamine2">3.35921e-10</me:pop>
        <me:pop ref="RC2.log">1.91857e-07</me:pop>
        <me:pop ref="Ring2.log">5.57518e-09</me:pop>
        <me:pop ref="Formamide2">9.39815e-06</me:pop>
        <me:pop ref="Formaldehyde.log">1.5342e-05</me:pop>
      </me:population>
      <me:population time="1.25893e-06" logTime="-5.9">
        <me:pop ref="CH2oo.log">0.999969</me:pop>
        <me:pop ref="APC">6.33361e-20</me:pop>
        <me:pop ref="Altamine2">3.35961e-10</me:pop>
        <me:pop ref="RC2.log">2.0852e-07</me:pop>
        <me:pop ref="Ring2.log">5.57647e-09</me:pop>
        <me:pop ref="Formamide2">1.1834e-05</me:pop>
        <me:pop ref="Formaldehyde.log">1.93184e-05</me:pop>
      </me:population>
      <me:population time="1.58489e-06" logTime="-5.8">
        <me:pop ref="CH2oo.log">0.999961</me:pop>
        <me:pop ref="APC">6.3343e-20</me:pop>
        <me:pop ref="Altamine2">3.36004e-10</me:pop>
        <me:pop ref="RC2.log">2.28267e-07</me:pop>
        <me:pop ref="Ring2.log">5.57786e-09</me:pop>
        <me:pop ref="Formamide2">1.49008e-05</me:pop>
        <me:pop ref="Formaldehyde.log">2.4325e-05</me:pop>
      </me:population>
      <me:population time="1.99526e-06" logTime="-5.7">
        <me:pop ref="CH2oo.log">0.99995</me:pop>
        <me:pop ref="APC">6.33506e-20</me:pop>
        <me:pop ref="Altamine2">3.36051e-10</me:pop>
        <me:pop ref="RC2.log">2.51412e-07</me:pop>
        <me:pop ref="Ring2.log">5.57941e-09</me:pop>
        <me:pop ref="Formamide2">1.87622e-05</me:pop>
        <me:pop ref="Formaldehyde.log">3.06287e-05</me:pop>
      </me:population>
      <me:population time="2.51189e-06" logTime="-5.6">
        <me:pop ref="CH2oo.log">0.999938</me:pop>
        <me:pop ref="APC">6.33591e-20</me:pop>
        <me:pop ref="Altamine2">3.36105e-10</me:pop>
        <me:pop ref="RC2.log">2.78114e-07</me:pop>
        <me:pop ref="Ring2.log">5.58115e-09</me:pop>
        <me:pop ref="Formamide2">2.3624e-05</me:pop>
        <me:pop ref="Formaldehyde.log">3.85656e-05</me:pop>
      </me:population>
      <me:population time="3.16228e-06" logTime="-5.5">
        <me:pop ref="CH2oo.log">0.999921</me:pop>
        <me:pop ref="APC">6.33685e-20</me:pop>
        <me:pop ref="Altamine2">3.36164e-10</me:pop>
        <me:pop ref="RC2.log">3.08269e-07</me:pop>
        <me:pop ref="Ring2.log">5.58309e-09</me:pop>
        <me:pop ref="Formamide2">2.97455e-05</me:pop>
        <me:pop ref="Formaldehyde.log">4.85591e-05</me:pop>
      </me:population>
      <me:population time="3.98107e-06" logTime="-5.4">
        <me:pop ref="CH2oo.log">0.999901</me:pop>
        <me:pop ref="APC">6.33787e-20</me:pop>
        <me:pop ref="Altamine2">3.36228e-10</me:pop>
        <me:pop ref="RC2.log">3.41394e-07</me:pop>
        <me:pop ref="Ring2.log">5.58522e-09</me:pop>
        <me:pop ref="Formamide2">3.74532e-05</me:pop>
        <me:pop ref="Formaldehyde.log">6.11422e-05</me:pop>
      </me:population>
      <me:population time="5.01187e-06" logTime="-5.3">
        <me:pop ref="CH2oo.log">0.999875</me:pop>
        <me:pop ref="APC">6.33893e-20</me:pop>
        <me:pop ref="Altamine2">3.36295e-10</me:pop>
        <me:pop ref="RC2.log">3.76524e-07</me:pop>
        <me:pop ref="Ring2.log">5.58745e-09</me:pop>
        <me:pop ref="Formamide2">4.71581e-05</me:pop>
        <me:pop ref="Formaldehyde.log">7.69861e-05</me:pop>
      </me:population>
      <me:population time="6.30957e-06" logTime="-5.2">
        <me:pop ref="CH2oo.log">0.999843</me:pop>
        <me:pop ref="APC">6.33996e-20</me:pop>
        <me:pop ref="Altamine2">3.3636e-10</me:pop>
        <me:pop ref="RC2.log">4.12171e-07</me:pop>
        <me:pop ref="Ring2.log">5.58968e-09</me:pop>
        <me:pop ref="Formamide2">5.93779e-05</me:pop>
        <me:pop ref="Formaldehyde.log">9.69359e-05</me:pop>
      </me:population>
      <me:population time="7.94328e-06" logTime="-5.1">
        <me:pop ref="CH2oo.log">0.999803</me:pop>
        <me:pop ref="APC">6.34089e-20</me:pop>
        <me:pop ref="Altamine2">3.3642e-10</me:pop>
        <me:pop ref="RC2.log">4.46386e-07</me:pop>
        <me:pop ref="Ring2.log">5.59177e-09</me:pop>
        <me:pop ref="Formamide2">7.47641e-05</me:pop>
        <me:pop ref="Formaldehyde.log">0.000122055</me:pop>
      </me:population>
      <me:population time="1e-05" logTime="-5">
        <me:pop ref="CH2oo.log">0.999752</me:pop>
        <me:pop ref="APC">6.34162e-20</me:pop>
        <me:pop ref="Altamine2">3.36469e-10</me:pop>
        <me:pop ref="RC2.log">4.77012e-07</me:pop>
        <me:pop ref="Ring2.log">5.59357e-09</me:pop>
        <me:pop ref="Formamide2">9.41367e-05</me:pop>
        <me:pop ref="Formaldehyde.log">0.000153683</me:pop>
      </me:population>
      <me:population time="1.25893e-05" logTime="-4.9">
        <me:pop ref="CH2oo.log">0.999687</me:pop>
        <me:pop ref="APC">6.34209e-20</me:pop>
        <me:pop ref="Altamine2">3.36501e-10</me:pop>
        <me:pop ref="RC2.log">5.02122e-07</me:pop>
        <me:pop ref="Ring2.log">5.59493e-09</me:pop>
        <me:pop ref="Formamide2">0.000118528</me:pop>
        <me:pop ref="Formaldehyde.log">0.000193504</me:pop>
      </me:population>
      <me:population time="1.58489e-05" logTime="-4.8">
        <me:pop ref="CH2oo.log">0.999607</me:pop>
        <me:pop ref="APC">6.34221e-20</me:pop>
        <me:pop ref="Altamine2">3.36513e-10</me:pop>
        <me:pop ref="RC2.log">5.2056e-07</me:pop>
        <me:pop ref="Ring2.log">5.59576e-09</me:pop>
        <me:pop ref="Formamide2">0.000149235</me:pop>
        <me:pop ref="Formaldehyde.log">0.000243639</me:pop>
      </me:population>
      <me:population time="1.99526e-05" logTime="-4.7">
        <me:pop ref="CH2oo.log">0.999505</me:pop>
        <me:pop ref="APC">6.34198e-20</me:pop>
        <me:pop ref="Altamine2">3.36504e-10</me:pop>
        <me:pop ref="RC2.log">5.32344e-07</me:pop>
        <me:pop ref="Ring2.log">5.59604e-09</me:pop>
        <me:pop ref="Formamide2">0.000187894</me:pop>
        <me:pop ref="Formaldehyde.log">0.000306754</me:pop>
      </me:population>
      <me:population time="2.51189e-05" logTime="-4.6">
        <me:pop ref="CH2oo.log">0.999377</me:pop>
        <me:pop ref="APC">6.34139e-20</me:pop>
        <me:pop ref="Altamine2">3.36475e-10</me:pop>
        <me:pop ref="RC2.log">5.38659e-07</me:pop>
        <me:pop ref="Ring2.log">5.59582e-09</me:pop>
        <me:pop ref="Formamide2">0.000236559</me:pop>
        <me:pop ref="Formaldehyde.log">0.000386207</me:pop>
      </me:population>
      <me:population time="3.16228e-05" logTime="-4.5">
        <me:pop ref="CH2oo.log">0.999215</me:pop>
        <me:pop ref="APC">6.34046e-20</me:pop>
        <me:pop ref="Altamine2">3.36426e-10</me:pop>
        <me:pop ref="RC2.log">5.41349e-07</me:pop>
        <me:pop ref="Ring2.log">5.59519e-09</me:pop>
        <me:pop ref="Formamide2">0.000297816</me:pop>
        <me:pop ref="Formaldehyde.log">0.000486219</me:pop>
      </me:population>
      <me:population time="3.98107e-05" logTime="-4.4">
        <me:pop ref="CH2oo.log">0.999012</me:pop>
        <me:pop ref="APC">6.3392e-20</me:pop>
        <me:pop ref="Altamine2">3.3636e-10</me:pop>
        <me:pop ref="RC2.log">5.42162e-07</me:pop>
        <me:pop ref="Ring2.log">5.59422e-09</me:pop>
        <me:pop ref="Formamide2">0.000374922</me:pop>
        <me:pop ref="Formaldehyde.log">0.000612106</me:pop>
      </me:population>
      <me:population time="5.01187e-05" logTime="-4.3">
        <me:pop ref="CH2oo.log">0.998757</me:pop>
        <me:pop ref="APC">6.33759e-20</me:pop>
        <me:pop ref="Altamine2">3.36275e-10</me:pop>
        <me:pop ref="RC2.log">5.42243e-07</me:pop>
        <me:pop ref="Ring2.log">5.59294e-09</me:pop>
        <me:pop ref="Formamide2">0.000471971</me:pop>
        <me:pop ref="Formaldehyde.log">0.000770552</me:pop>
      </me:population>
      <me:population time="6.30957e-05" logTime="-4.2">
        <me:pop ref="CH2oo.log">0.998435</me:pop>
        <me:pop ref="APC">6.33555e-20</me:pop>
        <me:pop ref="Altamine2">3.36166e-10</me:pop>
        <me:pop ref="RC2.log">5.42103e-07</me:pop>
        <me:pop ref="Ring2.log">5.59131e-09</me:pop>
        <me:pop ref="Formamide2">0.000594112</me:pop>
        <me:pop ref="Formaldehyde.log">0.000969965</me:pop>
      </me:population>
      <me:population time="7.94328e-05" logTime="-4.1">
        <me:pop ref="CH2oo.log">0.998031</me:pop>
        <me:pop ref="APC">6.33298e-20</me:pop>
        <me:pop ref="Altamine2">3.3603e-10</me:pop>
        <me:pop ref="RC2.log">5.41887e-07</me:pop>
        <me:pop ref="Ring2.log">5.58925e-09</me:pop>
        <me:pop ref="Formamide2">0.000747823</me:pop>
        <me:pop ref="Formaldehyde.log">0.00122092</me:pop>
      </me:population>
      <me:population time="0.0001" logTime="-4">
        <me:pop ref="CH2oo.log">0.997521</me:pop>
        <me:pop ref="APC">6.32975e-20</me:pop>
        <me:pop ref="Altamine2">3.35859e-10</me:pop>
        <me:pop ref="RC2.log">5.4161e-07</me:pop>
        <me:pop ref="Ring2.log">5.58667e-09</me:pop>
        <me:pop ref="Formamide2">0.000941246</me:pop>
        <me:pop ref="Formaldehyde.log">0.00153671</me:pop>
      </me:population>
      <me:population time="0.000125893" logTime="-3.9">
        <me:pop ref="CH2oo.log">0.996881</me:pop>
        <me:pop ref="APC">6.32569e-20</me:pop>
        <me:pop ref="Altamine2">3.35643e-10</me:pop>
        <me:pop ref="RC2.log">5.41262e-07</me:pop>
        <me:pop ref="Ring2.log">5.58341e-09</me:pop>
        <me:pop ref="Formamide2">0.00118461</me:pop>
        <me:pop ref="Formaldehyde.log">0.00193404</me:pop>
      </me:population>
      <me:population time="0.000158489" logTime="-3.8">
        <me:pop ref="CH2oo.log">0.996075</me:pop>
        <me:pop ref="APC">6.32057e-20</me:pop>
        <me:pop ref="Altamine2">3.35372e-10</me:pop>
        <me:pop ref="RC2.log">5.40825e-07</me:pop>
        <me:pop ref="Ring2.log">5.57932e-09</me:pop>
        <me:pop ref="Formamide2">0.00149076</me:pop>
        <me:pop ref="Formaldehyde.log">0.00243388</me:pop>
      </me:population>
      <me:population time="0.000199526" logTime="-3.7">
        <me:pop ref="CH2oo.log">0.995061</me:pop>
        <me:pop ref="APC">6.31414e-20</me:pop>
        <me:pop ref="Altamine2">3.3503e-10</me:pop>
        <me:pop ref="RC2.log">5.40274e-07</me:pop>
        <me:pop ref="Ring2.log">5.57417e-09</me:pop>
        <me:pop ref="Formamide2">0.00187584</me:pop>
        <me:pop ref="Formaldehyde.log">0.00306257</me:pop>
      </me:population>
      <me:population time="0.000251189" logTime="-3.6">
        <me:pop ref="CH2oo.log">0.993786</me:pop>
        <me:pop ref="APC">6.30605e-20</me:pop>
        <me:pop ref="Altamine2">3.34601e-10</me:pop>
        <me:pop ref="RC2.log">5.39582e-07</me:pop>
        <me:pop ref="Ring2.log">5.5677e-09</me:pop>
        <me:pop ref="Formamide2">0.00236006</me:pop>
        <me:pop ref="Formaldehyde.log">0.00385314</me:pop>
      </me:population>
      <me:population time="0.000316228" logTime="-3.5">
        <me:pop ref="CH2oo.log">0.992184</me:pop>
        <me:pop ref="APC">6.29588e-20</me:pop>
        <me:pop ref="Altamine2">3.34061e-10</me:pop>
        <me:pop ref="RC2.log">5.38712e-07</me:pop>
        <me:pop ref="Ring2.log">5.55956e-09</me:pop>
        <me:pop ref="Formamide2">0.00296878</me:pop>
        <me:pop ref="Formaldehyde.log">0.00484696</me:pop>
      </me:population>
      <me:population time="0.000398107" logTime="-3.4">
        <me:pop ref="CH2oo.log">0.99017</me:pop>
        <me:pop ref="APC">6.2831e-20</me:pop>
        <me:pop ref="Altamine2">3.33383e-10</me:pop>
        <me:pop ref="RC2.log">5.37619e-07</me:pop>
        <me:pop ref="Ring2.log">5.54934e-09</me:pop>
        <me:pop ref="Formamide2">0.00373371</me:pop>
        <me:pop ref="Formaldehyde.log">0.00609583</me:pop>
      </me:population>
      <me:population time="0.000501187" logTime="-3.3">
        <me:pop ref="CH2oo.log">0.98764</me:pop>
        <me:pop ref="APC">6.26705e-20</me:pop>
        <me:pop ref="Altamine2">3.32532e-10</me:pop>
        <me:pop ref="RC2.log">5.36245e-07</me:pop>
        <me:pop ref="Ring2.log">5.53649e-09</me:pop>
        <me:pop ref="Formamide2">0.0046945</me:pop>
        <me:pop ref="Formaldehyde.log">0.00766446</me:pop>
      </me:population>
      <me:population time="0.000630957" logTime="-3.2">
        <me:pop ref="CH2oo.log">0.984465</me:pop>
        <me:pop ref="APC">6.2469e-20</me:pop>
        <me:pop ref="Altamine2">3.31463e-10</me:pop>
        <me:pop ref="RC2.log">5.34521e-07</me:pop>
        <me:pop ref="Ring2.log">5.52037e-09</me:pop>
        <me:pop ref="Formamide2">0.00590057</me:pop>
        <me:pop ref="Formaldehyde.log">0.00963355</me:pop>
      </me:population>
      <me:population time="0.000794328" logTime="-3.1">
        <me:pop ref="CH2oo.log">0.980483</me:pop>
        <me:pop ref="APC">6.22163e-20</me:pop>
        <me:pop ref="Altamine2">3.30122e-10</me:pop>
        <me:pop ref="RC2.log">5.32359e-07</me:pop>
        <me:pop ref="Ring2.log">5.50015e-09</me:pop>
        <me:pop ref="Formamide2">0.00741342</me:pop>
        <me:pop ref="Formaldehyde.log">0.0121035</me:pop>
      </me:population>
      <me:population time="0.001" logTime="-3">
        <me:pop ref="CH2oo.log">0.975491</me:pop>
        <me:pop ref="APC">6.18996e-20</me:pop>
        <me:pop ref="Altamine2">3.28441e-10</me:pop>
        <me:pop ref="RC2.log">5.29649e-07</me:pop>
        <me:pop ref="Ring2.log">5.4748e-09</me:pop>
        <me:pop ref="Formamide2">0.00930928</me:pop>
        <me:pop ref="Formaldehyde.log">0.0151988</me:pop>
      </me:population>
      <me:population time="0.00125893" logTime="-2.9">
        <me:pop ref="CH2oo.log">0.969244</me:pop>
        <me:pop ref="APC">6.15032e-20</me:pop>
        <me:pop ref="Altamine2">3.26338e-10</me:pop>
        <me:pop ref="RC2.log">5.26257e-07</me:pop>
        <me:pop ref="Ring2.log">5.44308e-09</me:pop>
        <me:pop ref="Formamide2">0.0116823</me:pop>
        <me:pop ref="Formaldehyde.log">0.0190731</me:pop>
      </me:population>
      <me:population time="0.00158489" logTime="-2.8">
        <me:pop ref="CH2oo.log">0.961436</me:pop>
        <me:pop ref="APC">6.10077e-20</me:pop>
        <me:pop ref="Altamine2">3.23709e-10</me:pop>
        <me:pop ref="RC2.log">5.22017e-07</me:pop>
        <me:pop ref="Ring2.log">5.40343e-09</me:pop>
        <me:pop ref="Formamide2">0.0146482</me:pop>
        <me:pop ref="Formaldehyde.log">0.0239153</me:pop>
      </me:population>
      <me:population time="0.00199526" logTime="-2.7">
        <me:pop ref="CH2oo.log">0.951696</me:pop>
        <me:pop ref="APC">6.03897e-20</me:pop>
        <me:pop ref="Altamine2">3.20429e-10</me:pop>
        <me:pop ref="RC2.log">5.16729e-07</me:pop>
        <me:pop ref="Ring2.log">5.35397e-09</me:pop>
        <me:pop ref="Formamide2">0.018348</me:pop>
        <me:pop ref="Formaldehyde.log">0.0299558</me:pop>
      </me:population>
      <me:population time="0.00251189" logTime="-2.6">
        <me:pop ref="CH2oo.log">0.939573</me:pop>
        <me:pop ref="APC">5.96204e-20</me:pop>
        <me:pop ref="Altamine2">3.16348e-10</me:pop>
        <me:pop ref="RC2.log">5.10147e-07</me:pop>
        <me:pop ref="Ring2.log">5.29242e-09</me:pop>
        <me:pop ref="Formamide2">0.0229526</me:pop>
        <me:pop ref="Formaldehyde.log">0.0374735</me:pop>
      </me:population>
      <me:population time="0.00316228" logTime="-2.5">
        <me:pop ref="CH2oo.log">0.924532</me:pop>
        <me:pop ref="APC">5.8666e-20</me:pop>
        <me:pop ref="Altamine2">3.11283e-10</me:pop>
        <me:pop ref="RC2.log">5.0198e-07</me:pop>
        <me:pop ref="Ring2.log">5.21604e-09</me:pop>
        <me:pop ref="Formamide2">0.0286661</me:pop>
        <me:pop ref="Formaldehyde.log">0.0468017</me:pop>
      </me:population>
      <me:population time="0.00398107" logTime="-2.4">
        <me:pop ref="CH2oo.log">0.905937</me:pop>
        <me:pop ref="APC">5.74861e-20</me:pop>
        <me:pop ref="Altamine2">3.05023e-10</me:pop>
        <me:pop ref="RC2.log">4.91884e-07</me:pop>
        <me:pop ref="Ring2.log">5.12162e-09</me:pop>
        <me:pop ref="Formamide2">0.0357292</me:pop>
        <me:pop ref="Formaldehyde.log">0.0583331</me:pop>
      </me:population>
      <me:population time="0.00501187" logTime="-2.3">
        <me:pop ref="CH2oo.log">0.883059</me:pop>
        <me:pop ref="APC">5.60343e-20</me:pop>
        <me:pop ref="Altamine2">2.9732e-10</me:pop>
        <me:pop ref="RC2.log">4.79462e-07</me:pop>
        <me:pop ref="Ring2.log">5.00545e-09</me:pop>
        <me:pop ref="Formamide2">0.0444194</me:pop>
        <me:pop ref="Formaldehyde.log">0.0725211</me:pop>
      </me:population>
      <me:population time="0.00630957" logTime="-2.2">
        <me:pop ref="CH2oo.log">0.855077</me:pop>
        <me:pop ref="APC">5.42587e-20</me:pop>
        <me:pop ref="Altamine2">2.87899e-10</me:pop>
        <me:pop ref="RC2.log">4.64269e-07</me:pop>
        <me:pop ref="Ring2.log">4.86337e-09</me:pop>
        <me:pop ref="Formamide2">0.0550483</me:pop>
        <me:pop ref="Formaldehyde.log">0.0898744</me:pop>
      </me:population>
      <me:population time="0.00794328" logTime="-2.1">
        <me:pop ref="CH2oo.log">0.821107</me:pop>
        <me:pop ref="APC">5.21032e-20</me:pop>
        <me:pop ref="Altamine2">2.76461e-10</me:pop>
        <me:pop ref="RC2.log">4.45825e-07</me:pop>
        <me:pop ref="Ring2.log">4.69088e-09</me:pop>
        <me:pop ref="Formamide2">0.0679517</me:pop>
        <me:pop ref="Formaldehyde.log">0.110941</me:pop>
      </me:population>
      <me:population time="0.01" logTime="-2">
        <me:pop ref="CH2oo.log">0.780253</me:pop>
        <me:pop ref="APC">4.95108e-20</me:pop>
        <me:pop ref="Altamine2">2.62706e-10</me:pop>
        <me:pop ref="RC2.log">4.23643e-07</me:pop>
        <me:pop ref="Ring2.log">4.48343e-09</me:pop>
        <me:pop ref="Formamide2">0.0834698</me:pop>
        <me:pop ref="Formaldehyde.log">0.136277</me:pop>
      </me:population>
      <me:population time="0.0125893" logTime="-1.9">
        <me:pop ref="CH2oo.log">0.731699</me:pop>
        <me:pop ref="APC">4.64298e-20</me:pop>
        <me:pop ref="Altamine2">2.46358e-10</me:pop>
        <me:pop ref="RC2.log">3.9728e-07</me:pop>
        <me:pop ref="Ring2.log">4.23689e-09</me:pop>
        <me:pop ref="Formamide2">0.101913</me:pop>
        <me:pop ref="Formaldehyde.log">0.166388</me:pop>
      </me:population>
      <me:population time="0.0158489" logTime="-1.8">
        <me:pop ref="CH2oo.log">0.674846</me:pop>
        <me:pop ref="APC">4.28222e-20</me:pop>
        <me:pop ref="Altamine2">2.27216e-10</me:pop>
        <me:pop ref="RC2.log">3.66412e-07</me:pop>
        <me:pop ref="Ring2.log">3.9482e-09</me:pop>
        <me:pop ref="Formamide2">0.123508</me:pop>
        <me:pop ref="Formaldehyde.log">0.201645</me:pop>
      </me:population>
      <me:population time="0.0199526" logTime="-1.7">
        <me:pop ref="CH2oo.log">0.609511</me:pop>
        <me:pop ref="APC">3.86764e-20</me:pop>
        <me:pop ref="Altamine2">2.05218e-10</me:pop>
        <me:pop ref="RC2.log">3.30938e-07</me:pop>
        <me:pop ref="Ring2.log">3.61645e-09</me:pop>
        <me:pop ref="Formamide2">0.148325</me:pop>
        <me:pop ref="Formaldehyde.log">0.242163</me:pop>
      </me:population>
      <me:population time="0.0251189" logTime="-1.6">
        <me:pop ref="CH2oo.log">0.536177</me:pop>
        <me:pop ref="APC">3.4023e-20</me:pop>
        <me:pop ref="Altamine2">1.80527e-10</me:pop>
        <me:pop ref="RC2.log">2.9112e-07</me:pop>
        <me:pop ref="Ring2.log">3.24407e-09</me:pop>
        <me:pop ref="Formamide2">0.176181</me:pop>
        <me:pop ref="Formaldehyde.log">0.287642</me:pop>
      </me:population>
      <me:population time="0.0316228" logTime="-1.5">
        <me:pop ref="CH2oo.log">0.456267</me:pop>
        <me:pop ref="APC">2.89523e-20</me:pop>
        <me:pop ref="Altamine2">1.53622e-10</me:pop>
        <me:pop ref="RC2.log">2.47733e-07</me:pop>
        <me:pop ref="Ring2.log">2.83831e-09</me:pop>
        <me:pop ref="Formamide2">0.206535</me:pop>
        <me:pop ref="Formaldehyde.log">0.337198</me:pop>
      </me:population>
      <me:population time="0.0398107" logTime="-1.4">
        <me:pop ref="CH2oo.log">0.372376</me:pop>
        <me:pop ref="APC">2.36291e-20</me:pop>
        <me:pop ref="Altamine2">1.25377e-10</me:pop>
        <me:pop ref="RC2.log">2.02184e-07</me:pop>
        <me:pop ref="Ring2.log">2.41234e-09</me:pop>
        <me:pop ref="Formamide2">0.2384</me:pop>
        <me:pop ref="Formaldehyde.log">0.389223</me:pop>
      </me:population>
      <me:population time="0.0501187" logTime="-1.3">
        <me:pop ref="CH2oo.log">0.288336</me:pop>
        <me:pop ref="APC">1.82963e-20</me:pop>
        <me:pop ref="Altamine2">9.70806e-11</me:pop>
        <me:pop ref="RC2.log">1.56554e-07</me:pop>
        <me:pop ref="Ring2.log">1.9856e-09</me:pop>
        <me:pop ref="Formamide2">0.270323</me:pop>
        <me:pop ref="Formaldehyde.log">0.441342</me:pop>
      </me:population>
      <me:population time="0.0630957" logTime="-1.2">
        <me:pop ref="CH2oo.log">0.208955</me:pop>
        <me:pop ref="APC">1.32592e-20</me:pop>
        <me:pop ref="Altamine2">7.03536e-11</me:pop>
        <me:pop ref="RC2.log">1.13453e-07</me:pop>
        <me:pop ref="Ring2.log">1.58252e-09</me:pop>
        <me:pop ref="Formamide2">0.300475</me:pop>
        <me:pop ref="Formaldehyde.log">0.49057</me:pop>
      </me:population>
      <me:population time="0.0794328" logTime="-1.1">
        <me:pop ref="CH2oo.log">0.139315</me:pop>
        <me:pop ref="APC">8.84018e-21</me:pop>
        <me:pop ref="Altamine2">4.69063e-11</me:pop>
        <me:pop ref="RC2.log">7.56417e-08</me:pop>
        <me:pop ref="Ring2.log">1.22891e-09</me:pop>
        <me:pop ref="Formamide2">0.326928</me:pop>
        <me:pop ref="Formaldehyde.log">0.533758</me:pop>
      </me:population>
      <me:population time="0.1" logTime="-1">
        <me:pop ref="CH2oo.log">0.0836287</me:pop>
        <me:pop ref="APC">5.30664e-21</me:pop>
        <me:pop ref="Altamine2">2.81572e-11</me:pop>
        <me:pop ref="RC2.log">4.54067e-08</me:pop>
        <me:pop ref="Ring2.log">9.46151e-10</me:pop>
        <me:pop ref="Formamide2">0.34808</me:pop>
        <me:pop ref="Formaldehyde.log">0.568291</me:pop>
      </me:population>
      <me:population time="0.125893" logTime="-0.9">
        <me:pop ref="CH2oo.log">0.0439872</me:pop>
        <me:pop ref="APC">2.7912e-21</me:pop>
        <me:pop ref="Altamine2">1.48102e-11</me:pop>
        <me:pop ref="RC2.log">2.38831e-08</me:pop>
        <me:pop ref="Ring2.log">7.44862e-10</me:pop>
        <me:pop ref="Formamide2">0.363137</me:pop>
        <me:pop ref="Formaldehyde.log">0.592875</me:pop>
      </me:population>
      <me:population time="0.158489" logTime="-0.8">
        <me:pop ref="CH2oo.log">0.0195906</me:pop>
        <me:pop ref="APC">1.24312e-21</me:pop>
        <me:pop ref="Altamine2">6.59603e-12</me:pop>
        <me:pop ref="RC2.log">1.06369e-08</me:pop>
        <me:pop ref="Ring2.log">6.20982e-10</me:pop>
        <me:pop ref="Formamide2">0.372404</me:pop>
        <me:pop ref="Formaldehyde.log">0.608005</me:pop>
      </me:population>
      <me:population time="0.199526" logTime="-0.7">
        <me:pop ref="CH2oo.log">0.00707647</me:pop>
        <me:pop ref="APC">4.49036e-22</me:pop>
        <me:pop ref="Altamine2">2.3826e-12</me:pop>
        <me:pop ref="RC2.log">3.84221e-09</me:pop>
        <me:pop ref="Ring2.log">5.57439e-10</me:pop>
        <me:pop ref="Formamide2">0.377158</me:pop>
        <me:pop ref="Formaldehyde.log">0.615766</me:pop>
      </me:population>
      <me:population time="0.251189" logTime="-0.6">
        <me:pop ref="CH2oo.log">0.00196372</me:pop>
        <me:pop ref="APC">1.24607e-22</me:pop>
        <me:pop ref="Altamine2">6.61171e-13</me:pop>
        <me:pop ref="RC2.log">1.06621e-09</me:pop>
        <me:pop ref="Ring2.log">5.31477e-10</me:pop>
        <me:pop ref="Formamide2">0.3791</me:pop>
        <me:pop ref="Formaldehyde.log">0.618936</me:pop>
      </me:population>
      <me:population time="0.316228" logTime="-0.5">
        <me:pop ref="CH2oo.log">0.000391011</me:pop>
        <me:pop ref="APC">2.48115e-23</me:pop>
        <me:pop ref="Altamine2">1.31651e-13</me:pop>
        <me:pop ref="RC2.log">2.12302e-10</me:pop>
        <me:pop ref="Ring2.log">5.23492e-10</me:pop>
        <me:pop ref="Formamide2">0.379697</me:pop>
        <me:pop ref="Formaldehyde.log">0.619912</me:pop>
      </me:population>
      <me:population time="0.398107" logTime="-0.4">
        <me:pop ref="CH2oo.log">5.12649e-05</me:pop>
        <me:pop ref="APC">3.253e-24</me:pop>
        <me:pop ref="Altamine2">1.72605e-14</me:pop>
        <me:pop ref="RC2.log">2.78346e-11</me:pop>
        <me:pop ref="Ring2.log">5.21766e-10</me:pop>
        <me:pop ref="Formamide2">0.379826</me:pop>
        <me:pop ref="Formaldehyde.log">0.620122</me:pop>
      </me:population>
      <me:population time="0.501187" logTime="-0.3">
        <me:pop ref="CH2oo.log">3.97176e-06</me:pop>
        <me:pop ref="APC">2.52027e-25</me:pop>
        <me:pop ref="Altamine2">1.33727e-15</me:pop>
        <me:pop ref="RC2.log">2.15649e-12</me:pop>
        <me:pop ref="Ring2.log">5.21526e-10</me:pop>
        <me:pop ref="Formamide2">0.379844</me:pop>
        <me:pop ref="Formaldehyde.log">0.620152</me:pop>
      </me:population>
      <me:population time="0.630957" logTime="-0.2">
        <me:pop ref="CH2oo.log">1.5868e-07</me:pop>
        <me:pop ref="APC">1.0069e-26</me:pop>
        <me:pop ref="Altamine2">5.34266e-17</me:pop>
        <me:pop ref="RC2.log">8.61564e-14</me:pop>
        <me:pop ref="Ring2.log">5.21507e-10</me:pop>
        <me:pop ref="Formamide2">0.379846</me:pop>
        <me:pop ref="Formaldehyde.log">0.620154</me:pop>
      </me:population>
      <me:population time="0.794328" logTime="-0.1">
        <me:pop ref="CH2oo.log">2.75401e-09</me:pop>
        <me:pop ref="APC">1.74755e-28</me:pop>
        <me:pop ref="Altamine2">9.27273e-19</me:pop>
        <me:pop ref="RC2.log">1.49531e-15</me:pop>
        <me:pop ref="Ring2.log">5.21506e-10</me:pop>
        <me:pop ref="Formamide2">0.379846</me:pop>
        <me:pop ref="Formaldehyde.log">0.620154</me:pop>
      </me:population>
      <me:population time="1" logTime="0">
        <me:pop ref="CH2oo.log">1.67323e-11</me:pop>
        <me:pop ref="APC">1.06174e-30</me:pop>
        <me:pop ref="Altamine2">5.65018e-21</me:pop>
        <me:pop ref="RC2.log">9.08489e-18</me:pop>
        <me:pop ref="Ring2.log">5.21506e-10</me:pop>
        <me:pop ref="Formamide2">0.379846</me:pop>
        <me:pop ref="Formaldehyde.log">0.620154</me:pop>
      </me:population>
      <me:population time="1.25893" logTime="0.1">
        <me:pop ref="CH2oo.log">2.71181e-14</me:pop>
        <me:pop ref="APC">1.72077e-33</me:pop>
        <me:pop ref="Altamine2">2.56725e-23</me:pop>
        <me:pop ref="RC2.log">1.47239e-20</me:pop>
        <me:pop ref="Ring2.log">5.21506e-10</me:pop>
        <me:pop ref="Formamide2">0.379846</me:pop>
        <me:pop ref="Formaldehyde.log">0.620154</me:pop>
      </me:population>
      <me:population time="1.58489" logTime="0.2">
        <me:pop ref="CH2oo.log">8.32695e-18</me:pop>
        <me:pop ref="APC">5.28526e-37</me:pop>
        <me:pop ref="Altamine2">1.65448e-23</me:pop>
        <me:pop ref="RC2.log">4.52116e-24</me:pop>
        <me:pop ref="Ring2.log">5.21506e-10</me:pop>
        <me:pop ref="Formamide2">0.379846</me:pop>
        <me:pop ref="Formaldehyde.log">0.620154</me:pop>
      </me:population>
      <me:population time="1.99526" logTime="0.3">
        <me:pop ref="CH2oo.log">3.14895e-22</me:pop>
        <me:pop ref="APC">1.61386e-40</me:pop>
        <me:pop ref="Altamine2">1.6542e-23</me:pop>
        <me:pop ref="RC2.log">1.70974e-28</me:pop>
        <me:pop ref="Ring2.log">5.21506e-10</me:pop>
        <me:pop ref="Formamide2">0.379846</me:pop>
        <me:pop ref="Formaldehyde.log">0.620154</me:pop>
      </me:population>
      <me:population time="2.51189" logTime="0.4">
        <me:pop ref="CH2oo.log">8.52696e-28</me:pop>
        <me:pop ref="APC">1.41404e-40</me:pop>
        <me:pop ref="Altamine2">1.6542e-23</me:pop>
        <me:pop ref="RC2.log">4.62976e-34</me:pop>
        <me:pop ref="Ring2.log">5.21506e-10</me:pop>
        <me:pop ref="Formamide2">0.379846</me:pop>
        <me:pop ref="Formaldehyde.log">0.620154</me:pop>
      </me:population>
      <me:population time="3.16228" logTime="0.5">
        <me:pop ref="CH2oo.log">8.35389e-35</me:pop>
        <me:pop ref="APC">1.41404e-40</me:pop>
        <me:pop ref="Altamine2">1.6542e-23</me:pop>
        <me:pop ref="RC2.log">4.5358e-41</me:pop>
        <me:pop ref="Ring2.log">5.21506e-10</me:pop>
        <me:pop ref="Formamide2">0.379846</me:pop>
        <me:pop ref="Formaldehyde.log">0.620154</me:pop>
      </me:population>
      <me:population time="3.98107" logTime="0.6">
        <me:pop ref="CH2oo.log">1.46835e-43</me:pop>
        <me:pop ref="APC">1.41404e-40</me:pop>
        <me:pop ref="Altamine2">1.6542e-23</me:pop>
        <me:pop ref="RC2.log">5.64692e-49</me:pop>
        <me:pop ref="Ring2.log">5.21506e-10</me:pop>
        <me:pop ref="Formamide2">0.379846</me:pop>
        <me:pop ref="Formaldehyde.log">0.620154</me:pop>
      </me:population>
      <me:population time="5.01187" logTime="0.7">
        <me:pop ref="CH2oo.log">2.14635e-44</me:pop>
        <me:pop ref="APC">1.41404e-40</me:pop>
        <me:pop ref="Altamine2">1.6542e-23</me:pop>
        <me:pop ref="RC2.log">4.96621e-49</me:pop>
        <me:pop ref="Ring2.log">5.21506e-10</me:pop>
        <me:pop ref="Formamide2">0.379846</me:pop>
        <me:pop ref="Formaldehyde.log">0.620154</me:pop>
      </me:population>
      <me:population time="6.30957" logTime="0.8">
        <me:pop ref="CH2oo.log">2.14635e-44</me:pop>
        <me:pop ref="APC">1.41404e-40</me:pop>
        <me:pop ref="Altamine2">1.6542e-23</me:pop>
        <me:pop ref="RC2.log">4.96621e-49</me:pop>
        <me:pop ref="Ring2.log">5.21506e-10</me:pop>
        <me:pop ref="Formamide2">0.379846</me:pop>
        <me:pop ref="Formaldehyde.log">0.620154</me:pop>
      </me:population>
      <me:population time="7.94328" logTime="0.9">
        <me:pop ref="CH2oo.log">2.14635e-44</me:pop>
        <me:pop ref="APC">1.41404e-40</me:pop>
        <me:pop ref="Altamine2">1.6542e-23</me:pop>
        <me:pop ref="RC2.log">4.96621e-49</me:pop>
        <me:pop ref="Ring2.log">5.21506e-10</me:pop>
        <me:pop ref="Formamide2">0.379846</me:pop>
        <me:pop ref="Formaldehyde.log">0.620154</me:pop>
      </me:population>
      <me:population time="10" logTime="1">
        <me:pop ref="CH2oo.log">2.14635e-44</me:pop>
        <me:pop ref="APC">1.41404e-40</me:pop>
        <me:pop ref="Altamine2">1.6542e-23</me:pop>
        <me:pop ref="RC2.log">4.96621e-49</me:pop>
        <me:pop ref="Ring2.log">5.21506e-10</me:pop>
        <me:pop ref="Formamide2">0.379846</me:pop>
        <me:pop ref="Formaldehyde.log">0.620154</me:pop>
      </me:population>
      <me:population time="12.5893" logTime="1.1">
        <me:pop ref="CH2oo.log">2.14635e-44</me:pop>
        <me:pop ref="APC">1.41404e-40</me:pop>
        <me:pop ref="Altamine2">1.6542e-23</me:pop>
        <me:pop ref="RC2.log">4.96621e-49</me:pop>
        <me:pop ref="Ring2.log">5.21506e-10</me:pop>
        <me:pop ref="Formamide2">0.379846</me:pop>
        <me:pop ref="Formaldehyde.log">0.620154</me:pop>
      </me:population>
      <me:population time="15.8489" logTime="1.2">
        <me:pop ref="CH2oo.log">2.14635e-44</me:pop>
        <me:pop ref="APC">1.41404e-40</me:pop>
        <me:pop ref="Altamine2">1.6542e-23</me:pop>
        <me:pop ref="RC2.log">4.96621e-49</me:pop>
        <me:pop ref="Ring2.log">5.21506e-10</me:pop>
        <me:pop ref="Formamide2">0.379846</me:pop>
        <me:pop ref="Formaldehyde.log">0.620154</me:pop>
      </me:population>
      <me:population time="19.9526" logTime="1.3">
        <me:pop ref="CH2oo.log">2.14635e-44</me:pop>
        <me:pop ref="APC">1.41404e-40</me:pop>
        <me:pop ref="Altamine2">1.6542e-23</me:pop>
        <me:pop ref="RC2.log">4.96621e-49</me:pop>
        <me:pop ref="Ring2.log">5.21506e-10</me:pop>
        <me:pop ref="Formamide2">0.379846</me:pop>
        <me:pop ref="Formaldehyde.log">0.620154</me:pop>
      </me:population>
      <me:population time="25.1189" logTime="1.4">
        <me:pop ref="CH2oo.log">2.14635e-44</me:pop>
        <me:pop ref="APC">1.41404e-40</me:pop>
        <me:pop ref="Altamine2">1.6542e-23</me:pop>
        <me:pop ref="RC2.log">4.96621e-49</me:pop>
        <me:pop ref="Ring2.log">5.21506e-10</me:pop>
        <me:pop ref="Formamide2">0.379846</me:pop>
        <me:pop ref="Formaldehyde.log">0.620154</me:pop>
      </me:population>
      <me:population time="31.6228" logTime="1.5">
        <me:pop ref="CH2oo.log">2.14635e-44</me:pop>
        <me:pop ref="APC">1.41404e-40</me:pop>
        <me:pop ref="Altamine2">1.6542e-23</me:pop>
        <me:pop ref="RC2.log">4.96621e-49</me:pop>
        <me:pop ref="Ring2.log">5.21506e-10</me:pop>
        <me:pop ref="Formamide2">0.379846</me:pop>
        <me:pop ref="Formaldehyde.log">0.620154</me:pop>
      </me:population>
      <me:population time="39.8107" logTime="1.6">
        <me:pop ref="CH2oo.log">2.14635e-44</me:pop>
        <me:pop ref="APC">1.41404e-40</me:pop>
        <me:pop ref="Altamine2">1.6542e-23</me:pop>
        <me:pop ref="RC2.log">4.96621e-49</me:pop>
        <me:pop ref="Ring2.log">5.21506e-10</me:pop>
        <me:pop ref="Formamide2">0.379846</me:pop>
        <me:pop ref="Formaldehyde.log">0.620154</me:pop>
      </me:population>
      <me:population time="50.1187" logTime="1.7">
        <me:pop ref="CH2oo.log">2.14635e-44</me:pop>
        <me:pop ref="APC">1.41404e-40</me:pop>
        <me:pop ref="Altamine2">1.6542e-23</me:pop>
        <me:pop ref="RC2.log">4.96621e-49</me:pop>
        <me:pop ref="Ring2.log">5.21506e-10</me:pop>
        <me:pop ref="Formamide2">0.379846</me:pop>
        <me:pop ref="Formaldehyde.log">0.620154</me:pop>
      </me:population>
      <me:population time="63.0957" logTime="1.8">
        <me:pop ref="CH2oo.log">2.14635e-44</me:pop>
        <me:pop ref="APC">1.41404e-40</me:pop>
        <me:pop ref="Altamine2">1.6542e-23</me:pop>
        <me:pop ref="RC2.log">4.96621e-49</me:pop>
        <me:pop ref="Ring2.log">5.21506e-10</me:pop>
        <me:pop ref="Formamide2">0.379846</me:pop>
        <me:pop ref="Formaldehyde.log">0.620154</me:pop>
      </me:population>
      <me:population time="79.4328" logTime="1.9">
        <me:pop ref="CH2oo.log">2.14635e-44</me:pop>
        <me:pop ref="APC">1.41404e-40</me:pop>
        <me:pop ref="Altamine2">1.6542e-23</me:pop>
        <me:pop ref="RC2.log">4.96621e-49</me:pop>
        <me:pop ref="Ring2.log">5.21506e-10</me:pop>
        <me:pop ref="Formamide2">0.379846</me:pop>
        <me:pop ref="Formaldehyde.log">0.620154</me:pop>
      </me:population>
      <me:population time="100" logTime="2">
        <me:pop ref="CH2oo.log">2.14635e-44</me:pop>
        <me:pop ref="APC">1.41404e-40</me:pop>
        <me:pop ref="Altamine2">1.6542e-23</me:pop>
        <me:pop ref="RC2.log">4.96621e-49</me:pop>
        <me:pop ref="Ring2.log">5.21506e-10</me:pop>
        <me:pop ref="Formamide2">0.379846</me:pop>
        <me:pop ref="Formaldehyde.log">0.620154</me:pop>
      </me:population>
      <me:population time="125.893" logTime="2.1">
        <me:pop ref="CH2oo.log">2.14635e-44</me:pop>
        <me:pop ref="APC">1.41404e-40</me:pop>
        <me:pop ref="Altamine2">1.6542e-23</me:pop>
        <me:pop ref="RC2.log">4.96621e-49</me:pop>
        <me:pop ref="Ring2.log">5.21506e-10</me:pop>
        <me:pop ref="Formamide2">0.379846</me:pop>
        <me:pop ref="Formaldehyde.log">0.620154</me:pop>
      </me:population>
      <me:population time="158.489" logTime="2.2">
        <me:pop ref="CH2oo.log">2.14635e-44</me:pop>
        <me:pop ref="APC">1.41404e-40</me:pop>
        <me:pop ref="Altamine2">1.6542e-23</me:pop>
        <me:pop ref="RC2.log">4.96621e-49</me:pop>
        <me:pop ref="Ring2.log">5.21506e-10</me:pop>
        <me:pop ref="Formamide2">0.379846</me:pop>
        <me:pop ref="Formaldehyde.log">0.620154</me:pop>
      </me:population>
      <me:population time="199.526" logTime="2.3">
        <me:pop ref="CH2oo.log">2.14635e-44</me:pop>
        <me:pop ref="APC">1.41404e-40</me:pop>
        <me:pop ref="Altamine2">1.6542e-23</me:pop>
        <me:pop ref="RC2.log">4.96621e-49</me:pop>
        <me:pop ref="Ring2.log">5.21506e-10</me:pop>
        <me:pop ref="Formamide2">0.379846</me:pop>
        <me:pop ref="Formaldehyde.log">0.620154</me:pop>
      </me:population>
      <me:population time="251.189" logTime="2.4">
        <me:pop ref="CH2oo.log">2.14635e-44</me:pop>
        <me:pop ref="APC">1.41404e-40</me:pop>
        <me:pop ref="Altamine2">1.6542e-23</me:pop>
        <me:pop ref="RC2.log">4.96621e-49</me:pop>
        <me:pop ref="Ring2.log">5.21506e-10</me:pop>
        <me:pop ref="Formamide2">0.379846</me:pop>
        <me:pop ref="Formaldehyde.log">0.620154</me:pop>
      </me:population>
      <me:population time="316.228" logTime="2.5">
        <me:pop ref="CH2oo.log">2.14635e-44</me:pop>
        <me:pop ref="APC">1.41404e-40</me:pop>
        <me:pop ref="Altamine2">1.6542e-23</me:pop>
        <me:pop ref="RC2.log">4.96621e-49</me:pop>
        <me:pop ref="Ring2.log">5.21506e-10</me:pop>
        <me:pop ref="Formamide2">0.379846</me:pop>
        <me:pop ref="Formaldehyde.log">0.620154</me:pop>
      </me:population>
      <me:population time="398.107" logTime="2.6">
        <me:pop ref="CH2oo.log">2.14635e-44</me:pop>
        <me:pop ref="APC">1.41404e-40</me:pop>
        <me:pop ref="Altamine2">1.6542e-23</me:pop>
        <me:pop ref="RC2.log">4.96621e-49</me:pop>
        <me:pop ref="Ring2.log">5.21506e-10</me:pop>
        <me:pop ref="Formamide2">0.379846</me:pop>
        <me:pop ref="Formaldehyde.log">0.620154</me:pop>
      </me:population>
      <me:population time="501.187" logTime="2.7">
        <me:pop ref="CH2oo.log">2.14635e-44</me:pop>
        <me:pop ref="APC">1.41404e-40</me:pop>
        <me:pop ref="Altamine2">1.6542e-23</me:pop>
        <me:pop ref="RC2.log">4.96621e-49</me:pop>
        <me:pop ref="Ring2.log">5.21506e-10</me:pop>
        <me:pop ref="Formamide2">0.379846</me:pop>
        <me:pop ref="Formaldehyde.log">0.620154</me:pop>
      </me:population>
      <me:population time="630.957" logTime="2.8">
        <me:pop ref="CH2oo.log">2.14635e-44</me:pop>
        <me:pop ref="APC">1.41404e-40</me:pop>
        <me:pop ref="Altamine2">1.6542e-23</me:pop>
        <me:pop ref="RC2.log">4.96621e-49</me:pop>
        <me:pop ref="Ring2.log">5.21506e-10</me:pop>
        <me:pop ref="Formamide2">0.379846</me:pop>
        <me:pop ref="Formaldehyde.log">0.620154</me:pop>
      </me:population>
      <me:population time="794.328" logTime="2.9">
        <me:pop ref="CH2oo.log">2.14635e-44</me:pop>
        <me:pop ref="APC">1.41404e-40</me:pop>
        <me:pop ref="Altamine2">1.6542e-23</me:pop>
        <me:pop ref="RC2.log">4.96621e-49</me:pop>
        <me:pop ref="Ring2.log">5.21506e-10</me:pop>
        <me:pop ref="Formamide2">0.379846</me:pop>
        <me:pop ref="Formaldehyde.log">0.620154</me:pop>
      </me:population>
      <me:population time="1000" logTime="3">
        <me:pop ref="CH2oo.log">2.14635e-44</me:pop>
        <me:pop ref="APC">1.41404e-40</me:pop>
        <me:pop ref="Altamine2">1.6542e-23</me:pop>
        <me:pop ref="RC2.log">4.96621e-49</me:pop>
        <me:pop ref="Ring2.log">5.21506e-10</me:pop>
        <me:pop ref="Formamide2">0.379846</me:pop>
        <me:pop ref="Formaldehyde.log">0.620154</me:pop>
      </me:population>
      <me:population time="1258.93" logTime="3.1">
        <me:pop ref="CH2oo.log">2.14635e-44</me:pop>
        <me:pop ref="APC">1.41404e-40</me:pop>
        <me:pop ref="Altamine2">1.6542e-23</me:pop>
        <me:pop ref="RC2.log">4.96621e-49</me:pop>
        <me:pop ref="Ring2.log">5.21506e-10</me:pop>
        <me:pop ref="Formamide2">0.379846</me:pop>
        <me:pop ref="Formaldehyde.log">0.620154</me:pop>
      </me:population>
      <me:population time="1584.89" logTime="3.2">
        <me:pop ref="CH2oo.log">2.14635e-44</me:pop>
        <me:pop ref="APC">1.41404e-40</me:pop>
        <me:pop ref="Altamine2">1.6542e-23</me:pop>
        <me:pop ref="RC2.log">4.96621e-49</me:pop>
        <me:pop ref="Ring2.log">5.21506e-10</me:pop>
        <me:pop ref="Formamide2">0.379846</me:pop>
        <me:pop ref="Formaldehyde.log">0.620154</me:pop>
      </me:population>
      <me:population time="1995.26" logTime="3.3">
        <me:pop ref="CH2oo.log">2.14635e-44</me:pop>
        <me:pop ref="APC">1.41404e-40</me:pop>
        <me:pop ref="Altamine2">1.6542e-23</me:pop>
        <me:pop ref="RC2.log">4.96621e-49</me:pop>
        <me:pop ref="Ring2.log">5.21506e-10</me:pop>
        <me:pop ref="Formamide2">0.379846</me:pop>
        <me:pop ref="Formaldehyde.log">0.620154</me:pop>
      </me:population>
      <me:population time="2511.89" logTime="3.4">
        <me:pop ref="CH2oo.log">2.14635e-44</me:pop>
        <me:pop ref="APC">1.41404e-40</me:pop>
        <me:pop ref="Altamine2">1.6542e-23</me:pop>
        <me:pop ref="RC2.log">4.96621e-49</me:pop>
        <me:pop ref="Ring2.log">5.21506e-10</me:pop>
        <me:pop ref="Formamide2">0.379846</me:pop>
        <me:pop ref="Formaldehyde.log">0.620154</me:pop>
      </me:population>
      <me:population time="3162.28" logTime="3.5">
        <me:pop ref="CH2oo.log">2.14635e-44</me:pop>
        <me:pop ref="APC">1.41404e-40</me:pop>
        <me:pop ref="Altamine2">1.6542e-23</me:pop>
        <me:pop ref="RC2.log">4.9662e-49</me:pop>
        <me:pop ref="Ring2.log">5.21506e-10</me:pop>
        <me:pop ref="Formamide2">0.379846</me:pop>
        <me:pop ref="Formaldehyde.log">0.620154</me:pop>
      </me:population>
      <me:population time="3981.07" logTime="3.6">
        <me:pop ref="CH2oo.log">2.14635e-44</me:pop>
        <me:pop ref="APC">1.41404e-40</me:pop>
        <me:pop ref="Altamine2">1.6542e-23</me:pop>
        <me:pop ref="RC2.log">4.9662e-49</me:pop>
        <me:pop ref="Ring2.log">5.21505e-10</me:pop>
        <me:pop ref="Formamide2">0.379846</me:pop>
        <me:pop ref="Formaldehyde.log">0.620154</me:pop>
      </me:population>
      <me:population time="5011.87" logTime="3.7">
        <me:pop ref="CH2oo.log">2.14635e-44</me:pop>
        <me:pop ref="APC">1.41404e-40</me:pop>
        <me:pop ref="Altamine2">1.6542e-23</me:pop>
        <me:pop ref="RC2.log">4.9662e-49</me:pop>
        <me:pop ref="Ring2.log">5.21505e-10</me:pop>
        <me:pop ref="Formamide2">0.379846</me:pop>
        <me:pop ref="Formaldehyde.log">0.620154</me:pop>
      </me:population>
      <me:population time="6309.57" logTime="3.8">
        <me:pop ref="CH2oo.log">2.14634e-44</me:pop>
        <me:pop ref="APC">1.41404e-40</me:pop>
        <me:pop ref="Altamine2">1.6542e-23</me:pop>
        <me:pop ref="RC2.log">4.9662e-49</me:pop>
        <me:pop ref="Ring2.log">5.21505e-10</me:pop>
        <me:pop ref="Formamide2">0.379846</me:pop>
        <me:pop ref="Formaldehyde.log">0.620154</me:pop>
      </me:population>
      <me:population time="7943.28" logTime="3.9">
        <me:pop ref="CH2oo.log">2.14634e-44</me:pop>
        <me:pop ref="APC">1.41404e-40</me:pop>
        <me:pop ref="Altamine2">1.6542e-23</me:pop>
        <me:pop ref="RC2.log">4.9662e-49</me:pop>
        <me:pop ref="Ring2.log">5.21505e-10</me:pop>
        <me:pop ref="Formamide2">0.379846</me:pop>
        <me:pop ref="Formaldehyde.log">0.620154</me:pop>
      </me:population>
      <me:population time="10000" logTime="4">
        <me:pop ref="CH2oo.log">2.14634e-44</me:pop>
        <me:pop ref="APC">1.41404e-40</me:pop>
        <me:pop ref="Altamine2">1.6542e-23</me:pop>
        <me:pop ref="RC2.log">4.96619e-49</me:pop>
        <me:pop ref="Ring2.log">5.21504e-10</me:pop>
        <me:pop ref="Formamide2">0.379846</me:pop>
        <me:pop ref="Formaldehyde.log">0.620154</me:pop>
      </me:population>
      <me:population time="12589.3" logTime="4.1">
        <me:pop ref="CH2oo.log">2.14634e-44</me:pop>
        <me:pop ref="APC">1.41404e-40</me:pop>
        <me:pop ref="Altamine2">1.6542e-23</me:pop>
        <me:pop ref="RC2.log">4.96619e-49</me:pop>
        <me:pop ref="Ring2.log">5.21504e-10</me:pop>
        <me:pop ref="Formamide2">0.379846</me:pop>
        <me:pop ref="Formaldehyde.log">0.620154</me:pop>
      </me:population>
      <me:population time="15848.9" logTime="4.2">
        <me:pop ref="CH2oo.log">2.14634e-44</me:pop>
        <me:pop ref="APC">1.41403e-40</me:pop>
        <me:pop ref="Altamine2">1.6542e-23</me:pop>
        <me:pop ref="RC2.log">4.96618e-49</me:pop>
        <me:pop ref="Ring2.log">5.21503e-10</me:pop>
        <me:pop ref="Formamide2">0.379846</me:pop>
        <me:pop ref="Formaldehyde.log">0.620154</me:pop>
      </me:population>
      <me:population time="19952.6" logTime="4.3">
        <me:pop ref="CH2oo.log">2.14633e-44</me:pop>
        <me:pop ref="APC">1.41403e-40</me:pop>
        <me:pop ref="Altamine2">1.6542e-23</me:pop>
        <me:pop ref="RC2.log">4.96618e-49</me:pop>
        <me:pop ref="Ring2.log">5.21503e-10</me:pop>
        <me:pop ref="Formamide2">0.379846</me:pop>
        <me:pop ref="Formaldehyde.log">0.620154</me:pop>
      </me:population>
      <me:population time="25118.9" logTime="4.4">
        <me:pop ref="CH2oo.log">2.14633e-44</me:pop>
        <me:pop ref="APC">1.41403e-40</me:pop>
        <me:pop ref="Altamine2">1.6542e-23</me:pop>
        <me:pop ref="RC2.log">4.96617e-49</me:pop>
        <me:pop ref="Ring2.log">5.21502e-10</me:pop>
        <me:pop ref="Formamide2">0.379846</me:pop>
        <me:pop ref="Formaldehyde.log">0.620154</me:pop>
      </me:population>
      <me:population time="31622.8" logTime="4.5">
        <me:pop ref="CH2oo.log">2.14633e-44</me:pop>
        <me:pop ref="APC">1.41403e-40</me:pop>
        <me:pop ref="Altamine2">1.6542e-23</me:pop>
        <me:pop ref="RC2.log">4.96616e-49</me:pop>
        <me:pop ref="Ring2.log">5.21501e-10</me:pop>
        <me:pop ref="Formamide2">0.379846</me:pop>
        <me:pop ref="Formaldehyde.log">0.620154</me:pop>
      </me:population>
      <me:population time="39810.7" logTime="4.6">
        <me:pop ref="CH2oo.log">2.14632e-44</me:pop>
        <me:pop ref="APC">1.41402e-40</me:pop>
        <me:pop ref="Altamine2">1.6542e-23</me:pop>
        <me:pop ref="RC2.log">4.96614e-49</me:pop>
        <me:pop ref="Ring2.log">5.21499e-10</me:pop>
        <me:pop ref="Formamide2">0.379846</me:pop>
        <me:pop ref="Formaldehyde.log">0.620154</me:pop>
      </me:population>
      <me:population time="50118.7" logTime="4.7">
        <me:pop ref="CH2oo.log">2.14631e-44</me:pop>
        <me:pop ref="APC">1.41402e-40</me:pop>
        <me:pop ref="Altamine2">1.6542e-23</me:pop>
        <me:pop ref="RC2.log">4.96612e-49</me:pop>
        <me:pop ref="Ring2.log">5.21497e-10</me:pop>
        <me:pop ref="Formamide2">0.379846</me:pop>
        <me:pop ref="Formaldehyde.log">0.620154</me:pop>
      </me:population>
      <me:population time="63095.7" logTime="4.8">
        <me:pop ref="CH2oo.log">2.1463e-44</me:pop>
        <me:pop ref="APC">1.41401e-40</me:pop>
        <me:pop ref="Altamine2">1.6542e-23</me:pop>
        <me:pop ref="RC2.log">4.9661e-49</me:pop>
        <me:pop ref="Ring2.log">5.21495e-10</me:pop>
        <me:pop ref="Formamide2">0.379846</me:pop>
        <me:pop ref="Formaldehyde.log">0.620154</me:pop>
      </me:population>
      <me:population time="79432.8" logTime="4.9">
        <me:pop ref="CH2oo.log">2.14629e-44</me:pop>
        <me:pop ref="APC">1.414e-40</me:pop>
        <me:pop ref="Altamine2">1.6542e-23</me:pop>
        <me:pop ref="RC2.log">4.96607e-49</me:pop>
        <me:pop ref="Ring2.log">5.21492e-10</me:pop>
        <me:pop ref="Formamide2">0.379846</me:pop>
        <me:pop ref="Formaldehyde.log">0.620154</me:pop>
      </me:population>
      <me:population time="100000" logTime="5">
        <me:pop ref="CH2oo.log">2.14628e-44</me:pop>
        <me:pop ref="APC">1.41399e-40</me:pop>
        <me:pop ref="Altamine2">1.6542e-23</me:pop>
        <me:pop ref="RC2.log">4.96604e-49</me:pop>
        <me:pop ref="Ring2.log">5.21488e-10</me:pop>
        <me:pop ref="Formamide2">0.379846</me:pop>
        <me:pop ref="Formaldehyde.log">0.620154</me:pop>
      </me:population>
    </me:populationList>
    <me:rateList T="298.15" conc="3.2388e+16" bathGas="N2" units="s-1">
      <me:warning> WARNING: Chemically significant eigenvalues (CSE) not well separated from internal energy relaxation eigenvals (IEREs).  The last CSE = -1.54296e+06 and the first IERE = -1.92715e+06 (last CSE)/(first IERE) ratio = 0.800645, which is less than an order of magnitude  Results obtained from Bartis Widom eigenvalue-vector analysis may be unreliable </me:warning>
      <me:firstOrderLoss ref="APC">-1.54296e+06</me:firstOrderLoss>
      <me:firstOrderLoss ref="Altamine2">-4.05944e-17</me:firstOrderLoss>
      <me:firstOrderLoss ref="CH2oo.log">-24.8428</me:firstOrderLoss>
      <me:firstOrderLoss ref="RC2.log">-185926</me:firstOrderLoss>
      <me:firstOrderLoss ref="Ring2.log">-3.41851e-10</me:firstOrderLoss>
      <me:firstOrderRate fromRef="APC" toRef="Altamine2" reactionType="isomerization">1.82712e-17</me:firstOrderRate>
      <me:firstOrderRate fromRef="APC" toRef="CH2oo.log" reactionType="isomerization">1.15248e-66</me:firstOrderRate>
      <me:firstOrderRate fromRef="APC" toRef="RC2.log" reactionType="isomerization">-1.94263e-93</me:firstOrderRate>
      <me:firstOrderRate fromRef="APC" toRef="Ring2.log" reactionType="isomerization">4.42118e-43</me:firstOrderRate>
      <me:firstOrderRate fromRef="Altamine2" toRef="APC" reactionType="isomerization">9.98256e-25</me:firstOrderRate>
      <me:firstOrderRate fromRef="Altamine2" toRef="CH2oo.log" reactionType="isomerization">-7.45626e-97</me:firstOrderRate>
      <me:firstOrderRate fromRef="Altamine2" toRef="RC2.log" reactionType="isomerization">3.55687e-104</me:firstOrderRate>
      <me:firstOrderRate fromRef="Altamine2" toRef="Ring2.log" reactionType="isomerization">-2.86039e-73</me:firstOrderRate>
      <me:firstOrderRate fromRef="CH2oo.log" toRef="APC" reactionType="isomerization">7.19983e+10</me:firstOrderRate>
      <me:firstOrderRate fromRef="CH2oo.log" toRef="Altamine2" reactionType="isomerization">-8.5258e-13</me:firstOrderRate>
      <me:firstOrderRate fromRef="CH2oo.log" toRef="RC2.log" reactionType="isomerization">0.100936</me:firstOrderRate>
      <me:firstOrderRate fromRef="CH2oo.log" toRef="Ring2.log" reactionType="isomerization">1.23092e-08</me:firstOrderRate>
      <me:firstOrderRate fromRef="RC2.log" toRef="APC" reactionType="isomerization">-6.44186e-11</me:firstOrderRate>
      <me:firstOrderRate fromRef="RC2.log" toRef="Altamine2" reactionType="isomerization">2.15881e-14</me:firstOrderRate>
      <me:firstOrderRate fromRef="RC2.log" toRef="CH2oo.log" reactionType="isomerization">53576.9</me:firstOrderRate>
      <me:firstOrderRate fromRef="RC2.log" toRef="Ring2.log" reactionType="isomerization">0.0011629</me:firstOrderRate>
      <me:firstOrderRate fromRef="Ring2.log" toRef="APC" reactionType="isomerization">2.17976e+09</me:firstOrderRate>
      <me:firstOrderRate fromRef="Ring2.log" toRef="Altamine2" reactionType="isomerization">-2.5812e-14</me:firstOrderRate>
      <me:firstOrderRate fromRef="Ring2.log" toRef="CH2oo.log" reactionType="isomerization">9.71427e-34</me:firstOrderRate>
      <me:firstOrderRate fromRef="Ring2.log" toRef="RC2.log" reactionType="isomerization">1.729e-34</me:firstOrderRate>
      <me:firstOrderRate fromRef="APC" toRef="Formamide2+CO" reactionType="irreversible">1.61785e-32</me:firstOrderRate>
      <me:firstOrderRate fromRef="Altamine2" toRef="Formamide2+CO" reactionType="irreversible">4.05652e-17</me:firstOrderRate>
      <me:firstOrderRate fromRef="CH2oo.log" toRef="Formamide2+CO" reactionType="irreversible">9.39763</me:firstOrderRate>
      <me:firstOrderRate fromRef="RC2.log" toRef="Formamide2+CO" reactionType="irreversible">47807.5</me:firstOrderRate>
      <me:firstOrderRate fromRef="Ring2.log" toRef="Formamide2+CO" reactionType="irreversible">3.7001e-11</me:firstOrderRate>
      <me:firstOrderRate fromRef="APC" toRef="Formaldehyde.log+IsoC2.log" reactionType="irreversible">1.11558e-31</me:firstOrderRate>
      <me:firstOrderRate fromRef="Altamine2" toRef="Formaldehyde.log+IsoC2.log" reactionType="irreversible">-7.2175e-62</me:firstOrderRate>
      <me:firstOrderRate fromRef="CH2oo.log" toRef="Formaldehyde.log+IsoC2.log" reactionType="irreversible">15.3405</me:firstOrderRate>
      <me:firstOrderRate fromRef="RC2.log" toRef="Formaldehyde.log+IsoC2.log" reactionType="irreversible">82720.1</me:firstOrderRate>
      <me:firstOrderRate fromRef="Ring2.log" toRef="Formaldehyde.log+IsoC2.log" reactionType="irreversible">3.04908e-10</me:firstOrderRate>
    </me:rateList>
    <me:eigenvalueList number="3218" selection="12">
      <me:eigenvalue>-1.1577e+08</me:eigenvalue>
      <me:eigenvalue>-1.1379e+08</me:eigenvalue>
      <me:eigenvalue>-1.0391e+08</me:eigenvalue>
      <me:eigenvalue>-9.83921e+07</me:eigenvalue>
      <me:eigenvalue>-9.37601e+07</me:eigenvalue>
      <me:eigenvalue>-8.55863e+07</me:eigenvalue>
      <me:eigenvalue>-7.70605e+07</me:eigenvalue>
      <me:eigenvalue>-6.17184e+07</me:eigenvalue>
      <me:eigenvalue>-4.12965e+06</me:eigenvalue>
      <me:eigenvalue>-26.1761</me:eigenvalue>
      <me:eigenvalue>-4.49267e-10</me:eigenvalue>
      <me:eigenvalue>-4.06036e-17</me:eigenvalue>
    </me:eigenvalueList>
    <me:populationList T="298.15" conc="1.29552e+18">
      <me:population time="1e-10" logTime="-10">
        <me:pop ref="CH2oo.log">1</me:pop>
        <me:pop ref="APC">1.75976e-20</me:pop>
        <me:pop ref="Altamine2">9.00602e-11</me:pop>
        <me:pop ref="RC2.log">9.78334e-08</me:pop>
        <me:pop ref="Ring2.log">1.86805e-09</me:pop>
        <me:pop ref="Formamide2">1.34808e-10</me:pop>
        <me:pop ref="Formaldehyde.log">3.04578e-10</me:pop>
      </me:population>
      <me:population time="1.25893e-10" logTime="-9.9">
        <me:pop ref="CH2oo.log">1</me:pop>
        <me:pop ref="APC">2.25584e-20</me:pop>
        <me:pop ref="Altamine2">1.15888e-10</me:pop>
        <me:pop ref="RC2.log">9.87381e-08</me:pop>
        <me:pop ref="Ring2.log">2.2244e-09</me:pop>
        <me:pop ref="Formamide2">2.13006e-10</me:pop>
        <me:pop ref="Formaldehyde.log">4.71379e-10</me:pop>
      </me:population>
      <me:population time="1.58489e-10" logTime="-9.8">
        <me:pop ref="CH2oo.log">1</me:pop>
        <me:pop ref="APC">2.80434e-20</me:pop>
        <me:pop ref="Altamine2">1.44652e-10</me:pop>
        <me:pop ref="RC2.log">9.96373e-08</me:pop>
        <me:pop ref="Ring2.log">2.61729e-09</me:pop>
        <me:pop ref="Formamide2">3.36029e-10</me:pop>
        <me:pop ref="Formaldehyde.log">7.1753e-10</me:pop>
      </me:population>
      <me:population time="1.99526e-10" logTime="-9.7">
        <me:pop ref="CH2oo.log">1</me:pop>
        <me:pop ref="APC">3.3808e-20</me:pop>
        <me:pop ref="Altamine2">1.75125e-10</me:pop>
        <me:pop ref="RC2.log">1.00515e-07</me:pop>
        <me:pop ref="Ring2.log">3.03778e-09</me:pop>
        <me:pop ref="Formamide2">5.25118e-10</me:pop>
        <me:pop ref="Formaldehyde.log">1.07452e-09</me:pop>
      </me:population>
      <me:population time="2.51189e-10" logTime="-9.6">
        <me:pop ref="CH2oo.log">1</me:pop>
        <me:pop ref="APC">3.95598e-20</me:pop>
        <me:pop ref="Altamine2">2.05799e-10</me:pop>
        <me:pop ref="RC2.log">1.01375e-07</me:pop>
        <me:pop ref="Ring2.log">3.4721e-09</me:pop>
        <me:pop ref="Formamide2">8.0767e-10</me:pop>
        <me:pop ref="Formaldehyde.log">1.58377e-09</me:pop>
      </me:population>
      <me:population time="3.16228e-10" logTime="-9.5">
        <me:pop ref="CH2oo.log">1</me:pop>
        <me:pop ref="APC">4.4998e-20</me:pop>
        <me:pop ref="Altamine2">2.35076e-10</me:pop>
        <me:pop ref="RC2.log">1.0225e-07</me:pop>
        <me:pop ref="Ring2.log">3.90224e-09</me:pop>
        <me:pop ref="Formamide2">1.21782e-09</me:pop>
        <me:pop ref="Formaldehyde.log">2.29811e-09</me:pop>
      </me:population>
      <me:population time="3.98107e-10" logTime="-9.4">
        <me:pop ref="CH2oo.log">1</me:pop>
        <me:pop ref="APC">4.98515e-20</me:pop>
        <me:pop ref="Altamine2">2.61471e-10</me:pop>
        <me:pop ref="RC2.log">1.03197e-07</me:pop>
        <me:pop ref="Ring2.log">4.30782e-09</me:pop>
        <me:pop ref="Formamide2">1.79696e-09</me:pop>
        <me:pop ref="Formaldehyde.log">3.28292e-09</me:pop>
      </me:population>
      <me:population time="5.01187e-10" logTime="-9.3">
        <me:pop ref="CH2oo.log">1</me:pop>
        <me:pop ref="APC">5.39146e-20</me:pop>
        <me:pop ref="Altamine2">2.8381e-10</me:pop>
        <me:pop ref="RC2.log">1.04291e-07</me:pop>
        <me:pop ref="Ring2.log">4.66922e-09</me:pop>
        <me:pop ref="Formamide2">2.59415e-09</me:pop>
        <me:pop ref="Formaldehyde.log">4.61701e-09</me:pop>
      </me:population>
      <me:population time="6.30957e-10" logTime="-9.2">
        <me:pop ref="CH2oo.log">1</me:pop>
        <me:pop ref="APC">5.70805e-20</me:pop>
        <me:pop ref="Altamine2">3.01421e-10</me:pop>
        <me:pop ref="RC2.log">1.05614e-07</me:pop>
        <me:pop ref="Ring2.log">4.97147e-09</me:pop>
        <me:pop ref="Formamide2">3.66684e-09</me:pop>
        <me:pop ref="Formaldehyde.log">6.39381e-09</me:pop>
      </me:population>
      <me:population time="7.94328e-10" logTime="-9.1">
        <me:pop ref="CH2oo.log">1</me:pop>
        <me:pop ref="APC">5.93591e-20</me:pop>
        <me:pop ref="Altamine2">3.14261e-10</me:pop>
        <me:pop ref="RC2.log">1.07241e-07</me:pop>
        <me:pop ref="Ring2.log">5.20766e-09</me:pop>
        <me:pop ref="Formamide2">5.08232e-09</me:pop>
        <me:pop ref="Formaldehyde.log">8.72382e-09</me:pop>
      </me:population>
      <me:population time="1e-09" logTime="-9">
        <me:pop ref="CH2oo.log">1</me:pop>
        <me:pop ref="APC">6.08683e-20</me:pop>
        <me:pop ref="Altamine2">3.22893e-10</me:pop>
        <me:pop ref="RC2.log">1.09251e-07</me:pop>
        <me:pop ref="Ring2.log">5.38045e-09</me:pop>
        <me:pop ref="Formamide2">6.92085e-09</me:pop>
        <me:pop ref="Formaldehyde.log">1.17395e-08</me:pop>
      </me:population>
      <me:population time="1.25893e-09" logTime="-8.9">
        <me:pop ref="CH2oo.log">1</me:pop>
        <me:pop ref="APC">6.17963e-20</me:pop>
        <me:pop ref="Altamine2">3.28295e-10</me:pop>
        <me:pop ref="RC2.log">1.1173e-07</me:pop>
        <me:pop ref="Ring2.log">5.50074e-09</me:pop>
        <me:pop ref="Formamide2">9.28087e-09</me:pop>
        <me:pop ref="Formaldehyde.log">1.56032e-08</me:pop>
      </me:population>
      <me:population time="1.58489e-09" logTime="-8.8">
        <me:pop ref="CH2oo.log">1</me:pop>
        <me:pop ref="APC">6.23469e-20</me:pop>
        <me:pop ref="Altamine2">3.31569e-10</me:pop>
        <me:pop ref="RC2.log">1.14774e-07</me:pop>
        <me:pop ref="Ring2.log">5.58379e-09</me:pop>
        <me:pop ref="Formamide2">1.22865e-08</me:pop>
        <me:pop ref="Formaldehyde.log">2.05196e-08</me:pop>
      </me:population>
      <me:population time="1.99526e-09" logTime="-8.7">
        <me:pop ref="CH2oo.log">1</me:pop>
        <me:pop ref="APC">6.26913e-20</me:pop>
        <me:pop ref="Altamine2">3.3366e-10</me:pop>
        <me:pop ref="RC2.log">1.18499e-07</me:pop>
        <me:pop ref="Ring2.log">5.64457e-09</me:pop>
        <me:pop ref="Formamide2">1.60966e-08</me:pop>
        <me:pop ref="Formaldehyde.log">2.67498e-08</me:pop>
      </me:population>
      <me:population time="2.51189e-09" logTime="-8.6">
        <me:pop ref="CH2oo.log">1</me:pop>
        <me:pop ref="APC">6.29433e-20</me:pop>
        <me:pop ref="Altamine2">3.35213e-10</me:pop>
        <me:pop ref="RC2.log">1.23037e-07</me:pop>
        <me:pop ref="Ring2.log">5.6943e-09</me:pop>
        <me:pop ref="Formamide2">2.09155e-08</me:pop>
        <me:pop ref="Formaldehyde.log">3.46287e-08</me:pop>
      </me:population>
      <me:population time="3.16228e-09" logTime="-8.5">
        <me:pop ref="CH2oo.log">1</me:pop>
        <me:pop ref="APC">6.31627e-20</me:pop>
        <me:pop ref="Altamine2">3.36571e-10</me:pop>
        <me:pop ref="RC2.log">1.28543e-07</me:pop>
        <me:pop ref="Ring2.log">5.73955e-09</me:pop>
        <me:pop ref="Formamide2">2.70047e-08</me:pop>
        <me:pop ref="Formaldehyde.log">4.45847e-08</me:pop>
      </me:population>
      <me:population time="3.98107e-09" logTime="-8.4">
        <me:pop ref="CH2oo.log">1</me:pop>
        <me:pop ref="APC">6.33724e-20</me:pop>
        <me:pop ref="Altamine2">3.37867e-10</me:pop>
        <me:pop ref="RC2.log">1.35199e-07</me:pop>
        <me:pop ref="Ring2.log">5.78318e-09</me:pop>
        <me:pop ref="Formamide2">3.46964e-08</me:pop>
        <me:pop ref="Formaldehyde.log">5.71618e-08</me:pop>
      </me:population>
      <me:population time="5.01187e-09" logTime="-8.3">
        <me:pop ref="CH2oo.log">1</me:pop>
        <me:pop ref="APC">6.35768e-20</me:pop>
        <me:pop ref="Altamine2">3.3913e-10</me:pop>
        <me:pop ref="RC2.log">1.43222e-07</me:pop>
        <me:pop ref="Ring2.log">5.82583e-09</me:pop>
        <me:pop ref="Formamide2">4.44112e-08</me:pop>
        <me:pop ref="Formaldehyde.log">7.30488e-08</me:pop>
      </me:population>
      <me:population time="6.30957e-09" logTime="-8.2">
        <me:pop ref="CH2oo.log">1</me:pop>
        <me:pop ref="APC">6.37728e-20</me:pop>
        <me:pop ref="Altamine2">3.40341e-10</me:pop>
        <me:pop ref="RC2.log">1.52877e-07</me:pop>
        <me:pop ref="Ring2.log">5.86712e-09</me:pop>
        <me:pop ref="Formamide2">5.66799e-08</me:pop>
        <me:pop ref="Formaldehyde.log">9.31145e-08</me:pop>
      </me:population>
      <me:population time="7.94328e-09" logTime="-8.1">
        <me:pop ref="CH2oo.log">1</me:pop>
        <me:pop ref="APC">6.39559e-20</me:pop>
        <me:pop ref="Altamine2">3.41472e-10</me:pop>
        <me:pop ref="RC2.log">1.64487e-07</me:pop>
        <me:pop ref="Ring2.log">5.9063e-09</me:pop>
        <me:pop ref="Formamide2">7.21708e-08</me:pop>
        <me:pop ref="Formaldehyde.log">1.18453e-07</me:pop>
      </me:population>
      <me:population time="1e-08" logTime="-8">
        <me:pop ref="CH2oo.log">1</me:pop>
        <me:pop ref="APC">6.41219e-20</me:pop>
        <me:pop ref="Altamine2">3.42498e-10</me:pop>
        <me:pop ref="RC2.log">1.78453e-07</me:pop>
        <me:pop ref="Ring2.log">5.94275e-09</me:pop>
        <me:pop ref="Formamide2">9.17255e-08</me:pop>
        <me:pop ref="Formaldehyde.log">1.50443e-07</me:pop>
      </me:population>
      <me:population time="1.25893e-08" logTime="-7.9">
        <me:pop ref="CH2oo.log">0.999999</me:pop>
        <me:pop ref="APC">6.42688e-20</me:pop>
        <me:pop ref="Altamine2">3.43407e-10</me:pop>
        <me:pop ref="RC2.log">1.95275e-07</me:pop>
        <me:pop ref="Ring2.log">5.97615e-09</me:pop>
        <me:pop ref="Formamide2">1.16403e-07</me:pop>
        <me:pop ref="Formaldehyde.log">1.90818e-07</me:pop>
      </me:population>
      <me:population time="1.58489e-08" logTime="-7.8">
        <me:pop ref="CH2oo.log">0.999999</me:pop>
        <me:pop ref="APC">6.43968e-20</me:pop>
        <me:pop ref="Altamine2">3.44199e-10</me:pop>
        <me:pop ref="RC2.log">2.15571e-07</me:pop>
        <me:pop ref="Ring2.log">6.00666e-09</me:pop>
        <me:pop ref="Formamide2">1.47536e-07</me:pop>
        <me:pop ref="Formaldehyde.log">2.4176e-07</me:pop>
      </me:population>
      <me:population time="1.99526e-08" logTime="-7.7">
        <me:pop ref="CH2oo.log">0.999999</me:pop>
        <me:pop ref="APC">6.45081e-20</me:pop>
        <me:pop ref="Altamine2">3.44888e-10</me:pop>
        <me:pop ref="RC2.log">2.40108e-07</me:pop>
        <me:pop ref="Ring2.log">6.03489e-09</me:pop>
        <me:pop ref="Formamide2">1.86801e-07</me:pop>
        <me:pop ref="Formaldehyde.log">3.06015e-07</me:pop>
      </me:population>
      <me:population time="2.51189e-08" logTime="-7.6">
        <me:pop ref="CH2oo.log">0.999999</me:pop>
        <me:pop ref="APC">6.46067e-20</me:pop>
        <me:pop ref="Altamine2">3.45498e-10</me:pop>
        <me:pop ref="RC2.log">2.69815e-07</me:pop>
        <me:pop ref="Ring2.log">6.0619e-09</me:pop>
        <me:pop ref="Formamide2">2.36313e-07</me:pop>
        <me:pop ref="Formaldehyde.log">3.87043e-07</me:pop>
      </me:population>
      <me:population time="3.16228e-08" logTime="-7.5">
        <me:pop ref="CH2oo.log">0.999999</me:pop>
        <me:pop ref="APC">6.46977e-20</me:pop>
        <me:pop ref="Altamine2">3.46061e-10</me:pop>
        <me:pop ref="RC2.log">3.05803e-07</me:pop>
        <me:pop ref="Ring2.log">6.08911e-09</me:pop>
        <me:pop ref="Formamide2">2.98735e-07</me:pop>
        <me:pop ref="Formaldehyde.log">4.89207e-07</me:pop>
      </me:population>
      <me:population time="3.98107e-08" logTime="-7.4">
        <me:pop ref="CH2oo.log">0.999999</me:pop>
        <me:pop ref="APC">6.47871e-20</me:pop>
        <me:pop ref="Altamine2">3.46613e-10</me:pop>
        <me:pop ref="RC2.log">3.49343e-07</me:pop>
        <me:pop ref="Ring2.log">6.11827e-09</me:pop>
        <me:pop ref="Formamide2">3.77427e-07</me:pop>
        <me:pop ref="Formaldehyde.log">6.18009e-07</me:pop>
      </me:population>
      <me:population time="5.01187e-08" logTime="-7.3">
        <me:pop ref="CH2oo.log">0.999998</me:pop>
        <me:pop ref="APC">6.48811e-20</me:pop>
        <me:pop ref="Altamine2">3.47195e-10</me:pop>
        <me:pop ref="RC2.log">4.01823e-07</me:pop>
        <me:pop ref="Ring2.log">6.15136e-09</me:pop>
        <me:pop ref="Formamide2">4.76632e-07</me:pop>
        <me:pop ref="Formaldehyde.log">7.80401e-07</me:pop>
      </me:population>
      <me:population time="6.30957e-08" logTime="-7.2">
        <me:pop ref="CH2oo.log">0.999998</me:pop>
        <me:pop ref="APC">6.49862e-20</me:pop>
        <me:pop ref="Altamine2">3.47844e-10</me:pop>
        <me:pop ref="RC2.log">4.6463e-07</me:pop>
        <me:pop ref="Ring2.log">6.19053e-09</me:pop>
        <me:pop ref="Formamide2">6.01713e-07</me:pop>
        <me:pop ref="Formaldehyde.log">9.85166e-07</me:pop>
      </me:population>
      <me:population time="7.94328e-08" logTime="-7.1">
        <me:pop ref="CH2oo.log">0.999997</me:pop>
        <me:pop ref="APC">6.51072e-20</me:pop>
        <me:pop ref="Altamine2">3.48591e-10</me:pop>
        <me:pop ref="RC2.log">5.38988e-07</me:pop>
        <me:pop ref="Ring2.log">6.23793e-09</me:pop>
        <me:pop ref="Formamide2">7.5945e-07</me:pop>
        <me:pop ref="Formaldehyde.log">1.24342e-06</me:pop>
      </me:population>
      <me:population time="1e-07" logTime="-7">
        <me:pop ref="CH2oo.log">0.999997</me:pop>
        <me:pop ref="APC">6.52472e-20</me:pop>
        <me:pop ref="Altamine2">3.49456e-10</me:pop>
        <me:pop ref="RC2.log">6.25717e-07</me:pop>
        <me:pop ref="Ring2.log">6.29568e-09</me:pop>
        <me:pop ref="Formamide2">9.58423e-07</me:pop>
        <me:pop ref="Formaldehyde.log">1.56922e-06</me:pop>
      </me:population>
      <me:population time="1.25893e-07" logTime="-6.9">
        <me:pop ref="CH2oo.log">0.999996</me:pop>
        <me:pop ref="APC">6.54071e-20</me:pop>
        <me:pop ref="Altamine2">3.50444e-10</me:pop>
        <me:pop ref="RC2.log">7.24926e-07</me:pop>
        <me:pop ref="Ring2.log">6.36589e-09</me:pop>
        <me:pop ref="Formamide2">1.20949e-06</me:pop>
        <me:pop ref="Formaldehyde.log">1.98038e-06</me:pop>
      </me:population>
      <me:population time="1.58489e-07" logTime="-6.8">
        <me:pop ref="CH2oo.log">0.999995</me:pop>
        <me:pop ref="APC">6.55854e-20</me:pop>
        <me:pop ref="Altamine2">3.51546e-10</me:pop>
        <me:pop ref="RC2.log">8.35644e-07</me:pop>
        <me:pop ref="Ring2.log">6.45083e-09</me:pop>
        <me:pop ref="Formamide2">1.52636e-06</me:pop>
        <me:pop ref="Formaldehyde.log">2.49939e-06</me:pop>
      </me:population>
      <me:population time="1.99526e-07" logTime="-6.7">
        <me:pop ref="CH2oo.log">0.999994</me:pop>
        <me:pop ref="APC">6.57784e-20</me:pop>
        <me:pop ref="Altamine2">3.52739e-10</me:pop>
        <me:pop ref="RC2.log">9.55422e-07</me:pop>
        <me:pop ref="Ring2.log">6.55297e-09</me:pop>
        <me:pop ref="Formamide2">1.92641e-06</me:pop>
        <me:pop ref="Formaldehyde.log">3.15473e-06</me:pop>
      </me:population>
      <me:population time="2.51189e-07" logTime="-6.6">
        <me:pop ref="CH2oo.log">0.999992</me:pop>
        <me:pop ref="APC">6.59792e-20</me:pop>
        <me:pop ref="Altamine2">3.53979e-10</me:pop>
        <me:pop ref="RC2.log">1.08003e-06</me:pop>
        <me:pop ref="Ring2.log">6.67519e-09</me:pop>
        <me:pop ref="Formamide2">2.43154e-06</me:pop>
        <me:pop ref="Formaldehyde.log">3.98235e-06</me:pop>
      </me:population>
      <me:population time="3.16228e-07" logTime="-6.5">
        <me:pop ref="CH2oo.log">0.999991</me:pop>
        <me:pop ref="APC">6.6178e-20</me:pop>
        <me:pop ref="Altamine2">3.55207e-10</me:pop>
        <me:pop ref="RC2.log">1.20345e-06</me:pop>
        <me:pop ref="Ring2.log">6.82091e-09</me:pop>
        <me:pop ref="Formamide2">3.06938e-06</me:pop>
        <me:pop ref="Formaldehyde.log">5.02757e-06</me:pop>
      </me:population>
      <me:population time="3.98107e-07" logTime="-6.4">
        <me:pop ref="CH2oo.log">0.999988</me:pop>
        <me:pop ref="APC">6.6363e-20</me:pop>
        <me:pop ref="Altamine2">3.56351e-10</me:pop>
        <me:pop ref="RC2.log">1.31837e-06</me:pop>
        <me:pop ref="Ring2.log">6.9945e-09</me:pop>
        <me:pop ref="Formamide2">3.87468e-06</me:pop>
        <me:pop ref="Formaldehyde.log">6.34742e-06</me:pop>
      </me:population>
      <me:population time="5.01187e-07" logTime="-6.3">
        <me:pop ref="CH2oo.log">0.999986</me:pop>
        <me:pop ref="APC">6.65225e-20</me:pop>
        <me:pop ref="Altamine2">3.57336e-10</me:pop>
        <me:pop ref="RC2.log">1.41739e-06</me:pop>
        <me:pop ref="Ring2.log">7.20191e-09</me:pop>
        <me:pop ref="Formamide2">4.89112e-06</me:pop>
        <me:pop ref="Formaldehyde.log">8.01353e-06</me:pop>
      </me:population>
      <me:population time="6.30957e-07" logTime="-6.2">
        <me:pop ref="CH2oo.log">0.999982</me:pop>
        <me:pop ref="APC">6.6647e-20</me:pop>
        <me:pop ref="Altamine2">3.58106e-10</me:pop>
        <me:pop ref="RC2.log">1.49481e-06</me:pop>
        <me:pop ref="Ring2.log">7.45153e-09</me:pop>
        <me:pop ref="Formamide2">6.17346e-06</me:pop>
        <me:pop ref="Formaldehyde.log">1.01157e-05</me:pop>
      </me:population>
      <me:population time="7.94328e-07" logTime="-6.1">
        <me:pop ref="CH2oo.log">0.999978</me:pop>
        <me:pop ref="APC">6.67331e-20</me:pop>
        <me:pop ref="Altamine2">3.58638e-10</me:pop>
        <me:pop ref="RC2.log">1.54838e-06</me:pop>
        <me:pop ref="Ring2.log">7.75509e-09</me:pop>
        <me:pop ref="Formamide2">7.79034e-06</me:pop>
        <me:pop ref="Formaldehyde.log">1.27665e-05</me:pop>
      </me:population>
      <me:population time="1e-06" logTime="-6">
        <me:pop ref="CH2oo.log">0.999972</me:pop>
        <me:pop ref="APC">6.6784e-20</me:pop>
        <me:pop ref="Altamine2">3.58953e-10</me:pop>
        <me:pop ref="RC2.log">1.5802e-06</me:pop>
        <me:pop ref="Ring2.log">8.12857e-09</me:pop>
        <me:pop ref="Formamide2">9.82793e-06</me:pop>
        <me:pop ref="Formaldehyde.log">1.61071e-05</me:pop>
      </me:population>
      <me:population time="1.25893e-06" logTime="-5.9">
        <me:pop ref="CH2oo.log">0.999966</me:pop>
        <me:pop ref="APC">6.68087e-20</me:pop>
        <me:pop ref="Altamine2">3.59106e-10</me:pop>
        <me:pop ref="RC2.log">1.59581e-06</me:pop>
        <me:pop ref="Ring2.log">8.5928e-09</me:pop>
        <me:pop ref="Formamide2">1.23945e-05</me:pop>
        <me:pop ref="Formaldehyde.log">2.03151e-05</me:pop>
      </me:population>
      <me:population time="1.58489e-06" logTime="-5.8">
        <me:pop ref="CH2oo.log">0.999957</me:pop>
        <me:pop ref="APC">6.68179e-20</me:pop>
        <me:pop ref="Altamine2">3.59163e-10</me:pop>
        <me:pop ref="RC2.log">1.60184e-06</me:pop>
        <me:pop ref="Ring2.log">9.1739e-09</me:pop>
        <me:pop ref="Formamide2">1.56264e-05</me:pop>
        <me:pop ref="Formaldehyde.log">2.56139e-05</me:pop>
      </me:population>
      <me:population time="1.99526e-06" logTime="-5.7">
        <me:pop ref="CH2oo.log">0.999946</me:pop>
        <me:pop ref="APC">6.682e-20</me:pop>
        <me:pop ref="Altamine2">3.59176e-10</me:pop>
        <me:pop ref="RC2.log">1.60356e-06</me:pop>
        <me:pop ref="Ring2.log">9.90403e-09</me:pop>
        <me:pop ref="Formamide2">1.96954e-05</me:pop>
        <me:pop ref="Formaldehyde.log">3.22853e-05</me:pop>
      </me:population>
      <me:population time="2.51189e-06" logTime="-5.6">
        <me:pop ref="CH2oo.log">0.999933</me:pop>
        <me:pop ref="APC">6.68196e-20</me:pop>
        <me:pop ref="Altamine2">3.59175e-10</me:pop>
        <me:pop ref="RC2.log">1.60388e-06</me:pop>
        <me:pop ref="Ring2.log">1.08227e-08</me:pop>
        <me:pop ref="Formamide2">2.4818e-05</me:pop>
        <me:pop ref="Formaldehyde.log">4.06841e-05</me:pop>
      </me:population>
      <me:population time="3.16228e-06" logTime="-5.5">
        <me:pop ref="CH2oo.log">0.999916</me:pop>
        <me:pop ref="APC">6.68186e-20</me:pop>
        <me:pop ref="Altamine2">3.59169e-10</me:pop>
        <me:pop ref="RC2.log">1.60389e-06</me:pop>
        <me:pop ref="Ring2.log">1.19792e-08</me:pop>
        <me:pop ref="Formamide2">3.12669e-05</me:pop>
        <me:pop ref="Formaldehyde.log">5.12574e-05</me:pop>
      </me:population>
      <me:population time="3.98107e-06" logTime="-5.4">
        <me:pop ref="CH2oo.log">0.999894</me:pop>
        <me:pop ref="APC">6.68171e-20</me:pop>
        <me:pop ref="Altamine2">3.59162e-10</me:pop>
        <me:pop ref="RC2.log">1.60386e-06</me:pop>
        <me:pop ref="Ring2.log">1.34351e-08</me:pop>
        <me:pop ref="Formamide2">3.93854e-05</me:pop>
        <me:pop ref="Formaldehyde.log">6.45682e-05</me:pop>
      </me:population>
      <me:population time="5.01187e-06" logTime="-5.3">
        <me:pop ref="CH2oo.log">0.999867</me:pop>
        <me:pop ref="APC">6.68153e-20</me:pop>
        <me:pop ref="Altamine2">3.59152e-10</me:pop>
        <me:pop ref="RC2.log">1.60382e-06</me:pop>
        <me:pop ref="Ring2.log">1.52679e-08</me:pop>
        <me:pop ref="Formamide2">4.96058e-05</me:pop>
        <me:pop ref="Formaldehyde.log">8.13251e-05</me:pop>
      </me:population>
      <me:population time="6.30957e-06" logTime="-5.2">
        <me:pop ref="CH2oo.log">0.999833</me:pop>
        <me:pop ref="APC">6.68131e-20</me:pop>
        <me:pop ref="Altamine2">3.5914e-10</me:pop>
        <me:pop ref="RC2.log">1.60377e-06</me:pop>
        <me:pop ref="Ring2.log">1.75752e-08</me:pop>
        <me:pop ref="Formamide2">6.24722e-05</me:pop>
        <me:pop ref="Formaldehyde.log">0.00010242</me:pop>
      </me:population>
      <me:population time="7.94328e-06" logTime="-5.1">
        <me:pop ref="CH2oo.log">0.999791</me:pop>
        <me:pop ref="APC">6.68102e-20</me:pop>
        <me:pop ref="Altamine2">3.59124e-10</me:pop>
        <me:pop ref="RC2.log">1.6037e-06</me:pop>
        <me:pop ref="Ring2.log">2.04798e-08</me:pop>
        <me:pop ref="Formamide2">7.86693e-05</me:pop>
        <me:pop ref="Formaldehyde.log">0.000128976</me:pop>
      </me:population>
      <me:population time="1e-05" logTime="-5">
        <me:pop ref="CH2oo.log">0.999737</me:pop>
        <me:pop ref="APC">6.68066e-20</me:pop>
        <me:pop ref="Altamine2">3.59105e-10</me:pop>
        <me:pop ref="RC2.log">1.60361e-06</me:pop>
        <me:pop ref="Ring2.log">2.41364e-08</me:pop>
        <me:pop ref="Formamide2">9.90593e-05</me:pop>
        <me:pop ref="Formaldehyde.log">0.000162407</me:pop>
      </me:population>
      <me:population time="1.25893e-05" logTime="-4.9">
        <me:pop ref="CH2oo.log">0.999669</me:pop>
        <me:pop ref="APC">6.68021e-20</me:pop>
        <me:pop ref="Altamine2">3.59081e-10</me:pop>
        <me:pop ref="RC2.log">1.6035e-06</me:pop>
        <me:pop ref="Ring2.log">2.87394e-08</me:pop>
        <me:pop ref="Formamide2">0.000124727</me:pop>
        <me:pop ref="Formaldehyde.log">0.000204491</me:pop>
      </me:population>
      <me:population time="1.58489e-05" logTime="-4.8">
        <me:pop ref="CH2oo.log">0.999584</me:pop>
        <me:pop ref="APC">6.67964e-20</me:pop>
        <me:pop ref="Altamine2">3.5905e-10</me:pop>
        <me:pop ref="RC2.log">1.60337e-06</me:pop>
        <me:pop ref="Ring2.log">3.45337e-08</me:pop>
        <me:pop ref="Formamide2">0.000157039</me:pop>
        <me:pop ref="Formaldehyde.log">0.000257467</me:pop>
      </me:population>
      <me:population time="1.99526e-05" logTime="-4.7">
        <me:pop ref="CH2oo.log">0.999476</me:pop>
        <me:pop ref="APC">6.67892e-20</me:pop>
        <me:pop ref="Altamine2">3.59011e-10</me:pop>
        <me:pop ref="RC2.log">1.60319e-06</me:pop>
        <me:pop ref="Ring2.log">4.18277e-08</me:pop>
        <me:pop ref="Formamide2">0.000197713</me:pop>
        <me:pop ref="Formaldehyde.log">0.000324154</me:pop>
      </me:population>
      <me:population time="2.51189e-05" logTime="-4.6">
        <me:pop ref="CH2oo.log">0.999341</me:pop>
        <me:pop ref="APC">6.67802e-20</me:pop>
        <me:pop ref="Altamine2">3.58963e-10</me:pop>
        <me:pop ref="RC2.log">1.60298e-06</me:pop>
        <me:pop ref="Ring2.log">5.10092e-08</me:pop>
        <me:pop ref="Formamide2">0.000248912</me:pop>
        <me:pop ref="Formaldehyde.log">0.000408098</me:pop>
      </me:population>
      <me:population time="3.16228e-05" logTime="-4.5">
        <me:pop ref="CH2oo.log">0.999171</me:pop>
        <me:pop ref="APC">6.67688e-20</me:pop>
        <me:pop ref="Altamine2">3.58902e-10</me:pop>
        <me:pop ref="RC2.log">1.6027e-06</me:pop>
        <me:pop ref="Ring2.log">6.25662e-08</me:pop>
        <me:pop ref="Formamide2">0.000313358</me:pop>
        <me:pop ref="Formaldehyde.log">0.000513761</me:pop>
      </me:population>
      <me:population time="3.98107e-05" logTime="-4.4">
        <me:pop ref="CH2oo.log">0.998957</me:pop>
        <me:pop ref="APC">6.67545e-20</me:pop>
        <me:pop ref="Altamine2">3.58825e-10</me:pop>
        <me:pop ref="RC2.log">1.60236e-06</me:pop>
        <me:pop ref="Ring2.log">7.71129e-08</me:pop>
        <me:pop ref="Formamide2">0.000394475</me:pop>
        <me:pop ref="Formaldehyde.log">0.000646757</me:pop>
      </me:population>
      <me:population time="5.01187e-05" logTime="-4.3">
        <me:pop ref="CH2oo.log">0.998688</me:pop>
        <me:pop ref="APC">6.67365e-20</me:pop>
        <me:pop ref="Altamine2">3.58728e-10</me:pop>
        <me:pop ref="RC2.log">1.60193e-06</me:pop>
        <me:pop ref="Ring2.log">9.54216e-08</me:pop>
        <me:pop ref="Formamide2">0.000496571</me:pop>
        <me:pop ref="Formaldehyde.log">0.000814148</me:pop>
      </me:population>
      <me:population time="6.30957e-05" logTime="-4.2">
        <me:pop ref="CH2oo.log">0.998348</me:pop>
        <me:pop ref="APC">6.67138e-20</me:pop>
        <me:pop ref="Altamine2">3.58606e-10</me:pop>
        <me:pop ref="RC2.log">1.60138e-06</me:pop>
        <me:pop ref="Ring2.log">1.18464e-07</me:pop>
        <me:pop ref="Formamide2">0.000625062</me:pop>
        <me:pop ref="Formaldehyde.log">0.00102482</me:pop>
      </me:population>
      <me:population time="7.94328e-05" logTime="-4.1">
        <me:pop ref="CH2oo.log">0.997922</me:pop>
        <me:pop ref="APC">6.66853e-20</me:pop>
        <me:pop ref="Altamine2">3.58453e-10</me:pop>
        <me:pop ref="RC2.log">1.6007e-06</me:pop>
        <me:pop ref="Ring2.log">1.47461e-07</me:pop>
        <me:pop ref="Formamide2">0.000786762</me:pop>
        <me:pop ref="Formaldehyde.log">0.00128993</me:pop>
      </me:population>
      <me:population time="0.0001" logTime="-4">
        <me:pop ref="CH2oo.log">0.997384</me:pop>
        <me:pop ref="APC">6.66494e-20</me:pop>
        <me:pop ref="Altamine2">3.5826e-10</me:pop>
        <me:pop ref="RC2.log">1.59984e-06</me:pop>
        <me:pop ref="Ring2.log">1.83949e-07</me:pop>
        <me:pop ref="Formamide2">0.000990231</me:pop>
        <me:pop ref="Formaldehyde.log">0.00162353</me:pop>
      </me:population>
      <me:population time="0.000125893" logTime="-3.9">
        <me:pop ref="CH2oo.log">0.996709</me:pop>
        <me:pop ref="APC">6.66042e-20</me:pop>
        <me:pop ref="Altamine2">3.58017e-10</me:pop>
        <me:pop ref="RC2.log">1.59875e-06</me:pop>
        <me:pop ref="Ring2.log">2.29857e-07</me:pop>
        <me:pop ref="Formamide2">0.00124623</me:pop>
        <me:pop ref="Formaldehyde.log">0.00204325</me:pop>
      </me:population>
      <me:population time="0.000158489" logTime="-3.8">
        <me:pop ref="CH2oo.log">0.995859</me:pop>
        <me:pop ref="APC">6.65474e-20</me:pop>
        <me:pop ref="Altamine2">3.57712e-10</me:pop>
        <me:pop ref="RC2.log">1.59739e-06</me:pop>
        <me:pop ref="Ring2.log">2.87607e-07</me:pop>
        <me:pop ref="Formamide2">0.00156826</me:pop>
        <me:pop ref="Formaldehyde.log">0.00257125</me:pop>
      </me:population>
      <me:population time="0.000199526" logTime="-3.7">
        <me:pop ref="CH2oo.log">0.994789</me:pop>
        <me:pop ref="APC">6.6476e-20</me:pop>
        <me:pop ref="Altamine2">3.57328e-10</me:pop>
        <me:pop ref="RC2.log">1.59567e-06</me:pop>
        <me:pop ref="Ring2.log">3.6024e-07</me:pop>
        <me:pop ref="Formamide2">0.00197329</me:pop>
        <me:pop ref="Formaldehyde.log">0.00323531</me:pop>
      </me:population>
      <me:population time="0.000251189" logTime="-3.6">
        <me:pop ref="CH2oo.log">0.993445</me:pop>
        <me:pop ref="APC">6.63862e-20</me:pop>
        <me:pop ref="Altamine2">3.56845e-10</me:pop>
        <me:pop ref="RC2.log">1.59352e-06</me:pop>
        <me:pop ref="Ring2.log">4.51568e-07</me:pop>
        <me:pop ref="Formamide2">0.00248257</me:pop>
        <me:pop ref="Formaldehyde.log">0.0040703</me:pop>
      </me:population>
      <me:population time="0.000316228" logTime="-3.5">
        <me:pop ref="CH2oo.log">0.991755</me:pop>
        <me:pop ref="APC">6.62732e-20</me:pop>
        <me:pop ref="Altamine2">3.56238e-10</me:pop>
        <me:pop ref="RC2.log">1.59081e-06</me:pop>
        <me:pop ref="Ring2.log">5.66369e-07</me:pop>
        <me:pop ref="Formamide2">0.00312274</me:pop>
        <me:pop ref="Formaldehyde.log">0.00511989</me:pop>
      </me:population>
      <me:population time="0.000398107" logTime="-3.4">
        <me:pop ref="CH2oo.log">0.989632</me:pop>
        <me:pop ref="APC">6.61313e-20</me:pop>
        <me:pop ref="Altamine2">3.55475e-10</me:pop>
        <me:pop ref="RC2.log">1.5874e-06</me:pop>
        <me:pop ref="Ring2.log">7.10616e-07</me:pop>
        <me:pop ref="Formamide2">0.00392711</me:pop>
        <me:pop ref="Formaldehyde.log">0.00643871</me:pop>
      </me:population>
      <me:population time="0.000501187" logTime="-3.3">
        <me:pop ref="CH2oo.log">0.986965</me:pop>
        <me:pop ref="APC">6.59531e-20</me:pop>
        <me:pop ref="Altamine2">3.54517e-10</me:pop>
        <me:pop ref="RC2.log">1.58312e-06</me:pop>
        <me:pop ref="Ring2.log">8.91774e-07</me:pop>
        <me:pop ref="Formamide2">0.00493731</me:pop>
        <me:pop ref="Formaldehyde.log">0.00809499</me:pop>
      </me:population>
      <me:population time="0.000630957" logTime="-3.2">
        <me:pop ref="CH2oo.log">0.983618</me:pop>
        <me:pop ref="APC">6.57295e-20</me:pop>
        <me:pop ref="Altamine2">3.53315e-10</me:pop>
        <me:pop ref="RC2.log">1.57776e-06</me:pop>
        <me:pop ref="Ring2.log">1.11914e-06</me:pop>
        <me:pop ref="Formamide2">0.00620521</me:pop>
        <me:pop ref="Formaldehyde.log">0.0101738</me:pop>
      </me:population>
      <me:population time="0.000794328" logTime="-3.1">
        <me:pop ref="CH2oo.log">0.979421</me:pop>
        <me:pop ref="APC">6.5449e-20</me:pop>
        <me:pop ref="Altamine2">3.51807e-10</me:pop>
        <me:pop ref="RC2.log">1.57102e-06</me:pop>
        <me:pop ref="Ring2.log">1.40429e-06</me:pop>
        <me:pop ref="Formamide2">0.00779529</me:pop>
        <me:pop ref="Formaldehyde.log">0.0127808</me:pop>
      </me:population>
      <me:population time="0.001" logTime="-3">
        <me:pop ref="CH2oo.log">0.974162</me:pop>
        <me:pop ref="APC">6.50976e-20</me:pop>
        <me:pop ref="Altamine2">3.49919e-10</me:pop>
        <me:pop ref="RC2.log">1.56259e-06</me:pop>
        <me:pop ref="Ring2.log">1.76154e-06</me:pop>
        <me:pop ref="Formamide2">0.00978743</me:pop>
        <me:pop ref="Formaldehyde.log">0.016047</me:pop>
      </me:population>
      <me:population time="0.00125893" logTime="-2.9">
        <me:pop ref="CH2oo.log">0.967582</me:pop>
        <me:pop ref="APC">6.46579e-20</me:pop>
        <me:pop ref="Altamine2">3.47555e-10</me:pop>
        <me:pop ref="RC2.log">1.55203e-06</me:pop>
        <me:pop ref="Ring2.log">2.20856e-06</me:pop>
        <me:pop ref="Formamide2">0.0122802</me:pop>
        <me:pop ref="Formaldehyde.log">0.020134</me:pop>
      </me:population>
      <me:population time="0.00158489" logTime="-2.8">
        <me:pop ref="CH2oo.log">0.959361</me:pop>
        <me:pop ref="APC">6.41085e-20</me:pop>
        <me:pop ref="Altamine2">3.44602e-10</me:pop>
        <me:pop ref="RC2.log">1.53885e-06</me:pop>
        <me:pop ref="Ring2.log">2.76704e-06</me:pop>
        <me:pop ref="Formamide2">0.0153945</me:pop>
        <me:pop ref="Formaldehyde.log">0.02524</me:pop>
      </me:population>
      <me:population time="0.00199526" logTime="-2.7">
        <me:pop ref="CH2oo.log">0.949111</me:pop>
        <me:pop ref="APC">6.34236e-20</me:pop>
        <me:pop ref="Altamine2">3.4092e-10</me:pop>
        <me:pop ref="RC2.log">1.52241e-06</me:pop>
        <me:pop ref="Ring2.log">3.46338e-06</me:pop>
        <me:pop ref="Formamide2">0.0192775</me:pop>
        <me:pop ref="Formaldehyde.log">0.0316065</me:pop>
      </me:population>
      <me:population time="0.00251189" logTime="-2.6">
        <me:pop ref="CH2oo.log">0.936362</me:pop>
        <me:pop ref="APC">6.25717e-20</me:pop>
        <me:pop ref="Altamine2">3.36341e-10</me:pop>
        <me:pop ref="RC2.log">1.50196e-06</me:pop>
        <me:pop ref="Ring2.log">4.32945e-06</me:pop>
        <me:pop ref="Formamide2">0.024107</me:pop>
        <me:pop ref="Formaldehyde.log">0.0395247</me:pop>
      </me:population>
      <me:population time="0.00316228" logTime="-2.5">
        <me:pop ref="CH2oo.log">0.920556</me:pop>
        <me:pop ref="APC">6.15154e-20</me:pop>
        <me:pop ref="Altamine2">3.30663e-10</me:pop>
        <me:pop ref="RC2.log">1.4766e-06</me:pop>
        <me:pop ref="Ring2.log">5.40325e-06</me:pop>
        <me:pop ref="Formamide2">0.0300949</me:pop>
        <me:pop ref="Formaldehyde.log">0.0493422</me:pop>
      </me:population>
      <me:population time="0.00398107" logTime="-2.4">
        <me:pop ref="CH2oo.log">0.901036</me:pop>
        <me:pop ref="APC">6.0211e-20</me:pop>
        <me:pop ref="Altamine2">3.23652e-10</me:pop>
        <me:pop ref="RC2.log">1.44529e-06</me:pop>
        <me:pop ref="Ring2.log">6.72934e-06</me:pop>
        <me:pop ref="Formamide2">0.0374896</me:pop>
        <me:pop ref="Formaldehyde.log">0.0614663</me:pop>
      </me:population>
      <me:population time="0.00501187" logTime="-2.3">
        <me:pop ref="CH2oo.log">0.877049</me:pop>
        <me:pop ref="APC">5.86081e-20</me:pop>
        <me:pop ref="Altamine2">3.15036e-10</me:pop>
        <me:pop ref="RC2.log">1.40682e-06</me:pop>
        <me:pop ref="Ring2.log">8.35888e-06</me:pop>
        <me:pop ref="Formamide2">0.0465765</me:pop>
        <me:pop ref="Formaldehyde.log">0.0763647</me:pop>
      </me:population>
      <me:population time="0.00630957" logTime="-2.2">
        <me:pop ref="CH2oo.log">0.847757</me:pop>
        <me:pop ref="APC">5.66507e-20</me:pop>
        <me:pop ref="Altamine2">3.04514e-10</me:pop>
        <me:pop ref="RC2.log">1.35983e-06</me:pop>
        <me:pop ref="Ring2.log">1.03488e-05</me:pop>
        <me:pop ref="Formamide2">0.0576731</me:pop>
        <me:pop ref="Formaldehyde.log">0.0945581</me:pop>
      </me:population>
      <me:population time="0.00794328" logTime="-2.1">
        <me:pop ref="CH2oo.log">0.812268</me:pop>
        <me:pop ref="APC">5.42791e-20</me:pop>
        <me:pop ref="Altamine2">2.91766e-10</me:pop>
        <me:pop ref="RC2.log">1.3029e-06</me:pop>
        <me:pop ref="Ring2.log">1.27598e-05</me:pop>
        <me:pop ref="Formamide2">0.0711174</me:pop>
        <me:pop ref="Formaldehyde.log">0.116601</me:pop>
      </me:population>
      <me:population time="0.01" logTime="-2">
        <me:pop ref="CH2oo.log">0.769694</me:pop>
        <me:pop ref="APC">5.14342e-20</me:pop>
        <me:pop ref="Altamine2">2.76474e-10</me:pop>
        <me:pop ref="RC2.log">1.23461e-06</me:pop>
        <me:pop ref="Ring2.log">1.5652e-05</me:pop>
        <me:pop ref="Formamide2">0.0872454</me:pop>
        <me:pop ref="Formaldehyde.log">0.143044</me:pop>
      </me:population>
      <me:population time="0.0125893" logTime="-1.9">
        <me:pop ref="CH2oo.log">0.719256</me:pop>
        <me:pop ref="APC">4.80637e-20</me:pop>
        <me:pop ref="Altamine2">2.58356e-10</me:pop>
        <me:pop ref="RC2.log">1.15371e-06</me:pop>
        <me:pop ref="Ring2.log">1.90785e-05</me:pop>
        <me:pop ref="Formamide2">0.106353</me:pop>
        <me:pop ref="Formaldehyde.log">0.174371</me:pop>
      </me:population>
      <me:population time="0.0158489" logTime="-1.8">
        <me:pop ref="CH2oo.log">0.66043</me:pop>
        <me:pop ref="APC">4.41327e-20</me:pop>
        <me:pop ref="Altamine2">2.37226e-10</me:pop>
        <me:pop ref="RC2.log">1.05935e-06</me:pop>
        <me:pop ref="Ring2.log">2.30748e-05</me:pop>
        <me:pop ref="Formamide2">0.128638</me:pop>
        <me:pop ref="Formaldehyde.log">0.210908</me:pop>
      </me:population>
      <me:population time="0.0199526" logTime="-1.7">
        <me:pop ref="CH2oo.log">0.593165</me:pop>
        <me:pop ref="APC">3.96378e-20</me:pop>
        <me:pop ref="Altamine2">2.13065e-10</me:pop>
        <me:pop ref="RC2.log">9.51456e-07</me:pop>
        <me:pop ref="Ring2.log">2.76444e-05</me:pop>
        <me:pop ref="Formamide2">0.154119</me:pop>
        <me:pop ref="Formaldehyde.log">0.252687</me:pop>
      </me:population>
      <me:population time="0.0251189" logTime="-1.6">
        <me:pop ref="CH2oo.log">0.518138</me:pop>
        <me:pop ref="APC">3.46241e-20</me:pop>
        <me:pop ref="Altamine2">1.86115e-10</me:pop>
        <me:pop ref="RC2.log">8.3111e-07</me:pop>
        <me:pop ref="Ring2.log">3.27413e-05</me:pop>
        <me:pop ref="Formamide2">0.182542</me:pop>
        <me:pop ref="Formaldehyde.log">0.299287</me:pop>
      </me:population>
      <me:population time="0.0316228" logTime="-1.5">
        <me:pop ref="CH2oo.log">0.437027</me:pop>
        <me:pop ref="APC">2.92039e-20</me:pop>
        <me:pop ref="Altamine2">1.5698e-10</me:pop>
        <me:pop ref="RC2.log">7.01005e-07</me:pop>
        <me:pop ref="Ring2.log">3.82516e-05</me:pop>
        <me:pop ref="Formamide2">0.213269</me:pop>
        <me:pop ref="Formaldehyde.log">0.349666</me:pop>
      </me:population>
      <me:population time="0.0398107" logTime="-1.4">
        <me:pop ref="CH2oo.log">0.352717</me:pop>
        <me:pop ref="APC">2.357e-20</me:pop>
        <me:pop ref="Altamine2">1.26696e-10</me:pop>
        <me:pop ref="RC2.log">5.6577e-07</me:pop>
        <me:pop ref="Ring2.log">4.39791e-05</me:pop>
        <me:pop ref="Formamide2">0.245207</me:pop>
        <me:pop ref="Formaldehyde.log">0.402031</me:pop>
      </me:population>
      <me:population time="0.0501187" logTime="-1.3">
        <me:pop ref="CH2oo.log">0.269305</me:pop>
        <me:pop ref="APC">1.79961e-20</me:pop>
        <me:pop ref="Altamine2">9.67347e-11</me:pop>
        <me:pop ref="RC2.log">4.31973e-07</me:pop>
        <me:pop ref="Ring2.log">4.96457e-05</me:pop>
        <me:pop ref="Formamide2">0.276806</me:pop>
        <me:pop ref="Formaldehyde.log">0.453839</me:pop>
      </me:population>
      <me:population time="0.0630957" logTime="-1.2">
        <me:pop ref="CH2oo.log">0.191743</me:pop>
        <me:pop ref="APC">1.28131e-20</me:pop>
        <me:pop ref="Altamine2">6.88747e-11</me:pop>
        <me:pop ref="RC2.log">3.07562e-07</me:pop>
        <me:pop ref="Ring2.log">5.49148e-05</me:pop>
        <me:pop ref="Formamide2">0.306189</me:pop>
        <me:pop ref="Formaldehyde.log">0.502013</me:pop>
      </me:population>
      <me:population time="0.0794328" logTime="-1.1">
        <me:pop ref="CH2oo.log">0.125025</me:pop>
        <me:pop ref="APC">8.35471e-21</me:pop>
        <me:pop ref="Altamine2">4.49098e-11</me:pop>
        <me:pop ref="RC2.log">2.00545e-07</me:pop>
        <me:pop ref="Ring2.log">5.94472e-05</me:pop>
        <me:pop ref="Formamide2">0.331463</me:pop>
        <me:pop ref="Formaldehyde.log">0.543452</me:pop>
      </me:population>
      <me:population time="0.1" logTime="-1">
        <me:pop ref="CH2oo.log">0.0729773</me:pop>
        <me:pop ref="APC">4.87665e-21</me:pop>
        <me:pop ref="Altamine2">2.62142e-11</me:pop>
        <me:pop ref="RC2.log">1.17058e-07</me:pop>
        <me:pop ref="Ring2.log">6.29831e-05</me:pop>
        <me:pop ref="Formamide2">0.35118</me:pop>
        <me:pop ref="Formaldehyde.log">0.575779</me:pop>
      </me:population>
      <me:population time="0.125893" logTime="-0.9">
        <me:pop ref="CH2oo.log">0.0370543</me:pop>
        <me:pop ref="APC">2.47612e-21</me:pop>
        <me:pop ref="Altamine2">1.33107e-11</me:pop>
        <me:pop ref="RC2.log">5.94362e-08</me:pop>
        <me:pop ref="Ring2.log">6.54235e-05</me:pop>
        <me:pop ref="Formamide2">0.364789</me:pop>
        <me:pop ref="Formaldehyde.log">0.598091</me:pop>
      </me:population>
      <me:population time="0.158489" logTime="-0.8">
        <me:pop ref="CH2oo.log">0.0157861</me:pop>
        <me:pop ref="APC">1.05489e-21</me:pop>
        <me:pop ref="Altamine2">5.67123e-12</me:pop>
        <me:pop ref="RC2.log">2.53214e-08</me:pop>
        <me:pop ref="Ring2.log">6.68683e-05</me:pop>
        <me:pop ref="Formamide2">0.372846</me:pop>
        <me:pop ref="Formaldehyde.log">0.611301</me:pop>
      </me:population>
      <me:population time="0.199526" logTime="-0.7">
        <me:pop ref="CH2oo.log">0.00539214</me:pop>
        <me:pop ref="APC">3.60326e-22</me:pop>
        <me:pop ref="Altamine2">1.93775e-12</me:pop>
        <me:pop ref="RC2.log">8.64917e-09</me:pop>
        <me:pop ref="Ring2.log">6.75745e-05</me:pop>
        <me:pop ref="Formamide2">0.376783</me:pop>
        <me:pop ref="Formaldehyde.log">0.617757</me:pop>
      </me:population>
      <me:population time="0.251189" logTime="-0.6">
        <me:pop ref="CH2oo.log">0.00139462</me:pop>
        <me:pop ref="APC">9.31946e-23</me:pop>
        <me:pop ref="Altamine2">5.01848e-13</me:pop>
        <me:pop ref="RC2.log">2.23702e-09</me:pop>
        <me:pop ref="Ring2.log">6.7846e-05</me:pop>
        <me:pop ref="Formamide2">0.378298</me:pop>
        <me:pop ref="Formaldehyde.log">0.62024</me:pop>
      </me:population>
      <me:population time="0.316228" logTime="-0.5">
        <me:pop ref="CH2oo.log">0.000254147</me:pop>
        <me:pop ref="APC">1.69831e-23</me:pop>
        <me:pop ref="Altamine2">9.21902e-14</me:pop>
        <me:pop ref="RC2.log">4.0766e-10</me:pop>
        <me:pop ref="Ring2.log">6.79235e-05</me:pop>
        <me:pop ref="Formamide2">0.37873</me:pop>
        <me:pop ref="Formaldehyde.log">0.620948</me:pop>
      </me:population>
      <me:population time="0.398107" logTime="-0.4">
        <me:pop ref="CH2oo.log">2.98037e-05</me:pop>
        <me:pop ref="APC">1.99161e-24</me:pop>
        <me:pop ref="Altamine2">1.16065e-14</me:pop>
        <me:pop ref="RC2.log">4.78061e-11</me:pop>
        <me:pop ref="Ring2.log">6.79387e-05</me:pop>
        <me:pop ref="Formamide2">0.378815</me:pop>
        <me:pop ref="Formaldehyde.log">0.621088</me:pop>
      </me:population>
      <me:population time="0.501187" logTime="-0.3">
        <me:pop ref="CH2oo.log">2.00652e-06</me:pop>
        <me:pop ref="APC">1.34084e-25</me:pop>
        <me:pop ref="Altamine2">1.62183e-15</me:pop>
        <me:pop ref="RC2.log">3.21852e-12</me:pop>
        <me:pop ref="Ring2.log">6.79406e-05</me:pop>
        <me:pop ref="Formamide2">0.378825</me:pop>
        <me:pop ref="Formaldehyde.log">0.621105</me:pop>
      </me:population>
      <me:population time="0.630957" logTime="-0.2">
        <me:pop ref="CH2oo.log">6.7174e-08</me:pop>
        <me:pop ref="APC">4.48885e-27</me:pop>
        <me:pop ref="Altamine2">9.25218e-16</me:pop>
        <me:pop ref="RC2.log">1.07749e-13</me:pop>
        <me:pop ref="Ring2.log">6.79408e-05</me:pop>
        <me:pop ref="Formamide2">0.378826</me:pop>
        <me:pop ref="Formaldehyde.log">0.621106</me:pop>
      </me:population>
      <me:population time="0.794328" logTime="-0.1">
        <me:pop ref="CH2oo.log">9.33215e-10</me:pop>
        <me:pop ref="APC">6.23613e-29</me:pop>
        <me:pop ref="Altamine2">9.01425e-16</me:pop>
        <me:pop ref="RC2.log">1.49691e-15</me:pop>
        <me:pop ref="Ring2.log">6.79408e-05</me:pop>
        <me:pop ref="Formamide2">0.378826</me:pop>
        <me:pop ref="Formaldehyde.log">0.621106</me:pop>
      </me:population>
      <me:population time="1" logTime="0">
        <me:pop ref="CH2oo.log">4.28431e-12</me:pop>
        <me:pop ref="APC">2.86325e-31</me:pop>
        <me:pop ref="Altamine2">9.01091e-16</me:pop>
        <me:pop ref="RC2.log">6.87217e-18</me:pop>
        <me:pop ref="Ring2.log">6.79408e-05</me:pop>
        <me:pop ref="Formamide2">0.378826</me:pop>
        <me:pop ref="Formaldehyde.log">0.621106</me:pop>
      </me:population>
      <me:population time="1.25893" logTime="0.1">
        <me:pop ref="CH2oo.log">4.87962e-15</me:pop>
        <me:pop ref="APC">3.55797e-34</me:pop>
        <me:pop ref="Altamine2">9.01089e-16</me:pop>
        <me:pop ref="RC2.log">7.82706e-21</me:pop>
        <me:pop ref="Ring2.log">6.79408e-05</me:pop>
        <me:pop ref="Formamide2">0.378826</me:pop>
        <me:pop ref="Formaldehyde.log">0.621106</me:pop>
      </me:population>
      <me:population time="1.58489" logTime="0.2">
        <me:pop ref="CH2oo.log">9.61048e-19</me:pop>
        <me:pop ref="APC">2.97844e-35</me:pop>
        <me:pop ref="Altamine2">9.01089e-16</me:pop>
        <me:pop ref="RC2.log">1.54155e-24</me:pop>
        <me:pop ref="Ring2.log">6.79408e-05</me:pop>
        <me:pop ref="Formamide2">0.378826</me:pop>
        <me:pop ref="Formaldehyde.log">0.621106</me:pop>
      </me:population>
      <me:population time="1.99526" logTime="0.3">
        <me:pop ref="CH2oo.log">2.07788e-23</me:pop>
        <me:pop ref="APC">2.97202e-35</me:pop>
        <me:pop ref="Altamine2">9.01089e-16</me:pop>
        <me:pop ref="RC2.log">3.33299e-29</me:pop>
        <me:pop ref="Ring2.log">6.79408e-05</me:pop>
        <me:pop ref="Formamide2">0.378826</me:pop>
        <me:pop ref="Formaldehyde.log">0.621106</me:pop>
      </me:population>
      <me:population time="2.51189" logTime="0.4">
        <me:pop ref="CH2oo.log">2.78344e-29</me:pop>
        <me:pop ref="APC">2.97202e-35</me:pop>
        <me:pop ref="Altamine2">9.01089e-16</me:pop>
        <me:pop ref="RC2.log">4.4648e-35</me:pop>
        <me:pop ref="Ring2.log">6.79408e-05</me:pop>
        <me:pop ref="Formamide2">0.378826</me:pop>
        <me:pop ref="Formaldehyde.log">0.621106</me:pop>
      </me:population>
      <me:population time="3.16228" logTime="0.5">
        <me:pop ref="CH2oo.log">3.6541e-34</me:pop>
        <me:pop ref="APC">2.97202e-35</me:pop>
        <me:pop ref="Altamine2">9.01089e-16</me:pop>
        <me:pop ref="RC2.log">1.29181e-39</me:pop>
        <me:pop ref="Ring2.log">6.79408e-05</me:pop>
        <me:pop ref="Formamide2">0.378826</me:pop>
        <me:pop ref="Formaldehyde.log">0.621106</me:pop>
      </me:population>
      <me:population time="3.98107" logTime="0.6">
        <me:pop ref="CH2oo.log">3.64286e-34</me:pop>
        <me:pop ref="APC">2.97202e-35</me:pop>
        <me:pop ref="Altamine2">9.01089e-16</me:pop>
        <me:pop ref="RC2.log">1.29001e-39</me:pop>
        <me:pop ref="Ring2.log">6.79408e-05</me:pop>
        <me:pop ref="Formamide2">0.378826</me:pop>
        <me:pop ref="Formaldehyde.log">0.621106</me:pop>
      </me:population>
      <me:population time="5.01187" logTime="0.7">
        <me:pop ref="CH2oo.log">3.64286e-34</me:pop>
        <me:pop ref="APC">2.97202e-35</me:pop>
        <me:pop ref="Altamine2">9.01089e-16</me:pop>
        <me:pop ref="RC2.log">1.29001e-39</me:pop>
        <me:pop ref="Ring2.log">6.79408e-05</me:pop>
        <me:pop ref="Formamide2">0.378826</me:pop>
        <me:pop ref="Formaldehyde.log">0.621106</me:pop>
      </me:population>
      <me:population time="6.30957" logTime="0.8">
        <me:pop ref="CH2oo.log">3.64286e-34</me:pop>
        <me:pop ref="APC">2.97202e-35</me:pop>
        <me:pop ref="Altamine2">9.01089e-16</me:pop>
        <me:pop ref="RC2.log">1.29001e-39</me:pop>
        <me:pop ref="Ring2.log">6.79408e-05</me:pop>
        <me:pop ref="Formamide2">0.378826</me:pop>
        <me:pop ref="Formaldehyde.log">0.621106</me:pop>
      </me:population>
      <me:population time="7.94328" logTime="0.9">
        <me:pop ref="CH2oo.log">3.64286e-34</me:pop>
        <me:pop ref="APC">2.97202e-35</me:pop>
        <me:pop ref="Altamine2">9.01089e-16</me:pop>
        <me:pop ref="RC2.log">1.29001e-39</me:pop>
        <me:pop ref="Ring2.log">6.79408e-05</me:pop>
        <me:pop ref="Formamide2">0.378826</me:pop>
        <me:pop ref="Formaldehyde.log">0.621106</me:pop>
      </me:population>
      <me:population time="10" logTime="1">
        <me:pop ref="CH2oo.log">3.64286e-34</me:pop>
        <me:pop ref="APC">2.97202e-35</me:pop>
        <me:pop ref="Altamine2">9.01089e-16</me:pop>
        <me:pop ref="RC2.log">1.29001e-39</me:pop>
        <me:pop ref="Ring2.log">6.79408e-05</me:pop>
        <me:pop ref="Formamide2">0.378826</me:pop>
        <me:pop ref="Formaldehyde.log">0.621106</me:pop>
      </me:population>
      <me:population time="12.5893" logTime="1.1">
        <me:pop ref="CH2oo.log">3.64286e-34</me:pop>
        <me:pop ref="APC">2.97202e-35</me:pop>
        <me:pop ref="Altamine2">9.01089e-16</me:pop>
        <me:pop ref="RC2.log">1.29001e-39</me:pop>
        <me:pop ref="Ring2.log">6.79408e-05</me:pop>
        <me:pop ref="Formamide2">0.378826</me:pop>
        <me:pop ref="Formaldehyde.log">0.621106</me:pop>
      </me:population>
      <me:population time="15.8489" logTime="1.2">
        <me:pop ref="CH2oo.log">3.64286e-34</me:pop>
        <me:pop ref="APC">2.97202e-35</me:pop>
        <me:pop ref="Altamine2">9.01089e-16</me:pop>
        <me:pop ref="RC2.log">1.29001e-39</me:pop>
        <me:pop ref="Ring2.log">6.79408e-05</me:pop>
        <me:pop ref="Formamide2">0.378826</me:pop>
        <me:pop ref="Formaldehyde.log">0.621106</me:pop>
      </me:population>
      <me:population time="19.9526" logTime="1.3">
        <me:pop ref="CH2oo.log">3.64286e-34</me:pop>
        <me:pop ref="APC">2.97202e-35</me:pop>
        <me:pop ref="Altamine2">9.01089e-16</me:pop>
        <me:pop ref="RC2.log">1.29001e-39</me:pop>
        <me:pop ref="Ring2.log">6.79408e-05</me:pop>
        <me:pop ref="Formamide2">0.378826</me:pop>
        <me:pop ref="Formaldehyde.log">0.621106</me:pop>
      </me:population>
      <me:population time="25.1189" logTime="1.4">
        <me:pop ref="CH2oo.log">3.64286e-34</me:pop>
        <me:pop ref="APC">2.97202e-35</me:pop>
        <me:pop ref="Altamine2">9.01089e-16</me:pop>
        <me:pop ref="RC2.log">1.29001e-39</me:pop>
        <me:pop ref="Ring2.log">6.79408e-05</me:pop>
        <me:pop ref="Formamide2">0.378826</me:pop>
        <me:pop ref="Formaldehyde.log">0.621106</me:pop>
      </me:population>
      <me:population time="31.6228" logTime="1.5">
        <me:pop ref="CH2oo.log">3.64286e-34</me:pop>
        <me:pop ref="APC">2.97202e-35</me:pop>
        <me:pop ref="Altamine2">9.01089e-16</me:pop>
        <me:pop ref="RC2.log">1.29001e-39</me:pop>
        <me:pop ref="Ring2.log">6.79408e-05</me:pop>
        <me:pop ref="Formamide2">0.378826</me:pop>
        <me:pop ref="Formaldehyde.log">0.621106</me:pop>
      </me:population>
      <me:population time="39.8107" logTime="1.6">
        <me:pop ref="CH2oo.log">3.64286e-34</me:pop>
        <me:pop ref="APC">2.97202e-35</me:pop>
        <me:pop ref="Altamine2">9.01089e-16</me:pop>
        <me:pop ref="RC2.log">1.29001e-39</me:pop>
        <me:pop ref="Ring2.log">6.79408e-05</me:pop>
        <me:pop ref="Formamide2">0.378826</me:pop>
        <me:pop ref="Formaldehyde.log">0.621106</me:pop>
      </me:population>
      <me:population time="50.1187" logTime="1.7">
        <me:pop ref="CH2oo.log">3.64286e-34</me:pop>
        <me:pop ref="APC">2.97202e-35</me:pop>
        <me:pop ref="Altamine2">9.0109e-16</me:pop>
        <me:pop ref="RC2.log">1.29001e-39</me:pop>
        <me:pop ref="Ring2.log">6.79408e-05</me:pop>
        <me:pop ref="Formamide2">0.378826</me:pop>
        <me:pop ref="Formaldehyde.log">0.621106</me:pop>
      </me:population>
      <me:population time="63.0957" logTime="1.8">
        <me:pop ref="CH2oo.log">3.64286e-34</me:pop>
        <me:pop ref="APC">2.97202e-35</me:pop>
        <me:pop ref="Altamine2">9.0109e-16</me:pop>
        <me:pop ref="RC2.log">1.29001e-39</me:pop>
        <me:pop ref="Ring2.log">6.79408e-05</me:pop>
        <me:pop ref="Formamide2">0.378826</me:pop>
        <me:pop ref="Formaldehyde.log">0.621106</me:pop>
      </me:population>
      <me:population time="79.4328" logTime="1.9">
        <me:pop ref="CH2oo.log">3.64286e-34</me:pop>
        <me:pop ref="APC">2.97202e-35</me:pop>
        <me:pop ref="Altamine2">9.0109e-16</me:pop>
        <me:pop ref="RC2.log">1.29001e-39</me:pop>
        <me:pop ref="Ring2.log">6.79408e-05</me:pop>
        <me:pop ref="Formamide2">0.378826</me:pop>
        <me:pop ref="Formaldehyde.log">0.621106</me:pop>
      </me:population>
      <me:population time="100" logTime="2">
        <me:pop ref="CH2oo.log">3.64286e-34</me:pop>
        <me:pop ref="APC">2.97202e-35</me:pop>
        <me:pop ref="Altamine2">9.0109e-16</me:pop>
        <me:pop ref="RC2.log">1.29001e-39</me:pop>
        <me:pop ref="Ring2.log">6.79408e-05</me:pop>
        <me:pop ref="Formamide2">0.378826</me:pop>
        <me:pop ref="Formaldehyde.log">0.621106</me:pop>
      </me:population>
      <me:population time="125.893" logTime="2.1">
        <me:pop ref="CH2oo.log">3.64286e-34</me:pop>
        <me:pop ref="APC">2.97202e-35</me:pop>
        <me:pop ref="Altamine2">9.0109e-16</me:pop>
        <me:pop ref="RC2.log">1.29001e-39</me:pop>
        <me:pop ref="Ring2.log">6.79408e-05</me:pop>
        <me:pop ref="Formamide2">0.378826</me:pop>
        <me:pop ref="Formaldehyde.log">0.621106</me:pop>
      </me:population>
      <me:population time="158.489" logTime="2.2">
        <me:pop ref="CH2oo.log">3.64286e-34</me:pop>
        <me:pop ref="APC">2.97202e-35</me:pop>
        <me:pop ref="Altamine2">9.0109e-16</me:pop>
        <me:pop ref="RC2.log">1.29001e-39</me:pop>
        <me:pop ref="Ring2.log">6.79408e-05</me:pop>
        <me:pop ref="Formamide2">0.378826</me:pop>
        <me:pop ref="Formaldehyde.log">0.621106</me:pop>
      </me:population>
      <me:population time="199.526" logTime="2.3">
        <me:pop ref="CH2oo.log">3.64286e-34</me:pop>
        <me:pop ref="APC">2.97202e-35</me:pop>
        <me:pop ref="Altamine2">9.0109e-16</me:pop>
        <me:pop ref="RC2.log">1.29001e-39</me:pop>
        <me:pop ref="Ring2.log">6.79408e-05</me:pop>
        <me:pop ref="Formamide2">0.378826</me:pop>
        <me:pop ref="Formaldehyde.log">0.621106</me:pop>
      </me:population>
      <me:population time="251.189" logTime="2.4">
        <me:pop ref="CH2oo.log">3.64286e-34</me:pop>
        <me:pop ref="APC">2.97202e-35</me:pop>
        <me:pop ref="Altamine2">9.0109e-16</me:pop>
        <me:pop ref="RC2.log">1.29001e-39</me:pop>
        <me:pop ref="Ring2.log">6.79408e-05</me:pop>
        <me:pop ref="Formamide2">0.378826</me:pop>
        <me:pop ref="Formaldehyde.log">0.621106</me:pop>
      </me:population>
      <me:population time="316.228" logTime="2.5">
        <me:pop ref="CH2oo.log">3.64286e-34</me:pop>
        <me:pop ref="APC">2.97202e-35</me:pop>
        <me:pop ref="Altamine2">9.0109e-16</me:pop>
        <me:pop ref="RC2.log">1.29001e-39</me:pop>
        <me:pop ref="Ring2.log">6.79408e-05</me:pop>
        <me:pop ref="Formamide2">0.378826</me:pop>
        <me:pop ref="Formaldehyde.log">0.621106</me:pop>
      </me:population>
      <me:population time="398.107" logTime="2.6">
        <me:pop ref="CH2oo.log">3.64286e-34</me:pop>
        <me:pop ref="APC">2.97202e-35</me:pop>
        <me:pop ref="Altamine2">9.0109e-16</me:pop>
        <me:pop ref="RC2.log">1.29001e-39</me:pop>
        <me:pop ref="Ring2.log">6.79408e-05</me:pop>
        <me:pop ref="Formamide2">0.378826</me:pop>
        <me:pop ref="Formaldehyde.log">0.621106</me:pop>
      </me:population>
      <me:population time="501.187" logTime="2.7">
        <me:pop ref="CH2oo.log">3.64286e-34</me:pop>
        <me:pop ref="APC">2.97201e-35</me:pop>
        <me:pop ref="Altamine2">9.0109e-16</me:pop>
        <me:pop ref="RC2.log">1.29001e-39</me:pop>
        <me:pop ref="Ring2.log">6.79407e-05</me:pop>
        <me:pop ref="Formamide2">0.378826</me:pop>
        <me:pop ref="Formaldehyde.log">0.621106</me:pop>
      </me:population>
      <me:population time="630.957" logTime="2.8">
        <me:pop ref="CH2oo.log">3.64286e-34</me:pop>
        <me:pop ref="APC">2.97201e-35</me:pop>
        <me:pop ref="Altamine2">9.0109e-16</me:pop>
        <me:pop ref="RC2.log">1.29001e-39</me:pop>
        <me:pop ref="Ring2.log">6.79407e-05</me:pop>
        <me:pop ref="Formamide2">0.378826</me:pop>
        <me:pop ref="Formaldehyde.log">0.621106</me:pop>
      </me:population>
      <me:population time="794.328" logTime="2.9">
        <me:pop ref="CH2oo.log">3.64286e-34</me:pop>
        <me:pop ref="APC">2.97201e-35</me:pop>
        <me:pop ref="Altamine2">9.0109e-16</me:pop>
        <me:pop ref="RC2.log">1.29001e-39</me:pop>
        <me:pop ref="Ring2.log">6.79407e-05</me:pop>
        <me:pop ref="Formamide2">0.378826</me:pop>
        <me:pop ref="Formaldehyde.log">0.621106</me:pop>
      </me:population>
      <me:population time="1000" logTime="3">
        <me:pop ref="CH2oo.log">3.64286e-34</me:pop>
        <me:pop ref="APC">2.97201e-35</me:pop>
        <me:pop ref="Altamine2">9.0109e-16</me:pop>
        <me:pop ref="RC2.log">1.29e-39</me:pop>
        <me:pop ref="Ring2.log">6.79407e-05</me:pop>
        <me:pop ref="Formamide2">0.378826</me:pop>
        <me:pop ref="Formaldehyde.log">0.621106</me:pop>
      </me:population>
      <me:population time="1258.93" logTime="3.1">
        <me:pop ref="CH2oo.log">3.64286e-34</me:pop>
        <me:pop ref="APC">2.97201e-35</me:pop>
        <me:pop ref="Altamine2">9.01091e-16</me:pop>
        <me:pop ref="RC2.log">1.29e-39</me:pop>
        <me:pop ref="Ring2.log">6.79407e-05</me:pop>
        <me:pop ref="Formamide2">0.378826</me:pop>
        <me:pop ref="Formaldehyde.log">0.621106</me:pop>
      </me:population>
      <me:population time="1584.89" logTime="3.2">
        <me:pop ref="CH2oo.log">3.64286e-34</me:pop>
        <me:pop ref="APC">2.97201e-35</me:pop>
        <me:pop ref="Altamine2">9.01091e-16</me:pop>
        <me:pop ref="RC2.log">1.29e-39</me:pop>
        <me:pop ref="Ring2.log">6.79407e-05</me:pop>
        <me:pop ref="Formamide2">0.378826</me:pop>
        <me:pop ref="Formaldehyde.log">0.621106</me:pop>
      </me:population>
      <me:population time="1995.26" logTime="3.3">
        <me:pop ref="CH2oo.log">3.64286e-34</me:pop>
        <me:pop ref="APC">2.97201e-35</me:pop>
        <me:pop ref="Altamine2">9.01091e-16</me:pop>
        <me:pop ref="RC2.log">1.29e-39</me:pop>
        <me:pop ref="Ring2.log">6.79407e-05</me:pop>
        <me:pop ref="Formamide2">0.378826</me:pop>
        <me:pop ref="Formaldehyde.log">0.621106</me:pop>
      </me:population>
      <me:population time="2511.89" logTime="3.4">
        <me:pop ref="CH2oo.log">3.64285e-34</me:pop>
        <me:pop ref="APC">2.97201e-35</me:pop>
        <me:pop ref="Altamine2">9.01092e-16</me:pop>
        <me:pop ref="RC2.log">1.29e-39</me:pop>
        <me:pop ref="Ring2.log">6.79407e-05</me:pop>
        <me:pop ref="Formamide2">0.378826</me:pop>
        <me:pop ref="Formaldehyde.log">0.621106</me:pop>
      </me:population>
      <me:population time="3162.28" logTime="3.5">
        <me:pop ref="CH2oo.log">3.64285e-34</me:pop>
        <me:pop ref="APC">2.97201e-35</me:pop>
        <me:pop ref="Altamine2">9.01092e-16</me:pop>
        <me:pop ref="RC2.log">1.29e-39</me:pop>
        <me:pop ref="Ring2.log">6.79407e-05</me:pop>
        <me:pop ref="Formamide2">0.378826</me:pop>
        <me:pop ref="Formaldehyde.log">0.621106</me:pop>
      </me:population>
      <me:population time="3981.07" logTime="3.6">
        <me:pop ref="CH2oo.log">3.64285e-34</me:pop>
        <me:pop ref="APC">2.97201e-35</me:pop>
        <me:pop ref="Altamine2">9.01093e-16</me:pop>
        <me:pop ref="RC2.log">1.29e-39</me:pop>
        <me:pop ref="Ring2.log">6.79406e-05</me:pop>
        <me:pop ref="Formamide2">0.378826</me:pop>
        <me:pop ref="Formaldehyde.log">0.621106</me:pop>
      </me:population>
      <me:population time="5011.87" logTime="3.7">
        <me:pop ref="CH2oo.log">3.64285e-34</me:pop>
        <me:pop ref="APC">2.97201e-35</me:pop>
        <me:pop ref="Altamine2">9.01094e-16</me:pop>
        <me:pop ref="RC2.log">1.29e-39</me:pop>
        <me:pop ref="Ring2.log">6.79406e-05</me:pop>
        <me:pop ref="Formamide2">0.378826</me:pop>
        <me:pop ref="Formaldehyde.log">0.621106</me:pop>
      </me:population>
      <me:population time="6309.57" logTime="3.8">
        <me:pop ref="CH2oo.log">3.64285e-34</me:pop>
        <me:pop ref="APC">2.97201e-35</me:pop>
        <me:pop ref="Altamine2">9.01095e-16</me:pop>
        <me:pop ref="RC2.log">1.29e-39</me:pop>
        <me:pop ref="Ring2.log">6.79406e-05</me:pop>
        <me:pop ref="Formamide2">0.378826</me:pop>
        <me:pop ref="Formaldehyde.log">0.621106</me:pop>
      </me:population>
      <me:population time="7943.28" logTime="3.9">
        <me:pop ref="CH2oo.log">3.64285e-34</me:pop>
        <me:pop ref="APC">2.972e-35</me:pop>
        <me:pop ref="Altamine2">9.01097e-16</me:pop>
        <me:pop ref="RC2.log">1.29e-39</me:pop>
        <me:pop ref="Ring2.log">6.79405e-05</me:pop>
        <me:pop ref="Formamide2">0.378826</me:pop>
        <me:pop ref="Formaldehyde.log">0.621106</me:pop>
      </me:population>
      <me:population time="10000" logTime="4">
        <me:pop ref="CH2oo.log">3.64284e-34</me:pop>
        <me:pop ref="APC">2.972e-35</me:pop>
        <me:pop ref="Altamine2">9.01099e-16</me:pop>
        <me:pop ref="RC2.log">1.29e-39</me:pop>
        <me:pop ref="Ring2.log">6.79405e-05</me:pop>
        <me:pop ref="Formamide2">0.378826</me:pop>
        <me:pop ref="Formaldehyde.log">0.621106</me:pop>
      </me:population>
      <me:population time="12589.3" logTime="4.1">
        <me:pop ref="CH2oo.log">3.64284e-34</me:pop>
        <me:pop ref="APC">2.972e-35</me:pop>
        <me:pop ref="Altamine2">9.01101e-16</me:pop>
        <me:pop ref="RC2.log">1.29e-39</me:pop>
        <me:pop ref="Ring2.log">6.79404e-05</me:pop>
        <me:pop ref="Formamide2">0.378826</me:pop>
        <me:pop ref="Formaldehyde.log">0.621106</me:pop>
      </me:population>
      <me:population time="15848.9" logTime="4.2">
        <me:pop ref="CH2oo.log">3.64283e-34</me:pop>
        <me:pop ref="APC">2.97199e-35</me:pop>
        <me:pop ref="Altamine2">9.01104e-16</me:pop>
        <me:pop ref="RC2.log">1.29e-39</me:pop>
        <me:pop ref="Ring2.log">6.79403e-05</me:pop>
        <me:pop ref="Formamide2">0.378826</me:pop>
        <me:pop ref="Formaldehyde.log">0.621106</me:pop>
      </me:population>
      <me:population time="19952.6" logTime="4.3">
        <me:pop ref="CH2oo.log">3.64283e-34</me:pop>
        <me:pop ref="APC">2.97199e-35</me:pop>
        <me:pop ref="Altamine2">9.01108e-16</me:pop>
        <me:pop ref="RC2.log">1.28999e-39</me:pop>
        <me:pop ref="Ring2.log">6.79402e-05</me:pop>
        <me:pop ref="Formamide2">0.378826</me:pop>
        <me:pop ref="Formaldehyde.log">0.621106</me:pop>
      </me:population>
      <me:population time="25118.9" logTime="4.4">
        <me:pop ref="CH2oo.log">3.64282e-34</me:pop>
        <me:pop ref="APC">2.97198e-35</me:pop>
        <me:pop ref="Altamine2">9.01112e-16</me:pop>
        <me:pop ref="RC2.log">1.28999e-39</me:pop>
        <me:pop ref="Ring2.log">6.794e-05</me:pop>
        <me:pop ref="Formamide2">0.378826</me:pop>
        <me:pop ref="Formaldehyde.log">0.621106</me:pop>
      </me:population>
      <me:population time="31622.8" logTime="4.5">
        <me:pop ref="CH2oo.log">3.64281e-34</me:pop>
        <me:pop ref="APC">2.97197e-35</me:pop>
        <me:pop ref="Altamine2">9.01118e-16</me:pop>
        <me:pop ref="RC2.log">1.28999e-39</me:pop>
        <me:pop ref="Ring2.log">6.79398e-05</me:pop>
        <me:pop ref="Formamide2">0.378826</me:pop>
        <me:pop ref="Formaldehyde.log">0.621106</me:pop>
      </me:population>
      <me:population time="39810.7" logTime="4.6">
        <me:pop ref="CH2oo.log">3.64279e-34</me:pop>
        <me:pop ref="APC">2.97196e-35</me:pop>
        <me:pop ref="Altamine2">9.01126e-16</me:pop>
        <me:pop ref="RC2.log">1.28998e-39</me:pop>
        <me:pop ref="Ring2.log">6.79395e-05</me:pop>
        <me:pop ref="Formamide2">0.378826</me:pop>
        <me:pop ref="Formaldehyde.log">0.621106</me:pop>
      </me:population>
      <me:population time="50118.7" logTime="4.7">
        <me:pop ref="CH2oo.log">3.64278e-34</me:pop>
        <me:pop ref="APC">2.97195e-35</me:pop>
        <me:pop ref="Altamine2">9.01135e-16</me:pop>
        <me:pop ref="RC2.log">1.28998e-39</me:pop>
        <me:pop ref="Ring2.log">6.79392e-05</me:pop>
        <me:pop ref="Formamide2">0.378826</me:pop>
        <me:pop ref="Formaldehyde.log">0.621106</me:pop>
      </me:population>
      <me:population time="63095.7" logTime="4.8">
        <me:pop ref="CH2oo.log">3.64276e-34</me:pop>
        <me:pop ref="APC">2.97193e-35</me:pop>
        <me:pop ref="Altamine2">9.01147e-16</me:pop>
        <me:pop ref="RC2.log">1.28997e-39</me:pop>
        <me:pop ref="Ring2.log">6.79388e-05</me:pop>
        <me:pop ref="Formamide2">0.378826</me:pop>
        <me:pop ref="Formaldehyde.log">0.621106</me:pop>
      </me:population>
      <me:population time="79432.8" logTime="4.9">
        <me:pop ref="CH2oo.log">3.64273e-34</me:pop>
        <me:pop ref="APC">2.97191e-35</me:pop>
        <me:pop ref="Altamine2">9.01161e-16</me:pop>
        <me:pop ref="RC2.log">1.28996e-39</me:pop>
        <me:pop ref="Ring2.log">6.79383e-05</me:pop>
        <me:pop ref="Formamide2">0.378826</me:pop>
        <me:pop ref="Formaldehyde.log">0.621106</me:pop>
      </me:population>
      <me:population time="100000" logTime="5">
        <me:pop ref="CH2oo.log">3.6427e-34</me:pop>
        <me:pop ref="APC">2.97188e-35</me:pop>
        <me:pop ref="Altamine2">9.0118e-16</me:pop>
        <me:pop ref="RC2.log">1.28995e-39</me:pop>
        <me:pop ref="Ring2.log">6.79377e-05</me:pop>
        <me:pop ref="Formamide2">0.378826</me:pop>
        <me:pop ref="Formaldehyde.log">0.621106</me:pop>
      </me:population>
    </me:populationList>
    <me:rateList T="298.15" conc="1.29552e+18" bathGas="N2" units="s-1">
      <me:warning> WARNING: Chemically significant eigenvalues (CSE) not well separated from internal energy relaxation eigenvals (IEREs).  The last CSE = -6.17184e+07 and the first IERE = -7.70605e+07 (last CSE)/(first IERE) ratio = 0.800908, which is less than an order of magnitude  Results obtained from Bartis Widom eigenvalue-vector analysis may be unreliable </me:warning>
      <me:firstOrderLoss ref="APC">-6.17184e+07</me:firstOrderLoss>
      <me:firstOrderLoss ref="Altamine2">-4.06036e-17</me:firstOrderLoss>
      <me:firstOrderLoss ref="CH2oo.log">-31.8159</me:firstOrderLoss>
      <me:firstOrderLoss ref="RC2.log">-4.12965e+06</me:firstOrderLoss>
      <me:firstOrderLoss ref="Ring2.log">-4.49267e-10</me:firstOrderLoss>
      <me:firstOrderRate fromRef="APC" toRef="Altamine2" reactionType="isomerization">1.90741e-17</me:firstOrderRate>
      <me:firstOrderRate fromRef="APC" toRef="CH2oo.log" reactionType="isomerization">-2.41972e-62</me:firstOrderRate>
      <me:firstOrderRate fromRef="APC" toRef="RC2.log" reactionType="isomerization">-2.00708e-91</me:firstOrderRate>
      <me:firstOrderRate fromRef="APC" toRef="Ring2.log" reactionType="isomerization">2.86595e-44</me:firstOrderRate>
      <me:firstOrderRate fromRef="Altamine2" toRef="APC" reactionType="isomerization">1.04212e-24</me:firstOrderRate>
      <me:firstOrderRate fromRef="Altamine2" toRef="CH2oo.log" reactionType="isomerization">4.08591e-94</me:firstOrderRate>
      <me:firstOrderRate fromRef="Altamine2" toRef="RC2.log" reactionType="isomerization">4.14097e-99</me:firstOrderRate>
      <me:firstOrderRate fromRef="Altamine2" toRef="Ring2.log" reactionType="isomerization">-4.83773e-76</me:firstOrderRate>
      <me:firstOrderRate fromRef="CH2oo.log" toRef="APC" reactionType="isomerization">-1.51166e+15</me:firstOrderRate>
      <me:firstOrderRate fromRef="CH2oo.log" toRef="Altamine2" reactionType="isomerization">4.672e-10</me:firstOrderRate>
      <me:firstOrderRate fromRef="CH2oo.log" toRef="RC2.log" reactionType="isomerization">6.62405</me:firstOrderRate>
      <me:firstOrderRate fromRef="CH2oo.log" toRef="Ring2.log" reactionType="isomerization">0.00131567</me:firstOrderRate>
      <me:firstOrderRate fromRef="RC2.log" toRef="APC" reactionType="isomerization">-6.65558e-09</me:firstOrderRate>
      <me:firstOrderRate fromRef="RC2.log" toRef="Altamine2" reactionType="isomerization">2.51332e-09</me:firstOrderRate>
      <me:firstOrderRate fromRef="RC2.log" toRef="CH2oo.log" reactionType="isomerization">3.51605e+06</me:firstOrderRate>
      <me:firstOrderRate fromRef="RC2.log" toRef="Ring2.log" reactionType="isomerization">288.498</me:firstOrderRate>
      <me:firstOrderRate fromRef="Ring2.log" toRef="APC" reactionType="isomerization">1.41299e+08</me:firstOrderRate>
      <me:firstOrderRate fromRef="Ring2.log" toRef="Altamine2" reactionType="isomerization">-4.36553e-17</me:firstOrderRate>
      <me:firstOrderRate fromRef="Ring2.log" toRef="CH2oo.log" reactionType="isomerization">1.03831e-28</me:firstOrderRate>
      <me:firstOrderRate fromRef="Ring2.log" toRef="RC2.log" reactionType="isomerization">4.28936e-29</me:firstOrderRate>
      <me:firstOrderRate fromRef="APC" toRef="Formamide2+CO" reactionType="irreversible">4.62477e-32</me:firstOrderRate>
      <me:firstOrderRate fromRef="Altamine2" toRef="Formamide2+CO" reactionType="irreversible">4.05744e-17</me:firstOrderRate>
      <me:firstOrderRate fromRef="CH2oo.log" toRef="Formamide2+CO" reactionType="irreversible">9.54858</me:firstOrderRate>
      <me:firstOrderRate fromRef="RC2.log" toRef="Formamide2+CO" reactionType="irreversible">228053</me:firstOrderRate>
      <me:firstOrderRate fromRef="Ring2.log" toRef="Formamide2+CO" reactionType="irreversible">5.9922e-11</me:firstOrderRate>
      <me:firstOrderRate fromRef="APC" toRef="Formaldehyde.log+IsoC2.log" reactionType="irreversible">2.18372e-31</me:firstOrderRate>
      <me:firstOrderRate fromRef="Altamine2" toRef="Formaldehyde.log+IsoC2.log" reactionType="irreversible">-3.68725e-63</me:firstOrderRate>
      <me:firstOrderRate fromRef="CH2oo.log" toRef="Formaldehyde.log+IsoC2.log" reactionType="irreversible">15.6229</me:firstOrderRate>
      <me:firstOrderRate fromRef="RC2.log" toRef="Formaldehyde.log+IsoC2.log" reactionType="irreversible">394178</me:firstOrderRate>
      <me:firstOrderRate fromRef="Ring2.log" toRef="Formaldehyde.log+IsoC2.log" reactionType="irreversible">3.89438e-10</me:firstOrderRate>
    </me:rateList>
    <me:eigenvalueList number="3218" selection="12">
      <me:eigenvalue>-2.83626e+08</me:eigenvalue>
      <me:eigenvalue>-2.81754e+08</me:eigenvalue>
      <me:eigenvalue>-2.56207e+08</me:eigenvalue>
      <me:eigenvalue>-2.40146e+08</me:eigenvalue>
      <me:eigenvalue>-2.32756e+08</me:eigenvalue>
      <me:eigenvalue>-2.13649e+08</me:eigenvalue>
      <me:eigenvalue>-1.92645e+08</me:eigenvalue>
      <me:eigenvalue>-1.54296e+08</me:eigenvalue>
      <me:eigenvalue>-9.64782e+06</me:eigenvalue>
      <me:eigenvalue>-26.396</me:eigenvalue>
      <me:eigenvalue>-4.55485e-10</me:eigenvalue>
      <me:eigenvalue>-4.06038e-17</me:eigenvalue>
    </me:eigenvalueList>
    <me:populationList T="298.15" conc="3.2388e+18">
      <me:population time="1e-10" logTime="-10">
        <me:pop ref="CH2oo.log">1</me:pop>
        <me:pop ref="APC">1.75358e-20</me:pop>
        <me:pop ref="Altamine2">8.98795e-11</me:pop>
        <me:pop ref="RC2.log">9.90011e-08</me:pop>
        <me:pop ref="Ring2.log">1.87017e-09</me:pop>
        <me:pop ref="Formamide2">1.34457e-10</me:pop>
        <me:pop ref="Formaldehyde.log">3.03881e-10</me:pop>
      </me:population>
      <me:population time="1.25893e-10" logTime="-9.9">
        <me:pop ref="CH2oo.log">1</me:pop>
        <me:pop ref="APC">2.24651e-20</me:pop>
        <me:pop ref="Altamine2">1.15616e-10</me:pop>
        <me:pop ref="RC2.log">1.00224e-07</me:pop>
        <me:pop ref="Ring2.log">2.22805e-09</me:pop>
        <me:pop ref="Formamide2">2.12347e-10</me:pop>
        <me:pop ref="Formaldehyde.log">4.7008e-10</me:pop>
      </me:population>
      <me:population time="1.58489e-10" logTime="-9.8">
        <me:pop ref="CH2oo.log">1</me:pop>
        <me:pop ref="APC">2.79085e-20</me:pop>
        <me:pop ref="Altamine2">1.44262e-10</me:pop>
        <me:pop ref="RC2.log">1.0153e-07</me:pop>
        <me:pop ref="Ring2.log">2.6235e-09</me:pop>
        <me:pop ref="Formamide2">3.34803e-10</me:pop>
        <me:pop ref="Formaldehyde.log">7.15188e-10</me:pop>
      </me:population>
      <me:population time="1.99526e-10" logTime="-9.7">
        <me:pop ref="CH2oo.log">1</me:pop>
        <me:pop ref="APC">3.36216e-20</me:pop>
        <me:pop ref="Altamine2">1.74591e-10</me:pop>
        <me:pop ref="RC2.log">1.02926e-07</me:pop>
        <me:pop ref="Ring2.log">3.0482e-09</me:pop>
        <me:pop ref="Formamide2">5.22881e-10</me:pop>
        <me:pop ref="Formaldehyde.log">1.07044e-09</me:pop>
      </me:population>
      <me:population time="2.51189e-10" logTime="-9.6">
        <me:pop ref="CH2oo.log">1</me:pop>
        <me:pop ref="APC">3.93145e-20</me:pop>
        <me:pop ref="Altamine2">2.05109e-10</me:pop>
        <me:pop ref="RC2.log">1.04449e-07</me:pop>
        <me:pop ref="Ring2.log">3.4893e-09</me:pop>
        <me:pop ref="Formamide2">8.03712e-10</me:pop>
        <me:pop ref="Formaldehyde.log">1.57688e-09</me:pop>
      </me:population>
      <me:population time="3.16228e-10" logTime="-9.5">
        <me:pop ref="CH2oo.log">1</me:pop>
        <me:pop ref="APC">4.46929e-20</me:pop>
        <me:pop ref="Altamine2">2.3425e-10</me:pop>
        <me:pop ref="RC2.log">1.06166e-07</me:pop>
        <me:pop ref="Ring2.log">3.93e-09</me:pop>
        <me:pop ref="Formamide2">1.21109e-09</me:pop>
        <me:pop ref="Formaldehyde.log">2.28692e-09</me:pop>
      </me:population>
      <me:population time="3.98107e-10" logTime="-9.4">
        <me:pop ref="CH2oo.log">1</me:pop>
        <me:pop ref="APC">4.94959e-20</me:pop>
        <me:pop ref="Altamine2">2.60582e-10</me:pop>
        <me:pop ref="RC2.log">1.08174e-07</me:pop>
        <me:pop ref="Ring2.log">4.35141e-09</me:pop>
        <me:pop ref="Formamide2">1.78601e-09</me:pop>
        <me:pop ref="Formaldehyde.log">3.26551e-09</me:pop>
      </me:population>
      <me:population time="5.01187e-10" logTime="-9.3">
        <me:pop ref="CH2oo.log">1</me:pop>
        <me:pop ref="APC">5.35321e-20</me:pop>
        <me:pop ref="Altamine2">2.83e-10</me:pop>
        <me:pop ref="RC2.log">1.10593e-07</me:pop>
        <me:pop ref="Ring2.log">4.73548e-09</me:pop>
        <me:pop ref="Formamide2">2.57725e-09</me:pop>
        <me:pop ref="Formaldehyde.log">4.59124e-09</me:pop>
      </me:population>
      <me:population time="6.30957e-10" logTime="-9.2">
        <me:pop ref="CH2oo.log">1</me:pop>
        <me:pop ref="APC">5.67086e-20</me:pop>
        <me:pop ref="Altamine2">3.00907e-10</me:pop>
        <me:pop ref="RC2.log">1.13553e-07</me:pop>
        <me:pop ref="Ring2.log">5.0685e-09</me:pop>
        <me:pop ref="Formamide2">3.64222e-09</me:pop>
        <me:pop ref="Formaldehyde.log">6.35784e-09</me:pop>
      </me:population>
      <me:population time="7.94328e-10" logTime="-9.1">
        <me:pop ref="CH2oo.log">1</me:pop>
        <me:pop ref="APC">5.90447e-20</me:pop>
        <me:pop ref="Altamine2">3.14306e-10</me:pop>
        <me:pop ref="RC2.log">1.17192e-07</me:pop>
        <me:pop ref="Ring2.log">5.34399e-09</me:pop>
        <me:pop ref="Formamide2">5.04875e-09</me:pop>
        <me:pop ref="Formaldehyde.log">8.67708e-09</me:pop>
      </me:population>
      <me:population time="1e-09" logTime="-9">
        <me:pop ref="CH2oo.log">1</me:pop>
        <me:pop ref="APC">6.0658e-20</me:pop>
        <me:pop ref="Altamine2">3.2375e-10</me:pop>
        <me:pop ref="RC2.log">1.21657e-07</me:pop>
        <me:pop ref="Ring2.log">5.56379e-09</me:pop>
        <me:pop ref="Formamide2">6.87844e-09</me:pop>
        <me:pop ref="Formaldehyde.log">1.1684e-08</me:pop>
      </me:population>
      <me:population time="1.25893e-09" logTime="-8.9">
        <me:pop ref="CH2oo.log">1</me:pop>
        <me:pop ref="APC">6.17245e-20</me:pop>
        <me:pop ref="Altamine2">3.30146e-10</me:pop>
        <me:pop ref="RC2.log">1.2712e-07</me:pop>
        <me:pop ref="Ring2.log">5.73662e-09</me:pop>
        <me:pop ref="Formamide2">9.23195e-09</me:pop>
        <me:pop ref="Formaldehyde.log">1.55453e-08</me:pop>
      </me:population>
      <me:population time="1.58489e-09" logTime="-8.8">
        <me:pop ref="CH2oo.log">1</me:pop>
        <me:pop ref="APC">6.24275e-20</me:pop>
        <me:pop ref="Altamine2">3.34471e-10</me:pop>
        <me:pop ref="RC2.log">1.33776e-07</me:pop>
        <me:pop ref="Ring2.log">5.87461e-09</me:pop>
        <me:pop ref="Formamide2">1.22363e-08</me:pop>
        <me:pop ref="Formaldehyde.log">2.04708e-08</me:pop>
      </me:population>
      <me:population time="1.99526e-09" logTime="-8.7">
        <me:pop ref="CH2oo.log">1</me:pop>
        <me:pop ref="APC">6.29151e-20</me:pop>
        <me:pop ref="Altamine2">3.37542e-10</me:pop>
        <me:pop ref="RC2.log">1.41859e-07</me:pop>
        <me:pop ref="Ring2.log">5.98953e-09</me:pop>
        <me:pop ref="Formamide2">1.60539e-08</me:pop>
        <me:pop ref="Formaldehyde.log">2.6728e-08</me:pop>
      </me:population>
      <me:population time="2.51189e-09" logTime="-8.6">
        <me:pop ref="CH2oo.log">1</me:pop>
        <me:pop ref="APC">6.3284e-20</me:pop>
        <me:pop ref="Altamine2">3.39899e-10</me:pop>
        <me:pop ref="RC2.log">1.51648e-07</me:pop>
        <me:pop ref="Ring2.log">6.09021e-09</me:pop>
        <me:pop ref="Formamide2">2.0892e-08</me:pop>
        <me:pop ref="Formaldehyde.log">3.46578e-08</me:pop>
      </me:population>
      <me:population time="3.16228e-09" logTime="-8.5">
        <me:pop ref="CH2oo.log">1</me:pop>
        <me:pop ref="APC">6.35845e-20</me:pop>
        <me:pop ref="Altamine2">3.41832e-10</me:pop>
        <me:pop ref="RC2.log">1.63478e-07</me:pop>
        <me:pop ref="Ring2.log">6.18208e-09</me:pop>
        <me:pop ref="Formamide2">2.70146e-08</me:pop>
        <me:pop ref="Formaldehyde.log">4.46941e-08</me:pop>
      </me:population>
      <me:population time="3.98107e-09" logTime="-8.4">
        <me:pop ref="CH2oo.log">1</me:pop>
        <me:pop ref="APC">6.38381e-20</me:pop>
        <me:pop ref="Altamine2">3.43466e-10</me:pop>
        <me:pop ref="RC2.log">1.77764e-07</me:pop>
        <me:pop ref="Ring2.log">6.26808e-09</me:pop>
        <me:pop ref="Formamide2">3.47558e-08</me:pop>
        <me:pop ref="Formaldehyde.log">5.73853e-08</me:pop>
      </me:population>
      <me:population time="5.01187e-09" logTime="-8.3">
        <me:pop ref="CH2oo.log">1</me:pop>
        <me:pop ref="APC">6.4053e-20</me:pop>
        <me:pop ref="Altamine2">3.44851e-10</me:pop>
        <me:pop ref="RC2.log">1.9502e-07</me:pop>
        <me:pop ref="Ring2.log">6.35006e-09</me:pop>
        <me:pop ref="Formamide2">4.45367e-08</me:pop>
        <me:pop ref="Formaldehyde.log">7.34229e-08</me:pop>
      </me:population>
      <me:population time="6.30957e-09" logTime="-8.2">
        <me:pop ref="CH2oo.log">1</me:pop>
        <me:pop ref="APC">6.42339e-20</me:pop>
        <me:pop ref="Altamine2">3.46016e-10</me:pop>
        <me:pop ref="RC2.log">2.15886e-07</me:pop>
        <me:pop ref="Ring2.log">6.42993e-09</me:pop>
        <me:pop ref="Formamide2">5.68878e-08</me:pop>
        <me:pop ref="Formaldehyde.log">9.36776e-08</me:pop>
      </me:population>
      <me:population time="7.94328e-09" logTime="-8.1">
        <me:pop ref="CH2oo.log">1</me:pop>
        <me:pop ref="APC">6.43858e-20</me:pop>
        <me:pop ref="Altamine2">3.46993e-10</me:pop>
        <me:pop ref="RC2.log">2.41156e-07</me:pop>
        <me:pop ref="Ring2.log">6.51027e-09</me:pop>
        <me:pop ref="Formamide2">7.24767e-08</me:pop>
        <me:pop ref="Formaldehyde.log">1.19245e-07</me:pop>
      </me:population>
      <me:population time="1e-08" logTime="-8">
        <me:pop ref="CH2oo.log">0.999999</me:pop>
        <me:pop ref="APC">6.45153e-20</me:pop>
        <me:pop ref="Altamine2">3.47822e-10</me:pop>
        <me:pop ref="RC2.log">2.71801e-07</me:pop>
        <me:pop ref="Ring2.log">6.59471e-09</me:pop>
        <me:pop ref="Formamide2">9.21443e-08</me:pop>
        <me:pop ref="Formaldehyde.log">1.51506e-07</me:pop>
      </me:population>
      <me:population time="1.25893e-08" logTime="-7.9">
        <me:pop ref="CH2oo.log">0.999999</me:pop>
        <me:pop ref="APC">6.46299e-20</me:pop>
        <me:pop ref="Altamine2">3.48551e-10</me:pop>
        <me:pop ref="RC2.log">3.08986e-07</me:pop>
        <me:pop ref="Ring2.log">6.68798e-09</me:pop>
        <me:pop ref="Formamide2">1.1695e-07</me:pop>
        <me:pop ref="Formaldehyde.log">1.922e-07</me:pop>
      </me:population>
      <me:population time="1.58489e-08" logTime="-7.8">
        <me:pop ref="CH2oo.log">0.999999</me:pop>
        <me:pop ref="APC">6.47382e-20</me:pop>
        <me:pop ref="Altamine2">3.49236e-10</me:pop>
        <me:pop ref="RC2.log">3.54063e-07</me:pop>
        <me:pop ref="Ring2.log">6.79603e-09</me:pop>
        <me:pop ref="Formamide2">1.48232e-07</me:pop>
        <me:pop ref="Formaldehyde.log">2.43522e-07</me:pop>
      </me:population>
      <me:population time="1.99526e-08" logTime="-7.7">
        <me:pop ref="CH2oo.log">0.999999</me:pop>
        <me:pop ref="APC">6.4849e-20</me:pop>
        <me:pop ref="Altamine2">3.49933e-10</me:pop>
        <me:pop ref="RC2.log">4.08528e-07</me:pop>
        <me:pop ref="Ring2.log">6.9261e-09</me:pop>
        <me:pop ref="Formamide2">1.87679e-07</me:pop>
        <me:pop ref="Formaldehyde.log">3.08247e-07</me:pop>
      </me:population>
      <me:population time="2.51189e-08" logTime="-7.6">
        <me:pop ref="CH2oo.log">0.999999</me:pop>
        <me:pop ref="APC">6.49707e-20</me:pop>
        <me:pop ref="Altamine2">3.50697e-10</me:pop>
        <me:pop ref="RC2.log">4.73922e-07</me:pop>
        <me:pop ref="Ring2.log">7.08671e-09</me:pop>
        <me:pop ref="Formamide2">2.37428e-07</me:pop>
        <me:pop ref="Formaldehyde.log">3.89884e-07</me:pop>
      </me:population>
      <me:population time="3.16228e-08" logTime="-7.5">
        <me:pop ref="CH2oo.log">0.999999</me:pop>
        <me:pop ref="APC">6.51102e-20</me:pop>
        <me:pop ref="Altamine2">3.51571e-10</me:pop>
        <me:pop ref="RC2.log">5.51661e-07</me:pop>
        <me:pop ref="Ring2.log">7.28785e-09</me:pop>
        <me:pop ref="Formamide2">3.00181e-07</me:pop>
        <me:pop ref="Formaldehyde.log">4.92874e-07</me:pop>
      </me:population>
      <me:population time="3.98107e-08" logTime="-7.4">
        <me:pop ref="CH2oo.log">0.999998</me:pop>
        <me:pop ref="APC">6.52719e-20</me:pop>
        <me:pop ref="Altamine2">3.52584e-10</me:pop>
        <me:pop ref="RC2.log">6.42814e-07</me:pop>
        <me:pop ref="Ring2.log">7.5413e-09</me:pop>
        <me:pop ref="Formamide2">3.79364e-07</me:pop>
        <me:pop ref="Formaldehyde.log">6.22846e-07</me:pop>
      </me:population>
      <me:population time="5.01187e-08" logTime="-7.3">
        <me:pop ref="CH2oo.log">0.999998</me:pop>
        <me:pop ref="APC">6.54578e-20</me:pop>
        <me:pop ref="Altamine2">3.53748e-10</me:pop>
        <me:pop ref="RC2.log">7.47781e-07</me:pop>
        <me:pop ref="Ring2.log">7.86136e-09</me:pop>
        <me:pop ref="Formamide2">4.79312e-07</me:pop>
        <me:pop ref="Formaldehyde.log">7.86929e-07</me:pop>
      </me:population>
      <me:population time="6.30957e-08" logTime="-7.2">
        <me:pop ref="CH2oo.log">0.999998</me:pop>
        <me:pop ref="APC">6.56669e-20</me:pop>
        <me:pop ref="Altamine2">3.55057e-10</me:pop>
        <me:pop ref="RC2.log">8.65915e-07</me:pop>
        <me:pop ref="Ring2.log">8.2659e-09</me:pop>
        <me:pop ref="Formamide2">6.05515e-07</me:pop>
        <me:pop ref="Formaldehyde.log">9.94152e-07</me:pop>
      </me:population>
      <me:population time="7.94328e-08" logTime="-7.1">
        <me:pop ref="CH2oo.log">0.999997</me:pop>
        <me:pop ref="APC">6.58955e-20</me:pop>
        <me:pop ref="Altamine2">3.56489e-10</me:pop>
        <me:pop ref="RC2.log">9.95074e-07</me:pop>
        <me:pop ref="Ring2.log">8.77745e-09</me:pop>
        <me:pop ref="Formamide2">7.64921e-07</me:pop>
        <me:pop ref="Formaldehyde.log">1.25594e-06</me:pop>
      </me:population>
      <me:population time="1e-07" logTime="-7">
        <me:pop ref="CH2oo.log">0.999996</me:pop>
        <me:pop ref="APC">6.61365e-20</me:pop>
        <me:pop ref="Altamine2">3.57998e-10</me:pop>
        <me:pop ref="RC2.log">1.13124e-06</me:pop>
        <me:pop ref="Ring2.log">9.4245e-09</me:pop>
        <me:pop ref="Formamide2">9.66311e-07</me:pop>
        <me:pop ref="Formaldehyde.log">1.58676e-06</me:pop>
      </me:population>
      <me:population time="1.25893e-07" logTime="-6.9">
        <me:pop ref="CH2oo.log">0.999995</me:pop>
        <me:pop ref="APC">6.63792e-20</me:pop>
        <me:pop ref="Altamine2">3.59518e-10</me:pop>
        <me:pop ref="RC2.log">1.26838e-06</me:pop>
        <me:pop ref="Ring2.log">1.02431e-08</me:pop>
        <me:pop ref="Formamide2">1.22077e-06</me:pop>
        <me:pop ref="Formaldehyde.log">2.00483e-06</me:pop>
      </me:population>
      <me:population time="1.58489e-07" logTime="-6.8">
        <me:pop ref="CH2oo.log">0.999995</me:pop>
        <me:pop ref="APC">6.661e-20</me:pop>
        <me:pop ref="Altamine2">3.60963e-10</me:pop>
        <me:pop ref="RC2.log">1.39878e-06</me:pop>
        <me:pop ref="Ring2.log">1.12784e-08</me:pop>
        <me:pop ref="Formamide2">1.54225e-06</me:pop>
        <me:pop ref="Formaldehyde.log">2.53312e-06</me:pop>
      </me:population>
      <me:population time="1.99526e-07" logTime="-6.7">
        <me:pop ref="CH2oo.log">0.999993</me:pop>
        <me:pop ref="APC">6.68141e-20</me:pop>
        <me:pop ref="Altamine2">3.62242e-10</me:pop>
        <me:pop ref="RC2.log">1.51414e-06</me:pop>
        <me:pop ref="Ring2.log">1.25876e-08</me:pop>
        <me:pop ref="Formamide2">1.94828e-06</me:pop>
        <me:pop ref="Formaldehyde.log">3.20047e-06</me:pop>
      </me:population>
      <me:population time="2.51189e-07" logTime="-6.6">
        <me:pop ref="CH2oo.log">0.999992</me:pop>
        <me:pop ref="APC">6.69791e-20</me:pop>
        <me:pop ref="Altamine2">3.63274e-10</me:pop>
        <me:pop ref="RC2.log">1.60736e-06</me:pop>
        <me:pop ref="Ring2.log">1.42417e-08</me:pop>
        <me:pop ref="Formamide2">2.46086e-06</me:pop>
        <me:pop ref="Formaldehyde.log">4.04305e-06</me:pop>
      </me:population>
      <me:population time="3.16228e-07" logTime="-6.5">
        <me:pop ref="CH2oo.log">0.99999</me:pop>
        <me:pop ref="APC">6.7098e-20</me:pop>
        <me:pop ref="Altamine2">3.64019e-10</me:pop>
        <me:pop ref="RC2.log">1.6746e-06</me:pop>
        <me:pop ref="Ring2.log">1.63298e-08</me:pop>
        <me:pop ref="Formamide2">3.1075e-06</me:pop>
        <me:pop ref="Formaldehyde.log">5.10612e-06</me:pop>
      </me:population>
      <me:population time="3.98107e-07" logTime="-6.4">
        <me:pop ref="CH2oo.log">0.999988</me:pop>
        <me:pop ref="APC">6.71723e-20</me:pop>
        <me:pop ref="Altamine2">3.64485e-10</me:pop>
        <me:pop ref="RC2.log">1.71667e-06</me:pop>
        <me:pop ref="Ring2.log">1.89636e-08</me:pop>
        <me:pop ref="Formamide2">3.92273e-06</me:pop>
        <me:pop ref="Formaldehyde.log">6.44642e-06</me:pop>
      </me:population>
      <me:population time="5.01187e-07" logTime="-6.3">
        <me:pop ref="CH2oo.log">0.999985</me:pop>
        <me:pop ref="APC">6.72111e-20</me:pop>
        <me:pop ref="Altamine2">3.64728e-10</me:pop>
        <me:pop ref="RC2.log">1.73869e-06</me:pop>
        <me:pop ref="Ring2.log">2.22829e-08</me:pop>
        <me:pop ref="Formamide2">4.94988e-06</me:pop>
        <me:pop ref="Formaldehyde.log">8.13519e-06</me:pop>
      </me:population>
      <me:population time="6.30957e-07" logTime="-6.2">
        <me:pop ref="CH2oo.log">0.999982</me:pop>
        <me:pop ref="APC">6.72272e-20</me:pop>
        <me:pop ref="Altamine2">3.64829e-10</me:pop>
        <me:pop ref="RC2.log">1.74792e-06</me:pop>
        <me:pop ref="Ring2.log">2.64638e-08</me:pop>
        <me:pop ref="Formamide2">6.24349e-06</me:pop>
        <me:pop ref="Formaldehyde.log">1.02621e-05</me:pop>
      </me:population>
      <me:population time="7.94328e-07" logTime="-6.1">
        <me:pop ref="CH2oo.log">0.999977</me:pop>
        <me:pop ref="APC">6.72321e-20</me:pop>
        <me:pop ref="Altamine2">3.6486e-10</me:pop>
        <me:pop ref="RC2.log">1.75085e-06</me:pop>
        <me:pop ref="Ring2.log">3.17282e-08</me:pop>
        <me:pop ref="Formamide2">7.87228e-06</me:pop>
        <me:pop ref="Formaldehyde.log">1.29401e-05</me:pop>
      </me:population>
      <me:population time="1e-06" logTime="-6">
        <me:pop ref="CH2oo.log">0.999972</me:pop>
        <me:pop ref="APC">6.72329e-20</me:pop>
        <me:pop ref="Altamine2">3.64865e-10</me:pop>
        <me:pop ref="RC2.log">1.7515e-06</me:pop>
        <me:pop ref="Ring2.log">3.83561e-08</me:pop>
        <me:pop ref="Formamide2">9.92287e-06</me:pop>
        <me:pop ref="Formaldehyde.log">1.63116e-05</me:pop>
      </me:population>
      <me:population time="1.25893e-06" logTime="-5.9">
        <me:pop ref="CH2oo.log">0.999965</me:pop>
        <me:pop ref="APC">6.72327e-20</me:pop>
        <me:pop ref="Altamine2">3.64864e-10</me:pop>
        <me:pop ref="RC2.log">1.75158e-06</me:pop>
        <me:pop ref="Ring2.log">4.67e-08</me:pop>
        <me:pop ref="Formamide2">1.25044e-05</me:pop>
        <me:pop ref="Formaldehyde.log">2.05561e-05</me:pop>
      </me:population>
      <me:population time="1.58489e-06" logTime="-5.8">
        <me:pop ref="CH2oo.log">0.999957</me:pop>
        <me:pop ref="APC">6.72321e-20</me:pop>
        <me:pop ref="Altamine2">3.64861e-10</me:pop>
        <me:pop ref="RC2.log">1.75157e-06</me:pop>
        <me:pop ref="Ring2.log">5.72044e-08</me:pop>
        <me:pop ref="Formamide2">1.57544e-05</me:pop>
        <me:pop ref="Formaldehyde.log">2.58995e-05</me:pop>
      </me:population>
      <me:population time="1.99526e-06" logTime="-5.7">
        <me:pop ref="CH2oo.log">0.999946</me:pop>
        <me:pop ref="APC">6.72314e-20</me:pop>
        <me:pop ref="Altamine2">3.64857e-10</me:pop>
        <me:pop ref="RC2.log">1.75155e-06</me:pop>
        <me:pop ref="Ring2.log">7.04285e-08</me:pop>
        <me:pop ref="Formamide2">1.98458e-05</me:pop>
        <me:pop ref="Formaldehyde.log">3.26265e-05</me:pop>
      </me:population>
      <me:population time="2.51189e-06" logTime="-5.6">
        <me:pop ref="CH2oo.log">0.999932</me:pop>
        <me:pop ref="APC">6.72304e-20</me:pop>
        <me:pop ref="Altamine2">3.64852e-10</me:pop>
        <me:pop ref="RC2.log">1.75153e-06</me:pop>
        <me:pop ref="Ring2.log">8.70764e-08</me:pop>
        <me:pop ref="Formamide2">2.49965e-05</me:pop>
        <me:pop ref="Formaldehyde.log">4.10951e-05</me:pop>
      </me:population>
      <me:population time="3.16228e-06" logTime="-5.5">
        <me:pop ref="CH2oo.log">0.999915</me:pop>
        <me:pop ref="APC">6.72293e-20</me:pop>
        <me:pop ref="Altamine2">3.64846e-10</me:pop>
        <me:pop ref="RC2.log">1.7515e-06</me:pop>
        <me:pop ref="Ring2.log">1.08035e-07</me:pop>
        <me:pop ref="Formamide2">3.14808e-05</me:pop>
        <me:pop ref="Formaldehyde.log">5.17563e-05</me:pop>
      </me:population>
      <me:population time="3.98107e-06" logTime="-5.4">
        <me:pop ref="CH2oo.log">0.999893</me:pop>
        <me:pop ref="APC">6.72278e-20</me:pop>
        <me:pop ref="Altamine2">3.64838e-10</me:pop>
        <me:pop ref="RC2.log">1.75146e-06</me:pop>
        <me:pop ref="Ring2.log">1.34419e-07</me:pop>
        <me:pop ref="Formamide2">3.96438e-05</me:pop>
        <me:pop ref="Formaldehyde.log">6.51777e-05</me:pop>
      </me:population>
      <me:population time="5.01187e-06" logTime="-5.3">
        <me:pop ref="CH2oo.log">0.999866</me:pop>
        <me:pop ref="APC">6.7226e-20</me:pop>
        <me:pop ref="Altamine2">3.64828e-10</me:pop>
        <me:pop ref="RC2.log">1.75142e-06</me:pop>
        <me:pop ref="Ring2.log">1.67634e-07</me:pop>
        <me:pop ref="Formamide2">4.99203e-05</me:pop>
        <me:pop ref="Formaldehyde.log">8.20738e-05</me:pop>
      </me:population>
      <me:population time="6.30957e-06" logTime="-5.2">
        <me:pop ref="CH2oo.log">0.999832</me:pop>
        <me:pop ref="APC">6.72237e-20</me:pop>
        <me:pop ref="Altamine2">3.64815e-10</me:pop>
        <me:pop ref="RC2.log">1.75136e-06</me:pop>
        <me:pop ref="Ring2.log">2.09448e-07</me:pop>
        <me:pop ref="Formamide2">6.28571e-05</me:pop>
        <me:pop ref="Formaldehyde.log">0.000103344</me:pop>
      </me:population>
      <me:population time="7.94328e-06" logTime="-5.1">
        <me:pop ref="CH2oo.log">0.999789</me:pop>
        <me:pop ref="APC">6.72208e-20</me:pop>
        <me:pop ref="Altamine2">3.648e-10</me:pop>
        <me:pop ref="RC2.log">1.75128e-06</me:pop>
        <me:pop ref="Ring2.log">2.62086e-07</me:pop>
        <me:pop ref="Formamide2">7.9143e-05</me:pop>
        <me:pop ref="Formaldehyde.log">0.000130121</me:pop>
      </me:population>
      <me:population time="1e-05" logTime="-5">
        <me:pop ref="CH2oo.log">0.999734</me:pop>
        <me:pop ref="APC">6.72172e-20</me:pop>
        <me:pop ref="Altamine2">3.6478e-10</me:pop>
        <me:pop ref="RC2.log">1.75118e-06</me:pop>
        <me:pop ref="Ring2.log">3.28351e-07</me:pop>
        <me:pop ref="Formamide2">9.96448e-05</me:pop>
        <me:pop ref="Formaldehyde.log">0.000163829</me:pop>
      </me:population>
      <me:population time="1.25893e-05" logTime="-4.9">
        <me:pop ref="CH2oo.log">0.999666</me:pop>
        <me:pop ref="APC">6.72126e-20</me:pop>
        <me:pop ref="Altamine2">3.64755e-10</me:pop>
        <me:pop ref="RC2.log">1.75107e-06</me:pop>
        <me:pop ref="Ring2.log">4.11769e-07</me:pop>
        <me:pop ref="Formamide2">0.000125453</me:pop>
        <me:pop ref="Formaldehyde.log">0.000206263</me:pop>
      </me:population>
      <me:population time="1.58489e-05" logTime="-4.8">
        <me:pop ref="CH2oo.log">0.99958</me:pop>
        <me:pop ref="APC">6.72068e-20</me:pop>
        <me:pop ref="Altamine2">3.64724e-10</me:pop>
        <me:pop ref="RC2.log">1.75091e-06</me:pop>
        <me:pop ref="Ring2.log">5.16777e-07</me:pop>
        <me:pop ref="Formamide2">0.000157942</me:pop>
        <me:pop ref="Formaldehyde.log">0.000259679</me:pop>
      </me:population>
      <me:population time="1.99526e-05" logTime="-4.7">
        <me:pop ref="CH2oo.log">0.999472</me:pop>
        <me:pop ref="APC">6.71995e-20</me:pop>
        <me:pop ref="Altamine2">3.64684e-10</me:pop>
        <me:pop ref="RC2.log">1.75072e-06</me:pop>
        <me:pop ref="Ring2.log">6.48961e-07</me:pop>
        <me:pop ref="Formamide2">0.000198839</me:pop>
        <me:pop ref="Formaldehyde.log">0.00032692</me:pop>
      </me:population>
      <me:population time="2.51189e-05" logTime="-4.6">
        <me:pop ref="CH2oo.log">0.999336</me:pop>
        <me:pop ref="APC">6.71903e-20</me:pop>
        <me:pop ref="Altamine2">3.64635e-10</me:pop>
        <me:pop ref="RC2.log">1.75049e-06</me:pop>
        <me:pop ref="Ring2.log">8.15352e-07</me:pop>
        <me:pop ref="Formamide2">0.000250318</me:pop>
        <me:pop ref="Formaldehyde.log">0.000411561</me:pop>
      </me:population>
      <me:population time="3.16228e-05" logTime="-4.5">
        <me:pop ref="CH2oo.log">0.999164</me:pop>
        <me:pop ref="APC">6.71788e-20</me:pop>
        <me:pop ref="Altamine2">3.64572e-10</me:pop>
        <me:pop ref="RC2.log">1.75019e-06</me:pop>
        <me:pop ref="Ring2.log">1.02479e-06</me:pop>
        <me:pop ref="Formamide2">0.000315117</me:pop>
        <me:pop ref="Formaldehyde.log">0.000518101</me:pop>
      </me:population>
      <me:population time="3.98107e-05" logTime="-4.4">
        <me:pop ref="CH2oo.log">0.998948</me:pop>
        <me:pop ref="APC">6.71643e-20</me:pop>
        <me:pop ref="Altamine2">3.64493e-10</me:pop>
        <me:pop ref="RC2.log">1.74981e-06</me:pop>
        <me:pop ref="Ring2.log">1.28841e-06</me:pop>
        <me:pop ref="Formamide2">0.000396679</me:pop>
        <me:pop ref="Formaldehyde.log">0.000652201</me:pop>
      </me:population>
      <me:population time="5.01187e-05" logTime="-4.3">
        <me:pop ref="CH2oo.log">0.998676</me:pop>
        <me:pop ref="APC">6.7146e-20</me:pop>
        <me:pop ref="Altamine2">3.64394e-10</me:pop>
        <me:pop ref="RC2.log">1.74933e-06</me:pop>
        <me:pop ref="Ring2.log">1.62021e-06</me:pop>
        <me:pop ref="Formamide2">0.000499333</me:pop>
        <me:pop ref="Formaldehyde.log">0.000820982</me:pop>
      </me:population>
      <me:population time="6.30957e-05" logTime="-4.2">
        <me:pop ref="CH2oo.log">0.998334</me:pop>
        <me:pop ref="APC">6.7123e-20</me:pop>
        <me:pop ref="Altamine2">3.6427e-10</me:pop>
        <me:pop ref="RC2.log">1.74873e-06</me:pop>
        <me:pop ref="Ring2.log">2.03778e-06</me:pop>
        <me:pop ref="Formamide2">0.000628528</me:pop>
        <me:pop ref="Formaldehyde.log">0.0010334</me:pop>
      </me:population>
      <me:population time="7.94328e-05" logTime="-4.1">
        <me:pop ref="CH2oo.log">0.997904</me:pop>
        <me:pop ref="APC">6.70941e-20</me:pop>
        <me:pop ref="Altamine2">3.64113e-10</me:pop>
        <me:pop ref="RC2.log">1.74798e-06</me:pop>
        <me:pop ref="Ring2.log">2.56328e-06</me:pop>
        <me:pop ref="Formamide2">0.000791112</me:pop>
        <me:pop ref="Formaldehyde.log">0.00130071</me:pop>
      </me:population>
      <me:population time="0.0001" logTime="-4">
        <me:pop ref="CH2oo.log">0.997362</me:pop>
        <me:pop ref="APC">6.70577e-20</me:pop>
        <me:pop ref="Altamine2">3.63916e-10</me:pop>
        <me:pop ref="RC2.log">1.74703e-06</me:pop>
        <me:pop ref="Ring2.log">3.22452e-06</me:pop>
        <me:pop ref="Formamide2">0.000995693</me:pop>
        <me:pop ref="Formaldehyde.log">0.00163708</me:pop>
      </me:population>
      <me:population time="0.000125893" logTime="-3.9">
        <me:pop ref="CH2oo.log">0.996681</me:pop>
        <me:pop ref="APC">6.70118e-20</me:pop>
        <me:pop ref="Altamine2">3.63668e-10</me:pop>
        <me:pop ref="RC2.log">1.74584e-06</me:pop>
        <me:pop ref="Ring2.log">4.05646e-06</me:pop>
        <me:pop ref="Formamide2">0.00125309</me:pop>
        <me:pop ref="Formaldehyde.log">0.00206028</me:pop>
      </me:population>
      <me:population time="0.000158489" logTime="-3.8">
        <me:pop ref="CH2oo.log">0.995824</me:pop>
        <me:pop ref="APC">6.69542e-20</me:pop>
        <me:pop ref="Altamine2">3.63355e-10</me:pop>
        <me:pop ref="RC2.log">1.74433e-06</me:pop>
        <me:pop ref="Ring2.log">5.103e-06</me:pop>
        <me:pop ref="Formamide2">0.00157688</me:pop>
        <me:pop ref="Formaldehyde.log">0.00259264</me:pop>
      </me:population>
      <me:population time="0.000199526" logTime="-3.7">
        <me:pop ref="CH2oo.log">0.994746</me:pop>
        <me:pop ref="APC">6.68817e-20</me:pop>
        <me:pop ref="Altamine2">3.62962e-10</me:pop>
        <me:pop ref="RC2.log">1.74245e-06</me:pop>
        <me:pop ref="Ring2.log">6.41923e-06</me:pop>
        <me:pop ref="Formamide2">0.00198411</me:pop>
        <me:pop ref="Formaldehyde.log">0.0032622</me:pop>
      </me:population>
      <me:population time="0.000251189" logTime="-3.6">
        <me:pop ref="CH2oo.log">0.99339</me:pop>
        <me:pop ref="APC">6.67906e-20</me:pop>
        <me:pop ref="Altamine2">3.62469e-10</me:pop>
        <me:pop ref="RC2.log">1.74007e-06</me:pop>
        <me:pop ref="Ring2.log">8.07425e-06</me:pop>
        <me:pop ref="Formamide2">0.00249616</me:pop>
        <me:pop ref="Formaldehyde.log">0.00410409</me:pop>
      </me:population>
      <me:population time="0.000316228" logTime="-3.5">
        <me:pop ref="CH2oo.log">0.991686</me:pop>
        <me:pop ref="APC">6.6676e-20</me:pop>
        <me:pop ref="Altamine2">3.61848e-10</me:pop>
        <me:pop ref="RC2.log">1.73709e-06</me:pop>
        <me:pop ref="Ring2.log">1.01546e-05</me:pop>
        <me:pop ref="Formamide2">0.00313979</me:pop>
        <me:pop ref="Formaldehyde.log">0.00516233</me:pop>
      </me:population>
      <me:population time="0.000398107" logTime="-3.4">
        <me:pop ref="CH2oo.log">0.989545</me:pop>
        <me:pop ref="APC">6.65321e-20</me:pop>
        <me:pop ref="Altamine2">3.61068e-10</me:pop>
        <me:pop ref="RC2.log">1.73334e-06</me:pop>
        <me:pop ref="Ring2.log">1.27685e-05</me:pop>
        <me:pop ref="Formamide2">0.00394852</me:pop>
        <me:pop ref="Formaldehyde.log">0.006492</me:pop>
      </me:population>
      <me:population time="0.000501187" logTime="-3.3">
        <me:pop ref="CH2oo.log">0.986856</me:pop>
        <me:pop ref="APC">6.63513e-20</me:pop>
        <me:pop ref="Altamine2">3.60088e-10</me:pop>
        <me:pop ref="RC2.log">1.72863e-06</me:pop>
        <me:pop ref="Ring2.log">1.60512e-05</me:pop>
        <me:pop ref="Formamide2">0.00496416</me:pop>
        <me:pop ref="Formaldehyde.log">0.00816188</me:pop>
      </me:population>
      <me:population time="0.000630957" logTime="-3.2">
        <me:pop ref="CH2oo.log">0.983482</me:pop>
        <me:pop ref="APC">6.61244e-20</me:pop>
        <me:pop ref="Altamine2">3.58859e-10</me:pop>
        <me:pop ref="RC2.log">1.72272e-06</me:pop>
        <me:pop ref="Ring2.log">2.01712e-05</me:pop>
        <me:pop ref="Formamide2">0.00623885</me:pop>
        <me:pop ref="Formaldehyde.log">0.0102577</me:pop>
      </me:population>
      <me:population time="0.000794328" logTime="-3.1">
        <me:pop ref="CH2oo.log">0.97925</me:pop>
        <me:pop ref="APC">6.58399e-20</me:pop>
        <me:pop ref="Altamine2">3.57317e-10</me:pop>
        <me:pop ref="RC2.log">1.7153e-06</me:pop>
        <me:pop ref="Ring2.log">2.53379e-05</me:pop>
        <me:pop ref="Formamide2">0.00783739</me:pop>
        <me:pop ref="Formaldehyde.log">0.0128859</me:pop>
      </me:population>
      <me:population time="0.001" logTime="-3">
        <me:pop ref="CH2oo.log">0.973948</me:pop>
        <me:pop ref="APC">6.54834e-20</me:pop>
        <me:pop ref="Altamine2">3.55386e-10</me:pop>
        <me:pop ref="RC2.log">1.70602e-06</me:pop>
        <me:pop ref="Ring2.log">3.18109e-05</me:pop>
        <me:pop ref="Formamide2">0.00984006</me:pop>
        <me:pop ref="Formaldehyde.log">0.0161787</me:pop>
      </me:population>
      <me:population time="0.00125893" logTime="-2.9">
        <me:pop ref="CH2oo.log">0.967314</me:pop>
        <me:pop ref="APC">6.50374e-20</me:pop>
        <me:pop ref="Altamine2">3.52969e-10</me:pop>
        <me:pop ref="RC2.log">1.6944e-06</me:pop>
        <me:pop ref="Ring2.log">3.991e-05</me:pop>
        <me:pop ref="Formamide2">0.0123459</me:pop>
        <me:pop ref="Formaldehyde.log">0.0202986</me:pop>
      </me:population>
      <me:population time="0.00158489" logTime="-2.8">
        <me:pop ref="CH2oo.log">0.959027</me:pop>
        <me:pop ref="APC">6.44802e-20</me:pop>
        <me:pop ref="Altamine2">3.4995e-10</me:pop>
        <me:pop ref="RC2.log">1.67988e-06</me:pop>
        <me:pop ref="Ring2.log">5.00279e-05</me:pop>
        <me:pop ref="Formamide2">0.0154762</me:pop>
        <me:pop ref="Formaldehyde.log">0.0254454</me:pop>
      </me:population>
      <me:population time="0.00199526" logTime="-2.7">
        <me:pop ref="CH2oo.log">0.948694</me:pop>
        <me:pop ref="APC">6.37855e-20</me:pop>
        <me:pop ref="Altamine2">3.46186e-10</me:pop>
        <me:pop ref="RC2.log">1.66178e-06</me:pop>
        <me:pop ref="Ring2.log">6.26423e-05</me:pop>
        <me:pop ref="Formamide2">0.019379</me:pop>
        <me:pop ref="Formaldehyde.log">0.0318623</me:pop>
      </me:population>
      <me:population time="0.00251189" logTime="-2.6">
        <me:pop ref="CH2oo.log">0.935845</me:pop>
        <me:pop ref="APC">6.29216e-20</me:pop>
        <me:pop ref="Altamine2">3.41504e-10</me:pop>
        <me:pop ref="RC2.log">1.63927e-06</me:pop>
        <me:pop ref="Ring2.log">7.83298e-05</me:pop>
        <me:pop ref="Formamide2">0.0242326</me:pop>
        <me:pop ref="Formaldehyde.log">0.0398424</me:pop>
      </me:population>
      <me:population time="0.00316228" logTime="-2.5">
        <me:pop ref="CH2oo.log">0.919916</me:pop>
        <me:pop ref="APC">6.18506e-20</me:pop>
        <me:pop ref="Altamine2">3.35701e-10</me:pop>
        <me:pop ref="RC2.log">1.61137e-06</me:pop>
        <me:pop ref="Ring2.log">9.77775e-05</me:pop>
        <me:pop ref="Formamide2">0.0302495</me:pop>
        <me:pop ref="Formaldehyde.log">0.0497352</me:pop>
      </me:population>
      <me:population time="0.00398107" logTime="-2.4">
        <me:pop ref="CH2oo.log">0.900247</me:pop>
        <me:pop ref="APC">6.05281e-20</me:pop>
        <me:pop ref="Altamine2">3.28536e-10</me:pop>
        <me:pop ref="RC2.log">1.57692e-06</me:pop>
        <me:pop ref="Ring2.log">0.000121791</me:pop>
        <me:pop ref="Formamide2">0.037679</me:pop>
        <me:pop ref="Formaldehyde.log">0.0619505</me:pop>
      </me:population>
      <me:population time="0.00501187" logTime="-2.3">
        <me:pop ref="CH2oo.log">0.876083</me:pop>
        <me:pop ref="APC">5.89034e-20</me:pop>
        <me:pop ref="Altamine2">3.19732e-10</me:pop>
        <me:pop ref="RC2.log">1.53459e-06</me:pop>
        <me:pop ref="Ring2.log">0.000151293</me:pop>
        <me:pop ref="Formamide2">0.0468067</me:pop>
        <me:pop ref="Formaldehyde.log">0.0769579</me:pop>
      </me:population>
      <me:population time="0.00630957" logTime="-2.2">
        <me:pop ref="CH2oo.log">0.846581</me:pop>
        <me:pop ref="APC">5.69199e-20</me:pop>
        <me:pop ref="Altamine2">3.08985e-10</me:pop>
        <me:pop ref="RC2.log">1.48291e-06</me:pop>
        <me:pop ref="Ring2.log">0.00018731</me:pop>
        <me:pop ref="Formamide2">0.0579502</me:pop>
        <me:pop ref="Formaldehyde.log">0.0952797</me:pop>
      </me:population>
      <me:population time="0.00794328" logTime="-2.1">
        <me:pop ref="CH2oo.log">0.81085</me:pop>
        <me:pop ref="APC">5.45175e-20</me:pop>
        <me:pop ref="Altamine2">2.95968e-10</me:pop>
        <me:pop ref="RC2.log">1.42033e-06</me:pop>
        <me:pop ref="Ring2.log">0.000230934</me:pop>
        <me:pop ref="Formamide2">0.0714471</me:pop>
        <me:pop ref="Formaldehyde.log">0.117471</me:pop>
      </me:population>
      <me:population time="0.01" logTime="-2">
        <me:pop ref="CH2oo.log">0.768003</me:pop>
        <me:pop ref="APC">5.16367e-20</me:pop>
        <me:pop ref="Altamine2">2.80358e-10</me:pop>
        <me:pop ref="RC2.log">1.34527e-06</me:pop>
        <me:pop ref="Ring2.log">0.000283245</me:pop>
        <me:pop ref="Formamide2">0.0876316</me:pop>
        <me:pop ref="Formaldehyde.log">0.144081</me:pop>
      </me:population>
      <me:population time="0.0125893" logTime="-1.9">
        <me:pop ref="CH2oo.log">0.717267</me:pop>
        <me:pop ref="APC">4.82254e-20</me:pop>
        <me:pop ref="Altamine2">2.61875e-10</me:pop>
        <me:pop ref="RC2.log">1.2564e-06</me:pop>
        <me:pop ref="Ring2.log">0.000345188</me:pop>
        <me:pop ref="Formamide2">0.106796</me:pop>
        <me:pop ref="Formaldehyde.log">0.175591</me:pop>
      </me:population>
      <me:population time="0.0158489" logTime="-1.8">
        <me:pop ref="CH2oo.log">0.658132</me:pop>
        <me:pop ref="APC">4.42495e-20</me:pop>
        <me:pop ref="Altamine2">2.40331e-10</me:pop>
        <me:pop ref="RC2.log">1.15282e-06</me:pop>
        <me:pop ref="Ring2.log">0.000417385</me:pop>
        <me:pop ref="Formamide2">0.129133</me:pop>
        <me:pop ref="Formaldehyde.log">0.212316</me:pop>
      </me:population>
      <me:population time="0.0199526" logTime="-1.7">
        <me:pop ref="CH2oo.log">0.590568</me:pop>
        <me:pop ref="APC">3.97068e-20</me:pop>
        <me:pop ref="Altamine2">2.15717e-10</me:pop>
        <me:pop ref="RC2.log">1.03447e-06</me:pop>
        <me:pop ref="Ring2.log">0.000499873</me:pop>
        <me:pop ref="Formamide2">0.154654</me:pop>
        <me:pop ref="Formaldehyde.log">0.254277</me:pop>
      </me:population>
      <me:population time="0.0251189" logTime="-1.6">
        <me:pop ref="CH2oo.log">0.515283</me:pop>
        <me:pop ref="APC">3.46451e-20</me:pop>
        <me:pop ref="Altamine2">1.8829e-10</me:pop>
        <me:pop ref="RC2.log">9.02596e-07</me:pop>
        <me:pop ref="Ring2.log">0.000591787</me:pop>
        <me:pop ref="Formamide2">0.183092</me:pop>
        <me:pop ref="Formaldehyde.log">0.301033</me:pop>
      </me:population>
      <me:population time="0.0316228" logTime="-1.5">
        <me:pop ref="CH2oo.log">0.433998</me:pop>
        <me:pop ref="APC">2.91798e-20</me:pop>
        <me:pop ref="Altamine2">1.58677e-10</me:pop>
        <me:pop ref="RC2.log">7.60212e-07</me:pop>
        <me:pop ref="Ring2.log">0.000691027</me:pop>
        <me:pop ref="Formamide2">0.213796</me:pop>
        <me:pop ref="Formaldehyde.log">0.351515</me:pop>
      </me:population>
      <me:population time="0.0398107" logTime="-1.4">
        <me:pop ref="CH2oo.log">0.349642</me:pop>
        <me:pop ref="APC">2.35082e-20</me:pop>
        <me:pop ref="Altamine2">1.27946e-10</me:pop>
        <me:pop ref="RC2.log">6.12451e-07</me:pop>
        <me:pop ref="Ring2.log">0.000794015</me:pop>
        <me:pop ref="Formamide2">0.245659</me:pop>
        <me:pop ref="Formaldehyde.log">0.403904</me:pop>
      </me:population>
      <me:population time="0.0501187" logTime="-1.3">
        <me:pop ref="CH2oo.log">0.266352</me:pop>
        <me:pop ref="APC">1.79082e-20</me:pop>
        <me:pop ref="Altamine2">9.76025e-11</me:pop>
        <me:pop ref="RC2.log">4.66556e-07</me:pop>
        <me:pop ref="Ring2.log">0.000895702</me:pop>
        <me:pop ref="Formamide2">0.27712</me:pop>
        <me:pop ref="Formaldehyde.log">0.455631</me:pop>
      </me:population>
      <me:population time="0.0630957" logTime="-1.2">
        <me:pop ref="CH2oo.log">0.189101</me:pop>
        <me:pop ref="APC">1.27142e-20</me:pop>
        <me:pop ref="Altamine2">6.9459e-11</me:pop>
        <me:pop ref="RC2.log">3.31238e-07</me:pop>
        <me:pop ref="Ring2.log">0.000990018</me:pop>
        <me:pop ref="Formamide2">0.306301</me:pop>
        <me:pop ref="Formaldehyde.log">0.503608</me:pop>
      </me:population>
      <me:population time="0.0794328" logTime="-1.1">
        <me:pop ref="CH2oo.log">0.12286</me:pop>
        <me:pop ref="APC">8.2605e-21</me:pop>
        <me:pop ref="Altamine2">4.53269e-11</me:pop>
        <me:pop ref="RC2.log">2.15208e-07</me:pop>
        <me:pop ref="Ring2.log">0.00107089</me:pop>
        <me:pop ref="Formamide2">0.331322</me:pop>
        <me:pop ref="Formaldehyde.log">0.544747</me:pop>
      </me:population>
      <me:population time="0.1" logTime="-1">
        <me:pop ref="CH2oo.log">0.0713898</me:pop>
        <me:pop ref="APC">4.79989e-21</me:pop>
        <me:pop ref="Altamine2">2.65759e-11</me:pop>
        <me:pop ref="RC2.log">1.2505e-07</me:pop>
        <me:pop ref="Ring2.log">0.00113373</me:pop>
        <me:pop ref="Formamide2">0.350764</me:pop>
        <me:pop ref="Formaldehyde.log">0.576713</me:pop>
      </me:population>
      <me:population time="0.125893" logTime="-0.9">
        <me:pop ref="CH2oo.log">0.0360424</me:pop>
        <me:pop ref="APC">2.42331e-21</me:pop>
        <me:pop ref="Altamine2">1.36985e-11</me:pop>
        <me:pop ref="RC2.log">6.31336e-08</me:pop>
        <me:pop ref="Ring2.log">0.00117688</me:pop>
        <me:pop ref="Formamide2">0.364115</me:pop>
        <me:pop ref="Formaldehyde.log">0.598665</me:pop>
      </me:population>
      <me:population time="0.158489" logTime="-0.8">
        <me:pop ref="CH2oo.log">0.0152453</me:pop>
        <me:pop ref="APC">1.02502e-21</me:pop>
        <me:pop ref="Altamine2">6.12195e-12</me:pop>
        <me:pop ref="RC2.log">2.67044e-08</me:pop>
        <me:pop ref="Ring2.log">0.00120227</me:pop>
        <me:pop ref="Formamide2">0.371971</me:pop>
        <me:pop ref="Formaldehyde.log">0.611581</me:pop>
      </me:population>
      <me:population time="0.199526" logTime="-0.7">
        <me:pop ref="CH2oo.log">0.00516065</me:pop>
        <me:pop ref="APC">3.46976e-22</me:pop>
        <me:pop ref="Altamine2">2.44802e-12</me:pop>
        <me:pop ref="RC2.log">9.03964e-09</me:pop>
        <me:pop ref="Ring2.log">0.00121459</me:pop>
        <me:pop ref="Formamide2">0.37578</me:pop>
        <me:pop ref="Formaldehyde.log">0.617844</me:pop>
      </me:population>
      <me:population time="0.251189" logTime="-0.6">
        <me:pop ref="CH2oo.log">0.00131967</me:pop>
        <me:pop ref="APC">8.8728e-23</me:pop>
        <me:pop ref="Altamine2">1.04871e-12</me:pop>
        <me:pop ref="RC2.log">2.3116e-09</me:pop>
        <me:pop ref="Ring2.log">0.00121928</me:pop>
        <me:pop ref="Formamide2">0.377231</me:pop>
        <me:pop ref="Formaldehyde.log">0.62023</me:pop>
      </me:population>
      <me:population time="0.316228" logTime="-0.5">
        <me:pop ref="CH2oo.log">0.000237072</me:pop>
        <me:pop ref="APC">1.59396e-23</me:pop>
        <me:pop ref="Altamine2">6.54315e-13</me:pop>
        <me:pop ref="RC2.log">4.15267e-10</me:pop>
        <me:pop ref="Ring2.log">0.0012206</me:pop>
        <me:pop ref="Formamide2">0.37764</me:pop>
        <me:pop ref="Formaldehyde.log">0.620902</me:pop>
      </me:population>
      <me:population time="0.398107" logTime="-0.4">
        <me:pop ref="CH2oo.log">2.73052e-05</me:pop>
        <me:pop ref="APC">1.83587e-24</me:pop>
        <me:pop ref="Altamine2">5.77895e-13</me:pop>
        <me:pop ref="RC2.log">4.78291e-11</me:pop>
        <me:pop ref="Ring2.log">0.00122085</me:pop>
        <me:pop ref="Formamide2">0.377719</me:pop>
        <me:pop ref="Formaldehyde.log">0.621032</me:pop>
      </me:population>
      <me:population time="0.501187" logTime="-0.3">
        <me:pop ref="CH2oo.log">1.7971e-06</me:pop>
        <me:pop ref="APC">1.20828e-25</me:pop>
        <me:pop ref="Altamine2">5.68602e-13</me:pop>
        <me:pop ref="RC2.log">3.1479e-12</me:pop>
        <me:pop ref="Ring2.log">0.00122089</me:pop>
        <me:pop ref="Formamide2">0.377729</me:pop>
        <me:pop ref="Formaldehyde.log">0.621048</me:pop>
      </me:population>
      <me:population time="0.630957" logTime="-0.2">
        <me:pop ref="CH2oo.log">5.84705e-08</me:pop>
        <me:pop ref="APC">3.93126e-27</me:pop>
        <me:pop ref="Altamine2">5.67969e-13</me:pop>
        <me:pop ref="RC2.log">1.0242e-13</me:pop>
        <me:pop ref="Ring2.log">0.00122089</me:pop>
        <me:pop ref="Formamide2">0.37773</me:pop>
        <me:pop ref="Formaldehyde.log">0.621049</me:pop>
      </me:population>
      <me:population time="0.794328" logTime="-0.1">
        <me:pop ref="CH2oo.log">7.83633e-10</me:pop>
        <me:pop ref="APC">5.26881e-29</me:pop>
        <me:pop ref="Altamine2">5.67948e-13</me:pop>
        <me:pop ref="RC2.log">1.37265e-15</me:pop>
        <me:pop ref="Ring2.log">0.00122089</me:pop>
        <me:pop ref="Formamide2">0.37773</me:pop>
        <me:pop ref="Formaldehyde.log">0.621049</me:pop>
      </me:population>
      <me:population time="1" logTime="0">
        <me:pop ref="CH2oo.log">3.43849e-12</me:pop>
        <me:pop ref="APC">2.31735e-31</me:pop>
        <me:pop ref="Altamine2">5.67947e-13</me:pop>
        <me:pop ref="RC2.log">6.02303e-18</me:pop>
        <me:pop ref="Ring2.log">0.00122089</me:pop>
        <me:pop ref="Formamide2">0.37773</me:pop>
        <me:pop ref="Formaldehyde.log">0.621049</me:pop>
      </me:population>
      <me:population time="1.25893" logTime="0.1">
        <me:pop ref="CH2oo.log">3.69949e-15</me:pop>
        <me:pop ref="APC">7.96732e-34</me:pop>
        <me:pop ref="Altamine2">5.67947e-13</me:pop>
        <me:pop ref="RC2.log">6.48021e-21</me:pop>
        <me:pop ref="Ring2.log">0.00122089</me:pop>
        <me:pop ref="Formamide2">0.37773</me:pop>
        <me:pop ref="Formaldehyde.log">0.621049</me:pop>
      </me:population>
      <me:population time="1.58489" logTime="0.2">
        <me:pop ref="CH2oo.log">6.78215e-19</me:pop>
        <me:pop ref="APC">5.48042e-34</me:pop>
        <me:pop ref="Altamine2">5.67947e-13</me:pop>
        <me:pop ref="RC2.log">1.188e-24</me:pop>
        <me:pop ref="Ring2.log">0.00122089</me:pop>
        <me:pop ref="Formamide2">0.37773</me:pop>
        <me:pop ref="Formaldehyde.log">0.621049</me:pop>
      </me:population>
      <me:population time="1.99526" logTime="0.3">
        <me:pop ref="CH2oo.log">1.33982e-23</me:pop>
        <me:pop ref="APC">5.47996e-34</me:pop>
        <me:pop ref="Altamine2">5.67947e-13</me:pop>
        <me:pop ref="RC2.log">2.3469e-29</me:pop>
        <me:pop ref="Ring2.log">0.00122089</me:pop>
        <me:pop ref="Formamide2">0.37773</me:pop>
        <me:pop ref="Formaldehyde.log">0.621049</me:pop>
      </me:population>
      <me:population time="2.51189" logTime="0.4">
        <me:pop ref="CH2oo.log">1.61375e-29</me:pop>
        <me:pop ref="APC">5.47996e-34</me:pop>
        <me:pop ref="Altamine2">5.67947e-13</me:pop>
        <me:pop ref="RC2.log">2.83521e-35</me:pop>
        <me:pop ref="Ring2.log">0.00122089</me:pop>
        <me:pop ref="Formamide2">0.37773</me:pop>
        <me:pop ref="Formaldehyde.log">0.621049</me:pop>
      </me:population>
      <me:population time="3.16228" logTime="0.5">
        <me:pop ref="CH2oo.log">1.17635e-31</me:pop>
        <me:pop ref="APC">5.47996e-34</me:pop>
        <me:pop ref="Altamine2">5.67947e-13</me:pop>
        <me:pop ref="RC2.log">2.90954e-37</me:pop>
        <me:pop ref="Ring2.log">0.00122089</me:pop>
        <me:pop ref="Formamide2">0.37773</me:pop>
        <me:pop ref="Formaldehyde.log">0.621049</me:pop>
      </me:population>
      <me:population time="3.98107" logTime="0.6">
        <me:pop ref="CH2oo.log">1.17634e-31</me:pop>
        <me:pop ref="APC">5.47996e-34</me:pop>
        <me:pop ref="Altamine2">5.67947e-13</me:pop>
        <me:pop ref="RC2.log">2.90953e-37</me:pop>
        <me:pop ref="Ring2.log">0.00122089</me:pop>
        <me:pop ref="Formamide2">0.37773</me:pop>
        <me:pop ref="Formaldehyde.log">0.621049</me:pop>
      </me:population>
      <me:population time="5.01187" logTime="0.7">
        <me:pop ref="CH2oo.log">1.17634e-31</me:pop>
        <me:pop ref="APC">5.47996e-34</me:pop>
        <me:pop ref="Altamine2">5.67947e-13</me:pop>
        <me:pop ref="RC2.log">2.90953e-37</me:pop>
        <me:pop ref="Ring2.log">0.00122089</me:pop>
        <me:pop ref="Formamide2">0.37773</me:pop>
        <me:pop ref="Formaldehyde.log">0.621049</me:pop>
      </me:population>
      <me:population time="6.30957" logTime="0.8">
        <me:pop ref="CH2oo.log">1.17634e-31</me:pop>
        <me:pop ref="APC">5.47996e-34</me:pop>
        <me:pop ref="Altamine2">5.67947e-13</me:pop>
        <me:pop ref="RC2.log">2.90953e-37</me:pop>
        <me:pop ref="Ring2.log">0.00122089</me:pop>
        <me:pop ref="Formamide2">0.37773</me:pop>
        <me:pop ref="Formaldehyde.log">0.621049</me:pop>
      </me:population>
      <me:population time="7.94328" logTime="0.9">
        <me:pop ref="CH2oo.log">1.17634e-31</me:pop>
        <me:pop ref="APC">5.47996e-34</me:pop>
        <me:pop ref="Altamine2">5.67947e-13</me:pop>
        <me:pop ref="RC2.log">2.90953e-37</me:pop>
        <me:pop ref="Ring2.log">0.00122089</me:pop>
        <me:pop ref="Formamide2">0.37773</me:pop>
        <me:pop ref="Formaldehyde.log">0.621049</me:pop>
      </me:population>
      <me:population time="10" logTime="1">
        <me:pop ref="CH2oo.log">1.17634e-31</me:pop>
        <me:pop ref="APC">5.47996e-34</me:pop>
        <me:pop ref="Altamine2">5.67947e-13</me:pop>
        <me:pop ref="RC2.log">2.90953e-37</me:pop>
        <me:pop ref="Ring2.log">0.00122089</me:pop>
        <me:pop ref="Formamide2">0.37773</me:pop>
        <me:pop ref="Formaldehyde.log">0.621049</me:pop>
      </me:population>
      <me:population time="12.5893" logTime="1.1">
        <me:pop ref="CH2oo.log">1.17634e-31</me:pop>
        <me:pop ref="APC">5.47996e-34</me:pop>
        <me:pop ref="Altamine2">5.67947e-13</me:pop>
        <me:pop ref="RC2.log">2.90953e-37</me:pop>
        <me:pop ref="Ring2.log">0.00122089</me:pop>
        <me:pop ref="Formamide2">0.37773</me:pop>
        <me:pop ref="Formaldehyde.log">0.621049</me:pop>
      </me:population>
      <me:population time="15.8489" logTime="1.2">
        <me:pop ref="CH2oo.log">1.17634e-31</me:pop>
        <me:pop ref="APC">5.47996e-34</me:pop>
        <me:pop ref="Altamine2">5.67947e-13</me:pop>
        <me:pop ref="RC2.log">2.90953e-37</me:pop>
        <me:pop ref="Ring2.log">0.00122089</me:pop>
        <me:pop ref="Formamide2">0.37773</me:pop>
        <me:pop ref="Formaldehyde.log">0.621049</me:pop>
      </me:population>
      <me:population time="19.9526" logTime="1.3">
        <me:pop ref="CH2oo.log">1.17634e-31</me:pop>
        <me:pop ref="APC">5.47996e-34</me:pop>
        <me:pop ref="Altamine2">5.67947e-13</me:pop>
        <me:pop ref="RC2.log">2.90953e-37</me:pop>
        <me:pop ref="Ring2.log">0.00122089</me:pop>
        <me:pop ref="Formamide2">0.37773</me:pop>
        <me:pop ref="Formaldehyde.log">0.621049</me:pop>
      </me:population>
      <me:population time="25.1189" logTime="1.4">
        <me:pop ref="CH2oo.log">1.17634e-31</me:pop>
        <me:pop ref="APC">5.47996e-34</me:pop>
        <me:pop ref="Altamine2">5.67947e-13</me:pop>
        <me:pop ref="RC2.log">2.90953e-37</me:pop>
        <me:pop ref="Ring2.log">0.00122089</me:pop>
        <me:pop ref="Formamide2">0.37773</me:pop>
        <me:pop ref="Formaldehyde.log">0.621049</me:pop>
      </me:population>
      <me:population time="31.6228" logTime="1.5">
        <me:pop ref="CH2oo.log">1.17634e-31</me:pop>
        <me:pop ref="APC">5.47996e-34</me:pop>
        <me:pop ref="Altamine2">5.67947e-13</me:pop>
        <me:pop ref="RC2.log">2.90953e-37</me:pop>
        <me:pop ref="Ring2.log">0.00122089</me:pop>
        <me:pop ref="Formamide2">0.37773</me:pop>
        <me:pop ref="Formaldehyde.log">0.621049</me:pop>
      </me:population>
      <me:population time="39.8107" logTime="1.6">
        <me:pop ref="CH2oo.log">1.17634e-31</me:pop>
        <me:pop ref="APC">5.47996e-34</me:pop>
        <me:pop ref="Altamine2">5.67947e-13</me:pop>
        <me:pop ref="RC2.log">2.90953e-37</me:pop>
        <me:pop ref="Ring2.log">0.00122089</me:pop>
        <me:pop ref="Formamide2">0.37773</me:pop>
        <me:pop ref="Formaldehyde.log">0.621049</me:pop>
      </me:population>
      <me:population time="50.1187" logTime="1.7">
        <me:pop ref="CH2oo.log">1.17634e-31</me:pop>
        <me:pop ref="APC">5.47996e-34</me:pop>
        <me:pop ref="Altamine2">5.67947e-13</me:pop>
        <me:pop ref="RC2.log">2.90953e-37</me:pop>
        <me:pop ref="Ring2.log">0.00122089</me:pop>
        <me:pop ref="Formamide2">0.37773</me:pop>
        <me:pop ref="Formaldehyde.log">0.621049</me:pop>
      </me:population>
      <me:population time="63.0957" logTime="1.8">
        <me:pop ref="CH2oo.log">1.17634e-31</me:pop>
        <me:pop ref="APC">5.47996e-34</me:pop>
        <me:pop ref="Altamine2">5.67947e-13</me:pop>
        <me:pop ref="RC2.log">2.90953e-37</me:pop>
        <me:pop ref="Ring2.log">0.00122089</me:pop>
        <me:pop ref="Formamide2">0.37773</me:pop>
        <me:pop ref="Formaldehyde.log">0.621049</me:pop>
      </me:population>
      <me:population time="79.4328" logTime="1.9">
        <me:pop ref="CH2oo.log">1.17634e-31</me:pop>
        <me:pop ref="APC">5.47996e-34</me:pop>
        <me:pop ref="Altamine2">5.67948e-13</me:pop>
        <me:pop ref="RC2.log">2.90953e-37</me:pop>
        <me:pop ref="Ring2.log">0.00122089</me:pop>
        <me:pop ref="Formamide2">0.37773</me:pop>
        <me:pop ref="Formaldehyde.log">0.621049</me:pop>
      </me:population>
      <me:population time="100" logTime="2">
        <me:pop ref="CH2oo.log">1.17634e-31</me:pop>
        <me:pop ref="APC">5.47996e-34</me:pop>
        <me:pop ref="Altamine2">5.67948e-13</me:pop>
        <me:pop ref="RC2.log">2.90953e-37</me:pop>
        <me:pop ref="Ring2.log">0.00122089</me:pop>
        <me:pop ref="Formamide2">0.37773</me:pop>
        <me:pop ref="Formaldehyde.log">0.621049</me:pop>
      </me:population>
      <me:population time="125.893" logTime="2.1">
        <me:pop ref="CH2oo.log">1.17634e-31</me:pop>
        <me:pop ref="APC">5.47996e-34</me:pop>
        <me:pop ref="Altamine2">5.67948e-13</me:pop>
        <me:pop ref="RC2.log">2.90953e-37</me:pop>
        <me:pop ref="Ring2.log">0.00122089</me:pop>
        <me:pop ref="Formamide2">0.37773</me:pop>
        <me:pop ref="Formaldehyde.log">0.621049</me:pop>
      </me:population>
      <me:population time="158.489" logTime="2.2">
        <me:pop ref="CH2oo.log">1.17634e-31</me:pop>
        <me:pop ref="APC">5.47996e-34</me:pop>
        <me:pop ref="Altamine2">5.67948e-13</me:pop>
        <me:pop ref="RC2.log">2.90953e-37</me:pop>
        <me:pop ref="Ring2.log">0.00122089</me:pop>
        <me:pop ref="Formamide2">0.37773</me:pop>
        <me:pop ref="Formaldehyde.log">0.621049</me:pop>
      </me:population>
      <me:population time="199.526" logTime="2.3">
        <me:pop ref="CH2oo.log">1.17634e-31</me:pop>
        <me:pop ref="APC">5.47996e-34</me:pop>
        <me:pop ref="Altamine2">5.67948e-13</me:pop>
        <me:pop ref="RC2.log">2.90953e-37</me:pop>
        <me:pop ref="Ring2.log">0.00122089</me:pop>
        <me:pop ref="Formamide2">0.37773</me:pop>
        <me:pop ref="Formaldehyde.log">0.621049</me:pop>
      </me:population>
      <me:population time="251.189" logTime="2.4">
        <me:pop ref="CH2oo.log">1.17634e-31</me:pop>
        <me:pop ref="APC">5.47996e-34</me:pop>
        <me:pop ref="Altamine2">5.67948e-13</me:pop>
        <me:pop ref="RC2.log">2.90953e-37</me:pop>
        <me:pop ref="Ring2.log">0.00122089</me:pop>
        <me:pop ref="Formamide2">0.37773</me:pop>
        <me:pop ref="Formaldehyde.log">0.621049</me:pop>
      </me:population>
      <me:population time="316.228" logTime="2.5">
        <me:pop ref="CH2oo.log">1.17634e-31</me:pop>
        <me:pop ref="APC">5.47996e-34</me:pop>
        <me:pop ref="Altamine2">5.67948e-13</me:pop>
        <me:pop ref="RC2.log">2.90953e-37</me:pop>
        <me:pop ref="Ring2.log">0.00122089</me:pop>
        <me:pop ref="Formamide2">0.37773</me:pop>
        <me:pop ref="Formaldehyde.log">0.621049</me:pop>
      </me:population>
      <me:population time="398.107" logTime="2.6">
        <me:pop ref="CH2oo.log">1.17634e-31</me:pop>
        <me:pop ref="APC">5.47996e-34</me:pop>
        <me:pop ref="Altamine2">5.67949e-13</me:pop>
        <me:pop ref="RC2.log">2.90953e-37</me:pop>
        <me:pop ref="Ring2.log">0.00122089</me:pop>
        <me:pop ref="Formamide2">0.37773</me:pop>
        <me:pop ref="Formaldehyde.log">0.621049</me:pop>
      </me:population>
      <me:population time="501.187" logTime="2.7">
        <me:pop ref="CH2oo.log">1.17634e-31</me:pop>
        <me:pop ref="APC">5.47996e-34</me:pop>
        <me:pop ref="Altamine2">5.67949e-13</me:pop>
        <me:pop ref="RC2.log">2.90953e-37</me:pop>
        <me:pop ref="Ring2.log">0.00122089</me:pop>
        <me:pop ref="Formamide2">0.37773</me:pop>
        <me:pop ref="Formaldehyde.log">0.621049</me:pop>
      </me:population>
      <me:population time="630.957" logTime="2.8">
        <me:pop ref="CH2oo.log">1.17634e-31</me:pop>
        <me:pop ref="APC">5.47996e-34</me:pop>
        <me:pop ref="Altamine2">5.67949e-13</me:pop>
        <me:pop ref="RC2.log">2.90953e-37</me:pop>
        <me:pop ref="Ring2.log">0.00122089</me:pop>
        <me:pop ref="Formamide2">0.37773</me:pop>
        <me:pop ref="Formaldehyde.log">0.621049</me:pop>
      </me:population>
      <me:population time="794.328" logTime="2.9">
        <me:pop ref="CH2oo.log">1.17634e-31</me:pop>
        <me:pop ref="APC">5.47996e-34</me:pop>
        <me:pop ref="Altamine2">5.6795e-13</me:pop>
        <me:pop ref="RC2.log">2.90953e-37</me:pop>
        <me:pop ref="Ring2.log">0.00122089</me:pop>
        <me:pop ref="Formamide2">0.37773</me:pop>
        <me:pop ref="Formaldehyde.log">0.621049</me:pop>
      </me:population>
      <me:population time="1000" logTime="3">
        <me:pop ref="CH2oo.log">1.17634e-31</me:pop>
        <me:pop ref="APC">5.47996e-34</me:pop>
        <me:pop ref="Altamine2">5.6795e-13</me:pop>
        <me:pop ref="RC2.log">2.90953e-37</me:pop>
        <me:pop ref="Ring2.log">0.00122089</me:pop>
        <me:pop ref="Formamide2">0.37773</me:pop>
        <me:pop ref="Formaldehyde.log">0.621049</me:pop>
      </me:population>
      <me:population time="1258.93" logTime="3.1">
        <me:pop ref="CH2oo.log">1.17634e-31</me:pop>
        <me:pop ref="APC">5.47996e-34</me:pop>
        <me:pop ref="Altamine2">5.67951e-13</me:pop>
        <me:pop ref="RC2.log">2.90953e-37</me:pop>
        <me:pop ref="Ring2.log">0.00122089</me:pop>
        <me:pop ref="Formamide2">0.37773</me:pop>
        <me:pop ref="Formaldehyde.log">0.621049</me:pop>
      </me:population>
      <me:population time="1584.89" logTime="3.2">
        <me:pop ref="CH2oo.log">1.17634e-31</me:pop>
        <me:pop ref="APC">5.47996e-34</me:pop>
        <me:pop ref="Altamine2">5.67952e-13</me:pop>
        <me:pop ref="RC2.log">2.90953e-37</me:pop>
        <me:pop ref="Ring2.log">0.00122089</me:pop>
        <me:pop ref="Formamide2">0.37773</me:pop>
        <me:pop ref="Formaldehyde.log">0.621049</me:pop>
      </me:population>
      <me:population time="1995.26" logTime="3.3">
        <me:pop ref="CH2oo.log">1.17634e-31</me:pop>
        <me:pop ref="APC">5.47996e-34</me:pop>
        <me:pop ref="Altamine2">5.67954e-13</me:pop>
        <me:pop ref="RC2.log">2.90953e-37</me:pop>
        <me:pop ref="Ring2.log">0.00122089</me:pop>
        <me:pop ref="Formamide2">0.37773</me:pop>
        <me:pop ref="Formaldehyde.log">0.621049</me:pop>
      </me:population>
      <me:population time="2511.89" logTime="3.4">
        <me:pop ref="CH2oo.log">1.17634e-31</me:pop>
        <me:pop ref="APC">5.47996e-34</me:pop>
        <me:pop ref="Altamine2">5.67955e-13</me:pop>
        <me:pop ref="RC2.log">2.90953e-37</me:pop>
        <me:pop ref="Ring2.log">0.00122089</me:pop>
        <me:pop ref="Formamide2">0.37773</me:pop>
        <me:pop ref="Formaldehyde.log">0.621049</me:pop>
      </me:population>
      <me:population time="3162.28" logTime="3.5">
        <me:pop ref="CH2oo.log">1.17634e-31</me:pop>
        <me:pop ref="APC">5.47996e-34</me:pop>
        <me:pop ref="Altamine2">5.67957e-13</me:pop>
        <me:pop ref="RC2.log">2.90952e-37</me:pop>
        <me:pop ref="Ring2.log">0.00122089</me:pop>
        <me:pop ref="Formamide2">0.37773</me:pop>
        <me:pop ref="Formaldehyde.log">0.621049</me:pop>
      </me:population>
      <me:population time="3981.07" logTime="3.6">
        <me:pop ref="CH2oo.log">1.17634e-31</me:pop>
        <me:pop ref="APC">5.47995e-34</me:pop>
        <me:pop ref="Altamine2">5.6796e-13</me:pop>
        <me:pop ref="RC2.log">2.90952e-37</me:pop>
        <me:pop ref="Ring2.log">0.00122089</me:pop>
        <me:pop ref="Formamide2">0.37773</me:pop>
        <me:pop ref="Formaldehyde.log">0.621049</me:pop>
      </me:population>
      <me:population time="5011.87" logTime="3.7">
        <me:pop ref="CH2oo.log">1.17634e-31</me:pop>
        <me:pop ref="APC">5.47995e-34</me:pop>
        <me:pop ref="Altamine2">5.67963e-13</me:pop>
        <me:pop ref="RC2.log">2.90952e-37</me:pop>
        <me:pop ref="Ring2.log">0.00122088</me:pop>
        <me:pop ref="Formamide2">0.37773</me:pop>
        <me:pop ref="Formaldehyde.log">0.621049</me:pop>
      </me:population>
      <me:population time="6309.57" logTime="3.8">
        <me:pop ref="CH2oo.log">1.17634e-31</me:pop>
        <me:pop ref="APC">5.47995e-34</me:pop>
        <me:pop ref="Altamine2">5.67967e-13</me:pop>
        <me:pop ref="RC2.log">2.90952e-37</me:pop>
        <me:pop ref="Ring2.log">0.00122088</me:pop>
        <me:pop ref="Formamide2">0.37773</me:pop>
        <me:pop ref="Formaldehyde.log">0.621049</me:pop>
      </me:population>
      <me:population time="7943.28" logTime="3.9">
        <me:pop ref="CH2oo.log">1.17634e-31</me:pop>
        <me:pop ref="APC">5.47994e-34</me:pop>
        <me:pop ref="Altamine2">5.67972e-13</me:pop>
        <me:pop ref="RC2.log">2.90952e-37</me:pop>
        <me:pop ref="Ring2.log">0.00122088</me:pop>
        <me:pop ref="Formamide2">0.37773</me:pop>
        <me:pop ref="Formaldehyde.log">0.621049</me:pop>
      </me:population>
      <me:population time="10000" logTime="4">
        <me:pop ref="CH2oo.log">1.17633e-31</me:pop>
        <me:pop ref="APC">5.47994e-34</me:pop>
        <me:pop ref="Altamine2">5.67979e-13</me:pop>
        <me:pop ref="RC2.log">2.90952e-37</me:pop>
        <me:pop ref="Ring2.log">0.00122088</me:pop>
        <me:pop ref="Formamide2">0.37773</me:pop>
        <me:pop ref="Formaldehyde.log">0.621049</me:pop>
      </me:population>
      <me:population time="12589.3" logTime="4.1">
        <me:pop ref="CH2oo.log">1.17633e-31</me:pop>
        <me:pop ref="APC">5.47993e-34</me:pop>
        <me:pop ref="Altamine2">5.67987e-13</me:pop>
        <me:pop ref="RC2.log">2.90951e-37</me:pop>
        <me:pop ref="Ring2.log">0.00122088</me:pop>
        <me:pop ref="Formamide2">0.37773</me:pop>
        <me:pop ref="Formaldehyde.log">0.621049</me:pop>
      </me:population>
      <me:population time="15848.9" logTime="4.2">
        <me:pop ref="CH2oo.log">1.17633e-31</me:pop>
        <me:pop ref="APC">5.47992e-34</me:pop>
        <me:pop ref="Altamine2">5.67998e-13</me:pop>
        <me:pop ref="RC2.log">2.90951e-37</me:pop>
        <me:pop ref="Ring2.log">0.00122088</me:pop>
        <me:pop ref="Formamide2">0.37773</me:pop>
        <me:pop ref="Formaldehyde.log">0.621049</me:pop>
      </me:population>
      <me:population time="19952.6" logTime="4.3">
        <me:pop ref="CH2oo.log">1.17633e-31</me:pop>
        <me:pop ref="APC">5.47991e-34</me:pop>
        <me:pop ref="Altamine2">5.68011e-13</me:pop>
        <me:pop ref="RC2.log">2.9095e-37</me:pop>
        <me:pop ref="Ring2.log">0.00122088</me:pop>
        <me:pop ref="Formamide2">0.37773</me:pop>
        <me:pop ref="Formaldehyde.log">0.621049</me:pop>
      </me:population>
      <me:population time="25118.9" logTime="4.4">
        <me:pop ref="CH2oo.log">1.17633e-31</me:pop>
        <me:pop ref="APC">5.4799e-34</me:pop>
        <me:pop ref="Altamine2">5.68027e-13</me:pop>
        <me:pop ref="RC2.log">2.9095e-37</me:pop>
        <me:pop ref="Ring2.log">0.00122087</me:pop>
        <me:pop ref="Formamide2">0.37773</me:pop>
        <me:pop ref="Formaldehyde.log">0.621049</me:pop>
      </me:population>
      <me:population time="31622.8" logTime="4.5">
        <me:pop ref="CH2oo.log">1.17632e-31</me:pop>
        <me:pop ref="APC">5.47988e-34</me:pop>
        <me:pop ref="Altamine2">5.68047e-13</me:pop>
        <me:pop ref="RC2.log">2.90949e-37</me:pop>
        <me:pop ref="Ring2.log">0.00122087</me:pop>
        <me:pop ref="Formamide2">0.37773</me:pop>
        <me:pop ref="Formaldehyde.log">0.621049</me:pop>
      </me:population>
      <me:population time="39810.7" logTime="4.6">
        <me:pop ref="CH2oo.log">1.17632e-31</me:pop>
        <me:pop ref="APC">5.47986e-34</me:pop>
        <me:pop ref="Altamine2">5.68073e-13</me:pop>
        <me:pop ref="RC2.log">2.90948e-37</me:pop>
        <me:pop ref="Ring2.log">0.00122087</me:pop>
        <me:pop ref="Formamide2">0.37773</me:pop>
        <me:pop ref="Formaldehyde.log">0.621049</me:pop>
      </me:population>
      <me:population time="50118.7" logTime="4.7">
        <me:pop ref="CH2oo.log">1.17631e-31</me:pop>
        <me:pop ref="APC">5.47984e-34</me:pop>
        <me:pop ref="Altamine2">5.68106e-13</me:pop>
        <me:pop ref="RC2.log">2.90946e-37</me:pop>
        <me:pop ref="Ring2.log">0.00122086</me:pop>
        <me:pop ref="Formamide2">0.37773</me:pop>
        <me:pop ref="Formaldehyde.log">0.621049</me:pop>
      </me:population>
      <me:population time="63095.7" logTime="4.8">
        <me:pop ref="CH2oo.log">1.17631e-31</me:pop>
        <me:pop ref="APC">5.47981e-34</me:pop>
        <me:pop ref="Altamine2">5.68147e-13</me:pop>
        <me:pop ref="RC2.log">2.90944e-37</me:pop>
        <me:pop ref="Ring2.log">0.00122085</me:pop>
        <me:pop ref="Formamide2">0.37773</me:pop>
        <me:pop ref="Formaldehyde.log">0.621049</me:pop>
      </me:population>
      <me:population time="79432.8" logTime="4.9">
        <me:pop ref="CH2oo.log">1.1763e-31</me:pop>
        <me:pop ref="APC">5.47976e-34</me:pop>
        <me:pop ref="Altamine2">5.68199e-13</me:pop>
        <me:pop ref="RC2.log">2.90942e-37</me:pop>
        <me:pop ref="Ring2.log">0.00122084</me:pop>
        <me:pop ref="Formamide2">0.37773</me:pop>
        <me:pop ref="Formaldehyde.log">0.621049</me:pop>
      </me:population>
      <me:population time="100000" logTime="5">
        <me:pop ref="CH2oo.log">1.17629e-31</me:pop>
        <me:pop ref="APC">5.47971e-34</me:pop>
        <me:pop ref="Altamine2">5.68264e-13</me:pop>
        <me:pop ref="RC2.log">2.9094e-37</me:pop>
        <me:pop ref="Ring2.log">0.00122083</me:pop>
        <me:pop ref="Formamide2">0.37773</me:pop>
        <me:pop ref="Formaldehyde.log">0.621049</me:pop>
      </me:population>
    </me:populationList>
    <me:rateList T="298.15" conc="3.2388e+18" bathGas="N2" units="s-1">
      <me:warning> WARNING: Chemically significant eigenvalues (CSE) not well separated from internal energy relaxation eigenvals (IEREs).  The last CSE = -1.54296e+08 and the first IERE = -1.92645e+08 (last CSE)/(first IERE) ratio = 0.800934, which is less than an order of magnitude  Results obtained from Bartis Widom eigenvalue-vector analysis may be unreliable </me:warning>
      <me:firstOrderLoss ref="APC">-1.54296e+08</me:firstOrderLoss>
      <me:firstOrderLoss ref="Altamine2">-4.06038e-17</me:firstOrderLoss>
      <me:firstOrderLoss ref="CH2oo.log">-42.1088</me:firstOrderLoss>
      <me:firstOrderLoss ref="RC2.log">-9.6478e+06</me:firstOrderLoss>
      <me:firstOrderLoss ref="Ring2.log">-4.55485e-10</me:firstOrderLoss>
      <me:firstOrderRate fromRef="APC" toRef="Altamine2" reactionType="isomerization">1.98335e-17</me:firstOrderRate>
      <me:firstOrderRate fromRef="APC" toRef="CH2oo.log" reactionType="isomerization">-7.58311e-60</me:firstOrderRate>
      <me:firstOrderRate fromRef="APC" toRef="RC2.log" reactionType="isomerization">1.37033e-60</me:firstOrderRate>
      <me:firstOrderRate fromRef="APC" toRef="Ring2.log" reactionType="isomerization">-1.4034e-43</me:firstOrderRate>
      <me:firstOrderRate fromRef="Altamine2" toRef="APC" reactionType="isomerization">1.08361e-24</me:firstOrderRate>
      <me:firstOrderRate fromRef="Altamine2" toRef="CH2oo.log" reactionType="isomerization">5.32662e-92</me:firstOrderRate>
      <me:firstOrderRate fromRef="Altamine2" toRef="RC2.log" reactionType="isomerization">-9.6209e-93</me:firstOrderRate>
      <me:firstOrderRate fromRef="Altamine2" toRef="Ring2.log" reactionType="isomerization">1.01436e-75</me:firstOrderRate>
      <me:firstOrderRate fromRef="CH2oo.log" toRef="APC" reactionType="isomerization">-4.73736e+17</me:firstOrderRate>
      <me:firstOrderRate fromRef="CH2oo.log" toRef="Altamine2" reactionType="isomerization">6.09068e-08</me:firstOrderRate>
      <me:firstOrderRate fromRef="CH2oo.log" toRef="RC2.log" reactionType="isomerization">16.8995</me:firstOrderRate>
      <me:firstOrderRate fromRef="CH2oo.log" toRef="Ring2.log" reactionType="isomerization">0.0243224</me:firstOrderRate>
      <me:firstOrderRate fromRef="RC2.log" toRef="APC" reactionType="isomerization">4.54408e+22</me:firstOrderRate>
      <me:firstOrderRate fromRef="RC2.log" toRef="Altamine2" reactionType="isomerization">-0.00583931</me:firstOrderRate>
      <me:firstOrderRate fromRef="RC2.log" toRef="CH2oo.log" reactionType="isomerization">8.97028e+06</me:firstOrderRate>
      <me:firstOrderRate fromRef="RC2.log" toRef="Ring2.log" reactionType="isomerization">4512.42</me:firstOrderRate>
      <me:firstOrderRate fromRef="Ring2.log" toRef="APC" reactionType="isomerization">-6.91912e+08</me:firstOrderRate>
      <me:firstOrderRate fromRef="Ring2.log" toRef="Altamine2" reactionType="isomerization">9.15347e-17</me:firstOrderRate>
      <me:firstOrderRate fromRef="Ring2.log" toRef="CH2oo.log" reactionType="isomerization">1.9195e-27</me:firstOrderRate>
      <me:firstOrderRate fromRef="Ring2.log" toRef="RC2.log" reactionType="isomerization">6.70903e-28</me:firstOrderRate>
      <me:firstOrderRate fromRef="APC" toRef="Formamide2+CO" reactionType="irreversible">5.16825e-32</me:firstOrderRate>
      <me:firstOrderRate fromRef="Altamine2" toRef="Formamide2+CO" reactionType="irreversible">4.05746e-17</me:firstOrderRate>
      <me:firstOrderRate fromRef="CH2oo.log" toRef="Formamide2+CO" reactionType="irreversible">9.52968</me:firstOrderRate>
      <me:firstOrderRate fromRef="RC2.log" toRef="Formamide2+CO" reactionType="irreversible">250659</me:firstOrderRate>
      <me:firstOrderRate fromRef="Ring2.log" toRef="Formamide2+CO" reactionType="irreversible">6.14692e-11</me:firstOrderRate>
      <me:firstOrderRate fromRef="APC" toRef="Formaldehyde.log+IsoC2.log" reactionType="irreversible">2.32818e-31</me:firstOrderRate>
      <me:firstOrderRate fromRef="Altamine2" toRef="Formaldehyde.log+IsoC2.log" reactionType="irreversible">-1.63507e-63</me:firstOrderRate>
      <me:firstOrderRate fromRef="CH2oo.log" toRef="Formaldehyde.log+IsoC2.log" reactionType="irreversible">15.6278</me:firstOrderRate>
      <me:firstOrderRate fromRef="RC2.log" toRef="Formaldehyde.log+IsoC2.log" reactionType="irreversible">435293</me:firstOrderRate>
      <me:firstOrderRate fromRef="Ring2.log" toRef="Formaldehyde.log+IsoC2.log" reactionType="irreversible">3.94111e-10</me:firstOrderRate>
    </me:rateList>
    <me:eigenvalueList number="3218" selection="12">
      <me:eigenvalue>-5.58595e+08</me:eigenvalue>
      <me:eigenvalue>-5.56989e+08</me:eigenvalue>
      <me:eigenvalue>-5.07173e+08</me:eigenvalue>
      <me:eigenvalue>-4.75127e+08</me:eigenvalue>
      <me:eigenvalue>-4.63203e+08</me:eigenvalue>
      <me:eigenvalue>-4.26905e+08</me:eigenvalue>
      <me:eigenvalue>-3.85284e+08</me:eigenvalue>
      <me:eigenvalue>-3.08592e+08</me:eigenvalue>
      <me:eigenvalue>-1.8694e+07</me:eigenvalue>
      <me:eigenvalue>-26.4887</me:eigenvalue>
      <me:eigenvalue>-4.5794e-10</me:eigenvalue>
      <me:eigenvalue>-4.06038e-17</me:eigenvalue>
    </me:eigenvalueList>
    <me:populationList T="298.15" conc="6.47761e+18">
      <me:population time="1e-10" logTime="-10">
        <me:pop ref="CH2oo.log">1</me:pop>
        <me:pop ref="APC">1.74314e-20</me:pop>
        <me:pop ref="Altamine2">8.9579e-11</me:pop>
        <me:pop ref="RC2.log">1.00928e-07</me:pop>
        <me:pop ref="Ring2.log">1.87365e-09</me:pop>
        <me:pop ref="Formamide2">1.33873e-10</me:pop>
        <me:pop ref="Formaldehyde.log">3.02722e-10</me:pop>
      </me:population>
      <me:population time="1.25893e-10" logTime="-9.9">
        <me:pop ref="CH2oo.log">1</me:pop>
        <me:pop ref="APC">2.23086e-20</me:pop>
        <me:pop ref="Altamine2">1.15165e-10</me:pop>
        <me:pop ref="RC2.log">1.02671e-07</me:pop>
        <me:pop ref="Ring2.log">2.23403e-09</me:pop>
        <me:pop ref="Formamide2">2.11254e-10</me:pop>
        <me:pop ref="Formaldehyde.log">4.67921e-10</me:pop>
      </me:population>
      <me:population time="1.58489e-10" logTime="-9.8">
        <me:pop ref="CH2oo.log">1</me:pop>
        <me:pop ref="APC">2.76831e-20</me:pop>
        <me:pop ref="Altamine2">1.43613e-10</me:pop>
        <me:pop ref="RC2.log">1.04634e-07</me:pop>
        <me:pop ref="Ring2.log">2.63366e-09</me:pop>
        <me:pop ref="Formamide2">3.32769e-10</me:pop>
        <me:pop ref="Formaldehyde.log">7.11294e-10</me:pop>
      </me:population>
      <me:population time="1.99526e-10" logTime="-9.7">
        <me:pop ref="CH2oo.log">1</me:pop>
        <me:pop ref="APC">3.33104e-20</me:pop>
        <me:pop ref="Altamine2">1.737e-10</me:pop>
        <me:pop ref="RC2.log">1.06866e-07</me:pop>
        <me:pop ref="Ring2.log">3.06523e-09</me:pop>
        <me:pop ref="Formamide2">5.1917e-10</me:pop>
        <me:pop ref="Formaldehyde.log">1.06364e-09</me:pop>
      </me:population>
      <me:population time="2.51189e-10" logTime="-9.6">
        <me:pop ref="CH2oo.log">1</me:pop>
        <me:pop ref="APC">3.8905e-20</me:pop>
        <me:pop ref="Altamine2">2.03951e-10</me:pop>
        <me:pop ref="RC2.log">1.09445e-07</me:pop>
        <me:pop ref="Ring2.log">3.5173e-09</me:pop>
        <me:pop ref="Formamide2">7.97146e-10</me:pop>
        <me:pop ref="Formaldehyde.log">1.56541e-09</me:pop>
      </me:population>
      <me:population time="3.16228e-10" logTime="-9.5">
        <me:pop ref="CH2oo.log">1</me:pop>
        <me:pop ref="APC">4.41813e-20</me:pop>
        <me:pop ref="Altamine2">2.32844e-10</me:pop>
        <me:pop ref="RC2.log">1.12489e-07</me:pop>
        <me:pop ref="Ring2.log">3.97505e-09</me:pop>
        <me:pop ref="Formamide2">1.1999e-09</me:pop>
        <me:pop ref="Formaldehyde.log">2.26823e-09</me:pop>
      </me:population>
      <me:population time="3.98107e-10" logTime="-9.4">
        <me:pop ref="CH2oo.log">1</me:pop>
        <me:pop ref="APC">4.88938e-20</me:pop>
        <me:pop ref="Altamine2">2.59021e-10</me:pop>
        <me:pop ref="RC2.log">1.16148e-07</me:pop>
        <me:pop ref="Ring2.log">4.4219e-09</me:pop>
        <me:pop ref="Formamide2">1.76776e-09</me:pop>
        <me:pop ref="Formaldehyde.log">3.23625e-09</me:pop>
      </me:population>
      <me:population time="5.01187e-10" logTime="-9.3">
        <me:pop ref="CH2oo.log">1</me:pop>
        <me:pop ref="APC">5.28701e-20</me:pop>
        <me:pop ref="Altamine2">2.81474e-10</me:pop>
        <me:pop ref="RC2.log">1.206e-07</me:pop>
        <me:pop ref="Ring2.log">4.84227e-09</me:pop>
        <me:pop ref="Formamide2">2.54886e-09</me:pop>
        <me:pop ref="Formaldehyde.log">4.54741e-09</me:pop>
      </me:population>
      <me:population time="6.30957e-10" logTime="-9.2">
        <me:pop ref="CH2oo.log">1</me:pop>
        <me:pop ref="APC">5.60351e-20</me:pop>
        <me:pop ref="Altamine2">2.99694e-10</me:pop>
        <me:pop ref="RC2.log">1.26039e-07</me:pop>
        <me:pop ref="Ring2.log">5.22445e-09</me:pop>
        <me:pop ref="Formamide2">3.6003e-09</me:pop>
        <me:pop ref="Formaldehyde.log">6.29542e-09</me:pop>
      </me:population>
      <me:population time="7.94328e-10" logTime="-9.1">
        <me:pop ref="CH2oo.log">1</me:pop>
        <me:pop ref="APC">5.84174e-20</me:pop>
        <me:pop ref="Altamine2">3.13725e-10</me:pop>
        <me:pop ref="RC2.log">1.32679e-07</me:pop>
        <me:pop ref="Ring2.log">5.5629e-09</me:pop>
        <me:pop ref="Formamide2">4.99013e-09</me:pop>
        <me:pop ref="Formaldehyde.log">8.59296e-09</me:pop>
      </me:population>
      <me:population time="1e-09" logTime="-9">
        <me:pop ref="CH2oo.log">1</me:pop>
        <me:pop ref="APC">6.01292e-20</me:pop>
        <me:pop ref="Altamine2">3.24079e-10</me:pop>
        <me:pop ref="RC2.log">1.40763e-07</me:pop>
        <me:pop ref="Ring2.log">5.85875e-09</me:pop>
        <me:pop ref="Formamide2">6.80094e-09</me:pop>
        <me:pop ref="Formaldehyde.log">1.15773e-08</me:pop>
      </me:population>
      <me:population time="1.25893e-09" logTime="-8.9">
        <me:pop ref="CH2oo.log">1</me:pop>
        <me:pop ref="APC">6.13258e-20</me:pop>
        <me:pop ref="Altamine2">3.31539e-10</me:pop>
        <me:pop ref="RC2.log">1.50576e-07</me:pop>
        <me:pop ref="Ring2.log">6.11849e-09</me:pop>
        <me:pop ref="Formamide2">9.13503e-09</me:pop>
        <me:pop ref="Formaldehyde.log">1.54184e-08</me:pop>
      </me:population>
      <me:population time="1.58489e-09" logTime="-8.8">
        <me:pop ref="CH2oo.log">1</me:pop>
        <me:pop ref="APC">6.21607e-20</me:pop>
        <me:pop ref="Altamine2">3.36908e-10</me:pop>
        <me:pop ref="RC2.log">1.62462e-07</me:pop>
        <me:pop ref="Ring2.log">6.3514e-09</me:pop>
        <me:pop ref="Formamide2">1.21212e-08</me:pop>
        <me:pop ref="Formaldehyde.log">2.03301e-08</me:pop>
      </me:population>
      <me:population time="1.99526e-09" logTime="-8.7">
        <me:pop ref="CH2oo.log">1</me:pop>
        <me:pop ref="APC">6.27553e-20</me:pop>
        <me:pop ref="Altamine2">3.40841e-10</me:pop>
        <me:pop ref="RC2.log">1.76842e-07</me:pop>
        <me:pop ref="Ring2.log">6.56708e-09</me:pop>
        <me:pop ref="Formamide2">1.5923e-08</me:pop>
        <me:pop ref="Formaldehyde.log">2.65826e-08</me:pop>
      </me:population>
      <me:population time="2.51189e-09" logTime="-8.6">
        <me:pop ref="CH2oo.log">1</me:pop>
        <me:pop ref="APC">6.31909e-20</me:pop>
        <me:pop ref="Altamine2">3.43788e-10</me:pop>
        <me:pop ref="RC2.log">1.94234e-07</me:pop>
        <me:pop ref="Ring2.log">6.77434e-09</me:pop>
        <me:pop ref="Formamide2">2.07476e-08</me:pop>
        <me:pop ref="Formaldehyde.log">3.45184e-08</me:pop>
      </me:population>
      <me:population time="3.16228e-09" logTime="-8.5">
        <me:pop ref="CH2oo.log">1</me:pop>
        <me:pop ref="APC">6.35166e-20</me:pop>
        <me:pop ref="Altamine2">3.46027e-10</me:pop>
        <me:pop ref="RC2.log">2.15288e-07</me:pop>
        <me:pop ref="Ring2.log">6.98156e-09</me:pop>
        <me:pop ref="Formamide2">2.68573e-08</me:pop>
        <me:pop ref="Formaldehyde.log">4.45702e-08</me:pop>
      </me:population>
      <me:population time="3.98107e-09" logTime="-8.4">
        <me:pop ref="CH2oo.log">1</me:pop>
        <me:pop ref="APC">6.37635e-20</me:pop>
        <me:pop ref="Altamine2">3.47739e-10</me:pop>
        <me:pop ref="RC2.log">2.40806e-07</me:pop>
        <me:pop ref="Ring2.log">7.19778e-09</me:pop>
        <me:pop ref="Formamide2">3.4583e-08</me:pop>
        <me:pop ref="Formaldehyde.log">5.72835e-08</me:pop>
      </me:population>
      <me:population time="5.01187e-09" logTime="-8.3">
        <me:pop ref="CH2oo.log">1</me:pop>
        <me:pop ref="APC">6.39536e-20</me:pop>
        <me:pop ref="Altamine2">3.49059e-10</me:pop>
        <me:pop ref="RC2.log">2.71775e-07</me:pop>
        <me:pop ref="Ring2.log">7.4339e-09</me:pop>
        <me:pop ref="Formamide2">4.43418e-08</me:pop>
        <me:pop ref="Formaldehyde.log">7.33457e-08</me:pop>
      </me:population>
      <me:population time="6.30957e-09" logTime="-8.2">
        <me:pop ref="CH2oo.log">1</me:pop>
        <me:pop ref="APC">6.41054e-20</me:pop>
        <me:pop ref="Altamine2">3.50102e-10</me:pop>
        <me:pop ref="RC2.log">3.09382e-07</me:pop>
        <me:pop ref="Ring2.log">7.70359e-09</me:pop>
        <me:pop ref="Formamide2">5.66595e-08</me:pop>
        <me:pop ref="Formaldehyde.log">9.36234e-08</me:pop>
      </me:population>
      <me:population time="7.94328e-09" logTime="-8.1">
        <me:pop ref="CH2oo.log">0.999999</me:pop>
        <me:pop ref="APC">6.42353e-20</me:pop>
        <me:pop ref="Altamine2">3.50977e-10</me:pop>
        <me:pop ref="RC2.log">3.55009e-07</me:pop>
        <me:pop ref="Ring2.log">8.02397e-09</me:pop>
        <me:pop ref="Formamide2">7.22001e-08</me:pop>
        <me:pop ref="Formaldehyde.log">1.1921e-07</me:pop>
      </me:population>
      <me:population time="1e-08" logTime="-8">
        <me:pop ref="CH2oo.log">0.999999</me:pop>
        <me:pop ref="APC">6.43586e-20</me:pop>
        <me:pop ref="Altamine2">3.51788e-10</me:pop>
        <me:pop ref="RC2.log">4.10193e-07</me:pop>
        <me:pop ref="Ring2.log">8.41608e-09</me:pop>
        <me:pop ref="Formamide2">9.18024e-08</me:pop>
        <me:pop ref="Formaldehyde.log">1.51489e-07</me:pop>
      </me:population>
      <me:population time="1.25893e-08" logTime="-7.9">
        <me:pop ref="CH2oo.log">0.999999</me:pop>
        <me:pop ref="APC">6.44881e-20</me:pop>
        <me:pop ref="Altamine2">3.52625e-10</me:pop>
        <me:pop ref="RC2.log">4.76534e-07</me:pop>
        <me:pop ref="Ring2.log">8.90536e-09</me:pop>
        <me:pop ref="Formamide2">1.16528e-07</me:pop>
        <me:pop ref="Formaldehyde.log">1.92209e-07</me:pop>
      </me:population>
      <me:population time="1.58489e-08" logTime="-7.8">
        <me:pop ref="CH2oo.log">0.999999</me:pop>
        <me:pop ref="APC">6.46341e-20</me:pop>
        <me:pop ref="Altamine2">3.5356e-10</me:pop>
        <me:pop ref="RC2.log">5.55526e-07</me:pop>
        <me:pop ref="Ring2.log">9.52247e-09</me:pop>
        <me:pop ref="Formamide2">1.47721e-07</me:pop>
        <me:pop ref="Formaldehyde.log">2.43588e-07</me:pop>
      </me:population>
      <me:population time="1.99526e-08" logTime="-7.7">
        <me:pop ref="CH2oo.log">0.999999</me:pop>
        <me:pop ref="APC">6.48027e-20</me:pop>
        <me:pop ref="Altamine2">3.54638e-10</me:pop>
        <me:pop ref="RC2.log">6.48335e-07</me:pop>
        <me:pop ref="Ring2.log">1.03048e-08</me:pop>
        <me:pop ref="Formamide2">1.87085e-07</me:pop>
        <me:pop ref="Formaldehyde.log">3.08435e-07</me:pop>
      </me:population>
      <me:population time="2.51189e-08" logTime="-7.6">
        <me:pop ref="CH2oo.log">0.999999</me:pop>
        <me:pop ref="APC">6.49967e-20</me:pop>
        <me:pop ref="Altamine2">3.55877e-10</me:pop>
        <me:pop ref="RC2.log">7.55485e-07</me:pop>
        <me:pop ref="Ring2.log">1.12992e-08</me:pop>
        <me:pop ref="Formamide2">2.36778e-07</me:pop>
        <me:pop ref="Formaldehyde.log">3.90314e-07</me:pop>
      </me:population>
      <me:population time="3.16228e-08" logTime="-7.5">
        <me:pop ref="CH2oo.log">0.999998</me:pop>
        <me:pop ref="APC">6.52157e-20</me:pop>
        <me:pop ref="Altamine2">3.57275e-10</me:pop>
        <me:pop ref="RC2.log">8.76464e-07</me:pop>
        <me:pop ref="Ring2.log">1.2565e-08</me:pop>
        <me:pop ref="Formamide2">2.99536e-07</me:pop>
        <me:pop ref="Formaldehyde.log">4.93738e-07</me:pop>
      </me:population>
      <me:population time="3.98107e-08" logTime="-7.4">
        <me:pop ref="CH2oo.log">0.999998</me:pop>
        <me:pop ref="APC">6.5456e-20</me:pop>
        <me:pop ref="Altamine2">3.5881e-10</me:pop>
        <me:pop ref="RC2.log">1.00927e-06</me:pop>
        <me:pop ref="Ring2.log">1.4178e-08</me:pop>
        <me:pop ref="Formamide2">3.78818e-07</me:pop>
        <me:pop ref="Formaldehyde.log">6.24424e-07</me:pop>
      </me:population>
      <me:population time="5.01187e-08" logTime="-7.3">
        <me:pop ref="CH2oo.log">0.999998</me:pop>
        <me:pop ref="APC">6.57107e-20</me:pop>
        <me:pop ref="Altamine2">3.60437e-10</me:pop>
        <me:pop ref="RC2.log">1.15001e-06</me:pop>
        <me:pop ref="Ring2.log">1.62353e-08</me:pop>
        <me:pop ref="Formamide2">4.79003e-07</me:pop>
        <me:pop ref="Formaldehyde.log">7.89605e-07</me:pop>
      </me:population>
      <me:population time="6.30957e-08" logTime="-7.2">
        <me:pop ref="CH2oo.log">0.999997</me:pop>
        <me:pop ref="APC">6.59688e-20</me:pop>
        <me:pop ref="Altamine2">3.62085e-10</me:pop>
        <me:pop ref="RC2.log">1.29266e-06</me:pop>
        <me:pop ref="Ring2.log">1.88599e-08</me:pop>
        <me:pop ref="Formamide2">6.05619e-07</me:pop>
        <me:pop ref="Formaldehyde.log">9.9841e-07</me:pop>
      </me:population>
      <me:population time="7.94328e-08" logTime="-7.1">
        <me:pop ref="CH2oo.log">0.999997</me:pop>
        <me:pop ref="APC">6.62162e-20</me:pop>
        <me:pop ref="Altamine2">3.63665e-10</me:pop>
        <me:pop ref="RC2.log">1.42939e-06</me:pop>
        <me:pop ref="Ring2.log">2.2207e-08</me:pop>
        <me:pop ref="Formamide2">7.65626e-07</me:pop>
        <me:pop ref="Formaldehyde.log">1.26234e-06</me:pop>
      </me:population>
      <me:population time="1e-07" logTime="-7">
        <me:pop ref="CH2oo.log">0.999996</me:pop>
        <me:pop ref="APC">6.64373e-20</me:pop>
        <me:pop ref="Altamine2">3.65078e-10</me:pop>
        <me:pop ref="RC2.log">1.55159e-06</me:pop>
        <me:pop ref="Ring2.log">2.64709e-08</me:pop>
        <me:pop ref="Formamide2">9.67772e-07</me:pop>
        <me:pop ref="Formaldehyde.log">1.59585e-06</me:pop>
      </me:population>
      <me:population time="1.25893e-07" logTime="-6.9">
        <me:pop ref="CH2oo.log">0.999995</me:pop>
        <me:pop ref="APC">6.66182e-20</me:pop>
        <me:pop ref="Altamine2">3.66233e-10</me:pop>
        <me:pop ref="RC2.log">1.6516e-06</me:pop>
        <me:pop ref="Ring2.log">3.18928e-08</me:pop>
        <me:pop ref="Formamide2">1.22302e-06</me:pop>
        <me:pop ref="Formaldehyde.log">2.01703e-06</me:pop>
      </me:population>
      <me:population time="1.58489e-07" logTime="-6.8">
        <me:pop ref="CH2oo.log">0.999994</me:pop>
        <me:pop ref="APC">6.67508e-20</me:pop>
        <me:pop ref="Altamine2">3.6708e-10</me:pop>
        <me:pop ref="RC2.log">1.72489e-06</me:pop>
        <me:pop ref="Ring2.log">3.87713e-08</me:pop>
        <me:pop ref="Formamide2">1.54512e-06</me:pop>
        <me:pop ref="Formaldehyde.log">2.54858e-06</me:pop>
      </me:population>
      <me:population time="1.99526e-07" logTime="-6.7">
        <me:pop ref="CH2oo.log">0.999993</me:pop>
        <me:pop ref="APC">6.68354e-20</me:pop>
        <me:pop ref="Altamine2">3.6762e-10</me:pop>
        <me:pop ref="RC2.log">1.77167e-06</me:pop>
        <me:pop ref="Ring2.log">4.74766e-08</me:pop>
        <me:pop ref="Formamide2">1.95126e-06</me:pop>
        <me:pop ref="Formaldehyde.log">3.21887e-06</me:pop>
      </me:population>
      <me:population time="2.51189e-07" logTime="-6.6">
        <me:pop ref="CH2oo.log">0.999992</me:pop>
        <me:pop ref="APC">6.68808e-20</me:pop>
        <me:pop ref="Altamine2">3.6791e-10</me:pop>
        <me:pop ref="RC2.log">1.79679e-06</me:pop>
        <me:pop ref="Ring2.log">5.84697e-08</me:pop>
        <me:pop ref="Formamide2">2.46304e-06</me:pop>
        <me:pop ref="Formaldehyde.log">4.06356e-06</me:pop>
      </me:population>
      <me:population time="3.16228e-07" logTime="-6.5">
        <me:pop ref="CH2oo.log">0.99999</me:pop>
        <me:pop ref="APC">6.69003e-20</me:pop>
        <me:pop ref="Altamine2">3.68035e-10</me:pop>
        <me:pop ref="RC2.log">1.80764e-06</me:pop>
        <me:pop ref="Ring2.log">7.233e-08</me:pop>
        <me:pop ref="Formamide2">3.10764e-06</me:pop>
        <me:pop ref="Formaldehyde.log">5.12746e-06</me:pop>
      </me:population>
      <me:population time="3.98107e-07" logTime="-6.4">
        <me:pop ref="CH2oo.log">0.999988</me:pop>
        <me:pop ref="APC">6.69066e-20</me:pop>
        <me:pop ref="Altamine2">3.68076e-10</me:pop>
        <me:pop ref="RC2.log">1.81123e-06</me:pop>
        <me:pop ref="Ring2.log">8.97892e-08</me:pop>
        <me:pop ref="Formamide2">3.91928e-06</me:pop>
        <me:pop ref="Formaldehyde.log">6.46707e-06</me:pop>
      </me:population>
      <me:population time="5.01187e-07" logTime="-6.3">
        <me:pop ref="CH2oo.log">0.999985</me:pop>
        <me:pop ref="APC">6.6908e-20</me:pop>
        <me:pop ref="Altamine2">3.68085e-10</me:pop>
        <me:pop ref="RC2.log">1.81207e-06</me:pop>
        <me:pop ref="Ring2.log">1.11773e-07</me:pop>
        <me:pop ref="Formamide2">4.94112e-06</me:pop>
        <me:pop ref="Formaldehyde.log">8.15364e-06</me:pop>
      </me:population>
      <me:population time="6.30957e-07" logTime="-6.2">
        <me:pop ref="CH2oo.log">0.999982</me:pop>
        <me:pop ref="APC">6.6908e-20</me:pop>
        <me:pop ref="Altamine2">3.68086e-10</me:pop>
        <me:pop ref="RC2.log">1.81219e-06</me:pop>
        <me:pop ref="Ring2.log">1.39449e-07</me:pop>
        <me:pop ref="Formamide2">6.22756e-06</me:pop>
        <me:pop ref="Formaldehyde.log">1.02769e-05</me:pop>
      </me:population>
      <me:population time="7.94328e-07" logTime="-6.1">
        <me:pop ref="CH2oo.log">0.999977</me:pop>
        <me:pop ref="APC">6.69077e-20</me:pop>
        <me:pop ref="Altamine2">3.68085e-10</me:pop>
        <me:pop ref="RC2.log">1.8122e-06</me:pop>
        <me:pop ref="Ring2.log">1.74292e-07</me:pop>
        <me:pop ref="Formamide2">7.84709e-06</me:pop>
        <me:pop ref="Formaldehyde.log">1.295e-05</me:pop>
      </me:population>
      <me:population time="1e-06" logTime="-6">
        <me:pop ref="CH2oo.log">0.999972</me:pop>
        <me:pop ref="APC">6.69074e-20</me:pop>
        <me:pop ref="Altamine2">3.68084e-10</me:pop>
        <me:pop ref="RC2.log">1.81219e-06</me:pop>
        <me:pop ref="Ring2.log">2.18155e-07</me:pop>
        <me:pop ref="Formamide2">9.88594e-06</me:pop>
        <me:pop ref="Formaldehyde.log">1.63151e-05</me:pop>
      </me:population>
      <me:population time="1.25893e-06" logTime="-5.9">
        <me:pop ref="CH2oo.log">0.999965</me:pop>
        <me:pop ref="APC">6.69069e-20</me:pop>
        <me:pop ref="Altamine2">3.68082e-10</me:pop>
        <me:pop ref="RC2.log">1.81218e-06</me:pop>
        <me:pop ref="Ring2.log">2.73376e-07</me:pop>
        <me:pop ref="Formamide2">1.24527e-05</me:pop>
        <me:pop ref="Formaldehyde.log">2.05515e-05</me:pop>
      </me:population>
      <me:population time="1.58489e-06" logTime="-5.8">
        <me:pop ref="CH2oo.log">0.999956</me:pop>
        <me:pop ref="APC">6.69063e-20</me:pop>
        <me:pop ref="Altamine2">3.6808e-10</me:pop>
        <me:pop ref="RC2.log">1.81216e-06</me:pop>
        <me:pop ref="Ring2.log">3.42895e-07</me:pop>
        <me:pop ref="Formamide2">1.5684e-05</me:pop>
        <me:pop ref="Formaldehyde.log">2.58848e-05</me:pop>
      </me:population>
      <me:population time="1.99526e-06" logTime="-5.7">
        <me:pop ref="CH2oo.log">0.999945</me:pop>
        <me:pop ref="APC">6.69056e-20</me:pop>
        <me:pop ref="Altamine2">3.68077e-10</me:pop>
        <me:pop ref="RC2.log">1.81214e-06</me:pop>
        <me:pop ref="Ring2.log">4.30413e-07</me:pop>
        <me:pop ref="Formamide2">1.97519e-05</me:pop>
        <me:pop ref="Formaldehyde.log">3.2599e-05</me:pop>
      </me:population>
      <me:population time="2.51189e-06" logTime="-5.6">
        <me:pop ref="CH2oo.log">0.999932</me:pop>
        <me:pop ref="APC">6.69047e-20</me:pop>
        <me:pop ref="Altamine2">3.68073e-10</me:pop>
        <me:pop ref="RC2.log">1.81212e-06</me:pop>
        <me:pop ref="Ring2.log">5.4059e-07</me:pop>
        <me:pop ref="Formamide2">2.48731e-05</me:pop>
        <me:pop ref="Formaldehyde.log">4.10516e-05</me:pop>
      </me:population>
      <me:population time="3.16228e-06" logTime="-5.5">
        <me:pop ref="CH2oo.log">0.999914</me:pop>
        <me:pop ref="APC">6.69035e-20</me:pop>
        <me:pop ref="Altamine2">3.68069e-10</me:pop>
        <me:pop ref="RC2.log">1.81208e-06</me:pop>
        <me:pop ref="Ring2.log">6.79293e-07</me:pop>
        <me:pop ref="Formamide2">3.13202e-05</me:pop>
        <me:pop ref="Formaldehyde.log">5.16925e-05</me:pop>
      </me:population>
      <me:population time="3.98107e-06" logTime="-5.4">
        <me:pop ref="CH2oo.log">0.999893</me:pop>
        <me:pop ref="APC">6.69021e-20</me:pop>
        <me:pop ref="Altamine2">3.68063e-10</me:pop>
        <me:pop ref="RC2.log">1.81204e-06</me:pop>
        <me:pop ref="Ring2.log">8.53906e-07</me:pop>
        <me:pop ref="Formamide2">3.94364e-05</me:pop>
        <me:pop ref="Formaldehyde.log">6.50884e-05</me:pop>
      </me:population>
      <me:population time="5.01187e-06" logTime="-5.3">
        <me:pop ref="CH2oo.log">0.999866</me:pop>
        <me:pop ref="APC">6.69003e-20</me:pop>
        <me:pop ref="Altamine2">3.68056e-10</me:pop>
        <me:pop ref="RC2.log">1.812e-06</me:pop>
        <me:pop ref="Ring2.log">1.07373e-06</me:pop>
        <me:pop ref="Formamide2">4.96539e-05</me:pop>
        <me:pop ref="Formaldehyde.log">8.19525e-05</me:pop>
      </me:population>
      <me:population time="6.30957e-06" logTime="-5.2">
        <me:pop ref="CH2oo.log">0.999831</me:pop>
        <me:pop ref="APC">6.6898e-20</me:pop>
        <me:pop ref="Altamine2">3.68047e-10</me:pop>
        <me:pop ref="RC2.log">1.81193e-06</me:pop>
        <me:pop ref="Ring2.log">1.35045e-06</me:pop>
        <me:pop ref="Formamide2">6.25166e-05</me:pop>
        <me:pop ref="Formaldehyde.log">0.000103182</me:pop>
      </me:population>
      <me:population time="7.94328e-06" logTime="-5.1">
        <me:pop ref="CH2oo.log">0.999788</me:pop>
        <me:pop ref="APC">6.68951e-20</me:pop>
        <me:pop ref="Altamine2">3.68036e-10</me:pop>
        <me:pop ref="RC2.log">1.81185e-06</me:pop>
        <me:pop ref="Ring2.log">1.69882e-06</me:pop>
        <me:pop ref="Formamide2">7.87091e-05</me:pop>
        <me:pop ref="Formaldehyde.log">0.000129908</me:pop>
      </me:population>
      <me:population time="1e-05" logTime="-5">
        <me:pop ref="CH2oo.log">0.999733</me:pop>
        <me:pop ref="APC">6.68914e-20</me:pop>
        <me:pop ref="Altamine2">3.68021e-10</me:pop>
        <me:pop ref="RC2.log">1.81176e-06</me:pop>
        <me:pop ref="Ring2.log">2.13736e-06</me:pop>
        <me:pop ref="Formamide2">9.90932e-05</me:pop>
        <me:pop ref="Formaldehyde.log">0.000163552</me:pop>
      </me:population>
      <me:population time="1.25893e-05" logTime="-4.9">
        <me:pop ref="CH2oo.log">0.999665</me:pop>
        <me:pop ref="APC">6.68868e-20</me:pop>
        <me:pop ref="Altamine2">3.68003e-10</me:pop>
        <me:pop ref="RC2.log">1.81163e-06</me:pop>
        <me:pop ref="Ring2.log">2.68943e-06</me:pop>
        <me:pop ref="Formamide2">0.000124754</me:pop>
        <me:pop ref="Formaldehyde.log">0.000205905</me:pop>
      </me:population>
      <me:population time="1.58489e-05" logTime="-4.8">
        <me:pop ref="CH2oo.log">0.999579</me:pop>
        <me:pop ref="APC">6.68811e-20</me:pop>
        <me:pop ref="Altamine2">3.67981e-10</me:pop>
        <me:pop ref="RC2.log">1.81147e-06</me:pop>
        <me:pop ref="Ring2.log">3.38438e-06</me:pop>
        <me:pop ref="Formamide2">0.000157056</me:pop>
        <me:pop ref="Formaldehyde.log">0.00025922</me:pop>
      </me:population>
      <me:population time="1.99526e-05" logTime="-4.7">
        <me:pop ref="CH2oo.log">0.99947</me:pop>
        <me:pop ref="APC">6.68738e-20</me:pop>
        <me:pop ref="Altamine2">3.67952e-10</me:pop>
        <me:pop ref="RC2.log">1.81128e-06</me:pop>
        <me:pop ref="Ring2.log">4.25918e-06</me:pop>
        <me:pop ref="Formamide2">0.000197718</me:pop>
        <me:pop ref="Formaldehyde.log">0.000326333</me:pop>
      </me:population>
      <me:population time="2.51189e-05" logTime="-4.6">
        <me:pop ref="CH2oo.log">0.999333</me:pop>
        <me:pop ref="APC">6.68646e-20</me:pop>
        <me:pop ref="Altamine2">3.67917e-10</me:pop>
        <me:pop ref="RC2.log">1.81103e-06</me:pop>
        <me:pop ref="Ring2.log">5.36036e-06</me:pop>
        <me:pop ref="Formamide2">0.000248902</me:pop>
        <me:pop ref="Formaldehyde.log">0.000410814</me:pop>
      </me:population>
      <me:population time="3.16228e-05" logTime="-4.5">
        <me:pop ref="CH2oo.log">0.999161</me:pop>
        <me:pop ref="APC">6.68531e-20</me:pop>
        <me:pop ref="Altamine2">3.67872e-10</me:pop>
        <me:pop ref="RC2.log">1.81072e-06</me:pop>
        <me:pop ref="Ring2.log">6.74645e-06</me:pop>
        <me:pop ref="Formamide2">0.000313329</me:pop>
        <me:pop ref="Formaldehyde.log">0.000517151</me:pop>
      </me:population>
      <me:population time="3.98107e-05" logTime="-4.4">
        <me:pop ref="CH2oo.log">0.998944</me:pop>
        <me:pop ref="APC">6.68386e-20</me:pop>
        <me:pop ref="Altamine2">3.67815e-10</me:pop>
        <me:pop ref="RC2.log">1.81033e-06</me:pop>
        <me:pop ref="Ring2.log">8.4911e-06</me:pop>
        <me:pop ref="Formamide2">0.000394423</me:pop>
        <me:pop ref="Formaldehyde.log">0.000650996</me:pop>
      </me:population>
      <me:population time="5.01187e-05" logTime="-4.3">
        <me:pop ref="CH2oo.log">0.998672</me:pop>
        <me:pop ref="APC">6.68204e-20</me:pop>
        <me:pop ref="Altamine2">3.67744e-10</me:pop>
        <me:pop ref="RC2.log">1.80983e-06</me:pop>
        <me:pop ref="Ring2.log">1.06869e-05</me:pop>
        <me:pop ref="Formamide2">0.000496488</me:pop>
        <me:pop ref="Formaldehyde.log">0.000819456</me:pop>
      </me:population>
      <me:population time="6.30957e-05" logTime="-4.2">
        <me:pop ref="CH2oo.log">0.998328</me:pop>
        <me:pop ref="APC">6.67974e-20</me:pop>
        <me:pop ref="Altamine2">3.67654e-10</me:pop>
        <me:pop ref="RC2.log">1.80921e-06</me:pop>
        <me:pop ref="Ring2.log">1.34505e-05</me:pop>
        <me:pop ref="Formamide2">0.000624941</me:pop>
        <me:pop ref="Formaldehyde.log">0.00103147</me:pop>
      </me:population>
      <me:population time="7.94328e-05" logTime="-4.1">
        <me:pop ref="CH2oo.log">0.997896</me:pop>
        <me:pop ref="APC">6.67685e-20</me:pop>
        <me:pop ref="Altamine2">3.67541e-10</me:pop>
        <me:pop ref="RC2.log">1.80843e-06</me:pop>
        <me:pop ref="Ring2.log">1.69282e-05</me:pop>
        <me:pop ref="Formamide2">0.000786591</me:pop>
        <me:pop ref="Formaldehyde.log">0.00129827</me:pop>
      </me:population>
      <me:population time="0.0001" logTime="-4">
        <me:pop ref="CH2oo.log">0.997353</me:pop>
        <me:pop ref="APC">6.67321e-20</me:pop>
        <me:pop ref="Altamine2">3.674e-10</me:pop>
        <me:pop ref="RC2.log">1.80744e-06</me:pop>
        <me:pop ref="Ring2.log">2.13043e-05</me:pop>
        <me:pop ref="Formamide2">0.000989997</me:pop>
        <me:pop ref="Formaldehyde.log">0.001634</me:pop>
      </me:population>
      <me:population time="0.000125893" logTime="-3.9">
        <me:pop ref="CH2oo.log">0.996669</me:pop>
        <me:pop ref="APC">6.66864e-20</me:pop>
        <me:pop ref="Altamine2">3.67221e-10</me:pop>
        <me:pop ref="RC2.log">1.8062e-06</me:pop>
        <me:pop ref="Ring2.log">2.68101e-05</me:pop>
        <me:pop ref="Formamide2">0.00124591</me:pop>
        <me:pop ref="Formaldehyde.log">0.00205639</me:pop>
      </me:population>
      <me:population time="0.000158489" logTime="-3.8">
        <me:pop ref="CH2oo.log">0.995809</me:pop>
        <me:pop ref="APC">6.66288e-20</me:pop>
        <me:pop ref="Altamine2">3.66996e-10</me:pop>
        <me:pop ref="RC2.log">1.80464e-06</me:pop>
        <me:pop ref="Ring2.log">3.37361e-05</me:pop>
        <me:pop ref="Formamide2">0.00156784</me:pop>
        <me:pop ref="Formaldehyde.log">0.00258773</me:pop>
      </me:population>
      <me:population time="0.000199526" logTime="-3.7">
        <me:pop ref="CH2oo.log">0.994727</me:pop>
        <me:pop ref="APC">6.65564e-20</me:pop>
        <me:pop ref="Altamine2">3.66714e-10</me:pop>
        <me:pop ref="RC2.log">1.80268e-06</me:pop>
        <me:pop ref="Ring2.log">4.24469e-05</me:pop>
        <me:pop ref="Formamide2">0.00197273</me:pop>
        <me:pop ref="Formaldehyde.log">0.00325601</me:pop>
      </me:population>
      <me:population time="0.000251189" logTime="-3.6">
        <me:pop ref="CH2oo.log">0.993367</me:pop>
        <me:pop ref="APC">6.64654e-20</me:pop>
        <me:pop ref="Altamine2">3.66358e-10</me:pop>
        <me:pop ref="RC2.log">1.80022e-06</me:pop>
        <me:pop ref="Ring2.log">5.33997e-05</me:pop>
        <me:pop ref="Formamide2">0.00248183</me:pop>
        <me:pop ref="Formaldehyde.log">0.00409628</me:pop>
      </me:population>
      <me:population time="0.000316228" logTime="-3.5">
        <me:pop ref="CH2oo.log">0.991657</me:pop>
        <me:pop ref="APC">6.6351e-20</me:pop>
        <me:pop ref="Altamine2">3.65912e-10</me:pop>
        <me:pop ref="RC2.log">1.79712e-06</me:pop>
        <me:pop ref="Ring2.log">6.71672e-05</me:pop>
        <me:pop ref="Formamide2">0.00312176</me:pop>
        <me:pop ref="Formaldehyde.log">0.00515249</me:pop>
      </me:population>
      <me:population time="0.000398107" logTime="-3.4">
        <me:pop ref="CH2oo.log">0.989508</me:pop>
        <me:pop ref="APC">6.62073e-20</me:pop>
        <me:pop ref="Altamine2">3.65351e-10</me:pop>
        <me:pop ref="RC2.log">1.79323e-06</me:pop>
        <me:pop ref="Ring2.log">8.44657e-05</me:pop>
        <me:pop ref="Formamide2">0.00392582</me:pop>
        <me:pop ref="Formaldehyde.log">0.00647959</me:pop>
      </me:population>
      <me:population time="0.000501187" logTime="-3.3">
        <me:pop ref="CH2oo.log">0.98681</me:pop>
        <me:pop ref="APC">6.60267e-20</me:pop>
        <me:pop ref="Altamine2">3.64646e-10</me:pop>
        <me:pop ref="RC2.log">1.78834e-06</me:pop>
        <me:pop ref="Ring2.log">0.00010619</me:pop>
        <me:pop ref="Formamide2">0.00493559</me:pop>
        <me:pop ref="Formaldehyde.log">0.00814623</me:pop>
      </me:population>
      <me:population time="0.000630957" logTime="-3.2">
        <me:pop ref="CH2oo.log">0.983424</me:pop>
        <me:pop ref="APC">6.58002e-20</me:pop>
        <me:pop ref="Altamine2">3.63761e-10</me:pop>
        <me:pop ref="RC2.log">1.7822e-06</me:pop>
        <me:pop ref="Ring2.log">0.000133455</me:pop>
        <me:pop ref="Formamide2">0.0062029</me:pop>
        <me:pop ref="Formaldehyde.log">0.0102379</me:pop>
      </me:population>
      <me:population time="0.000794328" logTime="-3.1">
        <me:pop ref="CH2oo.log">0.979177</me:pop>
        <me:pop ref="APC">6.5516e-20</me:pop>
        <me:pop ref="Altamine2">3.62652e-10</me:pop>
        <me:pop ref="RC2.log">1.7745e-06</me:pop>
        <me:pop ref="Ring2.log">0.000167647</me:pop>
        <me:pop ref="Formamide2">0.00779217</me:pop>
        <me:pop ref="Formaldehyde.log">0.012861</me:pop>
      </me:population>
      <me:population time="0.001" logTime="-3">
        <me:pop ref="CH2oo.log">0.973857</me:pop>
        <me:pop ref="APC">6.51601e-20</me:pop>
        <me:pop ref="Altamine2">3.61262e-10</me:pop>
        <me:pop ref="RC2.log">1.76486e-06</me:pop>
        <me:pop ref="Ring2.log">0.000210481</me:pop>
        <me:pop ref="Formamide2">0.00978319</me:pop>
        <me:pop ref="Formaldehyde.log">0.0161472</me:pop>
      </me:population>
      <me:population time="0.00125893" logTime="-2.9">
        <me:pop ref="CH2oo.log">0.967201</me:pop>
        <me:pop ref="APC">6.47147e-20</me:pop>
        <me:pop ref="Altamine2">3.59524e-10</me:pop>
        <me:pop ref="RC2.log">1.7528e-06</me:pop>
        <me:pop ref="Ring2.log">0.000264077</me:pop>
        <me:pop ref="Formamide2">0.0122744</me:pop>
        <me:pop ref="Formaldehyde.log">0.0202589</me:pop>
      </me:population>
      <me:population time="0.00158489" logTime="-2.8">
        <me:pop ref="CH2oo.log">0.958886</me:pop>
        <me:pop ref="APC">6.41583e-20</me:pop>
        <me:pop ref="Altamine2">3.57352e-10</me:pop>
        <me:pop ref="RC2.log">1.73773e-06</me:pop>
        <me:pop ref="Ring2.log">0.000331028</me:pop>
        <me:pop ref="Formamide2">0.0153864</me:pop>
        <me:pop ref="Formaldehyde.log">0.0253953</me:pop>
      </me:population>
      <me:population time="0.00199526" logTime="-2.7">
        <me:pop ref="CH2oo.log">0.948519</me:pop>
        <me:pop ref="APC">6.34647e-20</me:pop>
        <me:pop ref="Altamine2">3.54644e-10</me:pop>
        <me:pop ref="RC2.log">1.71894e-06</me:pop>
        <me:pop ref="Ring2.log">0.000414498</me:pop>
        <me:pop ref="Formamide2">0.0192661</me:pop>
        <me:pop ref="Formaldehyde.log">0.0317989</me:pop>
      </me:population>
      <me:population time="0.00251189" logTime="-2.6">
        <me:pop ref="CH2oo.log">0.935627</me:pop>
        <me:pop ref="APC">6.26021e-20</me:pop>
        <me:pop ref="Altamine2">3.51277e-10</me:pop>
        <me:pop ref="RC2.log">1.69558e-06</me:pop>
        <me:pop ref="Ring2.log">0.000518297</me:pop>
        <me:pop ref="Formamide2">0.0240909</me:pop>
        <me:pop ref="Formaldehyde.log">0.0397622</me:pop>
      </me:population>
      <me:population time="0.00316228" logTime="-2.5">
        <me:pop ref="CH2oo.log">0.919646</me:pop>
        <me:pop ref="APC">6.15328e-20</me:pop>
        <me:pop ref="Altamine2">3.47102e-10</me:pop>
        <me:pop ref="RC2.log">1.66662e-06</me:pop>
        <me:pop ref="Ring2.log">0.00064697</me:pop>
        <me:pop ref="Formamide2">0.0300717</me:pop>
        <me:pop ref="Formaldehyde.log">0.0496336</me:pop>
      </me:population>
      <me:population time="0.00398107" logTime="-2.4">
        <me:pop ref="CH2oo.log">0.899915</me:pop>
        <me:pop ref="APC">6.02126e-20</me:pop>
        <me:pop ref="Altamine2">3.41948e-10</me:pop>
        <me:pop ref="RC2.log">1.63086e-06</me:pop>
        <me:pop ref="Ring2.log">0.000805838</me:pop>
        <me:pop ref="Formamide2">0.0374561</me:pop>
        <me:pop ref="Formaldehyde.log">0.0618217</me:pop>
      </me:population>
      <me:population time="0.00501187" logTime="-2.3">
        <me:pop ref="CH2oo.log">0.875675</me:pop>
        <me:pop ref="APC">5.85908e-20</me:pop>
        <me:pop ref="Altamine2">3.35617e-10</me:pop>
        <me:pop ref="RC2.log">1.58693e-06</me:pop>
        <me:pop ref="Ring2.log">0.001001</me:pop>
        <me:pop ref="Formamide2">0.0465277</me:pop>
        <me:pop ref="Formaldehyde.log">0.0767943</me:pop>
      </me:population>
      <me:population time="0.00630957" logTime="-2.2">
        <me:pop ref="CH2oo.log">0.846086</me:pop>
        <me:pop ref="APC">5.6611e-20</me:pop>
        <me:pop ref="Altamine2">3.27888e-10</me:pop>
        <me:pop ref="RC2.log">1.53331e-06</me:pop>
        <me:pop ref="Ring2.log">0.00123925</me:pop>
        <me:pop ref="Formamide2">0.0576015</me:pop>
        <me:pop ref="Formaldehyde.log">0.0950717</me:pop>
      </me:population>
      <me:population time="0.00794328" logTime="-2.1">
        <me:pop ref="CH2oo.log">0.810253</me:pop>
        <me:pop ref="APC">5.42134e-20</me:pop>
        <me:pop ref="Altamine2">3.18528e-10</me:pop>
        <me:pop ref="RC2.log">1.46837e-06</me:pop>
        <me:pop ref="Ring2.log">0.00152776</me:pop>
        <me:pop ref="Formamide2">0.0710121</me:pop>
        <me:pop ref="Formaldehyde.log">0.117206</me:pop>
      </me:population>
      <me:population time="0.01" logTime="-2">
        <me:pop ref="CH2oo.log">0.767291</me:pop>
        <me:pop ref="APC">5.13389e-20</me:pop>
        <me:pop ref="Altamine2">3.07307e-10</me:pop>
        <me:pop ref="RC2.log">1.39051e-06</me:pop>
        <me:pop ref="Ring2.log">0.00187367</me:pop>
        <me:pop ref="Formamide2">0.0870904</me:pop>
        <me:pop ref="Formaldehyde.log">0.143743</me:pop>
      </me:population>
      <me:population time="0.0125893" logTime="-1.9">
        <me:pop ref="CH2oo.log">0.71643</me:pop>
        <me:pop ref="APC">4.79358e-20</me:pop>
        <me:pop ref="Altamine2">2.94021e-10</me:pop>
        <me:pop ref="RC2.log">1.29834e-06</me:pop>
        <me:pop ref="Ring2.log">0.00228319</me:pop>
        <me:pop ref="Formamide2">0.106125</me:pop>
        <me:pop ref="Formaldehyde.log">0.175161</me:pop>
      </me:population>
      <me:population time="0.0158489" logTime="-1.8">
        <me:pop ref="CH2oo.log">0.657165</me:pop>
        <me:pop ref="APC">4.39704e-20</me:pop>
        <me:pop ref="Altamine2">2.78541e-10</me:pop>
        <me:pop ref="RC2.log">1.19094e-06</me:pop>
        <me:pop ref="Ring2.log">0.00276036</me:pop>
        <me:pop ref="Formamide2">0.128305</me:pop>
        <me:pop ref="Formaldehyde.log">0.211768</me:pop>
      </me:population>
      <me:population time="0.0199526" logTime="-1.7">
        <me:pop ref="CH2oo.log">0.589476</me:pop>
        <me:pop ref="APC">3.94414e-20</me:pop>
        <me:pop ref="Altamine2">2.60861e-10</me:pop>
        <me:pop ref="RC2.log">1.06827e-06</me:pop>
        <me:pop ref="Ring2.log">0.00330537</me:pop>
        <me:pop ref="Formamide2">0.153638</me:pop>
        <me:pop ref="Formaldehyde.log">0.25358</me:pop>
      </me:population>
      <me:population time="0.0251189" logTime="-1.6">
        <me:pop ref="CH2oo.log">0.514084</me:pop>
        <me:pop ref="APC">3.4397e-20</me:pop>
        <me:pop ref="Altamine2">2.41168e-10</me:pop>
        <me:pop ref="RC2.log">9.31643e-07</me:pop>
        <me:pop ref="Ring2.log">0.0039124</me:pop>
        <me:pop ref="Formamide2">0.181853</me:pop>
        <me:pop ref="Formaldehyde.log">0.30015</me:pop>
      </me:population>
      <me:population time="0.0316228" logTime="-1.5">
        <me:pop ref="CH2oo.log">0.432727</me:pop>
        <me:pop ref="APC">2.89534e-20</me:pop>
        <me:pop ref="Altamine2">2.19917e-10</me:pop>
        <me:pop ref="RC2.log">7.84204e-07</me:pop>
        <me:pop ref="Ring2.log">0.00456745</me:pop>
        <me:pop ref="Formamide2">0.212301</me:pop>
        <me:pop ref="Formaldehyde.log">0.350404</me:pop>
      </me:population>
      <me:population time="0.0398107" logTime="-1.4">
        <me:pop ref="CH2oo.log">0.348354</me:pop>
        <me:pop ref="APC">2.33081e-20</me:pop>
        <me:pop ref="Altamine2">1.97879e-10</me:pop>
        <me:pop ref="RC2.log">6.313e-07</me:pop>
        <me:pop ref="Ring2.log">0.00524679</me:pop>
        <me:pop ref="Formamide2">0.243877</me:pop>
        <me:pop ref="Formaldehyde.log">0.402521</me:pop>
      </me:population>
      <me:population time="0.0501187" logTime="-1.3">
        <me:pop ref="CH2oo.log">0.265117</me:pop>
        <me:pop ref="APC">1.77388e-20</me:pop>
        <me:pop ref="Altamine2">1.76137e-10</me:pop>
        <me:pop ref="RC2.log">4.80456e-07</me:pop>
        <me:pop ref="Ring2.log">0.00591698</me:pop>
        <me:pop ref="Formamide2">0.275028</me:pop>
        <me:pop ref="Formaldehyde.log">0.453937</me:pop>
      </me:population>
      <me:population time="0.0630957" logTime="-1.2">
        <me:pop ref="CH2oo.log">0.187997</me:pop>
        <me:pop ref="APC">1.25788e-20</me:pop>
        <me:pop ref="Altamine2">1.55993e-10</me:pop>
        <me:pop ref="RC2.log">3.40696e-07</me:pop>
        <me:pop ref="Ring2.log">0.00653792</me:pop>
        <me:pop ref="Formamide2">0.303891</me:pop>
        <me:pop ref="Formaldehyde.log">0.501574</me:pop>
      </me:population>
      <me:population time="0.0794328" logTime="-1.1">
        <me:pop ref="CH2oo.log">0.121958</me:pop>
        <me:pop ref="APC">8.16014e-21</me:pop>
        <me:pop ref="Altamine2">1.38743e-10</me:pop>
        <me:pop ref="RC2.log">2.21018e-07</me:pop>
        <me:pop ref="Ring2.log">0.00706964</me:pop>
        <me:pop ref="Formamide2">0.328606</me:pop>
        <me:pop ref="Formaldehyde.log">0.542366</me:pop>
      </me:population>
      <me:population time="0.1" logTime="-1">
        <me:pop ref="CH2oo.log">0.0707308</me:pop>
        <me:pop ref="APC">4.73255e-21</me:pop>
        <me:pop ref="Altamine2">1.25363e-10</me:pop>
        <me:pop ref="RC2.log">1.28181e-07</me:pop>
        <me:pop ref="Ring2.log">0.0074821</me:pop>
        <me:pop ref="Formamide2">0.347777</me:pop>
        <me:pop ref="Formaldehyde.log">0.57401</me:pop>
      </me:population>
      <me:population time="0.125893" logTime="-0.9">
        <me:pop ref="CH2oo.log">0.035624</me:pop>
        <me:pop ref="APC">2.38358e-21</me:pop>
        <me:pop ref="Altamine2">1.16193e-10</me:pop>
        <me:pop ref="RC2.log">6.45593e-08</me:pop>
        <me:pop ref="Ring2.log">0.00776477</me:pop>
        <me:pop ref="Formamide2">0.360916</me:pop>
        <me:pop ref="Formaldehyde.log">0.595695</me:pop>
      </me:population>
      <me:population time="0.158489" logTime="-0.8">
        <me:pop ref="CH2oo.log">0.0150229</me:pop>
        <me:pop ref="APC">1.00517e-21</me:pop>
        <me:pop ref="Altamine2">1.10811e-10</me:pop>
        <me:pop ref="RC2.log">2.7225e-08</me:pop>
        <me:pop ref="Ring2.log">0.00793064</me:pop>
        <me:pop ref="Formamide2">0.368626</me:pop>
        <me:pop ref="Formaldehyde.log">0.60842</me:pop>
      </me:population>
      <me:population time="0.199526" logTime="-0.7">
        <me:pop ref="CH2oo.log">0.00506604</me:pop>
        <me:pop ref="APC">3.38965e-22</me:pop>
        <me:pop ref="Altamine2">1.08211e-10</me:pop>
        <me:pop ref="RC2.log">9.18087e-09</me:pop>
        <me:pop ref="Ring2.log">0.00801081</me:pop>
        <me:pop ref="Formamide2">0.372352</me:pop>
        <me:pop ref="Formaldehyde.log">0.614571</me:pop>
      </me:population>
      <me:population time="0.251189" logTime="-0.6">
        <me:pop ref="CH2oo.log">0.00128928</me:pop>
        <me:pop ref="APC">8.6265e-23</me:pop>
        <me:pop ref="Altamine2">1.07224e-10</me:pop>
        <me:pop ref="RC2.log">2.33649e-09</me:pop>
        <me:pop ref="Ring2.log">0.00804122</me:pop>
        <me:pop ref="Formamide2">0.373766</me:pop>
        <me:pop ref="Formaldehyde.log">0.616904</me:pop>
      </me:population>
      <me:population time="0.316228" logTime="-0.5">
        <me:pop ref="CH2oo.log">0.000230221</me:pop>
        <me:pop ref="APC">1.54039e-23</me:pop>
        <me:pop ref="Altamine2">1.06948e-10</me:pop>
        <me:pop ref="RC2.log">4.17215e-10</me:pop>
        <me:pop ref="Ring2.log">0.00804975</me:pop>
        <me:pop ref="Formamide2">0.374162</me:pop>
        <me:pop ref="Formaldehyde.log">0.617558</me:pop>
      </me:population>
      <me:population time="0.398107" logTime="-0.4">
        <me:pop ref="CH2oo.log">2.63155e-05</me:pop>
        <me:pop ref="APC">1.76075e-24</me:pop>
        <me:pop ref="Altamine2">1.06894e-10</me:pop>
        <me:pop ref="RC2.log">4.769e-11</me:pop>
        <me:pop ref="Ring2.log">0.00805139</me:pop>
        <me:pop ref="Formamide2">0.374239</me:pop>
        <me:pop ref="Formaldehyde.log">0.617684</me:pop>
      </me:population>
      <me:population time="0.501187" logTime="-0.3">
        <me:pop ref="CH2oo.log">1.71549e-06</me:pop>
        <me:pop ref="APC">1.14782e-25</me:pop>
        <me:pop ref="Altamine2">1.06888e-10</me:pop>
        <me:pop ref="RC2.log">3.10888e-12</me:pop>
        <me:pop ref="Ring2.log">0.00805159</me:pop>
        <me:pop ref="Formamide2">0.374248</me:pop>
        <me:pop ref="Formaldehyde.log">0.617699</me:pop>
      </me:population>
      <me:population time="0.630957" logTime="-0.2">
        <me:pop ref="CH2oo.log">5.51474e-08</me:pop>
        <me:pop ref="APC">3.68988e-27</me:pop>
        <me:pop ref="Altamine2">1.06887e-10</me:pop>
        <me:pop ref="RC2.log">9.99403e-14</me:pop>
        <me:pop ref="Ring2.log">0.0080516</me:pop>
        <me:pop ref="Formamide2">0.374248</me:pop>
        <me:pop ref="Formaldehyde.log">0.6177</me:pop>
      </me:population>
      <me:population time="0.794328" logTime="-0.1">
        <me:pop ref="CH2oo.log">7.27984e-10</me:pop>
        <me:pop ref="APC">4.87125e-29</me:pop>
        <me:pop ref="Altamine2">1.06887e-10</me:pop>
        <me:pop ref="RC2.log">1.31928e-15</me:pop>
        <me:pop ref="Ring2.log">0.0080516</me:pop>
        <me:pop ref="Formamide2">0.374248</me:pop>
        <me:pop ref="Formaldehyde.log">0.6177</me:pop>
      </me:population>
      <me:population time="1" logTime="0">
        <me:pop ref="CH2oo.log">3.13396e-12</me:pop>
        <me:pop ref="APC">2.13345e-31</me:pop>
        <me:pop ref="Altamine2">1.06887e-10</me:pop>
        <me:pop ref="RC2.log">5.67948e-18</me:pop>
        <me:pop ref="Ring2.log">0.0080516</me:pop>
        <me:pop ref="Formamide2">0.374248</me:pop>
        <me:pop ref="Formaldehyde.log">0.6177</me:pop>
      </me:population>
      <me:population time="1.25893" logTime="0.1">
        <me:pop ref="CH2oo.log">3.29185e-15</me:pop>
        <me:pop ref="APC">3.87437e-33</me:pop>
        <me:pop ref="Altamine2">1.06887e-10</me:pop>
        <me:pop ref="RC2.log">5.96561e-21</me:pop>
        <me:pop ref="Ring2.log">0.0080516</me:pop>
        <me:pop ref="Formamide2">0.374248</me:pop>
        <me:pop ref="Formaldehyde.log">0.6177</me:pop>
      </me:population>
      <me:population time="1.58489" logTime="0.2">
        <me:pop ref="CH2oo.log">5.85513e-19</me:pop>
        <me:pop ref="APC">3.65416e-33</me:pop>
        <me:pop ref="Altamine2">1.06887e-10</me:pop>
        <me:pop ref="RC2.log">1.06109e-24</me:pop>
        <me:pop ref="Ring2.log">0.0080516</me:pop>
        <me:pop ref="Formamide2">0.374248</me:pop>
        <me:pop ref="Formaldehyde.log">0.6177</me:pop>
      </me:population>
      <me:population time="1.99526" logTime="0.3">
        <me:pop ref="CH2oo.log">1.1135e-23</me:pop>
        <me:pop ref="APC">3.65412e-33</me:pop>
        <me:pop ref="Altamine2">1.06887e-10</me:pop>
        <me:pop ref="RC2.log">2.01792e-29</me:pop>
        <me:pop ref="Ring2.log">0.0080516</me:pop>
        <me:pop ref="Formamide2">0.374248</me:pop>
        <me:pop ref="Formaldehyde.log">0.6177</me:pop>
      </me:population>
      <me:population time="2.51189" logTime="0.4">
        <me:pop ref="CH2oo.log">1.78071e-29</me:pop>
        <me:pop ref="APC">3.65412e-33</me:pop>
        <me:pop ref="Altamine2">1.06887e-10</me:pop>
        <me:pop ref="RC2.log">3.38612e-35</me:pop>
        <me:pop ref="Ring2.log">0.0080516</me:pop>
        <me:pop ref="Formamide2">0.374248</me:pop>
        <me:pop ref="Formaldehyde.log">0.6177</me:pop>
      </me:population>
      <me:population time="3.16228" logTime="0.5">
        <me:pop ref="CH2oo.log">5.11618e-30</me:pop>
        <me:pop ref="APC">3.65412e-33</me:pop>
        <me:pop ref="Altamine2">1.06887e-10</me:pop>
        <me:pop ref="RC2.log">1.08622e-35</me:pop>
        <me:pop ref="Ring2.log">0.0080516</me:pop>
        <me:pop ref="Formamide2">0.374248</me:pop>
        <me:pop ref="Formaldehyde.log">0.6177</me:pop>
      </me:population>
      <me:population time="3.98107" logTime="0.6">
        <me:pop ref="CH2oo.log">5.11618e-30</me:pop>
        <me:pop ref="APC">3.65412e-33</me:pop>
        <me:pop ref="Altamine2">1.06887e-10</me:pop>
        <me:pop ref="RC2.log">1.08622e-35</me:pop>
        <me:pop ref="Ring2.log">0.0080516</me:pop>
        <me:pop ref="Formamide2">0.374248</me:pop>
        <me:pop ref="Formaldehyde.log">0.6177</me:pop>
      </me:population>
      <me:population time="5.01187" logTime="0.7">
        <me:pop ref="CH2oo.log">5.11618e-30</me:pop>
        <me:pop ref="APC">3.65412e-33</me:pop>
        <me:pop ref="Altamine2">1.06887e-10</me:pop>
        <me:pop ref="RC2.log">1.08622e-35</me:pop>
        <me:pop ref="Ring2.log">0.0080516</me:pop>
        <me:pop ref="Formamide2">0.374248</me:pop>
        <me:pop ref="Formaldehyde.log">0.6177</me:pop>
      </me:population>
      <me:population time="6.30957" logTime="0.8">
        <me:pop ref="CH2oo.log">5.11618e-30</me:pop>
        <me:pop ref="APC">3.65412e-33</me:pop>
        <me:pop ref="Altamine2">1.06887e-10</me:pop>
        <me:pop ref="RC2.log">1.08622e-35</me:pop>
        <me:pop ref="Ring2.log">0.0080516</me:pop>
        <me:pop ref="Formamide2">0.374248</me:pop>
        <me:pop ref="Formaldehyde.log">0.6177</me:pop>
      </me:population>
      <me:population time="7.94328" logTime="0.9">
        <me:pop ref="CH2oo.log">5.11618e-30</me:pop>
        <me:pop ref="APC">3.65412e-33</me:pop>
        <me:pop ref="Altamine2">1.06887e-10</me:pop>
        <me:pop ref="RC2.log">1.08622e-35</me:pop>
        <me:pop ref="Ring2.log">0.0080516</me:pop>
        <me:pop ref="Formamide2">0.374248</me:pop>
        <me:pop ref="Formaldehyde.log">0.6177</me:pop>
      </me:population>
      <me:population time="10" logTime="1">
        <me:pop ref="CH2oo.log">5.11618e-30</me:pop>
        <me:pop ref="APC">3.65412e-33</me:pop>
        <me:pop ref="Altamine2">1.06887e-10</me:pop>
        <me:pop ref="RC2.log">1.08622e-35</me:pop>
        <me:pop ref="Ring2.log">0.0080516</me:pop>
        <me:pop ref="Formamide2">0.374248</me:pop>
        <me:pop ref="Formaldehyde.log">0.6177</me:pop>
      </me:population>
      <me:population time="12.5893" logTime="1.1">
        <me:pop ref="CH2oo.log">5.11618e-30</me:pop>
        <me:pop ref="APC">3.65412e-33</me:pop>
        <me:pop ref="Altamine2">1.06887e-10</me:pop>
        <me:pop ref="RC2.log">1.08622e-35</me:pop>
        <me:pop ref="Ring2.log">0.0080516</me:pop>
        <me:pop ref="Formamide2">0.374248</me:pop>
        <me:pop ref="Formaldehyde.log">0.6177</me:pop>
      </me:population>
      <me:population time="15.8489" logTime="1.2">
        <me:pop ref="CH2oo.log">5.11618e-30</me:pop>
        <me:pop ref="APC">3.65412e-33</me:pop>
        <me:pop ref="Altamine2">1.06887e-10</me:pop>
        <me:pop ref="RC2.log">1.08622e-35</me:pop>
        <me:pop ref="Ring2.log">0.0080516</me:pop>
        <me:pop ref="Formamide2">0.374248</me:pop>
        <me:pop ref="Formaldehyde.log">0.6177</me:pop>
      </me:population>
      <me:population time="19.9526" logTime="1.3">
        <me:pop ref="CH2oo.log">5.11618e-30</me:pop>
        <me:pop ref="APC">3.65412e-33</me:pop>
        <me:pop ref="Altamine2">1.06887e-10</me:pop>
        <me:pop ref="RC2.log">1.08622e-35</me:pop>
        <me:pop ref="Ring2.log">0.0080516</me:pop>
        <me:pop ref="Formamide2">0.374248</me:pop>
        <me:pop ref="Formaldehyde.log">0.6177</me:pop>
      </me:population>
      <me:population time="25.1189" logTime="1.4">
        <me:pop ref="CH2oo.log">5.11618e-30</me:pop>
        <me:pop ref="APC">3.65412e-33</me:pop>
        <me:pop ref="Altamine2">1.06887e-10</me:pop>
        <me:pop ref="RC2.log">1.08622e-35</me:pop>
        <me:pop ref="Ring2.log">0.0080516</me:pop>
        <me:pop ref="Formamide2">0.374248</me:pop>
        <me:pop ref="Formaldehyde.log">0.6177</me:pop>
      </me:population>
      <me:population time="31.6228" logTime="1.5">
        <me:pop ref="CH2oo.log">5.11618e-30</me:pop>
        <me:pop ref="APC">3.65412e-33</me:pop>
        <me:pop ref="Altamine2">1.06887e-10</me:pop>
        <me:pop ref="RC2.log">1.08622e-35</me:pop>
        <me:pop ref="Ring2.log">0.0080516</me:pop>
        <me:pop ref="Formamide2">0.374248</me:pop>
        <me:pop ref="Formaldehyde.log">0.6177</me:pop>
      </me:population>
      <me:population time="39.8107" logTime="1.6">
        <me:pop ref="CH2oo.log">5.11618e-30</me:pop>
        <me:pop ref="APC">3.65412e-33</me:pop>
        <me:pop ref="Altamine2">1.06887e-10</me:pop>
        <me:pop ref="RC2.log">1.08622e-35</me:pop>
        <me:pop ref="Ring2.log">0.0080516</me:pop>
        <me:pop ref="Formamide2">0.374248</me:pop>
        <me:pop ref="Formaldehyde.log">0.6177</me:pop>
      </me:population>
      <me:population time="50.1187" logTime="1.7">
        <me:pop ref="CH2oo.log">5.11618e-30</me:pop>
        <me:pop ref="APC">3.65412e-33</me:pop>
        <me:pop ref="Altamine2">1.06887e-10</me:pop>
        <me:pop ref="RC2.log">1.08622e-35</me:pop>
        <me:pop ref="Ring2.log">0.0080516</me:pop>
        <me:pop ref="Formamide2">0.374248</me:pop>
        <me:pop ref="Formaldehyde.log">0.6177</me:pop>
      </me:population>
      <me:population time="63.0957" logTime="1.8">
        <me:pop ref="CH2oo.log">5.11618e-30</me:pop>
        <me:pop ref="APC">3.65412e-33</me:pop>
        <me:pop ref="Altamine2">1.06887e-10</me:pop>
        <me:pop ref="RC2.log">1.08622e-35</me:pop>
        <me:pop ref="Ring2.log">0.0080516</me:pop>
        <me:pop ref="Formamide2">0.374248</me:pop>
        <me:pop ref="Formaldehyde.log">0.6177</me:pop>
      </me:population>
      <me:population time="79.4328" logTime="1.9">
        <me:pop ref="CH2oo.log">5.11618e-30</me:pop>
        <me:pop ref="APC">3.65412e-33</me:pop>
        <me:pop ref="Altamine2">1.06888e-10</me:pop>
        <me:pop ref="RC2.log">1.08622e-35</me:pop>
        <me:pop ref="Ring2.log">0.0080516</me:pop>
        <me:pop ref="Formamide2">0.374248</me:pop>
        <me:pop ref="Formaldehyde.log">0.6177</me:pop>
      </me:population>
      <me:population time="100" logTime="2">
        <me:pop ref="CH2oo.log">5.11618e-30</me:pop>
        <me:pop ref="APC">3.65412e-33</me:pop>
        <me:pop ref="Altamine2">1.06888e-10</me:pop>
        <me:pop ref="RC2.log">1.08622e-35</me:pop>
        <me:pop ref="Ring2.log">0.0080516</me:pop>
        <me:pop ref="Formamide2">0.374248</me:pop>
        <me:pop ref="Formaldehyde.log">0.6177</me:pop>
      </me:population>
      <me:population time="125.893" logTime="2.1">
        <me:pop ref="CH2oo.log">5.11618e-30</me:pop>
        <me:pop ref="APC">3.65412e-33</me:pop>
        <me:pop ref="Altamine2">1.06888e-10</me:pop>
        <me:pop ref="RC2.log">1.08622e-35</me:pop>
        <me:pop ref="Ring2.log">0.0080516</me:pop>
        <me:pop ref="Formamide2">0.374248</me:pop>
        <me:pop ref="Formaldehyde.log">0.6177</me:pop>
      </me:population>
      <me:population time="158.489" logTime="2.2">
        <me:pop ref="CH2oo.log">5.11618e-30</me:pop>
        <me:pop ref="APC">3.65412e-33</me:pop>
        <me:pop ref="Altamine2">1.06888e-10</me:pop>
        <me:pop ref="RC2.log">1.08622e-35</me:pop>
        <me:pop ref="Ring2.log">0.0080516</me:pop>
        <me:pop ref="Formamide2">0.374248</me:pop>
        <me:pop ref="Formaldehyde.log">0.6177</me:pop>
      </me:population>
      <me:population time="199.526" logTime="2.3">
        <me:pop ref="CH2oo.log">5.11618e-30</me:pop>
        <me:pop ref="APC">3.65412e-33</me:pop>
        <me:pop ref="Altamine2">1.06888e-10</me:pop>
        <me:pop ref="RC2.log">1.08622e-35</me:pop>
        <me:pop ref="Ring2.log">0.0080516</me:pop>
        <me:pop ref="Formamide2">0.374248</me:pop>
        <me:pop ref="Formaldehyde.log">0.6177</me:pop>
      </me:population>
      <me:population time="251.189" logTime="2.4">
        <me:pop ref="CH2oo.log">5.11618e-30</me:pop>
        <me:pop ref="APC">3.65412e-33</me:pop>
        <me:pop ref="Altamine2">1.06888e-10</me:pop>
        <me:pop ref="RC2.log">1.08622e-35</me:pop>
        <me:pop ref="Ring2.log">0.0080516</me:pop>
        <me:pop ref="Formamide2">0.374248</me:pop>
        <me:pop ref="Formaldehyde.log">0.6177</me:pop>
      </me:population>
      <me:population time="316.228" logTime="2.5">
        <me:pop ref="CH2oo.log">5.11618e-30</me:pop>
        <me:pop ref="APC">3.65412e-33</me:pop>
        <me:pop ref="Altamine2">1.06888e-10</me:pop>
        <me:pop ref="RC2.log">1.08622e-35</me:pop>
        <me:pop ref="Ring2.log">0.0080516</me:pop>
        <me:pop ref="Formamide2">0.374248</me:pop>
        <me:pop ref="Formaldehyde.log">0.6177</me:pop>
      </me:population>
      <me:population time="398.107" logTime="2.6">
        <me:pop ref="CH2oo.log">5.11618e-30</me:pop>
        <me:pop ref="APC">3.65412e-33</me:pop>
        <me:pop ref="Altamine2">1.06888e-10</me:pop>
        <me:pop ref="RC2.log">1.08622e-35</me:pop>
        <me:pop ref="Ring2.log">0.0080516</me:pop>
        <me:pop ref="Formamide2">0.374248</me:pop>
        <me:pop ref="Formaldehyde.log">0.6177</me:pop>
      </me:population>
      <me:population time="501.187" logTime="2.7">
        <me:pop ref="CH2oo.log">5.11618e-30</me:pop>
        <me:pop ref="APC">3.65412e-33</me:pop>
        <me:pop ref="Altamine2">1.06888e-10</me:pop>
        <me:pop ref="RC2.log">1.08622e-35</me:pop>
        <me:pop ref="Ring2.log">0.0080516</me:pop>
        <me:pop ref="Formamide2">0.374248</me:pop>
        <me:pop ref="Formaldehyde.log">0.6177</me:pop>
      </me:population>
      <me:population time="630.957" logTime="2.8">
        <me:pop ref="CH2oo.log">5.11618e-30</me:pop>
        <me:pop ref="APC">3.65412e-33</me:pop>
        <me:pop ref="Altamine2">1.06888e-10</me:pop>
        <me:pop ref="RC2.log">1.08622e-35</me:pop>
        <me:pop ref="Ring2.log">0.0080516</me:pop>
        <me:pop ref="Formamide2">0.374248</me:pop>
        <me:pop ref="Formaldehyde.log">0.6177</me:pop>
      </me:population>
      <me:population time="794.328" logTime="2.9">
        <me:pop ref="CH2oo.log">5.11618e-30</me:pop>
        <me:pop ref="APC">3.65412e-33</me:pop>
        <me:pop ref="Altamine2">1.06888e-10</me:pop>
        <me:pop ref="RC2.log">1.08622e-35</me:pop>
        <me:pop ref="Ring2.log">0.0080516</me:pop>
        <me:pop ref="Formamide2">0.374248</me:pop>
        <me:pop ref="Formaldehyde.log">0.6177</me:pop>
      </me:population>
      <me:population time="1000" logTime="3">
        <me:pop ref="CH2oo.log">5.11618e-30</me:pop>
        <me:pop ref="APC">3.65411e-33</me:pop>
        <me:pop ref="Altamine2">1.06889e-10</me:pop>
        <me:pop ref="RC2.log">1.08622e-35</me:pop>
        <me:pop ref="Ring2.log">0.0080516</me:pop>
        <me:pop ref="Formamide2">0.374248</me:pop>
        <me:pop ref="Formaldehyde.log">0.6177</me:pop>
      </me:population>
      <me:population time="1258.93" logTime="3.1">
        <me:pop ref="CH2oo.log">5.11618e-30</me:pop>
        <me:pop ref="APC">3.65411e-33</me:pop>
        <me:pop ref="Altamine2">1.06889e-10</me:pop>
        <me:pop ref="RC2.log">1.08622e-35</me:pop>
        <me:pop ref="Ring2.log">0.0080516</me:pop>
        <me:pop ref="Formamide2">0.374248</me:pop>
        <me:pop ref="Formaldehyde.log">0.6177</me:pop>
      </me:population>
      <me:population time="1584.89" logTime="3.2">
        <me:pop ref="CH2oo.log">5.11618e-30</me:pop>
        <me:pop ref="APC">3.65411e-33</me:pop>
        <me:pop ref="Altamine2">1.06889e-10</me:pop>
        <me:pop ref="RC2.log">1.08622e-35</me:pop>
        <me:pop ref="Ring2.log">0.0080516</me:pop>
        <me:pop ref="Formamide2">0.374248</me:pop>
        <me:pop ref="Formaldehyde.log">0.6177</me:pop>
      </me:population>
      <me:population time="1995.26" logTime="3.3">
        <me:pop ref="CH2oo.log">5.11618e-30</me:pop>
        <me:pop ref="APC">3.65411e-33</me:pop>
        <me:pop ref="Altamine2">1.0689e-10</me:pop>
        <me:pop ref="RC2.log">1.08622e-35</me:pop>
        <me:pop ref="Ring2.log">0.00805159</me:pop>
        <me:pop ref="Formamide2">0.374248</me:pop>
        <me:pop ref="Formaldehyde.log">0.6177</me:pop>
      </me:population>
      <me:population time="2511.89" logTime="3.4">
        <me:pop ref="CH2oo.log">5.11618e-30</me:pop>
        <me:pop ref="APC">3.65411e-33</me:pop>
        <me:pop ref="Altamine2">1.0689e-10</me:pop>
        <me:pop ref="RC2.log">1.08622e-35</me:pop>
        <me:pop ref="Ring2.log">0.00805159</me:pop>
        <me:pop ref="Formamide2">0.374248</me:pop>
        <me:pop ref="Formaldehyde.log">0.6177</me:pop>
      </me:population>
      <me:population time="3162.28" logTime="3.5">
        <me:pop ref="CH2oo.log">5.11618e-30</me:pop>
        <me:pop ref="APC">3.65411e-33</me:pop>
        <me:pop ref="Altamine2">1.06891e-10</me:pop>
        <me:pop ref="RC2.log">1.08622e-35</me:pop>
        <me:pop ref="Ring2.log">0.00805159</me:pop>
        <me:pop ref="Formamide2">0.374248</me:pop>
        <me:pop ref="Formaldehyde.log">0.6177</me:pop>
      </me:population>
      <me:population time="3981.07" logTime="3.6">
        <me:pop ref="CH2oo.log">5.11617e-30</me:pop>
        <me:pop ref="APC">3.65411e-33</me:pop>
        <me:pop ref="Altamine2">1.06892e-10</me:pop>
        <me:pop ref="RC2.log">1.08622e-35</me:pop>
        <me:pop ref="Ring2.log">0.00805159</me:pop>
        <me:pop ref="Formamide2">0.374248</me:pop>
        <me:pop ref="Formaldehyde.log">0.6177</me:pop>
      </me:population>
      <me:population time="5011.87" logTime="3.7">
        <me:pop ref="CH2oo.log">5.11617e-30</me:pop>
        <me:pop ref="APC">3.65411e-33</me:pop>
        <me:pop ref="Altamine2">1.06893e-10</me:pop>
        <me:pop ref="RC2.log">1.08622e-35</me:pop>
        <me:pop ref="Ring2.log">0.00805158</me:pop>
        <me:pop ref="Formamide2">0.374248</me:pop>
        <me:pop ref="Formaldehyde.log">0.6177</me:pop>
      </me:population>
      <me:population time="6309.57" logTime="3.8">
        <me:pop ref="CH2oo.log">5.11617e-30</me:pop>
        <me:pop ref="APC">3.65411e-33</me:pop>
        <me:pop ref="Altamine2">1.06895e-10</me:pop>
        <me:pop ref="RC2.log">1.08622e-35</me:pop>
        <me:pop ref="Ring2.log">0.00805158</me:pop>
        <me:pop ref="Formamide2">0.374248</me:pop>
        <me:pop ref="Formaldehyde.log">0.6177</me:pop>
      </me:population>
      <me:population time="7943.28" logTime="3.9">
        <me:pop ref="CH2oo.log">5.11616e-30</me:pop>
        <me:pop ref="APC">3.6541e-33</me:pop>
        <me:pop ref="Altamine2">1.06897e-10</me:pop>
        <me:pop ref="RC2.log">1.08622e-35</me:pop>
        <me:pop ref="Ring2.log">0.00805157</me:pop>
        <me:pop ref="Formamide2">0.374248</me:pop>
        <me:pop ref="Formaldehyde.log">0.6177</me:pop>
      </me:population>
      <me:population time="10000" logTime="4">
        <me:pop ref="CH2oo.log">5.11616e-30</me:pop>
        <me:pop ref="APC">3.6541e-33</me:pop>
        <me:pop ref="Altamine2">1.06899e-10</me:pop>
        <me:pop ref="RC2.log">1.08621e-35</me:pop>
        <me:pop ref="Ring2.log">0.00805156</me:pop>
        <me:pop ref="Formamide2">0.374248</me:pop>
        <me:pop ref="Formaldehyde.log">0.6177</me:pop>
      </me:population>
      <me:population time="12589.3" logTime="4.1">
        <me:pop ref="CH2oo.log">5.11615e-30</me:pop>
        <me:pop ref="APC">3.6541e-33</me:pop>
        <me:pop ref="Altamine2">1.06902e-10</me:pop>
        <me:pop ref="RC2.log">1.08621e-35</me:pop>
        <me:pop ref="Ring2.log">0.00805156</me:pop>
        <me:pop ref="Formamide2">0.374248</me:pop>
        <me:pop ref="Formaldehyde.log">0.6177</me:pop>
      </me:population>
      <me:population time="15848.9" logTime="4.2">
        <me:pop ref="CH2oo.log">5.11615e-30</me:pop>
        <me:pop ref="APC">3.65409e-33</me:pop>
        <me:pop ref="Altamine2">1.06906e-10</me:pop>
        <me:pop ref="RC2.log">1.08621e-35</me:pop>
        <me:pop ref="Ring2.log">0.00805154</me:pop>
        <me:pop ref="Formamide2">0.374248</me:pop>
        <me:pop ref="Formaldehyde.log">0.6177</me:pop>
      </me:population>
      <me:population time="19952.6" logTime="4.3">
        <me:pop ref="CH2oo.log">5.11614e-30</me:pop>
        <me:pop ref="APC">3.65408e-33</me:pop>
        <me:pop ref="Altamine2">1.0691e-10</me:pop>
        <me:pop ref="RC2.log">1.08621e-35</me:pop>
        <me:pop ref="Ring2.log">0.00805153</me:pop>
        <me:pop ref="Formamide2">0.374248</me:pop>
        <me:pop ref="Formaldehyde.log">0.6177</me:pop>
      </me:population>
      <me:population time="25118.9" logTime="4.4">
        <me:pop ref="CH2oo.log">5.11612e-30</me:pop>
        <me:pop ref="APC">3.65407e-33</me:pop>
        <me:pop ref="Altamine2">1.06916e-10</me:pop>
        <me:pop ref="RC2.log">1.08621e-35</me:pop>
        <me:pop ref="Ring2.log">0.00805151</me:pop>
        <me:pop ref="Formamide2">0.374248</me:pop>
        <me:pop ref="Formaldehyde.log">0.6177</me:pop>
      </me:population>
      <me:population time="31622.8" logTime="4.5">
        <me:pop ref="CH2oo.log">5.11611e-30</me:pop>
        <me:pop ref="APC">3.65406e-33</me:pop>
        <me:pop ref="Altamine2">1.06924e-10</me:pop>
        <me:pop ref="RC2.log">1.0862e-35</me:pop>
        <me:pop ref="Ring2.log">0.00805149</me:pop>
        <me:pop ref="Formamide2">0.374248</me:pop>
        <me:pop ref="Formaldehyde.log">0.6177</me:pop>
      </me:population>
      <me:population time="39810.7" logTime="4.6">
        <me:pop ref="CH2oo.log">5.11609e-30</me:pop>
        <me:pop ref="APC">3.65405e-33</me:pop>
        <me:pop ref="Altamine2">1.06933e-10</me:pop>
        <me:pop ref="RC2.log">1.0862e-35</me:pop>
        <me:pop ref="Ring2.log">0.00805146</me:pop>
        <me:pop ref="Formamide2">0.374248</me:pop>
        <me:pop ref="Formaldehyde.log">0.6177</me:pop>
      </me:population>
      <me:population time="50118.7" logTime="4.7">
        <me:pop ref="CH2oo.log">5.11607e-30</me:pop>
        <me:pop ref="APC">3.65403e-33</me:pop>
        <me:pop ref="Altamine2">1.06945e-10</me:pop>
        <me:pop ref="RC2.log">1.08619e-35</me:pop>
        <me:pop ref="Ring2.log">0.00805142</me:pop>
        <me:pop ref="Formamide2">0.374248</me:pop>
        <me:pop ref="Formaldehyde.log">0.6177</me:pop>
      </me:population>
      <me:population time="63095.7" logTime="4.8">
        <me:pop ref="CH2oo.log">5.11604e-30</me:pop>
        <me:pop ref="APC">3.65401e-33</me:pop>
        <me:pop ref="Altamine2">1.0696e-10</me:pop>
        <me:pop ref="RC2.log">1.08619e-35</me:pop>
        <me:pop ref="Ring2.log">0.00805137</me:pop>
        <me:pop ref="Formamide2">0.374248</me:pop>
        <me:pop ref="Formaldehyde.log">0.6177</me:pop>
      </me:population>
      <me:population time="79432.8" logTime="4.9">
        <me:pop ref="CH2oo.log">5.116e-30</me:pop>
        <me:pop ref="APC">3.65398e-33</me:pop>
        <me:pop ref="Altamine2">1.06979e-10</me:pop>
        <me:pop ref="RC2.log">1.08618e-35</me:pop>
        <me:pop ref="Ring2.log">0.00805131</me:pop>
        <me:pop ref="Formamide2">0.374248</me:pop>
        <me:pop ref="Formaldehyde.log">0.6177</me:pop>
      </me:population>
      <me:population time="100000" logTime="5">
        <me:pop ref="CH2oo.log">5.11595e-30</me:pop>
        <me:pop ref="APC">3.65395e-33</me:pop>
        <me:pop ref="Altamine2">1.07002e-10</me:pop>
        <me:pop ref="RC2.log">1.08617e-35</me:pop>
        <me:pop ref="Ring2.log">0.00805123</me:pop>
        <me:pop ref="Formamide2">0.374248</me:pop>
        <me:pop ref="Formaldehyde.log">0.6177</me:pop>
      </me:population>
    </me:populationList>
    <me:rateList T="298.15" conc="6.47761e+18" bathGas="N2" units="s-1">
      <me:warning> WARNING: Chemically significant eigenvalues (CSE) not well separated from internal energy relaxation eigenvals (IEREs).  The last CSE = -3.08592e+08 and the first IERE = -3.85284e+08 (last CSE)/(first IERE) ratio = 0.800946, which is less than an order of magnitude  Results obtained from Bartis Widom eigenvalue-vector analysis may be unreliable </me:warning>
      <me:firstOrderLoss ref="APC">-3.08592e+08</me:firstOrderLoss>
      <me:firstOrderLoss ref="Altamine2">-4.06038e-17</me:firstOrderLoss>
      <me:firstOrderLoss ref="CH2oo.log">-59.0771</me:firstOrderLoss>
      <me:firstOrderLoss ref="RC2.log">-1.86939e+07</me:firstOrderLoss>
      <me:firstOrderLoss ref="Ring2.log">-4.5794e-10</me:firstOrderLoss>
      <me:firstOrderRate fromRef="APC" toRef="Altamine2" reactionType="isomerization">2.07279e-17</me:firstOrderRate>
      <me:firstOrderRate fromRef="APC" toRef="CH2oo.log" reactionType="isomerization">2.27101e-59</me:firstOrderRate>
      <me:firstOrderRate fromRef="APC" toRef="RC2.log" reactionType="isomerization">2.56494e-60</me:firstOrderRate>
      <me:firstOrderRate fromRef="APC" toRef="Ring2.log" reactionType="isomerization">-8.46849e-44</me:firstOrderRate>
      <me:firstOrderRate fromRef="Altamine2" toRef="APC" reactionType="isomerization">1.13248e-24</me:firstOrderRate>
      <me:firstOrderRate fromRef="Altamine2" toRef="CH2oo.log" reactionType="isomerization">-8.13357e-92</me:firstOrderRate>
      <me:firstOrderRate fromRef="Altamine2" toRef="RC2.log" reactionType="isomerization">-8.92456e-93</me:firstOrderRate>
      <me:firstOrderRate fromRef="Altamine2" toRef="Ring2.log" reactionType="isomerization">1.89357e-75</me:firstOrderRate>
      <me:firstOrderRate fromRef="CH2oo.log" toRef="APC" reactionType="isomerization">1.41876e+18</me:firstOrderRate>
      <me:firstOrderRate fromRef="CH2oo.log" toRef="Altamine2" reactionType="isomerization">-9.30027e-08</me:firstOrderRate>
      <me:firstOrderRate fromRef="CH2oo.log" toRef="RC2.log" reactionType="isomerization">33.8778</me:firstOrderRate>
      <me:firstOrderRate fromRef="CH2oo.log" toRef="Ring2.log" reactionType="isomerization">0.168267</me:firstOrderRate>
      <me:firstOrderRate fromRef="RC2.log" toRef="APC" reactionType="isomerization">8.50547e+22</me:firstOrderRate>
      <me:firstOrderRate fromRef="RC2.log" toRef="Altamine2" reactionType="isomerization">-0.00541667</me:firstOrderRate>
      <me:firstOrderRate fromRef="RC2.log" toRef="CH2oo.log" reactionType="isomerization">1.79824e+07</me:firstOrderRate>
      <me:firstOrderRate fromRef="RC2.log" toRef="Ring2.log" reactionType="isomerization">24836.6</me:firstOrderRate>
      <me:firstOrderRate fromRef="Ring2.log" toRef="APC" reactionType="isomerization">-4.17519e+08</me:firstOrderRate>
      <me:firstOrderRate fromRef="Ring2.log" toRef="Altamine2" reactionType="isomerization">1.70874e-16</me:firstOrderRate>
      <me:firstOrderRate fromRef="Ring2.log" toRef="CH2oo.log" reactionType="isomerization">1.32795e-26</me:firstOrderRate>
      <me:firstOrderRate fromRef="Ring2.log" toRef="RC2.log" reactionType="isomerization">3.69268e-27</me:firstOrderRate>
      <me:firstOrderRate fromRef="APC" toRef="Formamide2+CO" reactionType="irreversible">5.52014e-32</me:firstOrderRate>
      <me:firstOrderRate fromRef="Altamine2" toRef="Formamide2+CO" reactionType="irreversible">4.05746e-17</me:firstOrderRate>
      <me:firstOrderRate fromRef="CH2oo.log" toRef="Formamide2+CO" reactionType="irreversible">9.44742</me:firstOrderRate>
      <me:firstOrderRate fromRef="RC2.log" toRef="Formamide2+CO" reactionType="irreversible">256088</me:firstOrderRate>
      <me:firstOrderRate fromRef="Ring2.log" toRef="Formamide2+CO" reactionType="irreversible">6.20945e-11</me:firstOrderRate>
      <me:firstOrderRate fromRef="APC" toRef="Formaldehyde.log+IsoC2.log" reactionType="irreversible">2.40154e-31</me:firstOrderRate>
      <me:firstOrderRate fromRef="Altamine2" toRef="Formaldehyde.log+IsoC2.log" reactionType="irreversible">-8.81322e-64</me:firstOrderRate>
      <me:firstOrderRate fromRef="CH2oo.log" toRef="Formaldehyde.log+IsoC2.log" reactionType="irreversible">15.5477</me:firstOrderRate>
      <me:firstOrderRate fromRef="RC2.log" toRef="Formaldehyde.log+IsoC2.log" reactionType="irreversible">447684</me:firstOrderRate>
      <me:firstOrderRate fromRef="Ring2.log" toRef="Formaldehyde.log+IsoC2.log" reactionType="irreversible">3.95942e-10</me:firstOrderRate>
    </me:rateList>
    <me:eigenvalueList number="3218" selection="12">
      <me:eigenvalue>-8.3042e+08</me:eigenvalue>
      <me:eigenvalue>-8.28557e+08</me:eigenvalue>
      <me:eigenvalue>-7.56292e+08</me:eigenvalue>
      <me:eigenvalue>-7.09349e+08</me:eigenvalue>
      <me:eigenvalue>-6.92905e+08</me:eigenvalue>
      <me:eigenvalue>-6.40065e+08</me:eigenvalue>
      <me:eigenvalue>-5.77922e+08</me:eigenvalue>
      <me:eigenvalue>-4.62888e+08</me:eigenvalue>
      <me:eigenvalue>-2.7637e+07</me:eigenvalue>
      <me:eigenvalue>-26.5228</me:eigenvalue>
      <me:eigenvalue>-4.58827e-10</me:eigenvalue>
      <me:eigenvalue>-4.06039e-17</me:eigenvalue>
    </me:eigenvalueList>
    <me:populationList T="298.15" conc="9.71641e+18">
      <me:population time="1e-10" logTime="-10">
        <me:pop ref="CH2oo.log">1</me:pop>
        <me:pop ref="APC">1.73219e-20</me:pop>
        <me:pop ref="Altamine2">8.92794e-11</me:pop>
        <me:pop ref="RC2.log">1.02831e-07</me:pop>
        <me:pop ref="Ring2.log">1.87707e-09</me:pop>
        <me:pop ref="Formamide2">1.33292e-10</me:pop>
        <me:pop ref="Formaldehyde.log">3.01567e-10</me:pop>
      </me:population>
      <me:population time="1.25893e-10" logTime="-9.9">
        <me:pop ref="CH2oo.log">1</me:pop>
        <me:pop ref="APC">2.21473e-20</me:pop>
        <me:pop ref="Altamine2">1.14715e-10</me:pop>
        <me:pop ref="RC2.log">1.0508e-07</me:pop>
        <me:pop ref="Ring2.log">2.23989e-09</me:pop>
        <me:pop ref="Formamide2">2.10166e-10</me:pop>
        <me:pop ref="Formaldehyde.log">4.6577e-10</me:pop>
      </me:population>
      <me:population time="1.58489e-10" logTime="-9.8">
        <me:pop ref="CH2oo.log">1</me:pop>
        <me:pop ref="APC">2.74533e-20</me:pop>
        <me:pop ref="Altamine2">1.42964e-10</me:pop>
        <me:pop ref="RC2.log">1.0768e-07</me:pop>
        <me:pop ref="Ring2.log">2.6436e-09</me:pop>
        <me:pop ref="Formamide2">3.30747e-10</me:pop>
        <me:pop ref="Formaldehyde.log">7.07415e-10</me:pop>
      </me:population>
      <me:population time="1.99526e-10" logTime="-9.7">
        <me:pop ref="CH2oo.log">1</me:pop>
        <me:pop ref="APC">3.29954e-20</me:pop>
        <me:pop ref="Altamine2">1.72807e-10</me:pop>
        <me:pop ref="RC2.log">1.10713e-07</me:pop>
        <me:pop ref="Ring2.log">3.08183e-09</me:pop>
        <me:pop ref="Formamide2">5.15482e-10</me:pop>
        <me:pop ref="Formaldehyde.log">1.05687e-09</me:pop>
      </me:population>
      <me:population time="2.51189e-10" logTime="-9.6">
        <me:pop ref="CH2oo.log">1</me:pop>
        <me:pop ref="APC">3.84912e-20</me:pop>
        <me:pop ref="Altamine2">2.02783e-10</me:pop>
        <me:pop ref="RC2.log">1.14296e-07</me:pop>
        <me:pop ref="Ring2.log">3.54454e-09</me:pop>
        <me:pop ref="Formamide2">7.90618e-10</me:pop>
        <me:pop ref="Formaldehyde.log">1.55395e-09</me:pop>
      </me:population>
      <me:population time="3.16228e-10" logTime="-9.5">
        <me:pop ref="CH2oo.log">1</me:pop>
        <me:pop ref="APC">4.36634e-20</me:pop>
        <me:pop ref="Altamine2">2.31406e-10</me:pop>
        <me:pop ref="RC2.log">1.18586e-07</me:pop>
        <me:pop ref="Ring2.log">4.0187e-09</me:pop>
        <me:pop ref="Formamide2">1.18877e-09</me:pop>
        <me:pop ref="Formaldehyde.log">2.2495e-09</me:pop>
      </me:population>
      <me:population time="3.98107e-10" logTime="-9.4">
        <me:pop ref="CH2oo.log">1</me:pop>
        <me:pop ref="APC">4.82787e-20</me:pop>
        <me:pop ref="Altamine2">2.57378e-10</me:pop>
        <me:pop ref="RC2.log">1.23778e-07</me:pop>
        <me:pop ref="Ring2.log">4.49e-09</me:pop>
        <me:pop ref="Formamide2">1.74953e-09</me:pop>
        <me:pop ref="Formaldehyde.log">3.20674e-09</me:pop>
      </me:population>
      <me:population time="5.01187e-10" logTime="-9.3">
        <me:pop ref="CH2oo.log">1</me:pop>
        <me:pop ref="APC">5.218e-20</me:pop>
        <me:pop ref="Altamine2">2.79764e-10</me:pop>
        <me:pop ref="RC2.log">1.30093e-07</me:pop>
        <me:pop ref="Ring2.log">4.9452e-09</me:pop>
        <me:pop ref="Formamide2">2.5203e-09</me:pop>
        <me:pop ref="Formaldehyde.log">4.50274e-09</me:pop>
      </me:population>
      <me:population time="6.30957e-10" logTime="-9.2">
        <me:pop ref="CH2oo.log">1</me:pop>
        <me:pop ref="APC">5.53053e-20</me:pop>
        <me:pop ref="Altamine2">2.98115e-10</me:pop>
        <me:pop ref="RC2.log">1.37783e-07</me:pop>
        <me:pop ref="Ring2.log">5.37471e-09</me:pop>
        <me:pop ref="Formamide2">3.55755e-09</me:pop>
        <me:pop ref="Formaldehyde.log">6.23056e-09</me:pop>
      </me:population>
      <me:population time="7.94328e-10" logTime="-9.1">
        <me:pop ref="CH2oo.log">1</me:pop>
        <me:pop ref="APC">5.7688e-20</me:pop>
        <me:pop ref="Altamine2">3.1249e-10</me:pop>
        <me:pop ref="RC2.log">1.47127e-07</me:pop>
        <me:pop ref="Ring2.log">5.77442e-09</me:pop>
        <me:pop ref="Formamide2">4.92898e-09</me:pop>
        <me:pop ref="Formaldehyde.log">8.50274e-09</me:pop>
      </me:population>
      <me:population time="1e-09" logTime="-9">
        <me:pop ref="CH2oo.log">1</me:pop>
        <me:pop ref="APC">5.94331e-20</me:pop>
        <me:pop ref="Altamine2">3.23357e-10</me:pop>
        <me:pop ref="RC2.log">1.58459e-07</me:pop>
        <me:pop ref="Ring2.log">6.14607e-09</me:pop>
        <me:pop ref="Formamide2">6.71708e-09</me:pop>
        <me:pop ref="Formaldehyde.log">1.14569e-08</me:pop>
      </me:population>
      <me:population time="1.25893e-09" logTime="-8.9">
        <me:pop ref="CH2oo.log">1</me:pop>
        <me:pop ref="APC">6.06792e-20</me:pop>
        <me:pop ref="Altamine2">3.3139e-10</me:pop>
        <me:pop ref="RC2.log">1.7218e-07</me:pop>
        <me:pop ref="Ring2.log">6.49634e-09</me:pop>
        <me:pop ref="Formamide2">9.0241e-09</me:pop>
        <me:pop ref="Formaldehyde.log">1.52636e-08</me:pop>
      </me:population>
      <me:population time="1.58489e-09" logTime="-8.8">
        <me:pop ref="CH2oo.log">1</me:pop>
        <me:pop ref="APC">6.15599e-20</me:pop>
        <me:pop ref="Altamine2">3.37276e-10</me:pop>
        <me:pop ref="RC2.log">1.88784e-07</me:pop>
        <me:pop ref="Ring2.log">6.83517e-09</me:pop>
        <me:pop ref="Formamide2">1.19784e-08</me:pop>
        <me:pop ref="Formaldehyde.log">2.01364e-08</me:pop>
      </me:population>
      <me:population time="1.99526e-09" logTime="-8.7">
        <me:pop ref="CH2oo.log">1</me:pop>
        <me:pop ref="APC">6.21823e-20</me:pop>
        <me:pop ref="Altamine2">3.4158e-10</me:pop>
        <me:pop ref="RC2.log">2.08886e-07</me:pop>
        <me:pop ref="Ring2.log">7.17467e-09</me:pop>
        <me:pop ref="Formamide2">1.57421e-08</me:pop>
        <me:pop ref="Formaldehyde.log">2.63445e-08</me:pop>
      </me:population>
      <me:population time="2.51189e-09" logTime="-8.6">
        <me:pop ref="CH2oo.log">1</me:pop>
        <me:pop ref="APC">6.26233e-20</me:pop>
        <me:pop ref="Altamine2">3.44719e-10</me:pop>
        <me:pop ref="RC2.log">2.33251e-07</me:pop>
        <me:pop ref="Ring2.log">7.52906e-09</me:pop>
        <me:pop ref="Formamide2">2.052e-08</me:pop>
        <me:pop ref="Formaldehyde.log">3.42273e-08</me:pop>
      </me:population>
      <me:population time="3.16228e-09" logTime="-8.5">
        <me:pop ref="CH2oo.log">1</me:pop>
        <me:pop ref="APC">6.29367e-20</me:pop>
        <me:pop ref="Altamine2">3.46998e-10</me:pop>
        <me:pop ref="RC2.log">2.62823e-07</me:pop>
        <me:pop ref="Ring2.log">7.9156e-09</me:pop>
        <me:pop ref="Formamide2">2.65703e-08</me:pop>
        <me:pop ref="Formaldehyde.log">4.42124e-08</me:pop>
      </me:population>
      <me:population time="3.98107e-09" logTime="-8.4">
        <me:pop ref="CH2oo.log">1</me:pop>
        <me:pop ref="APC">6.31623e-20</me:pop>
        <me:pop ref="Altamine2">3.48651e-10</me:pop>
        <me:pop ref="RC2.log">2.98741e-07</me:pop>
        <me:pop ref="Ring2.log">8.35586e-09</me:pop>
        <me:pop ref="Formamide2">3.4219e-08</me:pop>
        <me:pop ref="Formaldehyde.log">5.6839e-08</me:pop>
      </me:population>
      <me:population time="5.01187e-09" logTime="-8.3">
        <me:pop ref="CH2oo.log">1</me:pop>
        <me:pop ref="APC">6.33319e-20</me:pop>
        <me:pop ref="Altamine2">3.49879e-10</me:pop>
        <me:pop ref="RC2.log">3.42352e-07</me:pop>
        <me:pop ref="Ring2.log">8.877e-09</me:pop>
        <me:pop ref="Formamide2">4.38776e-08</me:pop>
        <me:pop ref="Formaldehyde.log">7.2787e-08</me:pop>
      </me:population>
      <me:population time="6.30957e-09" logTime="-8.2">
        <me:pop ref="CH2oo.log">0.999999</me:pop>
        <me:pop ref="APC">6.3472e-20</me:pop>
        <me:pop ref="Altamine2">3.50861e-10</me:pop>
        <me:pop ref="RC2.log">3.95174e-07</me:pop>
        <me:pop ref="Ring2.log">9.5127e-09</me:pop>
        <me:pop ref="Formamide2">5.60661e-08</me:pop>
        <me:pop ref="Formaldehyde.log">9.2916e-08</me:pop>
      </me:population>
      <me:population time="7.94328e-09" logTime="-8.1">
        <me:pop ref="CH2oo.log">0.999999</me:pop>
        <me:pop ref="APC">6.36048e-20</me:pop>
        <me:pop ref="Altamine2">3.51755e-10</me:pop>
        <me:pop ref="RC2.log">4.58821e-07</me:pop>
        <me:pop ref="Ring2.log">1.03041e-08</me:pop>
        <me:pop ref="Formamide2">7.14428e-08</me:pop>
        <me:pop ref="Formaldehyde.log">1.18314e-07</me:pop>
      </me:population>
      <me:population time="1e-08" logTime="-8">
        <me:pop ref="CH2oo.log">0.999999</me:pop>
        <me:pop ref="APC">6.37466e-20</me:pop>
        <me:pop ref="Altamine2">3.52687e-10</me:pop>
        <me:pop ref="RC2.log">5.3486e-07</me:pop>
        <me:pop ref="Ring2.log">1.13008e-08</me:pop>
        <me:pop ref="Formamide2">9.08421e-08</me:pop>
        <me:pop ref="Formaldehyde.log">1.50361e-07</me:pop>
      </me:population>
      <me:population time="1.25893e-08" logTime="-7.9">
        <me:pop ref="CH2oo.log">0.999999</me:pop>
        <me:pop ref="APC">6.39079e-20</me:pop>
        <me:pop ref="Altamine2">3.53736e-10</me:pop>
        <me:pop ref="RC2.log">6.24602e-07</me:pop>
        <me:pop ref="Ring2.log">1.25636e-08</me:pop>
        <me:pop ref="Formamide2">1.15322e-07</me:pop>
        <me:pop ref="Formaldehyde.log">1.90806e-07</me:pop>
      </me:population>
      <me:population time="1.58489e-08" logTime="-7.8">
        <me:pop ref="CH2oo.log">0.999999</me:pop>
        <me:pop ref="APC">6.40936e-20</me:pop>
        <me:pop ref="Altamine2">3.54941e-10</me:pop>
        <me:pop ref="RC2.log">7.28809e-07</me:pop>
        <me:pop ref="Ring2.log">1.41682e-08</me:pop>
        <me:pop ref="Formamide2">1.46222e-07</me:pop>
        <me:pop ref="Formaldehyde.log">2.4187e-07</me:pop>
      </me:population>
      <me:population time="1.99526e-08" logTime="-7.7">
        <me:pop ref="CH2oo.log">0.999999</me:pop>
        <me:pop ref="APC">6.43045e-20</me:pop>
        <me:pop ref="Altamine2">3.56309e-10</me:pop>
        <me:pop ref="RC2.log">8.47328e-07</me:pop>
        <me:pop ref="Ring2.log">1.62103e-08</me:pop>
        <me:pop ref="Formamide2">1.85243e-07</me:pop>
        <me:pop ref="Formaldehyde.log">3.06365e-07</me:pop>
      </me:population>
      <me:population time="2.51189e-08" logTime="-7.6">
        <me:pop ref="CH2oo.log">0.999998</me:pop>
        <me:pop ref="APC">6.45382e-20</me:pop>
        <me:pop ref="Altamine2">3.57824e-10</me:pop>
        <me:pop ref="RC2.log">9.78635e-07</me:pop>
        <me:pop ref="Ring2.log">1.88125e-08</me:pop>
        <me:pop ref="Formamide2">2.34535e-07</me:pop>
        <me:pop ref="Formaldehyde.log">3.87856e-07</me:pop>
      </me:population>
      <me:population time="3.16228e-08" logTime="-7.5">
        <me:pop ref="CH2oo.log">0.999998</me:pop>
        <me:pop ref="APC">6.47886e-20</me:pop>
        <me:pop ref="Altamine2">3.59449e-10</me:pop>
        <me:pop ref="RC2.log">1.11939e-06</me:pop>
        <me:pop ref="Ring2.log">2.21315e-08</me:pop>
        <me:pop ref="Formamide2">2.96821e-07</me:pop>
        <me:pop ref="Formaldehyde.log">4.90852e-07</me:pop>
      </me:population>
      <me:population time="3.98107e-08" logTime="-7.4">
        <me:pop ref="CH2oo.log">0.999998</me:pop>
        <me:pop ref="APC">6.50462e-20</me:pop>
        <me:pop ref="Altamine2">3.61119e-10</me:pop>
        <me:pop ref="RC2.log">1.26415e-06</me:pop>
        <me:pop ref="Ring2.log">2.63668e-08</me:pop>
        <me:pop ref="Formamide2">3.7554e-07</me:pop>
        <me:pop ref="Formaldehyde.log">6.21054e-07</me:pop>
      </me:population>
      <me:population time="5.01187e-08" logTime="-7.3">
        <me:pop ref="CH2oo.log">0.999997</me:pop>
        <me:pop ref="APC">6.52976e-20</me:pop>
        <me:pop ref="Altamine2">3.6275e-10</me:pop>
        <me:pop ref="RC2.log">1.40546e-06</me:pop>
        <me:pop ref="Ring2.log">3.17704e-08</me:pop>
        <me:pop ref="Formamide2">4.75027e-07</me:pop>
        <me:pop ref="Formaldehyde.log">7.85645e-07</me:pop>
      </me:population>
      <me:population time="6.30957e-08" logTime="-7.2">
        <me:pop ref="CH2oo.log">0.999997</me:pop>
        <me:pop ref="APC">6.55275e-20</me:pop>
        <me:pop ref="Altamine2">3.64242e-10</me:pop>
        <me:pop ref="RC2.log">1.53467e-06</me:pop>
        <me:pop ref="Ring2.log">3.86586e-08</me:pop>
        <me:pop ref="Formamide2">6.00733e-07</me:pop>
        <me:pop ref="Formaldehyde.log">9.93657e-07</me:pop>
      </me:population>
      <me:population time="7.94328e-08" logTime="-7.1">
        <me:pop ref="CH2oo.log">0.999996</me:pop>
        <me:pop ref="APC">6.57211e-20</me:pop>
        <me:pop ref="Altamine2">3.65498e-10</me:pop>
        <me:pop ref="RC2.log">1.6435e-06</me:pop>
        <me:pop ref="Ring2.log">4.74248e-08</me:pop>
        <me:pop ref="Formamide2">7.59496e-07</me:pop>
        <me:pop ref="Formaldehyde.log">1.25642e-06</me:pop>
      </me:population>
      <me:population time="1e-07" logTime="-7">
        <me:pop ref="CH2oo.log">0.999996</me:pop>
        <me:pop ref="APC">6.58682e-20</me:pop>
        <me:pop ref="Altamine2">3.66453e-10</me:pop>
        <me:pop ref="RC2.log">1.72618e-06</me:pop>
        <me:pop ref="Ring2.log">5.85559e-08</me:pop>
        <me:pop ref="Formamide2">9.59881e-07</me:pop>
        <me:pop ref="Formaldehyde.log">1.58811e-06</me:pop>
      </me:population>
      <me:population time="1.25893e-07" logTime="-6.9">
        <me:pop ref="CH2oo.log">0.999995</me:pop>
        <me:pop ref="APC">6.59664e-20</me:pop>
        <me:pop ref="Altamine2">3.67092e-10</me:pop>
        <me:pop ref="RC2.log">1.78139e-06</me:pop>
        <me:pop ref="Ring2.log">7.26549e-08</me:pop>
        <me:pop ref="Formamide2">1.21261e-06</me:pop>
        <me:pop ref="Formaldehyde.log">2.00649e-06</me:pop>
      </me:population>
      <me:population time="1.58489e-07" logTime="-6.8">
        <me:pop ref="CH2oo.log">0.999994</me:pop>
        <me:pop ref="APC">6.60222e-20</me:pop>
        <me:pop ref="Altamine2">3.67455e-10</me:pop>
        <me:pop ref="RC2.log">1.81274e-06</me:pop>
        <me:pop ref="Ring2.log">9.04714e-08</me:pop>
        <me:pop ref="Formamide2">1.53115e-06</me:pop>
        <me:pop ref="Formaldehyde.log">2.53382e-06</me:pop>
      </me:population>
      <me:population time="1.99526e-07" logTime="-6.7">
        <me:pop ref="CH2oo.log">0.999993</me:pop>
        <me:pop ref="APC">6.6048e-20</me:pop>
        <me:pop ref="Altamine2">3.67625e-10</me:pop>
        <me:pop ref="RC2.log">1.82729e-06</me:pop>
        <me:pop ref="Ring2.log">1.12945e-07</me:pop>
        <me:pop ref="Formamide2">1.9324e-06</me:pop>
        <me:pop ref="Formaldehyde.log">3.1981e-06</me:pop>
      </me:population>
      <me:population time="2.51189e-07" logTime="-6.6">
        <me:pop ref="CH2oo.log">0.999992</me:pop>
        <me:pop ref="APC">6.60572e-20</me:pop>
        <me:pop ref="Altamine2">3.67688e-10</me:pop>
        <me:pop ref="RC2.log">1.83253e-06</me:pop>
        <me:pop ref="Ring2.log">1.4126e-07</me:pop>
        <me:pop ref="Formamide2">2.43767e-06</me:pop>
        <me:pop ref="Formaldehyde.log">4.0346e-06</me:pop>
      </me:population>
      <me:population time="3.16228e-07" logTime="-6.5">
        <me:pop ref="CH2oo.log">0.99999</me:pop>
        <me:pop ref="APC">6.60596e-20</me:pop>
        <me:pop ref="Altamine2">3.67707e-10</me:pop>
        <me:pop ref="RC2.log">1.83391e-06</me:pop>
        <me:pop ref="Ring2.log">1.76915e-07</me:pop>
        <me:pop ref="Formamide2">3.07381e-06</me:pop>
        <me:pop ref="Formaldehyde.log">5.08777e-06</me:pop>
      </me:population>
      <me:population time="3.98107e-07" logTime="-6.4">
        <me:pop ref="CH2oo.log">0.999988</me:pop>
        <me:pop ref="APC">6.60599e-20</me:pop>
        <me:pop ref="Altamine2">3.67713e-10</me:pop>
        <me:pop ref="RC2.log">1.83415e-06</me:pop>
        <me:pop ref="Ring2.log">2.21806e-07</me:pop>
        <me:pop ref="Formamide2">3.87468e-06</me:pop>
        <me:pop ref="Formaldehyde.log">6.41365e-06</me:pop>
      </me:population>
      <me:population time="5.01187e-07" logTime="-6.3">
        <me:pop ref="CH2oo.log">0.999985</me:pop>
        <me:pop ref="APC">6.60597e-20</me:pop>
        <me:pop ref="Altamine2">3.67719e-10</me:pop>
        <me:pop ref="RC2.log">1.83418e-06</me:pop>
        <me:pop ref="Ring2.log">2.7832e-07</me:pop>
        <me:pop ref="Formamide2">4.88291e-06</me:pop>
        <me:pop ref="Formaldehyde.log">8.08284e-06</me:pop>
      </me:population>
      <me:population time="6.30957e-07" logTime="-6.2">
        <me:pop ref="CH2oo.log">0.999981</me:pop>
        <me:pop ref="APC">6.60595e-20</me:pop>
        <me:pop ref="Altamine2">3.67725e-10</me:pop>
        <me:pop ref="RC2.log">1.83417e-06</me:pop>
        <me:pop ref="Ring2.log">3.49467e-07</me:pop>
        <me:pop ref="Formamide2">6.1522e-06</me:pop>
        <me:pop ref="Formaldehyde.log">1.01842e-05</me:pop>
      </me:population>
      <me:population time="7.94328e-07" logTime="-6.1">
        <me:pop ref="CH2oo.log">0.999977</me:pop>
        <me:pop ref="APC">6.60592e-20</me:pop>
        <me:pop ref="Altamine2">3.67733e-10</me:pop>
        <me:pop ref="RC2.log">1.83416e-06</me:pop>
        <me:pop ref="Ring2.log">4.39035e-07</me:pop>
        <me:pop ref="Formamide2">7.75013e-06</me:pop>
        <me:pop ref="Formaldehyde.log">1.28297e-05</me:pop>
      </me:population>
      <me:population time="1e-06" logTime="-6">
        <me:pop ref="CH2oo.log">0.999972</me:pop>
        <me:pop ref="APC">6.60589e-20</me:pop>
        <me:pop ref="Altamine2">3.67742e-10</me:pop>
        <me:pop ref="RC2.log">1.83415e-06</me:pop>
        <me:pop ref="Ring2.log">5.51794e-07</me:pop>
        <me:pop ref="Formamide2">9.7618e-06</me:pop>
        <me:pop ref="Formaldehyde.log">1.61601e-05</me:pop>
      </me:population>
      <me:population time="1.25893e-06" logTime="-5.9">
        <me:pop ref="CH2oo.log">0.999965</me:pop>
        <me:pop ref="APC">6.60584e-20</me:pop>
        <me:pop ref="Altamine2">3.67755e-10</me:pop>
        <me:pop ref="RC2.log">1.83414e-06</me:pop>
        <me:pop ref="Ring2.log">6.93748e-07</me:pop>
        <me:pop ref="Formamide2">1.22943e-05</me:pop>
        <me:pop ref="Formaldehyde.log">2.03528e-05</me:pop>
      </me:population>
      <me:population time="1.58489e-06" logTime="-5.8">
        <me:pop ref="CH2oo.log">0.999956</me:pop>
        <me:pop ref="APC">6.60578e-20</me:pop>
        <me:pop ref="Altamine2">3.6777e-10</me:pop>
        <me:pop ref="RC2.log">1.83412e-06</me:pop>
        <me:pop ref="Ring2.log">8.72456e-07</me:pop>
        <me:pop ref="Formamide2">1.54826e-05</me:pop>
        <me:pop ref="Formaldehyde.log">2.56312e-05</me:pop>
      </me:population>
      <me:population time="1.99526e-06" logTime="-5.7">
        <me:pop ref="CH2oo.log">0.999945</me:pop>
        <me:pop ref="APC">6.60571e-20</me:pop>
        <me:pop ref="Altamine2">3.67789e-10</me:pop>
        <me:pop ref="RC2.log">1.8341e-06</me:pop>
        <me:pop ref="Ring2.log">1.09743e-06</me:pop>
        <me:pop ref="Formamide2">1.94963e-05</me:pop>
        <me:pop ref="Formaldehyde.log">3.22761e-05</me:pop>
      </me:population>
      <me:population time="2.51189e-06" logTime="-5.6">
        <me:pop ref="CH2oo.log">0.999932</me:pop>
        <me:pop ref="APC">6.60562e-20</me:pop>
        <me:pop ref="Altamine2">3.67814e-10</me:pop>
        <me:pop ref="RC2.log">1.83408e-06</me:pop>
        <me:pop ref="Ring2.log">1.38066e-06</me:pop>
        <me:pop ref="Formamide2">2.45492e-05</me:pop>
        <me:pop ref="Formaldehyde.log">4.06414e-05</me:pop>
      </me:population>
      <me:population time="3.16228e-06" logTime="-5.5">
        <me:pop ref="CH2oo.log">0.999914</me:pop>
        <me:pop ref="APC">6.60551e-20</me:pop>
        <me:pop ref="Altamine2">3.67845e-10</me:pop>
        <me:pop ref="RC2.log">1.83405e-06</me:pop>
        <me:pop ref="Ring2.log">1.73722e-06</me:pop>
        <me:pop ref="Formamide2">3.09103e-05</me:pop>
        <me:pop ref="Formaldehyde.log">5.11726e-05</me:pop>
      </me:population>
      <me:population time="3.98107e-06" logTime="-5.4">
        <me:pop ref="CH2oo.log">0.999893</me:pop>
        <me:pop ref="APC">6.60536e-20</me:pop>
        <me:pop ref="Altamine2">3.67883e-10</me:pop>
        <me:pop ref="RC2.log">1.83401e-06</me:pop>
        <me:pop ref="Ring2.log">2.18609e-06</me:pop>
        <me:pop ref="Formamide2">3.89183e-05</me:pop>
        <me:pop ref="Formaldehyde.log">6.44304e-05</me:pop>
      </me:population>
      <me:population time="5.01187e-06" logTime="-5.3">
        <me:pop ref="CH2oo.log">0.999865</me:pop>
        <me:pop ref="APC">6.60518e-20</me:pop>
        <me:pop ref="Altamine2">3.67932e-10</me:pop>
        <me:pop ref="RC2.log">1.83396e-06</me:pop>
        <me:pop ref="Ring2.log">2.75117e-06</me:pop>
        <me:pop ref="Formamide2">4.89996e-05</me:pop>
        <me:pop ref="Formaldehyde.log">8.11205e-05</me:pop>
      </me:population>
      <me:population time="6.30957e-06" logTime="-5.2">
        <me:pop ref="CH2oo.log">0.999831</me:pop>
        <me:pop ref="APC">6.60496e-20</me:pop>
        <me:pop ref="Altamine2">3.67994e-10</me:pop>
        <me:pop ref="RC2.log">1.83389e-06</me:pop>
        <me:pop ref="Ring2.log">3.46254e-06</me:pop>
        <me:pop ref="Formamide2">6.16907e-05</me:pop>
        <me:pop ref="Formaldehyde.log">0.000102131</me:pop>
      </me:population>
      <me:population time="7.94328e-06" logTime="-5.1">
        <me:pop ref="CH2oo.log">0.999788</me:pop>
        <me:pop ref="APC">6.60467e-20</me:pop>
        <me:pop ref="Altamine2">3.68071e-10</me:pop>
        <me:pop ref="RC2.log">1.83382e-06</me:pop>
        <me:pop ref="Ring2.log">4.35807e-06</me:pop>
        <me:pop ref="Formamide2">7.76674e-05</me:pop>
        <me:pop ref="Formaldehyde.log">0.000128582</me:pop>
      </me:population>
      <me:population time="1e-05" logTime="-5">
        <me:pop ref="CH2oo.log">0.999733</me:pop>
        <me:pop ref="APC">6.60431e-20</me:pop>
        <me:pop ref="Altamine2">3.68168e-10</me:pop>
        <me:pop ref="RC2.log">1.83372e-06</me:pop>
        <me:pop ref="Ring2.log">5.48542e-06</me:pop>
        <me:pop ref="Formamide2">9.77797e-05</me:pop>
        <me:pop ref="Formaldehyde.log">0.000161879</me:pop>
      </me:population>
      <me:population time="1.25893e-05" logTime="-4.9">
        <me:pop ref="CH2oo.log">0.999664</me:pop>
        <me:pop ref="APC">6.60386e-20</me:pop>
        <me:pop ref="Altamine2">3.68291e-10</me:pop>
        <me:pop ref="RC2.log">1.83359e-06</me:pop>
        <me:pop ref="Ring2.log">6.90458e-06</me:pop>
        <me:pop ref="Formamide2">0.000123098</me:pop>
        <me:pop ref="Formaldehyde.log">0.000203795</me:pop>
      </me:population>
      <me:population time="1.58489e-05" logTime="-4.8">
        <me:pop ref="CH2oo.log">0.999578</me:pop>
        <me:pop ref="APC">6.60328e-20</me:pop>
        <me:pop ref="Altamine2">3.68445e-10</me:pop>
        <me:pop ref="RC2.log">1.83343e-06</me:pop>
        <me:pop ref="Ring2.log">8.69106e-06</me:pop>
        <me:pop ref="Formamide2">0.00015497</me:pop>
        <me:pop ref="Formaldehyde.log">0.00025656</me:pop>
      </me:population>
      <me:population time="1.99526e-05" logTime="-4.7">
        <me:pop ref="CH2oo.log">0.999469</me:pop>
        <me:pop ref="APC">6.60257e-20</me:pop>
        <me:pop ref="Altamine2">3.6864e-10</me:pop>
        <me:pop ref="RC2.log">1.83323e-06</me:pop>
        <me:pop ref="Ring2.log">1.09399e-05</me:pop>
        <me:pop ref="Formamide2">0.00019509</me:pop>
        <me:pop ref="Formaldehyde.log">0.000322981</me:pop>
      </me:population>
      <me:population time="2.51189e-05" logTime="-4.6">
        <me:pop ref="CH2oo.log">0.999332</me:pop>
        <me:pop ref="APC">6.60166e-20</me:pop>
        <me:pop ref="Altamine2">3.68884e-10</me:pop>
        <me:pop ref="RC2.log">1.83298e-06</me:pop>
        <me:pop ref="Ring2.log">1.37706e-05</me:pop>
        <me:pop ref="Formamide2">0.000245591</me:pop>
        <me:pop ref="Formaldehyde.log">0.000406589</me:pop>
      </me:population>
      <me:population time="3.16228e-05" logTime="-4.5">
        <me:pop ref="CH2oo.log">0.99916</me:pop>
        <me:pop ref="APC">6.60052e-20</me:pop>
        <me:pop ref="Altamine2">3.69192e-10</me:pop>
        <me:pop ref="RC2.log">1.83266e-06</me:pop>
        <me:pop ref="Ring2.log">1.73338e-05</me:pop>
        <me:pop ref="Formamide2">0.00030916</me:pop>
        <me:pop ref="Formaldehyde.log">0.00051183</me:pop>
      </me:population>
      <me:population time="3.98107e-05" logTime="-4.4">
        <me:pop ref="CH2oo.log">0.998943</me:pop>
        <me:pop ref="APC">6.59909e-20</me:pop>
        <me:pop ref="Altamine2">3.69579e-10</me:pop>
        <me:pop ref="RC2.log">1.83227e-06</me:pop>
        <me:pop ref="Ring2.log">2.18187e-05</me:pop>
        <me:pop ref="Formamide2">0.000389172</me:pop>
        <me:pop ref="Formaldehyde.log">0.000644295</me:pop>
      </me:population>
      <me:population time="5.01187e-05" logTime="-4.3">
        <me:pop ref="CH2oo.log">0.99867</me:pop>
        <me:pop ref="APC">6.59729e-20</me:pop>
        <me:pop ref="Altamine2">3.70067e-10</me:pop>
        <me:pop ref="RC2.log">1.83177e-06</me:pop>
        <me:pop ref="Ring2.log">2.74634e-05</me:pop>
        <me:pop ref="Formamide2">0.000489876</me:pop>
        <me:pop ref="Formaldehyde.log">0.000811016</me:pop>
      </me:population>
      <me:population time="6.30957e-05" logTime="-4.2">
        <me:pop ref="CH2oo.log">0.998326</me:pop>
        <me:pop ref="APC">6.59502e-20</me:pop>
        <me:pop ref="Altamine2">3.7068e-10</me:pop>
        <me:pop ref="RC2.log">1.83113e-06</me:pop>
        <me:pop ref="Ring2.log">3.45675e-05</me:pop>
        <me:pop ref="Formamide2">0.000616616</me:pop>
        <me:pop ref="Formaldehyde.log">0.00102084</me:pop>
      </me:population>
      <me:population time="7.94328e-05" logTime="-4.1">
        <me:pop ref="CH2oo.log">0.997894</me:pop>
        <me:pop ref="APC">6.59216e-20</me:pop>
        <me:pop ref="Altamine2">3.71452e-10</me:pop>
        <me:pop ref="RC2.log">1.83034e-06</me:pop>
        <me:pop ref="Ring2.log">4.35076e-05</me:pop>
        <me:pop ref="Formamide2">0.000776111</me:pop>
        <me:pop ref="Formaldehyde.log">0.00128489</me:pop>
      </me:population>
      <me:population time="0.0001" logTime="-4">
        <me:pop ref="CH2oo.log">0.997349</me:pop>
        <me:pop ref="APC">6.58856e-20</me:pop>
        <me:pop ref="Altamine2">3.72424e-10</me:pop>
        <me:pop ref="RC2.log">1.82934e-06</me:pop>
        <me:pop ref="Ring2.log">5.47569e-05</me:pop>
        <me:pop ref="Formamide2">0.000976804</me:pop>
        <me:pop ref="Formaldehyde.log">0.00161715</me:pop>
      </me:population>
      <me:population time="0.000125893" logTime="-3.9">
        <me:pop ref="CH2oo.log">0.996665</me:pop>
        <me:pop ref="APC">6.58404e-20</me:pop>
        <me:pop ref="Altamine2">3.73646e-10</me:pop>
        <me:pop ref="RC2.log">1.82809e-06</me:pop>
        <me:pop ref="Ring2.log">6.89103e-05</me:pop>
        <me:pop ref="Formamide2">0.00122931</me:pop>
        <me:pop ref="Formaldehyde.log">0.00203519</me:pop>
      </me:population>
      <me:population time="0.000158489" logTime="-3.8">
        <me:pop ref="CH2oo.log">0.995803</me:pop>
        <me:pop ref="APC">6.57835e-20</me:pop>
        <me:pop ref="Altamine2">3.75184e-10</me:pop>
        <me:pop ref="RC2.log">1.82651e-06</me:pop>
        <me:pop ref="Ring2.log">8.67146e-05</me:pop>
        <me:pop ref="Formamide2">0.00154694</me:pop>
        <me:pop ref="Formaldehyde.log">0.00256105</me:pop>
      </me:population>
      <me:population time="0.000199526" logTime="-3.7">
        <me:pop ref="CH2oo.log">0.99472</me:pop>
        <me:pop ref="APC">6.57119e-20</me:pop>
        <me:pop ref="Altamine2">3.77118e-10</me:pop>
        <me:pop ref="RC2.log">1.82452e-06</me:pop>
        <me:pop ref="Ring2.log">0.000109107</me:pop>
        <me:pop ref="Formamide2">0.00194643</me:pop>
        <me:pop ref="Formaldehyde.log">0.00322243</me:pop>
      </me:population>
      <me:population time="0.000251189" logTime="-3.6">
        <me:pop ref="CH2oo.log">0.993358</me:pop>
        <me:pop ref="APC">6.5622e-20</me:pop>
        <me:pop ref="Altamine2">3.7955e-10</me:pop>
        <me:pop ref="RC2.log">1.82202e-06</me:pop>
        <me:pop ref="Ring2.log">0.000137263</me:pop>
        <me:pop ref="Formamide2">0.00244874</me:pop>
        <me:pop ref="Formaldehyde.log">0.00405403</me:pop>
      </me:population>
      <me:population time="0.000316228" logTime="-3.5">
        <me:pop ref="CH2oo.log">0.991646</me:pop>
        <me:pop ref="APC">6.55089e-20</me:pop>
        <me:pop ref="Altamine2">3.82607e-10</me:pop>
        <me:pop ref="RC2.log">1.81888e-06</me:pop>
        <me:pop ref="Ring2.log">0.000172654</me:pop>
        <me:pop ref="Formamide2">0.00308013</me:pop>
        <me:pop ref="Formaldehyde.log">0.00509933</me:pop>
      </me:population>
      <me:population time="0.000398107" logTime="-3.4">
        <me:pop ref="CH2oo.log">0.989495</me:pop>
        <me:pop ref="APC">6.53668e-20</me:pop>
        <me:pop ref="Altamine2">3.86447e-10</me:pop>
        <me:pop ref="RC2.log">1.81494e-06</me:pop>
        <me:pop ref="Ring2.log">0.000217122</me:pop>
        <me:pop ref="Formamide2">0.00387346</me:pop>
        <me:pop ref="Formaldehyde.log">0.00641273</me:pop>
      </me:population>
      <me:population time="0.000501187" logTime="-3.3">
        <me:pop ref="CH2oo.log">0.986793</me:pop>
        <me:pop ref="APC">6.51883e-20</me:pop>
        <me:pop ref="Altamine2">3.91271e-10</me:pop>
        <me:pop ref="RC2.log">1.80998e-06</me:pop>
        <me:pop ref="Ring2.log">0.000272966</me:pop>
        <me:pop ref="Formamide2">0.00486975</me:pop>
        <me:pop ref="Formaldehyde.log">0.00806215</me:pop>
      </me:population>
      <me:population time="0.000630957" logTime="-3.2">
        <me:pop ref="CH2oo.log">0.983403</me:pop>
        <me:pop ref="APC">6.49643e-20</me:pop>
        <me:pop ref="Altamine2">3.97324e-10</me:pop>
        <me:pop ref="RC2.log">1.80376e-06</me:pop>
        <me:pop ref="Ring2.log">0.000343054</me:pop>
        <me:pop ref="Formamide2">0.00612015</me:pop>
        <me:pop ref="Formaldehyde.log">0.0101322</me:pop>
      </me:population>
      <me:population time="0.000794328" logTime="-3.1">
        <me:pop ref="CH2oo.log">0.979151</me:pop>
        <me:pop ref="APC">6.46834e-20</me:pop>
        <me:pop ref="Altamine2">4.04915e-10</me:pop>
        <me:pop ref="RC2.log">1.79596e-06</me:pop>
        <me:pop ref="Ring2.log">0.000430947</me:pop>
        <me:pop ref="Formamide2">0.00768819</me:pop>
        <me:pop ref="Formaldehyde.log">0.0127282</me:pop>
      </me:population>
      <me:population time="0.001" logTime="-3">
        <me:pop ref="CH2oo.log">0.973824</me:pop>
        <me:pop ref="APC">6.43315e-20</me:pop>
        <me:pop ref="Altamine2">4.14425e-10</me:pop>
        <me:pop ref="RC2.log">1.78619e-06</me:pop>
        <me:pop ref="Ring2.log">0.000541057</me:pop>
        <me:pop ref="Formamide2">0.0096526</me:pop>
        <me:pop ref="Formaldehyde.log">0.0159804</me:pop>
      </me:population>
      <me:population time="0.00125893" logTime="-2.9">
        <me:pop ref="CH2oo.log">0.967159</me:pop>
        <me:pop ref="APC">6.38913e-20</me:pop>
        <me:pop ref="Altamine2">4.26324e-10</me:pop>
        <me:pop ref="RC2.log">1.77397e-06</me:pop>
        <me:pop ref="Ring2.log">0.000678826</me:pop>
        <me:pop ref="Formamide2">0.0121105</me:pop>
        <me:pop ref="Formaldehyde.log">0.0200496</me:pop>
      </me:population>
      <me:population time="0.00158489" logTime="-2.8">
        <me:pop ref="CH2oo.log">0.958834</me:pop>
        <me:pop ref="APC">6.33413e-20</me:pop>
        <me:pop ref="Altamine2">4.41189e-10</me:pop>
        <me:pop ref="RC2.log">1.7587e-06</me:pop>
        <me:pop ref="Ring2.log">0.000850928</me:pop>
        <me:pop ref="Formamide2">0.0151808</me:pop>
        <me:pop ref="Formaldehyde.log">0.0251327</me:pop>
      </me:population>
      <me:population time="0.00199526" logTime="-2.7">
        <me:pop ref="CH2oo.log">0.948454</me:pop>
        <me:pop ref="APC">6.26556e-20</me:pop>
        <me:pop ref="Altamine2">4.5972e-10</me:pop>
        <me:pop ref="RC2.log">1.73966e-06</me:pop>
        <me:pop ref="Ring2.log">0.00106549</me:pop>
        <me:pop ref="Formamide2">0.0190086</me:pop>
        <me:pop ref="Formaldehyde.log">0.0314699</me:pop>
      </me:population>
      <me:population time="0.00251189" logTime="-2.6">
        <me:pop ref="CH2oo.log">0.935547</me:pop>
        <me:pop ref="APC">6.18029e-20</me:pop>
        <me:pop ref="Altamine2">4.82764e-10</me:pop>
        <me:pop ref="RC2.log">1.71598e-06</me:pop>
        <me:pop ref="Ring2.log">0.0013323</me:pop>
        <me:pop ref="Formamide2">0.0237687</me:pop>
        <me:pop ref="Formaldehyde.log">0.0393504</me:pop>
      </me:population>
      <me:population time="0.00316228" logTime="-2.5">
        <me:pop ref="CH2oo.log">0.919547</me:pop>
        <me:pop ref="APC">6.07459e-20</me:pop>
        <me:pop ref="Altamine2">5.1133e-10</me:pop>
        <me:pop ref="RC2.log">1.68664e-06</me:pop>
        <me:pop ref="Ring2.log">0.00166304</me:pop>
        <me:pop ref="Formamide2">0.0296692</me:pop>
        <me:pop ref="Formaldehyde.log">0.0491191</me:pop>
      </me:population>
      <me:population time="0.00398107" logTime="-2.4">
        <me:pop ref="CH2oo.log">0.899793</me:pop>
        <me:pop ref="APC">5.9441e-20</me:pop>
        <me:pop ref="Altamine2">5.46598e-10</me:pop>
        <me:pop ref="RC2.log">1.6504e-06</me:pop>
        <me:pop ref="Ring2.log">0.00207139</me:pop>
        <me:pop ref="Formamide2">0.0369543</me:pop>
        <me:pop ref="Formaldehyde.log">0.0611799</me:pop>
      </me:population>
      <me:population time="0.00501187" logTime="-2.3">
        <me:pop ref="CH2oo.log">0.875526</me:pop>
        <me:pop ref="APC">5.78379e-20</me:pop>
        <me:pop ref="Altamine2">5.89923e-10</me:pop>
        <me:pop ref="RC2.log">1.60589e-06</me:pop>
        <me:pop ref="Ring2.log">0.00257301</me:pop>
        <me:pop ref="Formamide2">0.0459036</me:pop>
        <me:pop ref="Formaldehyde.log">0.0759959</me:pop>
      </me:population>
      <me:population time="0.00630957" logTime="-2.2">
        <me:pop ref="CH2oo.log">0.845904</me:pop>
        <me:pop ref="APC">5.5881e-20</me:pop>
        <me:pop ref="Altamine2">6.42809e-10</me:pop>
        <me:pop ref="RC2.log">1.55156e-06</me:pop>
        <me:pop ref="Ring2.log">0.00318533</me:pop>
        <me:pop ref="Formamide2">0.0568276</me:pop>
        <me:pop ref="Formaldehyde.log">0.0940813</me:pop>
      </me:population>
      <me:population time="0.00794328" logTime="-2.1">
        <me:pop ref="CH2oo.log">0.810033</me:pop>
        <me:pop ref="APC">5.35114e-20</me:pop>
        <me:pop ref="Altamine2">7.06851e-10</me:pop>
        <me:pop ref="RC2.log">1.48577e-06</me:pop>
        <me:pop ref="Ring2.log">0.00392683</me:pop>
        <me:pop ref="Formamide2">0.0700562</me:pop>
        <me:pop ref="Formaldehyde.log">0.115982</me:pop>
      </me:population>
      <me:population time="0.01" logTime="-2">
        <me:pop ref="CH2oo.log">0.76703</me:pop>
        <me:pop ref="APC">5.06706e-20</me:pop>
        <me:pop ref="Altamine2">7.83628e-10</me:pop>
        <me:pop ref="RC2.log">1.40689e-06</me:pop>
        <me:pop ref="Ring2.log">0.00481577</me:pop>
        <me:pop ref="Formamide2">0.0859153</me:pop>
        <me:pop ref="Formaldehyde.log">0.142238</me:pop>
      </me:population>
      <me:population time="0.0125893" logTime="-1.9">
        <me:pop ref="CH2oo.log">0.716123</me:pop>
        <me:pop ref="APC">4.73076e-20</me:pop>
        <me:pop ref="Altamine2">8.74516e-10</me:pop>
        <me:pop ref="RC2.log">1.31352e-06</me:pop>
        <me:pop ref="Ring2.log">0.00586809</me:pop>
        <me:pop ref="Formamide2">0.104689</me:pop>
        <me:pop ref="Formaldehyde.log">0.173319</me:pop>
      </me:population>
      <me:population time="0.0158489" logTime="-1.8">
        <me:pop ref="CH2oo.log">0.656811</me:pop>
        <me:pop ref="APC">4.33894e-20</me:pop>
        <me:pop ref="Altamine2">9.8041e-10</me:pop>
        <me:pop ref="RC2.log">1.20473e-06</me:pop>
        <me:pop ref="Ring2.log">0.00709415</me:pop>
        <me:pop ref="Formamide2">0.126563</me:pop>
        <me:pop ref="Formaldehyde.log">0.209531</me:pop>
      </me:population>
      <me:population time="0.0199526" logTime="-1.7">
        <me:pop ref="CH2oo.log">0.589076</me:pop>
        <me:pop ref="APC">3.89148e-20</me:pop>
        <me:pop ref="Altamine2">1.10134e-09</me:pop>
        <me:pop ref="RC2.log">1.08049e-06</me:pop>
        <me:pop ref="Ring2.log">0.00849433</me:pop>
        <me:pop ref="Formamide2">0.151542</me:pop>
        <me:pop ref="Formaldehyde.log">0.250887</me:pop>
      </me:population>
      <me:population time="0.0251189" logTime="-1.6">
        <me:pop ref="CH2oo.log">0.513645</me:pop>
        <me:pop ref="APC">3.39317e-20</me:pop>
        <me:pop ref="Altamine2">1.23601e-09</me:pop>
        <me:pop ref="RC2.log">9.42129e-07</me:pop>
        <me:pop ref="Ring2.log">0.0100536</me:pop>
        <me:pop ref="Formamide2">0.17936</me:pop>
        <me:pop ref="Formaldehyde.log">0.296941</me:pop>
      </me:population>
      <me:population time="0.0316228" logTime="-1.5">
        <me:pop ref="CH2oo.log">0.432261</me:pop>
        <me:pop ref="APC">2.85555e-20</me:pop>
        <me:pop ref="Altamine2">1.38131e-09</me:pop>
        <me:pop ref="RC2.log">7.92855e-07</me:pop>
        <me:pop ref="Ring2.log">0.0117359</me:pop>
        <me:pop ref="Formamide2">0.209373</me:pop>
        <me:pop ref="Formaldehyde.log">0.346629</me:pop>
      </me:population>
      <me:population time="0.0398107" logTime="-1.4">
        <me:pop ref="CH2oo.log">0.347882</me:pop>
        <me:pop ref="APC">2.29813e-20</me:pop>
        <me:pop ref="Altamine2">1.53196e-09</me:pop>
        <me:pop ref="RC2.log">6.38087e-07</me:pop>
        <me:pop ref="Ring2.log">0.0134801</me:pop>
        <me:pop ref="Formamide2">0.240491</me:pop>
        <me:pop ref="Formaldehyde.log">0.398146</me:pop>
      </me:population>
      <me:population time="0.0501187" logTime="-1.3">
        <me:pop ref="CH2oo.log">0.264665</me:pop>
        <me:pop ref="APC">1.7484e-20</me:pop>
        <me:pop ref="Altamine2">1.68053e-09</me:pop>
        <me:pop ref="RC2.log">4.8545e-07</me:pop>
        <me:pop ref="Ring2.log">0.0152003</me:pop>
        <me:pop ref="Formamide2">0.27118</me:pop>
        <me:pop ref="Formaldehyde.log">0.448954</me:pop>
      </me:population>
      <me:population time="0.0630957" logTime="-1.2">
        <me:pop ref="CH2oo.log">0.187594</me:pop>
        <me:pop ref="APC">1.23926e-20</me:pop>
        <me:pop ref="Altamine2">1.81813e-09</me:pop>
        <me:pop ref="RC2.log">3.44086e-07</me:pop>
        <me:pop ref="Ring2.log">0.0167935</me:pop>
        <me:pop ref="Formamide2">0.299603</me:pop>
        <me:pop ref="Formaldehyde.log">0.496009</me:pop>
      </me:population>
      <me:population time="0.0794328" logTime="-1.1">
        <me:pop ref="CH2oo.log">0.121629</me:pop>
        <me:pop ref="APC">8.03489e-21</me:pop>
        <me:pop ref="Altamine2">1.9359e-09</me:pop>
        <me:pop ref="RC2.log">2.23092e-07</me:pop>
        <me:pop ref="Ring2.log">0.0181571</me:pop>
        <me:pop ref="Formamide2">0.32393</me:pop>
        <me:pop ref="Formaldehyde.log">0.536284</me:pop>
      </me:population>
      <me:population time="0.1" logTime="-1">
        <me:pop ref="CH2oo.log">0.0704903</me:pop>
        <me:pop ref="APC">4.65664e-21</me:pop>
        <me:pop ref="Altamine2">2.02721e-09</me:pop>
        <me:pop ref="RC2.log">1.29294e-07</me:pop>
        <me:pop ref="Ring2.log">0.0192142</me:pop>
        <me:pop ref="Formamide2">0.342789</me:pop>
        <me:pop ref="Formaldehyde.log">0.567506</me:pop>
      </me:population>
      <me:population time="0.125893" logTime="-0.9">
        <me:pop ref="CH2oo.log">0.0354716</me:pop>
        <me:pop ref="APC">2.34328e-21</me:pop>
        <me:pop ref="Altamine2">2.08973e-09</me:pop>
        <me:pop ref="RC2.log">6.50623e-08</me:pop>
        <me:pop ref="Ring2.log">0.0199381</me:pop>
        <me:pop ref="Formamide2">0.355703</me:pop>
        <me:pop ref="Formaldehyde.log">0.588887</me:pop>
      </me:population>
      <me:population time="0.158489" logTime="-0.8">
        <me:pop ref="CH2oo.log">0.014942</me:pop>
        <me:pop ref="APC">9.8708e-22</me:pop>
        <me:pop ref="Altamine2">2.12638e-09</me:pop>
        <me:pop ref="RC2.log">2.74067e-08</me:pop>
        <me:pop ref="Ring2.log">0.0203624</me:pop>
        <me:pop ref="Formamide2">0.363274</me:pop>
        <me:pop ref="Formaldehyde.log">0.601421</me:pop>
      </me:population>
      <me:population time="0.199526" logTime="-0.7">
        <me:pop ref="CH2oo.log">0.00503173</me:pop>
        <me:pop ref="APC">3.324e-22</me:pop>
        <me:pop ref="Altamine2">2.14407e-09</me:pop>
        <me:pop ref="RC2.log">9.22922e-09</me:pop>
        <me:pop ref="Ring2.log">0.0205673</me:pop>
        <me:pop ref="Formamide2">0.366929</me:pop>
        <me:pop ref="Formaldehyde.log">0.607472</me:pop>
      </me:population>
      <me:population time="0.251189" logTime="-0.6">
        <me:pop ref="CH2oo.log">0.0012783</me:pop>
        <me:pop ref="APC">8.44456e-23</me:pop>
        <me:pop ref="Altamine2">2.15077e-09</me:pop>
        <me:pop ref="RC2.log">2.34467e-09</me:pop>
        <me:pop ref="Ring2.log">0.0206449</me:pop>
        <me:pop ref="Formamide2">0.368313</me:pop>
        <me:pop ref="Formaldehyde.log">0.609763</me:pop>
      </me:population>
      <me:population time="0.316228" logTime="-0.5">
        <me:pop ref="CH2oo.log">0.000227755</me:pop>
        <me:pop ref="APC">1.50457e-23</me:pop>
        <me:pop ref="Altamine2">2.15265e-09</me:pop>
        <me:pop ref="RC2.log">4.17749e-10</me:pop>
        <me:pop ref="Ring2.log">0.0206666</me:pop>
        <me:pop ref="Formamide2">0.368701</me:pop>
        <me:pop ref="Formaldehyde.log">0.610405</me:pop>
      </me:population>
      <me:population time="0.398107" logTime="-0.4">
        <me:pop ref="CH2oo.log">2.59611e-05</me:pop>
        <me:pop ref="APC">1.71501e-24</me:pop>
        <me:pop ref="Altamine2">2.15301e-09</me:pop>
        <me:pop ref="RC2.log">4.76181e-11</me:pop>
        <me:pop ref="Ring2.log">0.0206708</me:pop>
        <me:pop ref="Formamide2">0.368775</me:pop>
        <me:pop ref="Formaldehyde.log">0.610528</me:pop>
      </me:population>
      <me:population time="0.501187" logTime="-0.3">
        <me:pop ref="CH2oo.log">1.68646e-06</me:pop>
        <me:pop ref="APC">1.11409e-25</me:pop>
        <me:pop ref="Altamine2">2.15305e-09</me:pop>
        <me:pop ref="RC2.log">3.09331e-12</me:pop>
        <me:pop ref="Ring2.log">0.0206713</me:pop>
        <me:pop ref="Formamide2">0.368784</me:pop>
        <me:pop ref="Formaldehyde.log">0.610543</me:pop>
      </me:population>
      <me:population time="0.630957" logTime="-0.2">
        <me:pop ref="CH2oo.log">5.39751e-08</me:pop>
        <me:pop ref="APC">3.56564e-27</me:pop>
        <me:pop ref="Altamine2">2.15306e-09</me:pop>
        <me:pop ref="RC2.log">9.90014e-14</me:pop>
        <me:pop ref="Ring2.log">0.0206713</me:pop>
        <me:pop ref="Formamide2">0.368785</me:pop>
        <me:pop ref="Formaldehyde.log">0.610544</me:pop>
      </me:population>
      <me:population time="0.794328" logTime="-0.1">
        <me:pop ref="CH2oo.log">7.08555e-10</me:pop>
        <me:pop ref="APC">4.68171e-29</me:pop>
        <me:pop ref="Altamine2">2.15306e-09</me:pop>
        <me:pop ref="RC2.log">1.29964e-15</me:pop>
        <me:pop ref="Ring2.log">0.0206713</me:pop>
        <me:pop ref="Formamide2">0.368785</me:pop>
        <me:pop ref="Formaldehyde.log">0.610544</me:pop>
      </me:population>
      <me:population time="1" logTime="0">
        <me:pop ref="CH2oo.log">3.02903e-12</me:pop>
        <me:pop ref="APC">2.09526e-31</me:pop>
        <me:pop ref="Altamine2">2.15306e-09</me:pop>
        <me:pop ref="RC2.log">5.55586e-18</me:pop>
        <me:pop ref="Ring2.log">0.0206713</me:pop>
        <me:pop ref="Formamide2">0.368785</me:pop>
        <me:pop ref="Formaldehyde.log">0.610544</me:pop>
      </me:population>
      <me:population time="1.25893" logTime="0.1">
        <me:pop ref="CH2oo.log">3.1537e-15</me:pop>
        <me:pop ref="APC">9.63438e-33</me:pop>
        <me:pop ref="Altamine2">2.15306e-09</me:pop>
        <me:pop ref="RC2.log">5.78453e-21</me:pop>
        <me:pop ref="Ring2.log">0.0206713</me:pop>
        <me:pop ref="Formamide2">0.368785</me:pop>
        <me:pop ref="Formaldehyde.log">0.610544</me:pop>
      </me:population>
      <me:population time="1.58489" logTime="0.2">
        <me:pop ref="CH2oo.log">5.54749e-19</me:pop>
        <me:pop ref="APC">9.42608e-33</me:pop>
        <me:pop ref="Altamine2">2.15306e-09</me:pop>
        <me:pop ref="RC2.log">1.01752e-24</me:pop>
        <me:pop ref="Ring2.log">0.0206713</me:pop>
        <me:pop ref="Formamide2">0.368785</me:pop>
        <me:pop ref="Formaldehyde.log">0.610544</me:pop>
      </me:population>
      <me:population time="1.99526" logTime="0.3">
        <me:pop ref="CH2oo.log">1.04035e-23</me:pop>
        <me:pop ref="APC">9.42604e-33</me:pop>
        <me:pop ref="Altamine2">2.15306e-09</me:pop>
        <me:pop ref="RC2.log">1.90822e-29</me:pop>
        <me:pop ref="Ring2.log">0.0206713</me:pop>
        <me:pop ref="Formamide2">0.368785</me:pop>
        <me:pop ref="Formaldehyde.log">0.610544</me:pop>
      </me:population>
      <me:population time="2.51189" logTime="0.4">
        <me:pop ref="CH2oo.log">4.53728e-29</me:pop>
        <me:pop ref="APC">9.42604e-33</me:pop>
        <me:pop ref="Altamine2">2.15306e-09</me:pop>
        <me:pop ref="RC2.log">8.94364e-35</me:pop>
        <me:pop ref="Ring2.log">0.0206713</me:pop>
        <me:pop ref="Formamide2">0.368785</me:pop>
        <me:pop ref="Formaldehyde.log">0.610544</me:pop>
      </me:population>
      <me:population time="3.16228" logTime="0.5">
        <me:pop ref="CH2oo.log">3.37223e-29</me:pop>
        <me:pop ref="APC">9.42604e-33</me:pop>
        <me:pop ref="Altamine2">2.15306e-09</me:pop>
        <me:pop ref="RC2.log">6.80671e-35</me:pop>
        <me:pop ref="Ring2.log">0.0206713</me:pop>
        <me:pop ref="Formamide2">0.368785</me:pop>
        <me:pop ref="Formaldehyde.log">0.610544</me:pop>
      </me:population>
      <me:population time="3.98107" logTime="0.6">
        <me:pop ref="CH2oo.log">3.37223e-29</me:pop>
        <me:pop ref="APC">9.42604e-33</me:pop>
        <me:pop ref="Altamine2">2.15306e-09</me:pop>
        <me:pop ref="RC2.log">6.80671e-35</me:pop>
        <me:pop ref="Ring2.log">0.0206713</me:pop>
        <me:pop ref="Formamide2">0.368785</me:pop>
        <me:pop ref="Formaldehyde.log">0.610544</me:pop>
      </me:population>
      <me:population time="5.01187" logTime="0.7">
        <me:pop ref="CH2oo.log">3.37223e-29</me:pop>
        <me:pop ref="APC">9.42604e-33</me:pop>
        <me:pop ref="Altamine2">2.15306e-09</me:pop>
        <me:pop ref="RC2.log">6.80671e-35</me:pop>
        <me:pop ref="Ring2.log">0.0206713</me:pop>
        <me:pop ref="Formamide2">0.368785</me:pop>
        <me:pop ref="Formaldehyde.log">0.610544</me:pop>
      </me:population>
      <me:population time="6.30957" logTime="0.8">
        <me:pop ref="CH2oo.log">3.37223e-29</me:pop>
        <me:pop ref="APC">9.42604e-33</me:pop>
        <me:pop ref="Altamine2">2.15306e-09</me:pop>
        <me:pop ref="RC2.log">6.80671e-35</me:pop>
        <me:pop ref="Ring2.log">0.0206713</me:pop>
        <me:pop ref="Formamide2">0.368785</me:pop>
        <me:pop ref="Formaldehyde.log">0.610544</me:pop>
      </me:population>
      <me:population time="7.94328" logTime="0.9">
        <me:pop ref="CH2oo.log">3.37223e-29</me:pop>
        <me:pop ref="APC">9.42604e-33</me:pop>
        <me:pop ref="Altamine2">2.15306e-09</me:pop>
        <me:pop ref="RC2.log">6.80671e-35</me:pop>
        <me:pop ref="Ring2.log">0.0206713</me:pop>
        <me:pop ref="Formamide2">0.368785</me:pop>
        <me:pop ref="Formaldehyde.log">0.610544</me:pop>
      </me:population>
      <me:population time="10" logTime="1">
        <me:pop ref="CH2oo.log">3.37223e-29</me:pop>
        <me:pop ref="APC">9.42604e-33</me:pop>
        <me:pop ref="Altamine2">2.15306e-09</me:pop>
        <me:pop ref="RC2.log">6.80671e-35</me:pop>
        <me:pop ref="Ring2.log">0.0206713</me:pop>
        <me:pop ref="Formamide2">0.368785</me:pop>
        <me:pop ref="Formaldehyde.log">0.610544</me:pop>
      </me:population>
      <me:population time="12.5893" logTime="1.1">
        <me:pop ref="CH2oo.log">3.37223e-29</me:pop>
        <me:pop ref="APC">9.42604e-33</me:pop>
        <me:pop ref="Altamine2">2.15306e-09</me:pop>
        <me:pop ref="RC2.log">6.80671e-35</me:pop>
        <me:pop ref="Ring2.log">0.0206713</me:pop>
        <me:pop ref="Formamide2">0.368785</me:pop>
        <me:pop ref="Formaldehyde.log">0.610544</me:pop>
      </me:population>
      <me:population time="15.8489" logTime="1.2">
        <me:pop ref="CH2oo.log">3.37223e-29</me:pop>
        <me:pop ref="APC">9.42604e-33</me:pop>
        <me:pop ref="Altamine2">2.15306e-09</me:pop>
        <me:pop ref="RC2.log">6.80671e-35</me:pop>
        <me:pop ref="Ring2.log">0.0206713</me:pop>
        <me:pop ref="Formamide2">0.368785</me:pop>
        <me:pop ref="Formaldehyde.log">0.610544</me:pop>
      </me:population>
      <me:population time="19.9526" logTime="1.3">
        <me:pop ref="CH2oo.log">3.37223e-29</me:pop>
        <me:pop ref="APC">9.42604e-33</me:pop>
        <me:pop ref="Altamine2">2.15306e-09</me:pop>
        <me:pop ref="RC2.log">6.80671e-35</me:pop>
        <me:pop ref="Ring2.log">0.0206713</me:pop>
        <me:pop ref="Formamide2">0.368785</me:pop>
        <me:pop ref="Formaldehyde.log">0.610544</me:pop>
      </me:population>
      <me:population time="25.1189" logTime="1.4">
        <me:pop ref="CH2oo.log">3.37223e-29</me:pop>
        <me:pop ref="APC">9.42604e-33</me:pop>
        <me:pop ref="Altamine2">2.15306e-09</me:pop>
        <me:pop ref="RC2.log">6.80671e-35</me:pop>
        <me:pop ref="Ring2.log">0.0206713</me:pop>
        <me:pop ref="Formamide2">0.368785</me:pop>
        <me:pop ref="Formaldehyde.log">0.610544</me:pop>
      </me:population>
      <me:population time="31.6228" logTime="1.5">
        <me:pop ref="CH2oo.log">3.37223e-29</me:pop>
        <me:pop ref="APC">9.42604e-33</me:pop>
        <me:pop ref="Altamine2">2.15306e-09</me:pop>
        <me:pop ref="RC2.log">6.8067e-35</me:pop>
        <me:pop ref="Ring2.log">0.0206713</me:pop>
        <me:pop ref="Formamide2">0.368785</me:pop>
        <me:pop ref="Formaldehyde.log">0.610544</me:pop>
      </me:population>
      <me:population time="39.8107" logTime="1.6">
        <me:pop ref="CH2oo.log">3.37223e-29</me:pop>
        <me:pop ref="APC">9.42604e-33</me:pop>
        <me:pop ref="Altamine2">2.15306e-09</me:pop>
        <me:pop ref="RC2.log">6.8067e-35</me:pop>
        <me:pop ref="Ring2.log">0.0206713</me:pop>
        <me:pop ref="Formamide2">0.368785</me:pop>
        <me:pop ref="Formaldehyde.log">0.610544</me:pop>
      </me:population>
      <me:population time="50.1187" logTime="1.7">
        <me:pop ref="CH2oo.log">3.37223e-29</me:pop>
        <me:pop ref="APC">9.42604e-33</me:pop>
        <me:pop ref="Altamine2">2.15306e-09</me:pop>
        <me:pop ref="RC2.log">6.8067e-35</me:pop>
        <me:pop ref="Ring2.log">0.0206713</me:pop>
        <me:pop ref="Formamide2">0.368785</me:pop>
        <me:pop ref="Formaldehyde.log">0.610544</me:pop>
      </me:population>
      <me:population time="63.0957" logTime="1.8">
        <me:pop ref="CH2oo.log">3.37223e-29</me:pop>
        <me:pop ref="APC">9.42604e-33</me:pop>
        <me:pop ref="Altamine2">2.15306e-09</me:pop>
        <me:pop ref="RC2.log">6.8067e-35</me:pop>
        <me:pop ref="Ring2.log">0.0206713</me:pop>
        <me:pop ref="Formamide2">0.368785</me:pop>
        <me:pop ref="Formaldehyde.log">0.610544</me:pop>
      </me:population>
      <me:population time="79.4328" logTime="1.9">
        <me:pop ref="CH2oo.log">3.37223e-29</me:pop>
        <me:pop ref="APC">9.42604e-33</me:pop>
        <me:pop ref="Altamine2">2.15306e-09</me:pop>
        <me:pop ref="RC2.log">6.8067e-35</me:pop>
        <me:pop ref="Ring2.log">0.0206713</me:pop>
        <me:pop ref="Formamide2">0.368785</me:pop>
        <me:pop ref="Formaldehyde.log">0.610544</me:pop>
      </me:population>
      <me:population time="100" logTime="2">
        <me:pop ref="CH2oo.log">3.37223e-29</me:pop>
        <me:pop ref="APC">9.42604e-33</me:pop>
        <me:pop ref="Altamine2">2.15306e-09</me:pop>
        <me:pop ref="RC2.log">6.8067e-35</me:pop>
        <me:pop ref="Ring2.log">0.0206713</me:pop>
        <me:pop ref="Formamide2">0.368785</me:pop>
        <me:pop ref="Formaldehyde.log">0.610544</me:pop>
      </me:population>
      <me:population time="125.893" logTime="2.1">
        <me:pop ref="CH2oo.log">3.37223e-29</me:pop>
        <me:pop ref="APC">9.42604e-33</me:pop>
        <me:pop ref="Altamine2">2.15306e-09</me:pop>
        <me:pop ref="RC2.log">6.8067e-35</me:pop>
        <me:pop ref="Ring2.log">0.0206713</me:pop>
        <me:pop ref="Formamide2">0.368785</me:pop>
        <me:pop ref="Formaldehyde.log">0.610544</me:pop>
      </me:population>
      <me:population time="158.489" logTime="2.2">
        <me:pop ref="CH2oo.log">3.37223e-29</me:pop>
        <me:pop ref="APC">9.42604e-33</me:pop>
        <me:pop ref="Altamine2">2.15306e-09</me:pop>
        <me:pop ref="RC2.log">6.8067e-35</me:pop>
        <me:pop ref="Ring2.log">0.0206713</me:pop>
        <me:pop ref="Formamide2">0.368785</me:pop>
        <me:pop ref="Formaldehyde.log">0.610544</me:pop>
      </me:population>
      <me:population time="199.526" logTime="2.3">
        <me:pop ref="CH2oo.log">3.37223e-29</me:pop>
        <me:pop ref="APC">9.42604e-33</me:pop>
        <me:pop ref="Altamine2">2.15306e-09</me:pop>
        <me:pop ref="RC2.log">6.8067e-35</me:pop>
        <me:pop ref="Ring2.log">0.0206713</me:pop>
        <me:pop ref="Formamide2">0.368785</me:pop>
        <me:pop ref="Formaldehyde.log">0.610544</me:pop>
      </me:population>
      <me:population time="251.189" logTime="2.4">
        <me:pop ref="CH2oo.log">3.37223e-29</me:pop>
        <me:pop ref="APC">9.42604e-33</me:pop>
        <me:pop ref="Altamine2">2.15306e-09</me:pop>
        <me:pop ref="RC2.log">6.8067e-35</me:pop>
        <me:pop ref="Ring2.log">0.0206713</me:pop>
        <me:pop ref="Formamide2">0.368785</me:pop>
        <me:pop ref="Formaldehyde.log">0.610544</me:pop>
      </me:population>
      <me:population time="316.228" logTime="2.5">
        <me:pop ref="CH2oo.log">3.37223e-29</me:pop>
        <me:pop ref="APC">9.42604e-33</me:pop>
        <me:pop ref="Altamine2">2.15307e-09</me:pop>
        <me:pop ref="RC2.log">6.8067e-35</me:pop>
        <me:pop ref="Ring2.log">0.0206713</me:pop>
        <me:pop ref="Formamide2">0.368785</me:pop>
        <me:pop ref="Formaldehyde.log">0.610544</me:pop>
      </me:population>
      <me:population time="398.107" logTime="2.6">
        <me:pop ref="CH2oo.log">3.37223e-29</me:pop>
        <me:pop ref="APC">9.42604e-33</me:pop>
        <me:pop ref="Altamine2">2.15307e-09</me:pop>
        <me:pop ref="RC2.log">6.8067e-35</me:pop>
        <me:pop ref="Ring2.log">0.0206713</me:pop>
        <me:pop ref="Formamide2">0.368785</me:pop>
        <me:pop ref="Formaldehyde.log">0.610544</me:pop>
      </me:population>
      <me:population time="501.187" logTime="2.7">
        <me:pop ref="CH2oo.log">3.37223e-29</me:pop>
        <me:pop ref="APC">9.42604e-33</me:pop>
        <me:pop ref="Altamine2">2.15307e-09</me:pop>
        <me:pop ref="RC2.log">6.8067e-35</me:pop>
        <me:pop ref="Ring2.log">0.0206713</me:pop>
        <me:pop ref="Formamide2">0.368785</me:pop>
        <me:pop ref="Formaldehyde.log">0.610544</me:pop>
      </me:population>
      <me:population time="630.957" logTime="2.8">
        <me:pop ref="CH2oo.log">3.37223e-29</me:pop>
        <me:pop ref="APC">9.42604e-33</me:pop>
        <me:pop ref="Altamine2">2.15307e-09</me:pop>
        <me:pop ref="RC2.log">6.8067e-35</me:pop>
        <me:pop ref="Ring2.log">0.0206713</me:pop>
        <me:pop ref="Formamide2">0.368785</me:pop>
        <me:pop ref="Formaldehyde.log">0.610544</me:pop>
      </me:population>
      <me:population time="794.328" logTime="2.9">
        <me:pop ref="CH2oo.log">3.37223e-29</me:pop>
        <me:pop ref="APC">9.42604e-33</me:pop>
        <me:pop ref="Altamine2">2.15308e-09</me:pop>
        <me:pop ref="RC2.log">6.8067e-35</me:pop>
        <me:pop ref="Ring2.log">0.0206713</me:pop>
        <me:pop ref="Formamide2">0.368785</me:pop>
        <me:pop ref="Formaldehyde.log">0.610544</me:pop>
      </me:population>
      <me:population time="1000" logTime="3">
        <me:pop ref="CH2oo.log">3.37223e-29</me:pop>
        <me:pop ref="APC">9.42604e-33</me:pop>
        <me:pop ref="Altamine2">2.15308e-09</me:pop>
        <me:pop ref="RC2.log">6.8067e-35</me:pop>
        <me:pop ref="Ring2.log">0.0206713</me:pop>
        <me:pop ref="Formamide2">0.368785</me:pop>
        <me:pop ref="Formaldehyde.log">0.610544</me:pop>
      </me:population>
[truncated: 226,747 more chars]
