# Supplementary material for: An Experimental and Master Equation Investigation of Kinetics of the CH2OO + RCN Reactions (R = H, CH3, C2H5) and Their Atmospheric Relevance
Source: J Phys Chem A. 2023 Jan 5;127(2):477–88. doi: 10.1021/acs.jpca.2c07073 (PMC9869398; doi:10.1021/acs.jpca.2c07073)
Supplement: Supplementary file 2 — jp2c07073_si_002.zip [file jp2c07073_si_002.zip › MESMER/ProductDistribution/HCN/CriegeeNitrile1CCSDT.log]

            /|      /|                        \   
           / |     / | ________________________\  
          /  |    /  |  _   _             _   _   
         /   |   /   | / \ / \ |\     /| / \ / \  
        /    |  /    | \_/ \_  | \   / | \_/ |_/  
       /     | /     | /     \ |  \ /  | /   | \  
    \_/      |/      | \_/ \_/ |   V   | \_/ |  \ 

     Mesmer: Master Equation Solver for Multi-Energy well Reactions
     Mesmer v6.0 compiled: -- Oct 25 2021 -- 17:23:48

     Copyright (C) 2009-2020 by
     Struan H. Robertson, Chris Morley, Chi-Hsiu Liang,
     David R. Glowacki, Michael J. Pilling and contributors

     Mesmer is free software: you can redistribute it and/or modify
     it under the terms of the GNU Public License as published by
     the Free Software Foundation, either version 2 of the License,
     or (at your option) any later version.

     But WITHOUT ANY WARRANTY; without even the implied warranty of
     MERCHANTABILITY or FITNESS FOR A PARTICULAR PURPOSE.  See the
     GNU Public License for more details.

    You should have received a copy of the GNU Public License
    along with Mesmer.  If not, see <http://www.gnu.org/licenses/>.

                     Platform:        Linux
                     Execution Date:  Fri Sep 16 13:29:48 2022
                     Number of ranks: 4

defaults.xml, librarymols.xml are in /projappl/kurten/appl_lauri/Mesmer6.0/bin

Parsing input xml file...
CriegeeNitrile1CCSDTAD.xml

The default value of me:calcMethod was used.
--Parse data for simpleCalc
Energy convention "" written to <moleculeList>
In  A1 : Parsing reaction...Association reaction
In RC1.log: The default value of me:DistributionCalcMethod was used.
In RC1.log: --Parse data for Boltzmann
In RC1.log: --Parse data for ExponentialDown
In  A1 : --Parse data for MesmerILT
In  A1 : The default value of me:TInfinity was used.
In  A1 : No tunneling method used for  A1 
In  A1 : Not a unimolecular reaction: look for excess reactant concentration.
In  C2 : Parsing reaction...Isomerization reaction
In Ring1.log: The default value of me:DistributionCalcMethod was used.
In Ring1.log: --Parse data for Boltzmann
In Ring1.log: --Parse data for ExponentialDown
In  C2 : --Parse data for RRKM
In  C2 : No tunneling method used for  C2 
In  S1 : Parsing reaction...Irreversible unimolecular reaction
In  S1 : --Parse data for RRKM
In  S1 : --Parse data for Eckart
In  H1 : Parsing reaction...Isomerization reaction
In Altamine1: The default value of me:DistributionCalcMethod was used.
In Altamine1: --Parse data for Boltzmann
In Altamine1: --Parse data for ExponentialDown
In  H1 : --Parse data for RRKM
In  H1 : --Parse data for Eckart
In  CO1 : Parsing reaction...Isomerization reaction
In APC: The default value of me:DistributionCalcMethod was used.
In APC: --Parse data for Boltzmann
In APC: --Parse data for ExponentialDown
In  CO1 : --Parse data for RRKM
In  CO1 : --Parse data for Eckart
In  COD : Parsing reaction...Irreversible unimolecular reaction
In  COD : --Parse data for MesmerILT
In  COD : The default value of me:TInfinity was used.
In  COD : No tunneling method used for  COD 
1torr, 298.15K at qd precision with N2
40torr, 298.15K at qd precision with N2
100torr, 298.15K at qd precision with N2
200torr, 298.15K at qd precision with N2
300torr, 298.15K at qd precision with N2
400torr, 298.15K at qd precision with N2
600torr, 298.15K at qd precision with N2
760torr, 298.15K at qd precision with N2
The default value of me:ForceMacroDetailedBalance was used.
Write metadata 20220916_132948

File: "CriegeeNitrile1CCSDTAD.xml" successfully parsed.
Main Calculation begins
Now calculating...

--Execute calcMethod simpleCalc
Number of cells = 51120, Number of grains = 1278
In FastLaplaceConvolution: 2500 values in the FFT convolution routine were replaced by standard convolution
In FastLaplaceConvolution: 2760 values in the FFT convolution routine were replaced by standard convolution
In FastLaplaceConvolution: 16020 values in the FFT convolution routine were replaced by standard convolution
In FastLaplaceConvolution: 14900 values in the FFT convolution routine were replaced by standard convolution
In FastLaplaceConvolution: 15520 values in the FFT convolution routine were replaced by standard convolution
In FastLaplaceConvolution: 1100 values in the FFT convolution routine were replaced by standard convolution
In FastLaplaceConvolution: 4660 values in the FFT convolution routine were replaced by standard convolution

WARNING: Chemically significant eigenvalues (CSE) not well separated from internal energy relaxation eigenvals (IEREs).

The last CSE = -347367 and the first IERE = -1.27171e+06
(last CSE)/(first IERE) ratio = 0.27315, which is less than an order of magnitude

Results obtained from Bartis Widom eigenvalue-vector analysis may be unreliable
 -- Total time elapsed: 28965 seconds.


    Temperature  Concentration    Exp. Coeff.    Cal. Coeff.


System saved to CriegeeNitrile1CCSDTAD-out.xml
Total time elapsed: 28965 seconds.
