# Supplementary material for: An Experimental and Master Equation Investigation of Kinetics of the CH2OO + RCN Reactions (R = H, CH3, C2H5) and Their Atmospheric Relevance
Source: J Phys Chem A. 2023 Jan 5;127(2):477–88. doi: 10.1021/acs.jpca.2c07073 (PMC9869398; doi:10.1021/acs.jpca.2c07073)
Supplement: Supplementary file 2 — jp2c07073_si_002.zip [file jp2c07073_si_002.zip › MESMER/ProductDistribution/HCN/CriegeeNitrile1CCSDT-out.xml]

<?xml version="1.0" encoding="utf-8" ?>
<?xml-stylesheet type='text/xsl' href='../../mesmer2.xsl' media='other'?>
<?xml-stylesheet type='text/xsl' href='../../mesmer1.xsl' media='screen'?>
<me:mesmer xmlns="http://www.xml-cml.org/schema" xmlns:me="http://www.chem.leeds.ac.uk/mesmer" xmlns:xsi="http://www.w3.org/2001/XMLSchema-instance">
  <me:title>CriegeeNitrile1</me:title>
  <moleculeList convention="">
    <molecule id="CH2OO.log" description="CH2OO.log">
      <atomArray>
        <atom id="a1" elementType="C" hydrogenCount="2" x3="1.058078" y3="-0.199923" z3="0.000000" />
        <atom id="a2" elementType="H" hydrogenCount="0" x3="1.005629" y3="-1.281919" z3="0.000000" />
        <atom id="a3" elementType="H" hydrogenCount="0" x3="1.966772" y3="0.384409" z3="0.000000" />
        <atom id="a4" elementType="O" hydrogenCount="0" x3="0.000000" y3="0.456542" z3="0.000000" />
        <atom id="a5" elementType="O" hydrogenCount="0" x3="-1.165109" y3="-0.194412" z3="0.000000" />
      </atomArray>
      <bondArray>
        <bond atomRefs2="a1 a2" order="1" />
        <bond atomRefs2="a1 a3" order="1" />
        <bond atomRefs2="a1 a4" order="1" />
        <bond atomRefs2="a4 a5" order="1" />
      </bondArray>
      <propertyList>
        <property title="File Format">
          <scalar>g16</scalar>
        </property>
        <property dictRef="me:ZPE">
          <scalar units="kcal/mol">0.00</scalar>
        </property>
        <property title="Vibrational Frequencies" dictRef="me:vibFreqs">
          <array units="cm-1">543.2489 690.0797 960.7848 979.2214 1258.1765 1422.9589 1593.2124 3137.9486 3291.0333</array>
        </property>
        <property dictRef="me:rotConsts">
          <array units="GHz">81.57743 12.67017 10.96686</array>
        </property>
        <property dictRef="me:symmetryNumber">
          <scalar>1</scalar>
        </property>
        <property dictRef="me:spinMultiplicity">
          <scalar>1</scalar>
        </property>
        <property dictRef="me:frequenciesScaleFactor" default="true">
          <scalar>1</scalar>
        </property>
      </propertyList>
      <me:DOSCMethod>ClassicalRotors</me:DOSCMethod>
    </molecule>
    <molecule id="HCN.log" description="HCN.log">
      <atomArray>
        <atom id="a1" elementType="N" hydrogenCount="0" x3="0.000000" y3="0.000000" z3="0.647791" />
        <atom id="a2" elementType="H" hydrogenCount="0" x3="0.000000" y3="0.000000" z3="-1.561522" />
        <atom id="a3" elementType="C" hydrogenCount="1" x3="0.000000" y3="0.000000" z3="-0.495503" />
      </atomArray>
      <bondArray>
        <bond atomRefs2="a2 a3" order="1" />
        <bond atomRefs2="a3 a1" order="3" />
      </bondArray>
      <propertyList>
        <property title="File Format">
          <scalar>g16</scalar>
        </property>
        <property dictRef="me:ZPE">
          <scalar units="kcal/mol">0.0</scalar>
        </property>
        <property title="Vibrational Frequencies" dictRef="me:vibFreqs">
          <array units="cm-1">773.8293 773.8293 2229.1301 3462.6657</array>
        </property>
        <property dictRef="me:rotConsts">
          <array units="GHz">0.0000000 45.1603171 45.1603171</array>
        </property>
        <property dictRef="me:symmetryNumber">
          <scalar>1</scalar>
        </property>
        <property dictRef="me:spinMultiplicity">
          <scalar>1</scalar>
        </property>
        <property dictRef="me:frequenciesScaleFactor" default="true">
          <scalar>1</scalar>
        </property>
      </propertyList>
      <me:DOSCMethod>ClassicalRotors</me:DOSCMethod>
    </molecule>
    <molecule id="RC1.log" description="RC1.log">
      <atomArray>
        <atom id="a1" elementType="C" hydrogenCount="2" x3="0.971758" y3="1.062378" z3="0.209441" />
        <atom id="a2" elementType="H" hydrogenCount="0" x3="1.204097" y3="1.976171" z3="-0.319338" />
        <atom id="a3" elementType="H" hydrogenCount="0" x3="0.550568" y3="1.012389" z3="1.205037" />
        <atom id="a4" elementType="O" hydrogenCount="0" x3="1.236017" y3="0.011775" z3="-0.399565" />
        <atom id="a5" elementType="O" hydrogenCount="0" x3="0.936190" y3="-1.158561" z3="0.198755" />
        <atom id="a6" elementType="N" hydrogenCount="0" x3="-1.867154" y3="0.629881" z3="-0.043622" />
        <atom id="a7" elementType="H" hydrogenCount="0" x3="-1.557274" y3="-1.559902" z3="-0.029886" />
        <atom id="a8" elementType="C" hydrogenCount="1" x3="-1.722585" y3="-0.506302" z3="-0.033438" />
      </atomArray>
      <bondArray>
        <bond atomRefs2="a4 a5" order="1" />
        <bond atomRefs2="a4 a1" order="1" />
        <bond atomRefs2="a2 a1" order="1" />
        <bond atomRefs2="a6 a8" order="3" />
        <bond atomRefs2="a8 a7" order="1" />
        <bond atomRefs2="a1 a3" order="1" />
      </bondArray>
      <propertyList>
        <property title="File Format">
          <scalar>g16</scalar>
        </property>
        <property dictRef="me:ZPE">
          <scalar units="kcal/mol">-6.3183</scalar>
        </property>
        <property title="Vibrational Frequencies" dictRef="me:vibFreqs">
          <array units="cm-1">93.2901 119.9360 140.8174 192.9170 228.0775 541.5608 698.8433 721.0323 802.6685 942.7681 1028.7046 1254.9946 1431.1943 1612.0478 2212.1195 3146.8490 3295.0189 3459.5483</array>
        </property>
        <property dictRef="me:rotConsts">
          <array units="GHz">9.02040 3.50846 2.66727</array>
        </property>
        <property dictRef="me:symmetryNumber">
          <scalar>1</scalar>
        </property>
        <property dictRef="me:spinMultiplicity">
          <scalar>1</scalar>
        </property>
        <property dictRef="me:epsilon">
          <scalar>487.8</scalar>
          <!--a-pin SI-->
        </property>
        <property dictRef="me:sigma">
          <scalar>5.70</scalar>
          <!--a-pin SI-->
        </property>
        <property dictRef="me:frequenciesScaleFactor" default="true">
          <scalar>1</scalar>
        </property>
      </propertyList>
      <me:energyTransferModel xsi:type="me:ExponentialDown">
        <me:deltaEDown units="cm-1">260</me:deltaEDown>
      </me:energyTransferModel>
      <me:DOSCMethod>ClassicalRotors</me:DOSCMethod>
      <me:DistributionCalcMethod default="true" name="Boltzmann" />
      <me:densityOfStatesList calculated="20220916_132948">
        <me:description>Rovibronic partition function calculation at various temperatures. qtot : product of QM partition functions for vibrations (1-D harmonic oscillator) and classical partition functions for rotations.  sumc : cell based partition function. sumg : grain based partition function </me:description>
        <me:densityOfStates>
          <me:T>200</me:T>
          <me:qtot>495049</me:qtot>
          <me:sumc>495523</me:sumc>
          <me:sumg>493829</me:sumg>
        </me:densityOfStates>
        <me:densityOfStates>
          <me:T>300</me:T>
          <me:qtot>3.70247e+06</me:qtot>
          <me:sumc>3.70561e+06</me:sumc>
          <me:sumg>3.69995e+06</me:sumg>
        </me:densityOfStates>
      </me:densityOfStatesList>
    </molecule>
    <molecule id="TS1.log" description="TS1.log">
      <atomArray>
        <atom id="a1" elementType="C" hydrogenCount="2" x3="-0.798849" y3="-0.975397" z3="0.219884" />
        <atom id="a2" elementType="H" hydrogenCount="0" x3="-1.095998" y3="-1.884703" z3="-0.284942" />
        <atom id="a3" elementType="H" hydrogenCount="0" x3="-0.546423" y3="-0.947226" z3="1.269434" />
        <atom id="a4" elementType="O" hydrogenCount="0" x3="-1.106538" y3="0.090615" z3="-0.381087" />
        <atom id="a5" elementType="O" hydrogenCount="0" x3="-0.547709" y3="1.192630" z3="0.192884" />
        <atom id="a6" elementType="N" hydrogenCount="0" x3="1.333537" y3="-0.762653" z3="-0.089200" />
        <atom id="a7" elementType="H" hydrogenCount="0" x3="1.822669" y3="1.383183" z3="-0.017864" />
        <atom id="a8" elementType="C" hydrogenCount="1" x3="1.418676" y3="0.395624" z3="-0.025985" />
      </atomArray>
      <bondArray>
        <bond atomRefs2="a4 a5" order="1" />
        <bond atomRefs2="a4 a1" order="1" />
        <bond atomRefs2="a2 a1" order="1" />
        <bond atomRefs2="a6 a8" order="3" />
        <bond atomRefs2="a8 a7" order="1" />
        <bond atomRefs2="a1 a3" order="1" />
      </bondArray>
      <propertyList>
        <property title="File Format">
          <scalar>g16</scalar>
        </property>
        <property dictRef="me:ZPE">
          <scalar units="kcal/mol">-0.7958</scalar>
        </property>
        <property title="Vibrational Frequencies" dictRef="me:vibFreqs">
          <array units="cm-1">260.0720 276.1171 436.9868 475.2379 576.3524 793.0949 801.1595 826.1688 983.4782 1072.1732 1241.1550 1408.2743 1570.1847 2073.3428 3157.4922 3293.2677 3427.0952</array>
        </property>
        <property dictRef="me:imFreqs">
          <array units="cm-1">-346.4864</array>
        </property>
        <property dictRef="me:rotConsts">
          <array units="GHz">9.13819 5.49538 3.69770</array>
        </property>
        <property dictRef="me:symmetryNumber">
          <scalar>1</scalar>
        </property>
        <property dictRef="me:spinMultiplicity">
          <scalar>1</scalar>
        </property>
        <property dictRef="me:frequenciesScaleFactor" default="true">
          <scalar>1</scalar>
        </property>
      </propertyList>
      <me:DOSCMethod>ClassicalRotors</me:DOSCMethod>
      <me:densityOfStatesList calculated="20220916_132948">
        <me:description>Rovibronic partition function calculation at various temperatures. qtot : product of QM partition functions for vibrations (1-D harmonic oscillator) and classical partition functions for rotations.  sumc : cell based partition function. sumg : grain based partition function </me:description>
        <me:densityOfStates>
          <me:T>200</me:T>
          <me:qtot>53186.9</me:qtot>
          <me:sumc>53204.9</me:sumc>
          <me:sumg>53025.4</me:sumg>
        </me:densityOfStates>
        <me:densityOfStates>
          <me:T>300</me:T>
          <me:qtot>180944</me:qtot>
          <me:sumc>181062</me:sumc>
          <me:sumg>180786</me:sumg>
        </me:densityOfStates>
      </me:densityOfStatesList>
    </molecule>
    <molecule id="Ring1.log" description="Ring1.log">
      <atomArray>
        <atom id="a1" elementType="O" hydrogenCount="0" x3="-0.677064" y3="-0.964014" z3="0.000000" />
        <atom id="a2" elementType="O" hydrogenCount="0" x3="-1.130871" y3="0.400261" z3="0.000000" />
        <atom id="a3" elementType="C" hydrogenCount="1" x3="0.000000" y3="1.120451" z3="0.000000" />
        <atom id="a4" elementType="N" hydrogenCount="0" x3="1.103517" y3="0.520222" z3="0.000000" />
        <atom id="a5" elementType="C" hydrogenCount="2" x3="0.767997" y3="-0.881515" z3="0.000000" />
        <atom id="a6" elementType="H" hydrogenCount="0" x3="-0.161273" y3="2.189380" z3="0.000000" />
        <atom id="a7" elementType="H" hydrogenCount="0" x3="1.146078" y3="-1.377262" z3="0.897039" />
        <atom id="a8" elementType="H" hydrogenCount="0" x3="1.146078" y3="-1.377262" z3="-0.897039" />
      </atomArray>
      <bondArray>
        <bond atomRefs2="a8 a5" order="1" />
        <bond atomRefs2="a1 a2" order="1" />
        <bond atomRefs2="a1 a5" order="1" />
        <bond atomRefs2="a2 a3" order="1" />
        <bond atomRefs2="a3 a4" order="2" />
        <bond atomRefs2="a3 a6" order="1" />
        <bond atomRefs2="a4 a5" order="1" />
        <bond atomRefs2="a5 a7" order="1" />
      </bondArray>
      <propertyList>
        <property title="File Format">
          <scalar>g16</scalar>
        </property>
        <property dictRef="me:ZPE">
          <scalar units="kcal/mol">-51.1612</scalar>
        </property>
        <property title="Vibrational Frequencies" dictRef="me:vibFreqs">
          <array units="cm-1">148.7290745 513.0472848 736.3612129 800.8691573 893.4945621 915.8157407 981.0984034 1035.825195 1114.571062 1120.454306 1219.9908 1312.948238 1371.147241 1540.974392 1683.381189 3080.14772 3174.534129 3293.75871</array>
        </property>
        <property dictRef="me:rotConsts">
          <array units="GHz">9.09176 8.95352 4.64557</array>
        </property>
        <property dictRef="me:symmetryNumber">
          <scalar>1</scalar>
        </property>
        <property dictRef="me:spinMultiplicity">
          <scalar>1</scalar>
        </property>
        <property dictRef="me:epsilon">
          <scalar>457.3</scalar>
          <!--a-pin SI-->
        </property>
        <property dictRef="me:sigma">
          <scalar>4.93</scalar>
          <!--a-pin SI-->
        </property>
        <property dictRef="me:frequenciesScaleFactor" default="true">
          <scalar>1</scalar>
        </property>
      </propertyList>
      <me:energyTransferModel xsi:type="me:ExponentialDown">
        <me:deltaEDown units="cm-1">260</me:deltaEDown>
      </me:energyTransferModel>
      <me:DOSCMethod>ClassicalRotors</me:DOSCMethod>
      <me:DistributionCalcMethod default="true" name="Boltzmann" />
      <me:densityOfStatesList calculated="20220916_132948">
        <me:description>Rovibronic partition function calculation at various temperatures. qtot : product of QM partition functions for vibrations (1-D harmonic oscillator) and classical partition functions for rotations.  sumc : cell based partition function. sumg : grain based partition function </me:description>
        <me:densityOfStates>
          <me:T>200</me:T>
          <me:qtot>38800.5</me:qtot>
          <me:sumc>38762.1</me:sumc>
          <me:sumg>38632</me:sumg>
        </me:densityOfStates>
        <me:densityOfStates>
          <me:T>300</me:T>
          <me:qtot>107837</me:qtot>
          <me:sumc>107711</me:sumc>
          <me:sumg>107548</me:sumg>
        </me:densityOfStates>
      </me:densityOfStatesList>
    </molecule>
    <molecule id="STS1.log" description="STS1.log">
      <atomArray>
        <atom id="a1" elementType="O" hydrogenCount="0" x3="0.977461" y3="-0.945430" z3="-0.126374" />
        <atom id="a2" elementType="O" hydrogenCount="0" x3="-1.257347" y3="-0.843995" z3="0.048663" />
        <atom id="a3" elementType="C" hydrogenCount="1" x3="-1.056831" y3="0.348961" z3="-0.000394" />
        <atom id="a4" elementType="N" hydrogenCount="0" x3="-0.109120" y3="1.200681" z3="-0.128914" />
        <atom id="a5" elementType="C" hydrogenCount="2" x3="1.305899" y3="0.233930" z3="0.142061" />
        <atom id="a6" elementType="H" hydrogenCount="0" x3="-1.876954" y3="1.093023" z3="0.216954" />
        <atom id="a7" elementType="H" hydrogenCount="0" x3="1.636844" y3="0.507456" z3="1.149544" />
        <atom id="a8" elementType="H" hydrogenCount="0" x3="1.748625" y3="0.812804" z3="-0.692422" />
      </atomArray>
      <bondArray>
        <bond atomRefs2="a8 a5" order="1" />
        <bond atomRefs2="a4 a3" order="1" />
        <bond atomRefs2="a4 a5" order="1" />
        <bond atomRefs2="a1 a5" order="1" />
        <bond id="b5" atomRefs2="a3 a2" order="2" />
        <bond atomRefs2="a3 a6" order="1" />
        <bond atomRefs2="a5 a7" order="1" />
      </bondArray>
      <propertyList>
        <property title="File Format">
          <scalar>g16</scalar>
        </property>
        <property dictRef="me:ZPE">
          <scalar units="kcal/mol">-18.0062</scalar>
        </property>
        <property title="Vibrational Frequencies" dictRef="me:vibFreqs">
          <array units="cm-1">80.70572104 334.4079932 457.9738787 557.3722309 725.0800299 727.3929658 859.4670549 865.8236051 1072.682229 1204.749057 1263.339874 1311.337325 1554.795136 1682.965131 2991.992175 3057.862312 3158.520454</array>
        </property>
        <property dictRef="me:imFreqs">
          <array units="cm-1">-999.800280</array>
        </property>
        <property dictRef="me:rotConsts">
          <array units="GHz">9.59533 5.84057 3.77277</array>
        </property>
        <property dictRef="me:symmetryNumber">
          <scalar>1</scalar>
        </property>
        <property dictRef="me:spinMultiplicity">
          <scalar>1</scalar>
        </property>
        <property dictRef="me:frequenciesScaleFactor" default="true">
          <scalar>1</scalar>
        </property>
      </propertyList>
      <me:DOSCMethod>ClassicalRotors</me:DOSCMethod>
      <me:densityOfStatesList calculated="20220916_132948">
        <me:description>Rovibronic partition function calculation at various temperatures. qtot : product of QM partition functions for vibrations (1-D harmonic oscillator) and classical partition functions for rotations.  sumc : cell based partition function. sumg : grain based partition function </me:description>
        <me:densityOfStates>
          <me:T>200</me:T>
          <me:qtot>87926</me:qtot>
          <me:sumc>87721.8</me:sumc>
          <me:sumg>87425.6</me:sumg>
        </me:densityOfStates>
        <me:densityOfStates>
          <me:T>300</me:T>
          <me:qtot>316551</me:qtot>
          <me:sumc>315830</me:sumc>
          <me:sumg>315350</me:sumg>
        </me:densityOfStates>
      </me:densityOfStatesList>
    </molecule>
    <molecule id="PC1.log" description="PC1.log">
      <atomArray>
        <atom id="a1" elementType="C" hydrogenCount="2" x3="2.667131" y3="0.345791" z3="-0.001912" />
        <atom id="a2" elementType="H" hydrogenCount="0" x3="3.768629" y3="0.338375" z3="-0.003816" />
        <atom id="a3" elementType="H" hydrogenCount="0" x3="2.168924" y3="1.329486" z3="-0.002601" />
        <atom id="a4" elementType="O" hydrogenCount="0" x3="2.036728" y3="-0.676789" z3="0.000767" />
        <atom id="a5" elementType="N" hydrogenCount="1" x3="-0.626367" y3="0.401459" z3="0.003668" />
        <atom id="a6" elementType="C" hydrogenCount="0" x3="-1.778564" y3="0.053297" z3="0.000373" />
        <atom id="a7" elementType="O" hydrogenCount="0" x3="-2.922293" y3="-0.158367" z3="-0.002459" />
        <atom id="a8" elementType="H" hydrogenCount="0" x3="0.200125" y3="-0.191359" z3="0.003505" />
      </atomArray>
      <bondArray>
        <bond atomRefs2="a2 a1" order="1" />
        <bond atomRefs2="a3 a1" order="1" />
        <bond atomRefs2="a7 a6" order="2" />
        <bond atomRefs2="a1 a4" order="2" />
        <bond atomRefs2="a6 a5" order="2" />
        <bond atomRefs2="a8 a5" order="1" />
      </bondArray>
      <propertyList>
        <property title="File Format">
          <scalar>g16</scalar>
        </property>
        <property dictRef="me:ZPE">
          <scalar units="kcal/mol">-116.1402</scalar>
        </property>
        <property title="Vibrational Frequencies" dictRef="me:vibFreqs">
          <array units="cm-1">18.2936 53.0087 105.4050 187.6622 198.9704 513.5474 662.3235 680.0760 880.1043 1220.7124 1280.8307 1360.6489 1536.7528 1835.2526 2358.0765 2944.4018 3024.2008 3463.1058</array>
        </property>
        <property dictRef="me:rotConsts">
          <array units="GHz">9.0940506 2.3106702 1.8668605</array>
        </property>
        <property dictRef="me:symmetryNumber">
          <scalar>1</scalar>
        </property>
        <property dictRef="me:spinMultiplicity">
          <scalar>1</scalar>
        </property>
        <property dictRef="me:epsilon">
          <scalar>437.2</scalar>
        </property>
        <property dictRef="me:sigma">
          <scalar>4.30</scalar>
        </property>
      </propertyList>
      <me:energyTransferModel xsi:type="me:ExponentialDown">
        <me:deltaEDown units="cm-1">250</me:deltaEDown>
      </me:energyTransferModel>
      <me:DOSCMethod>ClassicalRotors</me:DOSCMethod>
    </molecule>
    <molecule id="Formaldehyde.log" description="Formaldehyde.log">
      <atomArray>
        <atom id="a1" elementType="C" hydrogenCount="2" x3="0.000000" y3="0.000000" z3="-0.525299" />
        <atom id="a2" elementType="H" hydrogenCount="0" x3="0.000000" y3="0.938820" z3="-1.108161" />
        <atom id="a3" elementType="H" hydrogenCount="0" x3="0.000000" y3="-0.938820" z3="-1.108161" />
        <atom id="a4" elementType="O" hydrogenCount="0" x3="0.000000" y3="0.000000" z3="0.671015" />
      </atomArray>
      <bondArray>
        <bond atomRefs2="a2 a1" order="1" />
        <bond atomRefs2="a3 a1" order="1" />
        <bond atomRefs2="a1 a4" order="2" />
      </bondArray>
      <propertyList>
        <property title="File Format">
          <scalar>g16</scalar>
        </property>
        <property dictRef="me:ZPE">
          <scalar units="kcal/mol">0.00</scalar>
        </property>
        <property title="Vibrational Frequencies" dictRef="me:vibFreqs">
          <array units="cm-1">1208.4168 1272.1648 1536.5095 1852.8375 2913.2769 2974.1737</array>
        </property>
        <property dictRef="me:rotConsts">
          <array units="GHz">284.47071 39.39723 34.60472</array>
        </property>
        <property dictRef="me:symmetryNumber">
          <scalar>2</scalar>
        </property>
        <property dictRef="me:spinMultiplicity">
          <scalar>1</scalar>
        </property>
        <property dictRef="me:frequenciesScaleFactor" default="true">
          <scalar>1</scalar>
        </property>
      </propertyList>
      <me:DOSCMethod>ClassicalRotors</me:DOSCMethod>
    </molecule>
    <molecule id="IsoC1.log" description="IsoC1.log">
      <atomArray>
        <atom id="a1" elementType="O" hydrogenCount="0" x3="-0.450125" y3="1.117731" z3="0.000000" />
        <atom id="a2" elementType="C" hydrogenCount="0" x3="0.000000" y3="0.048607" z3="0.000000" />
        <atom id="a3" elementType="N" hydrogenCount="1" x3="0.331787" y3="-1.112778" z3="0.000000" />
        <atom id="a4" elementType="H" hydrogenCount="0" x3="1.278492" y3="-1.444045" z3="0.000000" />
      </atomArray>
      <bondArray>
        <bond atomRefs2="a1 a2" order="2" />
        <bond atomRefs2="a2 a3" order="2" />
        <bond atomRefs2="a3 a4" order="1" />
      </bondArray>
      <propertyList>
        <property title="File Format">
          <scalar>g16</scalar>
        </property>
        <property dictRef="me:ZPE">
          <scalar units="kcal/mol">-111.6611</scalar>
        </property>
        <property title="Vibrational Frequencies" dictRef="me:vibFreqs">
          <array units="cm-1">573.4560 649.1733 795.9774 1357.0182 2357.8144 3725.5313</array>
        </property>
        <property dictRef="me:rotConsts">
          <array units="GHz">885.62568 11.17428 11.03504</array>
        </property>
        <property dictRef="me:symmetryNumber">
          <scalar>1</scalar>
        </property>
        <property dictRef="me:spinMultiplicity">
          <scalar>1</scalar>
        </property>
        <property dictRef="me:frequenciesScaleFactor" default="true">
          <scalar>1</scalar>
        </property>
      </propertyList>
      <me:DOSCMethod>ClassicalRotors</me:DOSCMethod>
    </molecule>
    <molecule id="TSH1" description="TSH1">
      <atomArray>
        <atom id="a1" elementType="O" hydrogenCount="0" x3="-1.006790" y3="-0.965100" z3="-0.091790" />
        <atom id="a2" elementType="O" hydrogenCount="0" x3="1.216860" y3="-0.829150" z3="0.036730" />
        <atom id="a3" elementType="C" hydrogenCount="1" x3="1.094870" y3="0.380240" z3="-0.007780" />
        <atom id="a4" elementType="N" hydrogenCount="0" x3="-0.008330" y3="1.144190" z3="-0.133660" />
        <atom id="a5" elementType="C" hydrogenCount="2" x3="-1.135110" y3="0.285040" z3="0.155150" />
        <atom id="a6" elementType="H" hydrogenCount="0" x3="1.948600" y3="1.030560" z3="0.243580" />
        <atom id="a7" elementType="H" hydrogenCount="0" x3="-1.632890" y3="0.692570" z3="-0.790050" />
        <atom id="a8" elementType="H" hydrogenCount="0" x3="-1.696590" y3="0.629880" z3="1.038350" />
      </atomArray>
      <bondArray>
        <bond atomRefs2="a7 a5" order="1" />
        <bond atomRefs2="a4 a3" order="1" />
        <bond atomRefs2="a4 a5" order="1" />
        <bond atomRefs2="a1 a5" order="1" />
        <bond atomRefs2="a3 a2" order="2" />
        <bond atomRefs2="a3 a6" order="1" />
        <bond atomRefs2="a5 a8" order="1" />
      </bondArray>
      <propertyList>
        <property title="File Format">
          <scalar>g16</scalar>
        </property>
        <property dictRef="me:ZPE">
          <scalar units="kcal/mol">-20.8714</scalar>
        </property>
        <property title="Vibrational Frequencies" dictRef="me:vibFreqs">
          <array units="cm-1">269.8061 312.7349 463.2676 535.6721 684.5368 859.8689 932.0733 1014.4278 1091.5484 1245.5655 1269.1093 1329.8180 1407.5562 1630.0424 2656.1473 2967.2177 2996.8683</array>
        </property>
        <property dictRef="me:imFreqs">
          <array units="cm-1">-585.0357</array>
        </property>
        <property dictRef="me:rotConsts">
          <array units="GHz">9.85469 6.19328 3.94970</array>
        </property>
        <property dictRef="me:symmetryNumber">
          <scalar>1</scalar>
        </property>
        <property dictRef="me:TSOpticalSymmetryNumber">
          <scalar>2</scalar>
        </property>
        <property dictRef="me:spinMultiplicity">
          <scalar>1</scalar>
        </property>
        <property dictRef="me:frequenciesScaleFactor" default="true">
          <scalar>1</scalar>
        </property>
      </propertyList>
      <me:DOSCMethod>ClassicalRotors</me:DOSCMethod>
      <me:densityOfStatesList calculated="20220916_132948">
        <me:description>Rovibronic partition function calculation at various temperatures. qtot : product of QM partition functions for vibrations (1-D harmonic oscillator) and classical partition functions for rotations.  sumc : cell based partition function. sumg : grain based partition function </me:description>
        <me:densityOfStates>
          <me:T>200</me:T>
          <me:qtot>85965.2</me:qtot>
          <me:sumc>85925.5</me:sumc>
          <me:sumg>85635.4</me:sumg>
        </me:densityOfStates>
        <me:densityOfStates>
          <me:T>300</me:T>
          <me:qtot>265246</me:qtot>
          <me:sumc>265038</me:sumc>
          <me:sumg>264635</me:sumg>
        </me:densityOfStates>
      </me:densityOfStatesList>
    </molecule>
    <molecule id="Altamine1" description="Altamine1">
      <atomArray>
        <atom id="a1" elementType="O" hydrogenCount="0" x3="1.837300" y3="-0.678040" z3="0.000100" />
        <atom id="a2" elementType="O" hydrogenCount="0" x3="-2.174170" y3="-0.112580" z3="0.000620" />
        <atom id="a3" elementType="C" hydrogenCount="1" x3="-0.999750" y3="-0.358050" z3="-0.000720" />
        <atom id="a4" elementType="N" hydrogenCount="1" x3="-0.033560" y3="0.637330" z3="-0.000680" />
        <atom id="a5" elementType="C" hydrogenCount="1" x3="1.327740" y3="0.407850" z3="0.000310" />
        <atom id="a6" elementType="H" hydrogenCount="0" x3="-0.573890" y3="-1.367580" z3="0.000080" />
        <atom id="a7" elementType="H" hydrogenCount="0" x3="-0.370890" y3="1.587290" z3="0.000090" />
        <atom id="a8" elementType="H" hydrogenCount="0" x3="1.906690" y3="1.345140" z3="0.001320" />
      </atomArray>
      <bondArray>
        <bond atomRefs2="a3 a4" order="1" />
        <bond atomRefs2="a3 a6" order="1" />
        <bond atomRefs2="a3 a2" order="2" />
        <bond atomRefs2="a4 a7" order="1" />
        <bond atomRefs2="a4 a5" order="1" />
        <bond atomRefs2="a1 a5" order="2" />
        <bond atomRefs2="a5 a8" order="1" />
      </bondArray>
      <propertyList>
        <property title="File Format">
          <scalar>g16</scalar>
        </property>
        <property dictRef="me:ZPE">
          <scalar units="kcal/mol">-131.2444</scalar>
        </property>
        <property title="Vibrational Frequencies" dictRef="me:vibFreqs">
          <array units="cm-1">168.4326 235.9247 258.0426 516.3088 681.4269 805.5609 1044.6182 1066.0553 1091.6117 1210.7687 1391.7530 1443.8971 1503.2510 1817.0255 1860.2680 2993.1064 3072.1917 3633.7444</array>
        </property>
        <property dictRef="me:rotConsts">
          <array units="GHz">22.02964 3.02729 2.66154</array>
        </property>
        <property dictRef="me:symmetryNumber">
          <scalar>1</scalar>
        </property>
        <property dictRef="me:spinMultiplicity">
          <scalar>1</scalar>
        </property>
        <property dictRef="me:epsilon">
          <scalar>456.3</scalar>
          <!--a-pin SI-->
        </property>
        <property dictRef="me:sigma">
          <scalar>4.88</scalar>
          <!--a-pin SI-->
        </property>
        <property dictRef="me:frequenciesScaleFactor" default="true">
          <scalar>1</scalar>
        </property>
      </propertyList>
      <me:energyTransferModel xsi:type="me:ExponentialDown">
        <me:deltaEDown units="cm-1">490</me:deltaEDown>
      </me:energyTransferModel>
      <me:DOSCMethod>ClassicalRotors</me:DOSCMethod>
      <me:DistributionCalcMethod default="true" name="Boltzmann" />
      <me:densityOfStatesList calculated="20220916_132949">
        <me:description>Rovibronic partition function calculation at various temperatures. qtot : product of QM partition functions for vibrations (1-D harmonic oscillator) and classical partition functions for rotations.  sumc : cell based partition function. sumg : grain based partition function </me:description>
        <me:densityOfStates>
          <me:T>200</me:T>
          <me:qtot>76719.5</me:qtot>
          <me:sumc>76821.3</me:sumc>
          <me:sumg>76559.8</me:sumg>
        </me:densityOfStates>
        <me:densityOfStates>
          <me:T>300</me:T>
          <me:qtot>293082</me:qtot>
          <me:sumc>293590</me:sumc>
          <me:sumg>293142</me:sumg>
        </me:densityOfStates>
      </me:densityOfStatesList>
    </molecule>
    <molecule id="TSCO" description="TSCO">
      <atomArray>
        <atom id="a1" elementType="O" hydrogenCount="1" x3="1.379828" y3="-0.925999" z3="-0.028113" />
        <atom id="a2" elementType="O" hydrogenCount="0" x3="-2.126978" y3="-0.092616" z3="0.019780" />
        <atom id="a3" elementType="C" hydrogenCount="0" x3="-1.015006" y3="-0.391550" z3="0.018845" />
        <atom id="a4" elementType="N" hydrogenCount="1" x3="0.200747" y3="0.957381" z3="-0.084172" />
        <atom id="a5" elementType="C" hydrogenCount="1" x3="1.342020" y3="0.342772" z3="0.043370" />
        <atom id="a6" elementType="H" hydrogenCount="0" x3="0.163335" y3="-1.094623" z3="-0.006373" />
        <atom id="a7" elementType="H" hydrogenCount="0" x3="0.169502" y3="1.954751" z3="0.059876" />
        <atom id="a8" elementType="H" hydrogenCount="0" x3="2.277051" y3="0.879793" z3="0.229078" />
      </atomArray>
      <bondArray>
        <bond atomRefs2="a4 a3" order="1" />
        <bond atomRefs2="a4 a5" order="1" />
        <bond atomRefs2="a4 a7" order="1" />
        <bond atomRefs2="a1 a6" order="1" />
        <bond atomRefs2="a1 a5" order="1" />
        <bond atomRefs2="a3 a2" order="2" />
        <bond atomRefs2="a5 a8" order="1" />
      </bondArray>
      <propertyList>
        <property title="File Format">
          <scalar>g16</scalar>
        </property>
        <property dictRef="me:ZPE">
          <scalar units="kcal/mol">-88.4353</scalar>
        </property>
        <property title="Vibrational Frequencies" dictRef="me:vibFreqs">
          <array units="cm-1">102.2477 228.0157 288.3176 535.9821 684.2695 691.3381 834.6976 1058.8905 1131.9743 1294.8714 1348.1186 1437.1606 1686.8824 1835.7119 2078.1706 3068.947 3624.432</array>
        </property>
        <property dictRef="me:imFreqs">
          <array units="cm-1">-1432.9792</array>
        </property>
        <property dictRef="me:rotConsts">
          <array units="GHz">14.08190 3.53941 2.83468</array>
        </property>
        <property dictRef="me:TSOpticalSymmetryNumber">
          <scalar>2</scalar>
        </property>
        <property dictRef="me:symmetryNumber">
          <scalar>1</scalar>
        </property>
        <property dictRef="me:spinMultiplicity">
          <scalar>1</scalar>
        </property>
        <property dictRef="me:frequenciesScaleFactor" default="true">
          <scalar>1</scalar>
        </property>
      </propertyList>
      <me:DOSCMethod>ClassicalRotors</me:DOSCMethod>
      <me:densityOfStatesList calculated="20220916_132949">
        <me:description>Rovibronic partition function calculation at various temperatures. qtot : product of QM partition functions for vibrations (1-D harmonic oscillator) and classical partition functions for rotations.  sumc : cell based partition function. sumg : grain based partition function </me:description>
        <me:densityOfStates>
          <me:T>200</me:T>
          <me:qtot>227311</me:qtot>
          <me:sumc>227771</me:sumc>
          <me:sumg>226999</me:sumg>
        </me:densityOfStates>
        <me:densityOfStates>
          <me:T>300</me:T>
          <me:qtot>922219</me:qtot>
          <me:sumc>924531</me:sumc>
          <me:sumg>923121</me:sumg>
        </me:densityOfStates>
      </me:densityOfStatesList>
    </molecule>
    <molecule id="APC" description="APC">
      <atomArray>
        <atom id="a1" elementType="O" hydrogenCount="1" x3="1.270024" y3="-1.132345" z3="-0.000027" />
        <atom id="a2" elementType="O" hydrogenCount="0" x3="-2.735542" y3="0.252777" z3="0.000108" />
        <atom id="a3" elementType="C" hydrogenCount="0" x3="-1.835227" y3="-0.416159" z3="0.000115" />
        <atom id="a4" elementType="N" hydrogenCount="1" x3="1.046171" y3="1.132523" z3="-0.000157" />
        <atom id="a5" elementType="C" hydrogenCount="1" x3="1.773067" y3="0.102174" z3="-0.000050" />
        <atom id="a6" elementType="H" hydrogenCount="0" x3="0.303749" y3="-1.058932" z3="-0.000228" />
        <atom id="a7" elementType="H" hydrogenCount="0" x3="1.607911" y3="1.974994" z3="0.000017" />
        <atom id="a8" elementType="H" hydrogenCount="0" x3="2.862243" y3="0.076726" z3="0.000270" />
      </atomArray>
      <bondArray>
        <bond atomRefs2="a6 a1" order="1" />
        <bond atomRefs2="a4 a5" order="2" />
        <bond atomRefs2="a4 a7" order="1" />
        <bond atomRefs2="a5 a1" order="1" />
        <bond atomRefs2="a5 a8" order="1" />
        <bond atomRefs2="a2 a3" order="2" />
      </bondArray>
      <propertyList>
        <property title="File Format">
          <scalar>g16</scalar>
        </property>
        <property dictRef="me:ZPE">
          <scalar units="kcal/mol">-120.3492</scalar>
        </property>
        <property title="Vibrational Frequencies" dictRef="me:vibFreqs">
          <array units="cm-1">102.2477 228.0157 288.3176 535.9821 684.2695 691.3381 834.6976 1058.8905 1131.9743 1294.8714 1348.1186 1437.1606 1686.8824 1835.7119 2078.1706 3068.947 3624.432 3725.2201</array>
        </property>
        <property dictRef="me:rotConsts">
          <array units="GHz">10.82147 2.02430 1.70530</array>
        </property>
        <property dictRef="me:symmetryNumber">
          <scalar>1</scalar>
        </property>
        <property dictRef="me:spinMultiplicity">
          <scalar>1</scalar>
        </property>
        <property dictRef="me:epsilon">
          <scalar>418.1</scalar>
          <!--a-pin SI-->
        </property>
        <property dictRef="me:sigma">
          <scalar>5.87</scalar>
          <!--a-pin SI-->
        </property>
        <property dictRef="me:frequenciesScaleFactor" default="true">
          <scalar>1</scalar>
        </property>
      </propertyList>
      <me:energyTransferModel xsi:type="me:ExponentialDown">
        <me:deltaEDown units="cm-1">490</me:deltaEDown>
      </me:energyTransferModel>
      <me:DOSCMethod>ClassicalRotors</me:DOSCMethod>
      <me:DistributionCalcMethod default="true" name="Boltzmann" />
      <me:densityOfStatesList calculated="20220916_132949">
        <me:description>Rovibronic partition function calculation at various temperatures. qtot : product of QM partition functions for vibrations (1-D harmonic oscillator) and classical partition functions for rotations.  sumc : cell based partition function. sumg : grain based partition function </me:description>
        <me:densityOfStates>
          <me:T>200</me:T>
          <me:qtot>221033</me:qtot>
          <me:sumc>221481</me:sumc>
          <me:sumg>220729</me:sumg>
        </me:densityOfStates>
        <me:densityOfStates>
          <me:T>300</me:T>
          <me:qtot>896750</me:qtot>
          <me:sumc>898997</me:sumc>
          <me:sumg>897627</me:sumg>
        </me:densityOfStates>
      </me:densityOfStatesList>
    </molecule>
    <molecule id="Formamide1" description="SinkProd1">
      <atomArray>
        <atom id="a1" elementType="O" hydrogenCount="1" x3="-1.093897" y3="-0.350224" z3="0.000000" />
        <atom id="a2" elementType="H" hydrogenCount="0" x3="-0.830811" y3="-1.275074" z3="0.000000" />
        <atom id="a3" elementType="C" hydrogenCount="1" x3="0.000000" y3="0.439406" z3="0.000000" />
        <atom id="a4" elementType="H" hydrogenCount="0" x3="-0.297822" y3="1.483163" z3="0.000000" />
        <atom id="a5" elementType="H" hydrogenCount="0" x3="1.367303" y3="-0.886974" z3="0.000000" />
        <atom id="a6" elementType="N" hydrogenCount="1" x3="1.216072" y3="0.120606" z3="0.000000" />
      </atomArray>
      <bondArray>
        <bond atomRefs2="a1 a2" order="1" />
        <bond atomRefs2="a1 a3" order="1" />
        <bond atomRefs2="a3 a4" order="1" />
        <bond atomRefs2="a3 a6" order="2" />
        <bond atomRefs2="a5 a6" order="1" />
      </bondArray>
      <propertyList>
        <property dictRef="me:ZPE">
          <scalar units="kcal/mol">-115.3370</scalar>
        </property>
        <property title="Vibrational Frequencies" dictRef="me:vibFreqs">
          <array units="cm-1">511.4888 605.7297 862.1796 1080.3882 1098.2647 1134.9282 1360.7406 1414.1755 1747.8863 3180.5639 3491.4912 3848.5138</array>
        </property>
        <property dictRef="me:rotConsts">
          <array units="GHz">67.57623 11.44479 9.78722</array>
        </property>
        <property dictRef="me:spinMultiplicity">
          <scalar>1</scalar>
        </property>
        <property dictRef="me:frequenciesScaleFactor" default="true">
          <scalar>1</scalar>
        </property>
        <property dictRef="me:symmetryNumber" default="true">
          <scalar>1</scalar>
        </property>
      </propertyList>
      <me:DOSCMethod>ClassicalRotors</me:DOSCMethod>
    </molecule>
    <molecule id="CO" description="SinkProd2">
      <atomArray>
        <atom id="a1" elementType="C" hydrogenCount="0" x3="0.000000" y3="0.000000" z3="-0.642103" />
        <atom id="a2" elementType="O" hydrogenCount="0" x3="0.000000" y3="0.000000" z3="0.481577" />
      </atomArray>
      <bondArray>
        <bond atomRefs2="a1 a2" order="2" />
      </bondArray>
      <propertyList>
        <property dictRef="me:ZPE">
          <scalar units="kcal/mol">0.0</scalar>
        </property>
        <property title="Vibrational Frequencies" dictRef="me:vibFreqs">
          <array units="cm-1">2240.2545</array>
        </property>
        <property dictRef="me:rotConsts">
          <array units="GHz">0.00000 30.91482 30.91482</array>
        </property>
        <property dictRef="me:spinMultiplicity">
          <scalar>1</scalar>
        </property>
        <property dictRef="me:frequenciesScaleFactor" default="true">
          <scalar>1</scalar>
        </property>
        <property dictRef="me:symmetryNumber" default="true">
          <scalar>1</scalar>
        </property>
      </propertyList>
      <me:DOSCMethod>ClassicalRotors</me:DOSCMethod>
    </molecule>
    <molecule id="N2" description="Bath">
      <propertyList>
        <property dictRef="me:epsilon">
          <scalar>91.85</scalar>
        </property>
        <property dictRef="me:sigma">
          <scalar>3.919</scalar>
        </property>
        <property dictRef="me:MW">
          <scalar units="amu">28.014</scalar>
        </property>
      </propertyList>
    </molecule>
  </moleculeList>
  <reactionList>
    <reaction id=" A1 ">
      <!-- CH2OO.log + HCN.log -> RC1.log -->
      <reactant>
        <molecule ref="CH2OO.log" role="deficientReactant" />
      </reactant>
      <reactant>
        <molecule ref="HCN.log" role="excessReactant" />
      </reactant>
      <product>
        <molecule ref="RC1.log" role="modelled" />
      </product>
      <me:MCRCMethod xsi:type="me:MesmerILT">
        <me:preExponential units="cm3molecule-1s-1">2.36e-9</me:preExponential>
        <me:activationEnergy units="kcal/mol">0.0</me:activationEnergy>
        <me:TInfinity>298.15</me:TInfinity>
        <me:nInfinity>0</me:nInfinity>
      </me:MCRCMethod>
      <me:excessReactantConc>1e15</me:excessReactantConc>
      <me:TInfinity default="true">298</me:TInfinity>
    </reaction>
    <reaction id=" C2 ">
      <!-- RC1.log -> [ TS1.log ] -> Ring1.log -->
      <reactant>
        <molecule ref="RC1.log" role="modelled" />
      </reactant>
      <me:transitionState>
        <molecule ref="TS1.log" role="transitionState" />
      </me:transitionState>
      <product>
        <molecule ref="Ring1.log" role="modelled" />
      </product>
      <me:MCRCMethod name="RRKM" />
    </reaction>
    <reaction id=" S1 ">
      <!-- Ring1.log -> [ STS1.log ] -> PC1.log -->
      <reactant>
        <molecule ref="Ring1.log" role="modelled" />
      </reactant>
      <me:transitionState>
        <molecule ref="STS1.log" role="transitionState" />
      </me:transitionState>
      <product>
        <molecule ref="Formaldehyde.log" role="sink" />
      </product>
      <product>
        <molecule ref="IsoC1.log" role="sink" />
      </product>
      <me:tunneling>Eckart</me:tunneling>
      <me:MCRCMethod name="RRKM" />
    </reaction>
    <reaction id=" H1 ">
      <!-- Ring1.log -> [ TSH1 ] -> Altamine1 -->
      <reactant>
        <molecule ref="Ring1.log" role="modelled" />
      </reactant>
      <me:transitionState>
        <molecule ref="TSH1" role="transitionState" />
      </me:transitionState>
      <product>
        <molecule ref="Altamine1" role="modelled" />
      </product>
      <me:tunneling>Eckart</me:tunneling>
      <me:MCRCMethod name="RRKM" />
    </reaction>
    <reaction id=" CO1 ">
      <!-- Altamine1 -> [ TSCO ] -> APC -->
      <reactant>
        <molecule ref="Altamine1" role="modelled" />
      </reactant>
      <me:transitionState>
        <molecule ref="TSCO" role="transitionState" />
      </me:transitionState>
      <product>
        <molecule ref="APC" role="modelled" />
      </product>
      <me:tunneling>Eckart</me:tunneling>
      <me:MCRCMethod name="RRKM" />
    </reaction>
    <reaction id=" COD ">
      <!-- APC -> Formamide1 + CO -->
      <reactant>
        <molecule ref="APC" role="modelled" />
      </reactant>
      <product>
        <molecule ref="Formamide1" role="sink" />
      </product>
      <product>
        <molecule ref="CO" role="sink" />
      </product>
      <me:MCRCMethod xsi:type="me:MesmerILT">
        <me:preExponential units="cm3molecule-1s-1">1.4e-10</me:preExponential>
        <me:activationEnergy units="kcal/mol" reverse="true">0.0</me:activationEnergy>
        <me:TInfinity>298.15</me:TInfinity>
        <me:nInfinity>1.0</me:nInfinity>
      </me:MCRCMethod>
      <me:TInfinity default="true">298</me:TInfinity>
    </reaction>
  </reactionList>
  <me:conditions>
    <me:bathGas>N2</me:bathGas>
    <me:PTs>
      <me:PTpair units="torr" P="1.0" T="298.15" precision="qd" bathGas="N2" />
      <me:PTpair units="torr" P="40.0" T="298.15" precision="qd" bathGas="N2" />
      <me:PTpair units="torr" P="100.0" T="298.15" precision="qd" bathGas="N2" />
      <me:PTpair units="torr" P="200.0" T="298.15" precision="qd" bathGas="N2" />
      <me:PTpair units="torr" P="300.0" T="298.15" precision="qd" bathGas="N2" />
      <me:PTpair units="torr" P="400.0" T="298.15" precision="qd" bathGas="N2" />
      <me:PTpair units="torr" P="600.0" T="298.15" precision="qd" bathGas="N2" />
      <me:PTpair units="torr" P="760.0" T="298.15" precision="qd" bathGas="N2" />
    </me:PTs>
  </me:conditions>
  <me:modelParameters>
    <me:grainSize units="cm-1">40</me:grainSize>
    <me:energyAboveTheTopHill>25</me:energyAboveTheTopHill>
  </me:modelParameters>
  <me:InitialPopulation>
    <me:molecule ref="CH2OO.log" me:population="1.0" />
    <me:molecule ref="RC1.log" me:population="0.0" />
    <me:molecule ref="Ring1.log" me:population="0.0" />
    <me:molecule ref="Formaldehyde.log" me:population="0.0" />
    <me:molecule ref="Altamine1" me:population="0.0" />
    <me:molecule ref="APC" me:population="0.0" />
    <me:molecule ref="Formamide1" me:population="0.0" />
  </me:InitialPopulation>
  <me:control>
    <me:eigenvalues>12</me:eigenvalues>
    <me:testDOS />
    <me:printSpeciesProfile />
    <me:shortestTimeOfInterest>1.0e-10</me:shortestTimeOfInterest>
    <me:MaximumEvolutionTime>1e5</me:MaximumEvolutionTime>
    <me:calcMethod default="true" name="simpleCalc" />
    <me:ForceMacroDetailedBalance default="true">true</me:ForceMacroDetailedBalance>
  </me:control>
  <metadataList xmlns:dc="http://purl.org/dc/elements/1.1/">
    <dc:title>CriegeeNitrile1</dc:title>
    <dc:source>CriegeeNitrile1CCSDTAD.xml</dc:source>
    <dc:creator>Mesmer v6.0</dc:creator>
    <dc:date>20220916_132948</dc:date>
    <dc:contributor>lfranzon</dc:contributor>
  </metadataList>
  <me:analysis calculated="20220916_213233">
    <me:description>All calculations shown</me:description>
    <me:eigenvalueList number="3226" selection="12">
      <me:eigenvalue>-2.82957e+06</me:eigenvalue>
      <me:eigenvalue>-2.59864e+06</me:eigenvalue>
      <me:eigenvalue>-2.26036e+06</me:eigenvalue>
      <me:eigenvalue>-1.97004e+06</me:eigenvalue>
      <me:eigenvalue>-1.73967e+06</me:eigenvalue>
      <me:eigenvalue>-1.55398e+06</me:eigenvalue>
      <me:eigenvalue>-1.27171e+06</me:eigenvalue>
      <me:eigenvalue>-347367</me:eigenvalue>
      <me:eigenvalue>-269507</me:eigenvalue>
      <me:eigenvalue>-42.559</me:eigenvalue>
      <me:eigenvalue>-6.83338e-10</me:eigenvalue>
      <me:eigenvalue>-3.38777e-17</me:eigenvalue>
    </me:eigenvalueList>
    <me:populationList T="298.15" conc="3.2388e+16">
      <me:population time="1e-10" logTime="-10">
        <me:pop ref="CH2OO.log">1</me:pop>
        <me:pop ref="APC">1.07153e-15</me:pop>
        <me:pop ref="Altamine1">3.49035e-11</me:pop>
        <me:pop ref="RC1.log">9.2507e-08</me:pop>
        <me:pop ref="Ring1.log">1.55812e-09</me:pop>
        <me:pop ref="Formamide1">1.65398e-09</me:pop>
        <me:pop ref="Formaldehyde.log">8.70054e-10</me:pop>
      </me:population>
      <me:population time="1.25893e-10" logTime="-9.9">
        <me:pop ref="CH2OO.log">1</me:pop>
        <me:pop ref="APC">1.12516e-15</me:pop>
        <me:pop ref="Altamine1">3.6713e-11</me:pop>
        <me:pop ref="RC1.log">9.26645e-08</me:pop>
        <me:pop ref="Ring1.log">1.64365e-09</me:pop>
        <me:pop ref="Formamide1">2.30113e-09</me:pop>
        <me:pop ref="Formaldehyde.log">1.2097e-09</me:pop>
      </me:population>
      <me:population time="1.58489e-10" logTime="-9.8">
        <me:pop ref="CH2OO.log">1</me:pop>
        <me:pop ref="APC">1.16166e-15</me:pop>
        <me:pop ref="Altamine1">3.79534e-11</me:pop>
        <me:pop ref="RC1.log">9.28267e-08</me:pop>
        <me:pop ref="Ring1.log">1.70352e-09</me:pop>
        <me:pop ref="Formamide1">3.1488e-09</me:pop>
        <me:pop ref="Formaldehyde.log">1.65374e-09</me:pop>
      </me:population>
      <me:population time="1.99526e-10" logTime="-9.7">
        <me:pop ref="CH2OO.log">1</me:pop>
        <me:pop ref="APC">1.18359e-15</me:pop>
        <me:pop ref="Altamine1">3.87046e-11</me:pop>
        <me:pop ref="RC1.log">9.30159e-08</me:pop>
        <me:pop ref="Ring1.log">1.74061e-09</me:pop>
        <me:pop ref="Formamide1">4.24263e-09</me:pop>
        <me:pop ref="Formaldehyde.log">2.22595e-09</me:pop>
      </me:population>
      <me:population time="2.51189e-10" logTime="-9.6">
        <me:pop ref="CH2OO.log">1</me:pop>
        <me:pop ref="APC">1.19509e-15</me:pop>
        <me:pop ref="Altamine1">3.91019e-11</me:pop>
        <me:pop ref="RC1.log">9.32452e-08</me:pop>
        <me:pop ref="Ring1.log">1.76076e-09</me:pop>
        <me:pop ref="Formamide1">5.63866e-09</me:pop>
        <me:pop ref="Formaldehyde.log">2.9556e-09</me:pop>
      </me:population>
      <me:population time="3.16228e-10" logTime="-9.5">
        <me:pop ref="CH2OO.log">1</me:pop>
        <me:pop ref="APC">1.20047e-15</me:pop>
        <me:pop ref="Altamine1">3.92895e-11</me:pop>
        <me:pop ref="RC1.log">9.35235e-08</me:pop>
        <me:pop ref="Ring1.log">1.77063e-09</me:pop>
        <me:pop ref="Formamide1">7.40802e-09</me:pop>
        <me:pop ref="Formaldehyde.log">3.87991e-09</me:pop>
      </me:population>
      <me:population time="3.98107e-10" logTime="-9.4">
        <me:pop ref="CH2OO.log">1</me:pop>
        <me:pop ref="APC">1.20303e-15</me:pop>
        <me:pop ref="Altamine1">3.93802e-11</me:pop>
        <me:pop ref="RC1.log">9.38587e-08</me:pop>
        <me:pop ref="Ring1.log">1.77566e-09</me:pop>
        <me:pop ref="Formamide1">9.64245e-09</me:pop>
        <me:pop ref="Formaldehyde.log">5.04683e-09</me:pop>
      </me:population>
      <me:population time="5.01187e-10" logTime="-9.3">
        <me:pop ref="CH2OO.log">1</me:pop>
        <me:pop ref="APC">1.20469e-15</me:pop>
        <me:pop ref="Altamine1">3.94402e-11</me:pop>
        <me:pop ref="RC1.log">9.42577e-08</me:pop>
        <me:pop ref="Ring1.log">1.77916e-09</me:pop>
        <me:pop ref="Formamide1">1.24602e-08</me:pop>
        <me:pop ref="Formaldehyde.log">6.51808e-09</me:pop>
      </me:population>
      <me:population time="6.30957e-10" logTime="-9.2">
        <me:pop ref="CH2OO.log">1</me:pop>
        <me:pop ref="APC">1.20629e-15</me:pop>
        <me:pop ref="Altamine1">3.94978e-11</me:pop>
        <me:pop ref="RC1.log">9.47261e-08</me:pop>
        <me:pop ref="Ring1.log">1.78259e-09</me:pop>
        <me:pop ref="Formamide1">1.60123e-08</me:pop>
        <me:pop ref="Formaldehyde.log">8.37247e-09</me:pop>
      </me:population>
      <me:population time="7.94328e-10" logTime="-9.1">
        <me:pop ref="CH2OO.log">1</me:pop>
        <me:pop ref="APC">1.20806e-15</me:pop>
        <me:pop ref="Altamine1">3.95617e-11</me:pop>
        <me:pop ref="RC1.log">9.52667e-08</me:pop>
        <me:pop ref="Ring1.log">1.78641e-09</me:pop>
        <me:pop ref="Formamide1">2.04905e-08</me:pop>
        <me:pop ref="Formaldehyde.log">1.07099e-08</me:pop>
      </me:population>
      <me:population time="1e-09" logTime="-9">
        <me:pop ref="CH2OO.log">1</me:pop>
        <me:pop ref="APC">1.21002e-15</me:pop>
        <me:pop ref="Altamine1">3.96329e-11</me:pop>
        <me:pop ref="RC1.log">9.58773e-08</me:pop>
        <me:pop ref="Ring1.log">1.79067e-09</me:pop>
        <me:pop ref="Formamide1">2.6137e-08</me:pop>
        <me:pop ref="Formaldehyde.log">1.36568e-08</me:pop>
      </me:population>
      <me:population time="1.25893e-09" logTime="-8.9">
        <me:pop ref="CH2OO.log">1</me:pop>
        <me:pop ref="APC">1.21216e-15</me:pop>
        <me:pop ref="Altamine1">3.97102e-11</me:pop>
        <me:pop ref="RC1.log">9.65495e-08</me:pop>
        <me:pop ref="Ring1.log">1.7953e-09</me:pop>
        <me:pop ref="Formamide1">3.32577e-08</me:pop>
        <me:pop ref="Formaldehyde.log">1.73725e-08</me:pop>
      </me:population>
      <me:population time="1.58489e-09" logTime="-8.8">
        <me:pop ref="CH2OO.log">1</me:pop>
        <me:pop ref="APC">1.2144e-15</me:pop>
        <me:pop ref="Altamine1">3.97911e-11</me:pop>
        <me:pop ref="RC1.log">9.72672e-08</me:pop>
        <me:pop ref="Ring1.log">1.80014e-09</me:pop>
        <me:pop ref="Formamide1">4.22386e-08</me:pop>
        <me:pop ref="Formaldehyde.log">2.20581e-08</me:pop>
      </me:population>
      <me:population time="1.99526e-09" logTime="-8.7">
        <me:pop ref="CH2OO.log">1</me:pop>
        <me:pop ref="APC">1.21663e-15</me:pop>
        <me:pop ref="Altamine1">3.98721e-11</me:pop>
        <me:pop ref="RC1.log">9.80064e-08</me:pop>
        <me:pop ref="Ring1.log">1.80499e-09</me:pop>
        <me:pop ref="Formamide1">5.3566e-08</me:pop>
        <me:pop ref="Formaldehyde.log">2.79669e-08</me:pop>
      </me:population>
      <me:population time="2.51189e-09" logTime="-8.6">
        <me:pop ref="CH2OO.log">1</me:pop>
        <me:pop ref="APC">1.21875e-15</me:pop>
        <me:pop ref="Altamine1">3.99487e-11</me:pop>
        <me:pop ref="RC1.log">9.87388e-08</me:pop>
        <me:pop ref="Ring1.log">1.80959e-09</me:pop>
        <me:pop ref="Formamide1">6.78521e-08</me:pop>
        <me:pop ref="Formaldehyde.log">3.54181e-08</me:pop>
      </me:population>
      <me:population time="3.16228e-09" logTime="-8.5">
        <me:pop ref="CH2OO.log">1</me:pop>
        <me:pop ref="APC">1.22063e-15</me:pop>
        <me:pop ref="Altamine1">4.00169e-11</me:pop>
        <me:pop ref="RC1.log">9.94369e-08</me:pop>
        <me:pop ref="Ring1.log">1.81368e-09</me:pop>
        <me:pop ref="Formamide1">8.5867e-08</me:pop>
        <me:pop ref="Formaldehyde.log">4.48128e-08</me:pop>
      </me:population>
      <me:population time="3.98107e-09" logTime="-8.4">
        <me:pop ref="CH2OO.log">1</me:pop>
        <me:pop ref="APC">1.22219e-15</me:pop>
        <me:pop ref="Altamine1">4.00732e-11</me:pop>
        <me:pop ref="RC1.log">1.00084e-07</me:pop>
        <me:pop ref="Ring1.log">1.81707e-09</me:pop>
        <me:pop ref="Formamide1">1.08578e-07</me:pop>
        <me:pop ref="Formaldehyde.log">5.66555e-08</me:pop>
      </me:population>
      <me:population time="5.01187e-09" logTime="-8.3">
        <me:pop ref="CH2OO.log">1</me:pop>
        <me:pop ref="APC">1.22339e-15</me:pop>
        <me:pop ref="Altamine1">4.01168e-11</me:pop>
        <me:pop ref="RC1.log">1.00679e-07</me:pop>
        <me:pop ref="Ring1.log">1.81971e-09</me:pop>
        <me:pop ref="Formamide1">1.37203e-07</me:pop>
        <me:pop ref="Formaldehyde.log">7.15802e-08</me:pop>
      </me:population>
      <me:population time="6.30957e-09" logTime="-8.2">
        <me:pop ref="CH2OO.log">1</me:pop>
        <me:pop ref="APC">1.22427e-15</me:pop>
        <me:pop ref="Altamine1">4.0149e-11</me:pop>
        <me:pop ref="RC1.log">1.01247e-07</me:pop>
        <me:pop ref="Ring1.log">1.82167e-09</me:pop>
        <me:pop ref="Formamide1">1.73269e-07</me:pop>
        <me:pop ref="Formaldehyde.log">9.03839e-08</me:pop>
      </me:population>
      <me:population time="7.94328e-09" logTime="-8.1">
        <me:pop ref="CH2OO.log">1</me:pop>
        <me:pop ref="APC">1.22494e-15</me:pop>
        <me:pop ref="Altamine1">4.01732e-11</me:pop>
        <me:pop ref="RC1.log">1.01827e-07</me:pop>
        <me:pop ref="Ring1.log">1.82316e-09</me:pop>
        <me:pop ref="Formamide1">2.18702e-07</me:pop>
        <me:pop ref="Formaldehyde.log">1.1407e-07</me:pop>
      </me:population>
      <me:population time="1e-08" logTime="-8">
        <me:pop ref="CH2OO.log">0.999999</me:pop>
        <me:pop ref="APC">1.22548e-15</me:pop>
        <me:pop ref="Altamine1">4.01931e-11</me:pop>
        <me:pop ref="RC1.log">1.02462e-07</me:pop>
        <me:pop ref="Ring1.log">1.8244e-09</me:pop>
        <me:pop ref="Formamide1">2.75926e-07</me:pop>
        <me:pop ref="Formaldehyde.log">1.43902e-07</me:pop>
      </me:population>
      <me:population time="1.25893e-08" logTime="-7.9">
        <me:pop ref="CH2OO.log">0.999999</me:pop>
        <me:pop ref="APC">1.22598e-15</me:pop>
        <me:pop ref="Altamine1">4.02114e-11</me:pop>
        <me:pop ref="RC1.log">1.03193e-07</me:pop>
        <me:pop ref="Ring1.log">1.82555e-09</me:pop>
        <me:pop ref="Formamide1">3.47998e-07</me:pop>
        <me:pop ref="Formaldehyde.log">1.81474e-07</me:pop>
      </me:population>
      <me:population time="1.58489e-08" logTime="-7.8">
        <me:pop ref="CH2OO.log">0.999999</me:pop>
        <me:pop ref="APC">1.22646e-15</me:pop>
        <me:pop ref="Altamine1">4.0229e-11</me:pop>
        <me:pop ref="RC1.log">1.04048e-07</me:pop>
        <me:pop ref="Ring1.log">1.82666e-09</me:pop>
        <me:pop ref="Formamide1">4.38768e-07</me:pop>
        <me:pop ref="Formaldehyde.log">2.2879e-07</me:pop>
      </me:population>
      <me:population time="1.99526e-08" logTime="-7.7">
        <me:pop ref="CH2OO.log">0.999999</me:pop>
        <me:pop ref="APC">1.22692e-15</me:pop>
        <me:pop ref="Altamine1">4.02459e-11</me:pop>
        <me:pop ref="RC1.log">1.05053e-07</me:pop>
        <me:pop ref="Ring1.log">1.82773e-09</me:pop>
        <me:pop ref="Formamide1">5.53084e-07</me:pop>
        <me:pop ref="Formaldehyde.log">2.88379e-07</me:pop>
      </me:population>
      <me:population time="2.51189e-08" logTime="-7.6">
        <me:pop ref="CH2OO.log">0.999999</me:pop>
        <me:pop ref="APC">1.22734e-15</me:pop>
        <me:pop ref="Altamine1">4.02612e-11</me:pop>
        <me:pop ref="RC1.log">1.06234e-07</me:pop>
        <me:pop ref="Ring1.log">1.8287e-09</me:pop>
        <me:pop ref="Formamide1">6.97052e-07</me:pop>
        <me:pop ref="Formaldehyde.log">3.63422e-07</me:pop>
      </me:population>
      <me:population time="3.16228e-08" logTime="-7.5">
        <me:pop ref="CH2OO.log">0.999999</me:pop>
        <me:pop ref="APC">1.2277e-15</me:pop>
        <me:pop ref="Altamine1">4.02746e-11</me:pop>
        <me:pop ref="RC1.log">1.07626e-07</me:pop>
        <me:pop ref="Ring1.log">1.82956e-09</me:pop>
        <me:pop ref="Formamide1">8.78354e-07</me:pop>
        <me:pop ref="Formaldehyde.log">4.57922e-07</me:pop>
      </me:population>
      <me:population time="3.98107e-08" logTime="-7.4">
        <me:pop ref="CH2OO.log">0.999998</me:pop>
        <me:pop ref="APC">1.228e-15</me:pop>
        <me:pop ref="Altamine1">4.02859e-11</me:pop>
        <me:pop ref="RC1.log">1.09274e-07</me:pop>
        <me:pop ref="Ring1.log">1.83028e-09</me:pop>
        <me:pop ref="Formamide1">1.10666e-06</me:pop>
        <me:pop ref="Formaldehyde.log">5.76921e-07</me:pop>
      </me:population>
      <me:population time="5.01187e-08" logTime="-7.3">
        <me:pop ref="CH2OO.log">0.999998</me:pop>
        <me:pop ref="APC">1.22825e-15</me:pop>
        <me:pop ref="Altamine1">4.02951e-11</me:pop>
        <me:pop ref="RC1.log">1.11238e-07</me:pop>
        <me:pop ref="Ring1.log">1.83087e-09</me:pop>
        <me:pop ref="Formamide1">1.39415e-06</me:pop>
        <me:pop ref="Formaldehyde.log">7.26763e-07</me:pop>
      </me:population>
      <me:population time="6.30957e-08" logTime="-7.2">
        <me:pop ref="CH2OO.log">0.999997</me:pop>
        <me:pop ref="APC">1.22846e-15</me:pop>
        <me:pop ref="Altamine1">4.03028e-11</me:pop>
        <me:pop ref="RC1.log">1.1359e-07</me:pop>
        <me:pop ref="Ring1.log">1.83137e-09</me:pop>
        <me:pop ref="Formamide1">1.75614e-06</me:pop>
        <me:pop ref="Formaldehyde.log">9.15434e-07</me:pop>
      </me:population>
      <me:population time="7.94328e-08" logTime="-7.1">
        <me:pop ref="CH2OO.log">0.999997</me:pop>
        <me:pop ref="APC">1.22864e-15</me:pop>
        <me:pop ref="Altamine1">4.03094e-11</me:pop>
        <me:pop ref="RC1.log">1.16419e-07</me:pop>
        <me:pop ref="Ring1.log">1.83179e-09</me:pop>
        <me:pop ref="Formamide1">2.21194e-06</me:pop>
        <me:pop ref="Formaldehyde.log">1.15299e-06</me:pop>
      </me:population>
      <me:population time="1e-07" logTime="-7">
        <me:pop ref="CH2OO.log">0.999996</me:pop>
        <me:pop ref="APC">1.2288e-15</me:pop>
        <me:pop ref="Altamine1">4.03152e-11</me:pop>
        <me:pop ref="RC1.log">1.19827e-07</me:pop>
        <me:pop ref="Ring1.log">1.83217e-09</me:pop>
        <me:pop ref="Formamide1">2.78582e-06</me:pop>
        <me:pop ref="Formaldehyde.log">1.45209e-06</me:pop>
      </me:population>
      <me:population time="1.25893e-07" logTime="-6.9">
        <me:pop ref="CH2OO.log">0.999995</me:pop>
        <me:pop ref="APC">1.22895e-15</me:pop>
        <me:pop ref="Altamine1">4.03207e-11</me:pop>
        <me:pop ref="RC1.log">1.23936e-07</me:pop>
        <me:pop ref="Ring1.log">1.83253e-09</me:pop>
        <me:pop ref="Formamide1">3.50839e-06</me:pop>
        <me:pop ref="Formaldehyde.log">1.82868e-06</me:pop>
      </me:population>
      <me:population time="1.58489e-07" logTime="-6.8">
        <me:pop ref="CH2OO.log">0.999993</me:pop>
        <me:pop ref="APC">1.22909e-15</me:pop>
        <me:pop ref="Altamine1">4.0326e-11</me:pop>
        <me:pop ref="RC1.log">1.28887e-07</me:pop>
        <me:pop ref="Ring1.log">1.83286e-09</me:pop>
        <me:pop ref="Formamide1">4.41817e-06</me:pop>
        <me:pop ref="Formaldehyde.log">2.30283e-06</me:pop>
      </me:population>
      <me:population time="1.99526e-07" logTime="-6.7">
        <me:pop ref="CH2OO.log">0.999991</me:pop>
        <me:pop ref="APC">1.22922e-15</me:pop>
        <me:pop ref="Altamine1">4.0331e-11</me:pop>
        <me:pop ref="RC1.log">1.34846e-07</me:pop>
        <me:pop ref="Ring1.log">1.83319e-09</me:pop>
        <me:pop ref="Formamide1">5.56363e-06</me:pop>
        <me:pop ref="Formaldehyde.log">2.89981e-06</me:pop>
      </me:population>
      <me:population time="2.51189e-07" logTime="-6.6">
        <me:pop ref="CH2OO.log">0.999989</me:pop>
        <me:pop ref="APC">1.22935e-15</me:pop>
        <me:pop ref="Altamine1">4.03357e-11</me:pop>
        <me:pop ref="RC1.log">1.42014e-07</me:pop>
        <me:pop ref="Ring1.log">1.8335e-09</me:pop>
        <me:pop ref="Formamide1">7.00584e-06</me:pop>
        <me:pop ref="Formaldehyde.log">3.65144e-06</me:pop>
      </me:population>
      <me:population time="3.16228e-07" logTime="-6.5">
        <me:pop ref="CH2OO.log">0.999986</me:pop>
        <me:pop ref="APC">1.22947e-15</me:pop>
        <me:pop ref="Altamine1">4.03403e-11</me:pop>
        <me:pop ref="RC1.log">1.50632e-07</me:pop>
        <me:pop ref="Ring1.log">1.83379e-09</me:pop>
        <me:pop ref="Formamide1">8.82166e-06</me:pop>
        <me:pop ref="Formaldehyde.log">4.59777e-06</me:pop>
      </me:population>
      <me:population time="3.98107e-07" logTime="-6.4">
        <me:pop ref="CH2OO.log">0.999983</me:pop>
        <me:pop ref="APC">1.22959e-15</me:pop>
        <me:pop ref="Altamine1">4.03445e-11</me:pop>
        <me:pop ref="RC1.log">1.60993e-07</me:pop>
        <me:pop ref="Ring1.log">1.83406e-09</me:pop>
        <me:pop ref="Formamide1">1.11079e-05</me:pop>
        <me:pop ref="Formaldehyde.log">5.78924e-06</me:pop>
      </me:population>
      <me:population time="5.01187e-07" logTime="-6.3">
        <me:pop ref="CH2OO.log">0.999979</me:pop>
        <me:pop ref="APC">1.2297e-15</me:pop>
        <me:pop ref="Altamine1">4.03486e-11</me:pop>
        <me:pop ref="RC1.log">1.73444e-07</me:pop>
        <me:pop ref="Ring1.log">1.83433e-09</me:pop>
        <me:pop ref="Formamide1">1.39863e-05</me:pop>
        <me:pop ref="Formaldehyde.log">7.28933e-06</me:pop>
      </me:population>
      <me:population time="6.30957e-07" logTime="-6.2">
        <me:pop ref="CH2OO.log">0.999973</me:pop>
        <me:pop ref="APC">1.2298e-15</me:pop>
        <me:pop ref="Altamine1">4.03525e-11</me:pop>
        <me:pop ref="RC1.log">1.88391e-07</me:pop>
        <me:pop ref="Ring1.log">1.83459e-09</me:pop>
        <me:pop ref="Formamide1">1.76103e-05</me:pop>
        <me:pop ref="Formaldehyde.log">9.17797e-06</me:pop>
      </me:population>
      <me:population time="7.94328e-07" logTime="-6.1">
        <me:pop ref="CH2OO.log">0.999966</me:pop>
        <me:pop ref="APC">1.22991e-15</me:pop>
        <me:pop ref="Altamine1">4.03565e-11</me:pop>
        <me:pop ref="RC1.log">2.06283e-07</me:pop>
        <me:pop ref="Ring1.log">1.83485e-09</me:pop>
        <me:pop ref="Formamide1">2.21731e-05</me:pop>
        <me:pop ref="Formaldehyde.log">1.15558e-05</me:pop>
      </me:population>
      <me:population time="1e-06" logTime="-6">
        <me:pop ref="CH2OO.log">0.999957</me:pop>
        <me:pop ref="APC">1.23002e-15</me:pop>
        <me:pop ref="Altamine1">4.03608e-11</me:pop>
        <me:pop ref="RC1.log">2.27577e-07</me:pop>
        <me:pop ref="Ring1.log">1.83513e-09</me:pop>
        <me:pop ref="Formamide1">2.79179e-05</me:pop>
        <me:pop ref="Formaldehyde.log">1.45496e-05</me:pop>
      </me:population>
      <me:population time="1.25893e-06" logTime="-5.9">
        <me:pop ref="CH2OO.log">0.999946</me:pop>
        <me:pop ref="APC">1.23015e-15</me:pop>
        <me:pop ref="Altamine1">4.03655e-11</me:pop>
        <me:pop ref="RC1.log">2.52677e-07</me:pop>
        <me:pop ref="Ring1.log">1.83544e-09</me:pop>
        <me:pop ref="Formamide1">3.51508e-05</me:pop>
        <me:pop ref="Formaldehyde.log">1.83189e-05</me:pop>
      </me:population>
      <me:population time="1.58489e-06" logTime="-5.8">
        <me:pop ref="CH2OO.log">0.999932</me:pop>
        <me:pop ref="APC">1.23029e-15</me:pop>
        <me:pop ref="Altamine1">4.03708e-11</me:pop>
        <me:pop ref="RC1.log">2.81845e-07</me:pop>
        <me:pop ref="Ring1.log">1.83579e-09</me:pop>
        <me:pop ref="Formamide1">4.42575e-05</me:pop>
        <me:pop ref="Formaldehyde.log">2.30646e-05</me:pop>
      </me:population>
      <me:population time="1.99526e-06" logTime="-5.7">
        <me:pop ref="CH2OO.log">0.999915</me:pop>
        <me:pop ref="APC">1.23045e-15</me:pop>
        <me:pop ref="Altamine1">4.03767e-11</me:pop>
        <me:pop ref="RC1.log">3.1509e-07</me:pop>
        <me:pop ref="Ring1.log">1.83618e-09</me:pop>
        <me:pop ref="Formamide1">5.57235e-05</me:pop>
        <me:pop ref="Formaldehyde.log">2.90397e-05</me:pop>
      </me:population>
      <me:population time="2.51189e-06" logTime="-5.6">
        <me:pop ref="CH2OO.log">0.999893</me:pop>
        <me:pop ref="APC">1.23062e-15</me:pop>
        <me:pop ref="Altamine1">4.03832e-11</me:pop>
        <me:pop ref="RC1.log">3.52033e-07</me:pop>
        <me:pop ref="Ring1.log">1.83661e-09</me:pop>
        <me:pop ref="Formamide1">7.01604e-05</me:pop>
        <me:pop ref="Formaldehyde.log">3.65629e-05</me:pop>
      </me:population>
      <me:population time="3.16228e-06" logTime="-5.5">
        <me:pop ref="CH2OO.log">0.999865</me:pop>
        <me:pop ref="APC">1.2308e-15</me:pop>
        <me:pop ref="Altamine1">4.039e-11</me:pop>
        <me:pop ref="RC1.log">3.9179e-07</me:pop>
        <me:pop ref="Ring1.log">1.83707e-09</me:pop>
        <me:pop ref="Formamide1">8.8338e-05</me:pop>
        <me:pop ref="Formaldehyde.log">4.60352e-05</me:pop>
      </me:population>
      <me:population time="3.98107e-06" logTime="-5.4">
        <me:pop ref="CH2OO.log">0.99983</me:pop>
        <me:pop ref="APC">1.23098e-15</me:pop>
        <me:pop ref="Altamine1">4.03967e-11</me:pop>
        <me:pop ref="RC1.log">4.32878e-07</me:pop>
        <me:pop ref="Ring1.log">1.83753e-09</me:pop>
        <me:pop ref="Formamide1">0.000111226</me:pop>
        <me:pop ref="Formaldehyde.log">5.79617e-05</me:pop>
      </me:population>
      <me:population time="5.01187e-06" logTime="-5.3">
        <me:pop ref="CH2OO.log">0.999787</me:pop>
        <me:pop ref="APC">1.23115e-15</me:pop>
        <me:pop ref="Altamine1">4.0403e-11</me:pop>
        <me:pop ref="RC1.log">4.73236e-07</me:pop>
        <me:pop ref="Ring1.log">1.83797e-09</me:pop>
        <me:pop ref="Formamide1">0.000140044</me:pop>
        <me:pop ref="Formaldehyde.log">7.29781e-05</me:pop>
      </me:population>
      <me:population time="6.30957e-06" logTime="-5.2">
        <me:pop ref="CH2OO.log">0.999731</me:pop>
        <me:pop ref="APC">1.23128e-15</me:pop>
        <me:pop ref="Altamine1">4.04082e-11</me:pop>
        <me:pop ref="RC1.log">5.10421e-07</me:pop>
        <me:pop ref="Ring1.log">1.83834e-09</me:pop>
        <me:pop ref="Formamide1">0.000176328</me:pop>
        <me:pop ref="Formaldehyde.log">9.18847e-05</me:pop>
      </me:population>
      <me:population time="7.94328e-06" logTime="-5.1">
        <me:pop ref="CH2OO.log">0.999662</me:pop>
        <me:pop ref="APC">1.23136e-15</me:pop>
        <me:pop ref="Altamine1">4.04117e-11</me:pop>
        <me:pop ref="RC1.log">5.42038e-07</me:pop>
        <me:pop ref="Ring1.log">1.83862e-09</me:pop>
        <me:pop ref="Formamide1">0.00022201</me:pop>
        <me:pop ref="Formaldehyde.log">0.000115688</me:pop>
      </me:population>
      <me:population time="1e-05" logTime="-5">
        <me:pop ref="CH2OO.log">0.999574</me:pop>
        <me:pop ref="APC">1.23139e-15</me:pop>
        <me:pop ref="Altamine1">4.0413e-11</me:pop>
        <me:pop ref="RC1.log">5.66339e-07</me:pop>
        <me:pop ref="Ring1.log">1.83876e-09</me:pop>
        <me:pop ref="Formamide1">0.000279524</me:pop>
        <me:pop ref="Formaldehyde.log">0.000145657</me:pop>
      </me:population>
      <me:population time="1.25893e-05" logTime="-4.9">
        <me:pop ref="CH2OO.log">0.999464</me:pop>
        <me:pop ref="APC">1.23134e-15</me:pop>
        <me:pop ref="Altamine1">4.04118e-11</me:pop>
        <me:pop ref="RC1.log">5.82789e-07</me:pop>
        <me:pop ref="Ring1.log">1.83877e-09</me:pop>
        <me:pop ref="Formamide1">0.000351929</me:pop>
        <me:pop ref="Formaldehyde.log">0.000183384</me:pop>
      </me:population>
      <me:population time="1.58489e-05" logTime="-4.8">
        <me:pop ref="CH2OO.log">0.999325</me:pop>
        <me:pop ref="APC">1.23122e-15</me:pop>
        <me:pop ref="Altamine1">4.04081e-11</me:pop>
        <me:pop ref="RC1.log">5.92272e-07</me:pop>
        <me:pop ref="Ring1.log">1.83864e-09</me:pop>
        <me:pop ref="Formamide1">0.000443076</me:pop>
        <me:pop ref="Formaldehyde.log">0.000230876</me:pop>
      </me:population>
      <me:population time="1.99526e-05" logTime="-4.7">
        <me:pop ref="CH2OO.log">0.999151</me:pop>
        <me:pop ref="APC">1.23103e-15</me:pop>
        <me:pop ref="Altamine1">4.0402e-11</me:pop>
        <me:pop ref="RC1.log">5.96715e-07</me:pop>
        <me:pop ref="Ring1.log">1.83838e-09</me:pop>
        <me:pop ref="Formamide1">0.000557807</me:pop>
        <me:pop ref="Formaldehyde.log">0.000290657</me:pop>
      </me:population>
      <me:population time="2.51189e-05" logTime="-4.6">
        <me:pop ref="CH2OO.log">0.998931</me:pop>
        <me:pop ref="APC">1.23077e-15</me:pop>
        <me:pop ref="Altamine1">4.03934e-11</me:pop>
        <me:pop ref="RC1.log">5.98273e-07</me:pop>
        <me:pop ref="Ring1.log">1.83799e-09</me:pop>
        <me:pop ref="Formamide1">0.000702219</me:pop>
        <me:pop ref="Formaldehyde.log">0.000365904</me:pop>
      </me:population>
      <me:population time="3.16228e-05" logTime="-4.5">
        <me:pop ref="CH2OO.log">0.998655</me:pop>
        <me:pop ref="APC">1.23043e-15</me:pop>
        <me:pop ref="Altamine1">4.03823e-11</me:pop>
        <me:pop ref="RC1.log">5.9857e-07</me:pop>
        <me:pop ref="Ring1.log">1.83749e-09</me:pop>
        <me:pop ref="Formamide1">0.000883979</me:pop>
        <me:pop ref="Formaldehyde.log">0.00046061</me:pop>
      </me:population>
      <me:population time="3.98107e-05" logTime="-4.4">
        <me:pop ref="CH2OO.log">0.998307</me:pop>
        <me:pop ref="APC">1.23e-15</me:pop>
        <me:pop ref="Altamine1">4.03683e-11</me:pop>
        <me:pop ref="RC1.log">5.98447e-07</me:pop>
        <me:pop ref="Ring1.log">1.83685e-09</me:pop>
        <me:pop ref="Formamide1">0.00111273</me:pop>
        <me:pop ref="Formaldehyde.log">0.000579801</me:pop>
      </me:population>
      <me:population time="5.01187e-05" logTime="-4.3">
        <me:pop ref="CH2OO.log">0.997869</me:pop>
        <me:pop ref="APC">1.22946e-15</me:pop>
        <me:pop ref="Altamine1">4.03506e-11</me:pop>
        <me:pop ref="RC1.log">5.98195e-07</me:pop>
        <me:pop ref="Ring1.log">1.83605e-09</me:pop>
        <me:pop ref="Formamide1">0.0014006</me:pop>
        <me:pop ref="Formaldehyde.log">0.000729794</me:pop>
      </me:population>
      <me:population time="6.30957e-05" logTime="-4.2">
        <me:pop ref="CH2OO.log">0.997318</me:pop>
        <me:pop ref="APC">1.22878e-15</me:pop>
        <me:pop ref="Altamine1">4.03283e-11</me:pop>
        <me:pop ref="RC1.log">5.97865e-07</me:pop>
        <me:pop ref="Ring1.log">1.83503e-09</me:pop>
        <me:pop ref="Formamide1">0.00176282</me:pop>
        <me:pop ref="Formaldehyde.log">0.000918532</me:pop>
      </me:population>
      <me:population time="7.94328e-05" logTime="-4.1">
        <me:pop ref="CH2OO.log">0.996625</me:pop>
        <me:pop ref="APC">1.22793e-15</me:pop>
        <me:pop ref="Altamine1">4.03003e-11</me:pop>
        <me:pop ref="RC1.log">5.9745e-07</me:pop>
        <me:pop ref="Ring1.log">1.83376e-09</me:pop>
        <me:pop ref="Formamide1">0.00221855</me:pop>
        <me:pop ref="Formaldehyde.log">0.00115599</me:pop>
      </me:population>
      <me:population time="0.0001" logTime="-4">
        <me:pop ref="CH2OO.log">0.995753</me:pop>
        <me:pop ref="APC">1.22686e-15</me:pop>
        <me:pop ref="Altamine1">4.0265e-11</me:pop>
        <me:pop ref="RC1.log">5.96927e-07</me:pop>
        <me:pop ref="Ring1.log">1.83215e-09</me:pop>
        <me:pop ref="Formamide1">0.00279182</me:pop>
        <me:pop ref="Formaldehyde.log">0.0014547</me:pop>
      </me:population>
      <me:population time="0.000125893" logTime="-3.9">
        <me:pop ref="CH2OO.log">0.994656</me:pop>
        <me:pop ref="APC">1.2255e-15</me:pop>
        <me:pop ref="Altamine1">4.02207e-11</me:pop>
        <me:pop ref="RC1.log">5.96269e-07</me:pop>
        <me:pop ref="Ring1.log">1.83014e-09</me:pop>
        <me:pop ref="Formamide1">0.00351282</me:pop>
        <me:pop ref="Formaldehyde.log">0.00183038</me:pop>
      </me:population>
      <me:population time="0.000158489" logTime="-3.8">
        <me:pop ref="CH2OO.log">0.993277</me:pop>
        <me:pop ref="APC">1.2238e-15</me:pop>
        <me:pop ref="Altamine1">4.01649e-11</me:pop>
        <me:pop ref="RC1.log">5.95443e-07</me:pop>
        <me:pop ref="Ring1.log">1.8276e-09</me:pop>
        <me:pop ref="Formamide1">0.00441938</me:pop>
        <me:pop ref="Formaldehyde.log">0.00230274</me:pop>
      </me:population>
      <me:population time="0.000199526" logTime="-3.7">
        <me:pop ref="CH2OO.log">0.991544</me:pop>
        <me:pop ref="APC">1.22167e-15</me:pop>
        <me:pop ref="Altamine1">4.00948e-11</me:pop>
        <me:pop ref="RC1.log">5.94404e-07</me:pop>
        <me:pop ref="Ring1.log">1.82441e-09</me:pop>
        <me:pop ref="Formamide1">0.00555887</me:pop>
        <me:pop ref="Formaldehyde.log">0.00289648</me:pop>
      </me:population>
      <me:population time="0.000251189" logTime="-3.6">
        <me:pop ref="CH2OO.log">0.989366</me:pop>
        <me:pop ref="APC">1.21899e-15</me:pop>
        <me:pop ref="Altamine1">4.00067e-11</me:pop>
        <me:pop ref="RC1.log">5.93098e-07</me:pop>
        <me:pop ref="Ring1.log">1.8204e-09</me:pop>
        <me:pop ref="Formamide1">0.00699059</me:pop>
        <me:pop ref="Formaldehyde.log">0.00364248</me:pop>
      </me:population>
      <me:population time="0.000316228" logTime="-3.5">
        <me:pop ref="CH2OO.log">0.986632</me:pop>
        <me:pop ref="APC">1.21562e-15</me:pop>
        <me:pop ref="Altamine1">3.98962e-11</me:pop>
        <me:pop ref="RC1.log">5.91459e-07</me:pop>
        <me:pop ref="Ring1.log">1.81537e-09</me:pop>
        <me:pop ref="Formamide1">0.00878854</me:pop>
        <me:pop ref="Formaldehyde.log">0.0045793</me:pop>
      </me:population>
      <me:population time="0.000398107" logTime="-3.4">
        <me:pop ref="CH2OO.log">0.983199</me:pop>
        <me:pop ref="APC">1.21139e-15</me:pop>
        <me:pop ref="Altamine1">3.97574e-11</me:pop>
        <me:pop ref="RC1.log">5.89401e-07</me:pop>
        <me:pop ref="Ring1.log">1.80906e-09</me:pop>
        <me:pop ref="Formamide1">0.011045</me:pop>
        <me:pop ref="Formaldehyde.log">0.00575502</me:pop>
      </me:population>
      <me:population time="0.000501187" logTime="-3.3">
        <me:pop ref="CH2OO.log">0.978896</me:pop>
        <me:pop ref="APC">1.20609e-15</me:pop>
        <me:pop ref="Altamine1">3.95833e-11</me:pop>
        <me:pop ref="RC1.log">5.86821e-07</me:pop>
        <me:pop ref="Ring1.log">1.80114e-09</me:pop>
        <me:pop ref="Formamide1">0.0138745</me:pop>
        <me:pop ref="Formaldehyde.log">0.00722935</me:pop>
      </me:population>
      <me:population time="0.000630957" logTime="-3.2">
        <me:pop ref="CH2OO.log">0.973504</me:pop>
        <me:pop ref="APC">1.19944e-15</me:pop>
        <me:pop ref="Altamine1">3.93653e-11</me:pop>
        <me:pop ref="RC1.log">5.83589e-07</me:pop>
        <me:pop ref="Ring1.log">1.79122e-09</me:pop>
        <me:pop ref="Formamide1">0.017419</me:pop>
        <me:pop ref="Formaldehyde.log">0.00907624</me:pop>
      </me:population>
      <me:population time="0.000794328" logTime="-3.1">
        <me:pop ref="CH2OO.log">0.966759</me:pop>
        <me:pop ref="APC">1.19113e-15</me:pop>
        <me:pop ref="Altamine1">3.90926e-11</me:pop>
        <me:pop ref="RC1.log">5.79546e-07</me:pop>
        <me:pop ref="Ring1.log">1.77881e-09</me:pop>
        <me:pop ref="Formamide1">0.0218536</me:pop>
        <me:pop ref="Formaldehyde.log">0.0113869</me:pop>
      </me:population>
      <me:population time="0.001" logTime="-3">
        <me:pop ref="CH2OO.log">0.958334</me:pop>
        <me:pop ref="APC">1.18075e-15</me:pop>
        <me:pop ref="Altamine1">3.87519e-11</me:pop>
        <me:pop ref="RC1.log">5.74495e-07</me:pop>
        <me:pop ref="Ring1.log">1.7633e-09</me:pop>
        <me:pop ref="Formamide1">0.0273927</me:pop>
        <me:pop ref="Formaldehyde.log">0.0142731</me:pop>
      </me:population>
      <me:population time="0.00125893" logTime="-2.9">
        <me:pop ref="CH2OO.log">0.947831</me:pop>
        <me:pop ref="APC">1.16781e-15</me:pop>
        <me:pop ref="Altamine1">3.83272e-11</me:pop>
        <me:pop ref="RC1.log">5.68199e-07</me:pop>
        <me:pop ref="Ring1.log">1.74398e-09</me:pop>
        <me:pop ref="Formamide1">0.0342975</me:pop>
        <me:pop ref="Formaldehyde.log">0.0178708</me:pop>
      </me:population>
      <me:population time="0.00158489" logTime="-2.8">
        <me:pop ref="CH2OO.log">0.934773</me:pop>
        <me:pop ref="APC">1.15172e-15</me:pop>
        <me:pop ref="Altamine1">3.77992e-11</me:pop>
        <me:pop ref="RC1.log">5.60371e-07</me:pop>
        <me:pop ref="Ring1.log">1.71995e-09</me:pop>
        <me:pop ref="Formamide1">0.0428825</me:pop>
        <me:pop ref="Formaldehyde.log">0.0223441</me:pop>
      </me:population>
      <me:population time="0.00199526" logTime="-2.7">
        <me:pop ref="CH2OO.log">0.918589</me:pop>
        <me:pop ref="APC">1.13178e-15</me:pop>
        <me:pop ref="Altamine1">3.71447e-11</me:pop>
        <me:pop ref="RC1.log">5.50669e-07</me:pop>
        <me:pop ref="Ring1.log">1.69017e-09</me:pop>
        <me:pop ref="Formamide1">0.0535225</me:pop>
        <me:pop ref="Formaldehyde.log">0.0278881</me:pop>
      </me:population>
      <me:population time="0.00251189" logTime="-2.6">
        <me:pop ref="CH2OO.log">0.898612</me:pop>
        <me:pop ref="APC">1.10717e-15</me:pop>
        <me:pop ref="Altamine1">3.63369e-11</me:pop>
        <me:pop ref="RC1.log">5.38694e-07</me:pop>
        <me:pop ref="Ring1.log">1.65342e-09</me:pop>
        <me:pop ref="Formamide1">0.066656</me:pop>
        <me:pop ref="Formaldehyde.log">0.0347313</me:pop>
      </me:population>
      <me:population time="0.00316228" logTime="-2.5">
        <me:pop ref="CH2OO.log">0.87408</me:pop>
        <me:pop ref="APC">1.07694e-15</me:pop>
        <me:pop ref="Altamine1">3.53449e-11</me:pop>
        <me:pop ref="RC1.log">5.23987e-07</me:pop>
        <me:pop ref="Ring1.log">1.60828e-09</me:pop>
        <me:pop ref="Formamide1">0.0827846</me:pop>
        <me:pop ref="Formaldehyde.log">0.0431352</me:pop>
      </me:population>
      <me:population time="0.00398107" logTime="-2.4">
        <me:pop ref="CH2OO.log">0.844145</me:pop>
        <me:pop ref="APC">1.04006e-15</me:pop>
        <me:pop ref="Altamine1">3.41345e-11</me:pop>
        <me:pop ref="RC1.log">5.06042e-07</me:pop>
        <me:pop ref="Ring1.log">1.5532e-09</me:pop>
        <me:pop ref="Formamide1">0.102465</me:pop>
        <me:pop ref="Formaldehyde.log">0.0533895</me:pop>
      </me:population>
      <me:population time="0.00501187" logTime="-2.3">
        <me:pop ref="CH2OO.log">0.807913</me:pop>
        <me:pop ref="APC">9.9542e-16</me:pop>
        <me:pop ref="Altamine1">3.26694e-11</me:pop>
        <me:pop ref="RC1.log">4.84322e-07</me:pop>
        <me:pop ref="Ring1.log">1.48654e-09</me:pop>
        <me:pop ref="Formamide1">0.126285</me:pop>
        <me:pop ref="Formaldehyde.log">0.0658012</me:pop>
      </me:population>
      <me:population time="0.00630957" logTime="-2.2">
        <me:pop ref="CH2OO.log">0.764503</me:pop>
        <me:pop ref="APC">9.41935e-16</me:pop>
        <me:pop ref="Altamine1">3.0914e-11</me:pop>
        <me:pop ref="RC1.log">4.58299e-07</me:pop>
        <me:pop ref="Ring1.log">1.40666e-09</me:pop>
        <me:pop ref="Formamide1">0.154825</me:pop>
        <me:pop ref="Formaldehyde.log">0.0806719</me:pop>
      </me:population>
      <me:population time="0.00794328" logTime="-2.1">
        <me:pop ref="CH2OO.log">0.713154</me:pop>
        <me:pop ref="APC">8.78668e-16</me:pop>
        <me:pop ref="Altamine1">2.88376e-11</me:pop>
        <me:pop ref="RC1.log">4.27516e-07</me:pop>
        <me:pop ref="Ring1.log">1.31218e-09</me:pop>
        <me:pop ref="Formamide1">0.188584</me:pop>
        <me:pop ref="Formaldehyde.log">0.0982622</me:pop>
      </me:population>
      <me:population time="0.01" logTime="-2">
        <me:pop ref="CH2OO.log">0.653384</me:pop>
        <me:pop ref="APC">8.05026e-16</me:pop>
        <me:pop ref="Altamine1">2.64207e-11</me:pop>
        <me:pop ref="RC1.log">3.91686e-07</me:pop>
        <me:pop ref="Ring1.log">1.20221e-09</me:pop>
        <me:pop ref="Formamide1">0.227879</me:pop>
        <me:pop ref="Formaldehyde.log">0.118737</me:pop>
      </me:population>
      <me:population time="0.0125893" logTime="-1.9">
        <me:pop ref="CH2OO.log">0.585209</me:pop>
        <me:pop ref="APC">7.21029e-16</me:pop>
        <me:pop ref="Altamine1">2.36639e-11</me:pop>
        <me:pop ref="RC1.log">3.50817e-07</me:pop>
        <me:pop ref="Ring1.log">1.07677e-09</me:pop>
        <me:pop ref="Formamide1">0.2727</me:pop>
        <me:pop ref="Formaldehyde.log">0.142091</me:pop>
      </me:population>
      <me:population time="0.0158489" logTime="-1.8">
        <me:pop ref="CH2OO.log">0.509403</me:pop>
        <me:pop ref="APC">6.2763e-16</me:pop>
        <me:pop ref="Altamine1">2.05986e-11</me:pop>
        <me:pop ref="RC1.log">3.05373e-07</me:pop>
        <me:pop ref="Ring1.log">9.37289e-10</me:pop>
        <me:pop ref="Formamide1">0.322537</me:pop>
        <me:pop ref="Formaldehyde.log">0.168059</me:pop>
      </me:population>
      <me:population time="0.0199526" logTime="-1.7">
        <me:pop ref="CH2OO.log">0.427772</me:pop>
        <me:pop ref="APC">5.27053e-16</me:pop>
        <me:pop ref="Altamine1">1.72977e-11</me:pop>
        <me:pop ref="RC1.log">2.56438e-07</me:pop>
        <me:pop ref="Ring1.log">7.87091e-10</me:pop>
        <me:pop ref="Formamide1">0.376205</me:pop>
        <me:pop ref="Formaldehyde.log">0.196023</me:pop>
      </me:population>
      <me:population time="0.0251189" logTime="-1.6">
        <me:pop ref="CH2OO.log">0.34334</me:pop>
        <me:pop ref="APC">4.23025e-16</me:pop>
        <me:pop ref="Altamine1">1.38835e-11</me:pop>
        <me:pop ref="RC1.log">2.05823e-07</me:pop>
        <me:pop ref="Ring1.log">6.31739e-10</me:pop>
        <me:pop ref="Formamide1">0.431714</me:pop>
        <me:pop ref="Formaldehyde.log">0.224946</me:pop>
      </me:population>
      <me:population time="0.0316228" logTime="-1.5">
        <me:pop ref="CH2OO.log">0.260322</me:pop>
        <me:pop ref="APC">3.2074e-16</me:pop>
        <me:pop ref="Altamine1">1.05266e-11</me:pop>
        <me:pop ref="RC1.log">1.56056e-07</me:pop>
        <me:pop ref="Ring1.log">4.7899e-10</me:pop>
        <me:pop ref="Formamide1">0.486293</me:pop>
        <me:pop ref="Formaldehyde.log">0.253384</me:pop>
      </me:population>
      <me:population time="0.0398107" logTime="-1.4">
        <me:pop ref="CH2OO.log">0.183727</me:pop>
        <me:pop ref="APC">2.26368e-16</me:pop>
        <me:pop ref="Altamine1">7.42931e-12</me:pop>
        <me:pop ref="RC1.log">1.10139e-07</me:pop>
        <me:pop ref="Ring1.log">3.38057e-10</me:pop>
        <me:pop ref="Formamide1">0.53665</me:pop>
        <me:pop ref="Formaldehyde.log">0.279623</me:pop>
      </me:population>
      <me:population time="0.0501187" logTime="-1.3">
        <me:pop ref="CH2OO.log">0.118481</me:pop>
        <me:pop ref="APC">1.45979e-16</me:pop>
        <me:pop ref="Altamine1">4.79098e-12</me:pop>
        <me:pop ref="RC1.log">7.10261e-08</me:pop>
        <me:pop ref="Ring1.log">2.18007e-10</me:pop>
        <me:pop ref="Formamide1">0.579545</me:pop>
        <me:pop ref="Formaldehyde.log">0.301974</me:pop>
      </me:population>
      <me:population time="0.0630957" logTime="-1.2">
        <me:pop ref="CH2OO.log">0.0682012</me:pop>
        <me:pop ref="APC">8.40299e-17</me:pop>
        <me:pop ref="Altamine1">2.75784e-12</me:pop>
        <me:pop ref="RC1.log">4.08848e-08</me:pop>
        <me:pop ref="Ring1.log">1.25495e-10</me:pop>
        <me:pop ref="Formamide1">0.612601</me:pop>
        <me:pop ref="Formaldehyde.log">0.319198</me:pop>
      </me:population>
      <me:population time="0.0794328" logTime="-1.1">
        <me:pop ref="CH2OO.log">0.0340276</me:pop>
        <me:pop ref="APC">4.1925e-17</me:pop>
        <me:pop ref="Altamine1">1.37597e-12</me:pop>
        <me:pop ref="RC1.log">2.03986e-08</me:pop>
        <me:pop ref="Ring1.log">6.26165e-11</me:pop>
        <me:pop ref="Formamide1">0.635068</me:pop>
        <me:pop ref="Formaldehyde.log">0.330904</me:pop>
      </me:population>
      <me:population time="0.1" logTime="-1">
        <me:pop ref="CH2OO.log">0.0141803</me:pop>
        <me:pop ref="APC">1.74714e-17</me:pop>
        <me:pop ref="Altamine1">5.73405e-13</me:pop>
        <me:pop ref="RC1.log">8.5007e-09</me:pop>
        <me:pop ref="Ring1.log">2.60982e-11</me:pop>
        <me:pop ref="Formamide1">0.648117</me:pop>
        <me:pop ref="Formaldehyde.log">0.337703</me:pop>
      </me:population>
      <me:population time="0.125893" logTime="-0.9">
        <me:pop ref="CH2OO.log">0.00471096</me:pop>
        <me:pop ref="APC">5.80432e-18</me:pop>
        <me:pop ref="Altamine1">1.90496e-13</me:pop>
        <me:pop ref="RC1.log">2.82409e-09</me:pop>
        <me:pop ref="Ring1.log">8.67497e-12</me:pop>
        <me:pop ref="Formamide1">0.654342</me:pop>
        <me:pop ref="Formaldehyde.log">0.340947</me:pop>
      </me:population>
      <me:population time="0.158489" logTime="-0.8">
        <me:pop ref="CH2OO.log">0.00117657</me:pop>
        <me:pop ref="APC">1.44964e-18</me:pop>
        <me:pop ref="Altamine1">4.75767e-14</me:pop>
        <me:pop ref="RC1.log">7.05323e-10</me:pop>
        <me:pop ref="Ring1.log">2.17183e-12</me:pop>
        <me:pop ref="Formamide1">0.656666</me:pop>
        <me:pop ref="Formaldehyde.log">0.342158</me:pop>
      </me:population>
      <me:population time="0.199526" logTime="-0.7">
        <me:pop ref="CH2OO.log">0.000205176</me:pop>
        <me:pop ref="APC">2.52795e-19</me:pop>
        <me:pop ref="Altamine1">8.29666e-15</me:pop>
        <me:pop ref="RC1.log">1.22998e-10</me:pop>
        <me:pop ref="Ring1.log">3.845e-13</me:pop>
        <me:pop ref="Formamide1">0.657305</me:pop>
        <me:pop ref="Formaldehyde.log">0.34249</me:pop>
      </me:population>
      <me:population time="0.251189" logTime="-0.6">
        <me:pop ref="CH2OO.log">2.27637e-05</me:pop>
        <me:pop ref="APC">2.80469e-20</me:pop>
        <me:pop ref="Altamine1">9.20491e-16</me:pop>
        <me:pop ref="RC1.log">1.36462e-11</me:pop>
        <me:pop ref="Ring1.log">4.88676e-14</me:pop>
        <me:pop ref="Formamide1">0.657424</me:pop>
        <me:pop ref="Formaldehyde.log">0.342553</me:pop>
      </me:population>
      <me:population time="0.316228" logTime="-0.5">
        <me:pop ref="CH2OO.log">1.42928e-06</me:pop>
        <me:pop ref="APC">1.76099e-21</me:pop>
        <me:pop ref="Altamine1">5.77952e-17</me:pop>
        <me:pop ref="RC1.log">8.56812e-13</me:pop>
        <me:pop ref="Ring1.log">9.613e-15</me:pop>
        <me:pop ref="Formamide1">0.657438</me:pop>
        <me:pop ref="Formaldehyde.log">0.34256</me:pop>
      </me:population>
      <me:population time="0.398107" logTime="-0.4">
        <me:pop ref="CH2OO.log">4.38255e-08</me:pop>
        <me:pop ref="APC">5.39969e-23</me:pop>
        <me:pop ref="Altamine1">1.77216e-18</me:pop>
        <me:pop ref="RC1.log">2.62722e-14</me:pop>
        <me:pop ref="Ring1.log">7.06383e-15</me:pop>
        <me:pop ref="Formamide1">0.657439</me:pop>
        <me:pop ref="Formaldehyde.log">0.342561</me:pop>
      </me:population>
      <me:population time="0.501187" logTime="-0.3">
        <me:pop ref="CH2OO.log">5.45108e-10</me:pop>
        <me:pop ref="APC">6.71621e-25</me:pop>
        <me:pop ref="Altamine1">2.20424e-20</me:pop>
        <me:pop ref="RC1.log">3.26778e-16</me:pop>
        <me:pop ref="Ring1.log">6.9842e-15</me:pop>
        <me:pop ref="Formamide1">0.657439</me:pop>
        <me:pop ref="Formaldehyde.log">0.342561</me:pop>
      </me:population>
      <me:population time="0.630957" logTime="-0.2">
        <me:pop ref="CH2OO.log">2.17732e-12</me:pop>
        <me:pop ref="APC">2.68265e-27</me:pop>
        <me:pop ref="Altamine1">8.80684e-23</me:pop>
        <me:pop ref="RC1.log">1.30525e-18</me:pop>
        <me:pop ref="Ring1.log">6.9832e-15</me:pop>
        <me:pop ref="Formamide1">0.657439</me:pop>
        <me:pop ref="Formaldehyde.log">0.342561</me:pop>
      </me:population>
      <me:population time="0.794328" logTime="-0.1">
        <me:pop ref="CH2OO.log">2.08121e-15</me:pop>
        <me:pop ref="APC">2.56423e-30</me:pop>
        <me:pop ref="Altamine1">1.08735e-25</me:pop>
        <me:pop ref="RC1.log">1.24763e-21</me:pop>
        <me:pop ref="Ring1.log">6.98319e-15</me:pop>
        <me:pop ref="Formamide1">0.657439</me:pop>
        <me:pop ref="Formaldehyde.log">0.342561</me:pop>
      </me:population>
      <me:population time="1" logTime="0">
        <me:pop ref="CH2OO.log">3.28741e-19</me:pop>
        <me:pop ref="APC">4.05038e-34</me:pop>
        <me:pop ref="Altamine1">2.45907e-26</me:pop>
        <me:pop ref="RC1.log">1.97071e-25</me:pop>
        <me:pop ref="Ring1.log">6.98319e-15</me:pop>
        <me:pop ref="Formamide1">0.657439</me:pop>
        <me:pop ref="Formaldehyde.log">0.342561</me:pop>
      </me:population>
      <me:population time="1.25893" logTime="0.1">
        <me:pop ref="CH2OO.log">5.3839e-24</me:pop>
        <me:pop ref="APC">6.83038e-39</me:pop>
        <me:pop ref="Altamine1">2.45774e-26</me:pop>
        <me:pop ref="RC1.log">3.2275e-30</me:pop>
        <me:pop ref="Ring1.log">6.98319e-15</me:pop>
        <me:pop ref="Formamide1">0.657439</me:pop>
        <me:pop ref="Formaldehyde.log">0.342561</me:pop>
      </me:population>
      <me:population time="1.58489" logTime="0.2">
        <me:pop ref="CH2OO.log">5.08378e-30</me:pop>
        <me:pop ref="APC">1.96947e-40</me:pop>
        <me:pop ref="Altamine1">2.45774e-26</me:pop>
        <me:pop ref="RC1.log">3.04759e-36</me:pop>
        <me:pop ref="Ring1.log">6.98319e-15</me:pop>
        <me:pop ref="Formamide1">0.657439</me:pop>
        <me:pop ref="Formaldehyde.log">0.342561</me:pop>
      </me:population>
      <me:population time="1.99526" logTime="0.3">
        <me:pop ref="CH2OO.log">1.32213e-37</me:pop>
        <me:pop ref="APC">1.96941e-40</me:pop>
        <me:pop ref="Altamine1">2.45774e-26</me:pop>
        <me:pop ref="RC1.log">7.92582e-44</me:pop>
        <me:pop ref="Ring1.log">6.98319e-15</me:pop>
        <me:pop ref="Formamide1">0.657439</me:pop>
        <me:pop ref="Formaldehyde.log">0.342561</me:pop>
      </me:population>
      <me:population time="2.51189" logTime="0.4">
        <me:pop ref="CH2OO.log">3.73625e-47</me:pop>
        <me:pop ref="APC">1.96941e-40</me:pop>
        <me:pop ref="Altamine1">2.45774e-26</me:pop>
        <me:pop ref="RC1.log">2.23978e-53</me:pop>
        <me:pop ref="Ring1.log">6.98319e-15</me:pop>
        <me:pop ref="Formamide1">0.657439</me:pop>
        <me:pop ref="Formaldehyde.log">0.342561</me:pop>
      </me:population>
      <me:population time="3.16228" logTime="0.5">
        <me:pop ref="CH2OO.log">1.33185e-54</me:pop>
        <me:pop ref="APC">1.96941e-40</me:pop>
        <me:pop ref="Altamine1">2.45774e-26</me:pop>
        <me:pop ref="RC1.log">1.62999e-59</me:pop>
        <me:pop ref="Ring1.log">6.98319e-15</me:pop>
        <me:pop ref="Formamide1">0.657439</me:pop>
        <me:pop ref="Formaldehyde.log">0.342561</me:pop>
      </me:population>
      <me:population time="3.98107" logTime="0.6">
        <me:pop ref="CH2OO.log">1.33182e-54</me:pop>
        <me:pop ref="APC">1.96941e-40</me:pop>
        <me:pop ref="Altamine1">2.45774e-26</me:pop>
        <me:pop ref="RC1.log">1.62999e-59</me:pop>
        <me:pop ref="Ring1.log">6.98319e-15</me:pop>
        <me:pop ref="Formamide1">0.657439</me:pop>
        <me:pop ref="Formaldehyde.log">0.342561</me:pop>
      </me:population>
      <me:population time="5.01187" logTime="0.7">
        <me:pop ref="CH2OO.log">1.33182e-54</me:pop>
        <me:pop ref="APC">1.96941e-40</me:pop>
        <me:pop ref="Altamine1">2.45774e-26</me:pop>
        <me:pop ref="RC1.log">1.62999e-59</me:pop>
        <me:pop ref="Ring1.log">6.98319e-15</me:pop>
        <me:pop ref="Formamide1">0.657439</me:pop>
        <me:pop ref="Formaldehyde.log">0.342561</me:pop>
      </me:population>
      <me:population time="6.30957" logTime="0.8">
        <me:pop ref="CH2OO.log">1.33182e-54</me:pop>
        <me:pop ref="APC">1.96941e-40</me:pop>
        <me:pop ref="Altamine1">2.45774e-26</me:pop>
        <me:pop ref="RC1.log">1.62999e-59</me:pop>
        <me:pop ref="Ring1.log">6.98319e-15</me:pop>
        <me:pop ref="Formamide1">0.657439</me:pop>
        <me:pop ref="Formaldehyde.log">0.342561</me:pop>
      </me:population>
      <me:population time="7.94328" logTime="0.9">
        <me:pop ref="CH2OO.log">1.33182e-54</me:pop>
        <me:pop ref="APC">1.96941e-40</me:pop>
        <me:pop ref="Altamine1">2.45774e-26</me:pop>
        <me:pop ref="RC1.log">1.62999e-59</me:pop>
        <me:pop ref="Ring1.log">6.98319e-15</me:pop>
        <me:pop ref="Formamide1">0.657439</me:pop>
        <me:pop ref="Formaldehyde.log">0.342561</me:pop>
      </me:population>
      <me:population time="10" logTime="1">
        <me:pop ref="CH2OO.log">1.33182e-54</me:pop>
        <me:pop ref="APC">1.96941e-40</me:pop>
        <me:pop ref="Altamine1">2.45774e-26</me:pop>
        <me:pop ref="RC1.log">1.62999e-59</me:pop>
        <me:pop ref="Ring1.log">6.98319e-15</me:pop>
        <me:pop ref="Formamide1">0.657439</me:pop>
        <me:pop ref="Formaldehyde.log">0.342561</me:pop>
      </me:population>
      <me:population time="12.5893" logTime="1.1">
        <me:pop ref="CH2OO.log">1.33182e-54</me:pop>
        <me:pop ref="APC">1.96941e-40</me:pop>
        <me:pop ref="Altamine1">2.45774e-26</me:pop>
        <me:pop ref="RC1.log">1.62999e-59</me:pop>
        <me:pop ref="Ring1.log">6.98319e-15</me:pop>
        <me:pop ref="Formamide1">0.657439</me:pop>
        <me:pop ref="Formaldehyde.log">0.342561</me:pop>
      </me:population>
      <me:population time="15.8489" logTime="1.2">
        <me:pop ref="CH2OO.log">1.33182e-54</me:pop>
        <me:pop ref="APC">1.96941e-40</me:pop>
        <me:pop ref="Altamine1">2.45774e-26</me:pop>
        <me:pop ref="RC1.log">1.62999e-59</me:pop>
        <me:pop ref="Ring1.log">6.98319e-15</me:pop>
        <me:pop ref="Formamide1">0.657439</me:pop>
        <me:pop ref="Formaldehyde.log">0.342561</me:pop>
      </me:population>
      <me:population time="19.9526" logTime="1.3">
        <me:pop ref="CH2OO.log">1.33182e-54</me:pop>
        <me:pop ref="APC">1.96941e-40</me:pop>
        <me:pop ref="Altamine1">2.45774e-26</me:pop>
        <me:pop ref="RC1.log">1.62999e-59</me:pop>
        <me:pop ref="Ring1.log">6.98319e-15</me:pop>
        <me:pop ref="Formamide1">0.657439</me:pop>
        <me:pop ref="Formaldehyde.log">0.342561</me:pop>
      </me:population>
      <me:population time="25.1189" logTime="1.4">
        <me:pop ref="CH2OO.log">1.33182e-54</me:pop>
        <me:pop ref="APC">1.96941e-40</me:pop>
        <me:pop ref="Altamine1">2.45774e-26</me:pop>
        <me:pop ref="RC1.log">1.62999e-59</me:pop>
        <me:pop ref="Ring1.log">6.98319e-15</me:pop>
        <me:pop ref="Formamide1">0.657439</me:pop>
        <me:pop ref="Formaldehyde.log">0.342561</me:pop>
      </me:population>
      <me:population time="31.6228" logTime="1.5">
        <me:pop ref="CH2OO.log">1.33182e-54</me:pop>
        <me:pop ref="APC">1.96941e-40</me:pop>
        <me:pop ref="Altamine1">2.45774e-26</me:pop>
        <me:pop ref="RC1.log">1.62999e-59</me:pop>
        <me:pop ref="Ring1.log">6.98319e-15</me:pop>
        <me:pop ref="Formamide1">0.657439</me:pop>
        <me:pop ref="Formaldehyde.log">0.342561</me:pop>
      </me:population>
      <me:population time="39.8107" logTime="1.6">
        <me:pop ref="CH2OO.log">1.33182e-54</me:pop>
        <me:pop ref="APC">1.96941e-40</me:pop>
        <me:pop ref="Altamine1">2.45774e-26</me:pop>
        <me:pop ref="RC1.log">1.62999e-59</me:pop>
        <me:pop ref="Ring1.log">6.98319e-15</me:pop>
        <me:pop ref="Formamide1">0.657439</me:pop>
        <me:pop ref="Formaldehyde.log">0.342561</me:pop>
      </me:population>
      <me:population time="50.1187" logTime="1.7">
        <me:pop ref="CH2OO.log">1.33182e-54</me:pop>
        <me:pop ref="APC">1.96941e-40</me:pop>
        <me:pop ref="Altamine1">2.45774e-26</me:pop>
        <me:pop ref="RC1.log">1.62999e-59</me:pop>
        <me:pop ref="Ring1.log">6.98319e-15</me:pop>
        <me:pop ref="Formamide1">0.657439</me:pop>
        <me:pop ref="Formaldehyde.log">0.342561</me:pop>
      </me:population>
      <me:population time="63.0957" logTime="1.8">
        <me:pop ref="CH2OO.log">1.33182e-54</me:pop>
        <me:pop ref="APC">1.96941e-40</me:pop>
        <me:pop ref="Altamine1">2.45774e-26</me:pop>
        <me:pop ref="RC1.log">1.62999e-59</me:pop>
        <me:pop ref="Ring1.log">6.98319e-15</me:pop>
        <me:pop ref="Formamide1">0.657439</me:pop>
        <me:pop ref="Formaldehyde.log">0.342561</me:pop>
      </me:population>
      <me:population time="79.4328" logTime="1.9">
        <me:pop ref="CH2OO.log">1.33182e-54</me:pop>
        <me:pop ref="APC">1.96941e-40</me:pop>
        <me:pop ref="Altamine1">2.45774e-26</me:pop>
        <me:pop ref="RC1.log">1.62999e-59</me:pop>
        <me:pop ref="Ring1.log">6.98319e-15</me:pop>
        <me:pop ref="Formamide1">0.657439</me:pop>
        <me:pop ref="Formaldehyde.log">0.342561</me:pop>
      </me:population>
      <me:population time="100" logTime="2">
        <me:pop ref="CH2OO.log">1.33182e-54</me:pop>
        <me:pop ref="APC">1.96941e-40</me:pop>
        <me:pop ref="Altamine1">2.45774e-26</me:pop>
        <me:pop ref="RC1.log">1.62999e-59</me:pop>
        <me:pop ref="Ring1.log">6.98319e-15</me:pop>
        <me:pop ref="Formamide1">0.657439</me:pop>
        <me:pop ref="Formaldehyde.log">0.342561</me:pop>
      </me:population>
      <me:population time="125.893" logTime="2.1">
        <me:pop ref="CH2OO.log">1.33182e-54</me:pop>
        <me:pop ref="APC">1.96941e-40</me:pop>
        <me:pop ref="Altamine1">2.45774e-26</me:pop>
        <me:pop ref="RC1.log">1.62999e-59</me:pop>
        <me:pop ref="Ring1.log">6.98319e-15</me:pop>
        <me:pop ref="Formamide1">0.657439</me:pop>
        <me:pop ref="Formaldehyde.log">0.342561</me:pop>
      </me:population>
      <me:population time="158.489" logTime="2.2">
        <me:pop ref="CH2OO.log">1.33182e-54</me:pop>
        <me:pop ref="APC">1.96941e-40</me:pop>
        <me:pop ref="Altamine1">2.45774e-26</me:pop>
        <me:pop ref="RC1.log">1.62999e-59</me:pop>
        <me:pop ref="Ring1.log">6.98319e-15</me:pop>
        <me:pop ref="Formamide1">0.657439</me:pop>
        <me:pop ref="Formaldehyde.log">0.342561</me:pop>
      </me:population>
      <me:population time="199.526" logTime="2.3">
        <me:pop ref="CH2OO.log">1.33182e-54</me:pop>
        <me:pop ref="APC">1.96941e-40</me:pop>
        <me:pop ref="Altamine1">2.45774e-26</me:pop>
        <me:pop ref="RC1.log">1.62999e-59</me:pop>
        <me:pop ref="Ring1.log">6.98319e-15</me:pop>
        <me:pop ref="Formamide1">0.657439</me:pop>
        <me:pop ref="Formaldehyde.log">0.342561</me:pop>
      </me:population>
      <me:population time="251.189" logTime="2.4">
        <me:pop ref="CH2OO.log">1.33182e-54</me:pop>
        <me:pop ref="APC">1.96941e-40</me:pop>
        <me:pop ref="Altamine1">2.45774e-26</me:pop>
        <me:pop ref="RC1.log">1.62999e-59</me:pop>
        <me:pop ref="Ring1.log">6.98319e-15</me:pop>
        <me:pop ref="Formamide1">0.657439</me:pop>
        <me:pop ref="Formaldehyde.log">0.342561</me:pop>
      </me:population>
      <me:population time="316.228" logTime="2.5">
        <me:pop ref="CH2OO.log">1.33181e-54</me:pop>
        <me:pop ref="APC">1.96941e-40</me:pop>
        <me:pop ref="Altamine1">2.45774e-26</me:pop>
        <me:pop ref="RC1.log">1.62999e-59</me:pop>
        <me:pop ref="Ring1.log">6.98319e-15</me:pop>
        <me:pop ref="Formamide1">0.657439</me:pop>
        <me:pop ref="Formaldehyde.log">0.342561</me:pop>
      </me:population>
      <me:population time="398.107" logTime="2.6">
        <me:pop ref="CH2OO.log">1.33181e-54</me:pop>
        <me:pop ref="APC">1.96941e-40</me:pop>
        <me:pop ref="Altamine1">2.45774e-26</me:pop>
        <me:pop ref="RC1.log">1.62999e-59</me:pop>
        <me:pop ref="Ring1.log">6.98319e-15</me:pop>
        <me:pop ref="Formamide1">0.657439</me:pop>
        <me:pop ref="Formaldehyde.log">0.342561</me:pop>
      </me:population>
      <me:population time="501.187" logTime="2.7">
        <me:pop ref="CH2OO.log">1.33181e-54</me:pop>
        <me:pop ref="APC">1.96941e-40</me:pop>
        <me:pop ref="Altamine1">2.45774e-26</me:pop>
        <me:pop ref="RC1.log">1.62999e-59</me:pop>
        <me:pop ref="Ring1.log">6.98319e-15</me:pop>
        <me:pop ref="Formamide1">0.657439</me:pop>
        <me:pop ref="Formaldehyde.log">0.342561</me:pop>
      </me:population>
      <me:population time="630.957" logTime="2.8">
        <me:pop ref="CH2OO.log">1.33181e-54</me:pop>
        <me:pop ref="APC">1.96941e-40</me:pop>
        <me:pop ref="Altamine1">2.45774e-26</me:pop>
        <me:pop ref="RC1.log">1.62999e-59</me:pop>
        <me:pop ref="Ring1.log">6.98319e-15</me:pop>
        <me:pop ref="Formamide1">0.657439</me:pop>
        <me:pop ref="Formaldehyde.log">0.342561</me:pop>
      </me:population>
      <me:population time="794.328" logTime="2.9">
        <me:pop ref="CH2OO.log">1.33181e-54</me:pop>
        <me:pop ref="APC">1.96941e-40</me:pop>
        <me:pop ref="Altamine1">2.45774e-26</me:pop>
        <me:pop ref="RC1.log">1.62999e-59</me:pop>
        <me:pop ref="Ring1.log">6.98319e-15</me:pop>
        <me:pop ref="Formamide1">0.657439</me:pop>
        <me:pop ref="Formaldehyde.log">0.342561</me:pop>
      </me:population>
      <me:population time="1000" logTime="3">
        <me:pop ref="CH2OO.log">1.33181e-54</me:pop>
        <me:pop ref="APC">1.96941e-40</me:pop>
        <me:pop ref="Altamine1">2.45774e-26</me:pop>
        <me:pop ref="RC1.log">1.62999e-59</me:pop>
        <me:pop ref="Ring1.log">6.98319e-15</me:pop>
        <me:pop ref="Formamide1">0.657439</me:pop>
        <me:pop ref="Formaldehyde.log">0.342561</me:pop>
      </me:population>
      <me:population time="1258.93" logTime="3.1">
        <me:pop ref="CH2OO.log">1.33181e-54</me:pop>
        <me:pop ref="APC">1.96941e-40</me:pop>
        <me:pop ref="Altamine1">2.45774e-26</me:pop>
        <me:pop ref="RC1.log">1.62999e-59</me:pop>
        <me:pop ref="Ring1.log">6.98319e-15</me:pop>
        <me:pop ref="Formamide1">0.657439</me:pop>
        <me:pop ref="Formaldehyde.log">0.342561</me:pop>
      </me:population>
      <me:population time="1584.89" logTime="3.2">
        <me:pop ref="CH2OO.log">1.33181e-54</me:pop>
        <me:pop ref="APC">1.96941e-40</me:pop>
        <me:pop ref="Altamine1">2.45774e-26</me:pop>
        <me:pop ref="RC1.log">1.62999e-59</me:pop>
        <me:pop ref="Ring1.log">6.98319e-15</me:pop>
        <me:pop ref="Formamide1">0.657439</me:pop>
        <me:pop ref="Formaldehyde.log">0.342561</me:pop>
      </me:population>
      <me:population time="1995.26" logTime="3.3">
        <me:pop ref="CH2OO.log">1.33181e-54</me:pop>
        <me:pop ref="APC">1.96941e-40</me:pop>
        <me:pop ref="Altamine1">2.45774e-26</me:pop>
        <me:pop ref="RC1.log">1.62999e-59</me:pop>
        <me:pop ref="Ring1.log">6.98318e-15</me:pop>
        <me:pop ref="Formamide1">0.657439</me:pop>
        <me:pop ref="Formaldehyde.log">0.342561</me:pop>
      </me:population>
      <me:population time="2511.89" logTime="3.4">
        <me:pop ref="CH2OO.log">1.33181e-54</me:pop>
        <me:pop ref="APC">1.96941e-40</me:pop>
        <me:pop ref="Altamine1">2.45774e-26</me:pop>
        <me:pop ref="RC1.log">1.62999e-59</me:pop>
        <me:pop ref="Ring1.log">6.98318e-15</me:pop>
        <me:pop ref="Formamide1">0.657439</me:pop>
        <me:pop ref="Formaldehyde.log">0.342561</me:pop>
      </me:population>
      <me:population time="3162.28" logTime="3.5">
        <me:pop ref="CH2OO.log">1.33181e-54</me:pop>
        <me:pop ref="APC">1.96941e-40</me:pop>
        <me:pop ref="Altamine1">2.45774e-26</me:pop>
        <me:pop ref="RC1.log">1.62999e-59</me:pop>
        <me:pop ref="Ring1.log">6.98318e-15</me:pop>
        <me:pop ref="Formamide1">0.657439</me:pop>
        <me:pop ref="Formaldehyde.log">0.342561</me:pop>
      </me:population>
      <me:population time="3981.07" logTime="3.6">
        <me:pop ref="CH2OO.log">1.33181e-54</me:pop>
        <me:pop ref="APC">1.96941e-40</me:pop>
        <me:pop ref="Altamine1">2.45774e-26</me:pop>
        <me:pop ref="RC1.log">1.62999e-59</me:pop>
        <me:pop ref="Ring1.log">6.98317e-15</me:pop>
        <me:pop ref="Formamide1">0.657439</me:pop>
        <me:pop ref="Formaldehyde.log">0.342561</me:pop>
      </me:population>
      <me:population time="5011.87" logTime="3.7">
        <me:pop ref="CH2OO.log">1.33181e-54</me:pop>
        <me:pop ref="APC">1.9694e-40</me:pop>
        <me:pop ref="Altamine1">2.45774e-26</me:pop>
        <me:pop ref="RC1.log">1.62999e-59</me:pop>
        <me:pop ref="Ring1.log">6.98317e-15</me:pop>
        <me:pop ref="Formamide1">0.657439</me:pop>
        <me:pop ref="Formaldehyde.log">0.342561</me:pop>
      </me:population>
      <me:population time="6309.57" logTime="3.8">
        <me:pop ref="CH2OO.log">1.33181e-54</me:pop>
        <me:pop ref="APC">1.9694e-40</me:pop>
        <me:pop ref="Altamine1">2.45774e-26</me:pop>
        <me:pop ref="RC1.log">1.62998e-59</me:pop>
        <me:pop ref="Ring1.log">6.98316e-15</me:pop>
        <me:pop ref="Formamide1">0.657439</me:pop>
        <me:pop ref="Formaldehyde.log">0.342561</me:pop>
      </me:population>
      <me:population time="7943.28" logTime="3.9">
        <me:pop ref="CH2OO.log">1.33181e-54</me:pop>
        <me:pop ref="APC">1.9694e-40</me:pop>
        <me:pop ref="Altamine1">2.45774e-26</me:pop>
        <me:pop ref="RC1.log">1.62998e-59</me:pop>
        <me:pop ref="Ring1.log">6.98316e-15</me:pop>
        <me:pop ref="Formamide1">0.657439</me:pop>
        <me:pop ref="Formaldehyde.log">0.342561</me:pop>
      </me:population>
      <me:population time="10000" logTime="4">
        <me:pop ref="CH2OO.log">1.33181e-54</me:pop>
        <me:pop ref="APC">1.9694e-40</me:pop>
        <me:pop ref="Altamine1">2.45774e-26</me:pop>
        <me:pop ref="RC1.log">1.62998e-59</me:pop>
        <me:pop ref="Ring1.log">6.98315e-15</me:pop>
        <me:pop ref="Formamide1">0.657439</me:pop>
        <me:pop ref="Formaldehyde.log">0.342561</me:pop>
      </me:population>
      <me:population time="12589.3" logTime="4.1">
        <me:pop ref="CH2OO.log">1.3318e-54</me:pop>
        <me:pop ref="APC">1.96939e-40</me:pop>
        <me:pop ref="Altamine1">2.45774e-26</me:pop>
        <me:pop ref="RC1.log">1.62998e-59</me:pop>
        <me:pop ref="Ring1.log">6.98313e-15</me:pop>
        <me:pop ref="Formamide1">0.657439</me:pop>
        <me:pop ref="Formaldehyde.log">0.342561</me:pop>
      </me:population>
      <me:population time="15848.9" logTime="4.2">
        <me:pop ref="CH2OO.log">1.3318e-54</me:pop>
        <me:pop ref="APC">1.96939e-40</me:pop>
        <me:pop ref="Altamine1">2.45774e-26</me:pop>
        <me:pop ref="RC1.log">1.62997e-59</me:pop>
        <me:pop ref="Ring1.log">6.98312e-15</me:pop>
        <me:pop ref="Formamide1">0.657439</me:pop>
        <me:pop ref="Formaldehyde.log">0.342561</me:pop>
      </me:population>
      <me:population time="19952.6" logTime="4.3">
        <me:pop ref="CH2OO.log">1.3318e-54</me:pop>
        <me:pop ref="APC">1.96938e-40</me:pop>
        <me:pop ref="Altamine1">2.45774e-26</me:pop>
        <me:pop ref="RC1.log">1.62997e-59</me:pop>
        <me:pop ref="Ring1.log">6.9831e-15</me:pop>
        <me:pop ref="Formamide1">0.657439</me:pop>
        <me:pop ref="Formaldehyde.log">0.342561</me:pop>
      </me:population>
      <me:population time="25118.9" logTime="4.4">
        <me:pop ref="CH2OO.log">1.33179e-54</me:pop>
        <me:pop ref="APC">1.96938e-40</me:pop>
        <me:pop ref="Altamine1">2.45774e-26</me:pop>
        <me:pop ref="RC1.log">1.62996e-59</me:pop>
        <me:pop ref="Ring1.log">6.98307e-15</me:pop>
        <me:pop ref="Formamide1">0.657439</me:pop>
        <me:pop ref="Formaldehyde.log">0.342561</me:pop>
      </me:population>
      <me:population time="31622.8" logTime="4.5">
        <me:pop ref="CH2OO.log">1.33179e-54</me:pop>
        <me:pop ref="APC">1.96937e-40</me:pop>
        <me:pop ref="Altamine1">2.45774e-26</me:pop>
        <me:pop ref="RC1.log">1.62996e-59</me:pop>
        <me:pop ref="Ring1.log">6.98304e-15</me:pop>
        <me:pop ref="Formamide1">0.657439</me:pop>
        <me:pop ref="Formaldehyde.log">0.342561</me:pop>
      </me:population>
      <me:population time="39810.7" logTime="4.6">
        <me:pop ref="CH2OO.log">1.33178e-54</me:pop>
        <me:pop ref="APC">1.96936e-40</me:pop>
        <me:pop ref="Altamine1">2.45774e-26</me:pop>
        <me:pop ref="RC1.log">1.62995e-59</me:pop>
        <me:pop ref="Ring1.log">6.983e-15</me:pop>
        <me:pop ref="Formamide1">0.657439</me:pop>
        <me:pop ref="Formaldehyde.log">0.342561</me:pop>
      </me:population>
      <me:population time="50118.7" logTime="4.7">
        <me:pop ref="CH2OO.log">1.33177e-54</me:pop>
        <me:pop ref="APC">1.96934e-40</me:pop>
        <me:pop ref="Altamine1">2.45774e-26</me:pop>
        <me:pop ref="RC1.log">1.62994e-59</me:pop>
        <me:pop ref="Ring1.log">6.98295e-15</me:pop>
        <me:pop ref="Formamide1">0.657439</me:pop>
        <me:pop ref="Formaldehyde.log">0.342561</me:pop>
      </me:population>
      <me:population time="63095.7" logTime="4.8">
        <me:pop ref="CH2OO.log">1.33176e-54</me:pop>
        <me:pop ref="APC">1.96933e-40</me:pop>
        <me:pop ref="Altamine1">2.45774e-26</me:pop>
        <me:pop ref="RC1.log">1.62992e-59</me:pop>
        <me:pop ref="Ring1.log">6.98289e-15</me:pop>
        <me:pop ref="Formamide1">0.657439</me:pop>
        <me:pop ref="Formaldehyde.log">0.342561</me:pop>
      </me:population>
      <me:population time="79432.8" logTime="4.9">
        <me:pop ref="CH2OO.log">1.33174e-54</me:pop>
        <me:pop ref="APC">1.9693e-40</me:pop>
        <me:pop ref="Altamine1">2.45774e-26</me:pop>
        <me:pop ref="RC1.log">1.6299e-59</me:pop>
        <me:pop ref="Ring1.log">6.98281e-15</me:pop>
        <me:pop ref="Formamide1">0.657439</me:pop>
        <me:pop ref="Formaldehyde.log">0.342561</me:pop>
      </me:population>
      <me:population time="100000" logTime="5">
        <me:pop ref="CH2OO.log">1.33172e-54</me:pop>
        <me:pop ref="APC">1.96928e-40</me:pop>
        <me:pop ref="Altamine1">2.45774e-26</me:pop>
        <me:pop ref="RC1.log">1.62988e-59</me:pop>
        <me:pop ref="Ring1.log">6.98272e-15</me:pop>
        <me:pop ref="Formamide1">0.657439</me:pop>
        <me:pop ref="Formaldehyde.log">0.342561</me:pop>
      </me:population>
    </me:populationList>
    <me:rateList T="298.15" conc="3.2388e+16" bathGas="N2" units="s-1">
      <me:warning> WARNING: Chemically significant eigenvalues (CSE) not well separated from internal energy relaxation eigenvals (IEREs).  The last CSE = -347367 and the first IERE = -1.27171e+06 (last CSE)/(first IERE) ratio = 0.27315, which is less than an order of magnitude  Results obtained from Bartis Widom eigenvalue-vector analysis may be unreliable </me:warning>
      <me:firstOrderLoss ref="APC">-347367</me:firstOrderLoss>
      <me:firstOrderLoss ref="Altamine1">-3.38777e-17</me:firstOrderLoss>
      <me:firstOrderLoss ref="CH2OO.log">-42.6169</me:firstOrderLoss>
      <me:firstOrderLoss ref="RC1.log">-269507</me:firstOrderLoss>
      <me:firstOrderLoss ref="Ring1.log">-6.83338e-10</me:firstOrderLoss>
      <me:firstOrderRate fromRef="APC" toRef="Altamine1" reactionType="isomerization">7.33474e-15</me:firstOrderRate>
      <me:firstOrderRate fromRef="APC" toRef="CH2OO.log" reactionType="isomerization">2.7138e-87</me:firstOrderRate>
      <me:firstOrderRate fromRef="APC" toRef="RC1.log" reactionType="isomerization">4.45316e-90</me:firstOrderRate>
      <me:firstOrderRate fromRef="APC" toRef="Ring1.log" reactionType="isomerization">2.2761e-72</me:firstOrderRate>
      <me:firstOrderRate fromRef="Altamine1" toRef="APC" reactionType="isomerization">2.31611e-22</me:firstOrderRate>
      <me:firstOrderRate fromRef="Altamine1" toRef="CH2OO.log" reactionType="isomerization">-3.92293e-105</me:firstOrderRate>
      <me:firstOrderRate fromRef="Altamine1" toRef="RC1.log" reactionType="isomerization">1.09409e-104</me:firstOrderRate>
      <me:firstOrderRate fromRef="Altamine1" toRef="Ring1.log" reactionType="isomerization">2.19525e-85</me:firstOrderRate>
      <me:firstOrderRate fromRef="CH2OO.log" toRef="APC" reactionType="isomerization">4.27683e-10</me:firstOrderRate>
      <me:firstOrderRate fromRef="CH2OO.log" toRef="Altamine1" reactionType="isomerization">-1.95786e-20</me:firstOrderRate>
      <me:firstOrderRate fromRef="CH2OO.log" toRef="RC1.log" reactionType="isomerization">0.161536</me:firstOrderRate>
      <me:firstOrderRate fromRef="CH2OO.log" toRef="Ring1.log" reactionType="isomerization">2.89343e-13</me:firstOrderRate>
      <me:firstOrderRate fromRef="RC1.log" toRef="APC" reactionType="isomerization">4.19849e-07</me:firstOrderRate>
      <me:firstOrderRate fromRef="RC1.log" toRef="Altamine1" reactionType="isomerization">3.26665e-14</me:firstOrderRate>
      <me:firstOrderRate fromRef="RC1.log" toRef="CH2OO.log" reactionType="isomerization">96638.8</me:firstOrderRate>
      <me:firstOrderRate fromRef="RC1.log" toRef="Ring1.log" reactionType="isomerization">1.3105e-08</me:firstOrderRate>
      <me:firstOrderRate fromRef="Ring1.log" toRef="APC" reactionType="isomerization">9.7965e-21</me:firstOrderRate>
      <me:firstOrderRate fromRef="Ring1.log" toRef="Altamine1" reactionType="isomerization">2.9922e-26</me:firstOrderRate>
      <me:firstOrderRate fromRef="Ring1.log" toRef="CH2OO.log" reactionType="isomerization">7.90222e-39</me:firstOrderRate>
      <me:firstOrderRate fromRef="Ring1.log" toRef="RC1.log" reactionType="isomerization">5.98265e-40</me:firstOrderRate>
      <me:firstOrderRate fromRef="APC" toRef="Formamide1+CO" reactionType="irreversible">335784</me:firstOrderRate>
      <me:firstOrderRate fromRef="Altamine1" toRef="Formamide1+CO" reactionType="irreversible">3.38216e-17</me:firstOrderRate>
      <me:firstOrderRate fromRef="CH2OO.log" toRef="Formamide1+CO" reactionType="irreversible">27.9253</me:firstOrderRate>
      <me:firstOrderRate fromRef="RC1.log" toRef="Formamide1+CO" reactionType="irreversible">116392</me:firstOrderRate>
      <me:firstOrderRate fromRef="Ring1.log" toRef="Formamide1+CO" reactionType="irreversible">6.75839e-10</me:firstOrderRate>
      <me:firstOrderRate fromRef="APC" toRef="Formaldehyde.log+IsoC1.log" reactionType="irreversible">5.17997e-89</me:firstOrderRate>
      <me:firstOrderRate fromRef="Altamine1" toRef="Formaldehyde.log+IsoC1.log" reactionType="irreversible">6.06626e-94</me:firstOrderRate>
      <me:firstOrderRate fromRef="CH2OO.log" toRef="Formaldehyde.log+IsoC1.log" reactionType="irreversible">14.554</me:firstOrderRate>
      <me:firstOrderRate fromRef="RC1.log" toRef="Formaldehyde.log+IsoC1.log" reactionType="irreversible">54859</me:firstOrderRate>
      <me:firstOrderRate fromRef="Ring1.log" toRef="Formaldehyde.log+IsoC1.log" reactionType="irreversible">7.40887e-12</me:firstOrderRate>
    </me:rateList>
    <me:eigenvalueList number="3226" selection="12">
      <me:eigenvalue>-1.08938e+08</me:eigenvalue>
      <me:eigenvalue>-9.67207e+07</me:eigenvalue>
      <me:eigenvalue>-8.56985e+07</me:eigenvalue>
      <me:eigenvalue>-7.6244e+07</me:eigenvalue>
      <me:eigenvalue>-6.87527e+07</me:eigenvalue>
      <me:eigenvalue>-6.21065e+07</me:eigenvalue>
      <me:eigenvalue>-5.08683e+07</me:eigenvalue>
      <me:eigenvalue>-1.34658e+07</me:eigenvalue>
      <me:eigenvalue>-7.14798e+06</me:eigenvalue>
      <me:eigenvalue>-45.0656</me:eigenvalue>
      <me:eigenvalue>-1.28194e-09</me:eigenvalue>
      <me:eigenvalue>-3.40717e-17</me:eigenvalue>
    </me:eigenvalueList>
    <me:populationList T="298.15" conc="1.29552e+18">
      <me:population time="1e-10" logTime="-10">
        <me:pop ref="CH2OO.log">1</me:pop>
        <me:pop ref="APC">1.07166e-15</me:pop>
        <me:pop ref="Altamine1">3.49215e-11</me:pop>
        <me:pop ref="RC1.log">9.38228e-08</me:pop>
        <me:pop ref="Ring1.log">1.56122e-09</me:pop>
        <me:pop ref="Formamide1">1.65379e-09</me:pop>
        <me:pop ref="Formaldehyde.log">8.69738e-10</me:pop>
      </me:population>
      <me:population time="1.25893e-10" logTime="-9.9">
        <me:pop ref="CH2OO.log">1</me:pop>
        <me:pop ref="APC">1.12568e-15</me:pop>
        <me:pop ref="Altamine1">3.67477e-11</me:pop>
        <me:pop ref="RC1.log">9.43477e-08</me:pop>
        <me:pop ref="Ring1.log">1.64817e-09</me:pop>
        <me:pop ref="Formamide1">2.30114e-09</me:pop>
        <me:pop ref="Formaldehyde.log">1.20939e-09</me:pop>
      </me:population>
      <me:population time="1.58489e-10" logTime="-9.8">
        <me:pop ref="CH2OO.log">1</me:pop>
        <me:pop ref="APC">1.16279e-15</me:pop>
        <me:pop ref="Altamine1">3.80123e-11</me:pop>
        <me:pop ref="RC1.log">9.49706e-08</me:pop>
        <me:pop ref="Ring1.log">1.70991e-09</me:pop>
        <me:pop ref="Formamide1">3.14945e-09</me:pop>
        <me:pop ref="Formaldehyde.log">1.65361e-09</me:pop>
      </me:population>
      <me:population time="1.99526e-10" logTime="-9.7">
        <me:pop ref="CH2OO.log">1</me:pop>
        <me:pop ref="APC">1.18555e-15</me:pop>
        <me:pop ref="Altamine1">3.87954e-11</me:pop>
        <me:pop ref="RC1.log">9.5735e-08</me:pop>
        <me:pop ref="Ring1.log">1.74928e-09</me:pop>
        <me:pop ref="Formamide1">4.24476e-09</me:pop>
        <me:pop ref="Formaldehyde.log">2.22634e-09</me:pop>
      </me:population>
      <me:population time="2.51189e-10" logTime="-9.6">
        <me:pop ref="CH2OO.log">1</me:pop>
        <me:pop ref="APC">1.1981e-15</me:pop>
        <me:pop ref="Altamine1">3.92319e-11</me:pop>
        <me:pop ref="RC1.log">9.66801e-08</me:pop>
        <me:pop ref="Ring1.log">1.77208e-09</me:pop>
        <me:pop ref="Formamide1">5.64377e-09</me:pop>
        <me:pop ref="Formaldehyde.log">2.95716e-09</me:pop>
      </me:population>
      <me:population time="3.16228e-10" logTime="-9.5">
        <me:pop ref="CH2OO.log">1</me:pop>
        <me:pop ref="APC">1.2047e-15</me:pop>
        <me:pop ref="Altamine1">3.94652e-11</me:pop>
        <me:pop ref="RC1.log">9.78469e-08</me:pop>
        <me:pop ref="Ring1.log">1.78494e-09</me:pop>
        <me:pop ref="Formamide1">7.41859e-09</me:pop>
        <me:pop ref="Formaldehyde.log">3.88373e-09</me:pop>
      </me:population>
      <me:population time="3.98107e-10" logTime="-9.4">
        <me:pop ref="CH2OO.log">1</me:pop>
        <me:pop ref="APC">1.20866e-15</me:pop>
        <me:pop ref="Altamine1">3.96075e-11</me:pop>
        <me:pop ref="RC1.log">9.92818e-08</me:pop>
        <me:pop ref="Ring1.log">1.79327e-09</me:pop>
        <me:pop ref="Formamide1">9.66237e-09</me:pop>
        <me:pop ref="Formaldehyde.log">5.05465e-09</me:pop>
      </me:population>
      <me:population time="5.01187e-10" logTime="-9.3">
        <me:pop ref="CH2OO.log">1</me:pop>
        <me:pop ref="APC">1.2119e-15</me:pop>
        <me:pop ref="Altamine1">3.97252e-11</me:pop>
        <me:pop ref="RC1.log">1.01039e-07</me:pop>
        <me:pop ref="Ring1.log">1.80043e-09</me:pop>
        <me:pop ref="Formamide1">1.24954e-08</me:pop>
        <me:pop ref="Formaldehyde.log">6.53259e-09</me:pop>
      </me:population>
      <me:population time="6.30957e-10" logTime="-9.2">
        <me:pop ref="CH2OO.log">1</me:pop>
        <me:pop ref="APC">1.21524e-15</me:pop>
        <me:pop ref="Altamine1">3.9847e-11</me:pop>
        <me:pop ref="RC1.log">1.03179e-07</me:pop>
        <me:pop ref="Ring1.log">1.8079e-09</me:pop>
        <me:pop ref="Formamide1">1.60717e-08</me:pop>
        <me:pop ref="Formaldehyde.log">8.39773e-09</me:pop>
      </me:population>
      <me:population time="7.94328e-10" logTime="-9.1">
        <me:pop ref="CH2OO.log">1</me:pop>
        <me:pop ref="APC">1.21893e-15</me:pop>
        <me:pop ref="Altamine1">3.99813e-11</me:pop>
        <me:pop ref="RC1.log">1.05774e-07</me:pop>
        <me:pop ref="Ring1.log">1.81617e-09</me:pop>
        <me:pop ref="Formamide1">2.05871e-08</me:pop>
        <me:pop ref="Formaldehyde.log">1.0752e-08</me:pop>
      </me:population>
      <me:population time="1e-09" logTime="-9">
        <me:pop ref="CH2OO.log">1</me:pop>
        <me:pop ref="APC">1.22297e-15</me:pop>
        <me:pop ref="Altamine1">4.01287e-11</me:pop>
        <me:pop ref="RC1.log">1.08905e-07</me:pop>
        <me:pop ref="Ring1.log">1.82524e-09</me:pop>
        <me:pop ref="Formamide1">2.62901e-08</me:pop>
        <me:pop ref="Formaldehyde.log">1.37244e-08</me:pop>
      </me:population>
      <me:population time="1.25893e-09" logTime="-8.9">
        <me:pop ref="CH2OO.log">1</me:pop>
        <me:pop ref="APC">1.22729e-15</me:pop>
        <me:pop ref="Altamine1">4.02865e-11</me:pop>
        <me:pop ref="RC1.log">1.12665e-07</me:pop>
        <me:pop ref="Ring1.log">1.83499e-09</me:pop>
        <me:pop ref="Formamide1">3.34945e-08</me:pop>
        <me:pop ref="Formaldehyde.log">1.74781e-08</me:pop>
      </me:population>
      <me:population time="1.58489e-09" logTime="-8.8">
        <me:pop ref="CH2OO.log">1</me:pop>
        <me:pop ref="APC">1.23179e-15</me:pop>
        <me:pop ref="Altamine1">4.04508e-11</me:pop>
        <me:pop ref="RC1.log">1.17167e-07</me:pop>
        <me:pop ref="Ring1.log">1.84516e-09</me:pop>
        <me:pop ref="Formamide1">4.25973e-08</me:pop>
        <me:pop ref="Formaldehyde.log">2.22195e-08</me:pop>
      </me:population>
      <me:population time="1.99526e-09" logTime="-8.7">
        <me:pop ref="CH2OO.log">1</me:pop>
        <me:pop ref="APC">1.23633e-15</me:pop>
        <me:pop ref="Altamine1">4.06168e-11</me:pop>
        <me:pop ref="RC1.log">1.22545e-07</me:pop>
        <me:pop ref="Ring1.log">1.85547e-09</me:pop>
        <me:pop ref="Formamide1">5.40997e-08</me:pop>
        <me:pop ref="Formaldehyde.log">2.82086e-08</me:pop>
      </me:population>
      <me:population time="2.51189e-09" logTime="-8.6">
        <me:pop ref="CH2OO.log">1</me:pop>
        <me:pop ref="APC">1.24078e-15</me:pop>
        <me:pop ref="Altamine1">4.07796e-11</me:pop>
        <me:pop ref="RC1.log">1.28967e-07</me:pop>
        <me:pop ref="Ring1.log">1.86562e-09</me:pop>
        <me:pop ref="Formamide1">6.86334e-08</me:pop>
        <me:pop ref="Formaldehyde.log">3.57738e-08</me:pop>
      </me:population>
      <me:population time="3.16228e-09" logTime="-8.5">
        <me:pop ref="CH2OO.log">1</me:pop>
        <me:pop ref="APC">1.24501e-15</me:pop>
        <me:pop ref="Altamine1">4.09347e-11</me:pop>
        <me:pop ref="RC1.log">1.3664e-07</me:pop>
        <me:pop ref="Ring1.log">1.87531e-09</me:pop>
        <me:pop ref="Formamide1">8.6995e-08</me:pop>
        <me:pop ref="Formaldehyde.log">4.53284e-08</me:pop>
      </me:population>
      <me:population time="3.98107e-09" logTime="-8.4">
        <me:pop ref="CH2OO.log">1</me:pop>
        <me:pop ref="APC">1.24893e-15</me:pop>
        <me:pop ref="Altamine1">4.10786e-11</me:pop>
        <me:pop ref="RC1.log">1.45819e-07</me:pop>
        <me:pop ref="Ring1.log">1.88434e-09</me:pop>
        <me:pop ref="Formamide1">1.10187e-07</me:pop>
        <me:pop ref="Formaldehyde.log">5.73932e-08</me:pop>
      </me:population>
      <me:population time="5.01187e-09" logTime="-8.3">
        <me:pop ref="CH2OO.log">1</me:pop>
        <me:pop ref="APC">1.25248e-15</me:pop>
        <me:pop ref="Altamine1">4.12086e-11</me:pop>
        <me:pop ref="RC1.log">1.56817e-07</me:pop>
        <me:pop ref="Ring1.log">1.89252e-09</me:pop>
        <me:pop ref="Formamide1">1.39472e-07</me:pop>
        <me:pop ref="Formaldehyde.log">7.26235e-08</me:pop>
      </me:population>
      <me:population time="6.30957e-09" logTime="-8.2">
        <me:pop ref="CH2OO.log">1</me:pop>
        <me:pop ref="APC">1.25561e-15</me:pop>
        <me:pop ref="Altamine1">4.13237e-11</me:pop>
        <me:pop ref="RC1.log">1.70015e-07</me:pop>
        <me:pop ref="Ring1.log">1.89977e-09</me:pop>
        <me:pop ref="Formamide1">1.76438e-07</me:pop>
        <me:pop ref="Formaldehyde.log">9.18444e-08</me:pop>
      </me:population>
      <me:population time="7.94328e-09" logTime="-8.1">
        <me:pop ref="CH2OO.log">0.999999</me:pop>
        <me:pop ref="APC">1.25834e-15</me:pop>
        <me:pop ref="Altamine1">4.1424e-11</me:pop>
        <me:pop ref="RC1.log">1.85885e-07</me:pop>
        <me:pop ref="Ring1.log">1.90609e-09</me:pop>
        <me:pop ref="Formamide1">2.23085e-07</me:pop>
        <me:pop ref="Formaldehyde.log">1.16094e-07</me:pop>
      </me:population>
      <me:population time="1e-08" logTime="-8">
        <me:pop ref="CH2OO.log">0.999999</me:pop>
        <me:pop ref="APC">1.26071e-15</me:pop>
        <me:pop ref="Altamine1">4.15109e-11</me:pop>
        <me:pop ref="RC1.log">2.05007e-07</me:pop>
        <me:pop ref="Ring1.log">1.91158e-09</me:pop>
        <me:pop ref="Formamide1">2.81928e-07</me:pop>
        <me:pop ref="Formaldehyde.log">1.46679e-07</me:pop>
      </me:population>
      <me:population time="1.25893e-08" logTime="-7.9">
        <me:pop ref="CH2OO.log">0.999999</me:pop>
        <me:pop ref="APC">1.26278e-15</me:pop>
        <me:pop ref="Altamine1">4.1587e-11</me:pop>
        <me:pop ref="RC1.log">2.28093e-07</me:pop>
        <me:pop ref="Ring1.log">1.91639e-09</me:pop>
        <me:pop ref="Formamide1">3.56138e-07</me:pop>
        <me:pop ref="Formaldehyde.log">1.85245e-07</me:pop>
      </me:population>
      <me:population time="1.58489e-08" logTime="-7.8">
        <me:pop ref="CH2OO.log">0.999999</me:pop>
        <me:pop ref="APC">1.26464e-15</me:pop>
        <me:pop ref="Altamine1">4.16555e-11</me:pop>
        <me:pop ref="RC1.log">2.56006e-07</me:pop>
        <me:pop ref="Ring1.log">1.92072e-09</me:pop>
        <me:pop ref="Formamide1">4.49709e-07</me:pop>
        <me:pop ref="Formaldehyde.log">2.33866e-07</me:pop>
      </me:population>
      <me:population time="1.99526e-08" logTime="-7.7">
        <me:pop ref="CH2OO.log">0.999999</me:pop>
        <me:pop ref="APC">1.2664e-15</me:pop>
        <me:pop ref="Altamine1">4.17202e-11</me:pop>
        <me:pop ref="RC1.log">2.8976e-07</me:pop>
        <me:pop ref="Ring1.log">1.9248e-09</me:pop>
        <me:pop ref="Formamide1">5.67676e-07</me:pop>
        <me:pop ref="Formaldehyde.log">2.95157e-07</me:pop>
      </me:population>
      <me:population time="2.51189e-08" logTime="-7.6">
        <me:pop ref="CH2OO.log">0.999999</me:pop>
        <me:pop ref="APC">1.26817e-15</me:pop>
        <me:pop ref="Altamine1">4.17851e-11</me:pop>
        <me:pop ref="RC1.log">3.30508e-07</me:pop>
        <me:pop ref="Ring1.log">1.9289e-09</me:pop>
        <me:pop ref="Formamide1">7.16395e-07</me:pop>
        <me:pop ref="Formaldehyde.log">3.72415e-07</me:pop>
      </me:population>
      <me:population time="3.16228e-08" logTime="-7.5">
        <me:pop ref="CH2OO.log">0.999998</me:pop>
        <me:pop ref="APC">1.27006e-15</me:pop>
        <me:pop ref="Altamine1">4.18546e-11</me:pop>
        <me:pop ref="RC1.log">3.79471e-07</me:pop>
        <me:pop ref="Ring1.log">1.9333e-09</me:pop>
        <me:pop ref="Formamide1">9.03892e-07</me:pop>
        <me:pop ref="Formaldehyde.log">4.69805e-07</me:pop>
      </me:population>
      <me:population time="3.98107e-08" logTime="-7.4">
        <me:pop ref="CH2OO.log">0.999998</me:pop>
        <me:pop ref="APC">1.2722e-15</me:pop>
        <me:pop ref="Altamine1">4.1933e-11</me:pop>
        <me:pop ref="RC1.log">4.37831e-07</me:pop>
        <me:pop ref="Ring1.log">1.93825e-09</me:pop>
        <me:pop ref="Formamide1">1.14031e-06</me:pop>
        <me:pop ref="Formaldehyde.log">5.9259e-07</me:pop>
      </me:population>
      <me:population time="5.01187e-08" logTime="-7.3">
        <me:pop ref="CH2OO.log">0.999997</me:pop>
        <me:pop ref="APC">1.27466e-15</me:pop>
        <me:pop ref="Altamine1">4.20235e-11</me:pop>
        <me:pop ref="RC1.log">5.06552e-07</me:pop>
        <me:pop ref="Ring1.log">1.94397e-09</me:pop>
        <me:pop ref="Formamide1">1.43849e-06</me:pop>
        <me:pop ref="Formaldehyde.log">7.47421e-07</me:pop>
      </me:population>
      <me:population time="6.30957e-08" logTime="-7.2">
        <me:pop ref="CH2OO.log">0.999997</me:pop>
        <me:pop ref="APC">1.27749e-15</me:pop>
        <me:pop ref="Altamine1">4.21276e-11</me:pop>
        <me:pop ref="RC1.log">5.86151e-07</me:pop>
        <me:pop ref="Ring1.log">1.95055e-09</me:pop>
        <me:pop ref="Formamide1">1.81467e-06</me:pop>
        <me:pop ref="Formaldehyde.log">9.42713e-07</me:pop>
      </me:population>
      <me:population time="7.94328e-08" logTime="-7.1">
        <me:pop ref="CH2OO.log">0.999996</me:pop>
        <me:pop ref="APC">1.2807e-15</me:pop>
        <me:pop ref="Altamine1">4.22457e-11</me:pop>
        <me:pop ref="RC1.log">6.76409e-07</me:pop>
        <me:pop ref="Ring1.log">1.958e-09</me:pop>
        <me:pop ref="Formamide1">2.28938e-06</me:pop>
        <me:pop ref="Formaldehyde.log">1.18911e-06</me:pop>
      </me:population>
      <me:population time="1e-07" logTime="-7">
        <me:pop ref="CH2OO.log">0.999995</me:pop>
        <me:pop ref="APC">1.28425e-15</me:pop>
        <me:pop ref="Altamine1">4.23759e-11</me:pop>
        <me:pop ref="RC1.log">7.76028e-07</me:pop>
        <me:pop ref="Ring1.log">1.96623e-09</me:pop>
        <me:pop ref="Formamide1">2.8886e-06</me:pop>
        <me:pop ref="Formaldehyde.log">1.50005e-06</me:pop>
      </me:population>
      <me:population time="1.25893e-07" logTime="-6.9">
        <me:pop ref="CH2OO.log">0.999994</me:pop>
        <me:pop ref="APC">1.28803e-15</me:pop>
        <me:pop ref="Altamine1">4.25148e-11</me:pop>
        <me:pop ref="RC1.log">8.8231e-07</me:pop>
        <me:pop ref="Ring1.log">1.97501e-09</me:pop>
        <me:pop ref="Formamide1">3.64516e-06</me:pop>
        <me:pop ref="Formaldehyde.log">1.89253e-06</me:pop>
      </me:population>
      <me:population time="1.58489e-07" logTime="-6.8">
        <me:pop ref="CH2OO.log">0.999992</me:pop>
        <me:pop ref="APC">1.29189e-15</me:pop>
        <me:pop ref="Altamine1">4.26568e-11</me:pop>
        <me:pop ref="RC1.log">9.90962e-07</me:pop>
        <me:pop ref="Ring1.log">1.98399e-09</me:pop>
        <me:pop ref="Formamide1">4.60046e-06</me:pop>
        <me:pop ref="Formaldehyde.log">2.38799e-06</me:pop>
      </me:population>
      <me:population time="1.99526e-07" logTime="-6.7">
        <me:pop ref="CH2OO.log">0.99999</me:pop>
        <me:pop ref="APC">1.29564e-15</me:pop>
        <me:pop ref="Altamine1">4.27944e-11</me:pop>
        <me:pop ref="RC1.log">1.09623e-06</me:pop>
        <me:pop ref="Ring1.log">1.99268e-09</me:pop>
        <me:pop ref="Formamide1">5.80671e-06</me:pop>
        <me:pop ref="Formaldehyde.log">3.01343e-06</me:pop>
      </me:population>
      <me:population time="2.51189e-07" logTime="-6.6">
        <me:pop ref="CH2OO.log">0.999988</me:pop>
        <me:pop ref="APC">1.29903e-15</me:pop>
        <me:pop ref="Altamine1">4.2919e-11</me:pop>
        <me:pop ref="RC1.log">1.19159e-06</me:pop>
        <me:pop ref="Ring1.log">2.00056e-09</me:pop>
        <me:pop ref="Formamide1">7.3295e-06</me:pop>
        <me:pop ref="Formaldehyde.log">3.80283e-06</me:pop>
      </me:population>
      <me:population time="3.16228e-07" logTime="-6.5">
        <me:pop ref="CH2OO.log">0.999985</me:pop>
        <me:pop ref="APC">1.30185e-15</me:pop>
        <me:pop ref="Altamine1">4.30226e-11</me:pop>
        <me:pop ref="RC1.log">1.27095e-06</me:pop>
        <me:pop ref="Ring1.log">2.00711e-09</me:pop>
        <me:pop ref="Formamide1">9.25119e-06</me:pop>
        <me:pop ref="Formaldehyde.log">4.79882e-06</me:pop>
      </me:population>
      <me:population time="3.98107e-07" logTime="-6.4">
        <me:pop ref="CH2OO.log">0.999981</me:pop>
        <me:pop ref="APC">1.30396e-15</me:pop>
        <me:pop ref="Altamine1">4.31001e-11</me:pop>
        <me:pop ref="RC1.log">1.33036e-06</me:pop>
        <me:pop ref="Ring1.log">2.01202e-09</me:pop>
        <me:pop ref="Formamide1">1.1675e-05</me:pop>
        <me:pop ref="Formaldehyde.log">6.0549e-06</me:pop>
      </me:population>
      <me:population time="5.01187e-07" logTime="-6.3">
        <me:pop ref="CH2OO.log">0.999976</me:pop>
        <me:pop ref="APC">1.30534e-15</me:pop>
        <me:pop ref="Altamine1">4.31509e-11</me:pop>
        <me:pop ref="RC1.log">1.36929e-06</me:pop>
        <me:pop ref="Ring1.log">2.01523e-09</me:pop>
        <me:pop ref="Formamide1">1.47305e-05</me:pop>
        <me:pop ref="Formaldehyde.log">7.63816e-06</me:pop>
      </me:population>
      <me:population time="6.30957e-07" logTime="-6.2">
        <me:pop ref="CH2OO.log">0.99997</me:pop>
        <me:pop ref="APC">1.3061e-15</me:pop>
        <me:pop ref="Altamine1">4.31789e-11</me:pop>
        <me:pop ref="RC1.log">1.3909e-06</me:pop>
        <me:pop ref="Ring1.log">2.01701e-09</me:pop>
        <me:pop ref="Formamide1">1.85802e-05</me:pop>
        <me:pop ref="Formaldehyde.log">9.63285e-06</me:pop>
      </me:population>
      <me:population time="7.94328e-07" logTime="-6.1">
        <me:pop ref="CH2OO.log">0.999963</me:pop>
        <me:pop ref="APC">1.30644e-15</me:pop>
        <me:pop ref="Altamine1">4.31913e-11</me:pop>
        <me:pop ref="RC1.log">1.40063e-06</me:pop>
        <me:pop ref="Ring1.log">2.01781e-09</me:pop>
        <me:pop ref="Formamide1">2.34286e-05</me:pop>
        <me:pop ref="Formaldehyde.log">1.2145e-05</me:pop>
      </me:population>
      <me:population time="1e-06" logTime="-6">
        <me:pop ref="CH2OO.log">0.999954</me:pop>
        <me:pop ref="APC">1.30654e-15</me:pop>
        <me:pop ref="Altamine1">4.31953e-11</me:pop>
        <me:pop ref="RC1.log">1.404e-06</me:pop>
        <me:pop ref="Ring1.log">2.01809e-09</me:pop>
        <me:pop ref="Formamide1">2.95334e-05</me:pop>
        <me:pop ref="Formaldehyde.log">1.5308e-05</me:pop>
      </me:population>
      <me:population time="1.25893e-06" logTime="-5.9">
        <me:pop ref="CH2OO.log">0.999942</me:pop>
        <me:pop ref="APC">1.30656e-15</me:pop>
        <me:pop ref="Altamine1">4.31959e-11</me:pop>
        <me:pop ref="RC1.log">1.40484e-06</me:pop>
        <me:pop ref="Ring1.log">2.01815e-09</me:pop>
        <me:pop ref="Formamide1">3.72191e-05</me:pop>
        <me:pop ref="Formaldehyde.log">1.92902e-05</me:pop>
      </me:population>
      <me:population time="1.58489e-06" logTime="-5.8">
        <me:pop ref="CH2OO.log">0.999927</me:pop>
        <me:pop ref="APC">1.30654e-15</me:pop>
        <me:pop ref="Altamine1">4.31955e-11</me:pop>
        <me:pop ref="RC1.log">1.40496e-06</me:pop>
        <me:pop ref="Ring1.log">2.01815e-09</me:pop>
        <me:pop ref="Formamide1">4.68949e-05</me:pop>
        <me:pop ref="Formaldehyde.log">2.43034e-05</me:pop>
      </me:population>
      <me:population time="1.99526e-06" logTime="-5.7">
        <me:pop ref="CH2OO.log">0.999909</me:pop>
        <me:pop ref="APC">1.30652e-15</me:pop>
        <me:pop ref="Altamine1">4.31947e-11</me:pop>
        <me:pop ref="RC1.log">1.40495e-06</me:pop>
        <me:pop ref="Ring1.log">2.01814e-09</me:pop>
        <me:pop ref="Formamide1">5.90757e-05</me:pop>
        <me:pop ref="Formaldehyde.log">3.06146e-05</me:pop>
      </me:population>
      <me:population time="2.51189e-06" logTime="-5.6">
        <me:pop ref="CH2OO.log">0.999886</me:pop>
        <me:pop ref="APC">1.30649e-15</me:pop>
        <me:pop ref="Altamine1">4.31937e-11</me:pop>
        <me:pop ref="RC1.log">1.40491e-06</me:pop>
        <me:pop ref="Ring1.log">2.01813e-09</me:pop>
        <me:pop ref="Formamide1">7.44102e-05</me:pop>
        <me:pop ref="Formaldehyde.log">3.85598e-05</me:pop>
      </me:population>
      <me:population time="3.16228e-06" logTime="-5.5">
        <me:pop ref="CH2OO.log">0.999856</me:pop>
        <me:pop ref="APC">1.30645e-15</me:pop>
        <me:pop ref="Altamine1">4.31924e-11</me:pop>
        <me:pop ref="RC1.log">1.40487e-06</me:pop>
        <me:pop ref="Ring1.log">2.01811e-09</me:pop>
        <me:pop ref="Formamide1">9.37146e-05</me:pop>
        <me:pop ref="Formaldehyde.log">4.85619e-05</me:pop>
      </me:population>
      <me:population time="3.98107e-06" logTime="-5.4">
        <me:pop ref="CH2OO.log">0.999819</me:pop>
        <me:pop ref="APC">1.3064e-15</me:pop>
        <me:pop ref="Altamine1">4.31908e-11</me:pop>
        <me:pop ref="RC1.log">1.40482e-06</me:pop>
        <me:pop ref="Ring1.log">2.01809e-09</me:pop>
        <me:pop ref="Formamide1">0.000118017</me:pop>
        <me:pop ref="Formaldehyde.log">6.11533e-05</me:pop>
      </me:population>
      <me:population time="5.01187e-06" logTime="-5.3">
        <me:pop ref="CH2OO.log">0.999773</me:pop>
        <me:pop ref="APC">1.30634e-15</me:pop>
        <me:pop ref="Altamine1">4.31888e-11</me:pop>
        <me:pop ref="RC1.log">1.40476e-06</me:pop>
        <me:pop ref="Ring1.log">2.01806e-09</me:pop>
        <me:pop ref="Formamide1">0.00014861</me:pop>
        <me:pop ref="Formaldehyde.log">7.70044e-05</me:pop>
      </me:population>
      <me:population time="6.30957e-06" logTime="-5.2">
        <me:pop ref="CH2OO.log">0.999715</me:pop>
        <me:pop ref="APC">1.30627e-15</me:pop>
        <me:pop ref="Altamine1">4.31863e-11</me:pop>
        <me:pop ref="RC1.log">1.40467e-06</me:pop>
        <me:pop ref="Ring1.log">2.01802e-09</me:pop>
        <me:pop ref="Formamide1">0.000187122</me:pop>
        <me:pop ref="Formaldehyde.log">9.69587e-05</me:pop>
      </me:population>
      <me:population time="7.94328e-06" logTime="-5.1">
        <me:pop ref="CH2OO.log">0.999641</me:pop>
        <me:pop ref="APC">1.30617e-15</me:pop>
        <me:pop ref="Altamine1">4.31831e-11</me:pop>
        <me:pop ref="RC1.log">1.40457e-06</me:pop>
        <me:pop ref="Ring1.log">2.01797e-09</me:pop>
        <me:pop ref="Formamide1">0.000235604</me:pop>
        <me:pop ref="Formaldehyde.log">0.000122078</me:pop>
      </me:population>
      <me:population time="1e-05" logTime="-5">
        <me:pop ref="CH2OO.log">0.999548</me:pop>
        <me:pop ref="APC">1.30605e-15</me:pop>
        <me:pop ref="Altamine1">4.31791e-11</me:pop>
        <me:pop ref="RC1.log">1.40444e-06</me:pop>
        <me:pop ref="Ring1.log">2.01792e-09</me:pop>
        <me:pop ref="Formamide1">0.000296633</me:pop>
        <me:pop ref="Formaldehyde.log">0.000153699</me:pop>
      </me:population>
      <me:population time="1.25893e-05" logTime="-4.9">
        <me:pop ref="CH2OO.log">0.999432</me:pop>
        <me:pop ref="APC">1.3059e-15</me:pop>
        <me:pop ref="Altamine1">4.31741e-11</me:pop>
        <me:pop ref="RC1.log">1.40428e-06</me:pop>
        <me:pop ref="Ring1.log">2.01784e-09</me:pop>
        <me:pop ref="Formamide1">0.000373456</me:pop>
        <me:pop ref="Formaldehyde.log">0.000193503</me:pop>
      </me:population>
      <me:population time="1.58489e-05" logTime="-4.8">
        <me:pop ref="CH2OO.log">0.999285</me:pop>
        <me:pop ref="APC">1.30571e-15</me:pop>
        <me:pop ref="Altamine1">4.31677e-11</me:pop>
        <me:pop ref="RC1.log">1.40407e-06</me:pop>
        <me:pop ref="Ring1.log">2.01775e-09</me:pop>
        <me:pop ref="Formamide1">0.000470157</me:pop>
        <me:pop ref="Formaldehyde.log">0.000243606</me:pop>
      </me:population>
      <me:population time="1.99526e-05" logTime="-4.7">
        <me:pop ref="CH2OO.log">0.9991</me:pop>
        <me:pop ref="APC">1.30546e-15</me:pop>
        <me:pop ref="Altamine1">4.31598e-11</me:pop>
        <me:pop ref="RC1.log">1.40381e-06</me:pop>
        <me:pop ref="Ring1.log">2.01764e-09</me:pop>
        <me:pop ref="Formamide1">0.000591878</me:pop>
        <me:pop ref="Formaldehyde.log">0.000306672</me:pop>
      </me:population>
      <me:population time="2.51189e-05" logTime="-4.6">
        <me:pop ref="CH2OO.log">0.998867</me:pop>
        <me:pop ref="APC">1.30516e-15</me:pop>
        <me:pop ref="Altamine1">4.31497e-11</me:pop>
        <me:pop ref="RC1.log">1.40348e-06</me:pop>
        <me:pop ref="Ring1.log">2.01749e-09</me:pop>
        <me:pop ref="Formamide1">0.000745082</me:pop>
        <me:pop ref="Formaldehyde.log">0.000386051</me:pop>
      </me:population>
      <me:population time="3.16228e-05" logTime="-4.5">
        <me:pop ref="CH2OO.log">0.998575</me:pop>
        <me:pop ref="APC">1.30478e-15</me:pop>
        <me:pop ref="Altamine1">4.31371e-11</me:pop>
        <me:pop ref="RC1.log">1.40307e-06</me:pop>
        <me:pop ref="Ring1.log">2.01731e-09</me:pop>
        <me:pop ref="Formamide1">0.000937904</me:pop>
        <me:pop ref="Formaldehyde.log">0.000485957</me:pop>
      </me:population>
      <me:population time="3.98107e-05" logTime="-4.4">
        <me:pop ref="CH2OO.log">0.998206</me:pop>
        <me:pop ref="APC">1.3043e-15</me:pop>
        <me:pop ref="Altamine1">4.31211e-11</me:pop>
        <me:pop ref="RC1.log">1.40256e-06</me:pop>
        <me:pop ref="Ring1.log">2.01707e-09</me:pop>
        <me:pop ref="Formamide1">0.00118057</me:pop>
        <me:pop ref="Formaldehyde.log">0.00061169</me:pop>
      </me:population>
      <me:population time="5.01187e-05" logTime="-4.3">
        <me:pop ref="CH2OO.log">0.997743</me:pop>
        <me:pop ref="APC">1.30369e-15</me:pop>
        <me:pop ref="Altamine1">4.31011e-11</me:pop>
        <me:pop ref="RC1.log">1.4019e-06</me:pop>
        <me:pop ref="Ring1.log">2.01678e-09</me:pop>
        <me:pop ref="Formamide1">0.00148595</me:pop>
        <me:pop ref="Formaldehyde.log">0.000769912</me:pop>
      </me:population>
      <me:population time="6.30957e-05" logTime="-4.2">
        <me:pop ref="CH2OO.log">0.997159</me:pop>
        <me:pop ref="APC">1.30293e-15</me:pop>
        <me:pop ref="Altamine1">4.30759e-11</me:pop>
        <me:pop ref="RC1.log">1.40108e-06</me:pop>
        <me:pop ref="Ring1.log">2.01642e-09</me:pop>
        <me:pop ref="Formamide1">0.00187019</me:pop>
        <me:pop ref="Formaldehyde.log">0.000968997</me:pop>
      </me:population>
      <me:population time="7.94328e-05" logTime="-4.1">
        <me:pop ref="CH2OO.log">0.996426</me:pop>
        <me:pop ref="APC">1.30197e-15</me:pop>
        <me:pop ref="Altamine1">4.30442e-11</me:pop>
        <me:pop ref="RC1.log">1.40005e-06</me:pop>
        <me:pop ref="Ring1.log">2.01596e-09</me:pop>
        <me:pop ref="Formamide1">0.0023536</me:pop>
        <me:pop ref="Formaldehyde.log">0.00121946</me:pop>
      </me:population>
      <me:population time="0.0001" logTime="-4">
        <me:pop ref="CH2OO.log">0.995502</me:pop>
        <me:pop ref="APC">1.30076e-15</me:pop>
        <me:pop ref="Altamine1">4.30043e-11</me:pop>
        <me:pop ref="RC1.log">1.39876e-06</me:pop>
        <me:pop ref="Ring1.log">2.01538e-09</me:pop>
        <me:pop ref="Formamide1">0.00296168</me:pop>
        <me:pop ref="Formaldehyde.log">0.00153452</me:pop>
      </me:population>
      <me:population time="0.000125893" logTime="-3.9">
        <me:pop ref="CH2OO.log">0.994341</me:pop>
        <me:pop ref="APC">1.29925e-15</me:pop>
        <me:pop ref="Altamine1">4.29542e-11</me:pop>
        <me:pop ref="RC1.log">1.39712e-06</me:pop>
        <me:pop ref="Ring1.log">2.01465e-09</me:pop>
        <me:pop ref="Formamide1">0.0037264</me:pop>
        <me:pop ref="Formaldehyde.log">0.00193074</me:pop>
      </me:population>
      <me:population time="0.000158489" logTime="-3.8">
        <me:pop ref="CH2OO.log">0.992882</me:pop>
        <me:pop ref="APC">1.29734e-15</me:pop>
        <me:pop ref="Altamine1">4.28911e-11</me:pop>
        <me:pop ref="RC1.log">1.39507e-06</me:pop>
        <me:pop ref="Ring1.log">2.01373e-09</me:pop>
        <me:pop ref="Formamide1">0.00468785</me:pop>
        <me:pop ref="Formaldehyde.log">0.0024289</me:pop>
      </me:population>
      <me:population time="0.000199526" logTime="-3.7">
        <me:pop ref="CH2OO.log">0.991047</me:pop>
        <me:pop ref="APC">1.29494e-15</me:pop>
        <me:pop ref="Altamine1">4.28119e-11</me:pop>
        <me:pop ref="RC1.log">1.3925e-06</me:pop>
        <me:pop ref="Ring1.log">2.01258e-09</me:pop>
        <me:pop ref="Formamide1">0.00589625</me:pop>
        <me:pop ref="Formaldehyde.log">0.003055</me:pop>
      </me:population>
      <me:population time="0.000251189" logTime="-3.6">
        <me:pop ref="CH2OO.log">0.988743</me:pop>
        <me:pop ref="APC">1.29193e-15</me:pop>
        <me:pop ref="Altamine1">4.27123e-11</me:pop>
        <me:pop ref="RC1.log">1.38926e-06</me:pop>
        <me:pop ref="Ring1.log">2.01113e-09</me:pop>
        <me:pop ref="Formamide1">0.00741435</me:pop>
        <me:pop ref="Formaldehyde.log">0.00384157</me:pop>
      </me:population>
      <me:population time="0.000316228" logTime="-3.5">
        <me:pop ref="CH2OO.log">0.985849</me:pop>
        <me:pop ref="APC">1.28815e-15</me:pop>
        <me:pop ref="Altamine1">4.25873e-11</me:pop>
        <me:pop ref="RC1.log">1.38519e-06</me:pop>
        <me:pop ref="Ring1.log">2.00931e-09</me:pop>
        <me:pop ref="Formamide1">0.00932052</me:pop>
        <me:pop ref="Formaldehyde.log">0.0048292</me:pop>
      </me:population>
      <me:population time="0.000398107" logTime="-3.4">
        <me:pop ref="CH2OO.log">0.982218</me:pop>
        <me:pop ref="APC">1.28341e-15</me:pop>
        <me:pop ref="Altamine1">4.24305e-11</me:pop>
        <me:pop ref="RC1.log">1.38009e-06</me:pop>
        <me:pop ref="Ring1.log">2.00703e-09</me:pop>
        <me:pop ref="Formamide1">0.0117123</me:pop>
        <me:pop ref="Formaldehyde.log">0.00606844</me:pop>
      </me:population>
      <me:population time="0.000501187" logTime="-3.3">
        <me:pop ref="CH2OO.log">0.977666</me:pop>
        <me:pop ref="APC">1.27746e-15</me:pop>
        <me:pop ref="Altamine1">4.22338e-11</me:pop>
        <me:pop ref="RC1.log">1.37369e-06</me:pop>
        <me:pop ref="Ring1.log">2.00417e-09</me:pop>
        <me:pop ref="Formamide1">0.0147109</me:pop>
        <me:pop ref="Formaldehyde.log">0.00762207</me:pop>
      </me:population>
      <me:population time="0.000630957" logTime="-3.2">
        <me:pop ref="CH2OO.log">0.971965</me:pop>
        <me:pop ref="APC">1.27001e-15</me:pop>
        <me:pop ref="Altamine1">4.19875e-11</me:pop>
        <me:pop ref="RC1.log">1.36568e-06</me:pop>
        <me:pop ref="Ring1.log">2.00059e-09</me:pop>
        <me:pop ref="Formamide1">0.0184661</me:pop>
        <me:pop ref="Formaldehyde.log">0.00956773</me:pop>
      </me:population>
      <me:population time="0.000794328" logTime="-3.1">
        <me:pop ref="CH2OO.log">0.964835</me:pop>
        <me:pop ref="APC">1.26069e-15</me:pop>
        <me:pop ref="Altamine1">4.16796e-11</me:pop>
        <me:pop ref="RC1.log">1.35567e-06</me:pop>
        <me:pop ref="Ring1.log">1.99612e-09</me:pop>
        <me:pop ref="Formamide1">0.0231625</me:pop>
        <me:pop ref="Formaldehyde.log">0.0120011</me:pop>
      </me:population>
      <me:population time="0.001" logTime="-3">
        <me:pop ref="CH2OO.log">0.955934</me:pop>
        <me:pop ref="APC">1.24906e-15</me:pop>
        <me:pop ref="Altamine1">4.1295e-11</me:pop>
        <me:pop ref="RC1.log">1.34316e-06</me:pop>
        <me:pop ref="Ring1.log">1.99053e-09</me:pop>
        <me:pop ref="Formamide1">0.029026</me:pop>
        <me:pop ref="Formaldehyde.log">0.0150391</me:pop>
      </me:population>
      <me:population time="0.00125893" logTime="-2.9">
        <me:pop ref="CH2OO.log">0.944844</me:pop>
        <me:pop ref="APC">1.23457e-15</me:pop>
        <me:pop ref="Altamine1">4.0816e-11</me:pop>
        <me:pop ref="RC1.log">1.32758e-06</me:pop>
        <me:pop ref="Ring1.log">1.98356e-09</me:pop>
        <me:pop ref="Formamide1">0.0363308</me:pop>
        <me:pop ref="Formaldehyde.log">0.0188239</me:pop>
      </me:population>
      <me:population time="0.00158489" logTime="-2.8">
        <me:pop ref="CH2OO.log">0.931066</me:pop>
        <me:pop ref="APC">1.21657e-15</me:pop>
        <me:pop ref="Altamine1">4.02208e-11</me:pop>
        <me:pop ref="RC1.log">1.30822e-06</me:pop>
        <me:pop ref="Ring1.log">1.97491e-09</me:pop>
        <me:pop ref="Formamide1">0.0454066</me:pop>
        <me:pop ref="Formaldehyde.log">0.0235263</me:pop>
      </me:population>
      <me:population time="0.00199526" logTime="-2.7">
        <me:pop ref="CH2OO.log">0.914005</me:pop>
        <me:pop ref="APC">1.19428e-15</me:pop>
        <me:pop ref="Altamine1">3.94838e-11</me:pop>
        <me:pop ref="RC1.log">1.28425e-06</me:pop>
        <me:pop ref="Ring1.log">1.9642e-09</me:pop>
        <me:pop ref="Formamide1">0.0566445</me:pop>
        <me:pop ref="Formaldehyde.log">0.0293489</me:pop>
      </me:population>
      <me:population time="0.00251189" logTime="-2.6">
        <me:pop ref="CH2OO.log">0.892971</me:pop>
        <me:pop ref="APC">1.16679e-15</me:pop>
        <me:pop ref="Altamine1">3.85751e-11</me:pop>
        <me:pop ref="RC1.log">1.25469e-06</me:pop>
        <me:pop ref="Ring1.log">1.95099e-09</me:pop>
        <me:pop ref="Formamide1">0.0704998</me:pop>
        <me:pop ref="Formaldehyde.log">0.0365277</me:pop>
      </me:population>
      <me:population time="0.00316228" logTime="-2.5">
        <me:pop ref="CH2OO.log">0.867178</me:pop>
        <me:pop ref="APC">1.13309e-15</me:pop>
        <me:pop ref="Altamine1">3.74609e-11</me:pop>
        <me:pop ref="RC1.log">1.21845e-06</me:pop>
        <me:pop ref="Ring1.log">1.93479e-09</me:pop>
        <me:pop ref="Formamide1">0.0874901</me:pop>
        <me:pop ref="Formaldehyde.log">0.0453308</me:pop>
      </me:population>
      <me:population time="0.00398107" logTime="-2.4">
        <me:pop ref="CH2OO.log">0.835763</me:pop>
        <me:pop ref="APC">1.09204e-15</me:pop>
        <me:pop ref="Altamine1">3.61038e-11</me:pop>
        <me:pop ref="RC1.log">1.17431e-06</me:pop>
        <me:pop ref="Ring1.log">1.91506e-09</me:pop>
        <me:pop ref="Formamide1">0.108184</me:pop>
        <me:pop ref="Formaldehyde.log">0.0560526</me:pop>
      </me:population>
      <me:population time="0.00501187" logTime="-2.3">
        <me:pop ref="CH2OO.log">0.797826</me:pop>
        <me:pop ref="APC">1.04247e-15</me:pop>
        <me:pop ref="Altamine1">3.4465e-11</me:pop>
        <me:pop ref="RC1.log">1.12101e-06</me:pop>
        <me:pop ref="Ring1.log">1.89124e-09</me:pop>
        <me:pop ref="Formamide1">0.133173</me:pop>
        <me:pop ref="Formaldehyde.log">0.069</me:pop>
      </me:population>
      <me:population time="0.00630957" logTime="-2.2">
        <me:pop ref="CH2OO.log">0.752506</me:pop>
        <me:pop ref="APC">9.83255e-16</me:pop>
        <me:pop ref="Altamine1">3.25072e-11</me:pop>
        <me:pop ref="RC1.log">1.05733e-06</me:pop>
        <me:pop ref="Ring1.log">1.86278e-09</me:pop>
        <me:pop ref="Formamide1">0.163025</me:pop>
        <me:pop ref="Formaldehyde.log">0.0844674</me:pop>
      </me:population>
      <me:population time="0.00794328" logTime="-2.1">
        <me:pop ref="CH2OO.log">0.699094</me:pop>
        <me:pop ref="APC">9.13464e-16</me:pop>
        <me:pop ref="Altamine1">3.01999e-11</me:pop>
        <me:pop ref="RC1.log">9.8228e-07</me:pop>
        <me:pop ref="Ring1.log">1.82923e-09</me:pop>
        <me:pop ref="Formamide1">0.198208</me:pop>
        <me:pop ref="Formaldehyde.log">0.102697</me:pop>
      </me:population>
      <me:population time="0.01" logTime="-2">
        <me:pop ref="CH2OO.log">0.637209</me:pop>
        <me:pop ref="APC">8.32603e-16</me:pop>
        <me:pop ref="Altamine1">2.75266e-11</me:pop>
        <me:pop ref="RC1.log">8.95327e-07</me:pop>
        <me:pop ref="Ring1.log">1.79037e-09</me:pop>
        <me:pop ref="Formamide1">0.238972</me:pop>
        <me:pop ref="Formaldehyde.log">0.123817</me:pop>
      </me:population>
      <me:population time="0.0125893" logTime="-1.9">
        <me:pop ref="CH2OO.log">0.56703</me:pop>
        <me:pop ref="APC">7.40904e-16</me:pop>
        <me:pop ref="Altamine1">2.44949e-11</me:pop>
        <me:pop ref="RC1.log">7.9672e-07</me:pop>
        <me:pop ref="Ring1.log">1.7463e-09</me:pop>
        <me:pop ref="Formamide1">0.2852</me:pop>
        <me:pop ref="Formaldehyde.log">0.147769</me:pop>
      </me:population>
      <me:population time="0.0158489" logTime="-1.8">
        <me:pop ref="CH2OO.log">0.489563</me:pop>
        <me:pop ref="APC">6.39682e-16</me:pop>
        <me:pop ref="Altamine1">2.11484e-11</me:pop>
        <me:pop ref="RC1.log">6.87872e-07</me:pop>
        <me:pop ref="Ring1.log">1.69765e-09</me:pop>
        <me:pop ref="Formamide1">0.336228</me:pop>
        <me:pop ref="Formaldehyde.log">0.174208</me:pop>
      </me:population>
      <me:population time="0.0199526" logTime="-1.7">
        <me:pop ref="CH2OO.log">0.406904</me:pop>
        <me:pop ref="APC">5.31677e-16</me:pop>
        <me:pop ref="Altamine1">1.75777e-11</me:pop>
        <me:pop ref="RC1.log">5.71731e-07</me:pop>
        <me:pop ref="Ring1.log">1.64574e-09</me:pop>
        <me:pop ref="Formamide1">0.390676</me:pop>
        <me:pop ref="Formaldehyde.log">0.202419</me:pop>
      </me:population>
      <me:population time="0.0251189" logTime="-1.6">
        <me:pop ref="CH2OO.log">0.322388</me:pop>
        <me:pop ref="APC">4.21246e-16</me:pop>
        <me:pop ref="Altamine1">1.39267e-11</me:pop>
        <me:pop ref="RC1.log">4.5298e-07</me:pop>
        <me:pop ref="Ring1.log">1.59267e-09</me:pop>
        <me:pop ref="Formamide1">0.446348</me:pop>
        <me:pop ref="Formaldehyde.log">0.231264</me:pop>
      </me:population>
      <me:population time="0.0316228" logTime="-1.5">
        <me:pop ref="CH2OO.log">0.240484</me:pop>
        <me:pop ref="APC">3.14226e-16</me:pop>
        <me:pop ref="Altamine1">1.03886e-11</me:pop>
        <me:pop ref="RC1.log">3.37898e-07</me:pop>
        <me:pop ref="Ring1.log">1.54123e-09</me:pop>
        <me:pop ref="Formamide1">0.500299</me:pop>
        <me:pop ref="Formaldehyde.log">0.259217</me:pop>
      </me:population>
      <me:population time="0.0398107" logTime="-1.4">
        <me:pop ref="CH2OO.log">0.166278</me:pop>
        <me:pop ref="APC">2.17265e-16</me:pop>
        <me:pop ref="Altamine1">7.18297e-12</me:pop>
        <me:pop ref="RC1.log">2.33633e-07</me:pop>
        <me:pop ref="Ring1.log">1.49463e-09</me:pop>
        <me:pop ref="Formamide1">0.549179</me:pop>
        <me:pop ref="Formaldehyde.log">0.284543</me:pop>
      </me:population>
      <me:population time="0.0501187" logTime="-1.3">
        <me:pop ref="CH2OO.log">0.104493</me:pop>
        <me:pop ref="APC">1.36535e-16</me:pop>
        <me:pop ref="Altamine1">4.51397e-12</me:pop>
        <me:pop ref="RC1.log">1.46821e-07</me:pop>
        <me:pop ref="Ring1.log">1.45583e-09</me:pop>
        <me:pop ref="Formamide1">0.589877</me:pop>
        <me:pop ref="Formaldehyde.log">0.30563</me:pop>
      </me:population>
      <me:population time="0.0630957" logTime="-1.2">
        <me:pop ref="CH2OO.log">0.0582245</me:pop>
        <me:pop ref="APC">7.60785e-17</me:pop>
        <me:pop ref="Altamine1">2.51522e-12</me:pop>
        <me:pop ref="RC1.log">8.18098e-08</me:pop>
        <me:pop ref="Ring1.log">1.42677e-09</me:pop>
        <me:pop ref="Formamide1">0.620355</me:pop>
        <me:pop ref="Formaldehyde.log">0.321421</me:pop>
      </me:population>
      <me:population time="0.0794328" logTime="-1.1">
        <me:pop ref="CH2OO.log">0.0278843</me:pop>
        <me:pop ref="APC">3.64348e-17</me:pop>
        <me:pop ref="Altamine1">1.20457e-12</me:pop>
        <me:pop ref="RC1.log">3.91796e-08</me:pop>
        <me:pop ref="Ring1.log">1.40772e-09</me:pop>
        <me:pop ref="Formamide1">0.64034</me:pop>
        <me:pop ref="Formaldehyde.log">0.331776</me:pop>
      </me:population>
      <me:population time="0.1" logTime="-1">
        <me:pop ref="CH2OO.log">0.0110363</me:pop>
        <me:pop ref="APC">1.44205e-17</me:pop>
        <me:pop ref="Altamine1">4.76754e-13</me:pop>
        <me:pop ref="RC1.log">1.55069e-08</me:pop>
        <me:pop ref="Ring1.log">1.39714e-09</me:pop>
        <me:pop ref="Formamide1">0.651438</me:pop>
        <me:pop ref="Formaldehyde.log">0.337526</me:pop>
      </me:population>
      <me:population time="0.125893" logTime="-0.9">
        <me:pop ref="CH2OO.log">0.00343607</me:pop>
        <me:pop ref="APC">4.48971e-18</me:pop>
        <me:pop ref="Altamine1">1.48434e-13</me:pop>
        <me:pop ref="RC1.log">4.82794e-09</me:pop>
        <me:pop ref="Ring1.log">1.39237e-09</me:pop>
        <me:pop ref="Formamide1">0.656444</me:pop>
        <me:pop ref="Formaldehyde.log">0.34012</me:pop>
      </me:population>
      <me:population time="0.158489" logTime="-0.8">
        <me:pop ref="CH2OO.log">0.000790836</me:pop>
        <me:pop ref="APC">1.03334e-18</me:pop>
        <me:pop ref="Altamine1">3.4163e-14</me:pop>
        <me:pop ref="RC1.log">1.11118e-09</me:pop>
        <me:pop ref="Ring1.log">1.3907e-09</me:pop>
        <me:pop ref="Formamide1">0.658187</me:pop>
        <me:pop ref="Formaldehyde.log">0.341023</me:pop>
      </me:population>
      <me:population time="0.199526" logTime="-0.7">
        <me:pop ref="CH2OO.log">0.000124429</me:pop>
        <me:pop ref="APC">1.62584e-19</me:pop>
        <me:pop ref="Altamine1">5.37517e-15</me:pop>
        <me:pop ref="RC1.log">1.74833e-10</me:pop>
        <me:pop ref="Ring1.log">1.39029e-09</me:pop>
        <me:pop ref="Formamide1">0.658626</me:pop>
        <me:pop ref="Formaldehyde.log">0.34125</me:pop>
      </me:population>
      <me:population time="0.251189" logTime="-0.6">
        <me:pop ref="CH2OO.log">1.21283e-05</me:pop>
        <me:pop ref="APC">1.58473e-20</me:pop>
        <me:pop ref="Altamine1">5.23925e-16</me:pop>
        <me:pop ref="RC1.log">1.70411e-11</me:pop>
        <me:pop ref="Ring1.log">1.39022e-09</me:pop>
        <me:pop ref="Formamide1">0.658699</me:pop>
        <me:pop ref="Formaldehyde.log">0.341288</me:pop>
      </me:population>
      <me:population time="0.316228" logTime="-0.5">
        <me:pop ref="CH2OO.log">6.46948e-07</me:pop>
        <me:pop ref="APC">8.45329e-22</me:pop>
        <me:pop ref="Altamine1">2.79473e-17</me:pop>
        <me:pop ref="RC1.log">9.09011e-13</me:pop>
        <me:pop ref="Ring1.log">1.39021e-09</me:pop>
        <me:pop ref="Formamide1">0.658707</me:pop>
        <me:pop ref="Formaldehyde.log">0.341292</me:pop>
      </me:population>
      <me:population time="0.398107" logTime="-0.4">
        <me:pop ref="CH2OO.log">1.61565e-08</me:pop>
        <me:pop ref="APC">2.11107e-23</me:pop>
        <me:pop ref="Altamine1">6.97937e-19</me:pop>
        <me:pop ref="RC1.log">2.27011e-14</me:pop>
        <me:pop ref="Ring1.log">1.39021e-09</me:pop>
        <me:pop ref="Formamide1">0.658707</me:pop>
        <me:pop ref="Formaldehyde.log">0.341293</me:pop>
      </me:population>
      <me:population time="0.501187" logTime="-0.3">
        <me:pop ref="CH2OO.log">1.55199e-10</me:pop>
        <me:pop ref="APC">2.0279e-25</me:pop>
        <me:pop ref="Altamine1">6.70436e-21</me:pop>
        <me:pop ref="RC1.log">2.18067e-16</me:pop>
        <me:pop ref="Ring1.log">1.39021e-09</me:pop>
        <me:pop ref="Formamide1">0.658707</me:pop>
        <me:pop ref="Formaldehyde.log">0.341293</me:pop>
      </me:population>
      <me:population time="0.630957" logTime="-0.2">
        <me:pop ref="CH2OO.log">4.47777e-13</me:pop>
        <me:pop ref="APC">5.85083e-28</me:pop>
        <me:pop ref="Altamine1">1.93037e-23</me:pop>
        <me:pop ref="RC1.log">6.29161e-19</me:pop>
        <me:pop ref="Ring1.log">1.39021e-09</me:pop>
        <me:pop ref="Formamide1">0.658707</me:pop>
        <me:pop ref="Formaldehyde.log">0.341293</me:pop>
      </me:population>
      <me:population time="0.794328" logTime="-0.1">
        <me:pop ref="CH2OO.log">2.8419e-16</me:pop>
        <me:pop ref="APC">3.71406e-31</me:pop>
        <me:pop ref="Altamine1">-2.73822e-26</me:pop>
        <me:pop ref="RC1.log">3.99308e-22</me:pop>
        <me:pop ref="Ring1.log">1.39021e-09</me:pop>
        <me:pop ref="Formamide1">0.658707</me:pop>
        <me:pop ref="Formaldehyde.log">0.341293</me:pop>
      </me:population>
      <me:population time="1" logTime="0">
        <me:pop ref="CH2OO.log">2.68072e-20</me:pop>
        <me:pop ref="APC">1.08116e-34</me:pop>
        <me:pop ref="Altamine1">-3.96577e-26</me:pop>
        <me:pop ref="RC1.log">3.76662e-26</me:pop>
        <me:pop ref="Ring1.log">1.39021e-09</me:pop>
        <me:pop ref="Formamide1">0.658707</me:pop>
        <me:pop ref="Formaldehyde.log">0.341293</me:pop>
      </me:population>
      <me:population time="1.25893" logTime="0.1">
        <me:pop ref="CH2OO.log">2.29419e-25</me:pop>
        <me:pop ref="APC">7.30886e-35</me:pop>
        <me:pop ref="Altamine1">-3.96588e-26</me:pop>
        <me:pop ref="RC1.log">3.22351e-31</me:pop>
        <me:pop ref="Ring1.log">1.39021e-09</me:pop>
        <me:pop ref="Formamide1">0.658707</me:pop>
        <me:pop ref="Formaldehyde.log">0.341293</me:pop>
      </me:population>
      <me:population time="1.58489" logTime="0.2">
        <me:pop ref="CH2OO.log">9.56909e-32</me:pop>
        <me:pop ref="APC">7.30883e-35</me:pop>
        <me:pop ref="Altamine1">-3.96588e-26</me:pop>
        <me:pop ref="RC1.log">1.34453e-37</me:pop>
        <me:pop ref="Ring1.log">1.39021e-09</me:pop>
        <me:pop ref="Formamide1">0.658707</me:pop>
        <me:pop ref="Formaldehyde.log">0.341293</me:pop>
      </me:population>
      <me:population time="1.99526" logTime="0.3">
        <me:pop ref="CH2OO.log">8.89724e-40</me:pop>
        <me:pop ref="APC">7.30883e-35</me:pop>
        <me:pop ref="Altamine1">-3.96588e-26</me:pop>
        <me:pop ref="RC1.log">1.25022e-45</me:pop>
        <me:pop ref="Ring1.log">1.39021e-09</me:pop>
        <me:pop ref="Formamide1">0.658707</me:pop>
        <me:pop ref="Formaldehyde.log">0.341293</me:pop>
      </me:population>
      <me:population time="2.51189" logTime="0.4">
        <me:pop ref="CH2OO.log">5.27832e-44</me:pop>
        <me:pop ref="APC">7.30883e-35</me:pop>
        <me:pop ref="Altamine1">-3.96588e-26</me:pop>
        <me:pop ref="RC1.log">1.608e-49</me:pop>
        <me:pop ref="Ring1.log">1.39021e-09</me:pop>
        <me:pop ref="Formamide1">0.658707</me:pop>
        <me:pop ref="Formaldehyde.log">0.341293</me:pop>
      </me:population>
      <me:population time="3.16228" logTime="0.5">
        <me:pop ref="CH2OO.log">5.27832e-44</me:pop>
        <me:pop ref="APC">7.30883e-35</me:pop>
        <me:pop ref="Altamine1">-3.96588e-26</me:pop>
        <me:pop ref="RC1.log">1.608e-49</me:pop>
        <me:pop ref="Ring1.log">1.39021e-09</me:pop>
        <me:pop ref="Formamide1">0.658707</me:pop>
        <me:pop ref="Formaldehyde.log">0.341293</me:pop>
      </me:population>
      <me:population time="3.98107" logTime="0.6">
        <me:pop ref="CH2OO.log">5.27832e-44</me:pop>
        <me:pop ref="APC">7.30883e-35</me:pop>
        <me:pop ref="Altamine1">-3.96588e-26</me:pop>
        <me:pop ref="RC1.log">1.608e-49</me:pop>
        <me:pop ref="Ring1.log">1.39021e-09</me:pop>
        <me:pop ref="Formamide1">0.658707</me:pop>
        <me:pop ref="Formaldehyde.log">0.341293</me:pop>
      </me:population>
      <me:population time="5.01187" logTime="0.7">
        <me:pop ref="CH2OO.log">5.27832e-44</me:pop>
        <me:pop ref="APC">7.30883e-35</me:pop>
        <me:pop ref="Altamine1">-3.96588e-26</me:pop>
        <me:pop ref="RC1.log">1.608e-49</me:pop>
        <me:pop ref="Ring1.log">1.39021e-09</me:pop>
        <me:pop ref="Formamide1">0.658707</me:pop>
        <me:pop ref="Formaldehyde.log">0.341293</me:pop>
      </me:population>
      <me:population time="6.30957" logTime="0.8">
        <me:pop ref="CH2OO.log">5.27832e-44</me:pop>
        <me:pop ref="APC">7.30883e-35</me:pop>
        <me:pop ref="Altamine1">-3.96588e-26</me:pop>
        <me:pop ref="RC1.log">1.608e-49</me:pop>
        <me:pop ref="Ring1.log">1.39021e-09</me:pop>
        <me:pop ref="Formamide1">0.658707</me:pop>
        <me:pop ref="Formaldehyde.log">0.341293</me:pop>
      </me:population>
      <me:population time="7.94328" logTime="0.9">
        <me:pop ref="CH2OO.log">5.27832e-44</me:pop>
        <me:pop ref="APC">7.30883e-35</me:pop>
        <me:pop ref="Altamine1">-3.96588e-26</me:pop>
        <me:pop ref="RC1.log">1.608e-49</me:pop>
        <me:pop ref="Ring1.log">1.39021e-09</me:pop>
        <me:pop ref="Formamide1">0.658707</me:pop>
        <me:pop ref="Formaldehyde.log">0.341293</me:pop>
      </me:population>
      <me:population time="10" logTime="1">
        <me:pop ref="CH2OO.log">5.27832e-44</me:pop>
        <me:pop ref="APC">7.30883e-35</me:pop>
        <me:pop ref="Altamine1">-3.96588e-26</me:pop>
        <me:pop ref="RC1.log">1.608e-49</me:pop>
        <me:pop ref="Ring1.log">1.39021e-09</me:pop>
        <me:pop ref="Formamide1">0.658707</me:pop>
        <me:pop ref="Formaldehyde.log">0.341293</me:pop>
      </me:population>
      <me:population time="12.5893" logTime="1.1">
        <me:pop ref="CH2OO.log">5.27832e-44</me:pop>
        <me:pop ref="APC">7.30883e-35</me:pop>
        <me:pop ref="Altamine1">-3.96588e-26</me:pop>
        <me:pop ref="RC1.log">1.608e-49</me:pop>
        <me:pop ref="Ring1.log">1.39021e-09</me:pop>
        <me:pop ref="Formamide1">0.658707</me:pop>
        <me:pop ref="Formaldehyde.log">0.341293</me:pop>
      </me:population>
      <me:population time="15.8489" logTime="1.2">
        <me:pop ref="CH2OO.log">5.27832e-44</me:pop>
        <me:pop ref="APC">7.30883e-35</me:pop>
        <me:pop ref="Altamine1">-3.96588e-26</me:pop>
        <me:pop ref="RC1.log">1.608e-49</me:pop>
        <me:pop ref="Ring1.log">1.39021e-09</me:pop>
        <me:pop ref="Formamide1">0.658707</me:pop>
        <me:pop ref="Formaldehyde.log">0.341293</me:pop>
      </me:population>
      <me:population time="19.9526" logTime="1.3">
        <me:pop ref="CH2OO.log">5.27832e-44</me:pop>
        <me:pop ref="APC">7.30883e-35</me:pop>
        <me:pop ref="Altamine1">-3.96588e-26</me:pop>
        <me:pop ref="RC1.log">1.608e-49</me:pop>
        <me:pop ref="Ring1.log">1.39021e-09</me:pop>
        <me:pop ref="Formamide1">0.658707</me:pop>
        <me:pop ref="Formaldehyde.log">0.341293</me:pop>
      </me:population>
      <me:population time="25.1189" logTime="1.4">
        <me:pop ref="CH2OO.log">5.27832e-44</me:pop>
        <me:pop ref="APC">7.30883e-35</me:pop>
        <me:pop ref="Altamine1">-3.96588e-26</me:pop>
        <me:pop ref="RC1.log">1.608e-49</me:pop>
        <me:pop ref="Ring1.log">1.39021e-09</me:pop>
        <me:pop ref="Formamide1">0.658707</me:pop>
        <me:pop ref="Formaldehyde.log">0.341293</me:pop>
      </me:population>
      <me:population time="31.6228" logTime="1.5">
        <me:pop ref="CH2OO.log">5.27832e-44</me:pop>
        <me:pop ref="APC">7.30883e-35</me:pop>
        <me:pop ref="Altamine1">-3.96588e-26</me:pop>
        <me:pop ref="RC1.log">1.608e-49</me:pop>
        <me:pop ref="Ring1.log">1.39021e-09</me:pop>
        <me:pop ref="Formamide1">0.658707</me:pop>
        <me:pop ref="Formaldehyde.log">0.341293</me:pop>
      </me:population>
      <me:population time="39.8107" logTime="1.6">
        <me:pop ref="CH2OO.log">5.27832e-44</me:pop>
        <me:pop ref="APC">7.30883e-35</me:pop>
        <me:pop ref="Altamine1">-3.96588e-26</me:pop>
        <me:pop ref="RC1.log">1.608e-49</me:pop>
        <me:pop ref="Ring1.log">1.39021e-09</me:pop>
        <me:pop ref="Formamide1">0.658707</me:pop>
        <me:pop ref="Formaldehyde.log">0.341293</me:pop>
      </me:population>
      <me:population time="50.1187" logTime="1.7">
        <me:pop ref="CH2OO.log">5.27832e-44</me:pop>
        <me:pop ref="APC">7.30883e-35</me:pop>
        <me:pop ref="Altamine1">-3.96588e-26</me:pop>
        <me:pop ref="RC1.log">1.608e-49</me:pop>
        <me:pop ref="Ring1.log">1.39021e-09</me:pop>
        <me:pop ref="Formamide1">0.658707</me:pop>
        <me:pop ref="Formaldehyde.log">0.341293</me:pop>
      </me:population>
      <me:population time="63.0957" logTime="1.8">
        <me:pop ref="CH2OO.log">5.27832e-44</me:pop>
        <me:pop ref="APC">7.30883e-35</me:pop>
        <me:pop ref="Altamine1">-3.96588e-26</me:pop>
        <me:pop ref="RC1.log">1.608e-49</me:pop>
        <me:pop ref="Ring1.log">1.39021e-09</me:pop>
        <me:pop ref="Formamide1">0.658707</me:pop>
        <me:pop ref="Formaldehyde.log">0.341293</me:pop>
      </me:population>
      <me:population time="79.4328" logTime="1.9">
        <me:pop ref="CH2OO.log">5.27832e-44</me:pop>
        <me:pop ref="APC">7.30883e-35</me:pop>
        <me:pop ref="Altamine1">-3.96588e-26</me:pop>
        <me:pop ref="RC1.log">1.608e-49</me:pop>
        <me:pop ref="Ring1.log">1.39021e-09</me:pop>
        <me:pop ref="Formamide1">0.658707</me:pop>
        <me:pop ref="Formaldehyde.log">0.341293</me:pop>
      </me:population>
      <me:population time="100" logTime="2">
        <me:pop ref="CH2OO.log">5.27832e-44</me:pop>
        <me:pop ref="APC">7.30883e-35</me:pop>
        <me:pop ref="Altamine1">-3.96588e-26</me:pop>
        <me:pop ref="RC1.log">1.608e-49</me:pop>
        <me:pop ref="Ring1.log">1.39021e-09</me:pop>
        <me:pop ref="Formamide1">0.658707</me:pop>
        <me:pop ref="Formaldehyde.log">0.341293</me:pop>
      </me:population>
      <me:population time="125.893" logTime="2.1">
        <me:pop ref="CH2OO.log">5.27832e-44</me:pop>
        <me:pop ref="APC">7.30883e-35</me:pop>
        <me:pop ref="Altamine1">-3.96588e-26</me:pop>
        <me:pop ref="RC1.log">1.608e-49</me:pop>
        <me:pop ref="Ring1.log">1.39021e-09</me:pop>
        <me:pop ref="Formamide1">0.658707</me:pop>
        <me:pop ref="Formaldehyde.log">0.341293</me:pop>
      </me:population>
      <me:population time="158.489" logTime="2.2">
        <me:pop ref="CH2OO.log">5.27832e-44</me:pop>
        <me:pop ref="APC">7.30883e-35</me:pop>
        <me:pop ref="Altamine1">-3.96588e-26</me:pop>
        <me:pop ref="RC1.log">1.608e-49</me:pop>
        <me:pop ref="Ring1.log">1.39021e-09</me:pop>
        <me:pop ref="Formamide1">0.658707</me:pop>
        <me:pop ref="Formaldehyde.log">0.341293</me:pop>
      </me:population>
      <me:population time="199.526" logTime="2.3">
        <me:pop ref="CH2OO.log">5.27832e-44</me:pop>
        <me:pop ref="APC">7.30883e-35</me:pop>
        <me:pop ref="Altamine1">-3.96588e-26</me:pop>
        <me:pop ref="RC1.log">1.608e-49</me:pop>
        <me:pop ref="Ring1.log">1.39021e-09</me:pop>
        <me:pop ref="Formamide1">0.658707</me:pop>
        <me:pop ref="Formaldehyde.log">0.341293</me:pop>
      </me:population>
      <me:population time="251.189" logTime="2.4">
        <me:pop ref="CH2OO.log">5.27832e-44</me:pop>
        <me:pop ref="APC">7.30883e-35</me:pop>
        <me:pop ref="Altamine1">-3.96588e-26</me:pop>
        <me:pop ref="RC1.log">1.608e-49</me:pop>
        <me:pop ref="Ring1.log">1.39021e-09</me:pop>
        <me:pop ref="Formamide1">0.658707</me:pop>
        <me:pop ref="Formaldehyde.log">0.341293</me:pop>
      </me:population>
      <me:population time="316.228" logTime="2.5">
        <me:pop ref="CH2OO.log">5.27832e-44</me:pop>
        <me:pop ref="APC">7.30883e-35</me:pop>
        <me:pop ref="Altamine1">-3.96588e-26</me:pop>
        <me:pop ref="RC1.log">1.608e-49</me:pop>
        <me:pop ref="Ring1.log">1.39021e-09</me:pop>
        <me:pop ref="Formamide1">0.658707</me:pop>
        <me:pop ref="Formaldehyde.log">0.341293</me:pop>
      </me:population>
      <me:population time="398.107" logTime="2.6">
        <me:pop ref="CH2OO.log">5.27832e-44</me:pop>
        <me:pop ref="APC">7.30882e-35</me:pop>
        <me:pop ref="Altamine1">-3.96588e-26</me:pop>
        <me:pop ref="RC1.log">1.608e-49</me:pop>
        <me:pop ref="Ring1.log">1.39021e-09</me:pop>
        <me:pop ref="Formamide1">0.658707</me:pop>
        <me:pop ref="Formaldehyde.log">0.341293</me:pop>
      </me:population>
      <me:population time="501.187" logTime="2.7">
        <me:pop ref="CH2OO.log">5.27831e-44</me:pop>
        <me:pop ref="APC">7.30882e-35</me:pop>
        <me:pop ref="Altamine1">-3.96588e-26</me:pop>
        <me:pop ref="RC1.log">1.608e-49</me:pop>
        <me:pop ref="Ring1.log">1.39021e-09</me:pop>
        <me:pop ref="Formamide1">0.658707</me:pop>
        <me:pop ref="Formaldehyde.log">0.341293</me:pop>
      </me:population>
      <me:population time="630.957" logTime="2.8">
        <me:pop ref="CH2OO.log">5.27831e-44</me:pop>
        <me:pop ref="APC">7.30882e-35</me:pop>
        <me:pop ref="Altamine1">-3.96588e-26</me:pop>
        <me:pop ref="RC1.log">1.608e-49</me:pop>
        <me:pop ref="Ring1.log">1.39021e-09</me:pop>
        <me:pop ref="Formamide1">0.658707</me:pop>
        <me:pop ref="Formaldehyde.log">0.341293</me:pop>
      </me:population>
      <me:population time="794.328" logTime="2.9">
        <me:pop ref="CH2OO.log">5.27831e-44</me:pop>
        <me:pop ref="APC">7.30882e-35</me:pop>
        <me:pop ref="Altamine1">-3.96588e-26</me:pop>
        <me:pop ref="RC1.log">1.608e-49</me:pop>
        <me:pop ref="Ring1.log">1.39021e-09</me:pop>
        <me:pop ref="Formamide1">0.658707</me:pop>
        <me:pop ref="Formaldehyde.log">0.341293</me:pop>
      </me:population>
      <me:population time="1000" logTime="3">
        <me:pop ref="CH2OO.log">5.27831e-44</me:pop>
        <me:pop ref="APC">7.30882e-35</me:pop>
        <me:pop ref="Altamine1">-3.96588e-26</me:pop>
        <me:pop ref="RC1.log">1.608e-49</me:pop>
        <me:pop ref="Ring1.log">1.39021e-09</me:pop>
        <me:pop ref="Formamide1">0.658707</me:pop>
        <me:pop ref="Formaldehyde.log">0.341293</me:pop>
      </me:population>
      <me:population time="1258.93" logTime="3.1">
        <me:pop ref="CH2OO.log">5.27831e-44</me:pop>
        <me:pop ref="APC">7.30882e-35</me:pop>
        <me:pop ref="Altamine1">-3.96588e-26</me:pop>
        <me:pop ref="RC1.log">1.608e-49</me:pop>
        <me:pop ref="Ring1.log">1.39021e-09</me:pop>
        <me:pop ref="Formamide1">0.658707</me:pop>
        <me:pop ref="Formaldehyde.log">0.341293</me:pop>
      </me:population>
      <me:population time="1584.89" logTime="3.2">
        <me:pop ref="CH2OO.log">5.27831e-44</me:pop>
        <me:pop ref="APC">7.30881e-35</me:pop>
        <me:pop ref="Altamine1">-3.96589e-26</me:pop>
        <me:pop ref="RC1.log">1.608e-49</me:pop>
        <me:pop ref="Ring1.log">1.39021e-09</me:pop>
        <me:pop ref="Formamide1">0.658707</me:pop>
        <me:pop ref="Formaldehyde.log">0.341293</me:pop>
      </me:population>
      <me:population time="1995.26" logTime="3.3">
        <me:pop ref="CH2OO.log">5.2783e-44</me:pop>
        <me:pop ref="APC">7.30881e-35</me:pop>
        <me:pop ref="Altamine1">-3.96589e-26</me:pop>
        <me:pop ref="RC1.log">1.608e-49</me:pop>
        <me:pop ref="Ring1.log">1.3902e-09</me:pop>
        <me:pop ref="Formamide1">0.658707</me:pop>
        <me:pop ref="Formaldehyde.log">0.341293</me:pop>
      </me:population>
      <me:population time="2511.89" logTime="3.4">
        <me:pop ref="CH2OO.log">5.2783e-44</me:pop>
        <me:pop ref="APC">7.3088e-35</me:pop>
        <me:pop ref="Altamine1">-3.96589e-26</me:pop>
        <me:pop ref="RC1.log">1.608e-49</me:pop>
        <me:pop ref="Ring1.log">1.3902e-09</me:pop>
        <me:pop ref="Formamide1">0.658707</me:pop>
        <me:pop ref="Formaldehyde.log">0.341293</me:pop>
      </me:population>
      <me:population time="3162.28" logTime="3.5">
        <me:pop ref="CH2OO.log">5.2783e-44</me:pop>
        <me:pop ref="APC">7.3088e-35</me:pop>
        <me:pop ref="Altamine1">-3.96589e-26</me:pop>
        <me:pop ref="RC1.log">1.608e-49</me:pop>
        <me:pop ref="Ring1.log">1.3902e-09</me:pop>
        <me:pop ref="Formamide1">0.658707</me:pop>
        <me:pop ref="Formaldehyde.log">0.341293</me:pop>
      </me:population>
      <me:population time="3981.07" logTime="3.6">
        <me:pop ref="CH2OO.log">5.27829e-44</me:pop>
        <me:pop ref="APC">7.30879e-35</me:pop>
        <me:pop ref="Altamine1">-3.96589e-26</me:pop>
        <me:pop ref="RC1.log">1.60799e-49</me:pop>
        <me:pop ref="Ring1.log">1.3902e-09</me:pop>
        <me:pop ref="Formamide1">0.658707</me:pop>
        <me:pop ref="Formaldehyde.log">0.341293</me:pop>
      </me:population>
      <me:population time="5011.87" logTime="3.7">
        <me:pop ref="CH2OO.log">5.27828e-44</me:pop>
        <me:pop ref="APC">7.30878e-35</me:pop>
        <me:pop ref="Altamine1">-3.96589e-26</me:pop>
        <me:pop ref="RC1.log">1.60799e-49</me:pop>
        <me:pop ref="Ring1.log">1.3902e-09</me:pop>
        <me:pop ref="Formamide1">0.658707</me:pop>
        <me:pop ref="Formaldehyde.log">0.341293</me:pop>
      </me:population>
      <me:population time="6309.57" logTime="3.8">
        <me:pop ref="CH2OO.log">5.27828e-44</me:pop>
        <me:pop ref="APC">7.30877e-35</me:pop>
        <me:pop ref="Altamine1">-3.96589e-26</me:pop>
        <me:pop ref="RC1.log">1.60799e-49</me:pop>
        <me:pop ref="Ring1.log">1.3902e-09</me:pop>
        <me:pop ref="Formamide1">0.658707</me:pop>
        <me:pop ref="Formaldehyde.log">0.341293</me:pop>
      </me:population>
      <me:population time="7943.28" logTime="3.9">
        <me:pop ref="CH2OO.log">5.27826e-44</me:pop>
        <me:pop ref="APC">7.30875e-35</me:pop>
        <me:pop ref="Altamine1">-3.9659e-26</me:pop>
        <me:pop ref="RC1.log">1.60799e-49</me:pop>
        <me:pop ref="Ring1.log">1.39019e-09</me:pop>
        <me:pop ref="Formamide1">0.658707</me:pop>
        <me:pop ref="Formaldehyde.log">0.341293</me:pop>
      </me:population>
      <me:population time="10000" logTime="4">
        <me:pop ref="CH2OO.log">5.27825e-44</me:pop>
        <me:pop ref="APC">7.30873e-35</me:pop>
        <me:pop ref="Altamine1">-3.9659e-26</me:pop>
        <me:pop ref="RC1.log">1.60798e-49</me:pop>
        <me:pop ref="Ring1.log">1.39019e-09</me:pop>
        <me:pop ref="Formamide1">0.658707</me:pop>
        <me:pop ref="Formaldehyde.log">0.341293</me:pop>
      </me:population>
      <me:population time="12589.3" logTime="4.1">
        <me:pop ref="CH2OO.log">5.27823e-44</me:pop>
        <me:pop ref="APC">7.30871e-35</me:pop>
        <me:pop ref="Altamine1">-3.96591e-26</me:pop>
        <me:pop ref="RC1.log">1.60798e-49</me:pop>
        <me:pop ref="Ring1.log">1.39019e-09</me:pop>
        <me:pop ref="Formamide1">0.658707</me:pop>
        <me:pop ref="Formaldehyde.log">0.341293</me:pop>
      </me:population>
      <me:population time="15848.9" logTime="4.2">
        <me:pop ref="CH2OO.log">5.27821e-44</me:pop>
        <me:pop ref="APC">7.30868e-35</me:pop>
        <me:pop ref="Altamine1">-3.96591e-26</me:pop>
        <me:pop ref="RC1.log">1.60797e-49</me:pop>
        <me:pop ref="Ring1.log">1.39018e-09</me:pop>
        <me:pop ref="Formamide1">0.658707</me:pop>
        <me:pop ref="Formaldehyde.log">0.341293</me:pop>
      </me:population>
      <me:population time="19952.6" logTime="4.3">
        <me:pop ref="CH2OO.log">5.27818e-44</me:pop>
        <me:pop ref="APC">7.30864e-35</me:pop>
        <me:pop ref="Altamine1">-3.96592e-26</me:pop>
        <me:pop ref="RC1.log">1.60796e-49</me:pop>
        <me:pop ref="Ring1.log">1.39017e-09</me:pop>
        <me:pop ref="Formamide1">0.658707</me:pop>
        <me:pop ref="Formaldehyde.log">0.341293</me:pop>
      </me:population>
      <me:population time="25118.9" logTime="4.4">
        <me:pop ref="CH2OO.log">5.27815e-44</me:pop>
        <me:pop ref="APC">7.30859e-35</me:pop>
        <me:pop ref="Altamine1">-3.96593e-26</me:pop>
        <me:pop ref="RC1.log">1.60795e-49</me:pop>
        <me:pop ref="Ring1.log">1.39016e-09</me:pop>
        <me:pop ref="Formamide1">0.658707</me:pop>
        <me:pop ref="Formaldehyde.log">0.341293</me:pop>
      </me:population>
      <me:population time="31622.8" logTime="4.5">
        <me:pop ref="CH2OO.log">5.2781e-44</me:pop>
        <me:pop ref="APC">7.30853e-35</me:pop>
        <me:pop ref="Altamine1">-3.96594e-26</me:pop>
        <me:pop ref="RC1.log">1.60794e-49</me:pop>
        <me:pop ref="Ring1.log">1.39015e-09</me:pop>
        <me:pop ref="Formamide1">0.658707</me:pop>
        <me:pop ref="Formaldehyde.log">0.341293</me:pop>
      </me:population>
      <me:population time="39810.7" logTime="4.6">
        <me:pop ref="CH2OO.log">5.27805e-44</me:pop>
        <me:pop ref="APC">7.30846e-35</me:pop>
        <me:pop ref="Altamine1">-3.96596e-26</me:pop>
        <me:pop ref="RC1.log">1.60792e-49</me:pop>
        <me:pop ref="Ring1.log">1.39014e-09</me:pop>
        <me:pop ref="Formamide1">0.658707</me:pop>
        <me:pop ref="Formaldehyde.log">0.341293</me:pop>
      </me:population>
      <me:population time="50118.7" logTime="4.7">
        <me:pop ref="CH2OO.log">5.27798e-44</me:pop>
        <me:pop ref="APC">7.30836e-35</me:pop>
        <me:pop ref="Altamine1">-3.96598e-26</me:pop>
        <me:pop ref="RC1.log">1.6079e-49</me:pop>
        <me:pop ref="Ring1.log">1.39012e-09</me:pop>
        <me:pop ref="Formamide1">0.658707</me:pop>
        <me:pop ref="Formaldehyde.log">0.341293</me:pop>
      </me:population>
      <me:population time="63095.7" logTime="4.8">
        <me:pop ref="CH2OO.log">5.27789e-44</me:pop>
        <me:pop ref="APC">7.30824e-35</me:pop>
        <me:pop ref="Altamine1">-3.966e-26</me:pop>
        <me:pop ref="RC1.log">1.60787e-49</me:pop>
        <me:pop ref="Ring1.log">1.3901e-09</me:pop>
        <me:pop ref="Formamide1">0.658707</me:pop>
        <me:pop ref="Formaldehyde.log">0.341293</me:pop>
      </me:population>
      <me:population time="79432.8" logTime="4.9">
        <me:pop ref="CH2OO.log">5.27778e-44</me:pop>
        <me:pop ref="APC">7.30808e-35</me:pop>
        <me:pop ref="Altamine1">-3.96603e-26</me:pop>
        <me:pop ref="RC1.log">1.60784e-49</me:pop>
        <me:pop ref="Ring1.log">1.39007e-09</me:pop>
        <me:pop ref="Formamide1">0.658707</me:pop>
        <me:pop ref="Formaldehyde.log">0.341293</me:pop>
      </me:population>
      <me:population time="100000" logTime="5">
        <me:pop ref="CH2OO.log">5.27764e-44</me:pop>
        <me:pop ref="APC">7.30789e-35</me:pop>
        <me:pop ref="Altamine1">-3.96607e-26</me:pop>
        <me:pop ref="RC1.log">1.6078e-49</me:pop>
        <me:pop ref="Ring1.log">1.39003e-09</me:pop>
        <me:pop ref="Formamide1">0.658707</me:pop>
        <me:pop ref="Formaldehyde.log">0.341293</me:pop>
      </me:population>
    </me:populationList>
    <me:rateList T="298.15" conc="1.29552e+18" bathGas="N2" units="s-1">
      <me:warning> WARNING: Chemically significant eigenvalues (CSE) not well separated from internal energy relaxation eigenvals (IEREs).  The last CSE = -1.34658e+07 and the first IERE = -5.08683e+07 (last CSE)/(first IERE) ratio = 0.264719, which is less than an order of magnitude  Results obtained from Bartis Widom eigenvalue-vector analysis may be unreliable </me:warning>
      <me:firstOrderLoss ref="APC">-1.34658e+07</me:firstOrderLoss>
      <me:firstOrderLoss ref="Altamine1">-3.40717e-17</me:firstOrderLoss>
      <me:firstOrderLoss ref="CH2OO.log">-53.5079</me:firstOrderLoss>
      <me:firstOrderLoss ref="RC1.log">-7.14797e+06</me:firstOrderLoss>
      <me:firstOrderLoss ref="Ring1.log">-1.28194e-09</me:firstOrderLoss>
      <me:firstOrderRate fromRef="APC" toRef="Altamine1" reactionType="isomerization">7.68238e-15</me:firstOrderRate>
      <me:firstOrderRate fromRef="APC" toRef="CH2OO.log" reactionType="isomerization">1.09641e-85</me:firstOrderRate>
      <me:firstOrderRate fromRef="APC" toRef="RC1.log" reactionType="isomerization">2.3848e-87</me:firstOrderRate>
      <me:firstOrderRate fromRef="APC" toRef="Ring1.log" reactionType="isomerization">1.64483e-70</me:firstOrderRate>
      <me:firstOrderRate fromRef="Altamine1" toRef="APC" reactionType="isomerization">2.42588e-22</me:firstOrderRate>
      <me:firstOrderRate fromRef="Altamine1" toRef="CH2OO.log" reactionType="isomerization">-2.67597e-103</me:firstOrderRate>
      <me:firstOrderRate fromRef="Altamine1" toRef="RC1.log" reactionType="isomerization">3.18348e-103</me:firstOrderRate>
      <me:firstOrderRate fromRef="Altamine1" toRef="Ring1.log" reactionType="isomerization">-9.79674e-86</me:firstOrderRate>
      <me:firstOrderRate fromRef="CH2OO.log" toRef="APC" reactionType="isomerization">1.7279e-08</me:firstOrderRate>
      <me:firstOrderRate fromRef="CH2OO.log" toRef="Altamine1" reactionType="isomerization">-1.33552e-18</me:firstOrderRate>
      <me:firstOrderRate fromRef="CH2OO.log" toRef="RC1.log" reactionType="isomerization">10.0434</me:firstOrderRate>
      <me:firstOrderRate fromRef="CH2OO.log" toRef="Ring1.log" reactionType="isomerization">4.89404e-08</me:firstOrderRate>
      <me:firstOrderRate fromRef="RC1.log" toRef="APC" reactionType="isomerization">0.000224842</me:firstOrderRate>
      <me:firstOrderRate fromRef="RC1.log" toRef="Altamine1" reactionType="isomerization">9.50502e-13</me:firstOrderRate>
      <me:firstOrderRate fromRef="RC1.log" toRef="CH2OO.log" reactionType="isomerization">6.00842e+06</me:firstOrderRate>
      <me:firstOrderRate fromRef="RC1.log" toRef="Ring1.log" reactionType="isomerization">0.00975772</me:firstOrderRate>
      <me:firstOrderRate fromRef="Ring1.log" toRef="APC" reactionType="isomerization">7.07946e-19</me:firstOrderRate>
      <me:firstOrderRate fromRef="Ring1.log" toRef="Altamine1" reactionType="isomerization">-1.33533e-26</me:firstOrderRate>
      <me:firstOrderRate fromRef="Ring1.log" toRef="CH2OO.log" reactionType="isomerization">1.33661e-33</me:firstOrderRate>
      <me:firstOrderRate fromRef="Ring1.log" toRef="RC1.log" reactionType="isomerization">4.45454e-34</me:firstOrderRate>
      <me:firstOrderRate fromRef="APC" toRef="Formamide1+CO" reactionType="irreversible">1.30331e+07</me:firstOrderRate>
      <me:firstOrderRate fromRef="Altamine1" toRef="Formamide1+CO" reactionType="irreversible">3.40152e-17</me:firstOrderRate>
      <me:firstOrderRate fromRef="CH2OO.log" toRef="Formamide1+CO" reactionType="irreversible">28.6018</me:firstOrderRate>
      <me:firstOrderRate fromRef="RC1.log" toRef="Formamide1+CO" reactionType="irreversible">782527</me:firstOrderRate>
      <me:firstOrderRate fromRef="Ring1.log" toRef="Formamide1+CO" reactionType="irreversible">1.25791e-09</me:firstOrderRate>
      <me:firstOrderRate fromRef="APC" toRef="Formaldehyde.log+IsoC1.log" reactionType="irreversible">4.31013e-88</me:firstOrderRate>
      <me:firstOrderRate fromRef="Altamine1" toRef="Formaldehyde.log+IsoC1.log" reactionType="irreversible">1.11354e-89</me:firstOrderRate>
      <me:firstOrderRate fromRef="CH2OO.log" toRef="Formaldehyde.log+IsoC1.log" reactionType="irreversible">14.8685</me:firstOrderRate>
      <me:firstOrderRate fromRef="RC1.log" toRef="Formaldehyde.log+IsoC1.log" reactionType="irreversible">370435</me:firstOrderRate>
      <me:firstOrderRate fromRef="Ring1.log" toRef="Formaldehyde.log+IsoC1.log" reactionType="irreversible">2.38536e-11</me:firstOrderRate>
    </me:rateList>
    <me:eigenvalueList number="3226" selection="12">
      <me:eigenvalue>-2.64998e+08</me:eigenvalue>
      <me:eigenvalue>-2.36571e+08</me:eigenvalue>
      <me:eigenvalue>-2.1092e+08</me:eigenvalue>
      <me:eigenvalue>-1.88903e+08</me:eigenvalue>
      <me:eigenvalue>-1.71407e+08</me:eigenvalue>
      <me:eigenvalue>-1.55246e+08</me:eigenvalue>
      <me:eigenvalue>-1.27171e+08</me:eigenvalue>
      <me:eigenvalue>-3.28588e+07</me:eigenvalue>
      <me:eigenvalue>-1.67102e+07</me:eigenvalue>
      <me:eigenvalue>-45.5497</me:eigenvalue>
      <me:eigenvalue>-1.34077e-09</me:eigenvalue>
      <me:eigenvalue>-3.40758e-17</me:eigenvalue>
    </me:eigenvalueList>
    <me:populationList T="298.15" conc="3.2388e+18">
      <me:population time="1e-10" logTime="-10">
        <me:pop ref="CH2OO.log">1</me:pop>
        <me:pop ref="APC">1.0718e-15</me:pop>
        <me:pop ref="Altamine1">3.49474e-11</me:pop>
        <me:pop ref="RC1.log">9.58198e-08</me:pop>
        <me:pop ref="Ring1.log">1.56588e-09</me:pop>
        <me:pop ref="Formamide1">1.65348e-09</me:pop>
        <me:pop ref="Formaldehyde.log">8.6924e-10</me:pop>
      </me:population>
      <me:population time="1.25893e-10" logTime="-9.9">
        <me:pop ref="CH2OO.log">1</me:pop>
        <me:pop ref="APC">1.1264e-15</me:pop>
        <me:pop ref="Altamine1">3.67979e-11</me:pop>
        <me:pop ref="RC1.log">9.6893e-08</me:pop>
        <me:pop ref="Ring1.log">1.65496e-09</me:pop>
        <me:pop ref="Formamide1">2.3011e-09</me:pop>
        <me:pop ref="Formaldehyde.log">1.20889e-09</me:pop>
      </me:population>
      <me:population time="1.58489e-10" logTime="-9.8">
        <me:pop ref="CH2OO.log">1</me:pop>
        <me:pop ref="APC">1.16437e-15</me:pop>
        <me:pop ref="Altamine1">3.8097e-11</me:pop>
        <me:pop ref="RC1.log">9.81993e-08</me:pop>
        <me:pop ref="Ring1.log">1.7194e-09</me:pop>
        <me:pop ref="Formamide1">3.15029e-09</me:pop>
        <me:pop ref="Formaldehyde.log">1.65332e-09</me:pop>
      </me:population>
      <me:population time="1.99526e-10" logTime="-9.7">
        <me:pop ref="CH2OO.log">1</me:pop>
        <me:pop ref="APC">1.18828e-15</me:pop>
        <me:pop ref="Altamine1">3.89246e-11</me:pop>
        <me:pop ref="RC1.log">9.981e-08</me:pop>
        <me:pop ref="Ring1.log">1.76202e-09</me:pop>
        <me:pop ref="Formamide1">4.24767e-09</me:pop>
        <me:pop ref="Formaldehyde.log">2.22676e-09</me:pop>
      </me:population>
      <me:population time="2.51189e-10" logTime="-9.6">
        <me:pop ref="CH2OO.log">1</me:pop>
        <me:pop ref="APC">1.20222e-15</me:pop>
        <me:pop ref="Altamine1">3.94137e-11</me:pop>
        <me:pop ref="RC1.log">1.01798e-07</me:pop>
        <me:pop ref="Ring1.log">1.78848e-09</me:pop>
        <me:pop ref="Formamide1">5.6508e-09</me:pop>
        <me:pop ref="Formaldehyde.log">2.95916e-09</me:pop>
      </me:population>
      <me:population time="3.16228e-10" logTime="-9.5">
        <me:pop ref="CH2OO.log">1</me:pop>
        <me:pop ref="APC">1.21038e-15</me:pop>
        <me:pop ref="Altamine1">3.97053e-11</me:pop>
        <me:pop ref="RC1.log">1.04246e-07</me:pop>
        <me:pop ref="Ring1.log">1.80525e-09</me:pop>
        <me:pop ref="Formamide1">7.43302e-09</me:pop>
        <me:pop ref="Formaldehyde.log">3.88873e-09</me:pop>
      </me:population>
      <me:population time="3.98107e-10" logTime="-9.4">
        <me:pop ref="CH2OO.log">1</me:pop>
        <me:pop ref="APC">1.21599e-15</me:pop>
        <me:pop ref="Altamine1">3.99088e-11</me:pop>
        <me:pop ref="RC1.log">1.07247e-07</me:pop>
        <me:pop ref="Ring1.log">1.81759e-09</me:pop>
        <me:pop ref="Formamide1">9.68915e-09</me:pop>
        <me:pop ref="Formaldehyde.log">5.06484e-09</me:pop>
      </me:population>
      <me:population time="5.01187e-10" logTime="-9.3">
        <me:pop ref="CH2OO.log">1</me:pop>
        <me:pop ref="APC">1.22089e-15</me:pop>
        <me:pop ref="Altamine1">4.0088e-11</me:pop>
        <me:pop ref="RC1.log">1.10912e-07</me:pop>
        <me:pop ref="Ring1.log">1.82874e-09</me:pop>
        <me:pop ref="Formamide1">1.25416e-08</me:pop>
        <me:pop ref="Formaldehyde.log">6.55115e-09</me:pop>
      </me:population>
      <me:population time="6.30957e-10" logTime="-9.2">
        <me:pop ref="CH2OO.log">1</me:pop>
        <me:pop ref="APC">1.22584e-15</me:pop>
        <me:pop ref="Altamine1">4.02691e-11</me:pop>
        <me:pop ref="RC1.log">1.15367e-07</me:pop>
        <me:pop ref="Ring1.log">1.84007e-09</me:pop>
        <me:pop ref="Formamide1">1.61473e-08</me:pop>
        <me:pop ref="Formaldehyde.log">8.42909e-09</me:pop>
      </me:population>
      <me:population time="7.94328e-10" logTime="-9.1">
        <me:pop ref="CH2OO.log">1</me:pop>
        <me:pop ref="APC">1.23099e-15</me:pop>
        <me:pop ref="Altamine1">4.04577e-11</me:pop>
        <me:pop ref="RC1.log">1.20762e-07</me:pop>
        <me:pop ref="Ring1.log">1.85187e-09</me:pop>
        <me:pop ref="Formamide1">2.07055e-08</me:pop>
        <me:pop ref="Formaldehyde.log">1.08022e-08</me:pop>
      </me:population>
      <me:population time="1e-09" logTime="-9">
        <me:pop ref="CH2OO.log">1</me:pop>
        <me:pop ref="APC">1.23625e-15</me:pop>
        <me:pop ref="Altamine1">4.06505e-11</me:pop>
        <me:pop ref="RC1.log">1.27274e-07</me:pop>
        <me:pop ref="Ring1.log">1.86393e-09</me:pop>
        <me:pop ref="Formamide1">2.64685e-08</me:pop>
        <me:pop ref="Formaldehyde.log">1.38012e-08</me:pop>
      </me:population>
      <me:population time="1.25893e-09" logTime="-8.9">
        <me:pop ref="CH2OO.log">1</me:pop>
        <me:pop ref="APC">1.24145e-15</me:pop>
        <me:pop ref="Altamine1">4.08411e-11</me:pop>
        <me:pop ref="RC1.log">1.35114e-07</me:pop>
        <me:pop ref="Ring1.log">1.87589e-09</me:pop>
        <me:pop ref="Formamide1">3.37548e-08</me:pop>
        <me:pop ref="Formaldehyde.log">1.75915e-08</me:pop>
      </me:population>
      <me:population time="1.58489e-09" logTime="-8.8">
        <me:pop ref="CH2OO.log">1</me:pop>
        <me:pop ref="APC">1.24641e-15</me:pop>
        <me:pop ref="Altamine1">4.1023e-11</me:pop>
        <me:pop ref="RC1.log">1.44539e-07</me:pop>
        <me:pop ref="Ring1.log">1.88733e-09</me:pop>
        <me:pop ref="Formamide1">4.29657e-08</me:pop>
        <me:pop ref="Formaldehyde.log">2.23812e-08</me:pop>
      </me:population>
      <me:population time="1.99526e-09" logTime="-8.7">
        <me:pop ref="CH2OO.log">1</me:pop>
        <me:pop ref="APC">1.25098e-15</me:pop>
        <me:pop ref="Altamine1">4.11907e-11</me:pop>
        <me:pop ref="RC1.log">1.55867e-07</me:pop>
        <me:pop ref="Ring1.log">1.8979e-09</me:pop>
        <me:pop ref="Formamide1">5.46062e-08</me:pop>
        <me:pop ref="Formaldehyde.log">2.84322e-08</me:pop>
      </me:population>
      <me:population time="2.51189e-09" logTime="-8.6">
        <me:pop ref="CH2OO.log">1</me:pop>
        <me:pop ref="APC">1.25507e-15</me:pop>
        <me:pop ref="Altamine1">4.13407e-11</me:pop>
        <me:pop ref="RC1.log">1.6949e-07</me:pop>
        <me:pop ref="Ring1.log">1.90737e-09</me:pop>
        <me:pop ref="Formamide1">6.93117e-08</me:pop>
        <me:pop ref="Formaldehyde.log">3.60741e-08</me:pop>
      </me:population>
      <me:population time="3.16228e-09" logTime="-8.5">
        <me:pop ref="CH2OO.log">1</me:pop>
        <me:pop ref="APC">1.25864e-15</me:pop>
        <me:pop ref="Altamine1">4.1472e-11</me:pop>
        <me:pop ref="RC1.log">1.85899e-07</me:pop>
        <me:pop ref="Ring1.log">1.91568e-09</me:pop>
        <me:pop ref="Formamide1">8.78816e-08</me:pop>
        <me:pop ref="Formaldehyde.log">4.57216e-08</me:pop>
      </me:population>
      <me:population time="3.98107e-09" logTime="-8.4">
        <me:pop ref="CH2OO.log">1</me:pop>
        <me:pop ref="APC">1.26173e-15</me:pop>
        <me:pop ref="Altamine1">4.15857e-11</me:pop>
        <me:pop ref="RC1.log">2.05696e-07</me:pop>
        <me:pop ref="Ring1.log">1.92288e-09</me:pop>
        <me:pop ref="Formamide1">1.11322e-07</me:pop>
        <me:pop ref="Formaldehyde.log">5.78967e-08</me:pop>
      </me:population>
      <me:population time="5.01187e-09" logTime="-8.3">
        <me:pop ref="CH2OO.log">1</me:pop>
        <me:pop ref="APC">1.26442e-15</me:pop>
        <me:pop ref="Altamine1">4.16847e-11</me:pop>
        <me:pop ref="RC1.log">2.29627e-07</me:pop>
        <me:pop ref="Ring1.log">1.92915e-09</me:pop>
        <me:pop ref="Formamide1">1.40899e-07</me:pop>
        <me:pop ref="Formaldehyde.log">7.32563e-08</me:pop>
      </me:population>
      <me:population time="6.30957e-09" logTime="-8.2">
        <me:pop ref="CH2OO.log">0.999999</me:pop>
        <me:pop ref="APC">1.26682e-15</me:pop>
        <me:pop ref="Altamine1">4.17728e-11</me:pop>
        <me:pop ref="RC1.log">2.58598e-07</me:pop>
        <me:pop ref="Ring1.log">1.93474e-09</me:pop>
        <me:pop ref="Formamide1">1.78209e-07</me:pop>
        <me:pop ref="Formaldehyde.log">9.26285e-08</me:pop>
      </me:population>
      <me:population time="7.94328e-09" logTime="-8.1">
        <me:pop ref="CH2OO.log">0.999999</me:pop>
        <me:pop ref="APC">1.26904e-15</me:pop>
        <me:pop ref="Altamine1">4.18546e-11</me:pop>
        <me:pop ref="RC1.log">2.93686e-07</me:pop>
        <me:pop ref="Ring1.log">1.93993e-09</me:pop>
        <me:pop ref="Formamide1">2.25265e-07</me:pop>
        <me:pop ref="Formaldehyde.log">1.17057e-07</me:pop>
      </me:population>
      <me:population time="1e-08" logTime="-8">
        <me:pop ref="CH2OO.log">0.999999</me:pop>
        <me:pop ref="APC">1.27124e-15</me:pop>
        <me:pop ref="Altamine1">4.19354e-11</me:pop>
        <me:pop ref="RC1.log">3.36125e-07</me:pop>
        <me:pop ref="Ring1.log">1.94505e-09</me:pop>
        <me:pop ref="Formamide1">2.84609e-07</me:pop>
        <me:pop ref="Formaldehyde.log">1.4786e-07</me:pop>
      </me:population>
      <me:population time="1.25893e-08" logTime="-7.9">
        <me:pop ref="CH2OO.log">0.999999</me:pop>
        <me:pop ref="APC">1.27357e-15</me:pop>
        <me:pop ref="Altamine1">4.2021e-11</me:pop>
        <me:pop ref="RC1.log">3.87254e-07</me:pop>
        <me:pop ref="Ring1.log">1.95049e-09</me:pop>
        <me:pop ref="Formamide1">3.59452e-07</me:pop>
        <me:pop ref="Formaldehyde.log">1.86702e-07</me:pop>
      </me:population>
      <me:population time="1.58489e-08" logTime="-7.8">
        <me:pop ref="CH2OO.log">0.999999</me:pop>
        <me:pop ref="APC">1.27618e-15</me:pop>
        <me:pop ref="Altamine1">4.2117e-11</me:pop>
        <me:pop ref="RC1.log">4.48405e-07</me:pop>
        <me:pop ref="Ring1.log">1.95657e-09</me:pop>
        <me:pop ref="Formamide1">4.53858e-07</me:pop>
        <me:pop ref="Formaldehyde.log">2.35687e-07</me:pop>
      </me:population>
      <me:population time="1.99526e-08" logTime="-7.7">
        <me:pop ref="CH2OO.log">0.999999</me:pop>
        <me:pop ref="APC">1.27919e-15</me:pop>
        <me:pop ref="Altamine1">4.22276e-11</me:pop>
        <me:pop ref="RC1.log">5.20735e-07</me:pop>
        <me:pop ref="Ring1.log">1.9636e-09</me:pop>
        <me:pop ref="Formamide1">5.72972e-07</me:pop>
        <me:pop ref="Formaldehyde.log">2.97479e-07</me:pop>
      </me:population>
      <me:population time="2.51189e-08" logTime="-7.6">
        <me:pop ref="CH2OO.log">0.999998</me:pop>
        <me:pop ref="APC">1.28267e-15</me:pop>
        <me:pop ref="Altamine1">4.23556e-11</me:pop>
        <me:pop ref="RC1.log">6.04995e-07</me:pop>
        <me:pop ref="Ring1.log">1.97172e-09</me:pop>
        <me:pop ref="Formamide1">7.23313e-07</me:pop>
        <me:pop ref="Formaldehyde.log">3.75452e-07</me:pop>
      </me:population>
      <me:population time="3.16228e-08" logTime="-7.5">
        <me:pop ref="CH2OO.log">0.999998</me:pop>
        <me:pop ref="APC">1.28664e-15</me:pop>
        <me:pop ref="Altamine1">4.25016e-11</me:pop>
        <me:pop ref="RC1.log">7.01231e-07</me:pop>
        <me:pop ref="Ring1.log">1.98099e-09</me:pop>
        <me:pop ref="Formamide1">9.13137e-07</me:pop>
        <me:pop ref="Formaldehyde.log">4.73877e-07</me:pop>
      </me:population>
      <me:population time="3.98107e-08" logTime="-7.4">
        <me:pop ref="CH2OO.log">0.999997</me:pop>
        <me:pop ref="APC">1.29107e-15</me:pop>
        <me:pop ref="Altamine1">4.26642e-11</me:pop>
        <me:pop ref="RC1.log">8.08419e-07</me:pop>
        <me:pop ref="Ring1.log">1.99132e-09</me:pop>
        <me:pop ref="Formamide1">1.1529e-06</me:pop>
        <me:pop ref="Formaldehyde.log">5.98157e-07</me:pop>
      </me:population>
      <me:population time="5.01187e-08" logTime="-7.3">
        <me:pop ref="CH2OO.log">0.999997</me:pop>
        <me:pop ref="APC">1.29584e-15</me:pop>
        <me:pop ref="Altamine1">4.28396e-11</me:pop>
        <me:pop ref="RC1.log">9.24091e-07</me:pop>
        <me:pop ref="Ring1.log">2.00246e-09</me:pop>
        <me:pop ref="Formamide1">1.45583e-06</me:pop>
        <me:pop ref="Formaldehyde.log">7.55131e-07</me:pop>
      </me:population>
      <me:population time="6.30957e-08" logTime="-7.2">
        <me:pop ref="CH2OO.log">0.999996</me:pop>
        <me:pop ref="APC">1.30079e-15</me:pop>
        <me:pop ref="Altamine1">4.30216e-11</me:pop>
        <me:pop ref="RC1.log">1.04406e-06</me:pop>
        <me:pop ref="Ring1.log">2.01403e-09</me:pop>
        <me:pop ref="Formamide1">1.83865e-06</me:pop>
        <me:pop ref="Formaldehyde.log">9.53434e-07</me:pop>
      </me:population>
      <me:population time="7.94328e-08" logTime="-7.1">
        <me:pop ref="CH2OO.log">0.999995</me:pop>
        <me:pop ref="APC">1.30567e-15</me:pop>
        <me:pop ref="Altamine1">4.32011e-11</me:pop>
        <me:pop ref="RC1.log">1.16241e-06</me:pop>
        <me:pop ref="Ring1.log">2.02545e-09</me:pop>
        <me:pop ref="Formamide1">2.32244e-06</me:pop>
        <me:pop ref="Formaldehyde.log">1.20396e-06</me:pop>
      </me:population>
      <me:population time="1e-07" logTime="-7">
        <me:pop ref="CH2OO.log">0.999994</me:pop>
        <me:pop ref="APC">1.31019e-15</me:pop>
        <me:pop ref="Altamine1">4.33674e-11</me:pop>
        <me:pop ref="RC1.log">1.27207e-06</me:pop>
        <me:pop ref="Ring1.log">2.03604e-09</me:pop>
        <me:pop ref="Formamide1">2.9337e-06</me:pop>
        <me:pop ref="Formaldehyde.log">1.5204e-06</me:pop>
      </me:population>
      <me:population time="1.25893e-07" logTime="-6.9">
        <me:pop ref="CH2OO.log">0.999993</me:pop>
        <me:pop ref="APC">1.31407e-15</me:pop>
        <me:pop ref="Altamine1">4.35098e-11</me:pop>
        <me:pop ref="RC1.log">1.36598e-06</me:pop>
        <me:pop ref="Ring1.log">2.04514e-09</me:pop>
        <me:pop ref="Formamide1">3.70572e-06</me:pop>
        <me:pop ref="Formaldehyde.log">1.91996e-06</me:pop>
      </me:population>
      <me:population time="1.58489e-07" logTime="-6.8">
        <me:pop ref="CH2OO.log">0.999991</me:pop>
        <me:pop ref="APC">1.31707e-15</me:pop>
        <me:pop ref="Altamine1">4.36202e-11</me:pop>
        <me:pop ref="RC1.log">1.43884e-06</me:pop>
        <me:pop ref="Ring1.log">2.05223e-09</me:pop>
        <me:pop ref="Formamide1">4.68019e-06</me:pop>
        <me:pop ref="Formaldehyde.log">2.4242e-06</me:pop>
      </me:population>
      <me:population time="1.99526e-07" logTime="-6.7">
        <me:pop ref="CH2OO.log">0.99999</me:pop>
        <me:pop ref="APC">1.31913e-15</me:pop>
        <me:pop ref="Altamine1">4.36959e-11</me:pop>
        <me:pop ref="RC1.log">1.48877e-06</me:pop>
        <me:pop ref="Ring1.log">2.05714e-09</me:pop>
        <me:pop ref="Formamide1">5.90932e-06</me:pop>
        <me:pop ref="Formaldehyde.log">3.06012e-06</me:pop>
      </me:population>
      <me:population time="2.51189e-07" logTime="-6.6">
        <me:pop ref="CH2OO.log">0.999987</me:pop>
        <me:pop ref="APC">1.32034e-15</me:pop>
        <me:pop ref="Altamine1">4.37402e-11</me:pop>
        <me:pop ref="RC1.log">1.51807e-06</me:pop>
        <me:pop ref="Ring1.log">2.06009e-09</me:pop>
        <me:pop ref="Formamide1">7.45858e-06</me:pop>
        <me:pop ref="Formaldehyde.log">3.86161e-06</me:pop>
      </me:population>
      <me:population time="3.16228e-07" logTime="-6.5">
        <me:pop ref="CH2OO.log">0.999984</me:pop>
        <me:pop ref="APC">1.32092e-15</me:pop>
        <me:pop ref="Altamine1">4.37616e-11</me:pop>
        <me:pop ref="RC1.log">1.53223e-06</me:pop>
        <me:pop ref="Ring1.log">2.06163e-09</me:pop>
        <me:pop ref="Formamide1">9.41024e-06</me:pop>
        <me:pop ref="Formaldehyde.log">4.87125e-06</me:pop>
      </me:population>
      <me:population time="3.98107e-07" logTime="-6.4">
        <me:pop ref="CH2OO.log">0.99998</me:pop>
        <me:pop ref="APC">1.32113e-15</me:pop>
        <me:pop ref="Altamine1">4.37696e-11</me:pop>
        <me:pop ref="RC1.log">1.5376e-06</me:pop>
        <me:pop ref="Ring1.log">2.06236e-09</me:pop>
        <me:pop ref="Formamide1">1.18679e-05</me:pop>
        <me:pop ref="Formaldehyde.log">6.14264e-06</me:pop>
      </me:population>
      <me:population time="5.01187e-07" logTime="-6.3">
        <me:pop ref="CH2OO.log">0.999976</me:pop>
        <me:pop ref="APC">1.32119e-15</me:pop>
        <me:pop ref="Altamine1">4.37717e-11</me:pop>
        <me:pop ref="RC1.log">1.5391e-06</me:pop>
        <me:pop ref="Ring1.log">2.06278e-09</me:pop>
        <me:pop ref="Formamide1">1.49623e-05</me:pop>
        <me:pop ref="Formaldehyde.log">7.74336e-06</me:pop>
      </me:population>
      <me:population time="6.30957e-07" logTime="-6.2">
        <me:pop ref="CH2OO.log">0.99997</me:pop>
        <me:pop ref="APC">1.32119e-15</me:pop>
        <me:pop ref="Altamine1">4.37718e-11</me:pop>
        <me:pop ref="RC1.log">1.53939e-06</me:pop>
        <me:pop ref="Ring1.log">2.06315e-09</me:pop>
        <me:pop ref="Formamide1">1.88579e-05</me:pop>
        <me:pop ref="Formaldehyde.log">9.75859e-06</me:pop>
      </me:population>
      <me:population time="7.94328e-07" logTime="-6.1">
        <me:pop ref="CH2OO.log">0.999962</me:pop>
        <me:pop ref="APC">1.32119e-15</me:pop>
        <me:pop ref="Altamine1">4.37716e-11</me:pop>
        <me:pop ref="RC1.log">1.53941e-06</me:pop>
        <me:pop ref="Ring1.log">2.06359e-09</me:pop>
        <me:pop ref="Formamide1">2.37621e-05</me:pop>
        <me:pop ref="Formaldehyde.log">1.22956e-05</me:pop>
      </me:population>
      <me:population time="1e-06" logTime="-6">
        <me:pop ref="CH2OO.log">0.999953</me:pop>
        <me:pop ref="APC">1.32117e-15</me:pop>
        <me:pop ref="Altamine1">4.37712e-11</me:pop>
        <me:pop ref="RC1.log">1.5394e-06</me:pop>
        <me:pop ref="Ring1.log">2.06414e-09</me:pop>
        <me:pop ref="Formamide1">2.99361e-05</me:pop>
        <me:pop ref="Formaldehyde.log">1.54895e-05</me:pop>
      </me:population>
      <me:population time="1.25893e-06" logTime="-5.9">
        <me:pop ref="CH2OO.log">0.999941</me:pop>
        <me:pop ref="APC">1.32116e-15</me:pop>
        <me:pop ref="Altamine1">4.37706e-11</me:pop>
        <me:pop ref="RC1.log">1.53938e-06</me:pop>
        <me:pop ref="Ring1.log">2.06483e-09</me:pop>
        <me:pop ref="Formamide1">3.77087e-05</me:pop>
        <me:pop ref="Formaldehyde.log">1.95103e-05</me:pop>
      </me:population>
      <me:population time="1.58489e-06" logTime="-5.8">
        <me:pop ref="CH2OO.log">0.999926</me:pop>
        <me:pop ref="APC">1.32114e-15</me:pop>
        <me:pop ref="Altamine1">4.377e-11</me:pop>
        <me:pop ref="RC1.log">1.53936e-06</me:pop>
        <me:pop ref="Ring1.log">2.0657e-09</me:pop>
        <me:pop ref="Formamide1">4.74936e-05</me:pop>
        <me:pop ref="Formaldehyde.log">2.45721e-05</me:pop>
      </me:population>
      <me:population time="1.99526e-06" logTime="-5.7">
        <me:pop ref="CH2OO.log">0.999908</me:pop>
        <me:pop ref="APC">1.32111e-15</me:pop>
        <me:pop ref="Altamine1">4.37692e-11</me:pop>
        <me:pop ref="RC1.log">1.53933e-06</me:pop>
        <me:pop ref="Ring1.log">2.0668e-09</me:pop>
        <me:pop ref="Formamide1">5.9812e-05</me:pop>
        <me:pop ref="Formaldehyde.log">3.09445e-05</me:pop>
      </me:population>
      <me:population time="2.51189e-06" logTime="-5.6">
        <me:pop ref="CH2OO.log">0.999884</me:pop>
        <me:pop ref="APC">1.32108e-15</me:pop>
        <me:pop ref="Altamine1">4.37681e-11</me:pop>
        <me:pop ref="RC1.log">1.53929e-06</me:pop>
        <me:pop ref="Ring1.log">2.06818e-09</me:pop>
        <me:pop ref="Formamide1">7.53195e-05</me:pop>
        <me:pop ref="Formaldehyde.log">3.89667e-05</me:pop>
      </me:population>
      <me:population time="3.16228e-06" logTime="-5.5">
        <me:pop ref="CH2OO.log">0.999855</me:pop>
        <me:pop ref="APC">1.32104e-15</me:pop>
        <me:pop ref="Altamine1">4.37669e-11</me:pop>
        <me:pop ref="RC1.log">1.53925e-06</me:pop>
        <me:pop ref="Ring1.log">2.06991e-09</me:pop>
        <me:pop ref="Formamide1">9.48417e-05</me:pop>
        <me:pop ref="Formaldehyde.log">4.90657e-05</me:pop>
      </me:population>
      <me:population time="3.98107e-06" logTime="-5.4">
        <me:pop ref="CH2OO.log">0.999817</me:pop>
        <me:pop ref="APC">1.32099e-15</me:pop>
        <me:pop ref="Altamine1">4.37652e-11</me:pop>
        <me:pop ref="RC1.log">1.53919e-06</me:pop>
        <me:pop ref="Ring1.log">2.07209e-09</me:pop>
        <me:pop ref="Formamide1">0.000119418</me:pop>
        <me:pop ref="Formaldehyde.log">6.17793e-05</me:pop>
      </me:population>
      <me:population time="5.01187e-06" logTime="-5.3">
        <me:pop ref="CH2OO.log">0.99977</me:pop>
        <me:pop ref="APC">1.32093e-15</me:pop>
        <me:pop ref="Altamine1">4.37632e-11</me:pop>
        <me:pop ref="RC1.log">1.53912e-06</me:pop>
        <me:pop ref="Ring1.log">2.07484e-09</me:pop>
        <me:pop ref="Formamide1">0.000150356</me:pop>
        <me:pop ref="Formaldehyde.log">7.7784e-05</me:pop>
      </me:population>
      <me:population time="6.30957e-06" logTime="-5.2">
        <me:pop ref="CH2OO.log">0.999711</me:pop>
        <me:pop ref="APC">1.32085e-15</me:pop>
        <me:pop ref="Altamine1">4.37606e-11</me:pop>
        <me:pop ref="RC1.log">1.53902e-06</me:pop>
        <me:pop ref="Ring1.log">2.0783e-09</me:pop>
        <me:pop ref="Formamide1">0.000189303</me:pop>
        <me:pop ref="Formaldehyde.log">9.79316e-05</me:pop>
      </me:population>
      <me:population time="7.94328e-06" logTime="-5.1">
        <me:pop ref="CH2OO.log">0.999637</me:pop>
        <me:pop ref="APC">1.32076e-15</me:pop>
        <me:pop ref="Altamine1">4.37573e-11</me:pop>
        <me:pop ref="RC1.log">1.53891e-06</me:pop>
        <me:pop ref="Ring1.log">2.08266e-09</me:pop>
        <me:pop ref="Formamide1">0.000238332</me:pop>
        <me:pop ref="Formaldehyde.log">0.000123294</me:pop>
      </me:population>
      <me:population time="1e-05" logTime="-5">
        <me:pop ref="CH2OO.log">0.999543</me:pop>
        <me:pop ref="APC">1.32063e-15</me:pop>
        <me:pop ref="Altamine1">4.37532e-11</me:pop>
        <me:pop ref="RC1.log">1.53877e-06</me:pop>
        <me:pop ref="Ring1.log">2.08815e-09</me:pop>
        <me:pop ref="Formamide1">0.000300049</me:pop>
        <me:pop ref="Formaldehyde.log">0.000155221</me:pop>
      </me:population>
      <me:population time="1.25893e-05" logTime="-4.9">
        <me:pop ref="CH2OO.log">0.999425</me:pop>
        <me:pop ref="APC">1.32048e-15</me:pop>
        <me:pop ref="Altamine1">4.37481e-11</me:pop>
        <me:pop ref="RC1.log">1.53858e-06</me:pop>
        <me:pop ref="Ring1.log">2.09505e-09</me:pop>
        <me:pop ref="Formamide1">0.000377739</me:pop>
        <me:pop ref="Formaldehyde.log">0.000195411</me:pop>
      </me:population>
      <me:population time="1.58489e-05" logTime="-4.8">
        <me:pop ref="CH2OO.log">0.999277</me:pop>
        <me:pop ref="APC">1.32028e-15</me:pop>
        <me:pop ref="Altamine1">4.37416e-11</me:pop>
        <me:pop ref="RC1.log">1.53836e-06</me:pop>
        <me:pop ref="Ring1.log">2.10374e-09</me:pop>
        <me:pop ref="Formamide1">0.000475531</me:pop>
        <me:pop ref="Formaldehyde.log">0.000246</me:pop>
      </me:population>
      <me:population time="1.99526e-05" logTime="-4.7">
        <me:pop ref="CH2OO.log">0.99909</me:pop>
        <me:pop ref="APC">1.32003e-15</me:pop>
        <me:pop ref="Altamine1">4.37334e-11</me:pop>
        <me:pop ref="RC1.log">1.53807e-06</me:pop>
        <me:pop ref="Ring1.log">2.11468e-09</me:pop>
        <me:pop ref="Formamide1">0.000598624</me:pop>
        <me:pop ref="Formaldehyde.log">0.000309677</me:pop>
      </me:population>
      <me:population time="2.51189e-05" logTime="-4.6">
        <me:pop ref="CH2OO.log">0.998855</me:pop>
        <me:pop ref="APC">1.31972e-15</me:pop>
        <me:pop ref="Altamine1">4.37231e-11</me:pop>
        <me:pop ref="RC1.log">1.53771e-06</me:pop>
        <me:pop ref="Ring1.log">2.12845e-09</me:pop>
        <me:pop ref="Formamide1">0.000753556</me:pop>
        <me:pop ref="Formaldehyde.log">0.000389825</me:pop>
      </me:population>
      <me:population time="3.16228e-05" logTime="-4.5">
        <me:pop ref="CH2OO.log">0.998559</me:pop>
        <me:pop ref="APC">1.31933e-15</me:pop>
        <me:pop ref="Altamine1">4.37102e-11</me:pop>
        <me:pop ref="RC1.log">1.53725e-06</me:pop>
        <me:pop ref="Ring1.log">2.14577e-09</me:pop>
        <me:pop ref="Formamide1">0.000948552</me:pop>
        <me:pop ref="Formaldehyde.log">0.000490698</me:pop>
      </me:population>
      <me:population time="3.98107e-05" logTime="-4.4">
        <me:pop ref="CH2OO.log">0.998187</me:pop>
        <me:pop ref="APC">1.31884e-15</me:pop>
        <me:pop ref="Altamine1">4.36939e-11</me:pop>
        <me:pop ref="RC1.log">1.53668e-06</me:pop>
        <me:pop ref="Ring1.log">2.16758e-09</me:pop>
        <me:pop ref="Formamide1">0.00119396</me:pop>
        <me:pop ref="Formaldehyde.log">0.000617647</me:pop>
      </me:population>
      <me:population time="5.01187e-05" logTime="-4.3">
        <me:pop ref="CH2OO.log">0.997718</me:pop>
        <me:pop ref="APC">1.31822e-15</me:pop>
        <me:pop ref="Altamine1">4.36733e-11</me:pop>
        <me:pop ref="RC1.log">1.53596e-06</me:pop>
        <me:pop ref="Ring1.log">2.19502e-09</me:pop>
        <me:pop ref="Formamide1">0.00150277</me:pop>
        <me:pop ref="Formaldehyde.log">0.000777399</me:pop>
      </me:population>
      <me:population time="6.30957e-05" logTime="-4.2">
        <me:pop ref="CH2OO.log">0.997129</me:pop>
        <me:pop ref="APC">1.31744e-15</me:pop>
        <me:pop ref="Altamine1">4.36475e-11</me:pop>
        <me:pop ref="RC1.log">1.53505e-06</me:pop>
        <me:pop ref="Ring1.log">2.22955e-09</me:pop>
        <me:pop ref="Formamide1">0.00189134</me:pop>
        <me:pop ref="Formaldehyde.log">0.000978409</me:pop>
      </me:population>
      <me:population time="7.94328e-05" logTime="-4.1">
        <me:pop ref="CH2OO.log">0.996387</me:pop>
        <me:pop ref="APC">1.31646e-15</me:pop>
        <me:pop ref="Altamine1">4.36151e-11</me:pop>
        <me:pop ref="RC1.log">1.53391e-06</me:pop>
        <me:pop ref="Ring1.log">2.273e-09</me:pop>
        <me:pop ref="Formamide1">0.00238019</me:pop>
        <me:pop ref="Formaldehyde.log">0.0012313</me:pop>
      </me:population>
      <me:population time="0.0001" logTime="-4">
        <me:pop ref="CH2OO.log">0.995454</me:pop>
        <me:pop ref="APC">1.31523e-15</me:pop>
        <me:pop ref="Altamine1">4.35742e-11</me:pop>
        <me:pop ref="RC1.log">1.53247e-06</me:pop>
        <me:pop ref="Ring1.log">2.32764e-09</me:pop>
        <me:pop ref="Formamide1">0.0029951</me:pop>
        <me:pop ref="Formaldehyde.log">0.00154939</me:pop>
      </me:population>
      <me:population time="0.000125893" logTime="-3.9">
        <me:pop ref="CH2OO.log">0.994281</me:pop>
        <me:pop ref="APC">1.31368e-15</me:pop>
        <me:pop ref="Altamine1">4.35229e-11</me:pop>
        <me:pop ref="RC1.log">1.53066e-06</me:pop>
        <me:pop ref="Ring1.log">2.39636e-09</me:pop>
        <me:pop ref="Formamide1">0.00376841</me:pop>
        <me:pop ref="Formaldehyde.log">0.00194943</me:pop>
      </me:population>
      <me:population time="0.000158489" logTime="-3.8">
        <me:pop ref="CH2OO.log">0.992805</me:pop>
        <me:pop ref="APC">1.31173e-15</me:pop>
        <me:pop ref="Altamine1">4.34583e-11</me:pop>
        <me:pop ref="RC1.log">1.52839e-06</me:pop>
        <me:pop ref="Ring1.log">2.48276e-09</me:pop>
        <me:pop ref="Formamide1">0.00474065</me:pop>
        <me:pop ref="Formaldehyde.log">0.00245238</me:pop>
      </me:population>
      <me:population time="0.000199526" logTime="-3.7">
        <me:pop ref="CH2OO.log">0.990951</me:pop>
        <me:pop ref="APC">1.30928e-15</me:pop>
        <me:pop ref="Altamine1">4.33771e-11</me:pop>
        <me:pop ref="RC1.log">1.52554e-06</me:pop>
        <me:pop ref="Ring1.log">2.59134e-09</me:pop>
        <me:pop ref="Formamide1">0.00596258</me:pop>
        <me:pop ref="Formaldehyde.log">0.0030845</me:pop>
      </me:population>
      <me:population time="0.000251189" logTime="-3.6">
        <me:pop ref="CH2OO.log">0.988622</me:pop>
        <me:pop ref="APC">1.3062e-15</me:pop>
        <me:pop ref="Altamine1">4.32752e-11</me:pop>
        <me:pop ref="RC1.log">1.52195e-06</me:pop>
        <me:pop ref="Ring1.log">2.72775e-09</me:pop>
        <me:pop ref="Formamide1">0.00749765</me:pop>
        <me:pop ref="Formaldehyde.log">0.0038786</me:pop>
      </me:population>
      <me:population time="0.000316228" logTime="-3.5">
        <me:pop ref="CH2OO.log">0.985698</me:pop>
        <me:pop ref="APC">1.30234e-15</me:pop>
        <me:pop ref="Altamine1">4.31472e-11</me:pop>
        <me:pop ref="RC1.log">1.51745e-06</me:pop>
        <me:pop ref="Ring1.log">2.89903e-09</me:pop>
        <me:pop ref="Formamide1">0.00942506</me:pop>
        <me:pop ref="Formaldehyde.log">0.00487567</me:pop>
      </me:population>
      <me:population time="0.000398107" logTime="-3.4">
        <me:pop ref="CH2OO.log">0.982028</me:pop>
        <me:pop ref="APC">1.29749e-15</me:pop>
        <me:pop ref="Altamine1">4.29865e-11</me:pop>
        <me:pop ref="RC1.log">1.5118e-06</me:pop>
        <me:pop ref="Ring1.log">3.11394e-09</me:pop>
        <me:pop ref="Formamide1">0.0118434</me:pop>
        <me:pop ref="Formaldehyde.log">0.00612671</me:pop>
      </me:population>
      <me:population time="0.000501187" logTime="-3.3">
        <me:pop ref="CH2OO.log">0.977428</me:pop>
        <me:pop ref="APC">1.29141e-15</me:pop>
        <me:pop ref="Altamine1">4.27852e-11</me:pop>
        <me:pop ref="RC1.log">1.50472e-06</me:pop>
        <me:pop ref="Ring1.log">3.38335e-09</me:pop>
        <me:pop ref="Formamide1">0.0148752</me:pop>
        <me:pop ref="Formaldehyde.log">0.00769506</me:pop>
      </me:population>
      <me:population time="0.000630957" logTime="-3.2">
        <me:pop ref="CH2OO.log">0.971668</me:pop>
        <me:pop ref="APC">1.2838e-15</me:pop>
        <me:pop ref="Altamine1">4.2533e-11</me:pop>
        <me:pop ref="RC1.log">1.49585e-06</me:pop>
        <me:pop ref="Ring1.log">3.72073e-09</me:pop>
        <me:pop ref="Formamide1">0.0186717</me:pop>
        <me:pop ref="Formaldehyde.log">0.00965905</me:pop>
      </me:population>
      <me:population time="0.000794328" logTime="-3.1">
        <me:pop ref="CH2OO.log">0.964464</me:pop>
        <me:pop ref="APC">1.27428e-15</me:pop>
        <me:pop ref="Altamine1">4.22177e-11</me:pop>
        <me:pop ref="RC1.log">1.48476e-06</me:pop>
        <me:pop ref="Ring1.log">4.14264e-09</me:pop>
        <me:pop ref="Formamide1">0.0234195</me:pop>
        <me:pop ref="Formaldehyde.log">0.0121151</me:pop>
      </me:population>
      <me:population time="0.001" logTime="-3">
        <me:pop ref="CH2OO.log">0.955471</me:pop>
        <me:pop ref="APC">1.2624e-15</me:pop>
        <me:pop ref="Altamine1">4.1824e-11</me:pop>
        <me:pop ref="RC1.log">1.47092e-06</me:pop>
        <me:pop ref="Ring1.log">4.66934e-09</me:pop>
        <me:pop ref="Formamide1">0.0293466</me:pop>
        <me:pop ref="Formaldehyde.log">0.0151812</me:pop>
      </me:population>
      <me:population time="0.00125893" logTime="-2.9">
        <me:pop ref="CH2OO.log">0.944268</me:pop>
        <me:pop ref="APC">1.2476e-15</me:pop>
        <me:pop ref="Altamine1">4.13337e-11</me:pop>
        <me:pop ref="RC1.log">1.45367e-06</me:pop>
        <me:pop ref="Ring1.log">5.32545e-09</me:pop>
        <me:pop ref="Formamide1">0.0367298</me:pop>
        <me:pop ref="Formaldehyde.log">0.0190007</me:pop>
      </me:population>
      <me:population time="0.00158489" logTime="-2.8">
        <me:pop ref="CH2OO.log">0.930351</me:pop>
        <me:pop ref="APC">1.22921e-15</me:pop>
        <me:pop ref="Altamine1">4.07245e-11</me:pop>
        <me:pop ref="RC1.log">1.43225e-06</me:pop>
        <me:pop ref="Ring1.log">6.14051e-09</me:pop>
        <me:pop ref="Formamide1">0.0459018</me:pop>
        <me:pop ref="Formaldehyde.log">0.0237454</me:pop>
      </me:population>
      <me:population time="0.00199526" logTime="-2.7">
        <me:pop ref="CH2OO.log">0.913123</me:pop>
        <me:pop ref="APC">1.20645e-15</me:pop>
        <me:pop ref="Altamine1">3.99703e-11</me:pop>
        <me:pop ref="RC1.log">1.40572e-06</me:pop>
        <me:pop ref="Ring1.log">7.14955e-09</me:pop>
        <me:pop ref="Formamide1">0.0572566</me:pop>
        <me:pop ref="Formaldehyde.log">0.0296194</me:pop>
      </me:population>
      <me:population time="0.00251189" logTime="-2.6">
        <me:pop ref="CH2OO.log">0.891886</me:pop>
        <me:pop ref="APC">1.17839e-15</me:pop>
        <me:pop ref="Altamine1">3.90407e-11</me:pop>
        <me:pop ref="RC1.log">1.37303e-06</me:pop>
        <me:pop ref="Ring1.log">8.39333e-09</me:pop>
        <me:pop ref="Formamide1">0.071253</me:pop>
        <me:pop ref="Formaldehyde.log">0.0368598</me:pop>
      </me:population>
      <me:population time="0.00316228" logTime="-2.5">
        <me:pop ref="CH2OO.log">0.865851</me:pop>
        <me:pop ref="APC">1.14399e-15</me:pop>
        <me:pop ref="Altamine1">3.79011e-11</me:pop>
        <me:pop ref="RC1.log">1.33295e-06</me:pop>
        <me:pop ref="Ring1.log">9.9181e-09</me:pop>
        <me:pop ref="Formamide1">0.0884115</me:pop>
        <me:pop ref="Formaldehyde.log">0.0457361</me:pop>
      </me:population>
      <me:population time="0.00398107" logTime="-2.4">
        <me:pop ref="CH2OO.log">0.834153</me:pop>
        <me:pop ref="APC">1.10211e-15</me:pop>
        <me:pop ref="Altamine1">3.65136e-11</me:pop>
        <me:pop ref="RC1.log">1.28415e-06</me:pop>
        <me:pop ref="Ring1.log">1.17746e-08</me:pop>
        <me:pop ref="Formamide1">0.109302</me:pop>
        <me:pop ref="Formaldehyde.log">0.0565431</me:pop>
      </me:population>
      <me:population time="0.00501187" logTime="-2.3">
        <me:pop ref="CH2OO.log">0.795893</me:pop>
        <me:pop ref="APC">1.05156e-15</me:pop>
        <me:pop ref="Altamine1">3.48388e-11</me:pop>
        <me:pop ref="RC1.log">1.22525e-06</me:pop>
        <me:pop ref="Ring1.log">1.40154e-08</me:pop>
        <me:pop ref="Formamide1">0.134518</me:pop>
        <me:pop ref="Formaldehyde.log">0.0695876</me:pop>
      </me:population>
      <me:population time="0.00630957" logTime="-2.2">
        <me:pop ref="CH2OO.log">0.750211</me:pop>
        <me:pop ref="APC">9.91205e-16</me:pop>
        <me:pop ref="Altamine1">3.28391e-11</me:pop>
        <me:pop ref="RC1.log">1.15493e-06</me:pop>
        <me:pop ref="Ring1.log">1.66908e-08</me:pop>
        <me:pop ref="Formamide1">0.164626</me:pop>
        <me:pop ref="Formaldehyde.log">0.0851623</me:pop>
      </me:population>
      <me:population time="0.00794328" logTime="-2.1">
        <me:pop ref="CH2OO.log">0.696411</me:pop>
        <me:pop ref="APC">9.20122e-16</me:pop>
        <me:pop ref="Altamine1">3.04841e-11</me:pop>
        <me:pop ref="RC1.log">1.0721e-06</me:pop>
        <me:pop ref="Ring1.log">1.98417e-08</me:pop>
        <me:pop ref="Formamide1">0.200083</me:pop>
        <me:pop ref="Formaldehyde.log">0.103505</me:pop>
      </me:population>
      <me:population time="0.01" logTime="-2">
        <me:pop ref="CH2OO.log">0.634132</me:pop>
        <me:pop ref="APC">8.37837e-16</me:pop>
        <me:pop ref="Altamine1">2.7758e-11</me:pop>
        <me:pop ref="RC1.log">9.76226e-07</me:pop>
        <me:pop ref="Ring1.log">2.34892e-08</me:pop>
        <me:pop ref="Formamide1">0.241129</me:pop>
        <me:pop ref="Formaldehyde.log">0.124738</me:pop>
      </me:population>
      <me:population time="0.0125893" logTime="-1.9">
        <me:pop ref="CH2OO.log">0.563584</me:pop>
        <me:pop ref="APC">7.44627e-16</me:pop>
        <me:pop ref="Altamine1">2.46699e-11</me:pop>
        <me:pop ref="RC1.log">8.6762e-07</me:pop>
        <me:pop ref="Ring1.log">2.7621e-08</me:pop>
        <me:pop ref="Formamide1">0.287624</me:pop>
        <me:pop ref="Formaldehyde.log">0.148791</me:pop>
      </me:population>
      <me:population time="0.0158489" logTime="-1.8">
        <me:pop ref="CH2OO.log">0.48582</me:pop>
        <me:pop ref="APC">6.41883e-16</me:pop>
        <me:pop ref="Altamine1">2.12659e-11</me:pop>
        <me:pop ref="RC1.log">7.47905e-07</me:pop>
        <me:pop ref="Ring1.log">3.21754e-08</me:pop>
        <me:pop ref="Formamide1">0.338875</me:pop>
        <me:pop ref="Formaldehyde.log">0.175303</me:pop>
      </me:population>
      <me:population time="0.0199526" logTime="-1.7">
        <me:pop ref="CH2OO.log">0.402992</me:pop>
        <me:pop ref="APC">5.32447e-16</me:pop>
        <me:pop ref="Altamine1">1.76403e-11</me:pop>
        <me:pop ref="RC1.log">6.20394e-07</me:pop>
        <me:pop ref="Ring1.log">3.70264e-08</me:pop>
        <me:pop ref="Formamide1">0.393465</me:pop>
        <me:pop ref="Formaldehyde.log">0.203543</me:pop>
      </me:population>
      <me:population time="0.0251189" logTime="-1.6">
        <me:pop ref="CH2OO.log">0.318492</me:pop>
        <me:pop ref="APC">4.20802e-16</me:pop>
        <me:pop ref="Altamine1">1.39414e-11</me:pop>
        <me:pop ref="RC1.log">4.90308e-07</me:pop>
        <me:pop ref="Ring1.log">4.19753e-08</me:pop>
        <me:pop ref="Formamide1">0.449156</me:pop>
        <me:pop ref="Formaldehyde.log">0.232352</me:pop>
      </me:population>
      <me:population time="0.0316228" logTime="-1.5">
        <me:pop ref="CH2OO.log">0.23683</me:pop>
        <me:pop ref="APC">3.12909e-16</me:pop>
        <me:pop ref="Altamine1">1.03668e-11</me:pop>
        <me:pop ref="RC1.log">3.64593e-07</me:pop>
        <me:pop ref="Ring1.log">4.6758e-08</me:pop>
        <me:pop ref="Formamide1">0.502975</me:pop>
        <me:pop ref="Formaldehyde.log">0.260194</me:pop>
      </me:population>
      <me:population time="0.0398107" logTime="-1.4">
        <me:pop ref="CH2OO.log">0.163104</me:pop>
        <me:pop ref="APC">2.15498e-16</me:pop>
        <me:pop ref="Altamine1">7.13957e-12</me:pop>
        <me:pop ref="RC1.log">2.51093e-07</me:pop>
        <me:pop ref="Ring1.log">5.1076e-08</me:pop>
        <me:pop ref="Formamide1">0.551566</me:pop>
        <me:pop ref="Formaldehyde.log">0.28533</me:pop>
      </me:population>
      <me:population time="0.0501187" logTime="-1.3">
        <me:pop ref="CH2OO.log">0.101988</me:pop>
        <me:pop ref="APC">1.34751e-16</me:pop>
        <me:pop ref="Altamine1">4.46436e-12</me:pop>
        <me:pop ref="RC1.log">1.57008e-07</me:pop>
        <me:pop ref="Ring1.log">5.46553e-08</me:pop>
        <me:pop ref="Formamide1">0.591845</me:pop>
        <me:pop ref="Formaldehyde.log">0.306167</me:pop>
      </me:population>
      <me:population time="0.0630957" logTime="-1.2">
        <me:pop ref="CH2OO.log">0.0564728</me:pop>
        <me:pop ref="APC">7.46138e-17</me:pop>
        <me:pop ref="Altamine1">2.472e-12</me:pop>
        <me:pop ref="RC1.log">8.69381e-08</me:pop>
        <me:pop ref="Ring1.log">5.7321e-08</me:pop>
        <me:pop ref="Formamide1">0.621842</me:pop>
        <me:pop ref="Formaldehyde.log">0.321685</me:pop>
      </me:population>
      <me:population time="0.0794328" logTime="-1.1">
        <me:pop ref="CH2OO.log">0.0268324</me:pop>
        <me:pop ref="APC">3.54519e-17</me:pop>
        <me:pop ref="Altamine1">1.17454e-12</me:pop>
        <me:pop ref="RC1.log">4.13076e-08</me:pop>
        <me:pop ref="Ring1.log">5.9057e-08</me:pop>
        <me:pop ref="Formamide1">0.641377</me:pop>
        <me:pop ref="Formaldehyde.log">0.33179</me:pop>
      </me:population>
      <me:population time="0.1" logTime="-1">
        <me:pop ref="CH2OO.log">0.0105148</me:pop>
        <me:pop ref="APC">1.38925e-17</me:pop>
        <me:pop ref="Altamine1">4.60264e-13</me:pop>
        <me:pop ref="RC1.log">1.61871e-08</me:pop>
        <me:pop ref="Ring1.log">6.00126e-08</me:pop>
        <me:pop ref="Formamide1">0.652132</me:pop>
        <me:pop ref="Formaldehyde.log">0.337354</me:pop>
      </me:population>
      <me:population time="0.125893" logTime="-0.9">
        <me:pop ref="CH2OO.log">0.0032329</me:pop>
        <me:pop ref="APC">4.27142e-18</me:pop>
        <me:pop ref="Altamine1">1.41515e-13</me:pop>
        <me:pop ref="RC1.log">4.97695e-09</me:pop>
        <me:pop ref="Ring1.log">6.04391e-08</me:pop>
        <me:pop ref="Formamide1">0.656931</me:pop>
        <me:pop ref="Formaldehyde.log">0.339836</me:pop>
      </me:population>
      <me:population time="0.158489" logTime="-0.8">
        <me:pop ref="CH2OO.log">0.000732425</me:pop>
        <me:pop ref="APC">9.67705e-19</me:pop>
        <me:pop ref="Altamine1">3.20606e-14</me:pop>
        <me:pop ref="RC1.log">1.12755e-09</me:pop>
        <me:pop ref="Ring1.log">6.05856e-08</me:pop>
        <me:pop ref="Formamide1">0.658579</me:pop>
        <me:pop ref="Formaldehyde.log">0.340689</me:pop>
      </me:population>
      <me:population time="0.199526" logTime="-0.7">
        <me:pop ref="CH2OO.log">0.000112972</me:pop>
        <me:pop ref="APC">1.49262e-19</me:pop>
        <me:pop ref="Altamine1">4.94515e-15</me:pop>
        <me:pop ref="RC1.log">1.73917e-10</me:pop>
        <me:pop ref="Ring1.log">6.06219e-08</me:pop>
        <me:pop ref="Formamide1">0.658987</me:pop>
        <me:pop ref="Formaldehyde.log">0.3409</me:pop>
      </me:population>
      <me:population time="0.251189" logTime="-0.6">
        <me:pop ref="CH2OO.log">1.07395e-05</me:pop>
        <me:pop ref="APC">1.41894e-20</me:pop>
        <me:pop ref="Altamine1">4.70103e-16</me:pop>
        <me:pop ref="RC1.log">1.65331e-11</me:pop>
        <me:pop ref="Ring1.log">6.06278e-08</me:pop>
        <me:pop ref="Formamide1">0.659054</me:pop>
        <me:pop ref="Formaldehyde.log">0.340935</me:pop>
      </me:population>
      <me:population time="0.316228" logTime="-0.5">
        <me:pop ref="CH2OO.log">5.55112e-07</me:pop>
        <me:pop ref="APC">7.33433e-22</me:pop>
        <me:pop ref="Altamine1">2.4299e-17</me:pop>
        <me:pop ref="RC1.log">8.54577e-13</me:pop>
        <me:pop ref="Ring1.log">6.06284e-08</me:pop>
        <me:pop ref="Formamide1">0.659061</me:pop>
        <me:pop ref="Formaldehyde.log">0.340938</me:pop>
      </me:population>
      <me:population time="0.398107" logTime="-0.4">
        <me:pop ref="CH2OO.log">1.33242e-08</me:pop>
        <me:pop ref="APC">1.76044e-23</me:pop>
        <me:pop ref="Altamine1">5.83253e-19</me:pop>
        <me:pop ref="RC1.log">2.05122e-14</me:pop>
        <me:pop ref="Ring1.log">6.06285e-08</me:pop>
        <me:pop ref="Formamide1">0.659061</me:pop>
        <me:pop ref="Formaldehyde.log">0.340938</me:pop>
      </me:population>
      <me:population time="0.501187" logTime="-0.3">
        <me:pop ref="CH2OO.log">1.21762e-10</me:pop>
        <me:pop ref="APC">1.60876e-25</me:pop>
        <me:pop ref="Altamine1">5.33891e-21</me:pop>
        <me:pop ref="RC1.log">1.87449e-16</me:pop>
        <me:pop ref="Ring1.log">6.06285e-08</me:pop>
        <me:pop ref="Formamide1">0.659062</me:pop>
        <me:pop ref="Formaldehyde.log">0.340938</me:pop>
      </me:population>
      <me:population time="0.630957" logTime="-0.2">
        <me:pop ref="CH2OO.log">3.29912e-13</me:pop>
        <me:pop ref="APC">4.35895e-28</me:pop>
        <me:pop ref="Altamine1">2.34358e-23</me:pop>
        <me:pop ref="RC1.log">5.0789e-19</me:pop>
        <me:pop ref="Ring1.log">6.06285e-08</me:pop>
        <me:pop ref="Formamide1">0.659062</me:pop>
        <me:pop ref="Formaldehyde.log">0.340938</me:pop>
      </me:population>
      <me:population time="0.794328" logTime="-0.1">
        <me:pop ref="CH2OO.log">1.93462e-16</me:pop>
        <me:pop ref="APC">2.58938e-31</me:pop>
        <me:pop ref="Altamine1">9.00294e-24</me:pop>
        <me:pop ref="RC1.log">2.97828e-22</me:pop>
        <me:pop ref="Ring1.log">6.06285e-08</me:pop>
        <me:pop ref="Formamide1">0.659062</me:pop>
        <me:pop ref="Formaldehyde.log">0.340938</me:pop>
      </me:population>
      <me:population time="1" logTime="0">
        <me:pop ref="CH2OO.log">1.65194e-20</me:pop>
        <me:pop ref="APC">3.35109e-33</me:pop>
        <me:pop ref="Altamine1">8.99447e-24</me:pop>
        <me:pop ref="RC1.log">2.54312e-26</me:pop>
        <me:pop ref="Ring1.log">6.06285e-08</me:pop>
        <me:pop ref="Formamide1">0.659062</me:pop>
        <me:pop ref="Formaldehyde.log">0.340938</me:pop>
      </me:population>
      <me:population time="1.25893" logTime="0.1">
        <me:pop ref="CH2OO.log">1.24719e-25</me:pop>
        <me:pop ref="APC">3.32926e-33</me:pop>
        <me:pop ref="Altamine1">8.99447e-24</me:pop>
        <me:pop ref="RC1.log">1.92001e-31</me:pop>
        <me:pop ref="Ring1.log">6.06285e-08</me:pop>
        <me:pop ref="Formamide1">0.659062</me:pop>
        <me:pop ref="Formaldehyde.log">0.340938</me:pop>
      </me:population>
      <me:population time="1.58489" logTime="0.2">
        <me:pop ref="CH2OO.log">4.44258e-32</me:pop>
        <me:pop ref="APC">3.32926e-33</me:pop>
        <me:pop ref="Altamine1">8.99447e-24</me:pop>
        <me:pop ref="RC1.log">6.83922e-38</me:pop>
        <me:pop ref="Ring1.log">6.06285e-08</me:pop>
        <me:pop ref="Formamide1">0.659062</me:pop>
        <me:pop ref="Formaldehyde.log">0.340938</me:pop>
      </me:population>
      <me:population time="1.99526" logTime="0.3">
        <me:pop ref="CH2OO.log">4.39009e-40</me:pop>
        <me:pop ref="APC">3.32926e-33</me:pop>
        <me:pop ref="Altamine1">8.99447e-24</me:pop>
        <me:pop ref="RC1.log">7.49492e-46</me:pop>
        <me:pop ref="Ring1.log">6.06285e-08</me:pop>
        <me:pop ref="Formamide1">0.659062</me:pop>
        <me:pop ref="Formaldehyde.log">0.340938</me:pop>
      </me:population>
      <me:population time="2.51189" logTime="0.4">
        <me:pop ref="CH2OO.log">1.0039e-40</me:pop>
        <me:pop ref="APC">3.32926e-33</me:pop>
        <me:pop ref="Altamine1">8.99447e-24</me:pop>
        <me:pop ref="RC1.log">2.28198e-46</me:pop>
        <me:pop ref="Ring1.log">6.06285e-08</me:pop>
        <me:pop ref="Formamide1">0.659062</me:pop>
        <me:pop ref="Formaldehyde.log">0.340938</me:pop>
      </me:population>
      <me:population time="3.16228" logTime="0.5">
        <me:pop ref="CH2OO.log">1.0039e-40</me:pop>
        <me:pop ref="APC">3.32926e-33</me:pop>
        <me:pop ref="Altamine1">8.99447e-24</me:pop>
        <me:pop ref="RC1.log">2.28198e-46</me:pop>
        <me:pop ref="Ring1.log">6.06285e-08</me:pop>
        <me:pop ref="Formamide1">0.659062</me:pop>
        <me:pop ref="Formaldehyde.log">0.340938</me:pop>
      </me:population>
      <me:population time="3.98107" logTime="0.6">
        <me:pop ref="CH2OO.log">1.0039e-40</me:pop>
        <me:pop ref="APC">3.32926e-33</me:pop>
        <me:pop ref="Altamine1">8.99447e-24</me:pop>
        <me:pop ref="RC1.log">2.28198e-46</me:pop>
        <me:pop ref="Ring1.log">6.06285e-08</me:pop>
        <me:pop ref="Formamide1">0.659062</me:pop>
        <me:pop ref="Formaldehyde.log">0.340938</me:pop>
      </me:population>
      <me:population time="5.01187" logTime="0.7">
        <me:pop ref="CH2OO.log">1.0039e-40</me:pop>
        <me:pop ref="APC">3.32926e-33</me:pop>
        <me:pop ref="Altamine1">8.99447e-24</me:pop>
        <me:pop ref="RC1.log">2.28198e-46</me:pop>
        <me:pop ref="Ring1.log">6.06285e-08</me:pop>
        <me:pop ref="Formamide1">0.659062</me:pop>
        <me:pop ref="Formaldehyde.log">0.340938</me:pop>
      </me:population>
      <me:population time="6.30957" logTime="0.8">
        <me:pop ref="CH2OO.log">1.0039e-40</me:pop>
        <me:pop ref="APC">3.32926e-33</me:pop>
        <me:pop ref="Altamine1">8.99447e-24</me:pop>
        <me:pop ref="RC1.log">2.28198e-46</me:pop>
        <me:pop ref="Ring1.log">6.06285e-08</me:pop>
        <me:pop ref="Formamide1">0.659062</me:pop>
        <me:pop ref="Formaldehyde.log">0.340938</me:pop>
      </me:population>
      <me:population time="7.94328" logTime="0.9">
        <me:pop ref="CH2OO.log">1.0039e-40</me:pop>
        <me:pop ref="APC">3.32926e-33</me:pop>
        <me:pop ref="Altamine1">8.99447e-24</me:pop>
        <me:pop ref="RC1.log">2.28198e-46</me:pop>
        <me:pop ref="Ring1.log">6.06285e-08</me:pop>
        <me:pop ref="Formamide1">0.659062</me:pop>
        <me:pop ref="Formaldehyde.log">0.340938</me:pop>
      </me:population>
      <me:population time="10" logTime="1">
        <me:pop ref="CH2OO.log">1.0039e-40</me:pop>
        <me:pop ref="APC">3.32926e-33</me:pop>
        <me:pop ref="Altamine1">8.99447e-24</me:pop>
        <me:pop ref="RC1.log">2.28198e-46</me:pop>
        <me:pop ref="Ring1.log">6.06285e-08</me:pop>
        <me:pop ref="Formamide1">0.659062</me:pop>
        <me:pop ref="Formaldehyde.log">0.340938</me:pop>
      </me:population>
      <me:population time="12.5893" logTime="1.1">
        <me:pop ref="CH2OO.log">1.0039e-40</me:pop>
        <me:pop ref="APC">3.32926e-33</me:pop>
        <me:pop ref="Altamine1">8.99447e-24</me:pop>
        <me:pop ref="RC1.log">2.28198e-46</me:pop>
        <me:pop ref="Ring1.log">6.06285e-08</me:pop>
        <me:pop ref="Formamide1">0.659062</me:pop>
        <me:pop ref="Formaldehyde.log">0.340938</me:pop>
      </me:population>
      <me:population time="15.8489" logTime="1.2">
        <me:pop ref="CH2OO.log">1.0039e-40</me:pop>
        <me:pop ref="APC">3.32926e-33</me:pop>
        <me:pop ref="Altamine1">8.99447e-24</me:pop>
        <me:pop ref="RC1.log">2.28198e-46</me:pop>
        <me:pop ref="Ring1.log">6.06285e-08</me:pop>
        <me:pop ref="Formamide1">0.659062</me:pop>
        <me:pop ref="Formaldehyde.log">0.340938</me:pop>
      </me:population>
      <me:population time="19.9526" logTime="1.3">
        <me:pop ref="CH2OO.log">1.0039e-40</me:pop>
        <me:pop ref="APC">3.32926e-33</me:pop>
        <me:pop ref="Altamine1">8.99447e-24</me:pop>
        <me:pop ref="RC1.log">2.28198e-46</me:pop>
        <me:pop ref="Ring1.log">6.06285e-08</me:pop>
        <me:pop ref="Formamide1">0.659062</me:pop>
        <me:pop ref="Formaldehyde.log">0.340938</me:pop>
      </me:population>
      <me:population time="25.1189" logTime="1.4">
        <me:pop ref="CH2OO.log">1.0039e-40</me:pop>
        <me:pop ref="APC">3.32926e-33</me:pop>
        <me:pop ref="Altamine1">8.99447e-24</me:pop>
        <me:pop ref="RC1.log">2.28198e-46</me:pop>
        <me:pop ref="Ring1.log">6.06285e-08</me:pop>
        <me:pop ref="Formamide1">0.659062</me:pop>
        <me:pop ref="Formaldehyde.log">0.340938</me:pop>
      </me:population>
      <me:population time="31.6228" logTime="1.5">
        <me:pop ref="CH2OO.log">1.0039e-40</me:pop>
        <me:pop ref="APC">3.32926e-33</me:pop>
        <me:pop ref="Altamine1">8.99447e-24</me:pop>
        <me:pop ref="RC1.log">2.28198e-46</me:pop>
        <me:pop ref="Ring1.log">6.06285e-08</me:pop>
        <me:pop ref="Formamide1">0.659062</me:pop>
        <me:pop ref="Formaldehyde.log">0.340938</me:pop>
      </me:population>
      <me:population time="39.8107" logTime="1.6">
        <me:pop ref="CH2OO.log">1.0039e-40</me:pop>
        <me:pop ref="APC">3.32926e-33</me:pop>
        <me:pop ref="Altamine1">8.99447e-24</me:pop>
        <me:pop ref="RC1.log">2.28198e-46</me:pop>
        <me:pop ref="Ring1.log">6.06285e-08</me:pop>
        <me:pop ref="Formamide1">0.659062</me:pop>
        <me:pop ref="Formaldehyde.log">0.340938</me:pop>
      </me:population>
      <me:population time="50.1187" logTime="1.7">
        <me:pop ref="CH2OO.log">1.0039e-40</me:pop>
        <me:pop ref="APC">3.32926e-33</me:pop>
        <me:pop ref="Altamine1">8.99447e-24</me:pop>
        <me:pop ref="RC1.log">2.28198e-46</me:pop>
        <me:pop ref="Ring1.log">6.06285e-08</me:pop>
        <me:pop ref="Formamide1">0.659062</me:pop>
        <me:pop ref="Formaldehyde.log">0.340938</me:pop>
      </me:population>
      <me:population time="63.0957" logTime="1.8">
        <me:pop ref="CH2OO.log">1.0039e-40</me:pop>
        <me:pop ref="APC">3.32926e-33</me:pop>
        <me:pop ref="Altamine1">8.99447e-24</me:pop>
        <me:pop ref="RC1.log">2.28198e-46</me:pop>
        <me:pop ref="Ring1.log">6.06285e-08</me:pop>
        <me:pop ref="Formamide1">0.659062</me:pop>
        <me:pop ref="Formaldehyde.log">0.340938</me:pop>
      </me:population>
      <me:population time="79.4328" logTime="1.9">
        <me:pop ref="CH2OO.log">1.0039e-40</me:pop>
        <me:pop ref="APC">3.32926e-33</me:pop>
        <me:pop ref="Altamine1">8.99447e-24</me:pop>
        <me:pop ref="RC1.log">2.28198e-46</me:pop>
        <me:pop ref="Ring1.log">6.06285e-08</me:pop>
        <me:pop ref="Formamide1">0.659062</me:pop>
        <me:pop ref="Formaldehyde.log">0.340938</me:pop>
      </me:population>
      <me:population time="100" logTime="2">
        <me:pop ref="CH2OO.log">1.0039e-40</me:pop>
        <me:pop ref="APC">3.32926e-33</me:pop>
        <me:pop ref="Altamine1">8.99447e-24</me:pop>
        <me:pop ref="RC1.log">2.28198e-46</me:pop>
        <me:pop ref="Ring1.log">6.06285e-08</me:pop>
        <me:pop ref="Formamide1">0.659062</me:pop>
        <me:pop ref="Formaldehyde.log">0.340938</me:pop>
      </me:population>
      <me:population time="125.893" logTime="2.1">
        <me:pop ref="CH2OO.log">1.0039e-40</me:pop>
        <me:pop ref="APC">3.32926e-33</me:pop>
        <me:pop ref="Altamine1">8.99447e-24</me:pop>
        <me:pop ref="RC1.log">2.28198e-46</me:pop>
        <me:pop ref="Ring1.log">6.06285e-08</me:pop>
        <me:pop ref="Formamide1">0.659062</me:pop>
        <me:pop ref="Formaldehyde.log">0.340938</me:pop>
      </me:population>
      <me:population time="158.489" logTime="2.2">
        <me:pop ref="CH2OO.log">1.0039e-40</me:pop>
        <me:pop ref="APC">3.32926e-33</me:pop>
        <me:pop ref="Altamine1">8.99447e-24</me:pop>
        <me:pop ref="RC1.log">2.28198e-46</me:pop>
        <me:pop ref="Ring1.log">6.06285e-08</me:pop>
        <me:pop ref="Formamide1">0.659062</me:pop>
        <me:pop ref="Formaldehyde.log">0.340938</me:pop>
      </me:population>
      <me:population time="199.526" logTime="2.3">
        <me:pop ref="CH2OO.log">1.0039e-40</me:pop>
        <me:pop ref="APC">3.32926e-33</me:pop>
        <me:pop ref="Altamine1">8.99447e-24</me:pop>
        <me:pop ref="RC1.log">2.28197e-46</me:pop>
        <me:pop ref="Ring1.log">6.06285e-08</me:pop>
        <me:pop ref="Formamide1">0.659062</me:pop>
        <me:pop ref="Formaldehyde.log">0.340938</me:pop>
      </me:population>
      <me:population time="251.189" logTime="2.4">
        <me:pop ref="CH2OO.log">1.0039e-40</me:pop>
        <me:pop ref="APC">3.32926e-33</me:pop>
        <me:pop ref="Altamine1">8.99447e-24</me:pop>
        <me:pop ref="RC1.log">2.28197e-46</me:pop>
        <me:pop ref="Ring1.log">6.06284e-08</me:pop>
        <me:pop ref="Formamide1">0.659062</me:pop>
        <me:pop ref="Formaldehyde.log">0.340938</me:pop>
      </me:population>
      <me:population time="316.228" logTime="2.5">
        <me:pop ref="CH2OO.log">1.0039e-40</me:pop>
        <me:pop ref="APC">3.32926e-33</me:pop>
        <me:pop ref="Altamine1">8.99447e-24</me:pop>
        <me:pop ref="RC1.log">2.28197e-46</me:pop>
        <me:pop ref="Ring1.log">6.06284e-08</me:pop>
        <me:pop ref="Formamide1">0.659062</me:pop>
        <me:pop ref="Formaldehyde.log">0.340938</me:pop>
      </me:population>
      <me:population time="398.107" logTime="2.6">
        <me:pop ref="CH2OO.log">1.0039e-40</me:pop>
        <me:pop ref="APC">3.32926e-33</me:pop>
        <me:pop ref="Altamine1">8.99447e-24</me:pop>
        <me:pop ref="RC1.log">2.28197e-46</me:pop>
        <me:pop ref="Ring1.log">6.06284e-08</me:pop>
        <me:pop ref="Formamide1">0.659062</me:pop>
        <me:pop ref="Formaldehyde.log">0.340938</me:pop>
      </me:population>
      <me:population time="501.187" logTime="2.7">
        <me:pop ref="CH2OO.log">1.0039e-40</me:pop>
        <me:pop ref="APC">3.32926e-33</me:pop>
        <me:pop ref="Altamine1">8.99447e-24</me:pop>
        <me:pop ref="RC1.log">2.28197e-46</me:pop>
        <me:pop ref="Ring1.log">6.06284e-08</me:pop>
        <me:pop ref="Formamide1">0.659062</me:pop>
        <me:pop ref="Formaldehyde.log">0.340938</me:pop>
      </me:population>
      <me:population time="630.957" logTime="2.8">
        <me:pop ref="CH2OO.log">1.0039e-40</me:pop>
        <me:pop ref="APC">3.32926e-33</me:pop>
        <me:pop ref="Altamine1">8.99447e-24</me:pop>
        <me:pop ref="RC1.log">2.28197e-46</me:pop>
        <me:pop ref="Ring1.log">6.06284e-08</me:pop>
        <me:pop ref="Formamide1">0.659062</me:pop>
        <me:pop ref="Formaldehyde.log">0.340938</me:pop>
      </me:population>
      <me:population time="794.328" logTime="2.9">
        <me:pop ref="CH2OO.log">1.0039e-40</me:pop>
        <me:pop ref="APC">3.32926e-33</me:pop>
        <me:pop ref="Altamine1">8.99447e-24</me:pop>
        <me:pop ref="RC1.log">2.28197e-46</me:pop>
        <me:pop ref="Ring1.log">6.06284e-08</me:pop>
        <me:pop ref="Formamide1">0.659062</me:pop>
        <me:pop ref="Formaldehyde.log">0.340938</me:pop>
      </me:population>
      <me:population time="1000" logTime="3">
        <me:pop ref="CH2OO.log">1.0039e-40</me:pop>
        <me:pop ref="APC">3.32926e-33</me:pop>
        <me:pop ref="Altamine1">8.99447e-24</me:pop>
        <me:pop ref="RC1.log">2.28197e-46</me:pop>
        <me:pop ref="Ring1.log">6.06284e-08</me:pop>
        <me:pop ref="Formamide1">0.659062</me:pop>
        <me:pop ref="Formaldehyde.log">0.340938</me:pop>
      </me:population>
      <me:population time="1258.93" logTime="3.1">
        <me:pop ref="CH2OO.log">1.00389e-40</me:pop>
        <me:pop ref="APC">3.32926e-33</me:pop>
        <me:pop ref="Altamine1">8.99448e-24</me:pop>
        <me:pop ref="RC1.log">2.28197e-46</me:pop>
        <me:pop ref="Ring1.log">6.06284e-08</me:pop>
        <me:pop ref="Formamide1">0.659062</me:pop>
        <me:pop ref="Formaldehyde.log">0.340938</me:pop>
      </me:population>
      <me:population time="1584.89" logTime="3.2">
        <me:pop ref="CH2OO.log">1.00389e-40</me:pop>
        <me:pop ref="APC">3.32925e-33</me:pop>
        <me:pop ref="Altamine1">8.99448e-24</me:pop>
        <me:pop ref="RC1.log">2.28197e-46</me:pop>
        <me:pop ref="Ring1.log">6.06283e-08</me:pop>
        <me:pop ref="Formamide1">0.659062</me:pop>
        <me:pop ref="Formaldehyde.log">0.340938</me:pop>
      </me:population>
      <me:population time="1995.26" logTime="3.3">
        <me:pop ref="CH2OO.log">1.00389e-40</me:pop>
        <me:pop ref="APC">3.32925e-33</me:pop>
        <me:pop ref="Altamine1">8.99448e-24</me:pop>
        <me:pop ref="RC1.log">2.28197e-46</me:pop>
        <me:pop ref="Ring1.log">6.06283e-08</me:pop>
        <me:pop ref="Formamide1">0.659062</me:pop>
        <me:pop ref="Formaldehyde.log">0.340938</me:pop>
      </me:population>
      <me:population time="2511.89" logTime="3.4">
        <me:pop ref="CH2OO.log">1.00389e-40</me:pop>
        <me:pop ref="APC">3.32925e-33</me:pop>
        <me:pop ref="Altamine1">8.99449e-24</me:pop>
        <me:pop ref="RC1.log">2.28197e-46</me:pop>
        <me:pop ref="Ring1.log">6.06283e-08</me:pop>
        <me:pop ref="Formamide1">0.659062</me:pop>
        <me:pop ref="Formaldehyde.log">0.340938</me:pop>
      </me:population>
      <me:population time="3162.28" logTime="3.5">
        <me:pop ref="CH2OO.log">1.00389e-40</me:pop>
        <me:pop ref="APC">3.32925e-33</me:pop>
        <me:pop ref="Altamine1">8.99449e-24</me:pop>
        <me:pop ref="RC1.log">2.28197e-46</me:pop>
        <me:pop ref="Ring1.log">6.06282e-08</me:pop>
        <me:pop ref="Formamide1">0.659062</me:pop>
        <me:pop ref="Formaldehyde.log">0.340938</me:pop>
      </me:population>
      <me:population time="3981.07" logTime="3.6">
        <me:pop ref="CH2OO.log">1.00389e-40</me:pop>
        <me:pop ref="APC">3.32924e-33</me:pop>
        <me:pop ref="Altamine1">8.9945e-24</me:pop>
        <me:pop ref="RC1.log">2.28196e-46</me:pop>
        <me:pop ref="Ring1.log">6.06281e-08</me:pop>
        <me:pop ref="Formamide1">0.659062</me:pop>
        <me:pop ref="Formaldehyde.log">0.340938</me:pop>
      </me:population>
      <me:population time="5011.87" logTime="3.7">
        <me:pop ref="CH2OO.log">1.00389e-40</me:pop>
        <me:pop ref="APC">3.32924e-33</me:pop>
        <me:pop ref="Altamine1">8.99451e-24</me:pop>
        <me:pop ref="RC1.log">2.28196e-46</me:pop>
        <me:pop ref="Ring1.log">6.06281e-08</me:pop>
        <me:pop ref="Formamide1">0.659062</me:pop>
        <me:pop ref="Formaldehyde.log">0.340938</me:pop>
      </me:population>
      <me:population time="6309.57" logTime="3.8">
        <me:pop ref="CH2OO.log">1.00389e-40</me:pop>
        <me:pop ref="APC">3.32923e-33</me:pop>
        <me:pop ref="Altamine1">8.99452e-24</me:pop>
        <me:pop ref="RC1.log">2.28196e-46</me:pop>
        <me:pop ref="Ring1.log">6.0628e-08</me:pop>
        <me:pop ref="Formamide1">0.659062</me:pop>
        <me:pop ref="Formaldehyde.log">0.340938</me:pop>
      </me:population>
      <me:population time="7943.28" logTime="3.9">
        <me:pop ref="CH2OO.log">1.00389e-40</me:pop>
        <me:pop ref="APC">3.32923e-33</me:pop>
        <me:pop ref="Altamine1">8.99453e-24</me:pop>
        <me:pop ref="RC1.log">2.28195e-46</me:pop>
        <me:pop ref="Ring1.log">6.06278e-08</me:pop>
        <me:pop ref="Formamide1">0.659062</me:pop>
        <me:pop ref="Formaldehyde.log">0.340938</me:pop>
      </me:population>
      <me:population time="10000" logTime="4">
        <me:pop ref="CH2OO.log">1.00388e-40</me:pop>
        <me:pop ref="APC">3.32922e-33</me:pop>
        <me:pop ref="Altamine1">8.99454e-24</me:pop>
        <me:pop ref="RC1.log">2.28194e-46</me:pop>
        <me:pop ref="Ring1.log">6.06277e-08</me:pop>
        <me:pop ref="Formamide1">0.659062</me:pop>
        <me:pop ref="Formaldehyde.log">0.340938</me:pop>
      </me:population>
      <me:population time="12589.3" logTime="4.1">
        <me:pop ref="CH2OO.log">1.00388e-40</me:pop>
        <me:pop ref="APC">3.3292e-33</me:pop>
        <me:pop ref="Altamine1">8.99456e-24</me:pop>
        <me:pop ref="RC1.log">2.28194e-46</me:pop>
        <me:pop ref="Ring1.log">6.06274e-08</me:pop>
        <me:pop ref="Formamide1">0.659062</me:pop>
        <me:pop ref="Formaldehyde.log">0.340938</me:pop>
      </me:population>
      <me:population time="15848.9" logTime="4.2">
        <me:pop ref="CH2OO.log">1.00388e-40</me:pop>
        <me:pop ref="APC">3.32919e-33</me:pop>
        <me:pop ref="Altamine1">8.99459e-24</me:pop>
        <me:pop ref="RC1.log">2.28193e-46</me:pop>
        <me:pop ref="Ring1.log">6.06272e-08</me:pop>
        <me:pop ref="Formamide1">0.659062</me:pop>
        <me:pop ref="Formaldehyde.log">0.340938</me:pop>
      </me:population>
      <me:population time="19952.6" logTime="4.3">
        <me:pop ref="CH2OO.log">1.00387e-40</me:pop>
        <me:pop ref="APC">3.32917e-33</me:pop>
        <me:pop ref="Altamine1">8.99462e-24</me:pop>
        <me:pop ref="RC1.log">2.28191e-46</me:pop>
        <me:pop ref="Ring1.log">6.06268e-08</me:pop>
        <me:pop ref="Formamide1">0.659062</me:pop>
        <me:pop ref="Formaldehyde.log">0.340938</me:pop>
      </me:population>
      <me:population time="25118.9" logTime="4.4">
        <me:pop ref="CH2OO.log">1.00386e-40</me:pop>
        <me:pop ref="APC">3.32915e-33</me:pop>
        <me:pop ref="Altamine1">8.99466e-24</me:pop>
        <me:pop ref="RC1.log">2.2819e-46</me:pop>
        <me:pop ref="Ring1.log">6.06264e-08</me:pop>
        <me:pop ref="Formamide1">0.659062</me:pop>
        <me:pop ref="Formaldehyde.log">0.340938</me:pop>
      </me:population>
      <me:population time="31622.8" logTime="4.5">
        <me:pop ref="CH2OO.log">1.00385e-40</me:pop>
        <me:pop ref="APC">3.32912e-33</me:pop>
        <me:pop ref="Altamine1">8.99471e-24</me:pop>
        <me:pop ref="RC1.log">2.28188e-46</me:pop>
        <me:pop ref="Ring1.log">6.06259e-08</me:pop>
        <me:pop ref="Formamide1">0.659062</me:pop>
        <me:pop ref="Formaldehyde.log">0.340938</me:pop>
      </me:population>
      <me:population time="39810.7" logTime="4.6">
        <me:pop ref="CH2OO.log">1.00384e-40</me:pop>
        <me:pop ref="APC">3.32908e-33</me:pop>
        <me:pop ref="Altamine1">8.99477e-24</me:pop>
        <me:pop ref="RC1.log">2.28185e-46</me:pop>
        <me:pop ref="Ring1.log">6.06252e-08</me:pop>
        <me:pop ref="Formamide1">0.659062</me:pop>
        <me:pop ref="Formaldehyde.log">0.340938</me:pop>
      </me:population>
      <me:population time="50118.7" logTime="4.7">
        <me:pop ref="CH2OO.log">1.00383e-40</me:pop>
        <me:pop ref="APC">3.32904e-33</me:pop>
        <me:pop ref="Altamine1">8.99485e-24</me:pop>
        <me:pop ref="RC1.log">2.28182e-46</me:pop>
        <me:pop ref="Ring1.log">6.06244e-08</me:pop>
        <me:pop ref="Formamide1">0.659062</me:pop>
        <me:pop ref="Formaldehyde.log">0.340938</me:pop>
      </me:population>
      <me:population time="63095.7" logTime="4.8">
        <me:pop ref="CH2OO.log">1.00381e-40</me:pop>
        <me:pop ref="APC">3.32898e-33</me:pop>
        <me:pop ref="Altamine1">8.99495e-24</me:pop>
        <me:pop ref="RC1.log">2.28178e-46</me:pop>
        <me:pop ref="Ring1.log">6.06233e-08</me:pop>
        <me:pop ref="Formamide1">0.659062</me:pop>
        <me:pop ref="Formaldehyde.log">0.340938</me:pop>
      </me:population>
      <me:population time="79432.8" logTime="4.9">
        <me:pop ref="CH2OO.log">1.00379e-40</me:pop>
        <me:pop ref="APC">3.32891e-33</me:pop>
        <me:pop ref="Altamine1">8.99508e-24</me:pop>
        <me:pop ref="RC1.log">2.28173e-46</me:pop>
        <me:pop ref="Ring1.log">6.0622e-08</me:pop>
        <me:pop ref="Formamide1">0.659062</me:pop>
        <me:pop ref="Formaldehyde.log">0.340938</me:pop>
      </me:population>
      <me:population time="100000" logTime="5">
        <me:pop ref="CH2OO.log">1.00376e-40</me:pop>
        <me:pop ref="APC">3.32881e-33</me:pop>
        <me:pop ref="Altamine1">8.99524e-24</me:pop>
        <me:pop ref="RC1.log">2.28167e-46</me:pop>
        <me:pop ref="Ring1.log">6.06203e-08</me:pop>
        <me:pop ref="Formamide1">0.659062</me:pop>
        <me:pop ref="Formaldehyde.log">0.340938</me:pop>
      </me:population>
    </me:populationList>
    <me:rateList T="298.15" conc="3.2388e+18" bathGas="N2" units="s-1">
      <me:warning> WARNING: Chemically significant eigenvalues (CSE) not well separated from internal energy relaxation eigenvals (IEREs).  The last CSE = -3.28588e+07 and the first IERE = -1.27171e+08 (last CSE)/(first IERE) ratio = 0.258383, which is less than an order of magnitude  Results obtained from Bartis Widom eigenvalue-vector analysis may be unreliable </me:warning>
      <me:firstOrderLoss ref="APC">-3.28588e+07</me:firstOrderLoss>
      <me:firstOrderLoss ref="Altamine1">-3.40758e-17</me:firstOrderLoss>
      <me:firstOrderLoss ref="CH2OO.log">-69.2418</me:firstOrderLoss>
      <me:firstOrderLoss ref="RC1.log">-1.67101e+07</me:firstOrderLoss>
      <me:firstOrderLoss ref="Ring1.log">-1.34077e-09</me:firstOrderLoss>
      <me:firstOrderRate fromRef="APC" toRef="Altamine1" reactionType="isomerization">7.94422e-15</me:firstOrderRate>
      <me:firstOrderRate fromRef="APC" toRef="CH2OO.log" reactionType="isomerization">2.68968e-85</me:firstOrderRate>
      <me:firstOrderRate fromRef="APC" toRef="RC1.log" reactionType="isomerization">7.06762e-87</me:firstOrderRate>
      <me:firstOrderRate fromRef="APC" toRef="Ring1.log" reactionType="isomerization">4.1922e-70</me:firstOrderRate>
      <me:firstOrderRate fromRef="Altamine1" toRef="APC" reactionType="isomerization">2.50857e-22</me:firstOrderRate>
      <me:firstOrderRate fromRef="Altamine1" toRef="CH2OO.log" reactionType="isomerization">4.74231e-103</me:firstOrderRate>
      <me:firstOrderRate fromRef="Altamine1" toRef="RC1.log" reactionType="isomerization">-5.14831e-103</me:firstOrderRate>
      <me:firstOrderRate fromRef="Altamine1" toRef="Ring1.log" reactionType="isomerization">9.31578e-85</me:firstOrderRate>
      <me:firstOrderRate fromRef="CH2OO.log" toRef="APC" reactionType="isomerization">4.23883e-08</me:firstOrderRate>
      <me:firstOrderRate fromRef="CH2OO.log" toRef="Altamine1" reactionType="isomerization">2.36679e-18</me:firstOrderRate>
      <me:firstOrderRate fromRef="CH2OO.log" toRef="RC1.log" reactionType="isomerization">25.7247</me:firstOrderRate>
      <me:firstOrderRate fromRef="CH2OO.log" toRef="Ring1.log" reactionType="isomerization">2.07708e-06</me:firstOrderRate>
      <me:firstOrderRate fromRef="RC1.log" toRef="APC" reactionType="isomerization">0.000666345</me:firstOrderRate>
      <me:firstOrderRate fromRef="RC1.log" toRef="Altamine1" reactionType="isomerization">-1.53715e-12</me:firstOrderRate>
      <me:firstOrderRate fromRef="RC1.log" toRef="CH2OO.log" reactionType="isomerization">1.53897e+07</me:firstOrderRate>
      <me:firstOrderRate fromRef="RC1.log" toRef="Ring1.log" reactionType="isomerization">0.444661</me:firstOrderRate>
      <me:firstOrderRate fromRef="Ring1.log" toRef="APC" reactionType="isomerization">1.80436e-18</me:firstOrderRate>
      <me:firstOrderRate fromRef="Ring1.log" toRef="Altamine1" reactionType="isomerization">1.26977e-25</me:firstOrderRate>
      <me:firstOrderRate fromRef="Ring1.log" toRef="CH2OO.log" reactionType="isomerization">5.67268e-32</me:firstOrderRate>
      <me:firstOrderRate fromRef="Ring1.log" toRef="RC1.log" reactionType="isomerization">2.02994e-32</me:firstOrderRate>
      <me:firstOrderRate fromRef="APC" toRef="Formamide1+CO" reactionType="irreversible">3.18291e+07</me:firstOrderRate>
      <me:firstOrderRate fromRef="Altamine1" toRef="Formamide1+CO" reactionType="irreversible">3.40194e-17</me:firstOrderRate>
      <me:firstOrderRate fromRef="CH2OO.log" toRef="Formamide1+CO" reactionType="irreversible">28.637</me:firstOrderRate>
      <me:firstOrderRate fromRef="RC1.log" toRef="Formamide1+CO" reactionType="irreversible">909149</me:firstOrderRate>
      <me:firstOrderRate fromRef="Ring1.log" toRef="Formamide1+CO" reactionType="irreversible">1.31363e-09</me:firstOrderRate>
      <me:firstOrderRate fromRef="APC" toRef="Formaldehyde.log+IsoC1.log" reactionType="irreversible">5.32612e-88</me:firstOrderRate>
      <me:firstOrderRate fromRef="Altamine1" toRef="Formaldehyde.log+IsoC1.log" reactionType="irreversible">2.57328e-88</me:firstOrderRate>
      <me:firstOrderRate fromRef="CH2OO.log" toRef="Formaldehyde.log+IsoC1.log" reactionType="irreversible">14.8759</me:firstOrderRate>
      <me:firstOrderRate fromRef="RC1.log" toRef="Formaldehyde.log+IsoC1.log" reactionType="irreversible">430212</me:firstOrderRate>
      <me:firstOrderRate fromRef="Ring1.log" toRef="Formaldehyde.log+IsoC1.log" reactionType="irreversible">2.69627e-11</me:firstOrderRate>
    </me:rateList>
    <me:eigenvalueList number="3226" selection="12">
      <me:eigenvalue>-5.18639e+08</me:eigenvalue>
      <me:eigenvalue>-4.65085e+08</me:eigenvalue>
      <me:eigenvalue>-4.16765e+08</me:eigenvalue>
      <me:eigenvalue>-3.75265e+08</me:eigenvalue>
      <me:eigenvalue>-3.42159e+08</me:eigenvalue>
      <me:eigenvalue>-3.1047e+08</me:eigenvalue>
      <me:eigenvalue>-2.54342e+08</me:eigenvalue>
      <me:eigenvalue>-6.44119e+07</me:eigenvalue>
      <me:eigenvalue>-3.23306e+07</me:eigenvalue>
      <me:eigenvalue>-45.77</me:eigenvalue>
      <me:eigenvalue>-1.36701e-09</me:eigenvalue>
      <me:eigenvalue>-3.40773e-17</me:eigenvalue>
    </me:eigenvalueList>
    <me:populationList T="298.15" conc="6.47761e+18">
      <me:population time="1e-10" logTime="-10">
        <me:pop ref="CH2OO.log">1</me:pop>
        <me:pop ref="APC">1.07193e-15</me:pop>
        <me:pop ref="Altamine1">3.49863e-11</me:pop>
        <me:pop ref="RC1.log">9.90784e-08</me:pop>
        <me:pop ref="Ring1.log">1.57341e-09</me:pop>
        <me:pop ref="Formamide1">1.65288e-09</me:pop>
        <me:pop ref="Formaldehyde.log">8.68379e-10</me:pop>
      </me:population>
      <me:population time="1.25893e-10" logTime="-9.9">
        <me:pop ref="CH2OO.log">1</me:pop>
        <me:pop ref="APC">1.12737e-15</me:pop>
        <me:pop ref="Altamine1">3.68736e-11</me:pop>
        <me:pop ref="RC1.log">1.01025e-07</me:pop>
        <me:pop ref="Ring1.log">1.66582e-09</me:pop>
        <me:pop ref="Formamide1">2.30087e-09</me:pop>
        <me:pop ref="Formaldehyde.log">1.20796e-09</me:pop>
      </me:population>
      <me:population time="1.58489e-10" logTime="-9.8">
        <me:pop ref="CH2OO.log">1</me:pop>
        <me:pop ref="APC">1.16659e-15</me:pop>
        <me:pop ref="Altamine1">3.82237e-11</me:pop>
        <me:pop ref="RC1.log">1.03409e-07</me:pop>
        <me:pop ref="Ring1.log">1.73442e-09</me:pop>
        <me:pop ref="Formamide1">3.15129e-09</me:pop>
        <me:pop ref="Formaldehyde.log">1.65266e-09</me:pop>
      </me:population>
      <me:population time="1.99526e-10" logTime="-9.7">
        <me:pop ref="CH2OO.log">1</me:pop>
        <me:pop ref="APC">1.19213e-15</me:pop>
        <me:pop ref="Altamine1">3.91147e-11</me:pop>
        <me:pop ref="RC1.log">1.0634e-07</me:pop>
        <me:pop ref="Ring1.log">1.78187e-09</me:pop>
        <me:pop ref="Formamide1">4.25161e-09</me:pop>
        <me:pop ref="Formaldehyde.log">2.22701e-09</me:pop>
      </me:population>
      <me:population time="2.51189e-10" logTime="-9.6">
        <me:pop ref="CH2OO.log">1</me:pop>
        <me:pop ref="APC">1.20792e-15</me:pop>
        <me:pop ref="Altamine1">3.96752e-11</me:pop>
        <me:pop ref="RC1.log">1.09938e-07</me:pop>
        <me:pop ref="Ring1.log">1.81351e-09</me:pop>
        <me:pop ref="Formamide1">5.66052e-09</me:pop>
        <me:pop ref="Formaldehyde.log">2.96152e-09</me:pop>
      </me:population>
      <me:population time="3.16228e-10" logTime="-9.5">
        <me:pop ref="CH2OO.log">1</me:pop>
        <me:pop ref="APC">1.218e-15</me:pop>
        <me:pop ref="Altamine1">4.00393e-11</me:pop>
        <me:pop ref="RC1.log">1.14337e-07</me:pop>
        <me:pop ref="Ring1.log">1.83539e-09</me:pop>
        <me:pop ref="Formamide1">7.45285e-09</me:pop>
        <me:pop ref="Formaldehyde.log">3.89503e-09</me:pop>
      </me:population>
      <me:population time="3.98107e-10" logTime="-9.4">
        <me:pop ref="CH2OO.log">1</me:pop>
        <me:pop ref="APC">1.22539e-15</me:pop>
        <me:pop ref="Altamine1">4.03097e-11</me:pop>
        <me:pop ref="RC1.log">1.19694e-07</me:pop>
        <me:pop ref="Ring1.log">1.8524e-09</me:pop>
        <me:pop ref="Formamide1">9.72519e-09</me:pop>
        <me:pop ref="Formaldehyde.log">5.0777e-09</me:pop>
      </me:population>
      <me:population time="5.01187e-10" logTime="-9.3">
        <me:pop ref="CH2OO.log">1</me:pop>
        <me:pop ref="APC">1.23177e-15</me:pop>
        <me:pop ref="Altamine1">4.05445e-11</me:pop>
        <me:pop ref="RC1.log">1.26194e-07</me:pop>
        <me:pop ref="Ring1.log">1.86744e-09</me:pop>
        <me:pop ref="Formamide1">1.26019e-08</me:pop>
        <me:pop ref="Formaldehyde.log">6.57404e-09</me:pop>
      </me:population>
      <me:population time="6.30957e-10" logTime="-9.2">
        <me:pop ref="CH2OO.log">1</me:pop>
        <me:pop ref="APC">1.23777e-15</me:pop>
        <me:pop ref="Altamine1">4.07655e-11</me:pop>
        <me:pop ref="RC1.log">1.34054e-07</me:pop>
        <me:pop ref="Ring1.log">1.88164e-09</me:pop>
        <me:pop ref="Formamide1">1.62419e-08</me:pop>
        <me:pop ref="Formaldehyde.log">8.46636e-09</me:pop>
      </me:population>
      <me:population time="7.94328e-10" logTime="-9.1">
        <me:pop ref="CH2OO.log">1</me:pop>
        <me:pop ref="APC">1.24347e-15</me:pop>
        <me:pop ref="Altamine1">4.09754e-11</me:pop>
        <me:pop ref="RC1.log">1.43537e-07</me:pop>
        <me:pop ref="Ring1.log">1.8951e-09</me:pop>
        <me:pop ref="Formamide1">2.08462e-08</me:pop>
        <me:pop ref="Formaldehyde.log">1.08589e-08</me:pop>
      </me:population>
      <me:population time="1e-09" logTime="-9">
        <me:pop ref="CH2OO.log">1</me:pop>
        <me:pop ref="APC">1.24875e-15</me:pop>
        <me:pop ref="Altamine1">4.11697e-11</me:pop>
        <me:pop ref="RC1.log">1.54962e-07</me:pop>
        <me:pop ref="Ring1.log">1.90757e-09</me:pop>
        <me:pop ref="Formamide1">2.66686e-08</me:pop>
        <me:pop ref="Formaldehyde.log">1.3883e-08</me:pop>
      </me:population>
      <me:population time="1.25893e-09" logTime="-8.9">
        <me:pop ref="CH2OO.log">1</me:pop>
        <me:pop ref="APC">1.25348e-15</me:pop>
        <me:pop ref="Altamine1">4.13441e-11</me:pop>
        <me:pop ref="RC1.log">1.68727e-07</me:pop>
        <me:pop ref="Ring1.log">1.91877e-09</me:pop>
        <me:pop ref="Formamide1">3.40281e-08</me:pop>
        <me:pop ref="Formaldehyde.log">1.77042e-08</me:pop>
      </me:population>
      <me:population time="1.58489e-09" logTime="-8.8">
        <me:pop ref="CH2OO.log">1</me:pop>
        <me:pop ref="APC">1.25762e-15</me:pop>
        <me:pop ref="Altamine1">4.14966e-11</me:pop>
        <me:pop ref="RC1.log">1.85325e-07</me:pop>
        <me:pop ref="Ring1.log">1.92857e-09</me:pop>
        <me:pop ref="Formamide1">4.33263e-08</me:pop>
        <me:pop ref="Formaldehyde.log">2.25303e-08</me:pop>
      </me:population>
      <me:population time="1.99526e-09" logTime="-8.7">
        <me:pop ref="CH2OO.log">1</me:pop>
        <me:pop ref="APC">1.26118e-15</me:pop>
        <me:pop ref="Altamine1">4.16279e-11</me:pop>
        <me:pop ref="RC1.log">2.05368e-07</me:pop>
        <me:pop ref="Ring1.log">1.93703e-09</me:pop>
        <me:pop ref="Formamide1">5.50678e-08</me:pop>
        <me:pop ref="Formaldehyde.log">2.8623e-08</me:pop>
      </me:population>
      <me:population time="2.51189e-09" logTime="-8.6">
        <me:pop ref="CH2OO.log">1</me:pop>
        <me:pop ref="APC">1.26426e-15</me:pop>
        <me:pop ref="Altamine1">4.17414e-11</me:pop>
        <me:pop ref="RC1.log">2.29614e-07</me:pop>
        <me:pop ref="Ring1.log">1.94434e-09</me:pop>
        <me:pop ref="Formamide1">6.98886e-08</me:pop>
        <me:pop ref="Formaldehyde.log">3.63117e-08</me:pop>
      </me:population>
      <me:population time="3.16228e-09" logTime="-8.5">
        <me:pop ref="CH2OO.log">1</me:pop>
        <me:pop ref="APC">1.26697e-15</me:pop>
        <me:pop ref="Altamine1">4.18413e-11</me:pop>
        <me:pop ref="RC1.log">2.58987e-07</me:pop>
        <me:pop ref="Ring1.log">1.95078e-09</me:pop>
        <me:pop ref="Formamide1">8.85896e-08</me:pop>
        <me:pop ref="Formaldehyde.log">4.60114e-08</me:pop>
      </me:population>
      <me:population time="3.98107e-09" logTime="-8.4">
        <me:pop ref="CH2OO.log">1</me:pop>
        <me:pop ref="APC">1.26947e-15</me:pop>
        <me:pop ref="Altamine1">4.19331e-11</me:pop>
        <me:pop ref="RC1.log">2.94587e-07</me:pop>
        <me:pop ref="Ring1.log">1.95671e-09</me:pop>
        <me:pop ref="Formamide1">1.12181e-07</me:pop>
        <me:pop ref="Formaldehyde.log">5.82455e-08</me:pop>
      </me:population>
      <me:population time="5.01187e-09" logTime="-8.3">
        <me:pop ref="CH2OO.log">0.999999</me:pop>
        <me:pop ref="APC">1.27191e-15</me:pop>
        <me:pop ref="Altamine1">4.2023e-11</me:pop>
        <me:pop ref="RC1.log">3.37685e-07</me:pop>
        <me:pop ref="Ring1.log">1.96252e-09</me:pop>
        <me:pop ref="Formamide1">1.41939e-07</me:pop>
        <me:pop ref="Formaldehyde.log">7.36745e-08</me:pop>
      </me:population>
      <me:population time="6.30957e-09" logTime="-8.2">
        <me:pop ref="CH2OO.log">0.999999</me:pop>
        <me:pop ref="APC">1.27447e-15</me:pop>
        <me:pop ref="Altamine1">4.21174e-11</me:pop>
        <me:pop ref="RC1.log">3.89664e-07</me:pop>
        <me:pop ref="Ring1.log">1.96862e-09</me:pop>
        <me:pop ref="Formamide1">1.79476e-07</me:pop>
        <me:pop ref="Formaldehyde.log">9.31333e-08</me:pop>
      </me:population>
      <me:population time="7.94328e-09" logTime="-8.1">
        <me:pop ref="CH2OO.log">0.999999</me:pop>
        <me:pop ref="APC">1.27733e-15</me:pop>
        <me:pop ref="Altamine1">4.22229e-11</me:pop>
        <me:pop ref="RC1.log">4.51921e-07</me:pop>
        <me:pop ref="Ring1.log">1.97544e-09</me:pop>
        <me:pop ref="Formamide1">2.26833e-07</me:pop>
        <me:pop ref="Formaldehyde.log">1.17678e-07</me:pop>
      </me:population>
      <me:population time="1e-08" logTime="-8">
        <me:pop ref="CH2OO.log">0.999999</me:pop>
        <me:pop ref="APC">1.28063e-15</me:pop>
        <me:pop ref="Altamine1">4.23444e-11</me:pop>
        <me:pop ref="RC1.log">5.25695e-07</me:pop>
        <me:pop ref="Ring1.log">1.98331e-09</me:pop>
        <me:pop ref="Formamide1">2.86597e-07</me:pop>
        <me:pop ref="Formaldehyde.log">1.48646e-07</me:pop>
      </me:population>
      <me:population time="1.25893e-08" logTime="-7.9">
        <me:pop ref="CH2OO.log">0.999999</me:pop>
        <me:pop ref="APC">1.28445e-15</me:pop>
        <me:pop ref="Altamine1">4.24852e-11</me:pop>
        <me:pop ref="RC1.log">6.11837e-07</me:pop>
        <me:pop ref="Ring1.log">1.99243e-09</me:pop>
        <me:pop ref="Formamide1">3.62047e-07</me:pop>
        <me:pop ref="Formaldehyde.log">1.87732e-07</me:pop>
      </me:population>
      <me:population time="1.58489e-08" logTime="-7.8">
        <me:pop ref="CH2OO.log">0.999999</me:pop>
        <me:pop ref="APC">1.28883e-15</me:pop>
        <me:pop ref="Altamine1">4.26462e-11</me:pop>
        <me:pop ref="RC1.log">7.10512e-07</me:pop>
        <me:pop ref="Ring1.log">2.00288e-09</me:pop>
        <me:pop ref="Formamide1">4.57341e-07</me:pop>
        <me:pop ref="Formaldehyde.log">2.37082e-07</me:pop>
      </me:population>
      <me:population time="1.99526e-08" logTime="-7.7">
        <me:pop ref="CH2OO.log">0.999998</me:pop>
        <me:pop ref="APC">1.29371e-15</me:pop>
        <me:pop ref="Altamine1">4.28262e-11</me:pop>
        <me:pop ref="RC1.log">8.20825e-07</me:pop>
        <me:pop ref="Ring1.log">2.01459e-09</me:pop>
        <me:pop ref="Formamide1">5.77744e-07</me:pop>
        <me:pop ref="Formaldehyde.log">2.99415e-07</me:pop>
      </me:population>
      <me:population time="2.51189e-08" logTime="-7.6">
        <me:pop ref="CH2OO.log">0.999998</me:pop>
        <me:pop ref="APC">1.29901e-15</me:pop>
        <me:pop ref="Altamine1">4.30214e-11</me:pop>
        <me:pop ref="RC1.log">9.40426e-07</me:pop>
        <me:pop ref="Ring1.log">2.02732e-09</me:pop>
        <me:pop ref="Formamide1">7.29928e-07</me:pop>
        <me:pop ref="Formaldehyde.log">3.78173e-07</me:pop>
      </me:population>
      <me:population time="3.16228e-08" logTime="-7.5">
        <me:pop ref="CH2OO.log">0.999998</me:pop>
        <me:pop ref="APC">1.30454e-15</me:pop>
        <me:pop ref="Altamine1">4.32249e-11</me:pop>
        <me:pop ref="RC1.log">1.06519e-06</me:pop>
        <me:pop ref="Ring1.log">2.04066e-09</me:pop>
        <me:pop ref="Formamide1">9.22324e-07</me:pop>
        <me:pop ref="Formaldehyde.log">4.77705e-07</me:pop>
      </me:population>
      <me:population time="3.98107e-08" logTime="-7.4">
        <me:pop ref="CH2OO.log">0.999997</me:pop>
        <me:pop ref="APC">1.31003e-15</me:pop>
        <me:pop ref="Altamine1">4.34273e-11</me:pop>
        <me:pop ref="RC1.log">1.18919e-06</me:pop>
        <me:pop ref="Ring1.log">2.05401e-09</me:pop>
        <me:pop ref="Formamide1">1.16557e-06</me:pop>
        <me:pop ref="Formaldehyde.log">6.03498e-07</me:pop>
      </me:population>
      <me:population time="5.01187e-08" logTime="-7.3">
        <me:pop ref="CH2OO.log">0.999996</me:pop>
        <me:pop ref="APC">1.31517e-15</me:pop>
        <me:pop ref="Altamine1">4.36164e-11</me:pop>
        <me:pop ref="RC1.log">1.30515e-06</me:pop>
        <me:pop ref="Ring1.log">2.06664e-09</me:pop>
        <me:pop ref="Formamide1">1.47306e-06</me:pop>
        <me:pop ref="Formaldehyde.log">7.62457e-07</me:pop>
      </me:population>
      <me:population time="6.30957e-08" logTime="-7.2">
        <me:pop ref="CH2OO.log">0.999996</me:pop>
        <me:pop ref="APC">1.31962e-15</me:pop>
        <me:pop ref="Altamine1">4.37803e-11</me:pop>
        <me:pop ref="RC1.log">1.40562e-06</me:pop>
        <me:pop ref="Ring1.log">2.0778e-09</me:pop>
        <me:pop ref="Formamide1">1.86159e-06</me:pop>
        <me:pop ref="Formaldehyde.log">9.63251e-07</me:pop>
      </me:population>
      <me:population time="7.94328e-08" logTime="-7.1">
        <me:pop ref="CH2OO.log">0.999995</me:pop>
        <me:pop ref="APC">1.32312e-15</me:pop>
        <me:pop ref="Altamine1">4.39094e-11</me:pop>
        <me:pop ref="RC1.log">1.48469e-06</me:pop>
        <me:pop ref="Ring1.log">2.08692e-09</me:pop>
        <me:pop ref="Formamide1">2.35219e-06</me:pop>
        <me:pop ref="Formaldehyde.log">1.21674e-06</me:pop>
      </me:population>
      <me:population time="1e-07" logTime="-7">
        <me:pop ref="CH2OO.log">0.999994</me:pop>
        <me:pop ref="APC">1.32556e-15</me:pop>
        <me:pop ref="Altamine1">4.39994e-11</me:pop>
        <me:pop ref="RC1.log">1.53989e-06</me:pop>
        <me:pop ref="Ring1.log">2.09378e-09</me:pop>
        <me:pop ref="Formamide1">2.97121e-06</me:pop>
        <me:pop ref="Formaldehyde.log">1.53653e-06</me:pop>
      </me:population>
      <me:population time="1.25893e-07" logTime="-6.9">
        <me:pop ref="CH2OO.log">0.999993</me:pop>
        <me:pop ref="APC">1.32703e-15</me:pop>
        <me:pop ref="Altamine1">4.40534e-11</me:pop>
        <me:pop ref="RC1.log">1.57303e-06</me:pop>
        <me:pop ref="Ring1.log">2.09862e-09</me:pop>
        <me:pop ref="Formamide1">3.75164e-06</me:pop>
        <me:pop ref="Formaldehyde.log">1.93967e-06</me:pop>
      </me:population>
      <me:population time="1.58489e-07" logTime="-6.8">
        <me:pop ref="CH2OO.log">0.999991</me:pop>
        <me:pop ref="APC">1.32776e-15</me:pop>
        <me:pop ref="Altamine1">4.40802e-11</me:pop>
        <me:pop ref="RC1.log">1.58951e-06</me:pop>
        <me:pop ref="Ring1.log">2.1021e-09</me:pop>
        <me:pop ref="Formamide1">4.73492e-06</me:pop>
        <me:pop ref="Formaldehyde.log">2.44757e-06</me:pop>
      </me:population>
      <me:population time="1.99526e-07" logTime="-6.7">
        <me:pop ref="CH2OO.log">0.999989</me:pop>
        <me:pop ref="APC">1.32804e-15</me:pop>
        <me:pop ref="Altamine1">4.40907e-11</me:pop>
        <me:pop ref="RC1.log">1.59599e-06</me:pop>
        <me:pop ref="Ring1.log">2.105e-09</me:pop>
        <me:pop ref="Formamide1">5.97324e-06</me:pop>
        <me:pop ref="Formaldehyde.log">3.0872e-06</me:pop>
      </me:population>
      <me:population time="2.51189e-07" logTime="-6.6">
        <me:pop ref="CH2OO.log">0.999987</me:pop>
        <me:pop ref="APC">1.32812e-15</me:pop>
        <me:pop ref="Altamine1">4.40937e-11</me:pop>
        <me:pop ref="RC1.log">1.59789e-06</me:pop>
        <me:pop ref="Ring1.log">2.10799e-09</me:pop>
        <me:pop ref="Formamide1">7.53238e-06</me:pop>
        <me:pop ref="Formaldehyde.log">3.89253e-06</me:pop>
      </me:population>
      <me:population time="3.16228e-07" logTime="-6.5">
        <me:pop ref="CH2OO.log">0.999984</me:pop>
        <me:pop ref="APC">1.32814e-15</me:pop>
        <me:pop ref="Altamine1">4.40942e-11</me:pop>
        <me:pop ref="RC1.log">1.59827e-06</me:pop>
        <me:pop ref="Ring1.log">2.11154e-09</me:pop>
        <me:pop ref="Formamide1">9.49528e-06</me:pop>
        <me:pop ref="Formaldehyde.log">4.90642e-06</me:pop>
      </me:population>
      <me:population time="3.98107e-07" logTime="-6.4">
        <me:pop ref="CH2OO.log">0.99998</me:pop>
        <me:pop ref="APC">1.32813e-15</me:pop>
        <me:pop ref="Altamine1">4.40941e-11</me:pop>
        <me:pop ref="RC1.log">1.59831e-06</me:pop>
        <me:pop ref="Ring1.log">2.11597e-09</me:pop>
        <me:pop ref="Formamide1">1.19664e-05</me:pop>
        <me:pop ref="Formaldehyde.log">6.18282e-06</me:pop>
      </me:population>
      <me:population time="5.01187e-07" logTime="-6.3">
        <me:pop ref="CH2OO.log">0.999976</me:pop>
        <me:pop ref="APC">1.32813e-15</me:pop>
        <me:pop ref="Altamine1">4.40939e-11</me:pop>
        <me:pop ref="RC1.log">1.59831e-06</me:pop>
        <me:pop ref="Ring1.log">2.12155e-09</me:pop>
        <me:pop ref="Formamide1">1.50774e-05</me:pop>
        <me:pop ref="Formaldehyde.log">7.78972e-06</me:pop>
      </me:population>
      <me:population time="6.30957e-07" logTime="-6.2">
        <me:pop ref="CH2OO.log">0.99997</me:pop>
        <me:pop ref="APC">1.32812e-15</me:pop>
        <me:pop ref="Altamine1">4.40937e-11</me:pop>
        <me:pop ref="RC1.log">1.5983e-06</me:pop>
        <me:pop ref="Ring1.log">2.12856e-09</me:pop>
        <me:pop ref="Formamide1">1.89939e-05</me:pop>
        <me:pop ref="Formaldehyde.log">9.81267e-06</me:pop>
      </me:population>
      <me:population time="7.94328e-07" logTime="-6.1">
        <me:pop ref="CH2OO.log">0.999962</me:pop>
        <me:pop ref="APC">1.32811e-15</me:pop>
        <me:pop ref="Altamine1">4.40933e-11</me:pop>
        <me:pop ref="RC1.log">1.59829e-06</me:pop>
        <me:pop ref="Ring1.log">2.13739e-09</me:pop>
        <me:pop ref="Formamide1">2.39244e-05</me:pop>
        <me:pop ref="Formaldehyde.log">1.23594e-05</me:pop>
      </me:population>
      <me:population time="1e-06" logTime="-6">
        <me:pop ref="CH2OO.log">0.999953</me:pop>
        <me:pop ref="APC">1.3281e-15</me:pop>
        <me:pop ref="Altamine1">4.40929e-11</me:pop>
        <me:pop ref="RC1.log">1.59827e-06</me:pop>
        <me:pop ref="Ring1.log">2.14851e-09</me:pop>
        <me:pop ref="Formamide1">3.01315e-05</me:pop>
        <me:pop ref="Formaldehyde.log">1.55655e-05</me:pop>
      </me:population>
      <me:population time="1.25893e-06" logTime="-5.9">
        <me:pop ref="CH2OO.log">0.999941</me:pop>
        <me:pop ref="APC">1.32808e-15</me:pop>
        <me:pop ref="Altamine1">4.40924e-11</me:pop>
        <me:pop ref="RC1.log">1.59825e-06</me:pop>
        <me:pop ref="Ring1.log">2.16251e-09</me:pop>
        <me:pop ref="Formamide1">3.79457e-05</me:pop>
        <me:pop ref="Formaldehyde.log">1.96017e-05</me:pop>
      </me:population>
      <me:population time="1.58489e-06" logTime="-5.8">
        <me:pop ref="CH2OO.log">0.999926</me:pop>
        <me:pop ref="APC">1.32806e-15</me:pop>
        <me:pop ref="Altamine1">4.40917e-11</me:pop>
        <me:pop ref="RC1.log">1.59823e-06</me:pop>
        <me:pop ref="Ring1.log">2.18013e-09</me:pop>
        <me:pop ref="Formamide1">4.7783e-05</me:pop>
        <me:pop ref="Formaldehyde.log">2.46829e-05</me:pop>
      </me:population>
      <me:population time="1.99526e-06" logTime="-5.7">
        <me:pop ref="CH2OO.log">0.999907</me:pop>
        <me:pop ref="APC">1.32804e-15</me:pop>
        <me:pop ref="Altamine1">4.40909e-11</me:pop>
        <me:pop ref="RC1.log">1.5982e-06</me:pop>
        <me:pop ref="Ring1.log">2.20231e-09</me:pop>
        <me:pop ref="Formamide1">6.01673e-05</me:pop>
        <me:pop ref="Formaldehyde.log">3.10797e-05</me:pop>
      </me:population>
      <me:population time="2.51189e-06" logTime="-5.6">
        <me:pop ref="CH2OO.log">0.999884</me:pop>
        <me:pop ref="APC">1.32801e-15</me:pop>
        <me:pop ref="Altamine1">4.40899e-11</me:pop>
        <me:pop ref="RC1.log">1.59816e-06</me:pop>
        <me:pop ref="Ring1.log">2.23023e-09</me:pop>
        <me:pop ref="Formamide1">7.57578e-05</me:pop>
        <me:pop ref="Formaldehyde.log">3.91326e-05</me:pop>
      </me:population>
      <me:population time="3.16228e-06" logTime="-5.5">
        <me:pop ref="CH2OO.log">0.999854</me:pop>
        <me:pop ref="APC">1.32797e-15</me:pop>
        <me:pop ref="Altamine1">4.40886e-11</me:pop>
        <me:pop ref="RC1.log">1.59811e-06</me:pop>
        <me:pop ref="Ring1.log">2.26539e-09</me:pop>
        <me:pop ref="Formamide1">9.53846e-05</me:pop>
        <me:pop ref="Formaldehyde.log">4.92703e-05</me:pop>
      </me:population>
      <me:population time="3.98107e-06" logTime="-5.4">
        <me:pop ref="CH2OO.log">0.999816</me:pop>
        <me:pop ref="APC">1.32792e-15</me:pop>
        <me:pop ref="Altamine1">4.40869e-11</me:pop>
        <me:pop ref="RC1.log">1.59805e-06</me:pop>
        <me:pop ref="Ring1.log">2.30964e-09</me:pop>
        <me:pop ref="Formamide1">0.000120093</me:pop>
        <me:pop ref="Formaldehyde.log">6.20325e-05</me:pop>
      </me:population>
      <me:population time="5.01187e-06" logTime="-5.3">
        <me:pop ref="CH2OO.log">0.999769</me:pop>
        <me:pop ref="APC">1.32785e-15</me:pop>
        <me:pop ref="Altamine1">4.40848e-11</me:pop>
        <me:pop ref="RC1.log">1.59798e-06</me:pop>
        <me:pop ref="Ring1.log">2.36535e-09</me:pop>
        <me:pop ref="Formamide1">0.000151197</me:pop>
        <me:pop ref="Formaldehyde.log">7.80984e-05</me:pop>
      </me:population>
      <me:population time="6.30957e-06" logTime="-5.2">
        <me:pop ref="CH2OO.log">0.99971</me:pop>
        <me:pop ref="APC">1.32778e-15</me:pop>
        <me:pop ref="Altamine1">4.40822e-11</me:pop>
        <me:pop ref="RC1.log">1.59788e-06</me:pop>
        <me:pop ref="Ring1.log">2.43548e-09</me:pop>
        <me:pop ref="Formamide1">0.000190352</me:pop>
        <me:pop ref="Formaldehyde.log">9.83232e-05</me:pop>
      </me:population>
      <me:population time="7.94328e-06" logTime="-5.1">
        <me:pop ref="CH2OO.log">0.999635</me:pop>
        <me:pop ref="APC">1.32768e-15</me:pop>
        <me:pop ref="Altamine1">4.40789e-11</me:pop>
        <me:pop ref="RC1.log">1.59776e-06</me:pop>
        <me:pop ref="Ring1.log">2.52377e-09</me:pop>
        <me:pop ref="Formamide1">0.000239643</me:pop>
        <me:pop ref="Formaldehyde.log">0.000123783</me:pop>
      </me:population>
      <me:population time="1e-05" logTime="-5">
        <me:pop ref="CH2OO.log">0.999541</me:pop>
        <me:pop ref="APC">1.32755e-15</me:pop>
        <me:pop ref="Altamine1">4.40748e-11</me:pop>
        <me:pop ref="RC1.log">1.59761e-06</me:pop>
        <me:pop ref="Ring1.log">2.6349e-09</me:pop>
        <me:pop ref="Formamide1">0.000301691</me:pop>
        <me:pop ref="Formaldehyde.log">0.000155832</me:pop>
      </me:population>
      <me:population time="1.25893e-05" logTime="-4.9">
        <me:pop ref="CH2OO.log">0.999422</me:pop>
        <me:pop ref="APC">1.32739e-15</me:pop>
        <me:pop ref="Altamine1">4.40695e-11</me:pop>
        <me:pop ref="RC1.log">1.59742e-06</me:pop>
        <me:pop ref="Ring1.log">2.7748e-09</me:pop>
        <me:pop ref="Formamide1">0.000379796</me:pop>
        <me:pop ref="Formaldehyde.log">0.000196176</me:pop>
      </me:population>
      <me:population time="1.58489e-05" logTime="-4.8">
        <me:pop ref="CH2OO.log">0.999273</me:pop>
        <me:pop ref="APC">1.3272e-15</me:pop>
        <me:pop ref="Altamine1">4.4063e-11</me:pop>
        <me:pop ref="RC1.log">1.59719e-06</me:pop>
        <me:pop ref="Ring1.log">2.95089e-09</me:pop>
        <me:pop ref="Formamide1">0.000478112</me:pop>
        <me:pop ref="Formaldehyde.log">0.000246958</me:pop>
      </me:population>
      <me:population time="1.99526e-05" logTime="-4.7">
        <me:pop ref="CH2OO.log">0.999086</me:pop>
        <me:pop ref="APC">1.32695e-15</me:pop>
        <me:pop ref="Altamine1">4.40547e-11</me:pop>
        <me:pop ref="RC1.log">1.59689e-06</me:pop>
        <me:pop ref="Ring1.log">3.17254e-09</me:pop>
        <me:pop ref="Formamide1">0.000601864</me:pop>
        <me:pop ref="Formaldehyde.log">0.000310879</me:pop>
      </me:population>
      <me:population time="2.51189e-05" logTime="-4.6">
        <me:pop ref="CH2OO.log">0.998849</me:pop>
        <me:pop ref="APC">1.32663e-15</me:pop>
        <me:pop ref="Altamine1">4.40443e-11</me:pop>
        <me:pop ref="RC1.log">1.59651e-06</me:pop>
        <me:pop ref="Ring1.log">3.45153e-09</me:pop>
        <me:pop ref="Formamide1">0.000757624</me:pop>
        <me:pop ref="Formaldehyde.log">0.000391333</me:pop>
      </me:population>
      <me:population time="3.16228e-05" logTime="-4.5">
        <me:pop ref="CH2OO.log">0.998552</me:pop>
        <me:pop ref="APC">1.32624e-15</me:pop>
        <me:pop ref="Altamine1">4.40312e-11</me:pop>
        <me:pop ref="RC1.log">1.59603e-06</me:pop>
        <me:pop ref="Ring1.log">3.80265e-09</me:pop>
        <me:pop ref="Formamide1">0.000953663</me:pop>
        <me:pop ref="Formaldehyde.log">0.000492591</me:pop>
      </me:population>
      <me:population time="3.98107e-05" logTime="-4.4">
        <me:pop ref="CH2OO.log">0.998178</me:pop>
        <me:pop ref="APC">1.32574e-15</me:pop>
        <me:pop ref="Altamine1">4.40147e-11</me:pop>
        <me:pop ref="RC1.log">1.59543e-06</me:pop>
        <me:pop ref="Ring1.log">4.24455e-09</me:pop>
        <me:pop ref="Formamide1">0.00120038</me:pop>
        <me:pop ref="Formaldehyde.log">0.000620026</me:pop>
      </me:population>
      <me:population time="5.01187e-05" logTime="-4.3">
        <me:pop ref="CH2OO.log">0.997707</me:pop>
        <me:pop ref="APC">1.32512e-15</me:pop>
        <me:pop ref="Altamine1">4.39939e-11</me:pop>
        <me:pop ref="RC1.log">1.59468e-06</me:pop>
        <me:pop ref="Ring1.log">4.80062e-09</me:pop>
        <me:pop ref="Formamide1">0.00151084</me:pop>
        <me:pop ref="Formaldehyde.log">0.000780388</me:pop>
      </me:population>
      <me:population time="6.30957e-05" logTime="-4.2">
        <me:pop ref="CH2OO.log">0.997115</me:pop>
        <me:pop ref="APC">1.32433e-15</me:pop>
        <me:pop ref="Altamine1">4.39678e-11</me:pop>
        <me:pop ref="RC1.log">1.59374e-06</me:pop>
        <me:pop ref="Ring1.log">5.5003e-09</me:pop>
        <me:pop ref="Formamide1">0.00190149</me:pop>
        <me:pop ref="Formaldehyde.log">0.000982165</me:pop>
      </me:population>
      <me:population time="7.94328e-05" logTime="-4.1">
        <me:pop ref="CH2OO.log">0.996369</me:pop>
        <me:pop ref="APC">1.32334e-15</me:pop>
        <me:pop ref="Altamine1">4.39349e-11</me:pop>
        <me:pop ref="RC1.log">1.59254e-06</me:pop>
        <me:pop ref="Ring1.log">6.38056e-09</me:pop>
        <me:pop ref="Formamide1">0.00239295</me:pop>
        <me:pop ref="Formaldehyde.log">0.00123602</me:pop>
      </me:population>
      <me:population time="0.0001" logTime="-4">
        <me:pop ref="CH2OO.log">0.995432</me:pop>
        <me:pop ref="APC">1.32209e-15</me:pop>
        <me:pop ref="Altamine1">4.38936e-11</me:pop>
        <me:pop ref="RC1.log">1.59105e-06</me:pop>
        <me:pop ref="Ring1.log">7.48781e-09</me:pop>
        <me:pop ref="Formamide1">0.00301114</me:pop>
        <me:pop ref="Formaldehyde.log">0.00155533</me:pop>
      </me:population>
      <me:population time="0.000125893" logTime="-3.9">
        <me:pop ref="CH2OO.log">0.994253</me:pop>
        <me:pop ref="APC">1.32053e-15</me:pop>
        <me:pop ref="Altamine1">4.38416e-11</me:pop>
        <me:pop ref="RC1.log">1.58916e-06</me:pop>
        <me:pop ref="Ring1.log">8.88027e-09</me:pop>
        <me:pop ref="Formamide1">0.00378857</me:pop>
        <me:pop ref="Formaldehyde.log">0.00195689</me:pop>
      </me:population>
      <me:population time="0.000158489" logTime="-3.8">
        <me:pop ref="CH2OO.log">0.992771</me:pop>
        <me:pop ref="APC">1.31856e-15</me:pop>
        <me:pop ref="Altamine1">4.37762e-11</me:pop>
        <me:pop ref="RC1.log">1.58679e-06</me:pop>
        <me:pop ref="Ring1.log">1.06309e-08</me:pop>
        <me:pop ref="Formamide1">0.00476599</me:pop>
        <me:pop ref="Formaldehyde.log">0.00246175</me:pop>
      </me:population>
      <me:population time="0.000199526" logTime="-3.7">
        <me:pop ref="CH2OO.log">0.990908</me:pop>
        <me:pop ref="APC">1.31609e-15</me:pop>
        <me:pop ref="Altamine1">4.36941e-11</me:pop>
        <me:pop ref="RC1.log">1.58381e-06</me:pop>
        <me:pop ref="Ring1.log">1.28312e-08</me:pop>
        <me:pop ref="Formamide1">0.00599441</me:pop>
        <me:pop ref="Formaldehyde.log">0.00309625</me:pop>
      </me:population>
      <me:population time="0.000251189" logTime="-3.6">
        <me:pop ref="CH2OO.log">0.988567</me:pop>
        <me:pop ref="APC">1.31298e-15</me:pop>
        <me:pop ref="Altamine1">4.35909e-11</me:pop>
        <me:pop ref="RC1.log">1.58007e-06</me:pop>
        <me:pop ref="Ring1.log">1.55952e-08</me:pop>
        <me:pop ref="Formamide1">0.00753762</me:pop>
        <me:pop ref="Formaldehyde.log">0.00389336</me:pop>
      </me:population>
      <me:population time="0.000316228" logTime="-3.5">
        <me:pop ref="CH2OO.log">0.985629</me:pop>
        <me:pop ref="APC">1.30907e-15</me:pop>
        <me:pop ref="Altamine1">4.34613e-11</me:pop>
        <me:pop ref="RC1.log">1.57538e-06</me:pop>
        <me:pop ref="Ring1.log">1.90657e-08</me:pop>
        <me:pop ref="Formamide1">0.00947524</me:pop>
        <me:pop ref="Formaldehyde.log">0.00489418</me:pop>
      </me:population>
      <me:population time="0.000398107" logTime="-3.4">
        <me:pop ref="CH2OO.log">0.981942</me:pop>
        <me:pop ref="APC">1.30418e-15</me:pop>
        <me:pop ref="Altamine1">4.32987e-11</me:pop>
        <me:pop ref="RC1.log">1.56948e-06</me:pop>
        <me:pop ref="Ring1.log">2.34201e-08</me:pop>
        <me:pop ref="Formamide1">0.0119064</me:pop>
        <me:pop ref="Formaldehyde.log">0.00614992</me:pop>
      </me:population>
      <me:population time="0.000501187" logTime="-3.3">
        <me:pop ref="CH2OO.log">0.97732</me:pop>
        <me:pop ref="APC">1.29804e-15</me:pop>
        <me:pop ref="Altamine1">4.30949e-11</me:pop>
        <me:pop ref="RC1.log">1.5621e-06</me:pop>
        <me:pop ref="Ring1.log">2.88788e-08</me:pop>
        <me:pop ref="Formamide1">0.014954</me:pop>
        <me:pop ref="Formaldehyde.log">0.00772411</me:pop>
      </me:population>
      <me:population time="0.000630957" logTime="-3.2">
        <me:pop ref="CH2OO.log">0.971533</me:pop>
        <me:pop ref="APC">1.29035e-15</me:pop>
        <me:pop ref="Altamine1">4.28397e-11</me:pop>
        <me:pop ref="RC1.log">1.55285e-06</me:pop>
        <me:pop ref="Ring1.log">3.57144e-08</me:pop>
        <me:pop ref="Formamide1">0.0187704</me:pop>
        <me:pop ref="Formaldehyde.log">0.00969537</me:pop>
      </me:population>
      <me:population time="0.000794328" logTime="-3.1">
        <me:pop ref="CH2OO.log">0.964295</me:pop>
        <me:pop ref="APC">1.28074e-15</me:pop>
        <me:pop ref="Altamine1">4.25206e-11</me:pop>
        <me:pop ref="RC1.log">1.54128e-06</me:pop>
        <me:pop ref="Ring1.log">4.42623e-08</me:pop>
        <me:pop ref="Formamide1">0.0235429</me:pop>
        <me:pop ref="Formaldehyde.log">0.0121605</me:pop>
      </me:population>
      <me:population time="0.001" logTime="-3">
        <me:pop ref="CH2OO.log">0.95526</me:pop>
        <me:pop ref="APC">1.26874e-15</me:pop>
        <me:pop ref="Altamine1">4.21222e-11</me:pop>
        <me:pop ref="RC1.log">1.52684e-06</me:pop>
        <me:pop ref="Ring1.log">5.49331e-08</me:pop>
        <me:pop ref="Formamide1">0.0295005</me:pop>
        <me:pop ref="Formaldehyde.log">0.0152377</me:pop>
      </me:population>
      <me:population time="0.00125893" logTime="-2.9">
        <me:pop ref="CH2OO.log">0.944006</me:pop>
        <me:pop ref="APC">1.25379e-15</me:pop>
        <me:pop ref="Altamine1">4.1626e-11</me:pop>
        <me:pop ref="RC1.log">1.50885e-06</me:pop>
        <me:pop ref="Ring1.log">6.82247e-08</me:pop>
        <me:pop ref="Formamide1">0.0369214</me:pop>
        <me:pop ref="Formaldehyde.log">0.0190708</me:pop>
      </me:population>
      <me:population time="0.00158489" logTime="-2.8">
        <me:pop ref="CH2OO.log">0.930027</me:pop>
        <me:pop ref="APC">1.23523e-15</me:pop>
        <me:pop ref="Altamine1">4.10095e-11</me:pop>
        <me:pop ref="RC1.log">1.48651e-06</me:pop>
        <me:pop ref="Ring1.log">8.47355e-08</me:pop>
        <me:pop ref="Formamide1">0.0461396</me:pop>
        <me:pop ref="Formaldehyde.log">0.0238322</me:pop>
      </me:population>
      <me:population time="0.00199526" logTime="-2.7">
        <me:pop ref="CH2OO.log">0.912721</me:pop>
        <me:pop ref="APC">1.21224e-15</me:pop>
        <me:pop ref="Altamine1">4.02465e-11</me:pop>
        <me:pop ref="RC1.log">1.45885e-06</me:pop>
        <me:pop ref="Ring1.log">1.05174e-07</me:pop>
        <me:pop ref="Formamide1">0.0575508</me:pop>
        <me:pop ref="Formaldehyde.log">0.0297263</me:pop>
      </me:population>
      <me:population time="0.00251189" logTime="-2.6">
        <me:pop ref="CH2OO.log">0.891392</me:pop>
        <me:pop ref="APC">1.18391e-15</me:pop>
        <me:pop ref="Altamine1">3.9306e-11</me:pop>
        <me:pop ref="RC1.log">1.42475e-06</me:pop>
        <me:pop ref="Ring1.log">1.30365e-07</me:pop>
        <me:pop ref="Formamide1">0.0716152</me:pop>
        <me:pop ref="Formaldehyde.log">0.0369909</me:pop>
      </me:population>
      <me:population time="0.00316228" logTime="-2.5">
        <me:pop ref="CH2OO.log">0.865248</me:pop>
        <me:pop ref="APC">1.14919e-15</me:pop>
        <me:pop ref="Altamine1">3.81531e-11</me:pop>
        <me:pop ref="RC1.log">1.38297e-06</me:pop>
        <me:pop ref="Ring1.log">1.61243e-07</me:pop>
        <me:pop ref="Formamide1">0.0888548</me:pop>
        <me:pop ref="Formaldehyde.log">0.0458956</me:pop>
      </me:population>
      <me:population time="0.00398107" logTime="-2.4">
        <me:pop ref="CH2OO.log">0.833422</me:pop>
        <me:pop ref="APC">1.10692e-15</me:pop>
        <me:pop ref="Altamine1">3.67497e-11</me:pop>
        <me:pop ref="RC1.log">1.3321e-06</me:pop>
        <me:pop ref="Ring1.log">1.98831e-07</me:pop>
        <me:pop ref="Formamide1">0.109841</me:pop>
        <me:pop ref="Formaldehyde.log">0.0567355</me:pop>
      </me:population>
      <me:population time="0.00501187" logTime="-2.3">
        <me:pop ref="CH2OO.log">0.795014</me:pop>
        <me:pop ref="APC">1.05591e-15</me:pop>
        <me:pop ref="Altamine1">3.50562e-11</me:pop>
        <me:pop ref="RC1.log">1.27071e-06</me:pop>
        <me:pop ref="Ring1.log">2.44193e-07</me:pop>
        <me:pop ref="Formamide1">0.135167</me:pop>
        <me:pop ref="Formaldehyde.log">0.069817</me:pop>
      </me:population>
      <me:population time="0.00630957" logTime="-2.2">
        <me:pop ref="CH2OO.log">0.749169</me:pop>
        <me:pop ref="APC">9.95017e-16</me:pop>
        <me:pop ref="Altamine1">3.30346e-11</me:pop>
        <me:pop ref="RC1.log">1.19743e-06</me:pop>
        <me:pop ref="Ring1.log">2.98339e-07</me:pop>
        <me:pop ref="Formamide1">0.165398</me:pop>
        <me:pop ref="Formaldehyde.log">0.0854318</me:pop>
      </me:population>
      <me:population time="0.00794328" logTime="-2.1">
        <me:pop ref="CH2OO.log">0.695193</me:pop>
        <me:pop ref="APC">9.23329e-16</me:pop>
        <me:pop ref="Altamine1">3.06545e-11</me:pop>
        <me:pop ref="RC1.log">1.11116e-06</me:pop>
        <me:pop ref="Ring1.log">3.62088e-07</me:pop>
        <me:pop ref="Formamide1">0.20099</me:pop>
        <me:pop ref="Formaldehyde.log">0.103816</me:pop>
      </me:population>
      <me:population time="0.01" logTime="-2">
        <me:pop ref="CH2OO.log">0.632736</me:pop>
        <me:pop ref="APC">8.40376e-16</me:pop>
        <me:pop ref="Altamine1">2.79005e-11</me:pop>
        <me:pop ref="RC1.log">1.01133e-06</me:pop>
        <me:pop ref="Ring1.log">4.35853e-07</me:pop>
        <me:pop ref="Formamide1">0.242174</me:pop>
        <me:pop ref="Formaldehyde.log">0.125088</me:pop>
      </me:population>
      <me:population time="0.0125893" logTime="-1.9">
        <me:pop ref="CH2OO.log">0.562023</me:pop>
        <me:pop ref="APC">7.46458e-16</me:pop>
        <me:pop ref="Altamine1">2.47824e-11</me:pop>
        <me:pop ref="RC1.log">8.98308e-07</me:pop>
        <me:pop ref="Ring1.log">5.1937e-07</me:pop>
        <me:pop ref="Formamide1">0.288802</me:pop>
        <me:pop ref="Formaldehyde.log">0.149173</me:pop>
      </me:population>
      <me:population time="0.0158489" logTime="-1.8">
        <me:pop ref="CH2OO.log">0.484127</me:pop>
        <me:pop ref="APC">6.42999e-16</me:pop>
        <me:pop ref="Altamine1">2.13476e-11</me:pop>
        <me:pop ref="RC1.log">7.73803e-07</me:pop>
        <me:pop ref="Ring1.log">6.1137e-07</me:pop>
        <me:pop ref="Formamide1">0.340167</me:pop>
        <me:pop ref="Formaldehyde.log">0.175704</me:pop>
      </me:population>
      <me:population time="0.0199526" logTime="-1.7">
        <me:pop ref="CH2OO.log">0.401225</me:pop>
        <me:pop ref="APC">5.32891e-16</me:pop>
        <me:pop ref="Altamine1">1.7692e-11</me:pop>
        <me:pop ref="RC1.log">6.41296e-07</me:pop>
        <me:pop ref="Ring1.log">7.09282e-07</me:pop>
        <me:pop ref="Formamide1">0.394833</me:pop>
        <me:pop ref="Formaldehyde.log">0.203941</me:pop>
      </me:population>
      <me:population time="0.0251189" logTime="-1.6">
        <me:pop ref="CH2OO.log">0.316734</me:pop>
        <me:pop ref="APC">4.20674e-16</me:pop>
        <me:pop ref="Altamine1">1.39664e-11</me:pop>
        <me:pop ref="RC1.log">5.06251e-07</me:pop>
        <me:pop ref="Ring1.log">8.09071e-07</me:pop>
        <me:pop ref="Formamide1">0.450547</me:pop>
        <me:pop ref="Formaldehyde.log">0.232718</me:pop>
      </me:population>
      <me:population time="0.0316228" logTime="-1.5">
        <me:pop ref="CH2OO.log">0.235186</me:pop>
        <me:pop ref="APC">3.12366e-16</me:pop>
        <me:pop ref="Altamine1">1.03706e-11</me:pop>
        <me:pop ref="RC1.log">3.7591e-07</me:pop>
        <me:pop ref="Ring1.log">9.05384e-07</me:pop>
        <me:pop ref="Formamide1">0.504319</me:pop>
        <me:pop ref="Formaldehyde.log">0.260493</me:pop>
      </me:population>
      <me:population time="0.0398107" logTime="-1.4">
        <me:pop ref="CH2OO.log">0.16168</me:pop>
        <me:pop ref="APC">2.14737e-16</me:pop>
        <me:pop ref="Altamine1">7.12926e-12</me:pop>
        <me:pop ref="RC1.log">2.5842e-07</me:pop>
        <me:pop ref="Ring1.log">9.922e-07</me:pop>
        <me:pop ref="Formamide1">0.55279</me:pop>
        <me:pop ref="Formaldehyde.log">0.285529</me:pop>
      </me:population>
      <me:population time="0.0501187" logTime="-1.3">
        <me:pop ref="CH2OO.log">0.100869</me:pop>
        <me:pop ref="APC">1.3397e-16</me:pop>
        <me:pop ref="Altamine1">4.4478e-12</me:pop>
        <me:pop ref="RC1.log">1.61223e-07</me:pop>
        <me:pop ref="Ring1.log">1.06402e-06</me:pop>
        <me:pop ref="Formamide1">0.592889</me:pop>
        <me:pop ref="Formaldehyde.log">0.306241</me:pop>
      </me:population>
      <me:population time="0.0630957" logTime="-1.2">
        <me:pop ref="CH2OO.log">0.0556934</me:pop>
        <me:pop ref="APC">7.39698e-17</me:pop>
        <me:pop ref="Altamine1">2.4558e-12</me:pop>
        <me:pop ref="RC1.log">8.90173e-08</me:pop>
        <me:pop ref="Ring1.log">1.11738e-06</me:pop>
        <me:pop ref="Formamide1">0.622678</me:pop>
        <me:pop ref="Formaldehyde.log">0.321628</me:pop>
      </me:population>
      <me:population time="0.0794328" logTime="-1.1">
        <me:pop ref="CH2OO.log">0.026367</me:pop>
        <me:pop ref="APC">3.50196e-17</me:pop>
        <me:pop ref="Altamine1">1.16265e-12</me:pop>
        <me:pop ref="RC1.log">4.21436e-08</me:pop>
        <me:pop ref="Ring1.log">1.15201e-06</me:pop>
        <me:pop ref="Formamide1">0.642016</me:pop>
        <me:pop ref="Formaldehyde.log">0.331616</me:pop>
      </me:population>
      <me:population time="0.1" logTime="-1">
        <me:pop ref="CH2OO.log">0.0102857</me:pop>
        <me:pop ref="APC">1.3661e-17</me:pop>
        <me:pop ref="Altamine1">4.53547e-13</me:pop>
        <me:pop ref="RC1.log">1.64401e-08</me:pop>
        <me:pop ref="Ring1.log">1.17101e-06</me:pop>
        <me:pop ref="Formamide1">0.65262</me:pop>
        <me:pop ref="Formaldehyde.log">0.337093</me:pop>
      </me:population>
      <me:population time="0.125893" logTime="-0.9">
        <me:pop ref="CH2OO.log">0.00314449</me:pop>
        <me:pop ref="APC">4.17638e-18</me:pop>
        <me:pop ref="Altamine1">1.38656e-13</me:pop>
        <me:pop ref="RC1.log">5.02598e-09</me:pop>
        <me:pop ref="Ring1.log">1.17944e-06</me:pop>
        <me:pop ref="Formamide1">0.657329</me:pop>
        <me:pop ref="Formaldehyde.log">0.339526</me:pop>
      </me:population>
      <me:population time="0.158489" logTime="-0.8">
        <me:pop ref="CH2OO.log">0.000707297</me:pop>
        <me:pop ref="APC">9.39404e-19</me:pop>
        <me:pop ref="Altamine1">3.11883e-14</me:pop>
        <me:pop ref="RC1.log">1.13051e-09</me:pop>
        <me:pop ref="Ring1.log">1.18232e-06</me:pop>
        <me:pop ref="Formamide1">0.658936</me:pop>
        <me:pop ref="Formaldehyde.log">0.340356</me:pop>
      </me:population>
      <me:population time="0.199526" logTime="-0.7">
        <me:pop ref="CH2OO.log">0.000108114</me:pop>
        <me:pop ref="APC">1.43593e-19</me:pop>
        <me:pop ref="Altamine1">4.76731e-15</me:pop>
        <me:pop ref="RC1.log">1.72804e-10</me:pop>
        <me:pop ref="Ring1.log">1.18303e-06</me:pop>
        <me:pop ref="Formamide1">0.659331</me:pop>
        <me:pop ref="Formaldehyde.log">0.34056</me:pop>
      </me:population>
      <me:population time="0.251189" logTime="-0.6">
        <me:pop ref="CH2OO.log">1.01614e-05</me:pop>
        <me:pop ref="APC">1.3496e-20</me:pop>
        <me:pop ref="Altamine1">4.48069e-16</me:pop>
        <me:pop ref="RC1.log">1.62415e-11</me:pop>
        <me:pop ref="Ring1.log">1.18314e-06</me:pop>
        <me:pop ref="Formamide1">0.659395</me:pop>
        <me:pop ref="Formaldehyde.log">0.340593</me:pop>
      </me:population>
      <me:population time="0.316228" logTime="-0.5">
        <me:pop ref="CH2OO.log">5.17761e-07</me:pop>
        <me:pop ref="APC">6.87671e-22</me:pop>
        <me:pop ref="Altamine1">2.2831e-17</me:pop>
        <me:pop ref="RC1.log">8.27562e-13</me:pop>
        <me:pop ref="Ring1.log">1.18315e-06</me:pop>
        <me:pop ref="Formamide1">0.659402</me:pop>
        <me:pop ref="Formaldehyde.log">0.340596</me:pop>
      </me:population>
      <me:population time="0.398107" logTime="-0.4">
        <me:pop ref="CH2OO.log">1.22056e-08</me:pop>
        <me:pop ref="APC">1.6211e-23</me:pop>
        <me:pop ref="Altamine1">5.38527e-19</me:pop>
        <me:pop ref="RC1.log">1.95087e-14</me:pop>
        <me:pop ref="Ring1.log">1.18315e-06</me:pop>
        <me:pop ref="Formamide1">0.659402</me:pop>
        <me:pop ref="Formaldehyde.log">0.340597</me:pop>
      </me:population>
      <me:population time="0.501187" logTime="-0.3">
        <me:pop ref="CH2OO.log">1.09035e-10</me:pop>
        <me:pop ref="APC">1.44817e-25</me:pop>
        <me:pop ref="Altamine1">5.12968e-21</me:pop>
        <me:pop ref="RC1.log">1.74276e-16</me:pop>
        <me:pop ref="Ring1.log">1.18315e-06</me:pop>
        <me:pop ref="Formamide1">0.659402</me:pop>
        <me:pop ref="Formaldehyde.log">0.340597</me:pop>
      </me:population>
      <me:population time="0.630957" logTime="-0.2">
        <me:pop ref="CH2OO.log">2.87105e-13</me:pop>
        <me:pop ref="APC">3.81388e-28</me:pop>
        <me:pop ref="Altamine1">3.34423e-22</me:pop>
        <me:pop ref="RC1.log">4.58893e-19</me:pop>
        <me:pop ref="Ring1.log">1.18315e-06</me:pop>
        <me:pop ref="Formamide1">0.659402</me:pop>
        <me:pop ref="Formaldehyde.log">0.340597</me:pop>
      </me:population>
      <me:population time="0.794328" logTime="-0.1">
        <me:pop ref="CH2OO.log">1.62408e-16</me:pop>
        <me:pop ref="APC">2.81898e-31</me:pop>
        <me:pop ref="Altamine1">3.21771e-22</me:pop>
        <me:pop ref="RC1.log">2.59585e-22</me:pop>
        <me:pop ref="Ring1.log">1.18315e-06</me:pop>
        <me:pop ref="Formamide1">0.659402</me:pop>
        <me:pop ref="Formaldehyde.log">0.340597</me:pop>
      </me:population>
      <me:population time="1" logTime="0">
        <me:pop ref="CH2OO.log">1.32536e-20</me:pop>
        <me:pop ref="APC">6.62112e-32</me:pop>
        <me:pop ref="Altamine1">3.21764e-22</me:pop>
        <me:pop ref="RC1.log">2.11839e-26</me:pop>
        <me:pop ref="Ring1.log">1.18315e-06</me:pop>
        <me:pop ref="Formamide1">0.659402</me:pop>
        <me:pop ref="Formaldehyde.log">0.340597</me:pop>
      </me:population>
      <me:population time="1.25893" logTime="0.1">
        <me:pop ref="CH2OO.log">9.45151e-26</me:pop>
        <me:pop ref="APC">6.61936e-32</me:pop>
        <me:pop ref="Altamine1">3.21764e-22</me:pop>
        <me:pop ref="RC1.log">1.51068e-31</me:pop>
        <me:pop ref="Ring1.log">1.18315e-06</me:pop>
        <me:pop ref="Formamide1">0.659402</me:pop>
        <me:pop ref="Formaldehyde.log">0.340597</me:pop>
      </me:population>
      <me:population time="1.58489" logTime="0.2">
        <me:pop ref="CH2OO.log">3.13345e-32</me:pop>
        <me:pop ref="APC">6.61936e-32</me:pop>
        <me:pop ref="Altamine1">3.21764e-22</me:pop>
        <me:pop ref="RC1.log">5.00835e-38</me:pop>
        <me:pop ref="Ring1.log">1.18315e-06</me:pop>
        <me:pop ref="Formamide1">0.659402</me:pop>
        <me:pop ref="Formaldehyde.log">0.340597</me:pop>
      </me:population>
      <me:population time="1.99526" logTime="0.3">
        <me:pop ref="CH2OO.log">3.84494e-38</me:pop>
        <me:pop ref="APC">6.61936e-32</me:pop>
        <me:pop ref="Altamine1">3.21764e-22</me:pop>
        <me:pop ref="RC1.log">7.58263e-44</me:pop>
        <me:pop ref="Ring1.log">1.18315e-06</me:pop>
        <me:pop ref="Formamide1">0.659402</me:pop>
        <me:pop ref="Formaldehyde.log">0.340597</me:pop>
      </me:population>
      <me:population time="2.51189" logTime="0.4">
        <me:pop ref="CH2OO.log">3.82312e-38</me:pop>
        <me:pop ref="APC">6.61936e-32</me:pop>
        <me:pop ref="Altamine1">3.21764e-22</me:pop>
        <me:pop ref="RC1.log">7.54776e-44</me:pop>
        <me:pop ref="Ring1.log">1.18315e-06</me:pop>
        <me:pop ref="Formamide1">0.659402</me:pop>
        <me:pop ref="Formaldehyde.log">0.340597</me:pop>
      </me:population>
      <me:population time="3.16228" logTime="0.5">
        <me:pop ref="CH2OO.log">3.82312e-38</me:pop>
        <me:pop ref="APC">6.61936e-32</me:pop>
        <me:pop ref="Altamine1">3.21764e-22</me:pop>
        <me:pop ref="RC1.log">7.54776e-44</me:pop>
        <me:pop ref="Ring1.log">1.18315e-06</me:pop>
        <me:pop ref="Formamide1">0.659402</me:pop>
        <me:pop ref="Formaldehyde.log">0.340597</me:pop>
      </me:population>
      <me:population time="3.98107" logTime="0.6">
        <me:pop ref="CH2OO.log">3.82312e-38</me:pop>
        <me:pop ref="APC">6.61936e-32</me:pop>
        <me:pop ref="Altamine1">3.21764e-22</me:pop>
        <me:pop ref="RC1.log">7.54776e-44</me:pop>
        <me:pop ref="Ring1.log">1.18315e-06</me:pop>
        <me:pop ref="Formamide1">0.659402</me:pop>
        <me:pop ref="Formaldehyde.log">0.340597</me:pop>
      </me:population>
      <me:population time="5.01187" logTime="0.7">
        <me:pop ref="CH2OO.log">3.82312e-38</me:pop>
        <me:pop ref="APC">6.61936e-32</me:pop>
        <me:pop ref="Altamine1">3.21764e-22</me:pop>
        <me:pop ref="RC1.log">7.54776e-44</me:pop>
        <me:pop ref="Ring1.log">1.18315e-06</me:pop>
        <me:pop ref="Formamide1">0.659402</me:pop>
        <me:pop ref="Formaldehyde.log">0.340597</me:pop>
      </me:population>
      <me:population time="6.30957" logTime="0.8">
        <me:pop ref="CH2OO.log">3.82312e-38</me:pop>
        <me:pop ref="APC">6.61936e-32</me:pop>
        <me:pop ref="Altamine1">3.21764e-22</me:pop>
        <me:pop ref="RC1.log">7.54776e-44</me:pop>
        <me:pop ref="Ring1.log">1.18315e-06</me:pop>
        <me:pop ref="Formamide1">0.659402</me:pop>
        <me:pop ref="Formaldehyde.log">0.340597</me:pop>
      </me:population>
      <me:population time="7.94328" logTime="0.9">
        <me:pop ref="CH2OO.log">3.82312e-38</me:pop>
        <me:pop ref="APC">6.61936e-32</me:pop>
        <me:pop ref="Altamine1">3.21764e-22</me:pop>
        <me:pop ref="RC1.log">7.54776e-44</me:pop>
        <me:pop ref="Ring1.log">1.18315e-06</me:pop>
        <me:pop ref="Formamide1">0.659402</me:pop>
        <me:pop ref="Formaldehyde.log">0.340597</me:pop>
      </me:population>
      <me:population time="10" logTime="1">
        <me:pop ref="CH2OO.log">3.82312e-38</me:pop>
        <me:pop ref="APC">6.61936e-32</me:pop>
        <me:pop ref="Altamine1">3.21764e-22</me:pop>
        <me:pop ref="RC1.log">7.54776e-44</me:pop>
        <me:pop ref="Ring1.log">1.18315e-06</me:pop>
        <me:pop ref="Formamide1">0.659402</me:pop>
        <me:pop ref="Formaldehyde.log">0.340597</me:pop>
      </me:population>
      <me:population time="12.5893" logTime="1.1">
        <me:pop ref="CH2OO.log">3.82312e-38</me:pop>
        <me:pop ref="APC">6.61936e-32</me:pop>
        <me:pop ref="Altamine1">3.21764e-22</me:pop>
        <me:pop ref="RC1.log">7.54776e-44</me:pop>
        <me:pop ref="Ring1.log">1.18315e-06</me:pop>
        <me:pop ref="Formamide1">0.659402</me:pop>
        <me:pop ref="Formaldehyde.log">0.340597</me:pop>
      </me:population>
      <me:population time="15.8489" logTime="1.2">
        <me:pop ref="CH2OO.log">3.82312e-38</me:pop>
        <me:pop ref="APC">6.61936e-32</me:pop>
        <me:pop ref="Altamine1">3.21764e-22</me:pop>
        <me:pop ref="RC1.log">7.54776e-44</me:pop>
        <me:pop ref="Ring1.log">1.18315e-06</me:pop>
        <me:pop ref="Formamide1">0.659402</me:pop>
        <me:pop ref="Formaldehyde.log">0.340597</me:pop>
      </me:population>
      <me:population time="19.9526" logTime="1.3">
        <me:pop ref="CH2OO.log">3.82312e-38</me:pop>
        <me:pop ref="APC">6.61936e-32</me:pop>
        <me:pop ref="Altamine1">3.21764e-22</me:pop>
        <me:pop ref="RC1.log">7.54776e-44</me:pop>
        <me:pop ref="Ring1.log">1.18315e-06</me:pop>
        <me:pop ref="Formamide1">0.659402</me:pop>
        <me:pop ref="Formaldehyde.log">0.340597</me:pop>
      </me:population>
      <me:population time="25.1189" logTime="1.4">
        <me:pop ref="CH2OO.log">3.82312e-38</me:pop>
        <me:pop ref="APC">6.61936e-32</me:pop>
        <me:pop ref="Altamine1">3.21764e-22</me:pop>
        <me:pop ref="RC1.log">7.54776e-44</me:pop>
        <me:pop ref="Ring1.log">1.18315e-06</me:pop>
        <me:pop ref="Formamide1">0.659402</me:pop>
        <me:pop ref="Formaldehyde.log">0.340597</me:pop>
      </me:population>
      <me:population time="31.6228" logTime="1.5">
        <me:pop ref="CH2OO.log">3.82312e-38</me:pop>
        <me:pop ref="APC">6.61936e-32</me:pop>
        <me:pop ref="Altamine1">3.21764e-22</me:pop>
        <me:pop ref="RC1.log">7.54776e-44</me:pop>
        <me:pop ref="Ring1.log">1.18315e-06</me:pop>
        <me:pop ref="Formamide1">0.659402</me:pop>
        <me:pop ref="Formaldehyde.log">0.340597</me:pop>
      </me:population>
      <me:population time="39.8107" logTime="1.6">
        <me:pop ref="CH2OO.log">3.82312e-38</me:pop>
        <me:pop ref="APC">6.61936e-32</me:pop>
        <me:pop ref="Altamine1">3.21764e-22</me:pop>
        <me:pop ref="RC1.log">7.54776e-44</me:pop>
        <me:pop ref="Ring1.log">1.18315e-06</me:pop>
        <me:pop ref="Formamide1">0.659402</me:pop>
        <me:pop ref="Formaldehyde.log">0.340597</me:pop>
      </me:population>
      <me:population time="50.1187" logTime="1.7">
        <me:pop ref="CH2OO.log">3.82312e-38</me:pop>
        <me:pop ref="APC">6.61936e-32</me:pop>
        <me:pop ref="Altamine1">3.21764e-22</me:pop>
        <me:pop ref="RC1.log">7.54776e-44</me:pop>
        <me:pop ref="Ring1.log">1.18315e-06</me:pop>
        <me:pop ref="Formamide1">0.659402</me:pop>
        <me:pop ref="Formaldehyde.log">0.340597</me:pop>
      </me:population>
      <me:population time="63.0957" logTime="1.8">
        <me:pop ref="CH2OO.log">3.82312e-38</me:pop>
        <me:pop ref="APC">6.61936e-32</me:pop>
        <me:pop ref="Altamine1">3.21764e-22</me:pop>
        <me:pop ref="RC1.log">7.54775e-44</me:pop>
        <me:pop ref="Ring1.log">1.18315e-06</me:pop>
        <me:pop ref="Formamide1">0.659402</me:pop>
        <me:pop ref="Formaldehyde.log">0.340597</me:pop>
      </me:population>
      <me:population time="79.4328" logTime="1.9">
        <me:pop ref="CH2OO.log">3.82312e-38</me:pop>
        <me:pop ref="APC">6.61936e-32</me:pop>
        <me:pop ref="Altamine1">3.21764e-22</me:pop>
        <me:pop ref="RC1.log">7.54775e-44</me:pop>
        <me:pop ref="Ring1.log">1.18315e-06</me:pop>
        <me:pop ref="Formamide1">0.659402</me:pop>
        <me:pop ref="Formaldehyde.log">0.340597</me:pop>
      </me:population>
      <me:population time="100" logTime="2">
        <me:pop ref="CH2OO.log">3.82312e-38</me:pop>
        <me:pop ref="APC">6.61935e-32</me:pop>
        <me:pop ref="Altamine1">3.21764e-22</me:pop>
        <me:pop ref="RC1.log">7.54775e-44</me:pop>
        <me:pop ref="Ring1.log">1.18315e-06</me:pop>
        <me:pop ref="Formamide1">0.659402</me:pop>
        <me:pop ref="Formaldehyde.log">0.340597</me:pop>
      </me:population>
      <me:population time="125.893" logTime="2.1">
        <me:pop ref="CH2OO.log">3.82312e-38</me:pop>
        <me:pop ref="APC">6.61935e-32</me:pop>
        <me:pop ref="Altamine1">3.21764e-22</me:pop>
        <me:pop ref="RC1.log">7.54775e-44</me:pop>
        <me:pop ref="Ring1.log">1.18315e-06</me:pop>
        <me:pop ref="Formamide1">0.659402</me:pop>
        <me:pop ref="Formaldehyde.log">0.340597</me:pop>
      </me:population>
      <me:population time="158.489" logTime="2.2">
        <me:pop ref="CH2OO.log">3.82312e-38</me:pop>
        <me:pop ref="APC">6.61935e-32</me:pop>
        <me:pop ref="Altamine1">3.21764e-22</me:pop>
        <me:pop ref="RC1.log">7.54775e-44</me:pop>
        <me:pop ref="Ring1.log">1.18315e-06</me:pop>
        <me:pop ref="Formamide1">0.659402</me:pop>
        <me:pop ref="Formaldehyde.log">0.340597</me:pop>
      </me:population>
      <me:population time="199.526" logTime="2.3">
        <me:pop ref="CH2OO.log">3.82312e-38</me:pop>
        <me:pop ref="APC">6.61935e-32</me:pop>
        <me:pop ref="Altamine1">3.21764e-22</me:pop>
        <me:pop ref="RC1.log">7.54775e-44</me:pop>
        <me:pop ref="Ring1.log">1.18315e-06</me:pop>
        <me:pop ref="Formamide1">0.659402</me:pop>
        <me:pop ref="Formaldehyde.log">0.340597</me:pop>
      </me:population>
      <me:population time="251.189" logTime="2.4">
        <me:pop ref="CH2OO.log">3.82312e-38</me:pop>
        <me:pop ref="APC">6.61935e-32</me:pop>
        <me:pop ref="Altamine1">3.21765e-22</me:pop>
        <me:pop ref="RC1.log">7.54775e-44</me:pop>
        <me:pop ref="Ring1.log">1.18315e-06</me:pop>
        <me:pop ref="Formamide1">0.659402</me:pop>
        <me:pop ref="Formaldehyde.log">0.340597</me:pop>
      </me:population>
      <me:population time="316.228" logTime="2.5">
        <me:pop ref="CH2OO.log">3.82312e-38</me:pop>
        <me:pop ref="APC">6.61935e-32</me:pop>
        <me:pop ref="Altamine1">3.21765e-22</me:pop>
        <me:pop ref="RC1.log">7.54775e-44</me:pop>
        <me:pop ref="Ring1.log">1.18315e-06</me:pop>
        <me:pop ref="Formamide1">0.659402</me:pop>
        <me:pop ref="Formaldehyde.log">0.340597</me:pop>
      </me:population>
      <me:population time="398.107" logTime="2.6">
        <me:pop ref="CH2OO.log">3.82312e-38</me:pop>
        <me:pop ref="APC">6.61935e-32</me:pop>
        <me:pop ref="Altamine1">3.21765e-22</me:pop>
        <me:pop ref="RC1.log">7.54775e-44</me:pop>
        <me:pop ref="Ring1.log">1.18315e-06</me:pop>
        <me:pop ref="Formamide1">0.659402</me:pop>
        <me:pop ref="Formaldehyde.log">0.340597</me:pop>
      </me:population>
      <me:population time="501.187" logTime="2.7">
        <me:pop ref="CH2OO.log">3.82312e-38</me:pop>
        <me:pop ref="APC">6.61935e-32</me:pop>
        <me:pop ref="Altamine1">3.21766e-22</me:pop>
        <me:pop ref="RC1.log">7.54775e-44</me:pop>
        <me:pop ref="Ring1.log">1.18315e-06</me:pop>
        <me:pop ref="Formamide1">0.659402</me:pop>
        <me:pop ref="Formaldehyde.log">0.340597</me:pop>
      </me:population>
      <me:population time="630.957" logTime="2.8">
        <me:pop ref="CH2OO.log">3.82312e-38</me:pop>
        <me:pop ref="APC">6.61935e-32</me:pop>
        <me:pop ref="Altamine1">3.21766e-22</me:pop>
        <me:pop ref="RC1.log">7.54775e-44</me:pop>
        <me:pop ref="Ring1.log">1.18315e-06</me:pop>
        <me:pop ref="Formamide1">0.659402</me:pop>
        <me:pop ref="Formaldehyde.log">0.340597</me:pop>
      </me:population>
      <me:population time="794.328" logTime="2.9">
        <me:pop ref="CH2OO.log">3.82312e-38</me:pop>
        <me:pop ref="APC">6.61935e-32</me:pop>
        <me:pop ref="Altamine1">3.21767e-22</me:pop>
        <me:pop ref="RC1.log">7.54775e-44</me:pop>
        <me:pop ref="Ring1.log">1.18315e-06</me:pop>
        <me:pop ref="Formamide1">0.659402</me:pop>
        <me:pop ref="Formaldehyde.log">0.340597</me:pop>
      </me:population>
      <me:population time="1000" logTime="3">
        <me:pop ref="CH2OO.log">3.82311e-38</me:pop>
        <me:pop ref="APC">6.61935e-32</me:pop>
        <me:pop ref="Altamine1">3.21768e-22</me:pop>
        <me:pop ref="RC1.log">7.54775e-44</me:pop>
        <me:pop ref="Ring1.log">1.18315e-06</me:pop>
        <me:pop ref="Formamide1">0.659402</me:pop>
        <me:pop ref="Formaldehyde.log">0.340597</me:pop>
      </me:population>
      <me:population time="1258.93" logTime="3.1">
        <me:pop ref="CH2OO.log">3.82311e-38</me:pop>
        <me:pop ref="APC">6.61934e-32</me:pop>
        <me:pop ref="Altamine1">3.21769e-22</me:pop>
        <me:pop ref="RC1.log">7.54774e-44</me:pop>
        <me:pop ref="Ring1.log">1.18315e-06</me:pop>
        <me:pop ref="Formamide1">0.659402</me:pop>
        <me:pop ref="Formaldehyde.log">0.340597</me:pop>
      </me:population>
      <me:population time="1584.89" logTime="3.2">
        <me:pop ref="CH2OO.log">3.82311e-38</me:pop>
        <me:pop ref="APC">6.61934e-32</me:pop>
        <me:pop ref="Altamine1">3.21771e-22</me:pop>
        <me:pop ref="RC1.log">7.54774e-44</me:pop>
        <me:pop ref="Ring1.log">1.18315e-06</me:pop>
        <me:pop ref="Formamide1">0.659402</me:pop>
        <me:pop ref="Formaldehyde.log">0.340597</me:pop>
      </me:population>
      <me:population time="1995.26" logTime="3.3">
        <me:pop ref="CH2OO.log">3.82311e-38</me:pop>
        <me:pop ref="APC">6.61934e-32</me:pop>
        <me:pop ref="Altamine1">3.21773e-22</me:pop>
        <me:pop ref="RC1.log">7.54773e-44</me:pop>
        <me:pop ref="Ring1.log">1.18315e-06</me:pop>
        <me:pop ref="Formamide1">0.659402</me:pop>
        <me:pop ref="Formaldehyde.log">0.340597</me:pop>
      </me:population>
      <me:population time="2511.89" logTime="3.4">
        <me:pop ref="CH2OO.log">3.82311e-38</me:pop>
        <me:pop ref="APC">6.61933e-32</me:pop>
        <me:pop ref="Altamine1">3.21775e-22</me:pop>
        <me:pop ref="RC1.log">7.54773e-44</me:pop>
        <me:pop ref="Ring1.log">1.18315e-06</me:pop>
        <me:pop ref="Formamide1">0.659402</me:pop>
        <me:pop ref="Formaldehyde.log">0.340597</me:pop>
      </me:population>
      <me:population time="3162.28" logTime="3.5">
        <me:pop ref="CH2OO.log">3.8231e-38</me:pop>
        <me:pop ref="APC">6.61933e-32</me:pop>
        <me:pop ref="Altamine1">3.21778e-22</me:pop>
        <me:pop ref="RC1.log">7.54772e-44</me:pop>
        <me:pop ref="Ring1.log">1.18315e-06</me:pop>
        <me:pop ref="Formamide1">0.659402</me:pop>
        <me:pop ref="Formaldehyde.log">0.340597</me:pop>
      </me:population>
      <me:population time="3981.07" logTime="3.6">
        <me:pop ref="CH2OO.log">3.8231e-38</me:pop>
        <me:pop ref="APC">6.61932e-32</me:pop>
        <me:pop ref="Altamine1">3.21781e-22</me:pop>
        <me:pop ref="RC1.log">7.54771e-44</me:pop>
        <me:pop ref="Ring1.log">1.18315e-06</me:pop>
        <me:pop ref="Formamide1">0.659402</me:pop>
        <me:pop ref="Formaldehyde.log">0.340597</me:pop>
      </me:population>
      <me:population time="5011.87" logTime="3.7">
        <me:pop ref="CH2OO.log">3.82309e-38</me:pop>
        <me:pop ref="APC">6.61931e-32</me:pop>
        <me:pop ref="Altamine1">3.21786e-22</me:pop>
        <me:pop ref="RC1.log">7.5477e-44</me:pop>
        <me:pop ref="Ring1.log">1.18315e-06</me:pop>
        <me:pop ref="Formamide1">0.659402</me:pop>
        <me:pop ref="Formaldehyde.log">0.340597</me:pop>
      </me:population>
      <me:population time="6309.57" logTime="3.8">
        <me:pop ref="CH2OO.log">3.82309e-38</me:pop>
        <me:pop ref="APC">6.6193e-32</me:pop>
        <me:pop ref="Altamine1">3.21792e-22</me:pop>
        <me:pop ref="RC1.log">7.54769e-44</me:pop>
        <me:pop ref="Ring1.log">1.18314e-06</me:pop>
        <me:pop ref="Formamide1">0.659402</me:pop>
        <me:pop ref="Formaldehyde.log">0.340597</me:pop>
      </me:population>
      <me:population time="7943.28" logTime="3.9">
        <me:pop ref="CH2OO.log">3.82308e-38</me:pop>
        <me:pop ref="APC">6.61928e-32</me:pop>
        <me:pop ref="Altamine1">3.21799e-22</me:pop>
        <me:pop ref="RC1.log">7.54767e-44</me:pop>
        <me:pop ref="Ring1.log">1.18314e-06</me:pop>
        <me:pop ref="Formamide1">0.659402</me:pop>
        <me:pop ref="Formaldehyde.log">0.340597</me:pop>
      </me:population>
      <me:population time="10000" logTime="4">
        <me:pop ref="CH2OO.log">3.82307e-38</me:pop>
        <me:pop ref="APC">6.61927e-32</me:pop>
        <me:pop ref="Altamine1">3.21808e-22</me:pop>
        <me:pop ref="RC1.log">7.54765e-44</me:pop>
        <me:pop ref="Ring1.log">1.18314e-06</me:pop>
        <me:pop ref="Formamide1">0.659402</me:pop>
        <me:pop ref="Formaldehyde.log">0.340597</me:pop>
      </me:population>
      <me:population time="12589.3" logTime="4.1">
        <me:pop ref="CH2OO.log">3.82305e-38</me:pop>
        <me:pop ref="APC">6.61924e-32</me:pop>
        <me:pop ref="Altamine1">3.2182e-22</me:pop>
        <me:pop ref="RC1.log">7.54763e-44</me:pop>
        <me:pop ref="Ring1.log">1.18313e-06</me:pop>
        <me:pop ref="Formamide1">0.659402</me:pop>
        <me:pop ref="Formaldehyde.log">0.340597</me:pop>
      </me:population>
      <me:population time="15848.9" logTime="4.2">
        <me:pop ref="CH2OO.log">3.82304e-38</me:pop>
        <me:pop ref="APC">6.61921e-32</me:pop>
        <me:pop ref="Altamine1">3.21835e-22</me:pop>
        <me:pop ref="RC1.log">7.54759e-44</me:pop>
        <me:pop ref="Ring1.log">1.18313e-06</me:pop>
        <me:pop ref="Formamide1">0.659402</me:pop>
        <me:pop ref="Formaldehyde.log">0.340597</me:pop>
      </me:population>
      <me:population time="19952.6" logTime="4.3">
        <me:pop ref="CH2OO.log">3.82302e-38</me:pop>
        <me:pop ref="APC">6.61918e-32</me:pop>
        <me:pop ref="Altamine1">3.21853e-22</me:pop>
        <me:pop ref="RC1.log">7.54755e-44</me:pop>
        <me:pop ref="Ring1.log">1.18312e-06</me:pop>
        <me:pop ref="Formamide1">0.659402</me:pop>
        <me:pop ref="Formaldehyde.log">0.340597</me:pop>
      </me:population>
      <me:population time="25118.9" logTime="4.4">
        <me:pop ref="CH2OO.log">3.82299e-38</me:pop>
        <me:pop ref="APC">6.61913e-32</me:pop>
        <me:pop ref="Altamine1">3.21876e-22</me:pop>
        <me:pop ref="RC1.log">7.5475e-44</me:pop>
        <me:pop ref="Ring1.log">1.18311e-06</me:pop>
        <me:pop ref="Formamide1">0.659402</me:pop>
        <me:pop ref="Formaldehyde.log">0.340597</me:pop>
      </me:population>
      <me:population time="31622.8" logTime="4.5">
        <me:pop ref="CH2OO.log">3.82295e-38</me:pop>
        <me:pop ref="APC">6.61907e-32</me:pop>
        <me:pop ref="Altamine1">3.21905e-22</me:pop>
        <me:pop ref="RC1.log">7.54743e-44</me:pop>
        <me:pop ref="Ring1.log">1.1831e-06</me:pop>
        <me:pop ref="Formamide1">0.659402</me:pop>
        <me:pop ref="Formaldehyde.log">0.340597</me:pop>
      </me:population>
      <me:population time="39810.7" logTime="4.6">
        <me:pop ref="CH2OO.log">3.82291e-38</me:pop>
        <me:pop ref="APC">6.619e-32</me:pop>
        <me:pop ref="Altamine1">3.21942e-22</me:pop>
        <me:pop ref="RC1.log">7.54734e-44</me:pop>
        <me:pop ref="Ring1.log">1.18309e-06</me:pop>
        <me:pop ref="Formamide1">0.659402</me:pop>
        <me:pop ref="Formaldehyde.log">0.340597</me:pop>
      </me:population>
      <me:population time="50118.7" logTime="4.7">
        <me:pop ref="CH2OO.log">3.82286e-38</me:pop>
        <me:pop ref="APC">6.6189e-32</me:pop>
        <me:pop ref="Altamine1">3.21988e-22</me:pop>
        <me:pop ref="RC1.log">7.54724e-44</me:pop>
        <me:pop ref="Ring1.log">1.18307e-06</me:pop>
        <me:pop ref="Formamide1">0.659402</me:pop>
        <me:pop ref="Formaldehyde.log">0.340597</me:pop>
      </me:population>
      <me:population time="63095.7" logTime="4.8">
        <me:pop ref="CH2OO.log">3.82279e-38</me:pop>
        <me:pop ref="APC">6.61878e-32</me:pop>
        <me:pop ref="Altamine1">3.22047e-22</me:pop>
        <me:pop ref="RC1.log">7.5471e-44</me:pop>
        <me:pop ref="Ring1.log">1.18305e-06</me:pop>
        <me:pop ref="Formamide1">0.659402</me:pop>
        <me:pop ref="Formaldehyde.log">0.340597</me:pop>
      </me:population>
      <me:population time="79432.8" logTime="4.9">
        <me:pop ref="CH2OO.log">3.8227e-38</me:pop>
        <me:pop ref="APC">6.61864e-32</me:pop>
        <me:pop ref="Altamine1">3.2212e-22</me:pop>
        <me:pop ref="RC1.log">7.54694e-44</me:pop>
        <me:pop ref="Ring1.log">1.18302e-06</me:pop>
        <me:pop ref="Formamide1">0.659402</me:pop>
        <me:pop ref="Formaldehyde.log">0.340597</me:pop>
      </me:population>
      <me:population time="100000" logTime="5">
        <me:pop ref="CH2OO.log">3.8226e-38</me:pop>
        <me:pop ref="APC">6.61845e-32</me:pop>
        <me:pop ref="Altamine1">3.22212e-22</me:pop>
        <me:pop ref="RC1.log">7.54672e-44</me:pop>
        <me:pop ref="Ring1.log">1.18299e-06</me:pop>
        <me:pop ref="Formamide1">0.659402</me:pop>
        <me:pop ref="Formaldehyde.log">0.340597</me:pop>
      </me:population>
    </me:populationList>
    <me:rateList T="298.15" conc="6.47761e+18" bathGas="N2" units="s-1">
      <me:warning> WARNING: Chemically significant eigenvalues (CSE) not well separated from internal energy relaxation eigenvals (IEREs).  The last CSE = -6.44119e+07 and the first IERE = -2.54342e+08 (last CSE)/(first IERE) ratio = 0.25325, which is less than an order of magnitude  Results obtained from Bartis Widom eigenvalue-vector analysis may be unreliable </me:warning>
      <me:firstOrderLoss ref="APC">-6.44119e+07</me:firstOrderLoss>
      <me:firstOrderLoss ref="Altamine1">-3.40773e-17</me:firstOrderLoss>
      <me:firstOrderLoss ref="CH2OO.log">-95.1824</me:firstOrderLoss>
      <me:firstOrderLoss ref="RC1.log">-3.23306e+07</me:firstOrderLoss>
      <me:firstOrderLoss ref="Ring1.log">-1.36701e-09</me:firstOrderLoss>
      <me:firstOrderRate fromRef="APC" toRef="Altamine1" reactionType="isomerization">8.16254e-15</me:firstOrderRate>
      <me:firstOrderRate fromRef="APC" toRef="CH2OO.log" reactionType="isomerization">5.28425e-85</me:firstOrderRate>
      <me:firstOrderRate fromRef="APC" toRef="RC1.log" reactionType="isomerization">1.50754e-86</me:firstOrderRate>
      <me:firstOrderRate fromRef="APC" toRef="Ring1.log" reactionType="isomerization">8.37261e-70</me:firstOrderRate>
      <me:firstOrderRate fromRef="Altamine1" toRef="APC" reactionType="isomerization">2.57751e-22</me:firstOrderRate>
      <me:firstOrderRate fromRef="Altamine1" toRef="CH2OO.log" reactionType="isomerization">-1.21046e-102</me:firstOrderRate>
      <me:firstOrderRate fromRef="Altamine1" toRef="RC1.log" reactionType="isomerization">1.26899e-102</me:firstOrderRate>
      <me:firstOrderRate fromRef="Altamine1" toRef="Ring1.log" reactionType="isomerization">2.7815e-83</me:firstOrderRate>
      <me:firstOrderRate fromRef="CH2OO.log" toRef="APC" reactionType="isomerization">8.32776e-08</me:firstOrderRate>
      <me:firstOrderRate fromRef="CH2OO.log" toRef="Altamine1" reactionType="isomerization">-6.04119e-18</me:firstOrderRate>
      <me:firstOrderRate fromRef="CH2OO.log" toRef="RC1.log" reactionType="isomerization">51.6754</me:firstOrderRate>
      <me:firstOrderRate fromRef="CH2OO.log" toRef="Ring1.log" reactionType="isomerization">4.0404e-05</me:firstOrderRate>
      <me:firstOrderRate fromRef="RC1.log" toRef="APC" reactionType="isomerization">0.00142133</me:firstOrderRate>
      <me:firstOrderRate fromRef="RC1.log" toRef="Altamine1" reactionType="isomerization">3.78887e-12</me:firstOrderRate>
      <me:firstOrderRate fromRef="RC1.log" toRef="CH2OO.log" reactionType="isomerization">3.09147e+07</me:firstOrderRate>
      <me:firstOrderRate fromRef="RC1.log" toRef="Ring1.log" reactionType="isomerization">8.60206</me:firstOrderRate>
      <me:firstOrderRate fromRef="Ring1.log" toRef="APC" reactionType="isomerization">3.60364e-18</me:firstOrderRate>
      <me:firstOrderRate fromRef="Ring1.log" toRef="Altamine1" reactionType="isomerization">3.79128e-24</me:firstOrderRate>
      <me:firstOrderRate fromRef="Ring1.log" toRef="CH2OO.log" reactionType="isomerization">1.10347e-30</me:firstOrderRate>
      <me:firstOrderRate fromRef="Ring1.log" toRef="RC1.log" reactionType="isomerization">3.92697e-31</me:firstOrderRate>
      <me:firstOrderRate fromRef="APC" toRef="Formamide1+CO" reactionType="irreversible">6.24318e+07</me:firstOrderRate>
      <me:firstOrderRate fromRef="Altamine1" toRef="Formamide1+CO" reactionType="irreversible">3.40208e-17</me:firstOrderRate>
      <me:firstOrderRate fromRef="CH2OO.log" toRef="Formamide1+CO" reactionType="irreversible">28.6356</me:firstOrderRate>
      <me:firstOrderRate fromRef="RC1.log" toRef="Formamide1+CO" reactionType="irreversible">977151</me:firstOrderRate>
      <me:firstOrderRate fromRef="Ring1.log" toRef="Formamide1+CO" reactionType="irreversible">1.33825e-09</me:firstOrderRate>
      <me:firstOrderRate fromRef="APC" toRef="Formaldehyde.log+IsoC1.log" reactionType="irreversible">5.88659e-88</me:firstOrderRate>
      <me:firstOrderRate fromRef="Altamine1" toRef="Formaldehyde.log+IsoC1.log" reactionType="irreversible">3.73983e-87</me:firstOrderRate>
      <me:firstOrderRate fromRef="CH2OO.log" toRef="Formaldehyde.log+IsoC1.log" reactionType="irreversible">14.8598</me:firstOrderRate>
      <me:firstOrderRate fromRef="RC1.log" toRef="Formaldehyde.log+IsoC1.log" reactionType="irreversible">461691</me:firstOrderRate>
      <me:firstOrderRate fromRef="Ring1.log" toRef="Formaldehyde.log+IsoC1.log" reactionType="irreversible">2.85691e-11</me:firstOrderRate>
    </me:rateList>
    <me:eigenvalueList number="3226" selection="12">
      <me:eigenvalue>-7.67926e+08</me:eigenvalue>
      <me:eigenvalue>-6.90533e+08</me:eigenvalue>
      <me:eigenvalue>-6.20708e+08</me:eigenvalue>
      <me:eigenvalue>-5.60718e+08</me:eigenvalue>
      <me:eigenvalue>-5.1271e+08</me:eigenvalue>
      <me:eigenvalue>-4.65689e+08</me:eigenvalue>
      <me:eigenvalue>-3.81512e+08</me:eigenvalue>
      <me:eigenvalue>-9.55123e+07</me:eigenvalue>
      <me:eigenvalue>-4.7801e+07</me:eigenvalue>
      <me:eigenvalue>-45.8543</me:eigenvalue>
      <me:eigenvalue>-1.37718e-09</me:eigenvalue>
      <me:eigenvalue>-3.40777e-17</me:eigenvalue>
    </me:eigenvalueList>
    <me:populationList T="298.15" conc="9.71641e+18">
      <me:population time="1e-10" logTime="-10">
        <me:pop ref="CH2OO.log">1</me:pop>
        <me:pop ref="APC">1.07191e-15</me:pop>
        <me:pop ref="Altamine1">3.50203e-11</me:pop>
        <me:pop ref="RC1.log">1.02256e-07</me:pop>
        <me:pop ref="Ring1.log">1.58067e-09</me:pop>
        <me:pop ref="Formamide1">1.65221e-09</me:pop>
        <me:pop ref="Formaldehyde.log">8.67483e-10</me:pop>
      </me:population>
      <me:population time="1.25893e-10" logTime="-9.9">
        <me:pop ref="CH2OO.log">1</me:pop>
        <me:pop ref="APC">1.12809e-15</me:pop>
        <me:pop ref="Altamine1">3.69401e-11</me:pop>
        <me:pop ref="RC1.log">1.05031e-07</me:pop>
        <me:pop ref="Ring1.log">1.67617e-09</me:pop>
        <me:pop ref="Formamide1">2.30043e-09</me:pop>
        <me:pop ref="Formaldehyde.log">1.20695e-09</me:pop>
      </me:population>
      <me:population time="1.58489e-10" logTime="-9.8">
        <me:pop ref="CH2OO.log">1</me:pop>
        <me:pop ref="APC">1.16838e-15</me:pop>
        <me:pop ref="Altamine1">3.83343e-11</me:pop>
        <me:pop ref="RC1.log">1.08427e-07</me:pop>
        <me:pop ref="Ring1.log">1.74856e-09</me:pop>
        <me:pop ref="Formamide1">3.15185e-09</me:pop>
        <me:pop ref="Formaldehyde.log">1.65177e-09</me:pop>
      </me:population>
      <me:population time="1.99526e-10" logTime="-9.7">
        <me:pop ref="CH2OO.log">1</me:pop>
        <me:pop ref="APC">1.19523e-15</me:pop>
        <me:pop ref="Altamine1">3.9278e-11</me:pop>
        <me:pop ref="RC1.log">1.12587e-07</me:pop>
        <me:pop ref="Ring1.log">1.80025e-09</me:pop>
        <me:pop ref="Formamide1">4.25454e-09</me:pop>
        <me:pop ref="Formaldehyde.log">2.22679e-09</me:pop>
      </me:population>
      <me:population time="2.51189e-10" logTime="-9.6">
        <me:pop ref="CH2OO.log">1</me:pop>
        <me:pop ref="APC">1.21244e-15</me:pop>
        <me:pop ref="Altamine1">3.9894e-11</me:pop>
        <me:pop ref="RC1.log">1.17666e-07</me:pop>
        <me:pop ref="Ring1.log">1.8362e-09</me:pop>
        <me:pop ref="Formamide1">5.66809e-09</me:pop>
        <me:pop ref="Formaldehyde.log">2.96284e-09</me:pop>
      </me:population>
      <me:population time="3.16228e-10" logTime="-9.5">
        <me:pop ref="CH2OO.log">1</me:pop>
        <me:pop ref="APC">1.22383e-15</me:pop>
        <me:pop ref="Altamine1">4.0309e-11</me:pop>
        <me:pop ref="RC1.log">1.23845e-07</me:pop>
        <me:pop ref="Ring1.log">1.86201e-09</me:pop>
        <me:pop ref="Formamide1">7.46832e-09</me:pop>
        <me:pop ref="Formaldehyde.log">3.89923e-09</me:pop>
      </me:population>
      <me:population time="3.98107e-10" logTime="-9.4">
        <me:pop ref="CH2OO.log">1</me:pop>
        <me:pop ref="APC">1.23224e-15</me:pop>
        <me:pop ref="Altamine1">4.0619e-11</me:pop>
        <me:pop ref="RC1.log">1.31336e-07</me:pop>
        <me:pop ref="Ring1.log">1.88214e-09</me:pop>
        <me:pop ref="Formamide1">9.7528e-09</me:pop>
        <me:pop ref="Formaldehyde.log">5.0865e-09</me:pop>
      </me:population>
      <me:population time="5.01187e-10" logTime="-9.3">
        <me:pop ref="CH2OO.log">1</me:pop>
        <me:pop ref="APC">1.23921e-15</me:pop>
        <me:pop ref="Altamine1">4.08775e-11</me:pop>
        <me:pop ref="RC1.log">1.40392e-07</me:pop>
        <me:pop ref="Ring1.log">1.89925e-09</me:pop>
        <me:pop ref="Formamide1">1.26467e-08</me:pop>
        <me:pop ref="Formaldehyde.log">6.58948e-09</me:pop>
      </me:population>
      <me:population time="6.30957e-10" logTime="-9.2">
        <me:pop ref="CH2OO.log">1</me:pop>
        <me:pop ref="APC">1.24536e-15</me:pop>
        <me:pop ref="Altamine1">4.11054e-11</me:pop>
        <me:pop ref="RC1.log">1.51318e-07</me:pop>
        <me:pop ref="Ring1.log">1.91437e-09</me:pop>
        <me:pop ref="Formamide1">1.63094e-08</me:pop>
        <me:pop ref="Formaldehyde.log">8.49063e-09</me:pop>
      </me:population>
      <me:population time="7.94328e-10" logTime="-9.1">
        <me:pop ref="CH2OO.log">1</me:pop>
        <me:pop ref="APC">1.2508e-15</me:pop>
        <me:pop ref="Altamine1">4.13069e-11</me:pop>
        <me:pop ref="RC1.log">1.64491e-07</me:pop>
        <me:pop ref="Ring1.log">1.92774e-09</me:pop>
        <me:pop ref="Formamide1">2.0942e-08</me:pop>
        <me:pop ref="Formaldehyde.log">1.08941e-08</me:pop>
      </me:population>
      <me:population time="1e-09" logTime="-9">
        <me:pop ref="CH2OO.log">1</me:pop>
        <me:pop ref="APC">1.25553e-15</me:pop>
        <me:pop ref="Altamine1">4.1482e-11</me:pop>
        <me:pop ref="RC1.log">1.8038e-07</me:pop>
        <me:pop ref="Ring1.log">1.93936e-09</me:pop>
        <me:pop ref="Formamide1">2.6798e-08</me:pop>
        <me:pop ref="Formaldehyde.log">1.39311e-08</me:pop>
      </me:population>
      <me:population time="1.25893e-09" logTime="-8.9">
        <me:pop ref="CH2OO.log">1</me:pop>
        <me:pop ref="APC">1.25957e-15</me:pop>
        <me:pop ref="Altamine1">4.16317e-11</me:pop>
        <me:pop ref="RC1.log">1.99569e-07</me:pop>
        <me:pop ref="Ring1.log">1.94931e-09</me:pop>
        <me:pop ref="Formamide1">3.41962e-08</me:pop>
        <me:pop ref="Formaldehyde.log">1.77665e-08</me:pop>
      </me:population>
      <me:population time="1.58489e-09" logTime="-8.8">
        <me:pop ref="CH2OO.log">1</me:pop>
        <me:pop ref="APC">1.26302e-15</me:pop>
        <me:pop ref="Altamine1">4.17594e-11</me:pop>
        <me:pop ref="RC1.log">2.22778e-07</me:pop>
        <me:pop ref="Ring1.log">1.9578e-09</me:pop>
        <me:pop ref="Formamide1">4.35377e-08</me:pop>
        <me:pop ref="Formaldehyde.log">2.26081e-08</me:pop>
      </me:population>
      <me:population time="1.99526e-09" logTime="-8.7">
        <me:pop ref="CH2OO.log">1</me:pop>
        <me:pop ref="APC">1.26601e-15</me:pop>
        <me:pop ref="Altamine1">4.18699e-11</me:pop>
        <me:pop ref="RC1.log">2.50896e-07</me:pop>
        <me:pop ref="Ring1.log">1.96516e-09</me:pop>
        <me:pop ref="Formamide1">5.5328e-08</me:pop>
        <me:pop ref="Formaldehyde.log">2.87174e-08</me:pop>
      </me:population>
      <me:population time="2.51189e-09" logTime="-8.6">
        <me:pop ref="CH2OO.log">1</me:pop>
        <me:pop ref="APC">1.2687e-15</me:pop>
        <me:pop ref="Altamine1">4.19692e-11</me:pop>
        <me:pop ref="RC1.log">2.84985e-07</me:pop>
        <me:pop ref="Ring1.log">1.9718e-09</me:pop>
        <me:pop ref="Formamide1">7.02043e-08</me:pop>
        <me:pop ref="Formaldehyde.log">3.64242e-08</me:pop>
      </me:population>
      <me:population time="3.16228e-09" logTime="-8.5">
        <me:pop ref="CH2OO.log">1</me:pop>
        <me:pop ref="APC">1.27126e-15</me:pop>
        <me:pop ref="Altamine1">4.20639e-11</me:pop>
        <me:pop ref="RC1.log">3.26289e-07</me:pop>
        <me:pop ref="Ring1.log">1.97814e-09</me:pop>
        <me:pop ref="Formamide1">8.89713e-08</me:pop>
        <me:pop ref="Formaldehyde.log">4.61447e-08</me:pop>
      </me:population>
      <me:population time="3.98107e-09" logTime="-8.4">
        <me:pop ref="CH2OO.log">0.999999</me:pop>
        <me:pop ref="APC">1.27389e-15</me:pop>
        <me:pop ref="Altamine1">4.21611e-11</me:pop>
        <me:pop ref="RC1.log">3.76186e-07</me:pop>
        <me:pop ref="Ring1.log">1.98467e-09</me:pop>
        <me:pop ref="Formamide1">1.12646e-07</me:pop>
        <me:pop ref="Formaldehyde.log">5.84049e-08</me:pop>
      </me:population>
      <me:population time="5.01187e-09" logTime="-8.3">
        <me:pop ref="CH2OO.log">0.999999</me:pop>
        <me:pop ref="APC">1.27678e-15</me:pop>
        <me:pop ref="Altamine1">4.22678e-11</me:pop>
        <me:pop ref="RC1.log">4.36105e-07</me:pop>
        <me:pop ref="Ring1.log">1.99185e-09</me:pop>
        <me:pop ref="Formamide1">1.42516e-07</me:pop>
        <me:pop ref="Formaldehyde.log">7.38699e-08</me:pop>
      </me:population>
      <me:population time="6.30957e-09" logTime="-8.2">
        <me:pop ref="CH2OO.log">0.999999</me:pop>
        <me:pop ref="APC">1.28009e-15</me:pop>
        <me:pop ref="Altamine1">4.239e-11</me:pop>
        <me:pop ref="RC1.log">5.0737e-07</me:pop>
        <me:pop ref="Ring1.log">2.00009e-09</me:pop>
        <me:pop ref="Formamide1">1.80211e-07</me:pop>
        <me:pop ref="Formaldehyde.log">9.33824e-08</me:pop>
      </me:population>
      <me:population time="7.94328e-09" logTime="-8.1">
        <me:pop ref="CH2OO.log">0.999999</me:pop>
        <me:pop ref="APC">1.28393e-15</me:pop>
        <me:pop ref="Altamine1">4.25317e-11</me:pop>
        <me:pop ref="RC1.log">5.90994e-07</me:pop>
        <me:pop ref="Ring1.log">2.00968e-09</me:pop>
        <me:pop ref="Formamide1">2.27801e-07</me:pop>
        <me:pop ref="Formaldehyde.log">1.1801e-07</me:pop>
      </me:population>
      <me:population time="1e-08" logTime="-8">
        <me:pop ref="CH2OO.log">0.999999</me:pop>
        <me:pop ref="APC">1.28835e-15</me:pop>
        <me:pop ref="Altamine1">4.26947e-11</me:pop>
        <me:pop ref="RC1.log">6.87389e-07</me:pop>
        <me:pop ref="Ring1.log">2.02075e-09</me:pop>
        <me:pop ref="Formamide1">2.87909e-07</me:pop>
        <me:pop ref="Formaldehyde.log">1.49105e-07</me:pop>
      </me:population>
      <me:population time="1.25893e-08" logTime="-7.9">
        <me:pop ref="CH2OO.log">0.999999</me:pop>
        <me:pop ref="APC">1.29332e-15</me:pop>
        <me:pop ref="Altamine1">4.28782e-11</me:pop>
        <me:pop ref="RC1.log">7.96014e-07</me:pop>
        <me:pop ref="Ring1.log">2.0333e-09</me:pop>
        <me:pop ref="Formamide1">3.63858e-07</me:pop>
        <me:pop ref="Formaldehyde.log">1.88383e-07</me:pop>
      </me:population>
      <me:population time="1.58489e-08" logTime="-7.8">
        <me:pop ref="CH2OO.log">0.999998</me:pop>
        <me:pop ref="APC">1.29876e-15</me:pop>
        <me:pop ref="Altamine1">4.30792e-11</me:pop>
        <me:pop ref="RC1.log">9.14967e-07</me:pop>
        <me:pop ref="Ring1.log">2.04718e-09</me:pop>
        <me:pop ref="Formamide1">4.59863e-07</me:pop>
        <me:pop ref="Formaldehyde.log">2.38014e-07</me:pop>
      </me:population>
      <me:population time="1.99526e-08" logTime="-7.7">
        <me:pop ref="CH2OO.log">0.999998</me:pop>
        <me:pop ref="APC">1.30452e-15</me:pop>
        <me:pop ref="Altamine1">4.32915e-11</me:pop>
        <me:pop ref="RC1.log">1.04063e-06</me:pop>
        <me:pop ref="Ring1.log">2.06205e-09</me:pop>
        <me:pop ref="Formamide1">5.81255e-07</me:pop>
        <me:pop ref="Formaldehyde.log">3.00745e-07</me:pop>
      </me:population>
      <me:population time="2.51189e-08" logTime="-7.6">
        <me:pop ref="CH2OO.log">0.999998</me:pop>
        <me:pop ref="APC">1.31032e-15</me:pop>
        <me:pop ref="Altamine1">4.35059e-11</me:pop>
        <me:pop ref="RC1.log">1.16751e-06</me:pop>
        <me:pop ref="Ring1.log">2.07737e-09</me:pop>
        <me:pop ref="Formamide1">7.34763e-07</me:pop>
        <me:pop ref="Formaldehyde.log">3.80041e-07</me:pop>
      </me:population>
      <me:population time="3.16228e-08" logTime="-7.5">
        <me:pop ref="CH2OO.log">0.999997</me:pop>
        <me:pop ref="APC">1.31586e-15</me:pop>
        <me:pop ref="Altamine1">4.37103e-11</me:pop>
        <me:pop ref="RC1.log">1.28854e-06</me:pop>
        <me:pop ref="Ring1.log">2.09248e-09</me:pop>
        <me:pop ref="Formamide1">9.28864e-07</me:pop>
        <me:pop ref="Formaldehyde.log">4.80269e-07</me:pop>
      </me:population>
      <me:population time="3.98107e-08" logTime="-7.4">
        <me:pop ref="CH2OO.log">0.999997</me:pop>
        <me:pop ref="APC">1.32078e-15</me:pop>
        <me:pop ref="Altamine1">4.3892e-11</me:pop>
        <me:pop ref="RC1.log">1.39604e-06</me:pop>
        <me:pop ref="Ring1.log">2.10664e-09</me:pop>
        <me:pop ref="Formamide1">1.1742e-06</me:pop>
        <me:pop ref="Formaldehyde.log">6.06915e-07</me:pop>
      </me:population>
      <me:population time="5.01187e-08" logTime="-7.3">
        <me:pop ref="CH2OO.log">0.999996</me:pop>
        <me:pop ref="APC">1.32478e-15</me:pop>
        <me:pop ref="Altamine1">4.40394e-11</me:pop>
        <me:pop ref="RC1.log">1.48335e-06</me:pop>
        <me:pop ref="Ring1.log">2.11926e-09</me:pop>
        <me:pop ref="Formamide1">1.48412e-06</me:pop>
        <me:pop ref="Formaldehyde.log">7.66851e-07</me:pop>
      </me:population>
      <me:population time="6.30957e-08" logTime="-7.2">
        <me:pop ref="CH2OO.log">0.999996</me:pop>
        <me:pop ref="APC">1.32768e-15</me:pop>
        <me:pop ref="Altamine1">4.41465e-11</me:pop>
        <me:pop ref="RC1.log">1.54672e-06</me:pop>
        <me:pop ref="Ring1.log">2.13013e-09</me:pop>
        <me:pop ref="Formamide1">1.87529e-06</me:pop>
        <me:pop ref="Formaldehyde.log">9.68684e-07</me:pop>
      </me:population>
      <me:population time="7.94328e-08" logTime="-7.1">
        <me:pop ref="CH2OO.log">0.999995</me:pop>
        <me:pop ref="APC">1.32951e-15</me:pop>
        <me:pop ref="Altamine1">4.4214e-11</me:pop>
        <me:pop ref="RC1.log">1.58669e-06</me:pop>
        <me:pop ref="Ring1.log">2.13949e-09</me:pop>
        <me:pop ref="Formamide1">2.36861e-06</me:pop>
        <me:pop ref="Formaldehyde.log">1.22319e-06</me:pop>
      </me:population>
      <me:population time="1e-07" logTime="-7">
        <me:pop ref="CH2OO.log">0.999994</me:pop>
        <me:pop ref="APC">1.33047e-15</me:pop>
        <me:pop ref="Altamine1">4.42497e-11</me:pop>
        <me:pop ref="RC1.log">1.60782e-06</me:pop>
        <me:pop ref="Ring1.log">2.14812e-09</me:pop>
        <me:pop ref="Formamide1">2.9903e-06</me:pop>
        <me:pop ref="Formaldehyde.log">1.54391e-06</me:pop>
      </me:population>
      <me:population time="1.25893e-07" logTime="-6.9">
        <me:pop ref="CH2OO.log">0.999993</me:pop>
        <me:pop ref="APC">1.33088e-15</me:pop>
        <me:pop ref="Altamine1">4.42648e-11</me:pop>
        <me:pop ref="RC1.log">1.61679e-06</me:pop>
        <me:pop ref="Ring1.log">2.15708e-09</me:pop>
        <me:pop ref="Formamide1">3.77334e-06</me:pop>
        <me:pop ref="Formaldehyde.log">1.94785e-06</me:pop>
      </me:population>
      <me:population time="1.58489e-07" logTime="-6.8">
        <me:pop ref="CH2OO.log">0.999991</me:pop>
        <me:pop ref="APC">1.33101e-15</me:pop>
        <me:pop ref="Altamine1">4.42696e-11</me:pop>
        <me:pop ref="RC1.log">1.61968e-06</me:pop>
        <me:pop ref="Ring1.log">2.16745e-09</me:pop>
        <me:pop ref="Formamide1">4.75931e-06</me:pop>
        <me:pop ref="Formaldehyde.log">2.45647e-06</me:pop>
      </me:population>
      <me:population time="1.99526e-07" logTime="-6.7">
        <me:pop ref="CH2OO.log">0.999989</me:pop>
        <me:pop ref="APC">1.33104e-15</me:pop>
        <me:pop ref="Altamine1">4.42706e-11</me:pop>
        <me:pop ref="RC1.log">1.62034e-06</me:pop>
        <me:pop ref="Ring1.log">2.18018e-09</me:pop>
        <me:pop ref="Formamide1">6.00063e-06</me:pop>
        <me:pop ref="Formaldehyde.log">3.09681e-06</me:pop>
      </me:population>
      <me:population time="2.51189e-07" logTime="-6.6">
        <me:pop ref="CH2OO.log">0.999987</me:pop>
        <me:pop ref="APC">1.33104e-15</me:pop>
        <me:pop ref="Altamine1">4.42707e-11</me:pop>
        <me:pop ref="RC1.log">1.62043e-06</me:pop>
        <me:pop ref="Ring1.log">2.19613e-09</me:pop>
        <me:pop ref="Formamide1">7.56338e-06</me:pop>
        <me:pop ref="Formaldehyde.log">3.90297e-06</me:pop>
      </me:population>
      <me:population time="3.16228e-07" logTime="-6.5">
        <me:pop ref="CH2OO.log">0.999984</me:pop>
        <me:pop ref="APC">1.33104e-15</me:pop>
        <me:pop ref="Altamine1">4.42706e-11</me:pop>
        <me:pop ref="RC1.log">1.62044e-06</me:pop>
        <me:pop ref="Ring1.log">2.21619e-09</me:pop>
        <me:pop ref="Formamide1">9.53076e-06</me:pop>
        <me:pop ref="Formaldehyde.log">4.91785e-06</me:pop>
      </me:population>
      <me:population time="3.98107e-07" logTime="-6.4">
        <me:pop ref="CH2OO.log">0.99998</me:pop>
        <me:pop ref="APC">1.33103e-15</me:pop>
        <me:pop ref="Altamine1">4.42704e-11</me:pop>
        <me:pop ref="RC1.log">1.62043e-06</me:pop>
        <me:pop ref="Ring1.log">2.24145e-09</me:pop>
        <me:pop ref="Formamide1">1.20075e-05</me:pop>
        <me:pop ref="Formaldehyde.log">6.19551e-06</me:pop>
      </me:population>
      <me:population time="5.01187e-07" logTime="-6.3">
        <me:pop ref="CH2OO.log">0.999975</me:pop>
        <me:pop ref="APC">1.33103e-15</me:pop>
        <me:pop ref="Altamine1">4.42702e-11</me:pop>
        <me:pop ref="RC1.log">1.62042e-06</me:pop>
        <me:pop ref="Ring1.log">2.27325e-09</me:pop>
        <me:pop ref="Formamide1">1.51256e-05</me:pop>
        <me:pop ref="Formaldehyde.log">7.80398e-06</me:pop>
      </me:population>
      <me:population time="6.30957e-07" logTime="-6.2">
        <me:pop ref="CH2OO.log">0.999969</me:pop>
        <me:pop ref="APC">1.33102e-15</me:pop>
        <me:pop ref="Altamine1">4.42699e-11</me:pop>
        <me:pop ref="RC1.log">1.62042e-06</me:pop>
        <me:pop ref="Ring1.log">2.31328e-09</me:pop>
        <me:pop ref="Formamide1">1.9051e-05</me:pop>
        <me:pop ref="Formaldehyde.log">9.82892e-06</me:pop>
      </me:population>
      <me:population time="7.94328e-07" logTime="-6.1">
        <me:pop ref="CH2OO.log">0.999962</me:pop>
        <me:pop ref="APC">1.33101e-15</me:pop>
        <me:pop ref="Altamine1">4.42696e-11</me:pop>
        <me:pop ref="RC1.log">1.6204e-06</me:pop>
        <me:pop ref="Ring1.log">2.36368e-09</me:pop>
        <me:pop ref="Formamide1">2.39927e-05</me:pop>
        <me:pop ref="Formaldehyde.log">1.23781e-05</me:pop>
      </me:population>
      <me:population time="1e-06" logTime="-6">
        <me:pop ref="CH2OO.log">0.999953</me:pop>
        <me:pop ref="APC">1.331e-15</me:pop>
        <me:pop ref="Altamine1">4.42692e-11</me:pop>
        <me:pop ref="RC1.log">1.62039e-06</me:pop>
        <me:pop ref="Ring1.log">2.42713e-09</me:pop>
        <me:pop ref="Formamide1">3.0214e-05</me:pop>
        <me:pop ref="Formaldehyde.log">1.55874e-05</me:pop>
      </me:population>
      <me:population time="1.25893e-06" logTime="-5.9">
        <me:pop ref="CH2OO.log">0.999941</me:pop>
        <me:pop ref="APC">1.33098e-15</me:pop>
        <me:pop ref="Altamine1">4.42686e-11</me:pop>
        <me:pop ref="RC1.log">1.62037e-06</me:pop>
        <me:pop ref="Ring1.log">2.507e-09</me:pop>
        <me:pop ref="Formamide1">3.80459e-05</me:pop>
        <me:pop ref="Formaldehyde.log">1.96276e-05</me:pop>
      </me:population>
      <me:population time="1.58489e-06" logTime="-5.8">
        <me:pop ref="CH2OO.log">0.999926</me:pop>
        <me:pop ref="APC">1.33096e-15</me:pop>
        <me:pop ref="Altamine1">4.4268e-11</me:pop>
        <me:pop ref="RC1.log">1.62034e-06</me:pop>
        <me:pop ref="Ring1.log">2.60755e-09</me:pop>
        <me:pop ref="Formamide1">4.79057e-05</me:pop>
        <me:pop ref="Formaldehyde.log">2.47138e-05</me:pop>
      </me:population>
      <me:population time="1.99526e-06" logTime="-5.7">
        <me:pop ref="CH2OO.log">0.999907</me:pop>
        <me:pop ref="APC">1.33094e-15</me:pop>
        <me:pop ref="Altamine1">4.42672e-11</me:pop>
        <me:pop ref="RC1.log">1.62031e-06</me:pop>
        <me:pop ref="Ring1.log">2.73414e-09</me:pop>
        <me:pop ref="Formamide1">6.03182e-05</me:pop>
        <me:pop ref="Formaldehyde.log">3.11168e-05</me:pop>
      </me:population>
      <me:population time="2.51189e-06" logTime="-5.6">
        <me:pop ref="CH2OO.log">0.999883</me:pop>
        <me:pop ref="APC">1.3309e-15</me:pop>
        <me:pop ref="Altamine1">4.42661e-11</me:pop>
        <me:pop ref="RC1.log">1.62028e-06</me:pop>
        <me:pop ref="Ring1.log">2.8935e-09</me:pop>
        <me:pop ref="Formamide1">7.59442e-05</me:pop>
        <me:pop ref="Formaldehyde.log">3.91776e-05</me:pop>
      </me:population>
      <me:population time="3.16228e-06" logTime="-5.5">
        <me:pop ref="CH2OO.log">0.999853</me:pop>
        <me:pop ref="APC">1.33086e-15</me:pop>
        <me:pop ref="Altamine1">4.42648e-11</me:pop>
        <me:pop ref="RC1.log">1.62023e-06</me:pop>
        <me:pop ref="Ring1.log">3.09411e-09</me:pop>
        <me:pop ref="Formamide1">9.56157e-05</me:pop>
        <me:pop ref="Formaldehyde.log">4.93253e-05</me:pop>
      </me:population>
      <me:population time="3.98107e-06" logTime="-5.4">
        <me:pop ref="CH2OO.log">0.999816</me:pop>
        <me:pop ref="APC">1.33081e-15</me:pop>
        <me:pop ref="Altamine1">4.42631e-11</me:pop>
        <me:pop ref="RC1.log">1.62017e-06</me:pop>
        <me:pop ref="Ring1.log">3.34667e-09</me:pop>
        <me:pop ref="Formamide1">0.00012038</me:pop>
        <me:pop ref="Formaldehyde.log">6.21e-05</me:pop>
      </me:population>
      <me:population time="5.01187e-06" logTime="-5.3">
        <me:pop ref="CH2OO.log">0.999769</me:pop>
        <me:pop ref="APC">1.33075e-15</me:pop>
        <me:pop ref="Altamine1">4.4261e-11</me:pop>
        <me:pop ref="RC1.log">1.62009e-06</me:pop>
        <me:pop ref="Ring1.log">3.6646e-09</me:pop>
        <me:pop ref="Formamide1">0.000151555</me:pop>
        <me:pop ref="Formaldehyde.log">7.81817e-05</me:pop>
      </me:population>
      <me:population time="6.30957e-06" logTime="-5.2">
        <me:pop ref="CH2OO.log">0.999709</me:pop>
        <me:pop ref="APC">1.33067e-15</me:pop>
        <me:pop ref="Altamine1">4.42584e-11</me:pop>
        <me:pop ref="RC1.log">1.61999e-06</me:pop>
        <me:pop ref="Ring1.log">4.06483e-09</me:pop>
        <me:pop ref="Formamide1">0.000190799</me:pop>
        <me:pop ref="Formaldehyde.log">9.84264e-05</me:pop>
      </me:population>
      <me:population time="7.94328e-06" logTime="-5.1">
        <me:pop ref="CH2OO.log">0.999634</me:pop>
        <me:pop ref="APC">1.33057e-15</me:pop>
        <me:pop ref="Altamine1">4.42551e-11</me:pop>
        <me:pop ref="RC1.log">1.61987e-06</me:pop>
        <me:pop ref="Ring1.log">4.56865e-09</me:pop>
        <me:pop ref="Formamide1">0.000240202</me:pop>
        <me:pop ref="Formaldehyde.log">0.000123911</me:pop>
      </me:population>
      <me:population time="1e-05" logTime="-5">
        <me:pop ref="CH2OO.log">0.99954</me:pop>
        <me:pop ref="APC">1.33045e-15</me:pop>
        <me:pop ref="Altamine1">4.42509e-11</me:pop>
        <me:pop ref="RC1.log">1.61972e-06</me:pop>
        <me:pop ref="Ring1.log">5.20287e-09</me:pop>
        <me:pop ref="Formamide1">0.000302392</me:pop>
        <me:pop ref="Formaldehyde.log">0.000155992</me:pop>
      </me:population>
      <me:population time="1.25893e-05" logTime="-4.9">
        <me:pop ref="CH2OO.log">0.999421</me:pop>
        <me:pop ref="APC">1.33029e-15</me:pop>
        <me:pop ref="Altamine1">4.42457e-11</me:pop>
        <me:pop ref="RC1.log">1.61953e-06</me:pop>
        <me:pop ref="Ring1.log">6.00123e-09</me:pop>
        <me:pop ref="Formamide1">0.000380675</me:pop>
        <me:pop ref="Formaldehyde.log">0.000196375</me:pop>
      </me:population>
      <me:population time="1.58489e-05" logTime="-4.8">
        <me:pop ref="CH2OO.log">0.999272</me:pop>
        <me:pop ref="APC">1.33009e-15</me:pop>
        <me:pop ref="Altamine1">4.4239e-11</me:pop>
        <me:pop ref="RC1.log">1.61928e-06</me:pop>
        <me:pop ref="Ring1.log">7.00617e-09</me:pop>
        <me:pop ref="Formamide1">0.000479214</me:pop>
        <me:pop ref="Formaldehyde.log">0.000247207</me:pop>
      </me:population>
      <me:population time="1.99526e-05" logTime="-4.7">
        <me:pop ref="CH2OO.log">0.999084</me:pop>
        <me:pop ref="APC">1.32984e-15</me:pop>
        <me:pop ref="Altamine1">4.42307e-11</me:pop>
        <me:pop ref="RC1.log">1.61898e-06</me:pop>
        <me:pop ref="Ring1.log">8.27109e-09</me:pop>
        <me:pop ref="Formamide1">0.000603247</me:pop>
        <me:pop ref="Formaldehyde.log">0.00031119</me:pop>
      </me:population>
      <me:population time="2.51189e-05" logTime="-4.6">
        <me:pop ref="CH2OO.log">0.998847</me:pop>
        <me:pop ref="APC">1.32952e-15</me:pop>
        <me:pop ref="Altamine1">4.42202e-11</me:pop>
        <me:pop ref="RC1.log">1.6186e-06</me:pop>
        <me:pop ref="Ring1.log">9.8632e-09</me:pop>
        <me:pop ref="Formamide1">0.000759363</me:pop>
        <me:pop ref="Formaldehyde.log">0.000391723</me:pop>
      </me:population>
      <me:population time="3.16228e-05" logTime="-4.5">
        <me:pop ref="CH2OO.log">0.998549</me:pop>
        <me:pop ref="APC">1.32913e-15</me:pop>
        <me:pop ref="Altamine1">4.42071e-11</me:pop>
        <me:pop ref="RC1.log">1.61811e-06</me:pop>
        <me:pop ref="Ring1.log">1.1867e-08</me:pop>
        <me:pop ref="Formamide1">0.000955847</me:pop>
        <me:pop ref="Formaldehyde.log">0.000493081</me:pop>
      </me:population>
      <me:population time="3.98107e-05" logTime="-4.4">
        <me:pop ref="CH2OO.log">0.998175</me:pop>
        <me:pop ref="APC">1.32863e-15</me:pop>
        <me:pop ref="Altamine1">4.41905e-11</me:pop>
        <me:pop ref="RC1.log">1.61751e-06</me:pop>
        <me:pop ref="Ring1.log">1.43888e-08</me:pop>
        <me:pop ref="Formamide1">0.00120312</me:pop>
        <me:pop ref="Formaldehyde.log">0.00062064</me:pop>
      </me:population>
      <me:population time="5.01187e-05" logTime="-4.3">
        <me:pop ref="CH2OO.log">0.997703</me:pop>
        <me:pop ref="APC">1.328e-15</me:pop>
        <me:pop ref="Altamine1">4.41696e-11</me:pop>
        <me:pop ref="RC1.log">1.61674e-06</me:pop>
        <me:pop ref="Ring1.log">1.75622e-08</me:pop>
        <me:pop ref="Formamide1">0.00151429</me:pop>
        <me:pop ref="Formaldehyde.log">0.000781159</me:pop>
      </me:population>
      <me:population time="6.30957e-05" logTime="-4.2">
        <me:pop ref="CH2OO.log">0.997109</me:pop>
        <me:pop ref="APC">1.32721e-15</me:pop>
        <me:pop ref="Altamine1">4.41433e-11</me:pop>
        <me:pop ref="RC1.log">1.61578e-06</me:pop>
        <me:pop ref="Ring1.log">2.15552e-08</me:pop>
        <me:pop ref="Formamide1">0.00190583</me:pop>
        <me:pop ref="Formaldehyde.log">0.000983133</me:pop>
      </me:population>
      <me:population time="7.94328e-05" logTime="-4.1">
        <me:pop ref="CH2OO.log">0.996363</me:pop>
        <me:pop ref="APC">1.32622e-15</me:pop>
        <me:pop ref="Altamine1">4.41102e-11</me:pop>
        <me:pop ref="RC1.log">1.61457e-06</me:pop>
        <me:pop ref="Ring1.log">2.65786e-08</me:pop>
        <me:pop ref="Formamide1">0.0023984</me:pop>
        <me:pop ref="Formaldehyde.log">0.00123723</me:pop>
      </me:population>
      <me:population time="0.0001" logTime="-4">
        <me:pop ref="CH2OO.log">0.995424</me:pop>
        <me:pop ref="APC">1.32497e-15</me:pop>
        <me:pop ref="Altamine1">4.40687e-11</me:pop>
        <me:pop ref="RC1.log">1.61305e-06</me:pop>
        <me:pop ref="Ring1.log">3.28974e-08</me:pop>
        <me:pop ref="Formamide1">0.003018</me:pop>
        <me:pop ref="Formaldehyde.log">0.00155685</me:pop>
      </me:population>
      <me:population time="0.000125893" logTime="-3.9">
        <me:pop ref="CH2OO.log">0.994242</me:pop>
        <me:pop ref="APC">1.3234e-15</me:pop>
        <me:pop ref="Altamine1">4.40164e-11</me:pop>
        <me:pop ref="RC1.log">1.61113e-06</me:pop>
        <me:pop ref="Ring1.log">4.08439e-08</me:pop>
        <me:pop ref="Formamide1">0.00379719</me:pop>
        <me:pop ref="Formaldehyde.log">0.00195881</me:pop>
      </me:population>
      <me:population time="0.000158489" logTime="-3.8">
        <me:pop ref="CH2OO.log">0.992757</me:pop>
        <me:pop ref="APC">1.32142e-15</me:pop>
        <me:pop ref="Altamine1">4.39506e-11</me:pop>
        <me:pop ref="RC1.log">1.60873e-06</me:pop>
        <me:pop ref="Ring1.log">5.08344e-08</me:pop>
        <me:pop ref="Formamide1">0.00477682</me:pop>
        <me:pop ref="Formaldehyde.log">0.00246415</me:pop>
      </me:population>
      <me:population time="0.000199526" logTime="-3.7">
        <me:pop ref="CH2OO.log">0.990891</me:pop>
        <me:pop ref="APC">1.31893e-15</me:pop>
        <me:pop ref="Altamine1">4.3868e-11</me:pop>
        <me:pop ref="RC1.log">1.6057e-06</me:pop>
        <me:pop ref="Ring1.log">6.33906e-08</me:pop>
        <me:pop ref="Formamide1">0.00600802</me:pop>
        <me:pop ref="Formaldehyde.log">0.00309928</me:pop>
      </me:population>
      <me:population time="0.000251189" logTime="-3.6">
        <me:pop ref="CH2OO.log">0.988546</me:pop>
        <me:pop ref="APC">1.31581e-15</me:pop>
        <me:pop ref="Altamine1">4.37642e-11</me:pop>
        <me:pop ref="RC1.log">1.6019e-06</me:pop>
        <me:pop ref="Ring1.log">7.91643e-08</me:pop>
        <me:pop ref="Formamide1">0.00755472</me:pop>
        <me:pop ref="Formaldehyde.log">0.00389715</me:pop>
      </me:population>
      <me:population time="0.000316228" logTime="-3.5">
        <me:pop ref="CH2OO.log">0.985603</me:pop>
        <me:pop ref="APC">1.3119e-15</me:pop>
        <me:pop ref="Altamine1">4.36339e-11</me:pop>
        <me:pop ref="RC1.log">1.59713e-06</me:pop>
        <me:pop ref="Ring1.log">9.89691e-08</me:pop>
        <me:pop ref="Formamide1">0.0094967</me:pop>
        <me:pop ref="Formaldehyde.log">0.00489893</me:pop>
      </me:population>
      <me:population time="0.000398107" logTime="-3.4">
        <me:pop ref="CH2OO.log">0.981909</me:pop>
        <me:pop ref="APC">1.30698e-15</me:pop>
        <me:pop ref="Altamine1">4.34704e-11</me:pop>
        <me:pop ref="RC1.log">1.59115e-06</me:pop>
        <me:pop ref="Ring1.log">1.23818e-07</me:pop>
        <me:pop ref="Formamide1">0.0119333</me:pop>
        <me:pop ref="Formaldehyde.log">0.00615586</me:pop>
      </me:population>
      <me:population time="0.000501187" logTime="-3.3">
        <me:pop ref="CH2OO.log">0.977279</me:pop>
        <me:pop ref="APC">1.30082e-15</me:pop>
        <me:pop ref="Altamine1">4.32654e-11</me:pop>
        <me:pop ref="RC1.log">1.58365e-06</me:pop>
        <me:pop ref="Ring1.log">1.54969e-07</me:pop>
        <me:pop ref="Formamide1">0.0149878</me:pop>
        <me:pop ref="Formaldehyde.log">0.00773154</me:pop>
      </me:population>
      <me:population time="0.000630957" logTime="-3.2">
        <me:pop ref="CH2OO.log">0.971481</me:pop>
        <me:pop ref="APC">1.2931e-15</me:pop>
        <me:pop ref="Altamine1">4.30087e-11</me:pop>
        <me:pop ref="RC1.log">1.57425e-06</me:pop>
        <me:pop ref="Ring1.log">1.93976e-07</me:pop>
        <me:pop ref="Formamide1">0.0188127</me:pop>
        <me:pop ref="Formaldehyde.log">0.00970465</me:pop>
      </me:population>
      <me:population time="0.000794328" logTime="-3.1">
        <me:pop ref="CH2OO.log">0.96423</me:pop>
        <me:pop ref="APC">1.28345e-15</me:pop>
        <me:pop ref="Altamine1">4.26877e-11</me:pop>
        <me:pop ref="RC1.log">1.5625e-06</me:pop>
        <me:pop ref="Ring1.log">2.42755e-07</me:pop>
        <me:pop ref="Formamide1">0.0235957</me:pop>
        <me:pop ref="Formaldehyde.log">0.012172</me:pop>
      </me:population>
      <me:population time="0.001" logTime="-3">
        <me:pop ref="CH2OO.log">0.95518</me:pop>
        <me:pop ref="APC">1.2714e-15</me:pop>
        <me:pop ref="Altamine1">4.2287e-11</me:pop>
        <me:pop ref="RC1.log">1.54783e-06</me:pop>
        <me:pop ref="Ring1.log">3.03647e-07</me:pop>
        <me:pop ref="Formamide1">0.0295665</me:pop>
        <me:pop ref="Formaldehyde.log">0.0152521</me:pop>
      </me:population>
      <me:population time="0.00125893" logTime="-2.9">
        <me:pop ref="CH2OO.log">0.943906</me:pop>
        <me:pop ref="APC">1.25639e-15</me:pop>
        <me:pop ref="Altamine1">4.17879e-11</me:pop>
        <me:pop ref="RC1.log">1.52957e-06</me:pop>
        <me:pop ref="Ring1.log">3.79493e-07</me:pop>
        <me:pop ref="Formamide1">0.0370036</me:pop>
        <me:pop ref="Formaldehyde.log">0.0190885</me:pop>
      </me:population>
      <me:population time="0.00158489" logTime="-2.8">
        <me:pop ref="CH2OO.log">0.929902</me:pop>
        <me:pop ref="APC">1.23775e-15</me:pop>
        <me:pop ref="Altamine1">4.1168e-11</me:pop>
        <me:pop ref="RC1.log">1.50687e-06</me:pop>
        <me:pop ref="Ring1.log">4.73705e-07</me:pop>
        <me:pop ref="Formamide1">0.0462417</me:pop>
        <me:pop ref="Formaldehyde.log">0.023854</me:pop>
      </me:population>
      <me:population time="0.00199526" logTime="-2.7">
        <me:pop ref="CH2OO.log">0.912568</me:pop>
        <me:pop ref="APC">1.21468e-15</me:pop>
        <me:pop ref="Altamine1">4.04005e-11</me:pop>
        <me:pop ref="RC1.log">1.47878e-06</me:pop>
        <me:pop ref="Ring1.log">5.90327e-07</me:pop>
        <me:pop ref="Formamide1">0.0576771</me:pop>
        <me:pop ref="Formaldehyde.log">0.0297531</me:pop>
      </me:population>
      <me:population time="0.00251189" logTime="-2.6">
        <me:pop ref="CH2OO.log">0.891204</me:pop>
        <me:pop ref="APC">1.18624e-15</me:pop>
        <me:pop ref="Altamine1">3.94547e-11</me:pop>
        <me:pop ref="RC1.log">1.44416e-06</me:pop>
        <me:pop ref="Ring1.log">7.34059e-07</me:pop>
        <me:pop ref="Formamide1">0.0717708</me:pop>
        <me:pop ref="Formaldehyde.log">0.0370234</me:pop>
      </me:population>
      <me:population time="0.00316228" logTime="-2.5">
        <me:pop ref="CH2OO.log">0.865017</me:pop>
        <me:pop ref="APC">1.15139e-15</me:pop>
        <me:pop ref="Altamine1">3.82954e-11</me:pop>
        <me:pop ref="RC1.log">1.40173e-06</me:pop>
        <me:pop ref="Ring1.log">9.10232e-07</me:pop>
        <me:pop ref="Formamide1">0.0890456</me:pop>
        <me:pop ref="Formaldehyde.log">0.0459347</me:pop>
      </me:population>
      <me:population time="0.00398107" logTime="-2.4">
        <me:pop ref="CH2OO.log">0.833142</me:pop>
        <me:pop ref="APC">1.10896e-15</me:pop>
        <me:pop ref="Altamine1">3.68843e-11</me:pop>
        <me:pop ref="RC1.log">1.35008e-06</me:pop>
        <me:pop ref="Ring1.log">1.12468e-06</me:pop>
        <me:pop ref="Formamide1">0.110073</me:pop>
        <me:pop ref="Formaldehyde.log">0.056782</me:pop>
      </me:population>
      <me:population time="0.00501187" logTime="-2.3">
        <me:pop ref="CH2OO.log">0.794679</me:pop>
        <me:pop ref="APC">1.05776e-15</me:pop>
        <me:pop ref="Altamine1">3.51814e-11</me:pop>
        <me:pop ref="RC1.log">1.28775e-06</me:pop>
        <me:pop ref="Ring1.log">1.38345e-06</me:pop>
        <me:pop ref="Formamide1">0.135447</me:pop>
        <me:pop ref="Formaldehyde.log">0.0698714</me:pop>
      </me:population>
      <me:population time="0.00630957" logTime="-2.2">
        <me:pop ref="CH2OO.log">0.748771</me:pop>
        <me:pop ref="APC">9.96658e-16</me:pop>
        <me:pop ref="Altamine1">3.3149e-11</me:pop>
        <me:pop ref="RC1.log">1.21336e-06</me:pop>
        <me:pop ref="Ring1.log">1.69231e-06</me:pop>
        <me:pop ref="Formamide1">0.165732</me:pop>
        <me:pop ref="Formaldehyde.log">0.0854941</me:pop>
      </me:population>
      <me:population time="0.00794328" logTime="-2.1">
        <me:pop ref="CH2OO.log">0.694728</me:pop>
        <me:pop ref="APC">9.24724e-16</me:pop>
        <me:pop ref="Altamine1">3.07565e-11</me:pop>
        <me:pop ref="RC1.log">1.12578e-06</me:pop>
        <me:pop ref="Ring1.log">2.05589e-06</me:pop>
        <me:pop ref="Formamide1">0.201384</me:pop>
        <me:pop ref="Formaldehyde.log">0.103885</me:pop>
      </me:population>
      <me:population time="0.01" logTime="-2">
        <me:pop ref="CH2OO.log">0.632203</me:pop>
        <me:pop ref="APC">8.415e-16</me:pop>
        <me:pop ref="Altamine1">2.79884e-11</me:pop>
        <me:pop ref="RC1.log">1.02446e-06</me:pop>
        <me:pop ref="Ring1.log">2.47654e-06</me:pop>
        <me:pop ref="Formamide1">0.242631</me:pop>
        <me:pop ref="Formaldehyde.log">0.125163</me:pop>
      </me:population>
      <me:population time="0.0125893" logTime="-1.9">
        <me:pop ref="CH2OO.log">0.561427</me:pop>
        <me:pop ref="APC">7.47293e-16</me:pop>
        <me:pop ref="Altamine1">2.48551e-11</me:pop>
        <me:pop ref="RC1.log">9.09773e-07</me:pop>
        <me:pop ref="Ring1.log">2.9527e-06</me:pop>
        <me:pop ref="Formamide1">0.289321</me:pop>
        <me:pop ref="Formaldehyde.log">0.149248</me:pop>
      </me:population>
      <me:population time="0.0158489" logTime="-1.8">
        <me:pop ref="CH2OO.log">0.483481</me:pop>
        <me:pop ref="APC">6.43542e-16</me:pop>
        <me:pop ref="Altamine1">2.14043e-11</me:pop>
        <me:pop ref="RC1.log">7.83464e-07</me:pop>
        <me:pop ref="Ring1.log">3.4771e-06</me:pop>
        <me:pop ref="Formamide1">0.340741</me:pop>
        <me:pop ref="Formaldehyde.log">0.175773</me:pop>
      </me:population>
      <me:population time="0.0199526" logTime="-1.7">
        <me:pop ref="CH2OO.log">0.400551</me:pop>
        <me:pop ref="APC">5.33156e-16</me:pop>
        <me:pop ref="Altamine1">1.77329e-11</me:pop>
        <me:pop ref="RC1.log">6.49078e-07</me:pop>
        <me:pop ref="Ring1.log">4.03503e-06</me:pop>
        <me:pop ref="Formamide1">0.39545</me:pop>
        <me:pop ref="Formaldehyde.log">0.203995</me:pop>
      </me:population>
      <me:population time="0.0251189" logTime="-1.6">
        <me:pop ref="CH2OO.log">0.316064</me:pop>
        <me:pop ref="APC">4.207e-16</me:pop>
        <me:pop ref="Altamine1">1.39926e-11</me:pop>
        <me:pop ref="RC1.log">5.12171e-07</me:pop>
        <me:pop ref="Ring1.log">4.60343e-06</me:pop>
        <me:pop ref="Formamide1">0.451184</me:pop>
        <me:pop ref="Formaldehyde.log">0.232746</me:pop>
      </me:population>
      <me:population time="0.0316228" logTime="-1.5">
        <me:pop ref="CH2OO.log">0.23456</me:pop>
        <me:pop ref="APC">3.12214e-16</me:pop>
        <me:pop ref="Altamine1">1.03843e-11</me:pop>
        <me:pop ref="RC1.log">3.80097e-07</me:pop>
        <me:pop ref="Ring1.log">5.15176e-06</me:pop>
        <me:pop ref="Formamide1">0.504952</me:pop>
        <me:pop ref="Formaldehyde.log">0.260482</me:pop>
      </me:population>
      <me:population time="0.0398107" logTime="-1.4">
        <me:pop ref="CH2OO.log">0.161138</me:pop>
        <me:pop ref="APC">2.14484e-16</me:pop>
        <me:pop ref="Altamine1">7.13378e-12</me:pop>
        <me:pop ref="RC1.log">2.61118e-07</me:pop>
        <me:pop ref="Ring1.log">5.64573e-06</me:pop>
        <me:pop ref="Formamide1">0.553388</me:pop>
        <me:pop ref="Formaldehyde.log">0.285468</me:pop>
      </me:population>
      <me:population time="0.0501187" logTime="-1.3">
        <me:pop ref="CH2OO.log">0.100443</me:pop>
        <me:pop ref="APC">1.33696e-16</me:pop>
        <me:pop ref="Altamine1">4.44676e-12</me:pop>
        <me:pop ref="RC1.log">1.62765e-07</me:pop>
        <me:pop ref="Ring1.log">6.05407e-06</me:pop>
        <me:pop ref="Formamide1">0.593427</me:pop>
        <me:pop ref="Formaldehyde.log">0.306123</me:pop>
      </me:population>
      <me:population time="0.0630957" logTime="-1.2">
        <me:pop ref="CH2OO.log">0.0553979</me:pop>
        <me:pop ref="APC">7.37379e-17</me:pop>
        <me:pop ref="Altamine1">2.45254e-12</me:pop>
        <me:pop ref="RC1.log">8.97704e-08</me:pop>
        <me:pop ref="Ring1.log">6.35712e-06</me:pop>
        <me:pop ref="Formamide1">0.623143</me:pop>
        <me:pop ref="Formaldehyde.log">0.321452</me:pop>
      </me:population>
      <me:population time="0.0794328" logTime="-1.1">
        <me:pop ref="CH2OO.log">0.026191</me:pop>
        <me:pop ref="APC">3.48618e-17</me:pop>
        <me:pop ref="Altamine1">1.15951e-12</me:pop>
        <me:pop ref="RC1.log">4.24416e-08</me:pop>
        <me:pop ref="Ring1.log">6.55361e-06</me:pop>
        <me:pop ref="Formamide1">0.642411</me:pop>
        <me:pop ref="Formaldehyde.log">0.331392</me:pop>
      </me:population>
      <me:population time="0.1" logTime="-1">
        <me:pop ref="CH2OO.log">0.0101993</me:pop>
        <me:pop ref="APC">1.35759e-17</me:pop>
        <me:pop ref="Altamine1">4.51538e-13</me:pop>
        <me:pop ref="RC1.log">1.65277e-08</me:pop>
        <me:pop ref="Ring1.log">6.6612e-06</me:pop>
        <me:pop ref="Formamide1">0.65296</me:pop>
        <me:pop ref="Formaldehyde.log">0.336834</me:pop>
      </me:population>
      <me:population time="0.125893" logTime="-0.9">
        <me:pop ref="CH2OO.log">0.00311129</me:pop>
        <me:pop ref="APC">4.14131e-18</me:pop>
        <me:pop ref="Altamine1">1.37741e-13</me:pop>
        <me:pop ref="RC1.log">5.04174e-09</me:pop>
        <me:pop ref="Ring1.log">6.70889e-06</me:pop>
        <me:pop ref="Formamide1">0.657636</me:pop>
        <me:pop ref="Formaldehyde.log">0.339246</me:pop>
      </me:population>
      <me:population time="0.158489" logTime="-0.8">
        <me:pop ref="CH2OO.log">0.00069791</me:pop>
        <me:pop ref="APC">9.2896e-19</me:pop>
        <me:pop ref="Altamine1">3.08974e-14</me:pop>
        <me:pop ref="RC1.log">1.13094e-09</me:pop>
        <me:pop ref="Ring1.log">6.72512e-06</me:pop>
        <me:pop ref="Formamide1">0.659228</me:pop>
        <me:pop ref="Formaldehyde.log">0.340067</me:pop>
      </me:population>
      <me:population time="0.199526" logTime="-0.7">
        <me:pop ref="CH2OO.log">0.000106311</me:pop>
        <me:pop ref="APC">1.41507e-19</me:pop>
        <me:pop ref="Altamine1">4.70654e-15</me:pop>
        <me:pop ref="RC1.log">1.72274e-10</me:pop>
        <me:pop ref="Ring1.log">6.7291e-06</me:pop>
        <me:pop ref="Formamide1">0.659619</me:pop>
        <me:pop ref="Formaldehyde.log">0.340268</me:pop>
      </me:population>
      <me:population time="0.251189" logTime="-0.6">
        <me:pop ref="CH2OO.log">9.94855e-06</me:pop>
        <me:pop ref="APC">1.32421e-20</me:pop>
        <me:pop ref="Altamine1">4.40439e-16</me:pop>
        <me:pop ref="RC1.log">1.61213e-11</me:pop>
        <me:pop ref="Ring1.log">6.72975e-06</me:pop>
        <me:pop ref="Formamide1">0.659682</me:pop>
        <me:pop ref="Formaldehyde.log">0.340301</me:pop>
      </me:population>
      <me:population time="0.316228" logTime="-0.5">
        <me:pop ref="CH2OO.log">5.04142e-07</me:pop>
        <me:pop ref="APC">6.71043e-22</me:pop>
        <me:pop ref="Altamine1">2.2323e-17</me:pop>
        <me:pop ref="RC1.log">8.16944e-13</me:pop>
        <me:pop ref="Ring1.log">6.72982e-06</me:pop>
        <me:pop ref="Formamide1">0.659688</me:pop>
        <me:pop ref="Formaldehyde.log">0.340304</me:pop>
      </me:population>
      <me:population time="0.398107" logTime="-0.4">
        <me:pop ref="CH2OO.log">1.18028e-08</me:pop>
        <me:pop ref="APC">1.57102e-23</me:pop>
        <me:pop ref="Altamine1">5.26516e-19</me:pop>
        <me:pop ref="RC1.log">1.9126e-14</me:pop>
        <me:pop ref="Ring1.log">6.72982e-06</me:pop>
        <me:pop ref="Formamide1">0.659689</me:pop>
        <me:pop ref="Formaldehyde.log">0.340304</me:pop>
      </me:population>
      <me:population time="0.501187" logTime="-0.3">
        <me:pop ref="CH2OO.log">1.04525e-10</me:pop>
        <me:pop ref="APC">1.39129e-25</me:pop>
        <me:pop ref="Altamine1">8.61976e-21</me:pop>
        <me:pop ref="RC1.log">1.69379e-16</me:pop>
        <me:pop ref="Ring1.log">6.72982e-06</me:pop>
        <me:pop ref="Formamide1">0.659689</me:pop>
        <me:pop ref="Formaldehyde.log">0.340304</me:pop>
      </me:population>
      <me:population time="0.630957" logTime="-0.2">
        <me:pop ref="CH2OO.log">2.72234e-13</me:pop>
        <me:pop ref="APC">3.62738e-28</me:pop>
        <me:pop ref="Altamine1">4.00437e-21</me:pop>
        <me:pop ref="RC1.log">4.41145e-19</me:pop>
        <me:pop ref="Ring1.log">6.72982e-06</me:pop>
        <me:pop ref="Formamide1">0.659689</me:pop>
        <me:pop ref="Formaldehyde.log">0.340304</me:pop>
      </me:population>
      <me:population time="0.794328" logTime="-0.1">
        <me:pop ref="CH2OO.log">1.5189e-16</me:pop>
        <me:pop ref="APC">5.81367e-31</me:pop>
        <me:pop ref="Altamine1">3.99232e-21</me:pop>
        <me:pop ref="RC1.log">2.46132e-22</me:pop>
        <me:pop ref="Ring1.log">6.72982e-06</me:pop>
        <me:pop ref="Formamide1">0.659689</me:pop>
        <me:pop ref="Formaldehyde.log">0.340304</me:pop>
      </me:population>
      <me:population time="1" logTime="0">
        <me:pop ref="CH2OO.log">1.21822e-20</me:pop>
        <me:pop ref="APC">3.79208e-31</me:pop>
        <me:pop ref="Altamine1">3.99231e-21</me:pop>
        <me:pop ref="RC1.log">1.97408e-26</me:pop>
        <me:pop ref="Ring1.log">6.72982e-06</me:pop>
        <me:pop ref="Formamide1">0.659689</me:pop>
        <me:pop ref="Formaldehyde.log">0.340304</me:pop>
      </me:population>
      <me:population time="1.25893" logTime="0.1">
        <me:pop ref="CH2OO.log">8.49989e-26</me:pop>
        <me:pop ref="APC">3.79192e-31</me:pop>
        <me:pop ref="Altamine1">3.99231e-21</me:pop>
        <me:pop ref="RC1.log">1.37738e-31</me:pop>
        <me:pop ref="Ring1.log">6.72982e-06</me:pop>
        <me:pop ref="Formamide1">0.659689</me:pop>
        <me:pop ref="Formaldehyde.log">0.340304</me:pop>
      </me:population>
      <me:population time="1.58489" logTime="0.2">
        <me:pop ref="CH2OO.log">2.74171e-32</me:pop>
        <me:pop ref="APC">3.79192e-31</me:pop>
        <me:pop ref="Altamine1">3.99231e-21</me:pop>
        <me:pop ref="RC1.log">4.44287e-38</me:pop>
        <me:pop ref="Ring1.log">6.72982e-06</me:pop>
        <me:pop ref="Formamide1">0.659689</me:pop>
        <me:pop ref="Formaldehyde.log">0.340304</me:pop>
      </me:population>
      <me:population time="1.99526" logTime="0.3">
        <me:pop ref="CH2OO.log">1.23711e-36</me:pop>
        <me:pop ref="APC">3.79192e-31</me:pop>
        <me:pop ref="Altamine1">3.99231e-21</me:pop>
        <me:pop ref="RC1.log">2.31182e-42</me:pop>
        <me:pop ref="Ring1.log">6.72982e-06</me:pop>
        <me:pop ref="Formamide1">0.659689</me:pop>
        <me:pop ref="Formaldehyde.log">0.340304</me:pop>
      </me:population>
      <me:population time="2.51189" logTime="0.4">
        <me:pop ref="CH2OO.log">1.23692e-36</me:pop>
        <me:pop ref="APC">3.79192e-31</me:pop>
        <me:pop ref="Altamine1">3.99231e-21</me:pop>
        <me:pop ref="RC1.log">2.31152e-42</me:pop>
        <me:pop ref="Ring1.log">6.72982e-06</me:pop>
        <me:pop ref="Formamide1">0.659689</me:pop>
        <me:pop ref="Formaldehyde.log">0.340304</me:pop>
      </me:population>
      <me:population time="3.16228" logTime="0.5">
        <me:pop ref="CH2OO.log">1.23692e-36</me:pop>
        <me:pop ref="APC">3.79192e-31</me:pop>
        <me:pop ref="Altamine1">3.99231e-21</me:pop>
        <me:pop ref="RC1.log">2.31152e-42</me:pop>
        <me:pop ref="Ring1.log">6.72982e-06</me:pop>
        <me:pop ref="Formamide1">0.659689</me:pop>
        <me:pop ref="Formaldehyde.log">0.340304</me:pop>
      </me:population>
      <me:population time="3.98107" logTime="0.6">
        <me:pop ref="CH2OO.log">1.23692e-36</me:pop>
        <me:pop ref="APC">3.79192e-31</me:pop>
        <me:pop ref="Altamine1">3.99231e-21</me:pop>
        <me:pop ref="RC1.log">2.31152e-42</me:pop>
        <me:pop ref="Ring1.log">6.72982e-06</me:pop>
        <me:pop ref="Formamide1">0.659689</me:pop>
        <me:pop ref="Formaldehyde.log">0.340304</me:pop>
      </me:population>
      <me:population time="5.01187" logTime="0.7">
        <me:pop ref="CH2OO.log">1.23692e-36</me:pop>
        <me:pop ref="APC">3.79192e-31</me:pop>
        <me:pop ref="Altamine1">3.99231e-21</me:pop>
        <me:pop ref="RC1.log">2.31152e-42</me:pop>
        <me:pop ref="Ring1.log">6.72982e-06</me:pop>
        <me:pop ref="Formamide1">0.659689</me:pop>
        <me:pop ref="Formaldehyde.log">0.340304</me:pop>
      </me:population>
      <me:population time="6.30957" logTime="0.8">
        <me:pop ref="CH2OO.log">1.23692e-36</me:pop>
        <me:pop ref="APC">3.79192e-31</me:pop>
        <me:pop ref="Altamine1">3.99231e-21</me:pop>
        <me:pop ref="RC1.log">2.31152e-42</me:pop>
        <me:pop ref="Ring1.log">6.72982e-06</me:pop>
        <me:pop ref="Formamide1">0.659689</me:pop>
        <me:pop ref="Formaldehyde.log">0.340304</me:pop>
      </me:population>
      <me:population time="7.94328" logTime="0.9">
        <me:pop ref="CH2OO.log">1.23692e-36</me:pop>
        <me:pop ref="APC">3.79192e-31</me:pop>
        <me:pop ref="Altamine1">3.99231e-21</me:pop>
        <me:pop ref="RC1.log">2.31152e-42</me:pop>
        <me:pop ref="Ring1.log">6.72982e-06</me:pop>
        <me:pop ref="Formamide1">0.659689</me:pop>
        <me:pop ref="Formaldehyde.log">0.340304</me:pop>
      </me:population>
      <me:population time="10" logTime="1">
        <me:pop ref="CH2OO.log">1.23692e-36</me:pop>
        <me:pop ref="APC">3.79192e-31</me:pop>
        <me:pop ref="Altamine1">3.99231e-21</me:pop>
        <me:pop ref="RC1.log">2.31152e-42</me:pop>
        <me:pop ref="Ring1.log">6.72982e-06</me:pop>
        <me:pop ref="Formamide1">0.659689</me:pop>
        <me:pop ref="Formaldehyde.log">0.340304</me:pop>
      </me:population>
      <me:population time="12.5893" logTime="1.1">
        <me:pop ref="CH2OO.log">1.23692e-36</me:pop>
        <me:pop ref="APC">3.79192e-31</me:pop>
        <me:pop ref="Altamine1">3.99232e-21</me:pop>
        <me:pop ref="RC1.log">2.31152e-42</me:pop>
        <me:pop ref="Ring1.log">6.72982e-06</me:pop>
        <me:pop ref="Formamide1">0.659689</me:pop>
        <me:pop ref="Formaldehyde.log">0.340304</me:pop>
      </me:population>
      <me:population time="15.8489" logTime="1.2">
        <me:pop ref="CH2OO.log">1.23692e-36</me:pop>
        <me:pop ref="APC">3.79192e-31</me:pop>
        <me:pop ref="Altamine1">3.99232e-21</me:pop>
        <me:pop ref="RC1.log">2.31152e-42</me:pop>
        <me:pop ref="Ring1.log">6.72982e-06</me:pop>
        <me:pop ref="Formamide1">0.659689</me:pop>
        <me:pop ref="Formaldehyde.log">0.340304</me:pop>
      </me:population>
      <me:population time="19.9526" logTime="1.3">
        <me:pop ref="CH2OO.log">1.23692e-36</me:pop>
        <me:pop ref="APC">3.79192e-31</me:pop>
        <me:pop ref="Altamine1">3.99232e-21</me:pop>
        <me:pop ref="RC1.log">2.31152e-42</me:pop>
        <me:pop ref="Ring1.log">6.72982e-06</me:pop>
        <me:pop ref="Formamide1">0.659689</me:pop>
        <me:pop ref="Formaldehyde.log">0.340304</me:pop>
      </me:population>
      <me:population time="25.1189" logTime="1.4">
        <me:pop ref="CH2OO.log">1.23692e-36</me:pop>
        <me:pop ref="APC">3.79192e-31</me:pop>
        <me:pop ref="Altamine1">3.99232e-21</me:pop>
        <me:pop ref="RC1.log">2.31152e-42</me:pop>
        <me:pop ref="Ring1.log">6.72982e-06</me:pop>
        <me:pop ref="Formamide1">0.659689</me:pop>
        <me:pop ref="Formaldehyde.log">0.340304</me:pop>
      </me:population>
      <me:population time="31.6228" logTime="1.5">
        <me:pop ref="CH2OO.log">1.23692e-36</me:pop>
        <me:pop ref="APC">3.79192e-31</me:pop>
        <me:pop ref="Altamine1">3.99232e-21</me:pop>
        <me:pop ref="RC1.log">2.31152e-42</me:pop>
        <me:pop ref="Ring1.log">6.72982e-06</me:pop>
        <me:pop ref="Formamide1">0.659689</me:pop>
        <me:pop ref="Formaldehyde.log">0.340304</me:pop>
      </me:population>
      <me:population time="39.8107" logTime="1.6">
        <me:pop ref="CH2OO.log">1.23692e-36</me:pop>
        <me:pop ref="APC">3.79192e-31</me:pop>
        <me:pop ref="Altamine1">3.99232e-21</me:pop>
        <me:pop ref="RC1.log">2.31152e-42</me:pop>
        <me:pop ref="Ring1.log">6.72982e-06</me:pop>
        <me:pop ref="Formamide1">0.659689</me:pop>
        <me:pop ref="Formaldehyde.log">0.340304</me:pop>
      </me:population>
      <me:population time="50.1187" logTime="1.7">
        <me:pop ref="CH2OO.log">1.23692e-36</me:pop>
        <me:pop ref="APC">3.79192e-31</me:pop>
        <me:pop ref="Altamine1">3.99232e-21</me:pop>
        <me:pop ref="RC1.log">2.31152e-42</me:pop>
        <me:pop ref="Ring1.log">6.72982e-06</me:pop>
        <me:pop ref="Formamide1">0.659689</me:pop>
        <me:pop ref="Formaldehyde.log">0.340304</me:pop>
      </me:population>
      <me:population time="63.0957" logTime="1.8">
        <me:pop ref="CH2OO.log">1.23692e-36</me:pop>
        <me:pop ref="APC">3.79192e-31</me:pop>
        <me:pop ref="Altamine1">3.99233e-21</me:pop>
        <me:pop ref="RC1.log">2.31152e-42</me:pop>
        <me:pop ref="Ring1.log">6.72982e-06</me:pop>
        <me:pop ref="Formamide1">0.659689</me:pop>
        <me:pop ref="Formaldehyde.log">0.340304</me:pop>
      </me:population>
      <me:population time="79.4328" logTime="1.9">
        <me:pop ref="CH2OO.log">1.23692e-36</me:pop>
        <me:pop ref="APC">3.79192e-31</me:pop>
        <me:pop ref="Altamine1">3.99233e-21</me:pop>
        <me:pop ref="RC1.log">2.31152e-42</me:pop>
        <me:pop ref="Ring1.log">6.72982e-06</me:pop>
        <me:pop ref="Formamide1">0.659689</me:pop>
        <me:pop ref="Formaldehyde.log">0.340304</me:pop>
      </me:population>
      <me:population time="100" logTime="2">
        <me:pop ref="CH2OO.log">1.23692e-36</me:pop>
        <me:pop ref="APC">3.79192e-31</me:pop>
        <me:pop ref="Altamine1">3.99233e-21</me:pop>
        <me:pop ref="RC1.log">2.31152e-42</me:pop>
        <me:pop ref="Ring1.log">6.72982e-06</me:pop>
        <me:pop ref="Formamide1">0.659689</me:pop>
        <me:pop ref="Formaldehyde.log">0.340304</me:pop>
      </me:population>
      <me:population time="125.893" logTime="2.1">
        <me:pop ref="CH2OO.log">1.23692e-36</me:pop>
        <me:pop ref="APC">3.79192e-31</me:pop>
        <me:pop ref="Altamine1">3.99234e-21</me:pop>
        <me:pop ref="RC1.log">2.31152e-42</me:pop>
        <me:pop ref="Ring1.log">6.72982e-06</me:pop>
        <me:pop ref="Formamide1">0.659689</me:pop>
        <me:pop ref="Formaldehyde.log">0.340304</me:pop>
      </me:population>
      <me:population time="158.489" logTime="2.2">
        <me:pop ref="CH2OO.log">1.23692e-36</me:pop>
        <me:pop ref="APC">3.79192e-31</me:pop>
        <me:pop ref="Altamine1">3.99234e-21</me:pop>
        <me:pop ref="RC1.log">2.31152e-42</me:pop>
        <me:pop ref="Ring1.log">6.72982e-06</me:pop>
        <me:pop ref="Formamide1">0.659689</me:pop>
        <me:pop ref="Formaldehyde.log">0.340304</me:pop>
      </me:population>
      <me:population time="199.526" logTime="2.3">
        <me:pop ref="CH2OO.log">1.23692e-36</me:pop>
        <me:pop ref="APC">3.79192e-31</me:pop>
        <me:pop ref="Altamine1">3.99235e-21</me:pop>
        <me:pop ref="RC1.log">2.31152e-42</me:pop>
        <me:pop ref="Ring1.log">6.72982e-06</me:pop>
        <me:pop ref="Formamide1">0.659689</me:pop>
        <me:pop ref="Formaldehyde.log">0.340304</me:pop>
      </me:population>
      <me:population time="251.189" logTime="2.4">
        <me:pop ref="CH2OO.log">1.23692e-36</me:pop>
        <me:pop ref="APC">3.79192e-31</me:pop>
        <me:pop ref="Altamine1">3.99236e-21</me:pop>
        <me:pop ref="RC1.log">2.31152e-42</me:pop>
        <me:pop ref="Ring1.log">6.72982e-06</me:pop>
        <me:pop ref="Formamide1">0.659689</me:pop>
        <me:pop ref="Formaldehyde.log">0.340304</me:pop>
      </me:population>
      <me:population time="316.228" logTime="2.5">
        <me:pop ref="CH2OO.log">1.23692e-36</me:pop>
        <me:pop ref="APC">3.79192e-31</me:pop>
        <me:pop ref="Altamine1">3.99238e-21</me:pop>
        <me:pop ref="RC1.log">2.31152e-42</me:pop>
        <me:pop ref="Ring1.log">6.72982e-06</me:pop>
        <me:pop ref="Formamide1">0.659689</me:pop>
        <me:pop ref="Formaldehyde.log">0.340304</me:pop>
      </me:population>
      <me:population time="398.107" logTime="2.6">
        <me:pop ref="CH2OO.log">1.23692e-36</me:pop>
        <me:pop ref="APC">3.79192e-31</me:pop>
        <me:pop ref="Altamine1">3.99239e-21</me:pop>
        <me:pop ref="RC1.log">2.31152e-42</me:pop>
        <me:pop ref="Ring1.log">6.72982e-06</me:pop>
        <me:pop ref="Formamide1">0.659689</me:pop>
        <me:pop ref="Formaldehyde.log">0.340304</me:pop>
      </me:population>
      <me:population time="501.187" logTime="2.7">
        <me:pop ref="CH2OO.log">1.23692e-36</me:pop>
        <me:pop ref="APC">3.79192e-31</me:pop>
        <me:pop ref="Altamine1">3.99241e-21</me:pop>
        <me:pop ref="RC1.log">2.31151e-42</me:pop>
        <me:pop ref="Ring1.log">6.72981e-06</me:pop>
        <me:pop ref="Formamide1">0.659689</me:pop>
        <me:pop ref="Formaldehyde.log">0.340304</me:pop>
      </me:population>
      <me:population time="630.957" logTime="2.8">
        <me:pop ref="CH2OO.log">1.23692e-36</me:pop>
        <me:pop ref="APC">3.79192e-31</me:pop>
        <me:pop ref="Altamine1">3.99244e-21</me:pop>
        <me:pop ref="RC1.log">2.31151e-42</me:pop>
        <me:pop ref="Ring1.log">6.72981e-06</me:pop>
        <me:pop ref="Formamide1">0.659689</me:pop>
        <me:pop ref="Formaldehyde.log">0.340304</me:pop>
      </me:population>
      <me:population time="794.328" logTime="2.9">
        <me:pop ref="CH2OO.log">1.23692e-36</me:pop>
        <me:pop ref="APC">3.79192e-31</me:pop>
        <me:pop ref="Altamine1">3.99247e-21</me:pop>
        <me:pop ref="RC1.log">2.31151e-42</me:pop>
        <me:pop ref="Ring1.log">6.72981e-06</me:pop>
        <me:pop ref="Formamide1">0.659689</me:pop>
        <me:pop ref="Formaldehyde.log">0.340304</me:pop>
      </me:population>
      <me:population time="1000" logTime="3">
        <me:pop ref="CH2OO.log">1.23692e-36</me:pop>
        <me:pop ref="APC">3.79192e-31</me:pop>
        <me:pop ref="Altamine1">3.99251e-21</me:pop>
        <me:pop ref="RC1.log">2.31151e-42</me:pop>
        <me:pop ref="Ring1.log">6.72981e-06</me:pop>
        <me:pop ref="Formamide1">0.659689</me:pop>
        <me:pop ref="Formaldehyde.log">0.340304</me:pop>
      </me:population>
      <me:population time="1258.93" logTime="3.1">
        <me:pop ref="CH2OO.log">1.23692e-36</me:pop>
        <me:pop ref="APC">3.79191e-31</me:pop>
        <me:pop ref="Altamine1">3.99257e-21</me:pop>
        <me:pop ref="RC1.log">2.31151e-42</me:pop>
        <me:pop ref="Ring1.log">6.72981e-06</me:pop>
        <me:pop ref="Formamide1">0.659689</me:pop>
        <me:pop ref="Formaldehyde.log">0.340304</me:pop>
      </me:population>
      <me:population time="1584.89" logTime="3.2">
        <me:pop ref="CH2OO.log">1.23692e-36</me:pop>
        <me:pop ref="APC">3.79191e-31</me:pop>
        <me:pop ref="Altamine1">3.99263e-21</me:pop>
        <me:pop ref="RC1.log">2.31151e-42</me:pop>
        <me:pop ref="Ring1.log">6.7298e-06</me:pop>
        <me:pop ref="Formamide1">0.659689</me:pop>
        <me:pop ref="Formaldehyde.log">0.340304</me:pop>
      </me:population>
      <me:population time="1995.26" logTime="3.3">
        <me:pop ref="CH2OO.log">1.23692e-36</me:pop>
        <me:pop ref="APC">3.79191e-31</me:pop>
        <me:pop ref="Altamine1">3.99272e-21</me:pop>
        <me:pop ref="RC1.log">2.31151e-42</me:pop>
        <me:pop ref="Ring1.log">6.7298e-06</me:pop>
        <me:pop ref="Formamide1">0.659689</me:pop>
        <me:pop ref="Formaldehyde.log">0.340304</me:pop>
      </me:population>
      <me:population time="2511.89" logTime="3.4">
        <me:pop ref="CH2OO.log">1.23692e-36</me:pop>
        <me:pop ref="APC">3.79191e-31</me:pop>
        <me:pop ref="Altamine1">3.99282e-21</me:pop>
        <me:pop ref="RC1.log">2.31151e-42</me:pop>
        <me:pop ref="Ring1.log">6.7298e-06</me:pop>
        <me:pop ref="Formamide1">0.659689</me:pop>
        <me:pop ref="Formaldehyde.log">0.340304</me:pop>
      </me:population>
      <me:population time="3162.28" logTime="3.5">
        <me:pop ref="CH2OO.log">1.23692e-36</me:pop>
        <me:pop ref="APC">3.7919e-31</me:pop>
        <me:pop ref="Altamine1">3.99295e-21</me:pop>
        <me:pop ref="RC1.log">2.31151e-42</me:pop>
        <me:pop ref="Ring1.log">6.72979e-06</me:pop>
        <me:pop ref="Formamide1">0.659689</me:pop>
        <me:pop ref="Formaldehyde.log">0.340304</me:pop>
      </me:population>
      <me:population time="3981.07" logTime="3.6">
        <me:pop ref="CH2OO.log">1.23692e-36</me:pop>
        <me:pop ref="APC">3.7919e-31</me:pop>
        <me:pop ref="Altamine1">3.99312e-21</me:pop>
        <me:pop ref="RC1.log">2.3115e-42</me:pop>
        <me:pop ref="Ring1.log">6.72978e-06</me:pop>
        <me:pop ref="Formamide1">0.659689</me:pop>
        <me:pop ref="Formaldehyde.log">0.340304</me:pop>
      </me:population>
      <me:population time="5011.87" logTime="3.7">
        <me:pop ref="CH2OO.log">1.23691e-36</me:pop>
        <me:pop ref="APC">3.79189e-31</me:pop>
        <me:pop ref="Altamine1">3.99332e-21</me:pop>
        <me:pop ref="RC1.log">2.3115e-42</me:pop>
        <me:pop ref="Ring1.log">6.72977e-06</me:pop>
        <me:pop ref="Formamide1">0.659689</me:pop>
        <me:pop ref="Formaldehyde.log">0.340304</me:pop>
      </me:population>
      <me:population time="6309.57" logTime="3.8">
        <me:pop ref="CH2OO.log">1.23691e-36</me:pop>
        <me:pop ref="APC">3.79189e-31</me:pop>
        <me:pop ref="Altamine1">3.99359e-21</me:pop>
        <me:pop ref="RC1.log">2.3115e-42</me:pop>
        <me:pop ref="Ring1.log">6.72976e-06</me:pop>
        <me:pop ref="Formamide1">0.659689</me:pop>
        <me:pop ref="Formaldehyde.log">0.340304</me:pop>
      </me:population>
      <me:population time="7943.28" logTime="3.9">
        <me:pop ref="CH2OO.log">1.23691e-36</me:pop>
        <me:pop ref="APC">3.79188e-31</me:pop>
        <me:pop ref="Altamine1">3.99391e-21</me:pop>
        <me:pop ref="RC1.log">2.31149e-42</me:pop>
        <me:pop ref="Ring1.log">6.72975e-06</me:pop>
        <me:pop ref="Formamide1">0.659689</me:pop>
        <me:pop ref="Formaldehyde.log">0.340304</me:pop>
      </me:population>
      <me:population time="10000" logTime="4">
        <me:pop ref="CH2OO.log">1.23691e-36</me:pop>
        <me:pop ref="APC">3.79187e-31</me:pop>
        <me:pop ref="Altamine1">3.99433e-21</me:pop>
        <me:pop ref="RC1.log">2.31148e-42</me:pop>
        <me:pop ref="Ring1.log">6.72973e-06</me:pop>
        <me:pop ref="Formamide1">0.659689</me:pop>
        <me:pop ref="Formaldehyde.log">0.340304</me:pop>
      </me:population>
      <me:population time="12589.3" logTime="4.1">
        <me:pop ref="CH2OO.log">1.2369e-36</me:pop>
        <me:pop ref="APC">3.79186e-31</me:pop>
        <me:pop ref="Altamine1">3.99485e-21</me:pop>
        <me:pop ref="RC1.log">2.31148e-42</me:pop>
        <me:pop ref="Ring1.log">6.7297e-06</me:pop>
        <me:pop ref="Formamide1">0.659689</me:pop>
        <me:pop ref="Formaldehyde.log">0.340304</me:pop>
      </me:population>
      <me:population time="15848.9" logTime="4.2">
        <me:pop ref="CH2OO.log">1.2369e-36</me:pop>
        <me:pop ref="APC">3.79184e-31</me:pop>
        <me:pop ref="Altamine1">3.99551e-21</me:pop>
        <me:pop ref="RC1.log">2.31147e-42</me:pop>
        <me:pop ref="Ring1.log">6.72967e-06</me:pop>
        <me:pop ref="Formamide1">0.659689</me:pop>
        <me:pop ref="Formaldehyde.log">0.340304</me:pop>
      </me:population>
      <me:population time="19952.6" logTime="4.3">
        <me:pop ref="CH2OO.log">1.23689e-36</me:pop>
        <me:pop ref="APC">3.79182e-31</me:pop>
        <me:pop ref="Altamine1">3.99634e-21</me:pop>
        <me:pop ref="RC1.log">2.31145e-42</me:pop>
        <me:pop ref="Ring1.log">6.72963e-06</me:pop>
        <me:pop ref="Formamide1">0.659689</me:pop>
        <me:pop ref="Formaldehyde.log">0.340304</me:pop>
      </me:population>
      <me:population time="25118.9" logTime="4.4">
        <me:pop ref="CH2OO.log">1.23688e-36</me:pop>
        <me:pop ref="APC">3.79179e-31</me:pop>
        <me:pop ref="Altamine1">3.99738e-21</me:pop>
        <me:pop ref="RC1.log">2.31144e-42</me:pop>
        <me:pop ref="Ring1.log">6.72959e-06</me:pop>
        <me:pop ref="Formamide1">0.659689</me:pop>
        <me:pop ref="Formaldehyde.log">0.340304</me:pop>
      </me:population>
      <me:population time="31622.8" logTime="4.5">
        <me:pop ref="CH2OO.log">1.23687e-36</me:pop>
        <me:pop ref="APC">3.79176e-31</me:pop>
        <me:pop ref="Altamine1">3.99869e-21</me:pop>
        <me:pop ref="RC1.log">2.31142e-42</me:pop>
        <me:pop ref="Ring1.log">6.72953e-06</me:pop>
        <me:pop ref="Formamide1">0.659689</me:pop>
        <me:pop ref="Formaldehyde.log">0.340304</me:pop>
      </me:population>
      <me:population time="39810.7" logTime="4.6">
        <me:pop ref="CH2OO.log">1.23686e-36</me:pop>
        <me:pop ref="APC">3.79171e-31</me:pop>
        <me:pop ref="Altamine1">4.00034e-21</me:pop>
        <me:pop ref="RC1.log">2.31139e-42</me:pop>
        <me:pop ref="Ring1.log">6.72945e-06</me:pop>
        <me:pop ref="Formamide1">0.659689</me:pop>
        <me:pop ref="Formaldehyde.log">0.340304</me:pop>
      </me:population>
      <me:population time="50118.7" logTime="4.7">
        <me:pop ref="CH2OO.log">1.23684e-36</me:pop>
        <me:pop ref="APC">3.79166e-31</me:pop>
        <me:pop ref="Altamine1">4.00242e-21</me:pop>
        <me:pop ref="RC1.log">2.31136e-42</me:pop>
        <me:pop ref="Ring1.log">6.72935e-06</me:pop>
        <me:pop ref="Formamide1">0.659689</me:pop>
        <me:pop ref="Formaldehyde.log">0.340304</me:pop>
      </me:population>
      <me:population time="63095.7" logTime="4.8">
        <me:pop ref="CH2OO.log">1.23682e-36</me:pop>
        <me:pop ref="APC">3.79159e-31</me:pop>
        <me:pop ref="Altamine1">4.00504e-21</me:pop>
        <me:pop ref="RC1.log">2.31132e-42</me:pop>
        <me:pop ref="Ring1.log">6.72923e-06</me:pop>
        <me:pop ref="Formamide1">0.659689</me:pop>
        <me:pop ref="Formaldehyde.log">0.340304</me:pop>
      </me:population>
      <me:population time="79432.8" logTime="4.9">
        <me:pop ref="CH2OO.log">1.23679e-36</me:pop>
        <me:pop ref="APC">3.79151e-31</me:pop>
        <me:pop ref="Altamine1">4.00833e-21</me:pop>
        <me:pop ref="RC1.log">2.31126e-42</me:pop>
        <me:pop ref="Ring1.log">6.72908e-06</me:pop>
        <me:pop ref="Formamide1">0.659689</me:pop>
        <me:pop ref="Formaldehyde.log">0.340304</me:pop>
      </me:population>
      <me:population time="100000" logTime="5">
        <me:pop ref="CH2OO.log">1.23675e-36</me:pop>
        <me:pop ref="APC">3.7914e-31</me:pop>
        <me:pop ref="Altamine1">4.01248e-21</me:pop>
        <me:pop ref="RC1.log">2.3112e-42</me:pop>
        <me:pop ref="Ring1.log">6.72889e-06</me:pop>
[truncated: 218,788 more chars]
