# Supplementary material for: An Experimental and Master Equation Investigation of Kinetics of the CH2OO + RCN Reactions (R = H, CH3, C2H5) and Their Atmospheric Relevance
Source: J Phys Chem A. 2023 Jan 5;127(2):477–88. doi: 10.1021/acs.jpca.2c07073 (PMC9869398; doi:10.1021/acs.jpca.2c07073)
Supplement: Supplementary file 2 — jp2c07073_si_002.zip [file jp2c07073_si_002.zip › MESMER/ProductDistribution/HCN/CriegeeNitrile1SF-out.xml]

<?xml version="1.0" encoding="utf-8" ?>
<?xml-stylesheet type='text/xsl' href='../../mesmer2.xsl' media='other'?>
<?xml-stylesheet type='text/xsl' href='../../mesmer1.xsl' media='screen'?>
<me:mesmer xmlns="http://www.xml-cml.org/schema" xmlns:me="http://www.chem.leeds.ac.uk/mesmer" xmlns:xsi="http://www.w3.org/2001/XMLSchema-instance">
  <me:title>CriegeeNitrile1</me:title>
  <moleculeList convention="">
    <molecule id="CH2OO.log" description="CH2OO.log">
      <atomArray>
        <atom id="a1" elementType="C" hydrogenCount="2" x3="1.058078" y3="-0.199923" z3="0.000000" />
        <atom id="a2" elementType="H" hydrogenCount="0" x3="1.005629" y3="-1.281919" z3="0.000000" />
        <atom id="a3" elementType="H" hydrogenCount="0" x3="1.966772" y3="0.384409" z3="0.000000" />
        <atom id="a4" elementType="O" hydrogenCount="0" x3="0.000000" y3="0.456542" z3="0.000000" />
        <atom id="a5" elementType="O" hydrogenCount="0" x3="-1.165109" y3="-0.194412" z3="0.000000" />
      </atomArray>
      <bondArray>
        <bond atomRefs2="a1 a2" order="1" />
        <bond atomRefs2="a1 a3" order="1" />
        <bond atomRefs2="a1 a4" order="1" />
        <bond atomRefs2="a4 a5" order="1" />
      </bondArray>
      <propertyList>
        <property title="File Format">
          <scalar>g16</scalar>
        </property>
        <property dictRef="me:ZPE">
          <scalar units="kcal/mol">0.00</scalar>
        </property>
        <property title="Vibrational Frequencies" dictRef="me:vibFreqs">
          <array units="cm-1">543.2489 690.0797 960.7848 979.2214 1258.1765 1422.9589 1593.2124 3137.9486 3291.0333</array>
        </property>
        <property dictRef="me:rotConsts">
          <array units="GHz">81.57743 12.67017 10.96686</array>
        </property>
        <property dictRef="me:symmetryNumber">
          <scalar>1</scalar>
        </property>
        <property dictRef="me:spinMultiplicity">
          <scalar>1</scalar>
        </property>
        <property dictRef="me:frequenciesScaleFactor" default="true">
          <scalar>1</scalar>
        </property>
      </propertyList>
      <me:DOSCMethod>ClassicalRotors</me:DOSCMethod>
    </molecule>
    <molecule id="HCN.log" description="HCN.log">
      <atomArray>
        <atom id="a1" elementType="N" hydrogenCount="0" x3="0.000000" y3="0.000000" z3="0.647791" />
        <atom id="a2" elementType="H" hydrogenCount="0" x3="0.000000" y3="0.000000" z3="-1.561522" />
        <atom id="a3" elementType="C" hydrogenCount="1" x3="0.000000" y3="0.000000" z3="-0.495503" />
      </atomArray>
      <bondArray>
        <bond atomRefs2="a2 a3" order="1" />
        <bond atomRefs2="a3 a1" order="3" />
      </bondArray>
      <propertyList>
        <property title="File Format">
          <scalar>g16</scalar>
        </property>
        <property dictRef="me:ZPE">
          <scalar units="kcal/mol">0.0</scalar>
        </property>
        <property title="Vibrational Frequencies" dictRef="me:vibFreqs">
          <array units="cm-1">773.8293 773.8293 2229.1301 3462.6657</array>
        </property>
        <property dictRef="me:rotConsts">
          <array units="GHz">0.0000000 45.1603171 45.1603171</array>
        </property>
        <property dictRef="me:symmetryNumber">
          <scalar>1</scalar>
        </property>
        <property dictRef="me:spinMultiplicity">
          <scalar>1</scalar>
        </property>
        <property dictRef="me:frequenciesScaleFactor" default="true">
          <scalar>1</scalar>
        </property>
      </propertyList>
      <me:DOSCMethod>ClassicalRotors</me:DOSCMethod>
    </molecule>
    <molecule id="RC1.log" description="RC1.log">
      <atomArray>
        <atom id="a1" elementType="C" hydrogenCount="2" x3="0.971758" y3="1.062378" z3="0.209441" />
        <atom id="a2" elementType="H" hydrogenCount="0" x3="1.204097" y3="1.976171" z3="-0.319338" />
        <atom id="a3" elementType="H" hydrogenCount="0" x3="0.550568" y3="1.012389" z3="1.205037" />
        <atom id="a4" elementType="O" hydrogenCount="0" x3="1.236017" y3="0.011775" z3="-0.399565" />
        <atom id="a5" elementType="O" hydrogenCount="0" x3="0.936190" y3="-1.158561" z3="0.198755" />
        <atom id="a6" elementType="N" hydrogenCount="0" x3="-1.867154" y3="0.629881" z3="-0.043622" />
        <atom id="a7" elementType="H" hydrogenCount="0" x3="-1.557274" y3="-1.559902" z3="-0.029886" />
        <atom id="a8" elementType="C" hydrogenCount="1" x3="-1.722585" y3="-0.506302" z3="-0.033438" />
      </atomArray>
      <bondArray>
        <bond atomRefs2="a4 a5" order="1" />
        <bond atomRefs2="a4 a1" order="1" />
        <bond atomRefs2="a2 a1" order="1" />
        <bond atomRefs2="a6 a8" order="3" />
        <bond atomRefs2="a8 a7" order="1" />
        <bond atomRefs2="a1 a3" order="1" />
      </bondArray>
      <propertyList>
        <property title="File Format">
          <scalar>g16</scalar>
        </property>
        <property dictRef="me:ZPE">
          <scalar units="kcal/mol">-6.3183</scalar>
        </property>
        <property title="Vibrational Frequencies" dictRef="me:vibFreqs">
          <array units="cm-1">93.2901 119.9360 140.8174 192.9170 228.0775 541.5608 698.8433 721.0323 802.6685 942.7681 1028.7046 1254.9946 1431.1943 1612.0478 2212.1195 3146.8490 3295.0189 3459.5483</array>
        </property>
        <property dictRef="me:rotConsts">
          <array units="GHz">9.02040 3.50846 2.66727</array>
        </property>
        <property dictRef="me:symmetryNumber">
          <scalar>1</scalar>
        </property>
        <property dictRef="me:spinMultiplicity">
          <scalar>1</scalar>
        </property>
        <property dictRef="me:epsilon">
          <scalar>487.8</scalar>
          <!--a-pin SI-->
        </property>
        <property dictRef="me:sigma">
          <scalar>5.70</scalar>
          <!--a-pin SI-->
        </property>
        <property dictRef="me:frequenciesScaleFactor" default="true">
          <scalar>1</scalar>
        </property>
      </propertyList>
      <me:energyTransferModel xsi:type="me:ExponentialDown">
        <me:deltaEDown units="cm-1">260</me:deltaEDown>
      </me:energyTransferModel>
      <me:DOSCMethod>ClassicalRotors</me:DOSCMethod>
      <me:DistributionCalcMethod default="true" name="Boltzmann" />
      <me:densityOfStatesList calculated="20220916_133453">
        <me:description>Rovibronic partition function calculation at various temperatures. qtot : product of QM partition functions for vibrations (1-D harmonic oscillator) and classical partition functions for rotations.  sumc : cell based partition function. sumg : grain based partition function </me:description>
        <me:densityOfStates>
          <me:T>200</me:T>
          <me:qtot>495049</me:qtot>
          <me:sumc>495523</me:sumc>
          <me:sumg>493829</me:sumg>
        </me:densityOfStates>
        <me:densityOfStates>
          <me:T>300</me:T>
          <me:qtot>3.70247e+06</me:qtot>
          <me:sumc>3.70561e+06</me:sumc>
          <me:sumg>3.69995e+06</me:sumg>
        </me:densityOfStates>
      </me:densityOfStatesList>
    </molecule>
    <molecule id="TS1.log" description="TS1.log">
      <atomArray>
        <atom id="a1" elementType="C" hydrogenCount="2" x3="-0.798849" y3="-0.975397" z3="0.219884" />
        <atom id="a2" elementType="H" hydrogenCount="0" x3="-1.095998" y3="-1.884703" z3="-0.284942" />
        <atom id="a3" elementType="H" hydrogenCount="0" x3="-0.546423" y3="-0.947226" z3="1.269434" />
        <atom id="a4" elementType="O" hydrogenCount="0" x3="-1.106538" y3="0.090615" z3="-0.381087" />
        <atom id="a5" elementType="O" hydrogenCount="0" x3="-0.547709" y3="1.192630" z3="0.192884" />
        <atom id="a6" elementType="N" hydrogenCount="0" x3="1.333537" y3="-0.762653" z3="-0.089200" />
        <atom id="a7" elementType="H" hydrogenCount="0" x3="1.822669" y3="1.383183" z3="-0.017864" />
        <atom id="a8" elementType="C" hydrogenCount="1" x3="1.418676" y3="0.395624" z3="-0.025985" />
      </atomArray>
      <bondArray>
        <bond atomRefs2="a4 a5" order="1" />
        <bond atomRefs2="a4 a1" order="1" />
        <bond atomRefs2="a2 a1" order="1" />
        <bond atomRefs2="a6 a8" order="3" />
        <bond atomRefs2="a8 a7" order="1" />
        <bond atomRefs2="a1 a3" order="1" />
      </bondArray>
      <propertyList>
        <property title="File Format">
          <scalar>g16</scalar>
        </property>
        <property dictRef="me:ZPE">
          <scalar units="kcal/mol">-0.7958</scalar>
        </property>
        <property title="Vibrational Frequencies" dictRef="me:vibFreqs">
          <array units="cm-1">260.0720 276.1171 436.9868 475.2379 576.3524 793.0949 801.1595 826.1688 983.4782 1072.1732 1241.1550 1408.2743 1570.1847 2073.3428 3157.4922 3293.2677 3427.0952</array>
        </property>
        <property dictRef="me:imFreqs">
          <array units="cm-1">-346.4864</array>
        </property>
        <property dictRef="me:rotConsts">
          <array units="GHz">9.13819 5.49538 3.69770</array>
        </property>
        <property dictRef="me:symmetryNumber">
          <scalar>1</scalar>
        </property>
        <property dictRef="me:spinMultiplicity">
          <scalar>1</scalar>
        </property>
        <property dictRef="me:frequenciesScaleFactor" default="true">
          <scalar>1</scalar>
        </property>
      </propertyList>
      <me:DOSCMethod>ClassicalRotors</me:DOSCMethod>
      <me:densityOfStatesList calculated="20220916_133453">
        <me:description>Rovibronic partition function calculation at various temperatures. qtot : product of QM partition functions for vibrations (1-D harmonic oscillator) and classical partition functions for rotations.  sumc : cell based partition function. sumg : grain based partition function </me:description>
        <me:densityOfStates>
          <me:T>200</me:T>
          <me:qtot>53186.9</me:qtot>
          <me:sumc>53204.9</me:sumc>
          <me:sumg>53025.4</me:sumg>
        </me:densityOfStates>
        <me:densityOfStates>
          <me:T>300</me:T>
          <me:qtot>180944</me:qtot>
          <me:sumc>181062</me:sumc>
          <me:sumg>180786</me:sumg>
        </me:densityOfStates>
      </me:densityOfStatesList>
    </molecule>
    <molecule id="Ring1.log" description="Ring1.log">
      <atomArray>
        <atom id="a1" elementType="O" hydrogenCount="0" x3="-0.677064" y3="-0.964014" z3="0.000000" />
        <atom id="a2" elementType="O" hydrogenCount="0" x3="-1.130871" y3="0.400261" z3="0.000000" />
        <atom id="a3" elementType="C" hydrogenCount="1" x3="0.000000" y3="1.120451" z3="0.000000" />
        <atom id="a4" elementType="N" hydrogenCount="0" x3="1.103517" y3="0.520222" z3="0.000000" />
        <atom id="a5" elementType="C" hydrogenCount="2" x3="0.767997" y3="-0.881515" z3="0.000000" />
        <atom id="a6" elementType="H" hydrogenCount="0" x3="-0.161273" y3="2.189380" z3="0.000000" />
        <atom id="a7" elementType="H" hydrogenCount="0" x3="1.146078" y3="-1.377262" z3="0.897039" />
        <atom id="a8" elementType="H" hydrogenCount="0" x3="1.146078" y3="-1.377262" z3="-0.897039" />
      </atomArray>
      <bondArray>
        <bond atomRefs2="a8 a5" order="1" />
        <bond atomRefs2="a1 a2" order="1" />
        <bond atomRefs2="a1 a5" order="1" />
        <bond atomRefs2="a2 a3" order="1" />
        <bond atomRefs2="a3 a4" order="2" />
        <bond atomRefs2="a3 a6" order="1" />
        <bond atomRefs2="a4 a5" order="1" />
        <bond atomRefs2="a5 a7" order="1" />
      </bondArray>
      <propertyList>
        <property title="File Format">
          <scalar>g16</scalar>
        </property>
        <property dictRef="me:ZPE">
          <scalar units="kcal/mol">-51.1612</scalar>
        </property>
        <property title="Vibrational Frequencies" dictRef="me:vibFreqs">
          <array units="cm-1">148.7290745 513.0472848 736.3612129 800.8691573 893.4945621 915.8157407 981.0984034 1035.825195 1114.571062 1120.454306 1219.9908 1312.948238 1371.147241 1540.974392 1683.381189 3080.14772 3174.534129 3293.75871</array>
        </property>
        <property dictRef="me:rotConsts">
          <array units="GHz">9.09176 8.95352 4.64557</array>
        </property>
        <property dictRef="me:symmetryNumber">
          <scalar>1</scalar>
        </property>
        <property dictRef="me:spinMultiplicity">
          <scalar>1</scalar>
        </property>
        <property dictRef="me:epsilon">
          <scalar>457.3</scalar>
          <!--a-pin SI-->
        </property>
        <property dictRef="me:sigma">
          <scalar>4.93</scalar>
          <!--a-pin SI-->
        </property>
        <property dictRef="me:frequenciesScaleFactor" default="true">
          <scalar>1</scalar>
        </property>
      </propertyList>
      <me:energyTransferModel xsi:type="me:ExponentialDown">
        <me:deltaEDown units="cm-1">260</me:deltaEDown>
      </me:energyTransferModel>
      <me:DOSCMethod>ClassicalRotors</me:DOSCMethod>
      <me:DistributionCalcMethod default="true" name="Boltzmann" />
      <me:densityOfStatesList calculated="20220916_133453">
        <me:description>Rovibronic partition function calculation at various temperatures. qtot : product of QM partition functions for vibrations (1-D harmonic oscillator) and classical partition functions for rotations.  sumc : cell based partition function. sumg : grain based partition function </me:description>
        <me:densityOfStates>
          <me:T>200</me:T>
          <me:qtot>38800.5</me:qtot>
          <me:sumc>38762.1</me:sumc>
          <me:sumg>38632</me:sumg>
        </me:densityOfStates>
        <me:densityOfStates>
          <me:T>300</me:T>
          <me:qtot>107837</me:qtot>
          <me:sumc>107711</me:sumc>
          <me:sumg>107548</me:sumg>
        </me:densityOfStates>
      </me:densityOfStatesList>
    </molecule>
    <molecule id="STS1.log" description="STS1.log">
      <atomArray>
        <atom id="a1" elementType="O" hydrogenCount="0" x3="0.977461" y3="-0.945430" z3="-0.126374" />
        <atom id="a2" elementType="O" hydrogenCount="0" x3="-1.257347" y3="-0.843995" z3="0.048663" />
        <atom id="a3" elementType="C" hydrogenCount="1" x3="-1.056831" y3="0.348961" z3="-0.000394" />
        <atom id="a4" elementType="N" hydrogenCount="0" x3="-0.109120" y3="1.200681" z3="-0.128914" />
        <atom id="a5" elementType="C" hydrogenCount="2" x3="1.305899" y3="0.233930" z3="0.142061" />
        <atom id="a6" elementType="H" hydrogenCount="0" x3="-1.876954" y3="1.093023" z3="0.216954" />
        <atom id="a7" elementType="H" hydrogenCount="0" x3="1.636844" y3="0.507456" z3="1.149544" />
        <atom id="a8" elementType="H" hydrogenCount="0" x3="1.748625" y3="0.812804" z3="-0.692422" />
      </atomArray>
      <bondArray>
        <bond atomRefs2="a8 a5" order="1" />
        <bond atomRefs2="a4 a3" order="1" />
        <bond atomRefs2="a4 a5" order="1" />
        <bond atomRefs2="a1 a5" order="1" />
        <bond id="b5" atomRefs2="a3 a2" order="2" />
        <bond atomRefs2="a3 a6" order="1" />
        <bond atomRefs2="a5 a7" order="1" />
      </bondArray>
      <propertyList>
        <property title="File Format">
          <scalar>g16</scalar>
        </property>
        <property dictRef="me:ZPE">
          <scalar units="kcal/mol">-17.6612</scalar>
        </property>
        <property title="Vibrational Frequencies" dictRef="me:vibFreqs">
          <array units="cm-1">80.70572104 334.4079932 457.9738787 557.3722309 725.0800299 727.3929658 859.4670549 865.8236051 1072.682229 1204.749057 1263.339874 1311.337325 1554.795136 1682.965131 2991.992175 3057.862312 3158.520454</array>
        </property>
        <property dictRef="me:imFreqs">
          <array units="cm-1">-999.800280</array>
        </property>
        <property dictRef="me:rotConsts">
          <array units="GHz">9.59533 5.84057 3.77277</array>
        </property>
        <property dictRef="me:symmetryNumber">
          <scalar>1</scalar>
        </property>
        <property dictRef="me:spinMultiplicity">
          <scalar>1</scalar>
        </property>
        <property dictRef="me:frequenciesScaleFactor" default="true">
          <scalar>1</scalar>
        </property>
      </propertyList>
      <me:DOSCMethod>ClassicalRotors</me:DOSCMethod>
      <me:densityOfStatesList calculated="20220916_133453">
        <me:description>Rovibronic partition function calculation at various temperatures. qtot : product of QM partition functions for vibrations (1-D harmonic oscillator) and classical partition functions for rotations.  sumc : cell based partition function. sumg : grain based partition function </me:description>
        <me:densityOfStates>
          <me:T>200</me:T>
          <me:qtot>87926</me:qtot>
          <me:sumc>87721.8</me:sumc>
          <me:sumg>87425.7</me:sumg>
        </me:densityOfStates>
        <me:densityOfStates>
          <me:T>300</me:T>
          <me:qtot>316551</me:qtot>
          <me:sumc>315830</me:sumc>
          <me:sumg>315350</me:sumg>
        </me:densityOfStates>
      </me:densityOfStatesList>
    </molecule>
    <molecule id="PC1.log" description="PC1.log">
      <atomArray>
        <atom id="a1" elementType="C" hydrogenCount="2" x3="2.667131" y3="0.345791" z3="-0.001912" />
        <atom id="a2" elementType="H" hydrogenCount="0" x3="3.768629" y3="0.338375" z3="-0.003816" />
        <atom id="a3" elementType="H" hydrogenCount="0" x3="2.168924" y3="1.329486" z3="-0.002601" />
        <atom id="a4" elementType="O" hydrogenCount="0" x3="2.036728" y3="-0.676789" z3="0.000767" />
        <atom id="a5" elementType="N" hydrogenCount="1" x3="-0.626367" y3="0.401459" z3="0.003668" />
        <atom id="a6" elementType="C" hydrogenCount="0" x3="-1.778564" y3="0.053297" z3="0.000373" />
        <atom id="a7" elementType="O" hydrogenCount="0" x3="-2.922293" y3="-0.158367" z3="-0.002459" />
        <atom id="a8" elementType="H" hydrogenCount="0" x3="0.200125" y3="-0.191359" z3="0.003505" />
      </atomArray>
      <bondArray>
        <bond atomRefs2="a2 a1" order="1" />
        <bond atomRefs2="a3 a1" order="1" />
        <bond atomRefs2="a7 a6" order="2" />
        <bond atomRefs2="a1 a4" order="2" />
        <bond atomRefs2="a6 a5" order="2" />
        <bond atomRefs2="a8 a5" order="1" />
      </bondArray>
      <propertyList>
        <property title="File Format">
          <scalar>g16</scalar>
        </property>
        <property dictRef="me:ZPE">
          <scalar units="kcal/mol">-116.1402</scalar>
        </property>
        <property title="Vibrational Frequencies" dictRef="me:vibFreqs">
          <array units="cm-1">18.2936 53.0087 105.4050 187.6622 198.9704 513.5474 662.3235 680.0760 880.1043 1220.7124 1280.8307 1360.6489 1536.7528 1835.2526 2358.0765 2944.4018 3024.2008 3463.1058</array>
        </property>
        <property dictRef="me:rotConsts">
          <array units="GHz">9.0940506 2.3106702 1.8668605</array>
        </property>
        <property dictRef="me:symmetryNumber">
          <scalar>1</scalar>
        </property>
        <property dictRef="me:spinMultiplicity">
          <scalar>1</scalar>
        </property>
        <property dictRef="me:epsilon">
          <scalar>437.2</scalar>
        </property>
        <property dictRef="me:sigma">
          <scalar>4.30</scalar>
        </property>
      </propertyList>
      <me:energyTransferModel xsi:type="me:ExponentialDown">
        <me:deltaEDown units="cm-1">250</me:deltaEDown>
      </me:energyTransferModel>
      <me:DOSCMethod>ClassicalRotors</me:DOSCMethod>
    </molecule>
    <molecule id="Formaldehyde.log" description="Formaldehyde.log">
      <atomArray>
        <atom id="a1" elementType="C" hydrogenCount="2" x3="0.000000" y3="0.000000" z3="-0.525299" />
        <atom id="a2" elementType="H" hydrogenCount="0" x3="0.000000" y3="0.938820" z3="-1.108161" />
        <atom id="a3" elementType="H" hydrogenCount="0" x3="0.000000" y3="-0.938820" z3="-1.108161" />
        <atom id="a4" elementType="O" hydrogenCount="0" x3="0.000000" y3="0.000000" z3="0.671015" />
      </atomArray>
      <bondArray>
        <bond atomRefs2="a2 a1" order="1" />
        <bond atomRefs2="a3 a1" order="1" />
        <bond atomRefs2="a1 a4" order="2" />
      </bondArray>
      <propertyList>
        <property title="File Format">
          <scalar>g16</scalar>
        </property>
        <property dictRef="me:ZPE">
          <scalar units="kcal/mol">0.00</scalar>
        </property>
        <property title="Vibrational Frequencies" dictRef="me:vibFreqs">
          <array units="cm-1">1208.4168 1272.1648 1536.5095 1852.8375 2913.2769 2974.1737</array>
        </property>
        <property dictRef="me:rotConsts">
          <array units="GHz">284.47071 39.39723 34.60472</array>
        </property>
        <property dictRef="me:symmetryNumber">
          <scalar>2</scalar>
        </property>
        <property dictRef="me:spinMultiplicity">
          <scalar>1</scalar>
        </property>
        <property dictRef="me:frequenciesScaleFactor" default="true">
          <scalar>1</scalar>
        </property>
      </propertyList>
      <me:DOSCMethod>ClassicalRotors</me:DOSCMethod>
    </molecule>
    <molecule id="IsoC1.log" description="IsoC1.log">
      <atomArray>
        <atom id="a1" elementType="O" hydrogenCount="0" x3="-0.450125" y3="1.117731" z3="0.000000" />
        <atom id="a2" elementType="C" hydrogenCount="0" x3="0.000000" y3="0.048607" z3="0.000000" />
        <atom id="a3" elementType="N" hydrogenCount="1" x3="0.331787" y3="-1.112778" z3="0.000000" />
        <atom id="a4" elementType="H" hydrogenCount="0" x3="1.278492" y3="-1.444045" z3="0.000000" />
      </atomArray>
      <bondArray>
        <bond atomRefs2="a1 a2" order="2" />
        <bond atomRefs2="a2 a3" order="2" />
        <bond atomRefs2="a3 a4" order="1" />
      </bondArray>
      <propertyList>
        <property title="File Format">
          <scalar>g16</scalar>
        </property>
        <property dictRef="me:ZPE">
          <scalar units="kcal/mol">-111.6611</scalar>
        </property>
        <property title="Vibrational Frequencies" dictRef="me:vibFreqs">
          <array units="cm-1">573.4560 649.1733 795.9774 1357.0182 2357.8144 3725.5313</array>
        </property>
        <property dictRef="me:rotConsts">
          <array units="GHz">885.62568 11.17428 11.03504</array>
        </property>
        <property dictRef="me:symmetryNumber">
          <scalar>1</scalar>
        </property>
        <property dictRef="me:spinMultiplicity">
          <scalar>1</scalar>
        </property>
        <property dictRef="me:frequenciesScaleFactor" default="true">
          <scalar>1</scalar>
        </property>
      </propertyList>
      <me:DOSCMethod>ClassicalRotors</me:DOSCMethod>
    </molecule>
    <molecule id="TSH1" description="TSH1">
      <atomArray>
        <atom id="a1" elementType="O" hydrogenCount="0" x3="-1.006790" y3="-0.965100" z3="-0.091790" />
        <atom id="a2" elementType="O" hydrogenCount="0" x3="1.216860" y3="-0.829150" z3="0.036730" />
        <atom id="a3" elementType="C" hydrogenCount="1" x3="1.094870" y3="0.380240" z3="-0.007780" />
        <atom id="a4" elementType="N" hydrogenCount="0" x3="-0.008330" y3="1.144190" z3="-0.133660" />
        <atom id="a5" elementType="C" hydrogenCount="2" x3="-1.135110" y3="0.285040" z3="0.155150" />
        <atom id="a6" elementType="H" hydrogenCount="0" x3="1.948600" y3="1.030560" z3="0.243580" />
        <atom id="a7" elementType="H" hydrogenCount="0" x3="-1.632890" y3="0.692570" z3="-0.790050" />
        <atom id="a8" elementType="H" hydrogenCount="0" x3="-1.696590" y3="0.629880" z3="1.038350" />
      </atomArray>
      <bondArray>
        <bond atomRefs2="a7 a5" order="1" />
        <bond atomRefs2="a4 a3" order="1" />
        <bond atomRefs2="a4 a5" order="1" />
        <bond atomRefs2="a1 a5" order="1" />
        <bond atomRefs2="a3 a2" order="2" />
        <bond atomRefs2="a3 a6" order="1" />
        <bond atomRefs2="a5 a8" order="1" />
      </bondArray>
      <propertyList>
        <property title="File Format">
          <scalar>g16</scalar>
        </property>
        <property dictRef="me:ZPE">
          <scalar units="kcal/mol">-18.4886</scalar>
        </property>
        <property title="Vibrational Frequencies" dictRef="me:vibFreqs">
          <array units="cm-1">269.8061 312.7349 463.2676 535.6721 684.5368 859.8689 932.0733 1014.4278 1091.5484 1245.5655 1269.1093 1329.8180 1407.5562 1630.0424 2656.1473 2967.2177 2996.8683</array>
        </property>
        <property dictRef="me:imFreqs">
          <array units="cm-1">-585.0357</array>
        </property>
        <property dictRef="me:rotConsts">
          <array units="GHz">9.85469 6.19328 3.94970</array>
        </property>
        <property dictRef="me:symmetryNumber">
          <scalar>1</scalar>
        </property>
        <property dictRef="me:TSOpticalSymmetryNumber">
          <scalar>2</scalar>
        </property>
        <property dictRef="me:spinMultiplicity">
          <scalar>1</scalar>
        </property>
        <property dictRef="me:frequenciesScaleFactor" default="true">
          <scalar>1</scalar>
        </property>
      </propertyList>
      <me:DOSCMethod>ClassicalRotors</me:DOSCMethod>
      <me:densityOfStatesList calculated="20220916_133453">
        <me:description>Rovibronic partition function calculation at various temperatures. qtot : product of QM partition functions for vibrations (1-D harmonic oscillator) and classical partition functions for rotations.  sumc : cell based partition function. sumg : grain based partition function </me:description>
        <me:densityOfStates>
          <me:T>200</me:T>
          <me:qtot>85965.2</me:qtot>
          <me:sumc>85925.5</me:sumc>
          <me:sumg>85632.7</me:sumg>
        </me:densityOfStates>
        <me:densityOfStates>
          <me:T>300</me:T>
          <me:qtot>265246</me:qtot>
          <me:sumc>265038</me:sumc>
          <me:sumg>264634</me:sumg>
        </me:densityOfStates>
      </me:densityOfStatesList>
    </molecule>
    <molecule id="Altamine1" description="Altamine1">
      <atomArray>
        <atom id="a1" elementType="O" hydrogenCount="0" x3="1.837300" y3="-0.678040" z3="0.000100" />
        <atom id="a2" elementType="O" hydrogenCount="0" x3="-2.174170" y3="-0.112580" z3="0.000620" />
        <atom id="a3" elementType="C" hydrogenCount="1" x3="-0.999750" y3="-0.358050" z3="-0.000720" />
        <atom id="a4" elementType="N" hydrogenCount="1" x3="-0.033560" y3="0.637330" z3="-0.000680" />
        <atom id="a5" elementType="C" hydrogenCount="1" x3="1.327740" y3="0.407850" z3="0.000310" />
        <atom id="a6" elementType="H" hydrogenCount="0" x3="-0.573890" y3="-1.367580" z3="0.000080" />
        <atom id="a7" elementType="H" hydrogenCount="0" x3="-0.370890" y3="1.587290" z3="0.000090" />
        <atom id="a8" elementType="H" hydrogenCount="0" x3="1.906690" y3="1.345140" z3="0.001320" />
      </atomArray>
      <bondArray>
        <bond atomRefs2="a3 a4" order="1" />
        <bond atomRefs2="a3 a6" order="1" />
        <bond atomRefs2="a3 a2" order="2" />
        <bond atomRefs2="a4 a7" order="1" />
        <bond atomRefs2="a4 a5" order="1" />
        <bond atomRefs2="a1 a5" order="2" />
        <bond atomRefs2="a5 a8" order="1" />
      </bondArray>
      <propertyList>
        <property title="File Format">
          <scalar>g16</scalar>
        </property>
        <property dictRef="me:ZPE">
          <scalar units="kcal/mol">-131.2444</scalar>
        </property>
        <property title="Vibrational Frequencies" dictRef="me:vibFreqs">
          <array units="cm-1">168.4326 235.9247 258.0426 516.3088 681.4269 805.5609 1044.6182 1066.0553 1091.6117 1210.7687 1391.7530 1443.8971 1503.2510 1817.0255 1860.2680 2993.1064 3072.1917 3633.7444</array>
        </property>
        <property dictRef="me:rotConsts">
          <array units="GHz">22.02964 3.02729 2.66154</array>
        </property>
        <property dictRef="me:symmetryNumber">
          <scalar>1</scalar>
        </property>
        <property dictRef="me:spinMultiplicity">
          <scalar>1</scalar>
        </property>
        <property dictRef="me:epsilon">
          <scalar>456.3</scalar>
          <!--a-pin SI-->
        </property>
        <property dictRef="me:sigma">
          <scalar>4.88</scalar>
          <!--a-pin SI-->
        </property>
        <property dictRef="me:frequenciesScaleFactor" default="true">
          <scalar>1</scalar>
        </property>
      </propertyList>
      <me:energyTransferModel xsi:type="me:ExponentialDown">
        <me:deltaEDown units="cm-1">490</me:deltaEDown>
      </me:energyTransferModel>
      <me:DOSCMethod>ClassicalRotors</me:DOSCMethod>
      <me:DistributionCalcMethod default="true" name="Boltzmann" />
      <me:densityOfStatesList calculated="20220916_133453">
        <me:description>Rovibronic partition function calculation at various temperatures. qtot : product of QM partition functions for vibrations (1-D harmonic oscillator) and classical partition functions for rotations.  sumc : cell based partition function. sumg : grain based partition function </me:description>
        <me:densityOfStates>
          <me:T>200</me:T>
          <me:qtot>76719.5</me:qtot>
          <me:sumc>76821.3</me:sumc>
          <me:sumg>76559.8</me:sumg>
        </me:densityOfStates>
        <me:densityOfStates>
          <me:T>300</me:T>
          <me:qtot>293082</me:qtot>
          <me:sumc>293590</me:sumc>
          <me:sumg>293142</me:sumg>
        </me:densityOfStates>
      </me:densityOfStatesList>
    </molecule>
    <molecule id="TSCO" description="TSCO">
      <atomArray>
        <atom id="a1" elementType="O" hydrogenCount="1" x3="1.379828" y3="-0.925999" z3="-0.028113" />
        <atom id="a2" elementType="O" hydrogenCount="0" x3="-2.126978" y3="-0.092616" z3="0.019780" />
        <atom id="a3" elementType="C" hydrogenCount="0" x3="-1.015006" y3="-0.391550" z3="0.018845" />
        <atom id="a4" elementType="N" hydrogenCount="1" x3="0.200747" y3="0.957381" z3="-0.084172" />
        <atom id="a5" elementType="C" hydrogenCount="1" x3="1.342020" y3="0.342772" z3="0.043370" />
        <atom id="a6" elementType="H" hydrogenCount="0" x3="0.163335" y3="-1.094623" z3="-0.006373" />
        <atom id="a7" elementType="H" hydrogenCount="0" x3="0.169502" y3="1.954751" z3="0.059876" />
        <atom id="a8" elementType="H" hydrogenCount="0" x3="2.277051" y3="0.879793" z3="0.229078" />
      </atomArray>
      <bondArray>
        <bond atomRefs2="a4 a3" order="1" />
        <bond atomRefs2="a4 a5" order="1" />
        <bond atomRefs2="a4 a7" order="1" />
        <bond atomRefs2="a1 a6" order="1" />
        <bond atomRefs2="a1 a5" order="1" />
        <bond atomRefs2="a3 a2" order="2" />
        <bond atomRefs2="a5 a8" order="1" />
      </bondArray>
      <propertyList>
        <property title="File Format">
          <scalar>g16</scalar>
        </property>
        <property dictRef="me:ZPE">
          <scalar units="kcal/mol">-88.4353</scalar>
        </property>
        <property title="Vibrational Frequencies" dictRef="me:vibFreqs">
          <array units="cm-1">102.2477 228.0157 288.3176 535.9821 684.2695 691.3381 834.6976 1058.8905 1131.9743 1294.8714 1348.1186 1437.1606 1686.8824 1835.7119 2078.1706 3068.947 3624.432</array>
        </property>
        <property dictRef="me:imFreqs">
          <array units="cm-1">-1432.9792</array>
        </property>
        <property dictRef="me:rotConsts">
          <array units="GHz">14.08190 3.53941 2.83468</array>
        </property>
        <property dictRef="me:TSOpticalSymmetryNumber">
          <scalar>2</scalar>
        </property>
        <property dictRef="me:symmetryNumber">
          <scalar>1</scalar>
        </property>
        <property dictRef="me:spinMultiplicity">
          <scalar>1</scalar>
        </property>
        <property dictRef="me:frequenciesScaleFactor" default="true">
          <scalar>1</scalar>
        </property>
      </propertyList>
      <me:DOSCMethod>ClassicalRotors</me:DOSCMethod>
      <me:densityOfStatesList calculated="20220916_133453">
        <me:description>Rovibronic partition function calculation at various temperatures. qtot : product of QM partition functions for vibrations (1-D harmonic oscillator) and classical partition functions for rotations.  sumc : cell based partition function. sumg : grain based partition function </me:description>
        <me:densityOfStates>
          <me:T>200</me:T>
          <me:qtot>227311</me:qtot>
          <me:sumc>227771</me:sumc>
          <me:sumg>226999</me:sumg>
        </me:densityOfStates>
        <me:densityOfStates>
          <me:T>300</me:T>
          <me:qtot>922219</me:qtot>
          <me:sumc>924531</me:sumc>
          <me:sumg>923121</me:sumg>
        </me:densityOfStates>
      </me:densityOfStatesList>
    </molecule>
    <molecule id="APC" description="APC">
      <atomArray>
        <atom id="a1" elementType="O" hydrogenCount="1" x3="1.270024" y3="-1.132345" z3="-0.000027" />
        <atom id="a2" elementType="O" hydrogenCount="0" x3="-2.735542" y3="0.252777" z3="0.000108" />
        <atom id="a3" elementType="C" hydrogenCount="0" x3="-1.835227" y3="-0.416159" z3="0.000115" />
        <atom id="a4" elementType="N" hydrogenCount="1" x3="1.046171" y3="1.132523" z3="-0.000157" />
        <atom id="a5" elementType="C" hydrogenCount="1" x3="1.773067" y3="0.102174" z3="-0.000050" />
        <atom id="a6" elementType="H" hydrogenCount="0" x3="0.303749" y3="-1.058932" z3="-0.000228" />
        <atom id="a7" elementType="H" hydrogenCount="0" x3="1.607911" y3="1.974994" z3="0.000017" />
        <atom id="a8" elementType="H" hydrogenCount="0" x3="2.862243" y3="0.076726" z3="0.000270" />
      </atomArray>
      <bondArray>
        <bond atomRefs2="a6 a1" order="1" />
        <bond atomRefs2="a4 a5" order="2" />
        <bond atomRefs2="a4 a7" order="1" />
        <bond atomRefs2="a5 a1" order="1" />
        <bond atomRefs2="a5 a8" order="1" />
        <bond atomRefs2="a2 a3" order="2" />
      </bondArray>
      <propertyList>
        <property title="File Format">
          <scalar>g16</scalar>
        </property>
        <property dictRef="me:ZPE">
          <scalar units="kcal/mol">-120.3492</scalar>
        </property>
        <property title="Vibrational Frequencies" dictRef="me:vibFreqs">
          <array units="cm-1">102.2477 228.0157 288.3176 535.9821 684.2695 691.3381 834.6976 1058.8905 1131.9743 1294.8714 1348.1186 1437.1606 1686.8824 1835.7119 2078.1706 3068.947 3624.432 3725.2201</array>
        </property>
        <property dictRef="me:rotConsts">
          <array units="GHz">10.82147 2.02430 1.70530</array>
        </property>
        <property dictRef="me:symmetryNumber">
          <scalar>1</scalar>
        </property>
        <property dictRef="me:spinMultiplicity">
          <scalar>1</scalar>
        </property>
        <property dictRef="me:epsilon">
          <scalar>418.1</scalar>
          <!--a-pin SI-->
        </property>
        <property dictRef="me:sigma">
          <scalar>5.87</scalar>
          <!--a-pin SI-->
        </property>
        <property dictRef="me:frequenciesScaleFactor" default="true">
          <scalar>1</scalar>
        </property>
      </propertyList>
      <me:energyTransferModel xsi:type="me:ExponentialDown">
        <me:deltaEDown units="cm-1">490</me:deltaEDown>
      </me:energyTransferModel>
      <me:DOSCMethod>ClassicalRotors</me:DOSCMethod>
      <me:DistributionCalcMethod default="true" name="Boltzmann" />
      <me:densityOfStatesList calculated="20220916_133453">
        <me:description>Rovibronic partition function calculation at various temperatures. qtot : product of QM partition functions for vibrations (1-D harmonic oscillator) and classical partition functions for rotations.  sumc : cell based partition function. sumg : grain based partition function </me:description>
        <me:densityOfStates>
          <me:T>200</me:T>
          <me:qtot>221033</me:qtot>
          <me:sumc>221481</me:sumc>
          <me:sumg>220729</me:sumg>
        </me:densityOfStates>
        <me:densityOfStates>
          <me:T>300</me:T>
          <me:qtot>896750</me:qtot>
          <me:sumc>898997</me:sumc>
          <me:sumg>897627</me:sumg>
        </me:densityOfStates>
      </me:densityOfStatesList>
    </molecule>
    <molecule id="Formamide1" description="SinkProd1">
      <atomArray>
        <atom id="a1" elementType="O" hydrogenCount="1" x3="-1.093897" y3="-0.350224" z3="0.000000" />
        <atom id="a2" elementType="H" hydrogenCount="0" x3="-0.830811" y3="-1.275074" z3="0.000000" />
        <atom id="a3" elementType="C" hydrogenCount="1" x3="0.000000" y3="0.439406" z3="0.000000" />
        <atom id="a4" elementType="H" hydrogenCount="0" x3="-0.297822" y3="1.483163" z3="0.000000" />
        <atom id="a5" elementType="H" hydrogenCount="0" x3="1.367303" y3="-0.886974" z3="0.000000" />
        <atom id="a6" elementType="N" hydrogenCount="1" x3="1.216072" y3="0.120606" z3="0.000000" />
      </atomArray>
      <bondArray>
        <bond atomRefs2="a1 a2" order="1" />
        <bond atomRefs2="a1 a3" order="1" />
        <bond atomRefs2="a3 a4" order="1" />
        <bond atomRefs2="a3 a6" order="2" />
        <bond atomRefs2="a5 a6" order="1" />
      </bondArray>
      <propertyList>
        <property dictRef="me:ZPE">
          <scalar units="kcal/mol">-115.3370</scalar>
        </property>
        <property title="Vibrational Frequencies" dictRef="me:vibFreqs">
          <array units="cm-1">511.4888 605.7297 862.1796 1080.3882 1098.2647 1134.9282 1360.7406 1414.1755 1747.8863 3180.5639 3491.4912 3848.5138</array>
        </property>
        <property dictRef="me:rotConsts">
          <array units="GHz">67.57623 11.44479 9.78722</array>
        </property>
        <property dictRef="me:spinMultiplicity">
          <scalar>1</scalar>
        </property>
        <property dictRef="me:frequenciesScaleFactor" default="true">
          <scalar>1</scalar>
        </property>
        <property dictRef="me:symmetryNumber" default="true">
          <scalar>1</scalar>
        </property>
      </propertyList>
      <me:DOSCMethod>ClassicalRotors</me:DOSCMethod>
    </molecule>
    <molecule id="CO" description="SinkProd2">
      <atomArray>
        <atom id="a1" elementType="C" hydrogenCount="0" x3="0.000000" y3="0.000000" z3="-0.642103" />
        <atom id="a2" elementType="O" hydrogenCount="0" x3="0.000000" y3="0.000000" z3="0.481577" />
      </atomArray>
      <bondArray>
        <bond atomRefs2="a1 a2" order="2" />
      </bondArray>
      <propertyList>
        <property dictRef="me:ZPE">
          <scalar units="kcal/mol">0.0</scalar>
        </property>
        <property title="Vibrational Frequencies" dictRef="me:vibFreqs">
          <array units="cm-1">2240.2545</array>
        </property>
        <property dictRef="me:rotConsts">
          <array units="GHz">0.00000 30.91482 30.91482</array>
        </property>
        <property dictRef="me:spinMultiplicity">
          <scalar>1</scalar>
        </property>
        <property dictRef="me:frequenciesScaleFactor" default="true">
          <scalar>1</scalar>
        </property>
        <property dictRef="me:symmetryNumber" default="true">
          <scalar>1</scalar>
        </property>
      </propertyList>
      <me:DOSCMethod>ClassicalRotors</me:DOSCMethod>
    </molecule>
    <molecule id="N2" description="Bath">
      <propertyList>
        <property dictRef="me:epsilon">
          <scalar>91.85</scalar>
        </property>
        <property dictRef="me:sigma">
          <scalar>3.919</scalar>
        </property>
        <property dictRef="me:MW">
          <scalar units="amu">28.014</scalar>
        </property>
      </propertyList>
    </molecule>
  </moleculeList>
  <reactionList>
    <reaction id=" A1 ">
      <!-- CH2OO.log + HCN.log -> RC1.log -->
      <reactant>
        <molecule ref="CH2OO.log" role="deficientReactant" />
      </reactant>
      <reactant>
        <molecule ref="HCN.log" role="excessReactant" />
      </reactant>
      <product>
        <molecule ref="RC1.log" role="modelled" />
      </product>
      <me:MCRCMethod xsi:type="me:MesmerILT">
        <me:preExponential units="cm3molecule-1s-1">2.36e-9</me:preExponential>
        <me:activationEnergy units="kcal/mol">0.0</me:activationEnergy>
        <me:TInfinity>298.15</me:TInfinity>
        <me:nInfinity>0</me:nInfinity>
      </me:MCRCMethod>
      <me:excessReactantConc>1e15</me:excessReactantConc>
      <me:TInfinity default="true">298</me:TInfinity>
    </reaction>
    <reaction id=" C2 ">
      <!-- RC1.log -> [ TS1.log ] -> Ring1.log -->
      <reactant>
        <molecule ref="RC1.log" role="modelled" />
      </reactant>
      <me:transitionState>
        <molecule ref="TS1.log" role="transitionState" />
      </me:transitionState>
      <product>
        <molecule ref="Ring1.log" role="modelled" />
      </product>
      <me:MCRCMethod name="RRKM" />
    </reaction>
    <reaction id=" S1 ">
      <!-- Ring1.log -> [ STS1.log ] -> PC1.log -->
      <reactant>
        <molecule ref="Ring1.log" role="modelled" />
      </reactant>
      <me:transitionState>
        <molecule ref="STS1.log" role="transitionState" />
      </me:transitionState>
      <product>
        <molecule ref="Formaldehyde.log" role="sink" />
      </product>
      <product>
        <molecule ref="IsoC1.log" role="sink" />
      </product>
      <me:tunneling>Eckart</me:tunneling>
      <me:MCRCMethod name="RRKM" />
    </reaction>
    <reaction id=" H1 ">
      <!-- Ring1.log -> [ TSH1 ] -> Altamine1 -->
      <reactant>
        <molecule ref="Ring1.log" role="modelled" />
      </reactant>
      <me:transitionState>
        <molecule ref="TSH1" role="transitionState" />
      </me:transitionState>
      <product>
        <molecule ref="Altamine1" role="modelled" />
      </product>
      <me:tunneling>Eckart</me:tunneling>
      <me:MCRCMethod name="RRKM" />
    </reaction>
    <reaction id=" CO1 ">
      <!-- Altamine1 -> [ TSCO ] -> APC -->
      <reactant>
        <molecule ref="Altamine1" role="modelled" />
      </reactant>
      <me:transitionState>
        <molecule ref="TSCO" role="transitionState" />
      </me:transitionState>
      <product>
        <molecule ref="APC" role="modelled" />
      </product>
      <me:tunneling>Eckart</me:tunneling>
      <me:MCRCMethod name="RRKM" />
    </reaction>
    <reaction id=" COD ">
      <!-- APC -> Formamide1 + CO -->
      <reactant>
        <molecule ref="APC" role="modelled" />
      </reactant>
      <product>
        <molecule ref="Formamide1" role="sink" />
      </product>
      <product>
        <molecule ref="CO" role="sink" />
      </product>
      <me:MCRCMethod xsi:type="me:MesmerILT">
        <me:preExponential units="cm3molecule-1s-1">1.4e-10</me:preExponential>
        <me:activationEnergy units="kcal/mol" reverse="true">0.0</me:activationEnergy>
        <me:TInfinity>298.15</me:TInfinity>
        <me:nInfinity>1.0</me:nInfinity>
      </me:MCRCMethod>
      <me:TInfinity default="true">298</me:TInfinity>
    </reaction>
  </reactionList>
  <me:conditions>
    <me:bathGas>N2</me:bathGas>
    <me:PTs>
      <me:PTpair units="torr" P="1.0" T="298.15" precision="qd" bathGas="N2" />
      <me:PTpair units="torr" P="40.0" T="298.15" precision="qd" bathGas="N2" />
      <me:PTpair units="torr" P="100.0" T="298.15" precision="qd" bathGas="N2" />
      <me:PTpair units="torr" P="200.0" T="298.15" precision="qd" bathGas="N2" />
      <me:PTpair units="torr" P="300.0" T="298.15" precision="qd" bathGas="N2" />
      <me:PTpair units="torr" P="400.0" T="298.15" precision="qd" bathGas="N2" />
      <me:PTpair units="torr" P="600.0" T="298.15" precision="qd" bathGas="N2" />
      <me:PTpair units="torr" P="760.0" T="298.15" precision="qd" bathGas="N2" />
    </me:PTs>
  </me:conditions>
  <me:modelParameters>
    <me:grainSize units="cm-1">40</me:grainSize>
    <me:energyAboveTheTopHill>25</me:energyAboveTheTopHill>
  </me:modelParameters>
  <me:InitialPopulation>
    <me:molecule ref="CH2OO.log" me:population="1.0" />
    <me:molecule ref="RC1.log" me:population="0.0" />
    <me:molecule ref="Ring1.log" me:population="0.0" />
    <me:molecule ref="Formaldehyde.log" me:population="0.0" />
    <me:molecule ref="Altamine1" me:population="0.0" />
    <me:molecule ref="APC" me:population="0.0" />
    <me:molecule ref="Formamide1" me:population="0.0" />
  </me:InitialPopulation>
  <me:control>
    <me:eigenvalues>12</me:eigenvalues>
    <me:testDOS />
    <me:printSpeciesProfile />
    <me:shortestTimeOfInterest>1.0e-10</me:shortestTimeOfInterest>
    <me:MaximumEvolutionTime>1e5</me:MaximumEvolutionTime>
    <me:calcMethod default="true" name="simpleCalc" />
    <me:ForceMacroDetailedBalance default="true">true</me:ForceMacroDetailedBalance>
  </me:control>
  <metadataList xmlns:dc="http://purl.org/dc/elements/1.1/">
    <dc:title>CriegeeNitrile1</dc:title>
    <dc:source>CriegeeNitrile1SFAD.xml</dc:source>
    <dc:creator>Mesmer v6.0</dc:creator>
    <dc:date>20220916_133452</dc:date>
    <dc:contributor>lfranzon</dc:contributor>
  </metadataList>
  <me:analysis calculated="20220916_215045">
    <me:description>All calculations shown</me:description>
    <me:eigenvalueList number="3226" selection="12">
      <me:eigenvalue>-2.78123e+06</me:eigenvalue>
      <me:eigenvalue>-2.45367e+06</me:eigenvalue>
      <me:eigenvalue>-2.16175e+06</me:eigenvalue>
      <me:eigenvalue>-1.91447e+06</me:eigenvalue>
      <me:eigenvalue>-1.72086e+06</me:eigenvalue>
      <me:eigenvalue>-1.55274e+06</me:eigenvalue>
      <me:eigenvalue>-1.27171e+06</me:eigenvalue>
      <me:eigenvalue>-347367</me:eigenvalue>
      <me:eigenvalue>-269507</me:eigenvalue>
      <me:eigenvalue>-42.559</me:eigenvalue>
      <me:eigenvalue>-2.32229e-11</me:eigenvalue>
      <me:eigenvalue>-3.38777e-17</me:eigenvalue>
    </me:eigenvalueList>
    <me:populationList T="298.15" conc="3.2388e+16">
      <me:population time="1e-10" logTime="-10">
        <me:pop ref="CH2OO.log">1</me:pop>
        <me:pop ref="APC">5.77422e-16</me:pop>
        <me:pop ref="Altamine1">1.86765e-11</me:pop>
        <me:pop ref="RC1.log">9.2507e-08</me:pop>
        <me:pop ref="Ring1.log">2.30178e-09</me:pop>
        <me:pop ref="Formamide1">7.96301e-10</me:pop>
        <me:pop ref="Formaldehyde.log">1.0003e-09</me:pop>
      </me:population>
      <me:population time="1.25893e-10" logTime="-9.9">
        <me:pop ref="CH2OO.log">1</me:pop>
        <me:pop ref="APC">6.38991e-16</me:pop>
        <me:pop ref="Altamine1">2.07182e-11</me:pop>
        <me:pop ref="RC1.log">9.26645e-08</me:pop>
        <me:pop ref="Ring1.log">2.5664e-09</me:pop>
        <me:pop ref="Formamide1">1.15463e-09</me:pop>
        <me:pop ref="Formaldehyde.log">1.44944e-09</me:pop>
      </me:population>
      <me:population time="1.58489e-10" logTime="-9.8">
        <me:pop ref="CH2OO.log">1</me:pop>
        <me:pop ref="APC">6.9316e-16</me:pop>
        <me:pop ref="Altamine1">2.25261e-11</me:pop>
        <me:pop ref="RC1.log">9.28267e-08</me:pop>
        <me:pop ref="Ring1.log">2.80563e-09</me:pop>
        <me:pop ref="Formamide1">1.64859e-09</me:pop>
        <me:pop ref="Formaldehyde.log">2.06727e-09</me:pop>
      </me:population>
      <me:population time="1.99526e-10" logTime="-9.7">
        <me:pop ref="CH2OO.log">1</me:pop>
        <me:pop ref="APC">7.37376e-16</me:pop>
        <me:pop ref="Altamine1">2.4012e-11</me:pop>
        <me:pop ref="RC1.log">9.30159e-08</me:pop>
        <me:pop ref="Ring1.log">3.00671e-09</me:pop>
        <me:pop ref="Formamide1">2.3163e-09</me:pop>
        <me:pop ref="Formaldehyde.log">2.90087e-09</me:pop>
      </me:population>
      <me:population time="2.51189e-10" logTime="-9.6">
        <me:pop ref="CH2OO.log">1</me:pop>
        <me:pop ref="APC">7.70411e-16</me:pop>
        <me:pop ref="Altamine1">2.51303e-11</me:pop>
        <me:pop ref="RC1.log">9.32452e-08</me:pop>
        <me:pop ref="Ring1.log">3.16174e-09</me:pop>
        <me:pop ref="Formamide1">3.2021e-09</me:pop>
        <me:pop ref="Formaldehyde.log">4.00515e-09</me:pop>
      </me:population>
      <me:population time="3.16228e-10" logTime="-9.5">
        <me:pop ref="CH2OO.log">1</me:pop>
        <me:pop ref="APC">7.92673e-16</me:pop>
        <me:pop ref="Altamine1">2.58897e-11</me:pop>
        <me:pop ref="RC1.log">9.35235e-08</me:pop>
        <me:pop ref="Ring1.log">3.26982e-09</me:pop>
        <me:pop ref="Formamide1">4.35774e-09</me:pop>
        <me:pop ref="Formaldehyde.log">5.44439e-09</me:pop>
      </me:population>
      <me:population time="3.98107e-10" logTime="-9.4">
        <me:pop ref="CH2OO.log">1</me:pop>
        <me:pop ref="APC">8.06039e-16</me:pop>
        <me:pop ref="Altamine1">2.63495e-11</me:pop>
        <me:pop ref="RC1.log">9.38587e-08</me:pop>
        <me:pop ref="Ring1.log">3.3372e-09</me:pop>
        <me:pop ref="Formamide1">5.84515e-09</me:pop>
        <me:pop ref="Formaldehyde.log">7.2956e-09</me:pop>
      </me:population>
      <me:population time="5.01187e-10" logTime="-9.3">
        <me:pop ref="CH2OO.log">1</me:pop>
        <me:pop ref="APC">8.13205e-16</me:pop>
        <me:pop ref="Altamine1">2.65983e-11</me:pop>
        <me:pop ref="RC1.log">9.42577e-08</me:pop>
        <me:pop ref="Ring1.log">3.37501e-09</me:pop>
        <me:pop ref="Formamide1">7.741e-09</me:pop>
        <me:pop ref="Formaldehyde.log">9.65423e-09</me:pop>
      </me:population>
      <me:population time="6.30957e-10" logTime="-9.2">
        <me:pop ref="CH2OO.log">1</me:pop>
        <me:pop ref="APC">8.16828e-16</me:pop>
        <me:pop ref="Altamine1">2.67258e-11</me:pop>
        <me:pop ref="RC1.log">9.47261e-08</me:pop>
        <me:pop ref="Ring1.log">3.39532e-09</me:pop>
        <me:pop ref="Formamide1">1.0143e-08</me:pop>
        <me:pop ref="Formaldehyde.log">1.26418e-08</me:pop>
      </me:population>
      <me:population time="7.94328e-10" logTime="-9.1">
        <me:pop ref="CH2OO.log">1</me:pop>
        <me:pop ref="APC">8.18879e-16</me:pop>
        <me:pop ref="Altamine1">2.67989e-11</me:pop>
        <me:pop ref="RC1.log">9.52667e-08</me:pop>
        <me:pop ref="Ring1.log">3.40767e-09</me:pop>
        <me:pop ref="Formamide1">1.31769e-08</me:pop>
        <me:pop ref="Formaldehyde.log">1.6415e-08</me:pop>
      </me:population>
      <me:population time="1e-09" logTime="-9">
        <me:pop ref="CH2OO.log">1</me:pop>
        <me:pop ref="APC">8.20454e-16</me:pop>
        <me:pop ref="Altamine1">2.68557e-11</me:pop>
        <me:pop ref="RC1.log">9.58773e-08</me:pop>
        <me:pop ref="Ring1.log">3.41763e-09</me:pop>
        <me:pop ref="Formamide1">1.70047e-08</me:pop>
        <me:pop ref="Formaldehyde.log">2.11749e-08</me:pop>
      </me:population>
      <me:population time="1.25893e-09" logTime="-8.9">
        <me:pop ref="CH2OO.log">1</me:pop>
        <me:pop ref="APC">8.21982e-16</me:pop>
        <me:pop ref="Altamine1">2.6911e-11</me:pop>
        <me:pop ref="RC1.log">9.65495e-08</me:pop>
        <me:pop ref="Ring1.log">3.42746e-09</me:pop>
        <me:pop ref="Formamide1">2.18327e-08</me:pop>
        <me:pop ref="Formaldehyde.log">2.71781e-08</me:pop>
      </me:population>
      <me:population time="1.58489e-09" logTime="-8.8">
        <me:pop ref="CH2OO.log">1</me:pop>
        <me:pop ref="APC">8.23551e-16</me:pop>
        <me:pop ref="Altamine1">2.69677e-11</me:pop>
        <me:pop ref="RC1.log">9.72672e-08</me:pop>
        <me:pop ref="Ring1.log">3.43756e-09</me:pop>
        <me:pop ref="Formamide1">2.79223e-08</me:pop>
        <me:pop ref="Formaldehyde.log">3.47497e-08</me:pop>
      </me:population>
      <me:population time="1.99526e-09" logTime="-8.7">
        <me:pop ref="CH2OO.log">1</me:pop>
        <me:pop ref="APC">8.25116e-16</me:pop>
        <me:pop ref="Altamine1">2.70244e-11</me:pop>
        <me:pop ref="RC1.log">9.80064e-08</me:pop>
        <me:pop ref="Ring1.log">3.44766e-09</me:pop>
        <me:pop ref="Formamide1">3.56036e-08</me:pop>
        <me:pop ref="Formaldehyde.log">4.42994e-08</me:pop>
      </me:population>
      <me:population time="2.51189e-09" logTime="-8.6">
        <me:pop ref="CH2OO.log">1</me:pop>
        <me:pop ref="APC">8.26596e-16</me:pop>
        <me:pop ref="Altamine1">2.70779e-11</me:pop>
        <me:pop ref="RC1.log">9.87388e-08</me:pop>
        <me:pop ref="Ring1.log">3.45722e-09</me:pop>
        <me:pop ref="Formamide1">4.52917e-08</me:pop>
        <me:pop ref="Formaldehyde.log">5.63436e-08</me:pop>
      </me:population>
      <me:population time="3.16228e-09" logTime="-8.5">
        <me:pop ref="CH2OO.log">1</me:pop>
        <me:pop ref="APC">8.27909e-16</me:pop>
        <me:pop ref="Altamine1">2.71255e-11</me:pop>
        <me:pop ref="RC1.log">9.94369e-08</me:pop>
        <me:pop ref="Ring1.log">3.46572e-09</me:pop>
        <me:pop ref="Formamide1">5.75091e-08</me:pop>
        <me:pop ref="Formaldehyde.log">7.15313e-08</me:pop>
      </me:population>
      <me:population time="3.98107e-09" logTime="-8.4">
        <me:pop ref="CH2OO.log">1</me:pop>
        <me:pop ref="APC">8.28992e-16</me:pop>
        <me:pop ref="Altamine1">2.71647e-11</me:pop>
        <me:pop ref="RC1.log">1.00084e-07</me:pop>
        <me:pop ref="Ring1.log">3.47276e-09</me:pop>
        <me:pop ref="Formamide1">7.29124e-08</me:pop>
        <me:pop ref="Formaldehyde.log">9.06785e-08</me:pop>
      </me:population>
      <me:population time="5.01187e-09" logTime="-8.3">
        <me:pop ref="CH2OO.log">1</me:pop>
        <me:pop ref="APC">8.29824e-16</me:pop>
        <me:pop ref="Altamine1">2.71949e-11</me:pop>
        <me:pop ref="RC1.log">1.00679e-07</me:pop>
        <me:pop ref="Ring1.log">3.4782e-09</me:pop>
        <me:pop ref="Formamide1">9.23263e-08</me:pop>
        <me:pop ref="Formaldehyde.log">1.14811e-07</me:pop>
      </me:population>
      <me:population time="6.30957e-09" logTime="-8.2">
        <me:pop ref="CH2OO.log">1</me:pop>
        <me:pop ref="APC">8.30434e-16</me:pop>
        <me:pop ref="Altamine1">2.72171e-11</me:pop>
        <me:pop ref="RC1.log">1.01247e-07</me:pop>
        <me:pop ref="Ring1.log">3.48224e-09</me:pop>
        <me:pop ref="Formamide1">1.16788e-07</me:pop>
        <me:pop ref="Formaldehyde.log">1.45217e-07</me:pop>
      </me:population>
      <me:population time="7.94328e-09" logTime="-8.1">
        <me:pop ref="CH2OO.log">1</me:pop>
        <me:pop ref="APC">8.30888e-16</me:pop>
        <me:pop ref="Altamine1">2.72337e-11</me:pop>
        <me:pop ref="RC1.log">1.01827e-07</me:pop>
        <me:pop ref="Ring1.log">3.48529e-09</me:pop>
        <me:pop ref="Formamide1">1.47603e-07</me:pop>
        <me:pop ref="Formaldehyde.log">1.83519e-07</me:pop>
      </me:population>
      <me:population time="1e-08" logTime="-8">
        <me:pop ref="CH2OO.log">0.999999</me:pop>
        <me:pop ref="APC">8.31257e-16</me:pop>
        <me:pop ref="Altamine1">2.72472e-11</me:pop>
        <me:pop ref="RC1.log">1.02462e-07</me:pop>
        <me:pop ref="Ring1.log">3.48781e-09</me:pop>
        <me:pop ref="Formamide1">1.86416e-07</me:pop>
        <me:pop ref="Formaldehyde.log">2.31761e-07</me:pop>
      </me:population>
      <me:population time="1.25893e-08" logTime="-7.9">
        <me:pop ref="CH2OO.log">0.999999</me:pop>
        <me:pop ref="APC">8.31594e-16</me:pop>
        <me:pop ref="Altamine1">2.72595e-11</me:pop>
        <me:pop ref="RC1.log">1.03193e-07</me:pop>
        <me:pop ref="Ring1.log">3.49014e-09</me:pop>
        <me:pop ref="Formamide1">2.35299e-07</me:pop>
        <me:pop ref="Formaldehyde.log">2.9252e-07</me:pop>
      </me:population>
      <me:population time="1.58489e-08" logTime="-7.8">
        <me:pop ref="CH2OO.log">0.999999</me:pop>
        <me:pop ref="APC">8.31917e-16</me:pop>
        <me:pop ref="Altamine1">2.72714e-11</me:pop>
        <me:pop ref="RC1.log">1.04048e-07</me:pop>
        <me:pop ref="Ring1.log">3.49239e-09</me:pop>
        <me:pop ref="Formamide1">2.96864e-07</me:pop>
        <me:pop ref="Formaldehyde.log">3.6904e-07</me:pop>
      </me:population>
      <me:population time="1.99526e-08" logTime="-7.7">
        <me:pop ref="CH2OO.log">0.999999</me:pop>
        <me:pop ref="APC">8.32225e-16</me:pop>
        <me:pop ref="Altamine1">2.72827e-11</me:pop>
        <me:pop ref="RC1.log">1.05053e-07</me:pop>
        <me:pop ref="Ring1.log">3.49454e-09</me:pop>
        <me:pop ref="Formamide1">3.74399e-07</me:pop>
        <me:pop ref="Formaldehyde.log">4.65409e-07</me:pop>
      </me:population>
      <me:population time="2.51189e-08" logTime="-7.6">
        <me:pop ref="CH2OO.log">0.999999</me:pop>
        <me:pop ref="APC">8.32506e-16</me:pop>
        <me:pop ref="Altamine1">2.72931e-11</me:pop>
        <me:pop ref="RC1.log">1.06234e-07</me:pop>
        <me:pop ref="Ring1.log">3.49651e-09</me:pop>
        <me:pop ref="Formamide1">4.72045e-07</me:pop>
        <me:pop ref="Formaldehyde.log">5.86772e-07</me:pop>
      </me:population>
      <me:population time="3.16228e-08" logTime="-7.5">
        <me:pop ref="CH2OO.log">0.999999</me:pop>
        <me:pop ref="APC">8.3275e-16</me:pop>
        <me:pop ref="Altamine1">2.73021e-11</me:pop>
        <me:pop ref="RC1.log">1.07626e-07</me:pop>
        <me:pop ref="Ring1.log">3.49824e-09</me:pop>
        <me:pop ref="Formamide1">5.95012e-07</me:pop>
        <me:pop ref="Formaldehyde.log">7.39606e-07</me:pop>
      </me:population>
      <me:population time="3.98107e-08" logTime="-7.4">
        <me:pop ref="CH2OO.log">0.999998</me:pop>
        <me:pop ref="APC">8.32955e-16</me:pop>
        <me:pop ref="Altamine1">2.73096e-11</me:pop>
        <me:pop ref="RC1.log">1.09274e-07</me:pop>
        <me:pop ref="Ring1.log">3.4997e-09</me:pop>
        <me:pop ref="Formamide1">7.49861e-07</me:pop>
        <me:pop ref="Formaldehyde.log">9.32063e-07</me:pop>
      </me:population>
      <me:population time="5.01187e-08" logTime="-7.3">
        <me:pop ref="CH2OO.log">0.999998</me:pop>
        <me:pop ref="APC">8.33122e-16</me:pop>
        <me:pop ref="Altamine1">2.73158e-11</me:pop>
        <me:pop ref="RC1.log">1.11238e-07</me:pop>
        <me:pop ref="Ring1.log">3.5009e-09</me:pop>
        <me:pop ref="Formamide1">9.44848e-07</me:pop>
        <me:pop ref="Formaldehyde.log">1.1744e-06</me:pop>
      </me:population>
      <me:population time="6.30957e-08" logTime="-7.2">
        <me:pop ref="CH2OO.log">0.999997</me:pop>
        <me:pop ref="APC">8.33261e-16</me:pop>
        <me:pop ref="Altamine1">2.73209e-11</me:pop>
        <me:pop ref="RC1.log">1.1359e-07</me:pop>
        <me:pop ref="Ring1.log">3.50191e-09</me:pop>
        <me:pop ref="Formamide1">1.19037e-06</me:pop>
        <me:pop ref="Formaldehyde.log">1.47955e-06</me:pop>
      </me:population>
      <me:population time="7.94328e-08" logTime="-7.1">
        <me:pop ref="CH2OO.log">0.999997</me:pop>
        <me:pop ref="APC">8.3338e-16</me:pop>
        <me:pop ref="Altamine1">2.73253e-11</me:pop>
        <me:pop ref="RC1.log">1.16419e-07</me:pop>
        <me:pop ref="Ring1.log">3.50277e-09</me:pop>
        <me:pop ref="Formamide1">1.4995e-06</me:pop>
        <me:pop ref="Formaldehyde.log">1.86376e-06</me:pop>
      </me:population>
      <me:population time="1e-07" logTime="-7">
        <me:pop ref="CH2OO.log">0.999996</me:pop>
        <me:pop ref="APC">8.33486e-16</me:pop>
        <me:pop ref="Altamine1">2.73293e-11</me:pop>
        <me:pop ref="RC1.log">1.19827e-07</me:pop>
        <me:pop ref="Ring1.log">3.50354e-09</me:pop>
        <me:pop ref="Formamide1">1.88874e-06</me:pop>
        <me:pop ref="Formaldehyde.log">2.34751e-06</me:pop>
      </me:population>
      <me:population time="1.25893e-07" logTime="-6.9">
        <me:pop ref="CH2OO.log">0.999995</me:pop>
        <me:pop ref="APC">8.33586e-16</me:pop>
        <me:pop ref="Altamine1">2.7333e-11</me:pop>
        <me:pop ref="RC1.log">1.23936e-07</me:pop>
        <me:pop ref="Ring1.log">3.50425e-09</me:pop>
        <me:pop ref="Formamide1">2.37881e-06</me:pop>
        <me:pop ref="Formaldehyde.log">2.9566e-06</me:pop>
      </me:population>
      <me:population time="1.58489e-07" logTime="-6.8">
        <me:pop ref="CH2OO.log">0.999993</me:pop>
        <me:pop ref="APC">8.3368e-16</me:pop>
        <me:pop ref="Altamine1">2.73364e-11</me:pop>
        <me:pop ref="RC1.log">1.28887e-07</me:pop>
        <me:pop ref="Ring1.log">3.50494e-09</me:pop>
        <me:pop ref="Formamide1">2.99586e-06</me:pop>
        <me:pop ref="Formaldehyde.log">3.72348e-06</me:pop>
      </me:population>
      <me:population time="1.99526e-07" logTime="-6.7">
        <me:pop ref="CH2OO.log">0.999991</me:pop>
        <me:pop ref="APC">8.3377e-16</me:pop>
        <me:pop ref="Altamine1">2.73398e-11</me:pop>
        <me:pop ref="RC1.log">1.34846e-07</me:pop>
        <me:pop ref="Ring1.log">3.50559e-09</me:pop>
        <me:pop ref="Formamide1">3.77275e-06</me:pop>
        <me:pop ref="Formaldehyde.log">4.68902e-06</me:pop>
      </me:population>
      <me:population time="2.51189e-07" logTime="-6.6">
        <me:pop ref="CH2OO.log">0.999989</me:pop>
        <me:pop ref="APC">8.33857e-16</me:pop>
        <me:pop ref="Altamine1">2.7343e-11</me:pop>
        <me:pop ref="RC1.log">1.42014e-07</me:pop>
        <me:pop ref="Ring1.log">3.50621e-09</me:pop>
        <me:pop ref="Formamide1">4.75091e-06</me:pop>
        <me:pop ref="Formaldehyde.log">5.9047e-06</me:pop>
      </me:population>
      <me:population time="3.16228e-07" logTime="-6.5">
        <me:pop ref="CH2OO.log">0.999986</me:pop>
        <me:pop ref="APC">8.33938e-16</me:pop>
        <me:pop ref="Altamine1">2.7346e-11</me:pop>
        <me:pop ref="RC1.log">1.50632e-07</me:pop>
        <me:pop ref="Ring1.log">3.50681e-09</me:pop>
        <me:pop ref="Formamide1">5.98246e-06</me:pop>
        <me:pop ref="Formaldehyde.log">7.43529e-06</me:pop>
      </me:population>
      <me:population time="3.98107e-07" logTime="-6.4">
        <me:pop ref="CH2OO.log">0.999983</me:pop>
        <me:pop ref="APC">8.34015e-16</me:pop>
        <me:pop ref="Altamine1">2.73489e-11</me:pop>
        <me:pop ref="RC1.log">1.60993e-07</me:pop>
        <me:pop ref="Ring1.log">3.50736e-09</me:pop>
        <me:pop ref="Formamide1">7.53304e-06</me:pop>
        <me:pop ref="Formaldehyde.log">9.36238e-06</me:pop>
      </me:population>
      <me:population time="5.01187e-07" logTime="-6.3">
        <me:pop ref="CH2OO.log">0.999979</me:pop>
        <me:pop ref="APC">8.34088e-16</me:pop>
        <me:pop ref="Altamine1">2.73516e-11</me:pop>
        <me:pop ref="RC1.log">1.73444e-07</me:pop>
        <me:pop ref="Ring1.log">3.5079e-09</me:pop>
        <me:pop ref="Formamide1">9.48529e-06</me:pop>
        <me:pop ref="Formaldehyde.log">1.17886e-05</me:pop>
      </me:population>
      <me:population time="6.30957e-07" logTime="-6.2">
        <me:pop ref="CH2OO.log">0.999973</me:pop>
        <me:pop ref="APC">8.34159e-16</me:pop>
        <me:pop ref="Altamine1">2.73542e-11</me:pop>
        <me:pop ref="RC1.log">1.88391e-07</me:pop>
        <me:pop ref="Ring1.log">3.50842e-09</me:pop>
        <me:pop ref="Formamide1">1.19432e-05</me:pop>
        <me:pop ref="Formaldehyde.log">1.48434e-05</me:pop>
      </me:population>
      <me:population time="7.94328e-07" logTime="-6.1">
        <me:pop ref="CH2OO.log">0.999966</me:pop>
        <me:pop ref="APC">8.34231e-16</me:pop>
        <me:pop ref="Altamine1">2.73569e-11</me:pop>
        <me:pop ref="RC1.log">2.06283e-07</me:pop>
        <me:pop ref="Ring1.log">3.50895e-09</me:pop>
        <me:pop ref="Formamide1">1.50379e-05</me:pop>
        <me:pop ref="Formaldehyde.log">1.86894e-05</me:pop>
      </me:population>
      <me:population time="1e-06" logTime="-6">
        <me:pop ref="CH2OO.log">0.999957</me:pop>
        <me:pop ref="APC">8.34307e-16</me:pop>
        <me:pop ref="Altamine1">2.73597e-11</me:pop>
        <me:pop ref="RC1.log">2.27577e-07</me:pop>
        <me:pop ref="Ring1.log">3.50952e-09</me:pop>
        <me:pop ref="Formamide1">1.89341e-05</me:pop>
        <me:pop ref="Formaldehyde.log">2.35316e-05</me:pop>
      </me:population>
      <me:population time="1.25893e-06" logTime="-5.9">
        <me:pop ref="CH2OO.log">0.999946</me:pop>
        <me:pop ref="APC">8.34391e-16</me:pop>
        <me:pop ref="Altamine1">2.73629e-11</me:pop>
        <me:pop ref="RC1.log">2.52677e-07</me:pop>
        <me:pop ref="Ring1.log">3.51014e-09</me:pop>
        <me:pop ref="Formamide1">2.38397e-05</me:pop>
        <me:pop ref="Formaldehyde.log">2.96282e-05</me:pop>
      </me:population>
      <me:population time="1.58489e-06" logTime="-5.8">
        <me:pop ref="CH2OO.log">0.999932</me:pop>
        <me:pop ref="APC">8.34486e-16</me:pop>
        <me:pop ref="Altamine1">2.73664e-11</me:pop>
        <me:pop ref="RC1.log">2.81845e-07</me:pop>
        <me:pop ref="Ring1.log">3.51085e-09</me:pop>
        <me:pop ref="Formamide1">3.00161e-05</me:pop>
        <me:pop ref="Formaldehyde.log">3.73042e-05</me:pop>
      </me:population>
      <me:population time="1.99526e-06" logTime="-5.7">
        <me:pop ref="CH2OO.log">0.999915</me:pop>
        <me:pop ref="APC">8.34591e-16</me:pop>
        <me:pop ref="Altamine1">2.73704e-11</me:pop>
        <me:pop ref="RC1.log">3.1509e-07</me:pop>
        <me:pop ref="Ring1.log">3.51165e-09</me:pop>
        <me:pop ref="Formamide1">3.77927e-05</me:pop>
        <me:pop ref="Formaldehyde.log">4.69688e-05</me:pop>
      </me:population>
      <me:population time="2.51189e-06" logTime="-5.6">
        <me:pop ref="CH2OO.log">0.999893</me:pop>
        <me:pop ref="APC">8.34706e-16</me:pop>
        <me:pop ref="Altamine1">2.73747e-11</me:pop>
        <me:pop ref="RC1.log">3.52033e-07</me:pop>
        <me:pop ref="Ring1.log">3.51253e-09</me:pop>
        <me:pop ref="Formamide1">4.75841e-05</me:pop>
        <me:pop ref="Formaldehyde.log">5.91374e-05</me:pop>
      </me:population>
      <me:population time="3.16228e-06" logTime="-5.5">
        <me:pop ref="CH2OO.log">0.999865</me:pop>
        <me:pop ref="APC">8.34826e-16</me:pop>
        <me:pop ref="Altamine1">2.73792e-11</me:pop>
        <me:pop ref="RC1.log">3.9179e-07</me:pop>
        <me:pop ref="Ring1.log">3.51345e-09</me:pop>
        <me:pop ref="Formamide1">5.99126e-05</me:pop>
        <me:pop ref="Formaldehyde.log">7.44588e-05</me:pop>
      </me:population>
      <me:population time="3.98107e-06" logTime="-5.4">
        <me:pop ref="CH2OO.log">0.99983</me:pop>
        <me:pop ref="APC">8.34946e-16</me:pop>
        <me:pop ref="Altamine1">2.73837e-11</me:pop>
        <me:pop ref="RC1.log">4.32878e-07</me:pop>
        <me:pop ref="Ring1.log">3.51439e-09</me:pop>
        <me:pop ref="Formamide1">7.54355e-05</me:pop>
        <me:pop ref="Formaldehyde.log">9.37499e-05</me:pop>
      </me:population>
      <me:population time="5.01187e-06" logTime="-5.3">
        <me:pop ref="CH2OO.log">0.999787</me:pop>
        <me:pop ref="APC">8.35055e-16</me:pop>
        <me:pop ref="Altamine1">2.73879e-11</me:pop>
        <me:pop ref="RC1.log">4.73236e-07</me:pop>
        <me:pop ref="Ring1.log">3.51528e-09</me:pop>
        <me:pop ref="Formamide1">9.49804e-05</me:pop>
        <me:pop ref="Formaldehyde.log">0.000118039</me:pop>
      </me:population>
      <me:population time="6.30957e-06" logTime="-5.2">
        <me:pop ref="CH2OO.log">0.999731</me:pop>
        <me:pop ref="APC">8.35143e-16</me:pop>
        <me:pop ref="Altamine1">2.73914e-11</me:pop>
        <me:pop ref="RC1.log">5.10421e-07</me:pop>
        <me:pop ref="Ring1.log">3.51604e-09</me:pop>
        <me:pop ref="Formamide1">0.000119589</me:pop>
        <me:pop ref="Formaldehyde.log">0.000148621</me:pop>
      </me:population>
      <me:population time="7.94328e-06" logTime="-5.1">
        <me:pop ref="CH2OO.log">0.999662</me:pop>
        <me:pop ref="APC">8.35199e-16</me:pop>
        <me:pop ref="Altamine1">2.73937e-11</me:pop>
        <me:pop ref="RC1.log">5.42038e-07</me:pop>
        <me:pop ref="Ring1.log">3.51661e-09</me:pop>
        <me:pop ref="Formamide1">0.000150572</me:pop>
        <me:pop ref="Formaldehyde.log">0.000187125</me:pop>
      </me:population>
      <me:population time="1e-05" logTime="-5">
        <me:pop ref="CH2OO.log">0.999574</me:pop>
        <me:pop ref="APC">8.35213e-16</me:pop>
        <me:pop ref="Altamine1">2.73945e-11</me:pop>
        <me:pop ref="RC1.log">5.66339e-07</me:pop>
        <me:pop ref="Ring1.log">3.51693e-09</me:pop>
        <me:pop ref="Formamide1">0.000189579</me:pop>
        <me:pop ref="Formaldehyde.log">0.0002356</me:pop>
      </me:population>
      <me:population time="1.25893e-05" logTime="-4.9">
        <me:pop ref="CH2OO.log">0.999464</me:pop>
        <me:pop ref="APC">8.35181e-16</me:pop>
        <me:pop ref="Altamine1">2.73937e-11</me:pop>
        <me:pop ref="RC1.log">5.82789e-07</me:pop>
        <me:pop ref="Ring1.log">3.51697e-09</me:pop>
        <me:pop ref="Formamide1">0.000238685</me:pop>
        <me:pop ref="Formaldehyde.log">0.000296626</me:pop>
      </me:population>
      <me:population time="1.58489e-05" logTime="-4.8">
        <me:pop ref="CH2OO.log">0.999325</me:pop>
        <me:pop ref="APC">8.35099e-16</me:pop>
        <me:pop ref="Altamine1">2.73912e-11</me:pop>
        <me:pop ref="RC1.log">5.92272e-07</me:pop>
        <me:pop ref="Ring1.log">3.51673e-09</me:pop>
        <me:pop ref="Formamide1">0.000300502</me:pop>
        <me:pop ref="Formaldehyde.log">0.000373447</me:pop>
      </me:population>
      <me:population time="1.99526e-05" logTime="-4.7">
        <me:pop ref="CH2OO.log">0.999151</me:pop>
        <me:pop ref="APC">8.3497e-16</me:pop>
        <me:pop ref="Altamine1">2.7387e-11</me:pop>
        <me:pop ref="RC1.log">5.96715e-07</me:pop>
        <me:pop ref="Ring1.log">3.51623e-09</me:pop>
        <me:pop ref="Formamide1">0.000378314</me:pop>
        <me:pop ref="Formaldehyde.log">0.000470147</me:pop>
      </me:population>
      <me:population time="2.51189e-05" logTime="-4.6">
        <me:pop ref="CH2OO.log">0.998931</me:pop>
        <me:pop ref="APC">8.34793e-16</me:pop>
        <me:pop ref="Altamine1">2.73812e-11</me:pop>
        <me:pop ref="RC1.log">5.98273e-07</me:pop>
        <me:pop ref="Ring1.log">3.5155e-09</me:pop>
        <me:pop ref="Formamide1">0.000476257</me:pop>
        <me:pop ref="Formaldehyde.log">0.000591863</me:pop>
      </me:population>
      <me:population time="3.16228e-05" logTime="-4.5">
        <me:pop ref="CH2OO.log">0.998655</me:pop>
        <me:pop ref="APC">8.34563e-16</me:pop>
        <me:pop ref="Altamine1">2.73737e-11</me:pop>
        <me:pop ref="RC1.log">5.9857e-07</me:pop>
        <me:pop ref="Ring1.log">3.51454e-09</me:pop>
        <me:pop ref="Formamide1">0.000599529</me:pop>
        <me:pop ref="Formaldehyde.log">0.000745056</me:pop>
      </me:population>
      <me:population time="3.98107e-05" logTime="-4.4">
        <me:pop ref="CH2OO.log">0.998307</me:pop>
        <me:pop ref="APC">8.34273e-16</me:pop>
        <me:pop ref="Altamine1">2.73641e-11</me:pop>
        <me:pop ref="RC1.log">5.98447e-07</me:pop>
        <me:pop ref="Ring1.log">3.51332e-09</me:pop>
        <me:pop ref="Formamide1">0.000754671</me:pop>
        <me:pop ref="Formaldehyde.log">0.000937855</me:pop>
      </me:population>
      <me:population time="5.01187e-05" logTime="-4.3">
        <me:pop ref="CH2OO.log">0.997869</me:pop>
        <me:pop ref="APC">8.33907e-16</me:pop>
        <me:pop ref="Altamine1">2.73521e-11</me:pop>
        <me:pop ref="RC1.log">5.98195e-07</me:pop>
        <me:pop ref="Ring1.log">3.51178e-09</me:pop>
        <me:pop ref="Formamide1">0.000949906</me:pop>
        <me:pop ref="Formaldehyde.log">0.00118048</me:pop>
      </me:population>
      <me:population time="6.30957e-05" logTime="-4.2">
        <me:pop ref="CH2OO.log">0.997318</me:pop>
        <me:pop ref="APC">8.33446e-16</me:pop>
        <me:pop ref="Altamine1">2.7337e-11</me:pop>
        <me:pop ref="RC1.log">5.97865e-07</me:pop>
        <me:pop ref="Ring1.log">3.50984e-09</me:pop>
        <me:pop ref="Formamide1">0.00119557</me:pop>
        <me:pop ref="Formaldehyde.log">0.00148577</me:pop>
      </me:population>
      <me:population time="7.94328e-05" logTime="-4.1">
        <me:pop ref="CH2OO.log">0.996625</me:pop>
        <me:pop ref="APC">8.32867e-16</me:pop>
        <me:pop ref="Altamine1">2.7318e-11</me:pop>
        <me:pop ref="RC1.log">5.9745e-07</me:pop>
        <me:pop ref="Ring1.log">3.5074e-09</me:pop>
        <me:pop ref="Formamide1">0.00150465</me:pop>
        <me:pop ref="Formaldehyde.log">0.00186988</me:pop>
      </me:population>
      <me:population time="0.0001" logTime="-4">
        <me:pop ref="CH2OO.log">0.995753</me:pop>
        <me:pop ref="APC">8.32138e-16</me:pop>
        <me:pop ref="Altamine1">2.72941e-11</me:pop>
        <me:pop ref="RC1.log">5.96927e-07</me:pop>
        <me:pop ref="Ring1.log">3.50433e-09</me:pop>
        <me:pop ref="Formamide1">0.00189346</me:pop>
        <me:pop ref="Formaldehyde.log">0.00235305</me:pop>
      </me:population>
      <me:population time="0.000125893" logTime="-3.9">
        <me:pop ref="CH2OO.log">0.994656</me:pop>
        <me:pop ref="APC">8.31222e-16</me:pop>
        <me:pop ref="Altamine1">2.72641e-11</me:pop>
        <me:pop ref="RC1.log">5.96269e-07</me:pop>
        <me:pop ref="Ring1.log">3.50047e-09</me:pop>
        <me:pop ref="Formamide1">0.00238245</me:pop>
        <me:pop ref="Formaldehyde.log">0.00296074</me:pop>
      </me:population>
      <me:population time="0.000158489" logTime="-3.8">
        <me:pop ref="CH2OO.log">0.993277</me:pop>
        <me:pop ref="APC">8.3007e-16</me:pop>
        <me:pop ref="Altamine1">2.72263e-11</me:pop>
        <me:pop ref="RC1.log">5.95443e-07</me:pop>
        <me:pop ref="Ring1.log">3.49562e-09</me:pop>
        <me:pop ref="Formamide1">0.00299729</me:pop>
        <me:pop ref="Formaldehyde.log">0.00372482</me:pop>
      </me:population>
      <me:population time="0.000199526" logTime="-3.7">
        <me:pop ref="CH2OO.log">0.991544</me:pop>
        <me:pop ref="APC">8.28621e-16</me:pop>
        <me:pop ref="Altamine1">2.71788e-11</me:pop>
        <me:pop ref="RC1.log">5.94404e-07</me:pop>
        <me:pop ref="Ring1.log">3.48952e-09</me:pop>
        <me:pop ref="Formamide1">0.00377011</me:pop>
        <me:pop ref="Formaldehyde.log">0.00468522</me:pop>
      </me:population>
      <me:population time="0.000251189" logTime="-3.6">
        <me:pop ref="CH2OO.log">0.989366</me:pop>
        <me:pop ref="APC">8.26801e-16</me:pop>
        <me:pop ref="Altamine1">2.71191e-11</me:pop>
        <me:pop ref="RC1.log">5.93098e-07</me:pop>
        <me:pop ref="Ring1.log">3.48186e-09</me:pop>
        <me:pop ref="Formamide1">0.00474112</me:pop>
        <me:pop ref="Formaldehyde.log">0.00589193</me:pop>
      </me:population>
      <me:population time="0.000316228" logTime="-3.5">
        <me:pop ref="CH2OO.log">0.986632</me:pop>
        <me:pop ref="APC">8.24516e-16</me:pop>
        <me:pop ref="Altamine1">2.70441e-11</me:pop>
        <me:pop ref="RC1.log">5.91459e-07</me:pop>
        <me:pop ref="Ring1.log">3.47224e-09</me:pop>
        <me:pop ref="Formamide1">0.00596052</me:pop>
        <me:pop ref="Formaldehyde.log">0.00740731</me:pop>
      </me:population>
      <me:population time="0.000398107" logTime="-3.4">
        <me:pop ref="CH2OO.log">0.983199</me:pop>
        <me:pop ref="APC">8.21648e-16</me:pop>
        <me:pop ref="Altamine1">2.695e-11</me:pop>
        <me:pop ref="RC1.log">5.89401e-07</me:pop>
        <me:pop ref="Ring1.log">3.46016e-09</me:pop>
        <me:pop ref="Formamide1">0.00749086</me:pop>
        <me:pop ref="Formaldehyde.log">0.0093091</me:pop>
      </me:population>
      <me:population time="0.000501187" logTime="-3.3">
        <me:pop ref="CH2OO.log">0.978896</me:pop>
        <me:pop ref="APC">8.18051e-16</me:pop>
        <me:pop ref="Altamine1">2.68321e-11</me:pop>
        <me:pop ref="RC1.log">5.86821e-07</me:pop>
        <me:pop ref="Ring1.log">3.44501e-09</me:pop>
        <me:pop ref="Formamide1">0.00940988</me:pop>
        <me:pop ref="Formaldehyde.log">0.0116939</me:pop>
      </me:population>
      <me:population time="0.000630957" logTime="-3.2">
        <me:pop ref="CH2OO.log">0.973504</me:pop>
        <me:pop ref="APC">8.13545e-16</me:pop>
        <me:pop ref="Altamine1">2.66843e-11</me:pop>
        <me:pop ref="RC1.log">5.83589e-07</me:pop>
        <me:pop ref="Ring1.log">3.42604e-09</me:pop>
        <me:pop ref="Formamide1">0.0118138</me:pop>
        <me:pop ref="Formaldehyde.log">0.0146814</me:pop>
      </me:population>
      <me:population time="0.000794328" logTime="-3.1">
        <me:pop ref="CH2OO.log">0.966759</me:pop>
        <me:pop ref="APC">8.07909e-16</me:pop>
        <me:pop ref="Altamine1">2.64994e-11</me:pop>
        <me:pop ref="RC1.log">5.79546e-07</me:pop>
        <me:pop ref="Ring1.log">3.40231e-09</me:pop>
        <me:pop ref="Formamide1">0.0148214</me:pop>
        <me:pop ref="Formaldehyde.log">0.018419</me:pop>
      </me:population>
      <me:population time="0.001" logTime="-3">
        <me:pop ref="CH2OO.log">0.958334</me:pop>
        <me:pop ref="APC">8.00868e-16</me:pop>
        <me:pop ref="Altamine1">2.62685e-11</me:pop>
        <me:pop ref="RC1.log">5.74495e-07</me:pop>
        <me:pop ref="Ring1.log">3.37266e-09</me:pop>
        <me:pop ref="Formamide1">0.0185781</me:pop>
        <me:pop ref="Formaldehyde.log">0.0230876</me:pop>
      </me:population>
      <me:population time="0.00125893" logTime="-2.9">
        <me:pop ref="CH2OO.log">0.947831</me:pop>
        <me:pop ref="APC">7.92091e-16</me:pop>
        <me:pop ref="Altamine1">2.59806e-11</me:pop>
        <me:pop ref="RC1.log">5.68199e-07</me:pop>
        <me:pop ref="Ring1.log">3.33571e-09</me:pop>
        <me:pop ref="Formamide1">0.023261</me:pop>
        <me:pop ref="Formaldehyde.log">0.0289071</me:pop>
      </me:population>
      <me:population time="0.00158489" logTime="-2.8">
        <me:pop ref="CH2OO.log">0.934773</me:pop>
        <me:pop ref="APC">7.81178e-16</me:pop>
        <me:pop ref="Altamine1">2.56226e-11</me:pop>
        <me:pop ref="RC1.log">5.60371e-07</me:pop>
        <me:pop ref="Ring1.log">3.28976e-09</me:pop>
        <me:pop ref="Formamide1">0.0290836</me:pop>
        <me:pop ref="Formaldehyde.log">0.0361429</me:pop>
      </me:population>
      <me:population time="0.00199526" logTime="-2.7">
        <me:pop ref="CH2OO.log">0.918589</me:pop>
        <me:pop ref="APC">7.67653e-16</me:pop>
        <me:pop ref="Altamine1">2.5179e-11</me:pop>
        <me:pop ref="RC1.log">5.50669e-07</me:pop>
        <me:pop ref="Ring1.log">3.23281e-09</me:pop>
        <me:pop ref="Formamide1">0.0362998</me:pop>
        <me:pop ref="Formaldehyde.log">0.0451107</me:pop>
      </me:population>
      <me:population time="0.00251189" logTime="-2.6">
        <me:pop ref="CH2OO.log">0.898612</me:pop>
        <me:pop ref="APC">7.50959e-16</me:pop>
        <me:pop ref="Altamine1">2.46315e-11</me:pop>
        <me:pop ref="RC1.log">5.38694e-07</me:pop>
        <me:pop ref="Ring1.log">3.16251e-09</me:pop>
        <me:pop ref="Formamide1">0.0452071</me:pop>
        <me:pop ref="Formaldehyde.log">0.05618</me:pop>
      </me:population>
      <me:population time="0.00316228" logTime="-2.5">
        <me:pop ref="CH2OO.log">0.87408</me:pop>
        <me:pop ref="APC">7.30458e-16</me:pop>
        <me:pop ref="Altamine1">2.3959e-11</me:pop>
        <me:pop ref="RC1.log">5.23987e-07</me:pop>
        <me:pop ref="Ring1.log">3.07619e-09</me:pop>
        <me:pop ref="Formamide1">0.0561457</me:pop>
        <me:pop ref="Formaldehyde.log">0.0697738</me:pop>
      </me:population>
      <me:population time="0.00398107" logTime="-2.4">
        <me:pop ref="CH2OO.log">0.844145</me:pop>
        <me:pop ref="APC">7.05442e-16</me:pop>
        <me:pop ref="Altamine1">2.31385e-11</me:pop>
        <me:pop ref="RC1.log">5.06042e-07</me:pop>
        <me:pop ref="Ring1.log">2.97086e-09</me:pop>
        <me:pop ref="Formamide1">0.0694931</me:pop>
        <me:pop ref="Formaldehyde.log">0.086361</me:pop>
      </me:population>
      <me:population time="0.00501187" logTime="-2.3">
        <me:pop ref="CH2OO.log">0.807913</me:pop>
        <me:pop ref="APC">6.75163e-16</me:pop>
        <me:pop ref="Altamine1">2.21454e-11</me:pop>
        <me:pop ref="RC1.log">4.84322e-07</me:pop>
        <me:pop ref="Ring1.log">2.84336e-09</me:pop>
        <me:pop ref="Formamide1">0.0856484</me:pop>
        <me:pop ref="Formaldehyde.log">0.106438</me:pop>
      </me:population>
      <me:population time="0.00630957" logTime="-2.2">
        <me:pop ref="CH2OO.log">0.764503</me:pop>
        <me:pop ref="APC">6.38886e-16</me:pop>
        <me:pop ref="Altamine1">2.09555e-11</me:pop>
        <me:pop ref="RC1.log">4.58299e-07</me:pop>
        <me:pop ref="Ring1.log">2.69061e-09</me:pop>
        <me:pop ref="Formamide1">0.105004</me:pop>
        <me:pop ref="Formaldehyde.log">0.130492</me:pop>
      </me:population>
      <me:population time="0.00794328" logTime="-2.1">
        <me:pop ref="CH2OO.log">0.713154</me:pop>
        <me:pop ref="APC">5.95974e-16</me:pop>
        <me:pop ref="Altamine1">1.95479e-11</me:pop>
        <me:pop ref="RC1.log">4.27516e-07</me:pop>
        <me:pop ref="Ring1.log">2.50992e-09</me:pop>
        <me:pop ref="Formamide1">0.1279</me:pop>
        <me:pop ref="Formaldehyde.log">0.158945</me:pop>
      </me:population>
      <me:population time="0.01" logTime="-2">
        <me:pop ref="CH2OO.log">0.653384</me:pop>
        <me:pop ref="APC">5.46025e-16</me:pop>
        <me:pop ref="Altamine1">1.79096e-11</me:pop>
        <me:pop ref="RC1.log">3.91686e-07</me:pop>
        <me:pop ref="Ring1.log">2.29961e-09</me:pop>
        <me:pop ref="Formamide1">0.154551</me:pop>
        <me:pop ref="Formaldehyde.log">0.192064</me:pop>
      </me:population>
      <me:population time="0.0125893" logTime="-1.9">
        <me:pop ref="CH2OO.log">0.585209</me:pop>
        <me:pop ref="APC">4.89052e-16</me:pop>
        <me:pop ref="Altamine1">1.60409e-11</me:pop>
        <me:pop ref="RC1.log">3.50817e-07</me:pop>
        <me:pop ref="Ring1.log">2.05971e-09</me:pop>
        <me:pop ref="Formamide1">0.184949</me:pop>
        <me:pop ref="Formaldehyde.log">0.229841</me:pop>
      </me:population>
      <me:population time="0.0158489" logTime="-1.8">
        <me:pop ref="CH2OO.log">0.509404</me:pop>
        <me:pop ref="APC">4.25702e-16</me:pop>
        <me:pop ref="Altamine1">1.3963e-11</me:pop>
        <me:pop ref="RC1.log">3.05374e-07</me:pop>
        <me:pop ref="Ring1.log">1.79297e-09</me:pop>
        <me:pop ref="Formamide1">0.21875</me:pop>
        <me:pop ref="Formaldehyde.log">0.271846</me:pop>
      </me:population>
      <me:population time="0.0199526" logTime="-1.7">
        <me:pop ref="CH2OO.log">0.427773</me:pop>
        <me:pop ref="APC">3.57484e-16</me:pop>
        <me:pop ref="Altamine1">1.17255e-11</me:pop>
        <me:pop ref="RC1.log">2.56438e-07</me:pop>
        <me:pop ref="Ring1.log">1.50573e-09</me:pop>
        <me:pop ref="Formamide1">0.255148</me:pop>
        <me:pop ref="Formaldehyde.log">0.317079</me:pop>
      </me:population>
      <me:population time="0.0251189" logTime="-1.6">
        <me:pop ref="CH2OO.log">0.34334</me:pop>
        <me:pop ref="APC">2.86925e-16</me:pop>
        <me:pop ref="Altamine1">9.41115e-12</me:pop>
        <me:pop ref="RC1.log">2.05823e-07</me:pop>
        <me:pop ref="Ring1.log">1.20863e-09</me:pop>
        <me:pop ref="Formamide1">0.292795</me:pop>
        <me:pop ref="Formaldehyde.log">0.363864</me:pop>
      </me:population>
      <me:population time="0.0316228" logTime="-1.5">
        <me:pop ref="CH2OO.log">0.260323</me:pop>
        <me:pop ref="APC">2.17549e-16</me:pop>
        <me:pop ref="Altamine1">7.1356e-12</me:pop>
        <me:pop ref="RC1.log">1.56057e-07</me:pop>
        <me:pop ref="Ring1.log">9.16505e-10</me:pop>
        <me:pop ref="Formamide1">0.329811</me:pop>
        <me:pop ref="Formaldehyde.log">0.409866</me:pop>
      </me:population>
      <me:population time="0.0398107" logTime="-1.4">
        <me:pop ref="CH2OO.log">0.183727</me:pop>
        <me:pop ref="APC">1.53539e-16</me:pop>
        <me:pop ref="Altamine1">5.03607e-12</me:pop>
        <me:pop ref="RC1.log">1.1014e-07</me:pop>
        <me:pop ref="Ring1.log">6.4698e-10</me:pop>
        <me:pop ref="Formamide1">0.363964</me:pop>
        <me:pop ref="Formaldehyde.log">0.452308</me:pop>
      </me:population>
      <me:population time="0.0501187" logTime="-1.3">
        <me:pop ref="CH2OO.log">0.118481</me:pop>
        <me:pop ref="APC">9.90133e-17</me:pop>
        <me:pop ref="Altamine1">3.24764e-12</me:pop>
        <me:pop ref="RC1.log">7.10263e-08</me:pop>
        <me:pop ref="Ring1.log">4.17393e-10</me:pop>
        <me:pop ref="Formamide1">0.393057</me:pop>
        <me:pop ref="Formaldehyde.log">0.488462</me:pop>
      </me:population>
      <me:population time="0.0630957" logTime="-1.2">
        <me:pop ref="CH2OO.log">0.0682015</me:pop>
        <me:pop ref="APC">5.69952e-17</me:pop>
        <me:pop ref="Altamine1">1.86944e-12</me:pop>
        <me:pop ref="RC1.log">4.0885e-08</me:pop>
        <me:pop ref="Ring1.log">2.40469e-10</me:pop>
        <me:pop ref="Formamide1">0.415476</me:pop>
        <me:pop ref="Formaldehyde.log">0.516323</me:pop>
      </me:population>
      <me:population time="0.0794328" logTime="-1.1">
        <me:pop ref="CH2OO.log">0.0340278</me:pop>
        <me:pop ref="APC">2.84366e-17</me:pop>
        <me:pop ref="Altamine1">9.3272e-13</me:pop>
        <me:pop ref="RC1.log">2.03987e-08</me:pop>
        <me:pop ref="Ring1.log">1.20219e-10</me:pop>
        <me:pop ref="Formamide1">0.430713</me:pop>
        <me:pop ref="Formaldehyde.log">0.535259</me:pop>
      </me:population>
      <me:population time="0.1" logTime="-1">
        <me:pop ref="CH2OO.log">0.0141804</me:pop>
        <me:pop ref="APC">1.18504e-17</me:pop>
        <me:pop ref="Altamine1">3.88692e-13</me:pop>
        <me:pop ref="RC1.log">8.50076e-09</me:pop>
        <me:pop ref="Ring1.log">5.03797e-11</me:pop>
        <me:pop ref="Formamide1">0.439563</me:pop>
        <me:pop ref="Formaldehyde.log">0.546257</me:pop>
      </me:population>
      <me:population time="0.125893" logTime="-0.9">
        <me:pop ref="CH2OO.log">0.004711</me:pop>
        <me:pop ref="APC">3.93692e-18</me:pop>
        <me:pop ref="Altamine1">1.29131e-13</me:pop>
        <me:pop ref="RC1.log">2.82412e-09</me:pop>
        <me:pop ref="Ring1.log">1.70589e-11</me:pop>
        <me:pop ref="Formamide1">0.443785</me:pop>
        <me:pop ref="Formaldehyde.log">0.551504</me:pop>
      </me:population>
      <me:population time="0.158489" logTime="-0.8">
        <me:pop ref="CH2OO.log">0.00117658</me:pop>
        <me:pop ref="APC">9.83257e-19</me:pop>
        <me:pop ref="Altamine1">3.22508e-14</me:pop>
        <me:pop ref="RC1.log">7.0533e-10</me:pop>
        <me:pop ref="Ring1.log">4.62203e-12</me:pop>
        <me:pop ref="Formamide1">0.445361</me:pop>
        <me:pop ref="Formaldehyde.log">0.553462</me:pop>
      </me:population>
      <me:population time="0.199526" logTime="-0.7">
        <me:pop ref="CH2OO.log">0.000205179</me:pop>
        <me:pop ref="APC">1.71466e-19</me:pop>
        <me:pop ref="Altamine1">5.62407e-15</me:pop>
        <me:pop ref="RC1.log">1.22999e-10</me:pop>
        <me:pop ref="Ring1.log">1.20385e-12</me:pop>
        <me:pop ref="Formamide1">0.445794</me:pop>
        <me:pop ref="Formaldehyde.log">0.554001</me:pop>
      </me:population>
      <me:population time="0.251189" logTime="-0.6">
        <me:pop ref="CH2OO.log">2.27641e-05</me:pop>
        <me:pop ref="APC">1.90237e-20</me:pop>
        <me:pop ref="Altamine1">6.23976e-16</me:pop>
        <me:pop ref="RC1.log">1.36465e-11</me:pop>
        <me:pop ref="Ring1.log">5.61974e-13</me:pop>
        <me:pop ref="Formamide1">0.445876</me:pop>
        <me:pop ref="Formaldehyde.log">0.554102</me:pop>
      </me:population>
      <me:population time="0.316228" logTime="-0.5">
        <me:pop ref="CH2OO.log">1.4293e-06</me:pop>
        <me:pop ref="APC">1.19445e-21</me:pop>
        <me:pop ref="Altamine1">3.9178e-17</me:pop>
        <me:pop ref="RC1.log">8.56829e-13</me:pop>
        <me:pop ref="Ring1.log">4.86901e-13</me:pop>
        <me:pop ref="Formamide1">0.445885</me:pop>
        <me:pop ref="Formaldehyde.log">0.554113</me:pop>
      </me:population>
      <me:population time="0.398107" logTime="-0.4">
        <me:pop ref="CH2OO.log">4.38266e-08</me:pop>
        <me:pop ref="APC">3.66253e-23</me:pop>
        <me:pop ref="Altamine1">1.20131e-18</me:pop>
        <me:pop ref="RC1.log">2.62729e-14</me:pop>
        <me:pop ref="Ring1.log">4.82026e-13</me:pop>
        <me:pop ref="Formamide1">0.445886</me:pop>
        <me:pop ref="Formaldehyde.log">0.554114</me:pop>
      </me:population>
      <me:population time="0.501187" logTime="-0.3">
        <me:pop ref="CH2OO.log">5.45126e-10</me:pop>
        <me:pop ref="APC">4.55555e-25</me:pop>
        <me:pop ref="Altamine1">1.49401e-20</me:pop>
        <me:pop ref="RC1.log">3.26788e-16</me:pop>
        <me:pop ref="Ring1.log">4.81874e-13</me:pop>
        <me:pop ref="Formamide1">0.445886</me:pop>
        <me:pop ref="Formaldehyde.log">0.554114</me:pop>
      </me:population>
      <me:population time="0.630957" logTime="-0.2">
        <me:pop ref="CH2OO.log">2.17741e-12</me:pop>
        <me:pop ref="APC">1.81963e-27</me:pop>
        <me:pop ref="Altamine1">5.75433e-23</me:pop>
        <me:pop ref="RC1.log">1.3053e-18</me:pop>
        <me:pop ref="Ring1.log">4.81872e-13</me:pop>
        <me:pop ref="Formamide1">0.445886</me:pop>
        <me:pop ref="Formaldehyde.log">0.554114</me:pop>
      </me:population>
      <me:population time="0.794328" logTime="-0.1">
        <me:pop ref="CH2OO.log">2.08131e-15</me:pop>
        <me:pop ref="APC">1.73932e-30</me:pop>
        <me:pop ref="Altamine1">-2.08365e-24</me:pop>
        <me:pop ref="RC1.log">1.24769e-21</me:pop>
        <me:pop ref="Ring1.log">4.81872e-13</me:pop>
        <me:pop ref="Formamide1">0.445886</me:pop>
        <me:pop ref="Formaldehyde.log">0.554114</me:pop>
      </me:population>
      <me:population time="1" logTime="0">
        <me:pop ref="CH2OO.log">3.28761e-19</me:pop>
        <me:pop ref="APC">2.74742e-34</me:pop>
        <me:pop ref="Altamine1">-2.14069e-24</me:pop>
        <me:pop ref="RC1.log">1.97084e-25</me:pop>
        <me:pop ref="Ring1.log">4.81872e-13</me:pop>
        <me:pop ref="Formamide1">0.445886</me:pop>
        <me:pop ref="Formaldehyde.log">0.554114</me:pop>
      </me:population>
      <me:population time="1.25893" logTime="0.1">
        <me:pop ref="CH2OO.log">5.38433e-24</me:pop>
        <me:pop ref="APC">4.76712e-39</me:pop>
        <me:pop ref="Altamine1">-2.1407e-24</me:pop>
        <me:pop ref="RC1.log">3.22776e-30</me:pop>
        <me:pop ref="Ring1.log">4.81872e-13</me:pop>
        <me:pop ref="Formamide1">0.445886</me:pop>
        <me:pop ref="Formaldehyde.log">0.554114</me:pop>
      </me:population>
      <me:population time="1.58489" logTime="0.2">
        <me:pop ref="CH2OO.log">5.08429e-30</me:pop>
        <me:pop ref="APC">2.67504e-40</me:pop>
        <me:pop ref="Altamine1">-2.1407e-24</me:pop>
        <me:pop ref="RC1.log">3.0479e-36</me:pop>
        <me:pop ref="Ring1.log">4.81872e-13</me:pop>
        <me:pop ref="Formamide1">0.445886</me:pop>
        <me:pop ref="Formaldehyde.log">0.554114</me:pop>
      </me:population>
      <me:population time="1.99526" logTime="0.3">
        <me:pop ref="CH2OO.log">1.3223e-37</me:pop>
        <me:pop ref="APC">2.675e-40</me:pop>
        <me:pop ref="Altamine1">-2.1407e-24</me:pop>
        <me:pop ref="RC1.log">7.92682e-44</me:pop>
        <me:pop ref="Ring1.log">4.81872e-13</me:pop>
        <me:pop ref="Formamide1">0.445886</me:pop>
        <me:pop ref="Formaldehyde.log">0.554114</me:pop>
      </me:population>
      <me:population time="2.51189" logTime="0.4">
        <me:pop ref="CH2OO.log">3.73747e-47</me:pop>
        <me:pop ref="APC">2.675e-40</me:pop>
        <me:pop ref="Altamine1">-2.1407e-24</me:pop>
        <me:pop ref="RC1.log">2.24809e-53</me:pop>
        <me:pop ref="Ring1.log">4.81872e-13</me:pop>
        <me:pop ref="Formamide1">0.445886</me:pop>
        <me:pop ref="Formaldehyde.log">0.554114</me:pop>
      </me:population>
      <me:population time="3.16228" logTime="0.5">
        <me:pop ref="CH2OO.log">6.34161e-51</me:pop>
        <me:pop ref="APC">2.675e-40</me:pop>
        <me:pop ref="Altamine1">-2.1407e-24</me:pop>
        <me:pop ref="RC1.log">7.96183e-56</me:pop>
        <me:pop ref="Ring1.log">4.81872e-13</me:pop>
        <me:pop ref="Formamide1">0.445886</me:pop>
        <me:pop ref="Formaldehyde.log">0.554114</me:pop>
      </me:population>
      <me:population time="3.98107" logTime="0.6">
        <me:pop ref="CH2OO.log">6.34161e-51</me:pop>
        <me:pop ref="APC">2.675e-40</me:pop>
        <me:pop ref="Altamine1">-2.1407e-24</me:pop>
        <me:pop ref="RC1.log">7.96183e-56</me:pop>
        <me:pop ref="Ring1.log">4.81872e-13</me:pop>
        <me:pop ref="Formamide1">0.445886</me:pop>
        <me:pop ref="Formaldehyde.log">0.554114</me:pop>
      </me:population>
      <me:population time="5.01187" logTime="0.7">
        <me:pop ref="CH2OO.log">6.34161e-51</me:pop>
        <me:pop ref="APC">2.675e-40</me:pop>
        <me:pop ref="Altamine1">-2.1407e-24</me:pop>
        <me:pop ref="RC1.log">7.96183e-56</me:pop>
        <me:pop ref="Ring1.log">4.81872e-13</me:pop>
        <me:pop ref="Formamide1">0.445886</me:pop>
        <me:pop ref="Formaldehyde.log">0.554114</me:pop>
      </me:population>
      <me:population time="6.30957" logTime="0.8">
        <me:pop ref="CH2OO.log">6.34161e-51</me:pop>
        <me:pop ref="APC">2.675e-40</me:pop>
        <me:pop ref="Altamine1">-2.1407e-24</me:pop>
        <me:pop ref="RC1.log">7.96183e-56</me:pop>
        <me:pop ref="Ring1.log">4.81872e-13</me:pop>
        <me:pop ref="Formamide1">0.445886</me:pop>
        <me:pop ref="Formaldehyde.log">0.554114</me:pop>
      </me:population>
      <me:population time="7.94328" logTime="0.9">
        <me:pop ref="CH2OO.log">6.34161e-51</me:pop>
        <me:pop ref="APC">2.675e-40</me:pop>
        <me:pop ref="Altamine1">-2.1407e-24</me:pop>
        <me:pop ref="RC1.log">7.96183e-56</me:pop>
        <me:pop ref="Ring1.log">4.81872e-13</me:pop>
        <me:pop ref="Formamide1">0.445886</me:pop>
        <me:pop ref="Formaldehyde.log">0.554114</me:pop>
      </me:population>
      <me:population time="10" logTime="1">
        <me:pop ref="CH2OO.log">6.34161e-51</me:pop>
        <me:pop ref="APC">2.675e-40</me:pop>
        <me:pop ref="Altamine1">-2.1407e-24</me:pop>
        <me:pop ref="RC1.log">7.96183e-56</me:pop>
        <me:pop ref="Ring1.log">4.81872e-13</me:pop>
        <me:pop ref="Formamide1">0.445886</me:pop>
        <me:pop ref="Formaldehyde.log">0.554114</me:pop>
      </me:population>
      <me:population time="12.5893" logTime="1.1">
        <me:pop ref="CH2OO.log">6.34161e-51</me:pop>
        <me:pop ref="APC">2.675e-40</me:pop>
        <me:pop ref="Altamine1">-2.1407e-24</me:pop>
        <me:pop ref="RC1.log">7.96183e-56</me:pop>
        <me:pop ref="Ring1.log">4.81872e-13</me:pop>
        <me:pop ref="Formamide1">0.445886</me:pop>
        <me:pop ref="Formaldehyde.log">0.554114</me:pop>
      </me:population>
      <me:population time="15.8489" logTime="1.2">
        <me:pop ref="CH2OO.log">6.34161e-51</me:pop>
        <me:pop ref="APC">2.675e-40</me:pop>
        <me:pop ref="Altamine1">-2.1407e-24</me:pop>
        <me:pop ref="RC1.log">7.96183e-56</me:pop>
        <me:pop ref="Ring1.log">4.81872e-13</me:pop>
        <me:pop ref="Formamide1">0.445886</me:pop>
        <me:pop ref="Formaldehyde.log">0.554114</me:pop>
      </me:population>
      <me:population time="19.9526" logTime="1.3">
        <me:pop ref="CH2OO.log">6.34161e-51</me:pop>
        <me:pop ref="APC">2.675e-40</me:pop>
        <me:pop ref="Altamine1">-2.1407e-24</me:pop>
        <me:pop ref="RC1.log">7.96183e-56</me:pop>
        <me:pop ref="Ring1.log">4.81872e-13</me:pop>
        <me:pop ref="Formamide1">0.445886</me:pop>
        <me:pop ref="Formaldehyde.log">0.554114</me:pop>
      </me:population>
      <me:population time="25.1189" logTime="1.4">
        <me:pop ref="CH2OO.log">6.34161e-51</me:pop>
        <me:pop ref="APC">2.675e-40</me:pop>
        <me:pop ref="Altamine1">-2.1407e-24</me:pop>
        <me:pop ref="RC1.log">7.96183e-56</me:pop>
        <me:pop ref="Ring1.log">4.81872e-13</me:pop>
        <me:pop ref="Formamide1">0.445886</me:pop>
        <me:pop ref="Formaldehyde.log">0.554114</me:pop>
      </me:population>
      <me:population time="31.6228" logTime="1.5">
        <me:pop ref="CH2OO.log">6.34161e-51</me:pop>
        <me:pop ref="APC">2.675e-40</me:pop>
        <me:pop ref="Altamine1">-2.1407e-24</me:pop>
        <me:pop ref="RC1.log">7.96183e-56</me:pop>
        <me:pop ref="Ring1.log">4.81872e-13</me:pop>
        <me:pop ref="Formamide1">0.445886</me:pop>
        <me:pop ref="Formaldehyde.log">0.554114</me:pop>
      </me:population>
      <me:population time="39.8107" logTime="1.6">
        <me:pop ref="CH2OO.log">6.34161e-51</me:pop>
        <me:pop ref="APC">2.675e-40</me:pop>
        <me:pop ref="Altamine1">-2.1407e-24</me:pop>
        <me:pop ref="RC1.log">7.96183e-56</me:pop>
        <me:pop ref="Ring1.log">4.81872e-13</me:pop>
        <me:pop ref="Formamide1">0.445886</me:pop>
        <me:pop ref="Formaldehyde.log">0.554114</me:pop>
      </me:population>
      <me:population time="50.1187" logTime="1.7">
        <me:pop ref="CH2OO.log">6.34161e-51</me:pop>
        <me:pop ref="APC">2.675e-40</me:pop>
        <me:pop ref="Altamine1">-2.1407e-24</me:pop>
        <me:pop ref="RC1.log">7.96183e-56</me:pop>
        <me:pop ref="Ring1.log">4.81872e-13</me:pop>
        <me:pop ref="Formamide1">0.445886</me:pop>
        <me:pop ref="Formaldehyde.log">0.554114</me:pop>
      </me:population>
      <me:population time="63.0957" logTime="1.8">
        <me:pop ref="CH2OO.log">6.34161e-51</me:pop>
        <me:pop ref="APC">2.675e-40</me:pop>
        <me:pop ref="Altamine1">-2.1407e-24</me:pop>
        <me:pop ref="RC1.log">7.96183e-56</me:pop>
        <me:pop ref="Ring1.log">4.81872e-13</me:pop>
        <me:pop ref="Formamide1">0.445886</me:pop>
        <me:pop ref="Formaldehyde.log">0.554114</me:pop>
      </me:population>
      <me:population time="79.4328" logTime="1.9">
        <me:pop ref="CH2OO.log">6.34161e-51</me:pop>
        <me:pop ref="APC">2.675e-40</me:pop>
        <me:pop ref="Altamine1">-2.1407e-24</me:pop>
        <me:pop ref="RC1.log">7.96183e-56</me:pop>
        <me:pop ref="Ring1.log">4.81872e-13</me:pop>
        <me:pop ref="Formamide1">0.445886</me:pop>
        <me:pop ref="Formaldehyde.log">0.554114</me:pop>
      </me:population>
      <me:population time="100" logTime="2">
        <me:pop ref="CH2OO.log">6.34161e-51</me:pop>
        <me:pop ref="APC">2.675e-40</me:pop>
        <me:pop ref="Altamine1">-2.1407e-24</me:pop>
        <me:pop ref="RC1.log">7.96183e-56</me:pop>
        <me:pop ref="Ring1.log">4.81872e-13</me:pop>
        <me:pop ref="Formamide1">0.445886</me:pop>
        <me:pop ref="Formaldehyde.log">0.554114</me:pop>
      </me:population>
      <me:population time="125.893" logTime="2.1">
        <me:pop ref="CH2OO.log">6.34161e-51</me:pop>
        <me:pop ref="APC">2.675e-40</me:pop>
        <me:pop ref="Altamine1">-2.1407e-24</me:pop>
        <me:pop ref="RC1.log">7.96183e-56</me:pop>
        <me:pop ref="Ring1.log">4.81872e-13</me:pop>
        <me:pop ref="Formamide1">0.445886</me:pop>
        <me:pop ref="Formaldehyde.log">0.554114</me:pop>
      </me:population>
      <me:population time="158.489" logTime="2.2">
        <me:pop ref="CH2OO.log">6.34161e-51</me:pop>
        <me:pop ref="APC">2.675e-40</me:pop>
        <me:pop ref="Altamine1">-2.1407e-24</me:pop>
        <me:pop ref="RC1.log">7.96183e-56</me:pop>
        <me:pop ref="Ring1.log">4.81872e-13</me:pop>
        <me:pop ref="Formamide1">0.445886</me:pop>
        <me:pop ref="Formaldehyde.log">0.554114</me:pop>
      </me:population>
      <me:population time="199.526" logTime="2.3">
        <me:pop ref="CH2OO.log">6.34161e-51</me:pop>
        <me:pop ref="APC">2.675e-40</me:pop>
        <me:pop ref="Altamine1">-2.1407e-24</me:pop>
        <me:pop ref="RC1.log">7.96183e-56</me:pop>
        <me:pop ref="Ring1.log">4.81872e-13</me:pop>
        <me:pop ref="Formamide1">0.445886</me:pop>
        <me:pop ref="Formaldehyde.log">0.554114</me:pop>
      </me:population>
      <me:population time="251.189" logTime="2.4">
        <me:pop ref="CH2OO.log">6.34161e-51</me:pop>
        <me:pop ref="APC">2.675e-40</me:pop>
        <me:pop ref="Altamine1">-2.1407e-24</me:pop>
        <me:pop ref="RC1.log">7.96183e-56</me:pop>
        <me:pop ref="Ring1.log">4.81872e-13</me:pop>
        <me:pop ref="Formamide1">0.445886</me:pop>
        <me:pop ref="Formaldehyde.log">0.554114</me:pop>
      </me:population>
      <me:population time="316.228" logTime="2.5">
        <me:pop ref="CH2OO.log">6.34161e-51</me:pop>
        <me:pop ref="APC">2.675e-40</me:pop>
        <me:pop ref="Altamine1">-2.1407e-24</me:pop>
        <me:pop ref="RC1.log">7.96183e-56</me:pop>
        <me:pop ref="Ring1.log">4.81872e-13</me:pop>
        <me:pop ref="Formamide1">0.445886</me:pop>
        <me:pop ref="Formaldehyde.log">0.554114</me:pop>
      </me:population>
      <me:population time="398.107" logTime="2.6">
        <me:pop ref="CH2OO.log">6.34161e-51</me:pop>
        <me:pop ref="APC">2.675e-40</me:pop>
        <me:pop ref="Altamine1">-2.1407e-24</me:pop>
        <me:pop ref="RC1.log">7.96183e-56</me:pop>
        <me:pop ref="Ring1.log">4.81872e-13</me:pop>
        <me:pop ref="Formamide1">0.445886</me:pop>
        <me:pop ref="Formaldehyde.log">0.554114</me:pop>
      </me:population>
      <me:population time="501.187" logTime="2.7">
        <me:pop ref="CH2OO.log">6.34161e-51</me:pop>
        <me:pop ref="APC">2.675e-40</me:pop>
        <me:pop ref="Altamine1">-2.1407e-24</me:pop>
        <me:pop ref="RC1.log">7.96183e-56</me:pop>
        <me:pop ref="Ring1.log">4.81872e-13</me:pop>
        <me:pop ref="Formamide1">0.445886</me:pop>
        <me:pop ref="Formaldehyde.log">0.554114</me:pop>
      </me:population>
      <me:population time="630.957" logTime="2.8">
        <me:pop ref="CH2OO.log">6.34161e-51</me:pop>
        <me:pop ref="APC">2.675e-40</me:pop>
        <me:pop ref="Altamine1">-2.1407e-24</me:pop>
        <me:pop ref="RC1.log">7.96183e-56</me:pop>
        <me:pop ref="Ring1.log">4.81872e-13</me:pop>
        <me:pop ref="Formamide1">0.445886</me:pop>
        <me:pop ref="Formaldehyde.log">0.554114</me:pop>
      </me:population>
      <me:population time="794.328" logTime="2.9">
        <me:pop ref="CH2OO.log">6.34161e-51</me:pop>
        <me:pop ref="APC">2.675e-40</me:pop>
        <me:pop ref="Altamine1">-2.1407e-24</me:pop>
        <me:pop ref="RC1.log">7.96183e-56</me:pop>
        <me:pop ref="Ring1.log">4.81872e-13</me:pop>
        <me:pop ref="Formamide1">0.445886</me:pop>
        <me:pop ref="Formaldehyde.log">0.554114</me:pop>
      </me:population>
      <me:population time="1000" logTime="3">
        <me:pop ref="CH2OO.log">6.34161e-51</me:pop>
        <me:pop ref="APC">2.675e-40</me:pop>
        <me:pop ref="Altamine1">-2.1407e-24</me:pop>
        <me:pop ref="RC1.log">7.96183e-56</me:pop>
        <me:pop ref="Ring1.log">4.81872e-13</me:pop>
        <me:pop ref="Formamide1">0.445886</me:pop>
        <me:pop ref="Formaldehyde.log">0.554114</me:pop>
      </me:population>
      <me:population time="1258.93" logTime="3.1">
        <me:pop ref="CH2OO.log">6.34161e-51</me:pop>
        <me:pop ref="APC">2.675e-40</me:pop>
        <me:pop ref="Altamine1">-2.1407e-24</me:pop>
        <me:pop ref="RC1.log">7.96183e-56</me:pop>
        <me:pop ref="Ring1.log">4.81872e-13</me:pop>
        <me:pop ref="Formamide1">0.445886</me:pop>
        <me:pop ref="Formaldehyde.log">0.554114</me:pop>
      </me:population>
      <me:population time="1584.89" logTime="3.2">
        <me:pop ref="CH2OO.log">6.34161e-51</me:pop>
        <me:pop ref="APC">2.675e-40</me:pop>
        <me:pop ref="Altamine1">-2.1407e-24</me:pop>
        <me:pop ref="RC1.log">7.96183e-56</me:pop>
        <me:pop ref="Ring1.log">4.81872e-13</me:pop>
        <me:pop ref="Formamide1">0.445886</me:pop>
        <me:pop ref="Formaldehyde.log">0.554114</me:pop>
      </me:population>
      <me:population time="1995.26" logTime="3.3">
        <me:pop ref="CH2OO.log">6.34161e-51</me:pop>
        <me:pop ref="APC">2.675e-40</me:pop>
        <me:pop ref="Altamine1">-2.1407e-24</me:pop>
        <me:pop ref="RC1.log">7.96183e-56</me:pop>
        <me:pop ref="Ring1.log">4.81872e-13</me:pop>
        <me:pop ref="Formamide1">0.445886</me:pop>
        <me:pop ref="Formaldehyde.log">0.554114</me:pop>
      </me:population>
      <me:population time="2511.89" logTime="3.4">
        <me:pop ref="CH2OO.log">6.34161e-51</me:pop>
        <me:pop ref="APC">2.675e-40</me:pop>
        <me:pop ref="Altamine1">-2.1407e-24</me:pop>
        <me:pop ref="RC1.log">7.96183e-56</me:pop>
        <me:pop ref="Ring1.log">4.81872e-13</me:pop>
        <me:pop ref="Formamide1">0.445886</me:pop>
        <me:pop ref="Formaldehyde.log">0.554114</me:pop>
      </me:population>
      <me:population time="3162.28" logTime="3.5">
        <me:pop ref="CH2OO.log">6.34161e-51</me:pop>
        <me:pop ref="APC">2.675e-40</me:pop>
        <me:pop ref="Altamine1">-2.1407e-24</me:pop>
        <me:pop ref="RC1.log">7.96182e-56</me:pop>
        <me:pop ref="Ring1.log">4.81872e-13</me:pop>
        <me:pop ref="Formamide1">0.445886</me:pop>
        <me:pop ref="Formaldehyde.log">0.554114</me:pop>
      </me:population>
      <me:population time="3981.07" logTime="3.6">
        <me:pop ref="CH2OO.log">6.34161e-51</me:pop>
        <me:pop ref="APC">2.675e-40</me:pop>
        <me:pop ref="Altamine1">-2.1407e-24</me:pop>
        <me:pop ref="RC1.log">7.96182e-56</me:pop>
        <me:pop ref="Ring1.log">4.81872e-13</me:pop>
        <me:pop ref="Formamide1">0.445886</me:pop>
        <me:pop ref="Formaldehyde.log">0.554114</me:pop>
      </me:population>
      <me:population time="5011.87" logTime="3.7">
        <me:pop ref="CH2OO.log">6.3416e-51</me:pop>
        <me:pop ref="APC">2.675e-40</me:pop>
        <me:pop ref="Altamine1">-2.1407e-24</me:pop>
        <me:pop ref="RC1.log">7.96182e-56</me:pop>
        <me:pop ref="Ring1.log">4.81872e-13</me:pop>
        <me:pop ref="Formamide1">0.445886</me:pop>
        <me:pop ref="Formaldehyde.log">0.554114</me:pop>
      </me:population>
      <me:population time="6309.57" logTime="3.8">
        <me:pop ref="CH2OO.log">6.3416e-51</me:pop>
        <me:pop ref="APC">2.675e-40</me:pop>
        <me:pop ref="Altamine1">-2.1407e-24</me:pop>
        <me:pop ref="RC1.log">7.96182e-56</me:pop>
        <me:pop ref="Ring1.log">4.81872e-13</me:pop>
        <me:pop ref="Formamide1">0.445886</me:pop>
        <me:pop ref="Formaldehyde.log">0.554114</me:pop>
      </me:population>
      <me:population time="7943.28" logTime="3.9">
        <me:pop ref="CH2OO.log">6.3416e-51</me:pop>
        <me:pop ref="APC">2.675e-40</me:pop>
        <me:pop ref="Altamine1">-2.1407e-24</me:pop>
        <me:pop ref="RC1.log">7.96182e-56</me:pop>
        <me:pop ref="Ring1.log">4.81872e-13</me:pop>
        <me:pop ref="Formamide1">0.445886</me:pop>
        <me:pop ref="Formaldehyde.log">0.554114</me:pop>
      </me:population>
      <me:population time="10000" logTime="4">
        <me:pop ref="CH2OO.log">6.3416e-51</me:pop>
        <me:pop ref="APC">2.675e-40</me:pop>
        <me:pop ref="Altamine1">-2.1407e-24</me:pop>
        <me:pop ref="RC1.log">7.96182e-56</me:pop>
        <me:pop ref="Ring1.log">4.81872e-13</me:pop>
        <me:pop ref="Formamide1">0.445886</me:pop>
        <me:pop ref="Formaldehyde.log">0.554114</me:pop>
      </me:population>
      <me:population time="12589.3" logTime="4.1">
        <me:pop ref="CH2OO.log">6.3416e-51</me:pop>
        <me:pop ref="APC">2.675e-40</me:pop>
        <me:pop ref="Altamine1">-2.1407e-24</me:pop>
        <me:pop ref="RC1.log">7.96182e-56</me:pop>
        <me:pop ref="Ring1.log">4.81872e-13</me:pop>
        <me:pop ref="Formamide1">0.445886</me:pop>
        <me:pop ref="Formaldehyde.log">0.554114</me:pop>
      </me:population>
      <me:population time="15848.9" logTime="4.2">
        <me:pop ref="CH2OO.log">6.3416e-51</me:pop>
        <me:pop ref="APC">2.675e-40</me:pop>
        <me:pop ref="Altamine1">-2.1407e-24</me:pop>
        <me:pop ref="RC1.log">7.96182e-56</me:pop>
        <me:pop ref="Ring1.log">4.81872e-13</me:pop>
        <me:pop ref="Formamide1">0.445886</me:pop>
        <me:pop ref="Formaldehyde.log">0.554114</me:pop>
      </me:population>
      <me:population time="19952.6" logTime="4.3">
        <me:pop ref="CH2OO.log">6.3416e-51</me:pop>
        <me:pop ref="APC">2.675e-40</me:pop>
        <me:pop ref="Altamine1">-2.1407e-24</me:pop>
        <me:pop ref="RC1.log">7.96182e-56</me:pop>
        <me:pop ref="Ring1.log">4.81872e-13</me:pop>
        <me:pop ref="Formamide1">0.445886</me:pop>
        <me:pop ref="Formaldehyde.log">0.554114</me:pop>
      </me:population>
      <me:population time="25118.9" logTime="4.4">
        <me:pop ref="CH2OO.log">6.3416e-51</me:pop>
        <me:pop ref="APC">2.675e-40</me:pop>
        <me:pop ref="Altamine1">-2.1407e-24</me:pop>
        <me:pop ref="RC1.log">7.96182e-56</me:pop>
        <me:pop ref="Ring1.log">4.81872e-13</me:pop>
        <me:pop ref="Formamide1">0.445886</me:pop>
        <me:pop ref="Formaldehyde.log">0.554114</me:pop>
      </me:population>
      <me:population time="31622.8" logTime="4.5">
        <me:pop ref="CH2OO.log">6.3416e-51</me:pop>
        <me:pop ref="APC">2.675e-40</me:pop>
        <me:pop ref="Altamine1">-2.1407e-24</me:pop>
        <me:pop ref="RC1.log">7.96182e-56</me:pop>
        <me:pop ref="Ring1.log">4.81872e-13</me:pop>
        <me:pop ref="Formamide1">0.445886</me:pop>
        <me:pop ref="Formaldehyde.log">0.554114</me:pop>
      </me:population>
      <me:population time="39810.7" logTime="4.6">
        <me:pop ref="CH2OO.log">6.3416e-51</me:pop>
        <me:pop ref="APC">2.67499e-40</me:pop>
        <me:pop ref="Altamine1">-2.1407e-24</me:pop>
        <me:pop ref="RC1.log">7.96182e-56</me:pop>
        <me:pop ref="Ring1.log">4.81872e-13</me:pop>
        <me:pop ref="Formamide1">0.445886</me:pop>
        <me:pop ref="Formaldehyde.log">0.554114</me:pop>
      </me:population>
      <me:population time="50118.7" logTime="4.7">
        <me:pop ref="CH2OO.log">6.3416e-51</me:pop>
        <me:pop ref="APC">2.67499e-40</me:pop>
        <me:pop ref="Altamine1">-2.1407e-24</me:pop>
        <me:pop ref="RC1.log">7.96182e-56</me:pop>
        <me:pop ref="Ring1.log">4.81871e-13</me:pop>
        <me:pop ref="Formamide1">0.445886</me:pop>
        <me:pop ref="Formaldehyde.log">0.554114</me:pop>
      </me:population>
      <me:population time="63095.7" logTime="4.8">
        <me:pop ref="CH2OO.log">6.3416e-51</me:pop>
        <me:pop ref="APC">2.67499e-40</me:pop>
        <me:pop ref="Altamine1">-2.1407e-24</me:pop>
        <me:pop ref="RC1.log">7.96181e-56</me:pop>
        <me:pop ref="Ring1.log">4.81871e-13</me:pop>
        <me:pop ref="Formamide1">0.445886</me:pop>
        <me:pop ref="Formaldehyde.log">0.554114</me:pop>
      </me:population>
      <me:population time="79432.8" logTime="4.9">
        <me:pop ref="CH2OO.log">6.34159e-51</me:pop>
        <me:pop ref="APC">2.67499e-40</me:pop>
        <me:pop ref="Altamine1">-2.1407e-24</me:pop>
        <me:pop ref="RC1.log">7.96181e-56</me:pop>
        <me:pop ref="Ring1.log">4.81871e-13</me:pop>
        <me:pop ref="Formamide1">0.445886</me:pop>
        <me:pop ref="Formaldehyde.log">0.554114</me:pop>
      </me:population>
      <me:population time="100000" logTime="5">
        <me:pop ref="CH2OO.log">6.34159e-51</me:pop>
        <me:pop ref="APC">2.67499e-40</me:pop>
        <me:pop ref="Altamine1">-2.1407e-24</me:pop>
        <me:pop ref="RC1.log">7.96181e-56</me:pop>
        <me:pop ref="Ring1.log">4.81871e-13</me:pop>
        <me:pop ref="Formamide1">0.445886</me:pop>
        <me:pop ref="Formaldehyde.log">0.554114</me:pop>
      </me:population>
    </me:populationList>
    <me:rateList T="298.15" conc="3.2388e+16" bathGas="N2" units="s-1">
      <me:warning> WARNING: Chemically significant eigenvalues (CSE) not well separated from internal energy relaxation eigenvals (IEREs).  The last CSE = -347367 and the first IERE = -1.27171e+06 (last CSE)/(first IERE) ratio = 0.27315, which is less than an order of magnitude  Results obtained from Bartis Widom eigenvalue-vector analysis may be unreliable </me:warning>
      <me:firstOrderLoss ref="APC">-347367</me:firstOrderLoss>
      <me:firstOrderLoss ref="Altamine1">-3.38777e-17</me:firstOrderLoss>
      <me:firstOrderLoss ref="CH2OO.log">-42.6169</me:firstOrderLoss>
      <me:firstOrderLoss ref="RC1.log">-269507</me:firstOrderLoss>
      <me:firstOrderLoss ref="Ring1.log">-2.32229e-11</me:firstOrderLoss>
      <me:firstOrderRate fromRef="APC" toRef="Altamine1" reactionType="isomerization">7.33474e-15</me:firstOrderRate>
      <me:firstOrderRate fromRef="APC" toRef="CH2OO.log" reactionType="isomerization">1.8407e-87</me:firstOrderRate>
      <me:firstOrderRate fromRef="APC" toRef="RC1.log" reactionType="isomerization">2.9786e-90</me:firstOrderRate>
      <me:firstOrderRate fromRef="APC" toRef="Ring1.log" reactionType="isomerization">4.48023e-74</me:firstOrderRate>
      <me:firstOrderRate fromRef="Altamine1" toRef="APC" reactionType="isomerization">2.31611e-22</me:firstOrderRate>
      <me:firstOrderRate fromRef="Altamine1" toRef="CH2OO.log" reactionType="isomerization">-2.00091e-105</me:firstOrderRate>
      <me:firstOrderRate fromRef="Altamine1" toRef="RC1.log" reactionType="isomerization">5.52925e-105</me:firstOrderRate>
      <me:firstOrderRate fromRef="Altamine1" toRef="Ring1.log" reactionType="isomerization">1.02148e-86</me:firstOrderRate>
      <me:firstOrderRate fromRef="CH2OO.log" toRef="APC" reactionType="isomerization">2.90086e-10</me:firstOrderRate>
      <me:firstOrderRate fromRef="CH2OO.log" toRef="Altamine1" reactionType="isomerization">-9.98616e-21</me:firstOrderRate>
      <me:firstOrderRate fromRef="CH2OO.log" toRef="RC1.log" reactionType="isomerization">0.161536</me:firstOrderRate>
      <me:firstOrderRate fromRef="CH2OO.log" toRef="Ring1.log" reactionType="isomerization">1.99512e-11</me:firstOrderRate>
      <me:firstOrderRate fromRef="RC1.log" toRef="APC" reactionType="isomerization">2.80826e-07</me:firstOrderRate>
      <me:firstOrderRate fromRef="RC1.log" toRef="Altamine1" reactionType="isomerization">1.65089e-14</me:firstOrderRate>
      <me:firstOrderRate fromRef="RC1.log" toRef="CH2OO.log" reactionType="isomerization">96638.8</me:firstOrderRate>
      <me:firstOrderRate fromRef="RC1.log" toRef="Ring1.log" reactionType="isomerization">9.28861e-07</me:firstOrderRate>
      <me:firstOrderRate fromRef="Ring1.log" toRef="APC" reactionType="isomerization">1.92833e-22</me:firstOrderRate>
      <me:firstOrderRate fromRef="Ring1.log" toRef="Altamine1" reactionType="isomerization">1.39231e-27</me:firstOrderRate>
      <me:firstOrderRate fromRef="Ring1.log" toRef="CH2OO.log" reactionType="isomerization">5.44886e-37</me:firstOrderRate>
      <me:firstOrderRate fromRef="Ring1.log" toRef="RC1.log" reactionType="isomerization">4.24039e-38</me:firstOrderRate>
      <me:firstOrderRate fromRef="APC" toRef="Formamide1+CO" reactionType="irreversible">335784</me:firstOrderRate>
      <me:firstOrderRate fromRef="Altamine1" toRef="Formamide1+CO" reactionType="irreversible">3.38216e-17</me:firstOrderRate>
      <me:firstOrderRate fromRef="CH2OO.log" toRef="Formamide1+CO" reactionType="irreversible">18.9408</me:firstOrderRate>
      <me:firstOrderRate fromRef="RC1.log" toRef="Formamide1+CO" reactionType="irreversible">77851.3</me:firstOrderRate>
      <me:firstOrderRate fromRef="Ring1.log" toRef="Formamide1+CO" reactionType="irreversible">1.32392e-11</me:firstOrderRate>
      <me:firstOrderRate fromRef="APC" toRef="Formaldehyde.log+IsoC1.log" reactionType="irreversible">5.01011e-90</me:firstOrderRate>
      <me:firstOrderRate fromRef="Altamine1" toRef="Formaldehyde.log+IsoC1.log" reactionType="irreversible">1.46187e-94</me:firstOrderRate>
      <me:firstOrderRate fromRef="CH2OO.log" toRef="Formaldehyde.log+IsoC1.log" reactionType="irreversible">23.5403</me:firstOrderRate>
      <me:firstOrderRate fromRef="RC1.log" toRef="Formaldehyde.log+IsoC1.log" reactionType="irreversible">93410.7</me:firstOrderRate>
      <me:firstOrderRate fromRef="Ring1.log" toRef="Formaldehyde.log+IsoC1.log" reactionType="irreversible">9.98178e-12</me:firstOrderRate>
    </me:rateList>
    <me:eigenvalueList number="3226" selection="12">
      <me:eigenvalue>-1.0325e+08</me:eigenvalue>
      <me:eigenvalue>-9.24604e+07</me:eigenvalue>
      <me:eigenvalue>-8.28408e+07</me:eigenvalue>
      <me:eigenvalue>-7.47174e+07</me:eigenvalue>
      <me:eigenvalue>-6.8333e+07</me:eigenvalue>
      <me:eigenvalue>-6.20905e+07</me:eigenvalue>
      <me:eigenvalue>-5.08683e+07</me:eigenvalue>
      <me:eigenvalue>-1.34658e+07</me:eigenvalue>
      <me:eigenvalue>-7.14798e+06</me:eigenvalue>
      <me:eigenvalue>-45.0656</me:eigenvalue>
      <me:eigenvalue>-3.90643e-11</me:eigenvalue>
      <me:eigenvalue>-3.40717e-17</me:eigenvalue>
    </me:eigenvalueList>
    <me:populationList T="298.15" conc="1.29552e+18">
      <me:population time="1e-10" logTime="-10">
        <me:pop ref="CH2OO.log">1</me:pop>
        <me:pop ref="APC">5.77061e-16</me:pop>
        <me:pop ref="Altamine1">1.86722e-11</me:pop>
        <me:pop ref="RC1.log">9.38228e-08</me:pop>
        <me:pop ref="Ring1.log">2.30544e-09</me:pop>
        <me:pop ref="Formamide1">7.95875e-10</me:pop>
        <me:pop ref="Formaldehyde.log">9.99677e-10</me:pop>
      </me:population>
      <me:population time="1.25893e-10" logTime="-9.9">
        <me:pop ref="CH2OO.log">1</me:pop>
        <me:pop ref="APC">6.38666e-16</me:pop>
        <me:pop ref="Altamine1">2.07177e-11</me:pop>
        <me:pop ref="RC1.log">9.43477e-08</me:pop>
        <me:pop ref="Ring1.log">2.57221e-09</me:pop>
        <me:pop ref="Formamide1">1.154e-09</me:pop>
        <me:pop ref="Formaldehyde.log">1.44853e-09</me:pop>
      </me:population>
      <me:population time="1.58489e-10" logTime="-9.8">
        <me:pop ref="CH2OO.log">1</me:pop>
        <me:pop ref="APC">6.92983e-16</me:pop>
        <me:pop ref="Altamine1">2.25337e-11</me:pop>
        <me:pop ref="RC1.log">9.49706e-08</me:pop>
        <me:pop ref="Ring1.log">2.81459e-09</me:pop>
        <me:pop ref="Formamide1">1.64779e-09</me:pop>
        <me:pop ref="Formaldehyde.log">2.06605e-09</me:pop>
      </me:population>
      <me:population time="1.99526e-10" logTime="-9.7">
        <me:pop ref="CH2OO.log">1</me:pop>
        <me:pop ref="APC">7.37516e-16</me:pop>
        <me:pop ref="Altamine1">2.4034e-11</me:pop>
        <me:pop ref="RC1.log">9.5735e-08</me:pop>
        <me:pop ref="Ring1.log">3.02011e-09</me:pop>
        <me:pop ref="Formamide1">2.3155e-09</me:pop>
        <me:pop ref="Formaldehyde.log">2.89952e-09</me:pop>
      </me:population>
      <me:population time="2.51189e-10" logTime="-9.6">
        <me:pop ref="CH2OO.log">1</me:pop>
        <me:pop ref="APC">7.71087e-16</me:pop>
        <me:pop ref="Altamine1">2.51745e-11</me:pop>
        <me:pop ref="RC1.log">9.66801e-08</me:pop>
        <me:pop ref="Ring1.log">3.18104e-09</me:pop>
        <me:pop ref="Formamide1">3.2018e-09</me:pop>
        <me:pop ref="Formaldehyde.log">4.00422e-09</me:pop>
      </me:population>
      <me:population time="3.16228e-10" logTime="-9.5">
        <me:pop ref="CH2OO.log">1</me:pop>
        <me:pop ref="APC">7.94133e-16</me:pop>
        <me:pop ref="Altamine1">2.59649e-11</me:pop>
        <me:pop ref="RC1.log">9.78469e-08</me:pop>
        <me:pop ref="Ring1.log">3.29652e-09</me:pop>
        <me:pop ref="Formamide1">4.35908e-09</me:pop>
        <me:pop ref="Formaldehyde.log">5.44514e-09</me:pop>
      </me:population>
      <me:population time="3.98107e-10" logTime="-9.4">
        <me:pop ref="CH2OO.log">1</me:pop>
        <me:pop ref="APC">8.08527e-16</me:pop>
        <me:pop ref="Altamine1">2.64641e-11</me:pop>
        <me:pop ref="RC1.log">9.92818e-08</me:pop>
        <me:pop ref="Ring1.log">3.37266e-09</me:pop>
        <me:pop ref="Formamide1">5.85027e-09</me:pop>
        <me:pop ref="Formaldehyde.log">7.30049e-09</me:pop>
      </me:population>
      <me:population time="5.01187e-10" logTime="-9.3">
        <me:pop ref="CH2OO.log">1</me:pop>
        <me:pop ref="APC">8.16926e-16</me:pop>
        <me:pop ref="Altamine1">2.67595e-11</me:pop>
        <me:pop ref="RC1.log">1.01039e-07</me:pop>
        <me:pop ref="Ring1.log">3.42026e-09</me:pop>
        <me:pop ref="Formamide1">7.75357e-09</me:pop>
        <me:pop ref="Formaldehyde.log">9.66752e-09</me:pop>
      </me:population>
      <me:population time="6.30957e-10" logTime="-9.2">
        <me:pop ref="CH2OO.log">1</me:pop>
        <me:pop ref="APC">8.2193e-16</me:pop>
        <me:pop ref="Altamine1">2.69384e-11</me:pop>
        <me:pop ref="RC1.log">1.03179e-07</me:pop>
        <me:pop ref="Ring1.log">3.45103e-09</me:pop>
        <me:pop ref="Formamide1">1.01688e-08</me:pop>
        <me:pop ref="Formaldehyde.log">1.26703e-08</me:pop>
      </me:population>
      <me:population time="7.94328e-10" logTime="-9.1">
        <me:pop ref="CH2OO.log">1</me:pop>
        <me:pop ref="APC">8.25457e-16</me:pop>
        <me:pop ref="Altamine1">2.70663e-11</me:pop>
        <me:pop ref="RC1.log">1.05774e-07</me:pop>
        <me:pop ref="Ring1.log">3.47426e-09</me:pop>
        <me:pop ref="Formamide1">1.32248e-08</me:pop>
        <me:pop ref="Formaldehyde.log">1.64691e-08</me:pop>
      </me:population>
      <me:population time="1e-09" logTime="-9">
        <me:pop ref="CH2OO.log">1</me:pop>
        <me:pop ref="APC">8.28569e-16</me:pop>
        <me:pop ref="Altamine1">2.71799e-11</me:pop>
        <me:pop ref="RC1.log">1.08905e-07</me:pop>
        <me:pop ref="Ring1.log">3.49538e-09</me:pop>
        <me:pop ref="Formamide1">1.70875e-08</me:pop>
        <me:pop ref="Formaldehyde.log">2.12697e-08</me:pop>
      </me:population>
      <me:population time="1.25893e-09" logTime="-8.9">
        <me:pop ref="CH2OO.log">1</me:pop>
        <me:pop ref="APC">8.31675e-16</me:pop>
        <me:pop ref="Altamine1">2.72934e-11</me:pop>
        <me:pop ref="RC1.log">1.12665e-07</me:pop>
        <me:pop ref="Ring1.log">3.51662e-09</me:pop>
        <me:pop ref="Formamide1">2.19687e-08</me:pop>
        <me:pop ref="Formaldehyde.log">2.73352e-08</me:pop>
      </me:population>
      <me:population time="1.58489e-09" logTime="-8.8">
        <me:pop ref="CH2OO.log">1</me:pop>
        <me:pop ref="APC">8.34847e-16</me:pop>
        <me:pop ref="Altamine1">2.74094e-11</me:pop>
        <me:pop ref="RC1.log">1.17167e-07</me:pop>
        <me:pop ref="Ring1.log">3.53835e-09</me:pop>
        <me:pop ref="Formamide1">2.81372e-08</me:pop>
        <me:pop ref="Formaldehyde.log">3.49994e-08</me:pop>
      </me:population>
      <me:population time="1.99526e-09" logTime="-8.7">
        <me:pop ref="CH2OO.log">1</me:pop>
        <me:pop ref="APC">8.38024e-16</me:pop>
        <me:pop ref="Altamine1">2.75257e-11</me:pop>
        <me:pop ref="RC1.log">1.22545e-07</me:pop>
        <me:pop ref="Ring1.log">3.56018e-09</me:pop>
        <me:pop ref="Formamide1">3.59327e-08</me:pop>
        <me:pop ref="Formaldehyde.log">4.46838e-08</me:pop>
      </me:population>
      <me:population time="2.51189e-09" logTime="-8.6">
        <me:pop ref="CH2OO.log">1</me:pop>
        <me:pop ref="APC">8.41119e-16</me:pop>
        <me:pop ref="Altamine1">2.76392e-11</me:pop>
        <me:pop ref="RC1.log">1.28967e-07</me:pop>
        <me:pop ref="Ring1.log">3.58155e-09</me:pop>
        <me:pop ref="Formamide1">4.57839e-08</me:pop>
        <me:pop ref="Formaldehyde.log">5.69204e-08</me:pop>
      </me:population>
      <me:population time="3.16228e-09" logTime="-8.5">
        <me:pop ref="CH2OO.log">1</me:pop>
        <me:pop ref="APC">8.44051e-16</me:pop>
        <me:pop ref="Altamine1">2.77467e-11</me:pop>
        <me:pop ref="RC1.log">1.3664e-07</me:pop>
        <me:pop ref="Ring1.log">3.60188e-09</me:pop>
        <me:pop ref="Formamide1">5.82306e-08</me:pop>
        <me:pop ref="Formaldehyde.log">7.23792e-08</me:pop>
      </me:population>
      <me:population time="3.98107e-09" logTime="-8.4">
        <me:pop ref="CH2OO.log">1</me:pop>
        <me:pop ref="APC">8.46753e-16</me:pop>
        <me:pop ref="Altamine1">2.78459e-11</me:pop>
        <me:pop ref="RC1.log">1.45819e-07</me:pop>
        <me:pop ref="Ring1.log">3.62071e-09</me:pop>
        <me:pop ref="Formamide1">7.39528e-08</me:pop>
        <me:pop ref="Formaldehyde.log">9.1904e-08</me:pop>
      </me:population>
      <me:population time="5.01187e-09" logTime="-8.3">
        <me:pop ref="CH2OO.log">1</me:pop>
        <me:pop ref="APC">8.49186e-16</me:pop>
        <me:pop ref="Altamine1">2.79352e-11</me:pop>
        <me:pop ref="RC1.log">1.56817e-07</me:pop>
        <me:pop ref="Ring1.log">3.63771e-09</me:pop>
        <me:pop ref="Formamide1">9.38063e-08</me:pop>
        <me:pop ref="Formaldehyde.log">1.16557e-07</me:pop>
      </me:population>
      <me:population time="6.30957e-09" logTime="-8.2">
        <me:pop ref="CH2OO.log">1</me:pop>
        <me:pop ref="APC">8.51328e-16</me:pop>
        <me:pop ref="Altamine1">2.8014e-11</me:pop>
        <me:pop ref="RC1.log">1.70015e-07</me:pop>
        <me:pop ref="Ring1.log">3.65273e-09</me:pop>
        <me:pop ref="Formamide1">1.18868e-07</me:pop>
        <me:pop ref="Formaldehyde.log">1.47674e-07</me:pop>
      </me:population>
      <me:population time="7.94328e-09" logTime="-8.1">
        <me:pop ref="CH2OO.log">0.999999</me:pop>
        <me:pop ref="APC">8.53185e-16</me:pop>
        <me:pop ref="Altamine1">2.80823e-11</me:pop>
        <me:pop ref="RC1.log">1.85885e-07</me:pop>
        <me:pop ref="Ring1.log">3.66578e-09</me:pop>
        <me:pop ref="Formamide1">1.50493e-07</me:pop>
        <me:pop ref="Formaldehyde.log">1.86939e-07</me:pop>
      </me:population>
      <me:population time="1e-08" logTime="-8">
        <me:pop ref="CH2OO.log">0.999999</me:pop>
        <me:pop ref="APC">8.5479e-16</me:pop>
        <me:pop ref="Altamine1">2.81413e-11</me:pop>
        <me:pop ref="RC1.log">2.05007e-07</me:pop>
        <me:pop ref="Ring1.log">3.67706e-09</me:pop>
        <me:pop ref="Formamide1">1.90388e-07</me:pop>
        <me:pop ref="Formaldehyde.log">2.36466e-07</me:pop>
      </me:population>
      <me:population time="1.25893e-08" logTime="-7.9">
        <me:pop ref="CH2OO.log">0.999999</me:pop>
        <me:pop ref="APC">8.5619e-16</me:pop>
        <me:pop ref="Altamine1">2.81928e-11</me:pop>
        <me:pop ref="RC1.log">2.28093e-07</me:pop>
        <me:pop ref="Ring1.log">3.68692e-09</me:pop>
        <me:pop ref="Formamide1">2.40701e-07</me:pop>
        <me:pop ref="Formaldehyde.log">2.98925e-07</me:pop>
      </me:population>
      <me:population time="1.58489e-08" logTime="-7.8">
        <me:pop ref="CH2OO.log">0.999999</me:pop>
        <me:pop ref="APC">8.57448e-16</me:pop>
        <me:pop ref="Altamine1">2.8239e-11</me:pop>
        <me:pop ref="RC1.log">2.56006e-07</me:pop>
        <me:pop ref="Ring1.log">3.69577e-09</me:pop>
        <me:pop ref="Formamide1">3.04139e-07</me:pop>
        <me:pop ref="Formaldehyde.log">3.77673e-07</me:pop>
      </me:population>
      <me:population time="1.99526e-08" logTime="-7.7">
        <me:pop ref="CH2OO.log">0.999999</me:pop>
        <me:pop ref="APC">8.58631e-16</me:pop>
        <me:pop ref="Altamine1">2.82825e-11</me:pop>
        <me:pop ref="RC1.log">2.8976e-07</me:pop>
        <me:pop ref="Ring1.log">3.7041e-09</me:pop>
        <me:pop ref="Formamide1">3.84117e-07</me:pop>
        <me:pop ref="Formaldehyde.log">4.76949e-07</me:pop>
      </me:population>
      <me:population time="2.51189e-08" logTime="-7.6">
        <me:pop ref="CH2OO.log">0.999999</me:pop>
        <me:pop ref="APC">8.59816e-16</me:pop>
        <me:pop ref="Altamine1">2.83261e-11</me:pop>
        <me:pop ref="RC1.log">3.30508e-07</me:pop>
        <me:pop ref="Ring1.log">3.71245e-09</me:pop>
        <me:pop ref="Formamide1">4.84942e-07</me:pop>
        <me:pop ref="Formaldehyde.log">6.02096e-07</me:pop>
      </me:population>
      <me:population time="3.16228e-08" logTime="-7.5">
        <me:pop ref="CH2OO.log">0.999998</me:pop>
        <me:pop ref="APC">8.61085e-16</me:pop>
        <me:pop ref="Altamine1">2.83728e-11</me:pop>
        <me:pop ref="RC1.log">3.79471e-07</me:pop>
        <me:pop ref="Ring1.log">3.72139e-09</me:pop>
        <me:pop ref="Formamide1">6.12055e-07</me:pop>
        <me:pop ref="Formaldehyde.log">7.59865e-07</me:pop>
      </me:population>
      <me:population time="3.98107e-08" logTime="-7.4">
        <me:pop ref="CH2OO.log">0.999998</me:pop>
        <me:pop ref="APC">8.62514e-16</me:pop>
        <me:pop ref="Altamine1">2.84253e-11</me:pop>
        <me:pop ref="RC1.log">4.37831e-07</me:pop>
        <me:pop ref="Ring1.log">3.73147e-09</me:pop>
        <me:pop ref="Formamide1">7.72334e-07</me:pop>
        <me:pop ref="Formaldehyde.log">9.58787e-07</me:pop>
      </me:population>
      <me:population time="5.01187e-08" logTime="-7.3">
        <me:pop ref="CH2OO.log">0.999997</me:pop>
        <me:pop ref="APC">8.64163e-16</me:pop>
        <me:pop ref="Altamine1">2.8486e-11</me:pop>
        <me:pop ref="RC1.log">5.06552e-07</me:pop>
        <me:pop ref="Ring1.log">3.74309e-09</me:pop>
        <me:pop ref="Formamide1">9.74476e-07</me:pop>
        <me:pop ref="Formaldehyde.log">1.20965e-06</me:pop>
      </me:population>
      <me:population time="6.30957e-08" logTime="-7.2">
        <me:pop ref="CH2OO.log">0.999997</me:pop>
        <me:pop ref="APC">8.66061e-16</me:pop>
        <me:pop ref="Altamine1">2.85558e-11</me:pop>
        <me:pop ref="RC1.log">5.86151e-07</me:pop>
        <me:pop ref="Ring1.log">3.75647e-09</me:pop>
        <me:pop ref="Formamide1">1.22949e-06</me:pop>
        <me:pop ref="Formaldehyde.log">1.5261e-06</me:pop>
      </me:population>
      <me:population time="7.94328e-08" logTime="-7.1">
        <me:pop ref="CH2OO.log">0.999996</me:pop>
        <me:pop ref="APC">8.68212e-16</me:pop>
        <me:pop ref="Altamine1">2.86349e-11</me:pop>
        <me:pop ref="RC1.log">6.76409e-07</me:pop>
        <me:pop ref="Ring1.log">3.77164e-09</me:pop>
        <me:pop ref="Formamide1">1.55128e-06</me:pop>
        <me:pop ref="Formaldehyde.log">1.9254e-06</me:pop>
      </me:population>
      <me:population time="1e-07" logTime="-7">
        <me:pop ref="CH2OO.log">0.999995</me:pop>
        <me:pop ref="APC">8.70585e-16</me:pop>
        <me:pop ref="Altamine1">2.87222e-11</me:pop>
        <me:pop ref="RC1.log">7.76028e-07</me:pop>
        <me:pop ref="Ring1.log">3.7884e-09</me:pop>
        <me:pop ref="Formamide1">1.95747e-06</me:pop>
        <me:pop ref="Formaldehyde.log">2.42937e-06</me:pop>
      </me:population>
      <me:population time="1.25893e-07" logTime="-6.9">
        <me:pop ref="CH2OO.log">0.999994</me:pop>
        <me:pop ref="APC">8.73117e-16</me:pop>
        <me:pop ref="Altamine1">2.88153e-11</me:pop>
        <me:pop ref="RC1.log">8.8231e-07</me:pop>
        <me:pop ref="Ring1.log">3.80628e-09</me:pop>
        <me:pop ref="Formamide1">2.47028e-06</me:pop>
        <me:pop ref="Formaldehyde.log">3.06558e-06</me:pop>
      </me:population>
      <me:population time="1.58489e-07" logTime="-6.8">
        <me:pop ref="CH2OO.log">0.999992</me:pop>
        <me:pop ref="APC">8.75705e-16</me:pop>
        <me:pop ref="Altamine1">2.89104e-11</me:pop>
        <me:pop ref="RC1.log">9.90962e-07</me:pop>
        <me:pop ref="Ring1.log">3.8246e-09</me:pop>
        <me:pop ref="Formamide1">3.1178e-06</me:pop>
        <me:pop ref="Formaldehyde.log">3.86882e-06</me:pop>
      </me:population>
      <me:population time="1.99526e-07" logTime="-6.7">
        <me:pop ref="CH2OO.log">0.99999</me:pop>
        <me:pop ref="APC">8.78212e-16</me:pop>
        <me:pop ref="Altamine1">2.90026e-11</me:pop>
        <me:pop ref="RC1.log">1.09623e-06</me:pop>
        <me:pop ref="Ring1.log">3.84238e-09</me:pop>
        <me:pop ref="Formamide1">3.93537e-06</me:pop>
        <me:pop ref="Formaldehyde.log">4.88292e-06</me:pop>
      </me:population>
      <me:population time="2.51189e-07" logTime="-6.6">
        <me:pop ref="CH2OO.log">0.999988</me:pop>
        <me:pop ref="APC">8.80482e-16</me:pop>
        <me:pop ref="Altamine1">2.90861e-11</me:pop>
        <me:pop ref="RC1.log">1.19159e-06</me:pop>
        <me:pop ref="Ring1.log">3.85854e-09</me:pop>
        <me:pop ref="Formamide1">4.96746e-06</me:pop>
        <me:pop ref="Formaldehyde.log">6.16301e-06</me:pop>
      </me:population>
      <me:population time="3.16228e-07" logTime="-6.5">
        <me:pop ref="CH2OO.log">0.999985</me:pop>
        <me:pop ref="APC">8.82371e-16</me:pop>
        <me:pop ref="Altamine1">2.91556e-11</me:pop>
        <me:pop ref="RC1.log">1.27095e-06</me:pop>
        <me:pop ref="Ring1.log">3.87208e-09</me:pop>
        <me:pop ref="Formamide1">6.26987e-06</me:pop>
        <me:pop ref="Formaldehyde.log">7.77826e-06</me:pop>
      </me:population>
      <me:population time="3.98107e-07" logTime="-6.4">
        <me:pop ref="CH2OO.log">0.999981</me:pop>
        <me:pop ref="APC">8.83783e-16</me:pop>
        <me:pop ref="Altamine1">2.92076e-11</me:pop>
        <me:pop ref="RC1.log">1.33036e-06</me:pop>
        <me:pop ref="Ring1.log">3.88234e-09</me:pop>
        <me:pop ref="Formamide1">7.91259e-06</me:pop>
        <me:pop ref="Formaldehyde.log">9.81546e-06</me:pop>
      </me:population>
      <me:population time="5.01187e-07" logTime="-6.3">
        <me:pop ref="CH2OO.log">0.999976</me:pop>
        <me:pop ref="APC">8.84707e-16</me:pop>
        <me:pop ref="Altamine1">2.92415e-11</me:pop>
        <me:pop ref="RC1.log">1.36929e-06</me:pop>
        <me:pop ref="Ring1.log">3.88927e-09</me:pop>
        <me:pop ref="Formamide1">9.98336e-06</me:pop>
        <me:pop ref="Formaldehyde.log">1.23834e-05</me:pop>
      </me:population>
      <me:population time="6.30957e-07" logTime="-6.2">
        <me:pop ref="CH2OO.log">0.99997</me:pop>
        <me:pop ref="APC">8.85217e-16</me:pop>
        <me:pop ref="Altamine1">2.92603e-11</me:pop>
        <me:pop ref="RC1.log">1.3909e-06</me:pop>
        <me:pop ref="Ring1.log">3.8934e-09</me:pop>
        <me:pop ref="Formamide1">1.25924e-05</me:pop>
        <me:pop ref="Formaldehyde.log">1.56188e-05</me:pop>
      </me:population>
      <me:population time="7.94328e-07" logTime="-6.1">
        <me:pop ref="CH2OO.log">0.999963</me:pop>
        <me:pop ref="APC">8.85442e-16</me:pop>
        <me:pop ref="Altamine1">2.92686e-11</me:pop>
        <me:pop ref="RC1.log">1.40063e-06</me:pop>
        <me:pop ref="Ring1.log">3.89568e-09</me:pop>
        <me:pop ref="Formamide1">1.58782e-05</me:pop>
        <me:pop ref="Formaldehyde.log">1.96935e-05</me:pop>
      </me:population>
      <me:population time="1e-06" logTime="-6">
        <me:pop ref="CH2OO.log">0.999954</me:pop>
        <me:pop ref="APC">8.85515e-16</me:pop>
        <me:pop ref="Altamine1">2.92713e-11</me:pop>
        <me:pop ref="RC1.log">1.404e-06</me:pop>
        <me:pop ref="Ring1.log">3.89706e-09</me:pop>
        <me:pop ref="Formamide1">2.00155e-05</me:pop>
        <me:pop ref="Formaldehyde.log">2.4824e-05</me:pop>
      </me:population>
      <me:population time="1.25893e-06" logTime="-5.9">
        <me:pop ref="CH2OO.log">0.999942</me:pop>
        <me:pop ref="APC">8.85525e-16</me:pop>
        <me:pop ref="Altamine1">2.92717e-11</me:pop>
        <me:pop ref="RC1.log">1.40484e-06</me:pop>
        <me:pop ref="Ring1.log">3.89823e-09</me:pop>
        <me:pop ref="Formamide1">2.52242e-05</me:pop>
        <me:pop ref="Formaldehyde.log">3.12831e-05</me:pop>
      </me:population>
      <me:population time="1.58489e-06" logTime="-5.8">
        <me:pop ref="CH2OO.log">0.999927</me:pop>
        <me:pop ref="APC">8.85515e-16</me:pop>
        <me:pop ref="Altamine1">2.92714e-11</me:pop>
        <me:pop ref="RC1.log">1.40496e-06</me:pop>
        <me:pop ref="Ring1.log">3.89954e-09</me:pop>
        <me:pop ref="Formamide1">3.17816e-05</me:pop>
        <me:pop ref="Formaldehyde.log">3.94147e-05</me:pop>
      </me:population>
      <me:population time="1.99526e-06" logTime="-5.7">
        <me:pop ref="CH2OO.log">0.999909</me:pop>
        <me:pop ref="APC">8.85499e-16</me:pop>
        <me:pop ref="Altamine1">2.92709e-11</me:pop>
        <me:pop ref="RC1.log">1.40495e-06</me:pop>
        <me:pop ref="Ring1.log">3.90117e-09</me:pop>
        <me:pop ref="Formamide1">4.00368e-05</me:pop>
        <me:pop ref="Formaldehyde.log">4.96516e-05</me:pop>
      </me:population>
      <me:population time="2.51189e-06" logTime="-5.6">
        <me:pop ref="CH2OO.log">0.999886</me:pop>
        <me:pop ref="APC">8.85479e-16</me:pop>
        <me:pop ref="Altamine1">2.92702e-11</me:pop>
        <me:pop ref="RC1.log">1.40491e-06</me:pop>
        <me:pop ref="Ring1.log">3.90322e-09</me:pop>
        <me:pop ref="Formamide1">5.04292e-05</me:pop>
        <me:pop ref="Formaldehyde.log">6.25388e-05</me:pop>
      </me:population>
      <me:population time="3.16228e-06" logTime="-5.5">
        <me:pop ref="CH2OO.log">0.999856</me:pop>
        <me:pop ref="APC">8.85453e-16</me:pop>
        <me:pop ref="Altamine1">2.92694e-11</me:pop>
        <me:pop ref="RC1.log">1.40487e-06</me:pop>
        <me:pop ref="Ring1.log">3.9058e-09</me:pop>
        <me:pop ref="Formamide1">6.35121e-05</me:pop>
        <me:pop ref="Formaldehyde.log">7.87624e-05</me:pop>
      </me:population>
      <me:population time="3.98107e-06" logTime="-5.4">
        <me:pop ref="CH2OO.log">0.999819</me:pop>
        <me:pop ref="APC">8.8542e-16</me:pop>
        <me:pop ref="Altamine1">2.92683e-11</me:pop>
        <me:pop ref="RC1.log">1.40482e-06</me:pop>
        <me:pop ref="Ring1.log">3.90904e-09</me:pop>
        <me:pop ref="Formamide1">7.99819e-05</me:pop>
        <me:pop ref="Formaldehyde.log">9.9186e-05</me:pop>
      </me:population>
      <me:population time="5.01187e-06" logTime="-5.3">
        <me:pop ref="CH2OO.log">0.999773</me:pop>
        <me:pop ref="APC">8.85379e-16</me:pop>
        <me:pop ref="Altamine1">2.92669e-11</me:pop>
        <me:pop ref="RC1.log">1.40476e-06</me:pop>
        <me:pop ref="Ring1.log">3.91313e-09</me:pop>
        <me:pop ref="Formamide1">0.000100715</me:pop>
        <me:pop ref="Formaldehyde.log">0.000124897</me:pop>
      </me:population>
      <me:population time="6.30957e-06" logTime="-5.2">
        <me:pop ref="CH2OO.log">0.999715</me:pop>
        <me:pop ref="APC">8.85327e-16</me:pop>
        <me:pop ref="Altamine1">2.92652e-11</me:pop>
        <me:pop ref="RC1.log">1.40467e-06</me:pop>
        <me:pop ref="Ring1.log">3.91827e-09</me:pop>
        <me:pop ref="Formamide1">0.000126816</me:pop>
        <me:pop ref="Formaldehyde.log">0.000157263</me:pop>
      </me:population>
      <me:population time="7.94328e-06" logTime="-5.1">
        <me:pop ref="CH2OO.log">0.999641</me:pop>
        <me:pop ref="APC">8.85262e-16</me:pop>
        <me:pop ref="Altamine1">2.92631e-11</me:pop>
        <me:pop ref="RC1.log">1.40457e-06</me:pop>
        <me:pop ref="Ring1.log">3.92474e-09</me:pop>
        <me:pop ref="Formamide1">0.000159672</me:pop>
        <me:pop ref="Formaldehyde.log">0.000198007</me:pop>
      </me:population>
      <me:population time="1e-05" logTime="-5">
        <me:pop ref="CH2OO.log">0.999548</me:pop>
        <me:pop ref="APC">8.8518e-16</me:pop>
        <me:pop ref="Altamine1">2.92603e-11</me:pop>
        <me:pop ref="RC1.log">1.40444e-06</me:pop>
        <me:pop ref="Ring1.log">3.93289e-09</me:pop>
        <me:pop ref="Formamide1">0.000201033</me:pop>
        <me:pop ref="Formaldehyde.log">0.000249296</me:pop>
      </me:population>
      <me:population time="1.25893e-05" logTime="-4.9">
        <me:pop ref="CH2OO.log">0.999432</me:pop>
        <me:pop ref="APC">8.85077e-16</me:pop>
        <me:pop ref="Altamine1">2.92569e-11</me:pop>
        <me:pop ref="RC1.log">1.40428e-06</me:pop>
        <me:pop ref="Ring1.log">3.94315e-09</me:pop>
        <me:pop ref="Formamide1">0.000253097</me:pop>
        <me:pop ref="Formaldehyde.log">0.000313859</me:pop>
      </me:population>
      <me:population time="1.58489e-05" logTime="-4.8">
        <me:pop ref="CH2OO.log">0.999285</me:pop>
        <me:pop ref="APC">8.84947e-16</me:pop>
        <me:pop ref="Altamine1">2.92526e-11</me:pop>
        <me:pop ref="RC1.log">1.40407e-06</me:pop>
        <me:pop ref="Ring1.log">3.95606e-09</me:pop>
        <me:pop ref="Formamide1">0.000318633</me:pop>
        <me:pop ref="Formaldehyde.log">0.000395128</me:pop>
      </me:population>
      <me:population time="1.99526e-05" logTime="-4.7">
        <me:pop ref="CH2OO.log">0.9991</me:pop>
        <me:pop ref="APC">8.84783e-16</me:pop>
        <me:pop ref="Altamine1">2.92472e-11</me:pop>
        <me:pop ref="RC1.log">1.40381e-06</me:pop>
        <me:pop ref="Ring1.log">3.97231e-09</me:pop>
        <me:pop ref="Formamide1">0.000401124</me:pop>
        <me:pop ref="Formaldehyde.log">0.000497422</me:pop>
      </me:population>
      <me:population time="2.51189e-05" logTime="-4.6">
        <me:pop ref="CH2OO.log">0.998867</me:pop>
        <me:pop ref="APC">8.84577e-16</me:pop>
        <me:pop ref="Altamine1">2.92404e-11</me:pop>
        <me:pop ref="RC1.log">1.40348e-06</me:pop>
        <me:pop ref="Ring1.log">3.99276e-09</me:pop>
        <me:pop ref="Formamide1">0.000504953</me:pop>
        <me:pop ref="Formaldehyde.log">0.000626177</me:pop>
      </me:population>
      <me:population time="3.16228e-05" logTime="-4.5">
        <me:pop ref="CH2OO.log">0.998575</me:pop>
        <me:pop ref="APC">8.84318e-16</me:pop>
        <me:pop ref="Altamine1">2.92319e-11</me:pop>
        <me:pop ref="RC1.log">1.40307e-06</me:pop>
        <me:pop ref="Ring1.log">4.0185e-09</me:pop>
        <me:pop ref="Formamide1">0.000635632</me:pop>
        <me:pop ref="Formaldehyde.log">0.000788226</me:pop>
      </me:population>
      <me:population time="3.98107e-05" logTime="-4.4">
        <me:pop ref="CH2OO.log">0.998206</me:pop>
        <me:pop ref="APC">8.83992e-16</me:pop>
        <me:pop ref="Altamine1">2.92211e-11</me:pop>
        <me:pop ref="RC1.log">1.40256e-06</me:pop>
        <me:pop ref="Ring1.log">4.0509e-09</me:pop>
        <me:pop ref="Formamide1">0.000800092</me:pop>
        <me:pop ref="Formaldehyde.log">0.000992167</me:pop>
      </me:population>
      <me:population time="5.01187e-05" logTime="-4.3">
        <me:pop ref="CH2OO.log">0.997743</me:pop>
        <me:pop ref="APC">8.83581e-16</me:pop>
        <me:pop ref="Altamine1">2.92075e-11</me:pop>
        <me:pop ref="RC1.log">1.4019e-06</me:pop>
        <me:pop ref="Ring1.log">4.09167e-09</me:pop>
        <me:pop ref="Formamide1">0.00100705</me:pop>
        <me:pop ref="Formaldehyde.log">0.00124881</me:pop>
      </me:population>
      <me:population time="6.30957e-05" logTime="-4.2">
        <me:pop ref="CH2OO.log">0.997159</me:pop>
        <me:pop ref="APC">8.83064e-16</me:pop>
        <me:pop ref="Altamine1">2.91904e-11</me:pop>
        <me:pop ref="RC1.log">1.40108e-06</me:pop>
        <me:pop ref="Ring1.log">4.14297e-09</me:pop>
        <me:pop ref="Formamide1">0.00126745</me:pop>
        <me:pop ref="Formaldehyde.log">0.00157173</me:pop>
      </me:population>
      <me:population time="7.94328e-05" logTime="-4.1">
        <me:pop ref="CH2OO.log">0.996426</me:pop>
        <me:pop ref="APC">8.82414e-16</me:pop>
        <me:pop ref="Altamine1">2.91689e-11</me:pop>
        <me:pop ref="RC1.log">1.40005e-06</me:pop>
        <me:pop ref="Ring1.log">4.20751e-09</me:pop>
        <me:pop ref="Formamide1">0.00159507</me:pop>
        <me:pop ref="Formaldehyde.log">0.00197799</me:pop>
      </me:population>
      <me:population time="0.0001" logTime="-4">
        <me:pop ref="CH2OO.log">0.995502</me:pop>
        <me:pop ref="APC">8.81597e-16</me:pop>
        <me:pop ref="Altamine1">2.91419e-11</me:pop>
        <me:pop ref="RC1.log">1.39876e-06</me:pop>
        <me:pop ref="Ring1.log">4.2887e-09</me:pop>
        <me:pop ref="Formamide1">0.00200717</me:pop>
        <me:pop ref="Formaldehyde.log">0.00248902</me:pop>
      </me:population>
      <me:population time="0.000125893" logTime="-3.9">
        <me:pop ref="CH2OO.log">0.994341</me:pop>
        <me:pop ref="APC">8.80569e-16</me:pop>
        <me:pop ref="Altamine1">2.91079e-11</me:pop>
        <me:pop ref="RC1.log">1.39712e-06</me:pop>
        <me:pop ref="Ring1.log">4.3908e-09</me:pop>
        <me:pop ref="Formamide1">0.00252543</me:pop>
        <me:pop ref="Formaldehyde.log">0.0031317</me:pop>
      </me:population>
      <me:population time="0.000158489" logTime="-3.8">
        <me:pop ref="CH2OO.log">0.992882</me:pop>
        <me:pop ref="APC">8.79276e-16</me:pop>
        <me:pop ref="Altamine1">2.90652e-11</me:pop>
        <me:pop ref="RC1.log">1.39507e-06</me:pop>
        <me:pop ref="Ring1.log">4.51916e-09</me:pop>
        <me:pop ref="Formamide1">0.00317703</me:pop>
        <me:pop ref="Formaldehyde.log">0.00393971</me:pop>
      </me:population>
      <me:population time="0.000199526" logTime="-3.7">
        <me:pop ref="CH2OO.log">0.991047</me:pop>
        <me:pop ref="APC">8.77652e-16</me:pop>
        <me:pop ref="Altamine1">2.90115e-11</me:pop>
        <me:pop ref="RC1.log">1.3925e-06</me:pop>
        <me:pop ref="Ring1.log">4.68049e-09</me:pop>
        <me:pop ref="Formamide1">0.00399597</me:pop>
        <me:pop ref="Formaldehyde.log">0.00495526</me:pop>
      </me:population>
      <me:population time="0.000251189" logTime="-3.6">
        <me:pop ref="CH2OO.log">0.988743</me:pop>
        <me:pop ref="APC">8.75611e-16</me:pop>
        <me:pop ref="Altamine1">2.8944e-11</me:pop>
        <me:pop ref="RC1.log">1.38926e-06</me:pop>
        <me:pop ref="Ring1.log">4.88317e-09</me:pop>
        <me:pop ref="Formamide1">0.00502482</me:pop>
        <me:pop ref="Formaldehyde.log">0.00623108</me:pop>
      </me:population>
      <me:population time="0.000316228" logTime="-3.5">
        <me:pop ref="CH2OO.log">0.985849</me:pop>
        <me:pop ref="APC">8.73048e-16</me:pop>
        <me:pop ref="Altamine1">2.88593e-11</me:pop>
        <me:pop ref="RC1.log">1.38519e-06</me:pop>
        <me:pop ref="Ring1.log">5.13766e-09</me:pop>
        <me:pop ref="Formamide1">0.00631665</me:pop>
        <me:pop ref="Formaldehyde.log">0.00783304</me:pop>
      </me:population>
      <me:population time="0.000398107" logTime="-3.4">
        <me:pop ref="CH2OO.log">0.982218</me:pop>
        <me:pop ref="APC">8.69832e-16</me:pop>
        <me:pop ref="Altamine1">2.8753e-11</me:pop>
        <me:pop ref="RC1.log">1.38009e-06</me:pop>
        <me:pop ref="Ring1.log">5.45699e-09</me:pop>
        <me:pop ref="Formamide1">0.0079376</me:pop>
        <me:pop ref="Formaldehyde.log">0.00984312</me:pop>
      </me:population>
      <me:population time="0.000501187" logTime="-3.3">
        <me:pop ref="CH2OO.log">0.977666</me:pop>
        <me:pop ref="APC">8.65801e-16</me:pop>
        <me:pop ref="Altamine1">2.86198e-11</me:pop>
        <me:pop ref="RC1.log">1.37369e-06</me:pop>
        <me:pop ref="Ring1.log">5.85733e-09</me:pop>
        <me:pop ref="Formamide1">0.00996977</me:pop>
        <me:pop ref="Formaldehyde.log">0.0123631</me:pop>
      </me:population>
      <me:population time="0.000630957" logTime="-3.2">
        <me:pop ref="CH2OO.log">0.971965</me:pop>
        <me:pop ref="APC">8.60753e-16</me:pop>
        <me:pop ref="Altamine1">2.84529e-11</me:pop>
        <me:pop ref="RC1.log">1.36568e-06</me:pop>
        <me:pop ref="Ring1.log">6.35868e-09</me:pop>
        <me:pop ref="Formamide1">0.0125147</me:pop>
        <me:pop ref="Formaldehyde.log">0.015519</me:pop>
      </me:population>
      <me:population time="0.000794328" logTime="-3.1">
        <me:pop ref="CH2OO.log">0.964835</me:pop>
        <me:pop ref="APC">8.54439e-16</me:pop>
        <me:pop ref="Altamine1">2.82442e-11</me:pop>
        <me:pop ref="RC1.log">1.35567e-06</me:pop>
        <me:pop ref="Ring1.log">6.9857e-09</me:pop>
        <me:pop ref="Formamide1">0.0156976</me:pop>
        <me:pop ref="Formaldehyde.log">0.0194659</me:pop>
      </me:population>
      <me:population time="0.001" logTime="-3">
        <me:pop ref="CH2OO.log">0.955934</me:pop>
        <me:pop ref="APC">8.46556e-16</me:pop>
        <me:pop ref="Altamine1">2.79836e-11</me:pop>
        <me:pop ref="RC1.log">1.34316e-06</me:pop>
        <me:pop ref="Ring1.log">7.76853e-09</me:pop>
        <me:pop ref="Formamide1">0.0196713</me:pop>
        <me:pop ref="Formaldehyde.log">0.0243936</me:pop>
      </me:population>
      <me:population time="0.00125893" logTime="-2.9">
        <me:pop ref="CH2OO.log">0.944844</me:pop>
        <me:pop ref="APC">8.36735e-16</me:pop>
        <me:pop ref="Altamine1">2.7659e-11</me:pop>
        <me:pop ref="RC1.log">1.32758e-06</me:pop>
        <me:pop ref="Ring1.log">8.74379e-09</me:pop>
        <me:pop ref="Formamide1">0.0246219</me:pop>
        <me:pop ref="Formaldehyde.log">0.0305327</me:pop>
      </me:population>
      <me:population time="0.00158489" logTime="-2.8">
        <me:pop ref="CH2OO.log">0.931066</me:pop>
        <me:pop ref="APC">8.24533e-16</me:pop>
        <me:pop ref="Altamine1">2.72556e-11</me:pop>
        <me:pop ref="RC1.log">1.30822e-06</me:pop>
        <me:pop ref="Ring1.log">9.9555e-09</me:pop>
        <me:pop ref="Formamide1">0.0307727</me:pop>
        <me:pop ref="Formaldehyde.log">0.0381601</me:pop>
      </me:population>
      <me:population time="0.00199526" logTime="-2.7">
        <me:pop ref="CH2OO.log">0.914005</me:pop>
        <me:pop ref="APC">8.09425e-16</me:pop>
        <me:pop ref="Altamine1">2.67562e-11</me:pop>
        <me:pop ref="RC1.log">1.28425e-06</me:pop>
        <me:pop ref="Ring1.log">1.14559e-08</me:pop>
        <me:pop ref="Formamide1">0.0383888</me:pop>
        <me:pop ref="Formaldehyde.log">0.0476045</me:pop>
      </me:population>
      <me:population time="0.00251189" logTime="-2.6">
        <me:pop ref="CH2OO.log">0.892971</me:pop>
        <me:pop ref="APC">7.90798e-16</me:pop>
        <me:pop ref="Altamine1">2.61405e-11</me:pop>
        <me:pop ref="RC1.log">1.25469e-06</me:pop>
        <me:pop ref="Ring1.log">1.33057e-08</me:pop>
        <me:pop ref="Formamide1">0.0477787</me:pop>
        <me:pop ref="Formaldehyde.log">0.0592486</me:pop>
      </me:population>
      <me:population time="0.00316228" logTime="-2.5">
        <me:pop ref="CH2OO.log">0.867178</me:pop>
        <me:pop ref="APC">7.67955e-16</me:pop>
        <me:pop ref="Altamine1">2.53854e-11</me:pop>
        <me:pop ref="RC1.log">1.21845e-06</me:pop>
        <me:pop ref="Ring1.log">1.55741e-08</me:pop>
        <me:pop ref="Formamide1">0.0592933</me:pop>
        <me:pop ref="Formaldehyde.log">0.0735274</me:pop>
      </me:population>
      <me:population time="0.00398107" logTime="-2.4">
        <me:pop ref="CH2OO.log">0.835763</me:pop>
        <me:pop ref="APC">7.40135e-16</me:pop>
        <me:pop ref="Altamine1">2.44658e-11</me:pop>
        <me:pop ref="RC1.log">1.17431e-06</me:pop>
        <me:pop ref="Ring1.log">1.83368e-08</me:pop>
        <me:pop ref="Formamide1">0.0733176</me:pop>
        <me:pop ref="Formaldehyde.log">0.0909183</me:pop>
      </me:population>
      <me:population time="0.00501187" logTime="-2.3">
        <me:pop ref="CH2OO.log">0.797827</me:pop>
        <me:pop ref="APC">7.06539e-16</me:pop>
        <me:pop ref="Altamine1">2.33552e-11</me:pop>
        <me:pop ref="RC1.log">1.12101e-06</me:pop>
        <me:pop ref="Ring1.log">2.16731e-08</me:pop>
        <me:pop ref="Formamide1">0.090253</me:pop>
        <me:pop ref="Formaldehyde.log">0.111919</me:pop>
      </me:population>
      <me:population time="0.00630957" logTime="-2.2">
        <me:pop ref="CH2OO.log">0.752507</me:pop>
        <me:pop ref="APC">6.66405e-16</me:pop>
        <me:pop ref="Altamine1">2.20286e-11</me:pop>
        <me:pop ref="RC1.log">1.05733e-06</me:pop>
        <me:pop ref="Ring1.log">2.56587e-08</me:pop>
        <me:pop ref="Formamide1">0.110485</me:pop>
        <me:pop ref="Formaldehyde.log">0.137008</me:pop>
      </me:population>
      <me:population time="0.00794328" logTime="-2.1">
        <me:pop ref="CH2OO.log">0.699094</me:pop>
        <me:pop ref="APC">6.19104e-16</me:pop>
        <me:pop ref="Altamine1">2.0465e-11</me:pop>
        <me:pop ref="RC1.log">9.8228e-07</me:pop>
        <me:pop ref="Ring1.log">3.0356e-08</me:pop>
        <me:pop ref="Formamide1">0.134329</me:pop>
        <me:pop ref="Formaldehyde.log">0.166576</me:pop>
      </me:population>
      <me:population time="0.01" logTime="-2">
        <me:pop ref="CH2OO.log">0.63721</me:pop>
        <me:pop ref="APC">5.643e-16</me:pop>
        <me:pop ref="Altamine1">1.86534e-11</me:pop>
        <me:pop ref="RC1.log">8.95328e-07</me:pop>
        <me:pop ref="Ring1.log">3.57984e-08</me:pop>
        <me:pop ref="Formamide1">0.161955</me:pop>
        <me:pop ref="Formaldehyde.log">0.200834</me:pop>
      </me:population>
      <me:population time="0.0125893" logTime="-1.9">
        <me:pop ref="CH2OO.log">0.56703</me:pop>
        <me:pop ref="APC">5.0215e-16</me:pop>
        <me:pop ref="Altamine1">1.6599e-11</me:pop>
        <me:pop ref="RC1.log">7.9672e-07</me:pop>
        <me:pop ref="Ring1.log">4.19703e-08</me:pop>
        <me:pop ref="Formamide1">0.193284</me:pop>
        <me:pop ref="Formaldehyde.log">0.239685</me:pop>
      </me:population>
      <me:population time="0.0158489" logTime="-1.8">
        <me:pop ref="CH2OO.log">0.489563</me:pop>
        <me:pop ref="APC">4.33547e-16</me:pop>
        <me:pop ref="Altamine1">1.43313e-11</me:pop>
        <me:pop ref="RC1.log">6.87873e-07</me:pop>
        <me:pop ref="Ring1.log">4.8783e-08</me:pop>
        <me:pop ref="Formamide1">0.227867</me:pop>
        <me:pop ref="Formaldehyde.log">0.282569</me:pop>
      </me:population>
      <me:population time="0.0199526" logTime="-1.7">
        <me:pop ref="CH2OO.log">0.406904</me:pop>
        <me:pop ref="APC">3.60346e-16</me:pop>
        <me:pop ref="Altamine1">1.19115e-11</me:pop>
        <me:pop ref="RC1.log">5.71731e-07</me:pop>
        <me:pop ref="Ring1.log">5.60524e-08</me:pop>
        <me:pop ref="Formamide1">0.264767</me:pop>
        <me:pop ref="Formaldehyde.log">0.328328</me:pop>
      </me:population>
      <me:population time="0.0251189" logTime="-1.6">
        <me:pop ref="CH2OO.log">0.322389</me:pop>
        <me:pop ref="APC">2.85501e-16</me:pop>
        <me:pop ref="Altamine1">9.43748e-12</me:pop>
        <me:pop ref="RC1.log">4.52981e-07</me:pop>
        <me:pop ref="Ring1.log">6.3485e-08</me:pop>
        <me:pop ref="Formamide1">0.302496</me:pop>
        <me:pop ref="Formaldehyde.log">0.375114</me:pop>
      </me:population>
      <me:population time="0.0316228" logTime="-1.5">
        <me:pop ref="CH2OO.log">0.240485</me:pop>
        <me:pop ref="APC">2.12968e-16</me:pop>
        <me:pop ref="Altamine1">7.03985e-12</me:pop>
        <me:pop ref="RC1.log">3.37899e-07</me:pop>
        <me:pop ref="Ring1.log">7.0688e-08</me:pop>
        <me:pop ref="Formamide1">0.33906</me:pop>
        <me:pop ref="Formaldehyde.log">0.420455</me:pop>
      </me:population>
      <me:population time="0.0398107" logTime="-1.4">
        <me:pop ref="CH2OO.log">0.166278</me:pop>
        <me:pop ref="APC">1.47253e-16</me:pop>
        <me:pop ref="Altamine1">4.86756e-12</me:pop>
        <me:pop ref="RC1.log">2.33633e-07</me:pop>
        <me:pop ref="Ring1.log">7.7214e-08</me:pop>
        <me:pop ref="Formamide1">0.372187</me:pop>
        <me:pop ref="Formaldehyde.log">0.461535</me:pop>
      </me:population>
      <me:population time="0.0501187" logTime="-1.3">
        <me:pop ref="CH2OO.log">0.104494</me:pop>
        <me:pop ref="APC">9.25375e-17</me:pop>
        <me:pop ref="Altamine1">3.0589e-12</me:pop>
        <me:pop ref="RC1.log">1.46821e-07</me:pop>
        <me:pop ref="Ring1.log">8.26476e-08</me:pop>
        <me:pop ref="Formamide1">0.399769</me:pop>
        <me:pop ref="Formaldehyde.log">0.495738</me:pop>
      </me:population>
      <me:population time="0.0630957" logTime="-1.2">
        <me:pop ref="CH2OO.log">0.0582247</me:pop>
        <me:pop ref="APC">5.15626e-17</me:pop>
        <me:pop ref="Altamine1">1.70445e-12</me:pop>
        <me:pop ref="RC1.log">8.18101e-08</me:pop>
        <me:pop ref="Ring1.log">8.67166e-08</me:pop>
        <me:pop ref="Formamide1">0.420424</me:pop>
        <me:pop ref="Formaldehyde.log">0.521351</me:pop>
      </me:population>
      <me:population time="0.0794328" logTime="-1.1">
        <me:pop ref="CH2OO.log">0.0278845</me:pop>
        <me:pop ref="APC">2.46939e-17</me:pop>
        <me:pop ref="Altamine1">8.16278e-13</me:pop>
        <me:pop ref="RC1.log">3.91798e-08</me:pop>
        <me:pop ref="Ring1.log">8.93849e-08</me:pop>
        <me:pop ref="Formamide1">0.433968</me:pop>
        <me:pop ref="Formaldehyde.log">0.538147</me:pop>
      </me:population>
      <me:population time="0.1" logTime="-1">
        <me:pop ref="CH2OO.log">0.0110364</me:pop>
        <me:pop ref="APC">9.77362e-18</me:pop>
        <me:pop ref="Altamine1">3.23075e-13</me:pop>
        <me:pop ref="RC1.log">1.5507e-08</me:pop>
        <me:pop ref="Ring1.log">9.08666e-08</me:pop>
        <me:pop ref="Formamide1">0.441489</me:pop>
        <me:pop ref="Formaldehyde.log">0.547474</me:pop>
      </me:population>
      <me:population time="0.125893" logTime="-0.9">
        <me:pop ref="CH2OO.log">0.0034361</me:pop>
        <me:pop ref="APC">3.04294e-18</me:pop>
        <me:pop ref="Altamine1">1.00587e-13</me:pop>
        <me:pop ref="RC1.log">4.82798e-09</me:pop>
        <me:pop ref="Ring1.log">9.1535e-08</me:pop>
        <me:pop ref="Formamide1">0.444882</me:pop>
        <me:pop ref="Formaldehyde.log">0.551681</me:pop>
      </me:population>
      <me:population time="0.158489" logTime="-0.8">
        <me:pop ref="CH2OO.log">0.000790844</me:pop>
        <me:pop ref="APC">7.00356e-19</me:pop>
        <me:pop ref="Altamine1">2.31508e-14</me:pop>
        <me:pop ref="RC1.log">1.1112e-09</me:pop>
        <me:pop ref="Ring1.log">9.17676e-08</me:pop>
        <me:pop ref="Formamide1">0.446063</me:pop>
        <me:pop ref="Formaldehyde.log">0.553146</me:pop>
      </me:population>
      <me:population time="0.199526" logTime="-0.7">
        <me:pop ref="CH2OO.log">0.000124431</me:pop>
        <me:pop ref="APC">1.10193e-19</me:pop>
        <me:pop ref="Altamine1">3.64253e-15</me:pop>
        <me:pop ref="RC1.log">1.74835e-10</me:pop>
        <me:pop ref="Ring1.log">9.18262e-08</me:pop>
        <me:pop ref="Formamide1">0.446361</me:pop>
        <me:pop ref="Formaldehyde.log">0.553515</me:pop>
      </me:population>
      <me:population time="0.251189" logTime="-0.6">
        <me:pop ref="CH2OO.log">1.21285e-05</me:pop>
        <me:pop ref="APC">1.07407e-20</me:pop>
        <me:pop ref="Altamine1">3.55043e-16</me:pop>
        <me:pop ref="RC1.log">1.70414e-11</me:pop>
        <me:pop ref="Ring1.log">9.18361e-08</me:pop>
        <me:pop ref="Formamide1">0.446411</me:pop>
        <me:pop ref="Formaldehyde.log">0.553577</me:pop>
      </me:population>
      <me:population time="0.316228" logTime="-0.5">
        <me:pop ref="CH2OO.log">6.46961e-07</me:pop>
        <me:pop ref="APC">5.72936e-22</me:pop>
        <me:pop ref="Altamine1">1.89389e-17</me:pop>
        <me:pop ref="RC1.log">9.09029e-13</me:pop>
        <me:pop ref="Ring1.log">9.18371e-08</me:pop>
        <me:pop ref="Formamide1">0.446416</me:pop>
        <me:pop ref="Formaldehyde.log">0.553583</me:pop>
      </me:population>
      <me:population time="0.398107" logTime="-0.4">
        <me:pop ref="CH2OO.log">1.61569e-08</me:pop>
        <me:pop ref="APC">1.43082e-23</me:pop>
        <me:pop ref="Altamine1">4.7297e-19</me:pop>
        <me:pop ref="RC1.log">2.27016e-14</me:pop>
        <me:pop ref="Ring1.log">9.18371e-08</me:pop>
        <me:pop ref="Formamide1">0.446416</me:pop>
        <me:pop ref="Formaldehyde.log">0.553584</me:pop>
      </me:population>
      <me:population time="0.501187" logTime="-0.3">
        <me:pop ref="CH2OO.log">1.55204e-10</me:pop>
        <me:pop ref="APC">1.37446e-25</me:pop>
        <me:pop ref="Altamine1">4.5436e-21</me:pop>
        <me:pop ref="RC1.log">2.18074e-16</me:pop>
        <me:pop ref="Ring1.log">9.18371e-08</me:pop>
        <me:pop ref="Formamide1">0.446416</me:pop>
        <me:pop ref="Formaldehyde.log">0.553584</me:pop>
      </me:population>
      <me:population time="0.630957" logTime="-0.2">
        <me:pop ref="CH2OO.log">4.47795e-13</me:pop>
        <me:pop ref="APC">3.96558e-28</me:pop>
        <me:pop ref="Altamine1">1.33319e-23</me:pop>
        <me:pop ref="RC1.log">6.29186e-19</me:pop>
        <me:pop ref="Ring1.log">9.18371e-08</me:pop>
        <me:pop ref="Formamide1">0.446416</me:pop>
        <me:pop ref="Formaldehyde.log">0.553584</me:pop>
      </me:population>
      <me:population time="0.794328" logTime="-0.1">
        <me:pop ref="CH2OO.log">2.84204e-16</me:pop>
        <me:pop ref="APC">2.51773e-31</me:pop>
        <me:pop ref="Altamine1">2.31687e-25</me:pop>
        <me:pop ref="RC1.log">3.99328e-22</me:pop>
        <me:pop ref="Ring1.log">9.18371e-08</me:pop>
        <me:pop ref="Formamide1">0.446416</me:pop>
        <me:pop ref="Formaldehyde.log">0.553584</me:pop>
      </me:population>
      <me:population time="1" logTime="0">
        <me:pop ref="CH2OO.log">2.68089e-20</me:pop>
        <me:pop ref="APC">1.12082e-34</me:pop>
        <me:pop ref="Altamine1">2.23369e-25</me:pop>
        <me:pop ref="RC1.log">3.76686e-26</me:pop>
        <me:pop ref="Ring1.log">9.18371e-08</me:pop>
        <me:pop ref="Formamide1">0.446416</me:pop>
        <me:pop ref="Formaldehyde.log">0.553584</me:pop>
      </me:population>
      <me:population time="1.25893" logTime="0.1">
        <me:pop ref="CH2OO.log">2.29437e-25</me:pop>
        <me:pop ref="APC">8.83412e-35</me:pop>
        <me:pop ref="Altamine1">2.23368e-25</me:pop>
        <me:pop ref="RC1.log">3.22377e-31</me:pop>
        <me:pop ref="Ring1.log">9.18371e-08</me:pop>
        <me:pop ref="Formamide1">0.446416</me:pop>
        <me:pop ref="Formaldehyde.log">0.553584</me:pop>
      </me:population>
      <me:population time="1.58489" logTime="0.2">
        <me:pop ref="CH2OO.log">9.57004e-32</me:pop>
        <me:pop ref="APC">8.8341e-35</me:pop>
        <me:pop ref="Altamine1">2.23368e-25</me:pop>
        <me:pop ref="RC1.log">1.34466e-37</me:pop>
        <me:pop ref="Ring1.log">9.18371e-08</me:pop>
        <me:pop ref="Formamide1">0.446416</me:pop>
        <me:pop ref="Formaldehyde.log">0.553584</me:pop>
      </me:population>
      <me:population time="1.99526" logTime="0.3">
        <me:pop ref="CH2OO.log">1.12012e-39</me:pop>
        <me:pop ref="APC">8.8341e-35</me:pop>
        <me:pop ref="Altamine1">2.23368e-25</me:pop>
        <me:pop ref="RC1.log">1.94985e-45</me:pop>
        <me:pop ref="Ring1.log">9.18371e-08</me:pop>
        <me:pop ref="Formamide1">0.446416</me:pop>
        <me:pop ref="Formaldehyde.log">0.553584</me:pop>
      </me:population>
      <me:population time="2.51189" logTime="0.4">
        <me:pop ref="CH2OO.log">2.30342e-40</me:pop>
        <me:pop ref="APC">8.8341e-35</me:pop>
        <me:pop ref="Altamine1">2.23368e-25</me:pop>
        <me:pop ref="RC1.log">6.99635e-46</me:pop>
        <me:pop ref="Ring1.log">9.18371e-08</me:pop>
        <me:pop ref="Formamide1">0.446416</me:pop>
        <me:pop ref="Formaldehyde.log">0.553584</me:pop>
      </me:population>
      <me:population time="3.16228" logTime="0.5">
        <me:pop ref="CH2OO.log">2.30342e-40</me:pop>
        <me:pop ref="APC">8.8341e-35</me:pop>
        <me:pop ref="Altamine1">2.23368e-25</me:pop>
        <me:pop ref="RC1.log">6.99635e-46</me:pop>
        <me:pop ref="Ring1.log">9.18371e-08</me:pop>
        <me:pop ref="Formamide1">0.446416</me:pop>
        <me:pop ref="Formaldehyde.log">0.553584</me:pop>
      </me:population>
      <me:population time="3.98107" logTime="0.6">
        <me:pop ref="CH2OO.log">2.30342e-40</me:pop>
        <me:pop ref="APC">8.8341e-35</me:pop>
        <me:pop ref="Altamine1">2.23368e-25</me:pop>
        <me:pop ref="RC1.log">6.99635e-46</me:pop>
        <me:pop ref="Ring1.log">9.18371e-08</me:pop>
        <me:pop ref="Formamide1">0.446416</me:pop>
        <me:pop ref="Formaldehyde.log">0.553584</me:pop>
      </me:population>
      <me:population time="5.01187" logTime="0.7">
        <me:pop ref="CH2OO.log">2.30342e-40</me:pop>
        <me:pop ref="APC">8.8341e-35</me:pop>
        <me:pop ref="Altamine1">2.23368e-25</me:pop>
        <me:pop ref="RC1.log">6.99635e-46</me:pop>
        <me:pop ref="Ring1.log">9.18371e-08</me:pop>
        <me:pop ref="Formamide1">0.446416</me:pop>
        <me:pop ref="Formaldehyde.log">0.553584</me:pop>
      </me:population>
      <me:population time="6.30957" logTime="0.8">
        <me:pop ref="CH2OO.log">2.30342e-40</me:pop>
        <me:pop ref="APC">8.8341e-35</me:pop>
        <me:pop ref="Altamine1">2.23368e-25</me:pop>
        <me:pop ref="RC1.log">6.99635e-46</me:pop>
        <me:pop ref="Ring1.log">9.18371e-08</me:pop>
        <me:pop ref="Formamide1">0.446416</me:pop>
        <me:pop ref="Formaldehyde.log">0.553584</me:pop>
      </me:population>
      <me:population time="7.94328" logTime="0.9">
        <me:pop ref="CH2OO.log">2.30342e-40</me:pop>
        <me:pop ref="APC">8.8341e-35</me:pop>
        <me:pop ref="Altamine1">2.23368e-25</me:pop>
        <me:pop ref="RC1.log">6.99635e-46</me:pop>
        <me:pop ref="Ring1.log">9.18371e-08</me:pop>
        <me:pop ref="Formamide1">0.446416</me:pop>
        <me:pop ref="Formaldehyde.log">0.553584</me:pop>
      </me:population>
      <me:population time="10" logTime="1">
        <me:pop ref="CH2OO.log">2.30342e-40</me:pop>
        <me:pop ref="APC">8.8341e-35</me:pop>
        <me:pop ref="Altamine1">2.23368e-25</me:pop>
        <me:pop ref="RC1.log">6.99635e-46</me:pop>
        <me:pop ref="Ring1.log">9.18371e-08</me:pop>
        <me:pop ref="Formamide1">0.446416</me:pop>
        <me:pop ref="Formaldehyde.log">0.553584</me:pop>
      </me:population>
      <me:population time="12.5893" logTime="1.1">
        <me:pop ref="CH2OO.log">2.30342e-40</me:pop>
        <me:pop ref="APC">8.8341e-35</me:pop>
        <me:pop ref="Altamine1">2.23368e-25</me:pop>
        <me:pop ref="RC1.log">6.99635e-46</me:pop>
        <me:pop ref="Ring1.log">9.18371e-08</me:pop>
        <me:pop ref="Formamide1">0.446416</me:pop>
        <me:pop ref="Formaldehyde.log">0.553584</me:pop>
      </me:population>
      <me:population time="15.8489" logTime="1.2">
        <me:pop ref="CH2OO.log">2.30342e-40</me:pop>
        <me:pop ref="APC">8.8341e-35</me:pop>
        <me:pop ref="Altamine1">2.23368e-25</me:pop>
        <me:pop ref="RC1.log">6.99635e-46</me:pop>
        <me:pop ref="Ring1.log">9.18371e-08</me:pop>
        <me:pop ref="Formamide1">0.446416</me:pop>
        <me:pop ref="Formaldehyde.log">0.553584</me:pop>
      </me:population>
      <me:population time="19.9526" logTime="1.3">
        <me:pop ref="CH2OO.log">2.30342e-40</me:pop>
        <me:pop ref="APC">8.8341e-35</me:pop>
        <me:pop ref="Altamine1">2.23368e-25</me:pop>
        <me:pop ref="RC1.log">6.99635e-46</me:pop>
        <me:pop ref="Ring1.log">9.18371e-08</me:pop>
        <me:pop ref="Formamide1">0.446416</me:pop>
        <me:pop ref="Formaldehyde.log">0.553584</me:pop>
      </me:population>
      <me:population time="25.1189" logTime="1.4">
        <me:pop ref="CH2OO.log">2.30342e-40</me:pop>
        <me:pop ref="APC">8.8341e-35</me:pop>
        <me:pop ref="Altamine1">2.23368e-25</me:pop>
        <me:pop ref="RC1.log">6.99635e-46</me:pop>
        <me:pop ref="Ring1.log">9.18371e-08</me:pop>
        <me:pop ref="Formamide1">0.446416</me:pop>
        <me:pop ref="Formaldehyde.log">0.553584</me:pop>
      </me:population>
      <me:population time="31.6228" logTime="1.5">
        <me:pop ref="CH2OO.log">2.30342e-40</me:pop>
        <me:pop ref="APC">8.8341e-35</me:pop>
        <me:pop ref="Altamine1">2.23368e-25</me:pop>
        <me:pop ref="RC1.log">6.99635e-46</me:pop>
        <me:pop ref="Ring1.log">9.18371e-08</me:pop>
        <me:pop ref="Formamide1">0.446416</me:pop>
        <me:pop ref="Formaldehyde.log">0.553584</me:pop>
      </me:population>
      <me:population time="39.8107" logTime="1.6">
        <me:pop ref="CH2OO.log">2.30342e-40</me:pop>
        <me:pop ref="APC">8.8341e-35</me:pop>
        <me:pop ref="Altamine1">2.23368e-25</me:pop>
        <me:pop ref="RC1.log">6.99635e-46</me:pop>
        <me:pop ref="Ring1.log">9.18371e-08</me:pop>
        <me:pop ref="Formamide1">0.446416</me:pop>
        <me:pop ref="Formaldehyde.log">0.553584</me:pop>
      </me:population>
      <me:population time="50.1187" logTime="1.7">
        <me:pop ref="CH2OO.log">2.30342e-40</me:pop>
        <me:pop ref="APC">8.8341e-35</me:pop>
        <me:pop ref="Altamine1">2.23368e-25</me:pop>
        <me:pop ref="RC1.log">6.99635e-46</me:pop>
        <me:pop ref="Ring1.log">9.18371e-08</me:pop>
        <me:pop ref="Formamide1">0.446416</me:pop>
        <me:pop ref="Formaldehyde.log">0.553584</me:pop>
      </me:population>
      <me:population time="63.0957" logTime="1.8">
        <me:pop ref="CH2OO.log">2.30342e-40</me:pop>
        <me:pop ref="APC">8.8341e-35</me:pop>
        <me:pop ref="Altamine1">2.23368e-25</me:pop>
        <me:pop ref="RC1.log">6.99635e-46</me:pop>
        <me:pop ref="Ring1.log">9.18371e-08</me:pop>
        <me:pop ref="Formamide1">0.446416</me:pop>
        <me:pop ref="Formaldehyde.log">0.553584</me:pop>
      </me:population>
      <me:population time="79.4328" logTime="1.9">
        <me:pop ref="CH2OO.log">2.30342e-40</me:pop>
        <me:pop ref="APC">8.8341e-35</me:pop>
        <me:pop ref="Altamine1">2.23367e-25</me:pop>
        <me:pop ref="RC1.log">6.99635e-46</me:pop>
        <me:pop ref="Ring1.log">9.18371e-08</me:pop>
        <me:pop ref="Formamide1">0.446416</me:pop>
        <me:pop ref="Formaldehyde.log">0.553584</me:pop>
      </me:population>
      <me:population time="100" logTime="2">
        <me:pop ref="CH2OO.log">2.30342e-40</me:pop>
        <me:pop ref="APC">8.8341e-35</me:pop>
        <me:pop ref="Altamine1">2.23367e-25</me:pop>
        <me:pop ref="RC1.log">6.99635e-46</me:pop>
        <me:pop ref="Ring1.log">9.18371e-08</me:pop>
        <me:pop ref="Formamide1">0.446416</me:pop>
        <me:pop ref="Formaldehyde.log">0.553584</me:pop>
      </me:population>
      <me:population time="125.893" logTime="2.1">
        <me:pop ref="CH2OO.log">2.30342e-40</me:pop>
        <me:pop ref="APC">8.8341e-35</me:pop>
        <me:pop ref="Altamine1">2.23367e-25</me:pop>
        <me:pop ref="RC1.log">6.99635e-46</me:pop>
        <me:pop ref="Ring1.log">9.18371e-08</me:pop>
        <me:pop ref="Formamide1">0.446416</me:pop>
        <me:pop ref="Formaldehyde.log">0.553584</me:pop>
      </me:population>
      <me:population time="158.489" logTime="2.2">
        <me:pop ref="CH2OO.log">2.30342e-40</me:pop>
        <me:pop ref="APC">8.8341e-35</me:pop>
        <me:pop ref="Altamine1">2.23367e-25</me:pop>
        <me:pop ref="RC1.log">6.99635e-46</me:pop>
        <me:pop ref="Ring1.log">9.18371e-08</me:pop>
        <me:pop ref="Formamide1">0.446416</me:pop>
        <me:pop ref="Formaldehyde.log">0.553584</me:pop>
      </me:population>
      <me:population time="199.526" logTime="2.3">
        <me:pop ref="CH2OO.log">2.30342e-40</me:pop>
        <me:pop ref="APC">8.8341e-35</me:pop>
        <me:pop ref="Altamine1">2.23367e-25</me:pop>
        <me:pop ref="RC1.log">6.99635e-46</me:pop>
        <me:pop ref="Ring1.log">9.18371e-08</me:pop>
        <me:pop ref="Formamide1">0.446416</me:pop>
        <me:pop ref="Formaldehyde.log">0.553584</me:pop>
      </me:population>
      <me:population time="251.189" logTime="2.4">
        <me:pop ref="CH2OO.log">2.30342e-40</me:pop>
        <me:pop ref="APC">8.8341e-35</me:pop>
        <me:pop ref="Altamine1">2.23367e-25</me:pop>
        <me:pop ref="RC1.log">6.99635e-46</me:pop>
        <me:pop ref="Ring1.log">9.18371e-08</me:pop>
        <me:pop ref="Formamide1">0.446416</me:pop>
        <me:pop ref="Formaldehyde.log">0.553584</me:pop>
      </me:population>
      <me:population time="316.228" logTime="2.5">
        <me:pop ref="CH2OO.log">2.30342e-40</me:pop>
        <me:pop ref="APC">8.8341e-35</me:pop>
        <me:pop ref="Altamine1">2.23367e-25</me:pop>
        <me:pop ref="RC1.log">6.99635e-46</me:pop>
        <me:pop ref="Ring1.log">9.18371e-08</me:pop>
        <me:pop ref="Formamide1">0.446416</me:pop>
        <me:pop ref="Formaldehyde.log">0.553584</me:pop>
      </me:population>
      <me:population time="398.107" logTime="2.6">
        <me:pop ref="CH2OO.log">2.30342e-40</me:pop>
        <me:pop ref="APC">8.8341e-35</me:pop>
        <me:pop ref="Altamine1">2.23366e-25</me:pop>
        <me:pop ref="RC1.log">6.99635e-46</me:pop>
        <me:pop ref="Ring1.log">9.18371e-08</me:pop>
        <me:pop ref="Formamide1">0.446416</me:pop>
        <me:pop ref="Formaldehyde.log">0.553584</me:pop>
      </me:population>
      <me:population time="501.187" logTime="2.7">
        <me:pop ref="CH2OO.log">2.30342e-40</me:pop>
        <me:pop ref="APC">8.8341e-35</me:pop>
        <me:pop ref="Altamine1">2.23366e-25</me:pop>
        <me:pop ref="RC1.log">6.99635e-46</me:pop>
        <me:pop ref="Ring1.log">9.18371e-08</me:pop>
        <me:pop ref="Formamide1">0.446416</me:pop>
        <me:pop ref="Formaldehyde.log">0.553584</me:pop>
      </me:population>
      <me:population time="630.957" logTime="2.8">
        <me:pop ref="CH2OO.log">2.30342e-40</me:pop>
        <me:pop ref="APC">8.8341e-35</me:pop>
        <me:pop ref="Altamine1">2.23365e-25</me:pop>
        <me:pop ref="RC1.log">6.99635e-46</me:pop>
        <me:pop ref="Ring1.log">9.18371e-08</me:pop>
        <me:pop ref="Formamide1">0.446416</me:pop>
        <me:pop ref="Formaldehyde.log">0.553584</me:pop>
      </me:population>
      <me:population time="794.328" logTime="2.9">
        <me:pop ref="CH2OO.log">2.30342e-40</me:pop>
        <me:pop ref="APC">8.8341e-35</me:pop>
        <me:pop ref="Altamine1">2.23365e-25</me:pop>
        <me:pop ref="RC1.log">6.99635e-46</me:pop>
        <me:pop ref="Ring1.log">9.18371e-08</me:pop>
        <me:pop ref="Formamide1">0.446416</me:pop>
        <me:pop ref="Formaldehyde.log">0.553584</me:pop>
      </me:population>
      <me:population time="1000" logTime="3">
        <me:pop ref="CH2OO.log">2.30342e-40</me:pop>
        <me:pop ref="APC">8.8341e-35</me:pop>
        <me:pop ref="Altamine1">2.23364e-25</me:pop>
        <me:pop ref="RC1.log">6.99635e-46</me:pop>
        <me:pop ref="Ring1.log">9.18371e-08</me:pop>
        <me:pop ref="Formamide1">0.446416</me:pop>
        <me:pop ref="Formaldehyde.log">0.553584</me:pop>
      </me:population>
      <me:population time="1258.93" logTime="3.1">
        <me:pop ref="CH2OO.log">2.30342e-40</me:pop>
        <me:pop ref="APC">8.8341e-35</me:pop>
        <me:pop ref="Altamine1">2.23363e-25</me:pop>
        <me:pop ref="RC1.log">6.99635e-46</me:pop>
        <me:pop ref="Ring1.log">9.18371e-08</me:pop>
        <me:pop ref="Formamide1">0.446416</me:pop>
        <me:pop ref="Formaldehyde.log">0.553584</me:pop>
      </me:population>
      <me:population time="1584.89" logTime="3.2">
        <me:pop ref="CH2OO.log">2.30342e-40</me:pop>
        <me:pop ref="APC">8.8341e-35</me:pop>
        <me:pop ref="Altamine1">2.23362e-25</me:pop>
        <me:pop ref="RC1.log">6.99635e-46</me:pop>
        <me:pop ref="Ring1.log">9.18371e-08</me:pop>
        <me:pop ref="Formamide1">0.446416</me:pop>
        <me:pop ref="Formaldehyde.log">0.553584</me:pop>
      </me:population>
      <me:population time="1995.26" logTime="3.3">
        <me:pop ref="CH2OO.log">2.30342e-40</me:pop>
        <me:pop ref="APC">8.8341e-35</me:pop>
        <me:pop ref="Altamine1">2.2336e-25</me:pop>
        <me:pop ref="RC1.log">6.99635e-46</me:pop>
        <me:pop ref="Ring1.log">9.18371e-08</me:pop>
        <me:pop ref="Formamide1">0.446416</me:pop>
        <me:pop ref="Formaldehyde.log">0.553584</me:pop>
      </me:population>
      <me:population time="2511.89" logTime="3.4">
        <me:pop ref="CH2OO.log">2.30342e-40</me:pop>
        <me:pop ref="APC">8.8341e-35</me:pop>
        <me:pop ref="Altamine1">2.23358e-25</me:pop>
        <me:pop ref="RC1.log">6.99635e-46</me:pop>
        <me:pop ref="Ring1.log">9.18371e-08</me:pop>
        <me:pop ref="Formamide1">0.446416</me:pop>
        <me:pop ref="Formaldehyde.log">0.553584</me:pop>
      </me:population>
      <me:population time="3162.28" logTime="3.5">
        <me:pop ref="CH2OO.log">2.30342e-40</me:pop>
        <me:pop ref="APC">8.8341e-35</me:pop>
        <me:pop ref="Altamine1">2.23356e-25</me:pop>
        <me:pop ref="RC1.log">6.99635e-46</me:pop>
        <me:pop ref="Ring1.log">9.18371e-08</me:pop>
        <me:pop ref="Formamide1">0.446416</me:pop>
        <me:pop ref="Formaldehyde.log">0.553584</me:pop>
      </me:population>
      <me:population time="3981.07" logTime="3.6">
        <me:pop ref="CH2OO.log">2.30342e-40</me:pop>
        <me:pop ref="APC">8.8341e-35</me:pop>
        <me:pop ref="Altamine1">2.23353e-25</me:pop>
        <me:pop ref="RC1.log">6.99635e-46</me:pop>
        <me:pop ref="Ring1.log">9.18371e-08</me:pop>
        <me:pop ref="Formamide1">0.446416</me:pop>
        <me:pop ref="Formaldehyde.log">0.553584</me:pop>
      </me:population>
      <me:population time="5011.87" logTime="3.7">
        <me:pop ref="CH2OO.log">2.30342e-40</me:pop>
        <me:pop ref="APC">8.8341e-35</me:pop>
        <me:pop ref="Altamine1">2.23349e-25</me:pop>
        <me:pop ref="RC1.log">6.99635e-46</me:pop>
        <me:pop ref="Ring1.log">9.18371e-08</me:pop>
        <me:pop ref="Formamide1">0.446416</me:pop>
        <me:pop ref="Formaldehyde.log">0.553584</me:pop>
      </me:population>
      <me:population time="6309.57" logTime="3.8">
        <me:pop ref="CH2OO.log">2.30342e-40</me:pop>
        <me:pop ref="APC">8.8341e-35</me:pop>
        <me:pop ref="Altamine1">2.23344e-25</me:pop>
        <me:pop ref="RC1.log">6.99635e-46</me:pop>
        <me:pop ref="Ring1.log">9.18371e-08</me:pop>
        <me:pop ref="Formamide1">0.446416</me:pop>
        <me:pop ref="Formaldehyde.log">0.553584</me:pop>
      </me:population>
      <me:population time="7943.28" logTime="3.9">
        <me:pop ref="CH2OO.log">2.30342e-40</me:pop>
        <me:pop ref="APC">8.8341e-35</me:pop>
        <me:pop ref="Altamine1">2.23338e-25</me:pop>
        <me:pop ref="RC1.log">6.99635e-46</me:pop>
        <me:pop ref="Ring1.log">9.18371e-08</me:pop>
        <me:pop ref="Formamide1">0.446416</me:pop>
        <me:pop ref="Formaldehyde.log">0.553584</me:pop>
      </me:population>
      <me:population time="10000" logTime="4">
        <me:pop ref="CH2OO.log">2.30342e-40</me:pop>
        <me:pop ref="APC">8.8341e-35</me:pop>
        <me:pop ref="Altamine1">2.2333e-25</me:pop>
        <me:pop ref="RC1.log">6.99635e-46</me:pop>
        <me:pop ref="Ring1.log">9.18371e-08</me:pop>
        <me:pop ref="Formamide1">0.446416</me:pop>
        <me:pop ref="Formaldehyde.log">0.553584</me:pop>
      </me:population>
      <me:population time="12589.3" logTime="4.1">
        <me:pop ref="CH2OO.log">2.30342e-40</me:pop>
        <me:pop ref="APC">8.83409e-35</me:pop>
        <me:pop ref="Altamine1">2.2332e-25</me:pop>
        <me:pop ref="RC1.log">6.99635e-46</me:pop>
        <me:pop ref="Ring1.log">9.18371e-08</me:pop>
        <me:pop ref="Formamide1">0.446416</me:pop>
        <me:pop ref="Formaldehyde.log">0.553584</me:pop>
      </me:population>
      <me:population time="15848.9" logTime="4.2">
        <me:pop ref="CH2OO.log">2.30342e-40</me:pop>
        <me:pop ref="APC">8.83409e-35</me:pop>
        <me:pop ref="Altamine1">2.23308e-25</me:pop>
        <me:pop ref="RC1.log">6.99634e-46</me:pop>
        <me:pop ref="Ring1.log">9.18371e-08</me:pop>
        <me:pop ref="Formamide1">0.446416</me:pop>
        <me:pop ref="Formaldehyde.log">0.553584</me:pop>
      </me:population>
      <me:population time="19952.6" logTime="4.3">
        <me:pop ref="CH2OO.log">2.30342e-40</me:pop>
        <me:pop ref="APC">8.83409e-35</me:pop>
        <me:pop ref="Altamine1">2.23292e-25</me:pop>
        <me:pop ref="RC1.log">6.99634e-46</me:pop>
        <me:pop ref="Ring1.log">9.18371e-08</me:pop>
        <me:pop ref="Formamide1">0.446416</me:pop>
        <me:pop ref="Formaldehyde.log">0.553584</me:pop>
      </me:population>
      <me:population time="25118.9" logTime="4.4">
        <me:pop ref="CH2OO.log">2.30341e-40</me:pop>
        <me:pop ref="APC">8.83409e-35</me:pop>
        <me:pop ref="Altamine1">2.23273e-25</me:pop>
        <me:pop ref="RC1.log">6.99634e-46</me:pop>
        <me:pop ref="Ring1.log">9.18371e-08</me:pop>
        <me:pop ref="Formamide1">0.446416</me:pop>
        <me:pop ref="Formaldehyde.log">0.553584</me:pop>
      </me:population>
      <me:population time="31622.8" logTime="4.5">
        <me:pop ref="CH2OO.log">2.30341e-40</me:pop>
        <me:pop ref="APC">8.83409e-35</me:pop>
        <me:pop ref="Altamine1">2.23248e-25</me:pop>
        <me:pop ref="RC1.log">6.99634e-46</me:pop>
        <me:pop ref="Ring1.log">9.1837e-08</me:pop>
        <me:pop ref="Formamide1">0.446416</me:pop>
        <me:pop ref="Formaldehyde.log">0.553584</me:pop>
      </me:population>
      <me:population time="39810.7" logTime="4.6">
        <me:pop ref="CH2OO.log">2.30341e-40</me:pop>
        <me:pop ref="APC">8.83409e-35</me:pop>
        <me:pop ref="Altamine1">2.23217e-25</me:pop>
        <me:pop ref="RC1.log">6.99634e-46</me:pop>
        <me:pop ref="Ring1.log">9.1837e-08</me:pop>
        <me:pop ref="Formamide1">0.446416</me:pop>
        <me:pop ref="Formaldehyde.log">0.553584</me:pop>
      </me:population>
      <me:population time="50118.7" logTime="4.7">
        <me:pop ref="CH2OO.log">2.30341e-40</me:pop>
        <me:pop ref="APC">8.83408e-35</me:pop>
        <me:pop ref="Altamine1">2.23178e-25</me:pop>
        <me:pop ref="RC1.log">6.99633e-46</me:pop>
        <me:pop ref="Ring1.log">9.1837e-08</me:pop>
        <me:pop ref="Formamide1">0.446416</me:pop>
        <me:pop ref="Formaldehyde.log">0.553584</me:pop>
      </me:population>
      <me:population time="63095.7" logTime="4.8">
        <me:pop ref="CH2OO.log">2.30341e-40</me:pop>
        <me:pop ref="APC">8.83408e-35</me:pop>
        <me:pop ref="Altamine1">2.23129e-25</me:pop>
        <me:pop ref="RC1.log">6.99633e-46</me:pop>
        <me:pop ref="Ring1.log">9.18369e-08</me:pop>
        <me:pop ref="Formamide1">0.446416</me:pop>
        <me:pop ref="Formaldehyde.log">0.553584</me:pop>
      </me:population>
      <me:population time="79432.8" logTime="4.9">
        <me:pop ref="CH2OO.log">2.30341e-40</me:pop>
        <me:pop ref="APC">8.83407e-35</me:pop>
        <me:pop ref="Altamine1">2.23067e-25</me:pop>
        <me:pop ref="RC1.log">6.99633e-46</me:pop>
        <me:pop ref="Ring1.log">9.18369e-08</me:pop>
        <me:pop ref="Formamide1">0.446416</me:pop>
        <me:pop ref="Formaldehyde.log">0.553584</me:pop>
      </me:population>
      <me:population time="100000" logTime="5">
        <me:pop ref="CH2OO.log">2.30341e-40</me:pop>
        <me:pop ref="APC">8.83406e-35</me:pop>
        <me:pop ref="Altamine1">2.22989e-25</me:pop>
        <me:pop ref="RC1.log">6.99632e-46</me:pop>
        <me:pop ref="Ring1.log">9.18368e-08</me:pop>
        <me:pop ref="Formamide1">0.446416</me:pop>
        <me:pop ref="Formaldehyde.log">0.553584</me:pop>
      </me:population>
    </me:populationList>
    <me:rateList T="298.15" conc="1.29552e+18" bathGas="N2" units="s-1">
      <me:warning> WARNING: Chemically significant eigenvalues (CSE) not well separated from internal energy relaxation eigenvals (IEREs).  The last CSE = -1.34658e+07 and the first IERE = -5.08683e+07 (last CSE)/(first IERE) ratio = 0.264719, which is less than an order of magnitude  Results obtained from Bartis Widom eigenvalue-vector analysis may be unreliable </me:warning>
      <me:firstOrderLoss ref="APC">-1.34658e+07</me:firstOrderLoss>
      <me:firstOrderLoss ref="Altamine1">-3.40717e-17</me:firstOrderLoss>
      <me:firstOrderLoss ref="CH2OO.log">-53.5078</me:firstOrderLoss>
      <me:firstOrderLoss ref="RC1.log">-7.14797e+06</me:firstOrderLoss>
      <me:firstOrderLoss ref="Ring1.log">-3.90643e-11</me:firstOrderLoss>
      <me:firstOrderRate fromRef="APC" toRef="Altamine1" reactionType="isomerization">7.68238e-15</me:firstOrderRate>
      <me:firstOrderRate fromRef="APC" toRef="CH2OO.log" reactionType="isomerization">7.43259e-86</me:firstOrderRate>
      <me:firstOrderRate fromRef="APC" toRef="RC1.log" reactionType="isomerization">1.59696e-87</me:firstOrderRate>
      <me:firstOrderRate fromRef="APC" toRef="Ring1.log" reactionType="isomerization">3.00951e-72</me:firstOrderRate>
      <me:firstOrderRate fromRef="Altamine1" toRef="APC" reactionType="isomerization">2.42588e-22</me:firstOrderRate>
      <me:firstOrderRate fromRef="Altamine1" toRef="CH2OO.log" reactionType="isomerization">1.92179e-103</me:firstOrderRate>
      <me:firstOrderRate fromRef="Altamine1" toRef="RC1.log" reactionType="isomerization">-2.28625e-103</me:firstOrderRate>
      <me:firstOrderRate fromRef="Altamine1" toRef="Ring1.log" reactionType="isomerization">-3.02374e-85</me:firstOrderRate>
      <me:firstOrderRate fromRef="CH2OO.log" toRef="APC" reactionType="isomerization">1.17135e-08</me:firstOrderRate>
      <me:firstOrderRate fromRef="CH2OO.log" toRef="Altamine1" reactionType="isomerization">9.59128e-19</me:firstOrderRate>
      <me:firstOrderRate fromRef="CH2OO.log" toRef="RC1.log" reactionType="isomerization">10.0434</me:firstOrderRate>
      <me:firstOrderRate fromRef="CH2OO.log" toRef="Ring1.log" reactionType="isomerization">3.23799e-06</me:firstOrderRate>
      <me:firstOrderRate fromRef="RC1.log" toRef="APC" reactionType="isomerization">0.000150563</me:firstOrderRate>
      <me:firstOrderRate fromRef="RC1.log" toRef="Altamine1" reactionType="isomerization">-6.82613e-13</me:firstOrderRate>
      <me:firstOrderRate fromRef="RC1.log" toRef="CH2OO.log" reactionType="isomerization">6.00842e+06</me:firstOrderRate>
      <me:firstOrderRate fromRef="RC1.log" toRef="Ring1.log" reactionType="isomerization">0.64104</me:firstOrderRate>
      <me:firstOrderRate fromRef="Ring1.log" toRef="APC" reactionType="isomerization">1.29532e-20</me:firstOrderRate>
      <me:firstOrderRate fromRef="Ring1.log" toRef="Altamine1" reactionType="isomerization">-4.12145e-26</me:firstOrderRate>
      <me:firstOrderRate fromRef="Ring1.log" toRef="CH2OO.log" reactionType="isomerization">8.84325e-32</me:firstOrderRate>
      <me:firstOrderRate fromRef="Ring1.log" toRef="RC1.log" reactionType="isomerization">2.92644e-32</me:firstOrderRate>
      <me:firstOrderRate fromRef="APC" toRef="Formamide1+CO" reactionType="irreversible">1.30331e+07</me:firstOrderRate>
      <me:firstOrderRate fromRef="Altamine1" toRef="Formamide1+CO" reactionType="irreversible">3.40152e-17</me:firstOrderRate>
      <me:firstOrderRate fromRef="CH2OO.log" toRef="Formamide1+CO" reactionType="irreversible">19.3936</me:firstOrderRate>
      <me:firstOrderRate fromRef="RC1.log" toRef="Formamide1+CO" reactionType="irreversible">524035</me:firstOrderRate>
      <me:firstOrderRate fromRef="Ring1.log" toRef="Formamide1+CO" reactionType="irreversible">2.29049e-11</me:firstOrderRate>
      <me:firstOrderRate fromRef="APC" toRef="Formaldehyde.log+IsoC1.log" reactionType="irreversible">1.63103e-88</me:firstOrderRate>
      <me:firstOrderRate fromRef="Altamine1" toRef="Formaldehyde.log+IsoC1.log" reactionType="irreversible">3.2318e-91</me:firstOrderRate>
      <me:firstOrderRate fromRef="CH2OO.log" toRef="Formaldehyde.log+IsoC1.log" reactionType="irreversible">24.0777</me:firstOrderRate>
      <me:firstOrderRate fromRef="RC1.log" toRef="Formaldehyde.log+IsoC1.log" reactionType="irreversible">629558</me:firstOrderRate>
      <me:firstOrderRate fromRef="Ring1.log" toRef="Formaldehyde.log+IsoC1.log" reactionType="irreversible">1.6156e-11</me:firstOrderRate>
    </me:rateList>
    <me:eigenvalueList number="3226" selection="12">
      <me:eigenvalue>-2.52286e+08</me:eigenvalue>
      <me:eigenvalue>-2.27077e+08</me:eigenvalue>
      <me:eigenvalue>-2.04586e+08</me:eigenvalue>
      <me:eigenvalue>-1.85588e+08</me:eigenvalue>
      <me:eigenvalue>-1.70566e+08</me:eigenvalue>
      <me:eigenvalue>-1.5522e+08</me:eigenvalue>
      <me:eigenvalue>-1.27171e+08</me:eigenvalue>
      <me:eigenvalue>-3.28588e+07</me:eigenvalue>
      <me:eigenvalue>-1.67102e+07</me:eigenvalue>
      <me:eigenvalue>-45.5497</me:eigenvalue>
      <me:eigenvalue>-4.0536e-11</me:eigenvalue>
      <me:eigenvalue>-3.40758e-17</me:eigenvalue>
    </me:eigenvalueList>
    <me:populationList T="298.15" conc="3.2388e+18">
      <me:population time="1e-10" logTime="-10">
        <me:pop ref="CH2OO.log">1</me:pop>
        <me:pop ref="APC">5.7649e-16</me:pop>
        <me:pop ref="Altamine1">1.8665e-11</me:pop>
        <me:pop ref="RC1.log">9.58198e-08</me:pop>
        <me:pop ref="Ring1.log">2.31096e-09</me:pop>
        <me:pop ref="Formamide1">7.9521e-10</me:pop>
        <me:pop ref="Formaldehyde.log">9.9871e-10</me:pop>
      </me:population>
      <me:population time="1.25893e-10" logTime="-9.9">
        <me:pop ref="CH2OO.log">1</me:pop>
        <me:pop ref="APC">6.38131e-16</me:pop>
        <me:pop ref="Altamine1">2.07156e-11</me:pop>
        <me:pop ref="RC1.log">9.6893e-08</me:pop>
        <me:pop ref="Ring1.log">2.58091e-09</me:pop>
        <me:pop ref="Formamide1">1.15302e-09</me:pop>
        <me:pop ref="Formaldehyde.log">1.44709e-09</me:pop>
      </me:population>
      <me:population time="1.58489e-10" logTime="-9.8">
        <me:pop ref="CH2OO.log">1</me:pop>
        <me:pop ref="APC">6.92642e-16</me:pop>
        <me:pop ref="Altamine1">2.25429e-11</me:pop>
        <me:pop ref="RC1.log">9.81993e-08</me:pop>
        <me:pop ref="Ring1.log">2.82795e-09</me:pop>
        <me:pop ref="Formamide1">1.6465e-09</me:pop>
        <me:pop ref="Formaldehyde.log">2.06411e-09</me:pop>
      </me:population>
      <me:population time="1.99526e-10" logTime="-9.7">
        <me:pop ref="CH2OO.log">1</me:pop>
        <me:pop ref="APC">7.37599e-16</me:pop>
        <me:pop ref="Altamine1">2.4063e-11</me:pop>
        <me:pop ref="RC1.log">9.981e-08</me:pop>
        <me:pop ref="Ring1.log">3.03992e-09</me:pop>
        <me:pop ref="Formamide1">2.31411e-09</me:pop>
        <me:pop ref="Formaldehyde.log">2.89726e-09</me:pop>
      </me:population>
      <me:population time="2.51189e-10" logTime="-9.6">
        <me:pop ref="CH2OO.log">1</me:pop>
        <me:pop ref="APC">7.71882e-16</me:pop>
        <me:pop ref="Altamine1">2.52337e-11</me:pop>
        <me:pop ref="RC1.log">1.01798e-07</me:pop>
        <me:pop ref="Ring1.log">3.2093e-09</me:pop>
        <me:pop ref="Formamide1">3.20098e-09</me:pop>
        <me:pop ref="Formaldehyde.log">4.00234e-09</me:pop>
      </me:population>
      <me:population time="3.16228e-10" logTime="-9.5">
        <me:pop ref="CH2OO.log">1</me:pop>
        <me:pop ref="APC">7.95948e-16</me:pop>
        <me:pop ref="Altamine1">2.6065e-11</me:pop>
        <me:pop ref="RC1.log">1.04246e-07</me:pop>
        <me:pop ref="Ring1.log">3.33512e-09</me:pop>
        <me:pop ref="Formamide1">4.36027e-09</me:pop>
        <me:pop ref="Formaldehyde.log">5.44524e-09</me:pop>
      </me:population>
      <me:population time="3.98107e-10" logTime="-9.4">
        <me:pop ref="CH2OO.log">1</me:pop>
        <me:pop ref="APC">8.11625e-16</me:pop>
        <me:pop ref="Altamine1">2.66142e-11</me:pop>
        <me:pop ref="RC1.log">1.07247e-07</me:pop>
        <me:pop ref="Ring1.log">3.42302e-09</me:pop>
        <me:pop ref="Formamide1">5.85619e-09</me:pop>
        <me:pop ref="Formaldehyde.log">7.30565e-09</me:pop>
      </me:population>
      <me:population time="5.01187e-10" logTime="-9.3">
        <me:pop ref="CH2OO.log">1</me:pop>
        <me:pop ref="APC">8.21464e-16</me:pop>
        <me:pop ref="Altamine1">2.69647e-11</me:pop>
        <me:pop ref="RC1.log">1.10912e-07</me:pop>
        <me:pop ref="Ring1.log">3.48303e-09</me:pop>
        <me:pop ref="Formamide1">7.7687e-09</me:pop>
        <me:pop ref="Formaldehyde.log">9.68289e-09</me:pop>
      </me:population>
      <me:population time="6.30957e-10" logTime="-9.2">
        <me:pop ref="CH2OO.log">1</me:pop>
        <me:pop ref="APC">8.27923e-16</me:pop>
        <me:pop ref="Altamine1">2.71987e-11</me:pop>
        <me:pop ref="RC1.log">1.15367e-07</me:pop>
        <me:pop ref="Ring1.log">3.52591e-09</me:pop>
        <me:pop ref="Formamide1">1.01999e-08</me:pop>
        <me:pop ref="Formaldehyde.log">1.27037e-08</me:pop>
      </me:population>
      <me:population time="7.94328e-10" logTime="-9.1">
        <me:pop ref="CH2OO.log">1</me:pop>
        <me:pop ref="APC">8.32779e-16</me:pop>
        <me:pop ref="Altamine1">2.73767e-11</me:pop>
        <me:pop ref="RC1.log">1.20762e-07</me:pop>
        <me:pop ref="Ring1.log">3.56007e-09</me:pop>
        <me:pop ref="Formamide1">1.32812e-08</me:pop>
        <me:pop ref="Formaldehyde.log">1.65313e-08</me:pop>
      </me:population>
      <me:population time="1e-09" logTime="-9">
        <me:pop ref="CH2OO.log">1</me:pop>
        <me:pop ref="APC">8.36984e-16</me:pop>
        <me:pop ref="Altamine1">2.75316e-11</me:pop>
        <me:pop ref="RC1.log">1.27274e-07</me:pop>
        <me:pop ref="Ring1.log">3.59031e-09</me:pop>
        <me:pop ref="Formamide1">1.71814e-08</me:pop>
        <me:pop ref="Formaldehyde.log">2.1375e-08</me:pop>
      </me:population>
      <me:population time="1.25893e-09" logTime="-8.9">
        <me:pop ref="CH2OO.log">1</me:pop>
        <me:pop ref="APC">8.40879e-16</me:pop>
        <me:pop ref="Altamine1">2.76751e-11</me:pop>
        <me:pop ref="RC1.log">1.35114e-07</me:pop>
        <me:pop ref="Ring1.log">3.61842e-09</me:pop>
        <me:pop ref="Formamide1">2.21154e-08</me:pop>
        <me:pop ref="Formaldehyde.log">2.75015e-08</me:pop>
      </me:population>
      <me:population time="1.58489e-09" logTime="-8.8">
        <me:pop ref="CH2OO.log">1</me:pop>
        <me:pop ref="APC">8.44498e-16</me:pop>
        <me:pop ref="Altamine1">2.78085e-11</me:pop>
        <me:pop ref="RC1.log">1.44539e-07</me:pop>
        <me:pop ref="Ring1.log">3.64454e-09</me:pop>
        <me:pop ref="Formamide1">2.8355e-08</me:pop>
        <me:pop ref="Formaldehyde.log">3.52478e-08</me:pop>
      </me:population>
      <me:population time="1.99526e-09" logTime="-8.7">
        <me:pop ref="CH2OO.log">1</me:pop>
        <me:pop ref="APC">8.47783e-16</me:pop>
        <me:pop ref="Altamine1">2.79296e-11</me:pop>
        <me:pop ref="RC1.log">1.55867e-07</me:pop>
        <me:pop ref="Ring1.log">3.66827e-09</me:pop>
        <me:pop ref="Formamide1">3.62425e-08</me:pop>
        <me:pop ref="Formaldehyde.log">4.50386e-08</me:pop>
      </me:population>
      <me:population time="2.51189e-09" logTime="-8.6">
        <me:pop ref="CH2OO.log">1</me:pop>
        <me:pop ref="APC">8.50685e-16</me:pop>
        <me:pop ref="Altamine1">2.80366e-11</me:pop>
        <me:pop ref="RC1.log">1.6949e-07</me:pop>
        <me:pop ref="Ring1.log">3.68928e-09</me:pop>
        <me:pop ref="Formamide1">4.62088e-08</me:pop>
        <me:pop ref="Formaldehyde.log">5.74082e-08</me:pop>
      </me:population>
      <me:population time="3.16228e-09" logTime="-8.5">
        <me:pop ref="CH2OO.log">1</me:pop>
        <me:pop ref="APC">8.53195e-16</me:pop>
        <me:pop ref="Altamine1">2.81291e-11</me:pop>
        <me:pop ref="RC1.log">1.85899e-07</me:pop>
        <me:pop ref="Ring1.log">3.7075e-09</me:pop>
        <me:pop ref="Formamide1">5.87958e-08</me:pop>
        <me:pop ref="Formaldehyde.log">7.30287e-08</me:pop>
      </me:population>
      <me:population time="3.98107e-09" logTime="-8.4">
        <me:pop ref="CH2OO.log">1</me:pop>
        <me:pop ref="APC">8.55347e-16</me:pop>
        <me:pop ref="Altamine1">2.82085e-11</me:pop>
        <me:pop ref="RC1.log">2.05696e-07</me:pop>
        <me:pop ref="Ring1.log">3.72315e-09</me:pop>
        <me:pop ref="Formamide1">7.46852e-08</me:pop>
        <me:pop ref="Formaldehyde.log">9.2746e-08</me:pop>
      </me:population>
      <me:population time="5.01187e-09" logTime="-8.3">
        <me:pop ref="CH2OO.log">1</me:pop>
        <me:pop ref="APC">8.57202e-16</me:pop>
        <me:pop ref="Altamine1">2.82769e-11</me:pop>
        <me:pop ref="RC1.log">2.29627e-07</me:pop>
        <me:pop ref="Ring1.log">3.73666e-09</me:pop>
        <me:pop ref="Formamide1">9.47358e-08</me:pop>
        <me:pop ref="Formaldehyde.log">1.17625e-07</me:pop>
      </me:population>
      <me:population time="6.30957e-09" logTime="-8.2">
        <me:pop ref="CH2OO.log">0.999999</me:pop>
        <me:pop ref="APC">8.58839e-16</me:pop>
        <me:pop ref="Altamine1">2.83373e-11</me:pop>
        <me:pop ref="RC1.log">2.58598e-07</me:pop>
        <me:pop ref="Ring1.log">3.74862e-09</me:pop>
        <me:pop ref="Formamide1">1.20029e-07</me:pop>
        <me:pop ref="Formaldehyde.log">1.49007e-07</me:pop>
      </me:population>
      <me:population time="7.94328e-09" logTime="-8.1">
        <me:pop ref="CH2OO.log">0.999999</me:pop>
        <me:pop ref="APC">8.60349e-16</me:pop>
        <me:pop ref="Altamine1">2.83929e-11</me:pop>
        <me:pop ref="RC1.log">2.93686e-07</me:pop>
        <me:pop ref="Ring1.log">3.75968e-09</me:pop>
        <me:pop ref="Formamide1">1.5193e-07</me:pop>
        <me:pop ref="Formaldehyde.log">1.88585e-07</me:pop>
      </me:population>
      <me:population time="1e-08" logTime="-8">
        <me:pop ref="CH2OO.log">0.999999</me:pop>
        <me:pop ref="APC">8.61833e-16</me:pop>
        <me:pop ref="Altamine1">2.84476e-11</me:pop>
        <me:pop ref="RC1.log">3.36125e-07</me:pop>
        <me:pop ref="Ring1.log">3.77057e-09</me:pop>
        <me:pop ref="Formamide1">1.92161e-07</me:pop>
        <me:pop ref="Formaldehyde.log">2.38495e-07</me:pop>
      </me:population>
      <me:population time="1.25893e-08" logTime="-7.9">
        <me:pop ref="CH2OO.log">0.999999</me:pop>
        <me:pop ref="APC">8.63399e-16</me:pop>
        <me:pop ref="Altamine1">2.85053e-11</me:pop>
        <me:pop ref="RC1.log">3.87254e-07</me:pop>
        <me:pop ref="Ring1.log">3.7821e-09</me:pop>
        <me:pop ref="Formamide1">2.42899e-07</me:pop>
        <me:pop ref="Formaldehyde.log">3.01436e-07</me:pop>
      </me:population>
      <me:population time="1.58489e-08" logTime="-7.8">
        <me:pop ref="CH2OO.log">0.999999</me:pop>
        <me:pop ref="APC">8.6515e-16</me:pop>
        <me:pop ref="Altamine1">2.85698e-11</me:pop>
        <me:pop ref="RC1.log">4.48405e-07</me:pop>
        <me:pop ref="Ring1.log">3.79502e-09</me:pop>
        <me:pop ref="Formamide1">3.06898e-07</me:pop>
        <me:pop ref="Formaldehyde.log">3.80821e-07</me:pop>
      </me:population>
      <me:population time="1.99526e-08" logTime="-7.7">
        <me:pop ref="CH2OO.log">0.999999</me:pop>
        <me:pop ref="APC">8.67167e-16</me:pop>
        <me:pop ref="Altamine1">2.86442e-11</me:pop>
        <me:pop ref="RC1.log">5.20735e-07</me:pop>
        <me:pop ref="Ring1.log">3.80996e-09</me:pop>
        <me:pop ref="Formamide1">3.87644e-07</me:pop>
        <me:pop ref="Formaldehyde.log">4.80974e-07</me:pop>
      </me:population>
      <me:population time="2.51189e-08" logTime="-7.6">
        <me:pop ref="CH2OO.log">0.999998</me:pop>
        <me:pop ref="APC">8.69501e-16</me:pop>
        <me:pop ref="Altamine1">2.87302e-11</me:pop>
        <me:pop ref="RC1.log">6.04995e-07</me:pop>
        <me:pop ref="Ring1.log">3.82728e-09</me:pop>
        <me:pop ref="Formamide1">4.89555e-07</me:pop>
        <me:pop ref="Formaldehyde.log">6.07367e-07</me:pop>
      </me:population>
      <me:population time="3.16228e-08" logTime="-7.5">
        <me:pop ref="CH2OO.log">0.999998</me:pop>
        <me:pop ref="APC">8.72162e-16</me:pop>
        <me:pop ref="Altamine1">2.88282e-11</me:pop>
        <me:pop ref="RC1.log">7.01231e-07</me:pop>
        <me:pop ref="Ring1.log">3.84713e-09</me:pop>
        <me:pop ref="Formamide1">6.18226e-07</me:pop>
        <me:pop ref="Formaldehyde.log">7.66933e-07</me:pop>
      </me:population>
      <me:population time="3.98107e-08" logTime="-7.4">
        <me:pop ref="CH2OO.log">0.999997</me:pop>
        <me:pop ref="APC">8.75126e-16</me:pop>
        <me:pop ref="Altamine1">2.89374e-11</me:pop>
        <me:pop ref="RC1.log">8.08419e-07</me:pop>
        <me:pop ref="Ring1.log">3.86938e-09</me:pop>
        <me:pop ref="Formamide1">7.80743e-07</me:pop>
        <me:pop ref="Formaldehyde.log">9.68448e-07</me:pop>
      </me:population>
      <me:population time="5.01187e-08" logTime="-7.3">
        <me:pop ref="CH2OO.log">0.999997</me:pop>
        <me:pop ref="APC">8.78324e-16</me:pop>
        <me:pop ref="Altamine1">2.90553e-11</me:pop>
        <me:pop ref="RC1.log">9.24091e-07</me:pop>
        <me:pop ref="Ring1.log">3.89361e-09</me:pop>
        <me:pop ref="Formamide1">9.86068e-07</me:pop>
        <me:pop ref="Formaldehyde.log">1.22302e-06</me:pop>
      </me:population>
      <me:population time="6.30957e-08" logTime="-7.2">
        <me:pop ref="CH2OO.log">0.999996</me:pop>
        <me:pop ref="APC">8.81641e-16</me:pop>
        <me:pop ref="Altamine1">2.91775e-11</me:pop>
        <me:pop ref="RC1.log">1.04406e-06</me:pop>
        <me:pop ref="Ring1.log">3.9191e-09</me:pop>
        <me:pop ref="Formamide1">1.24553e-06</me:pop>
        <me:pop ref="Formaldehyde.log">1.54466e-06</me:pop>
      </me:population>
      <me:population time="7.94328e-08" logTime="-7.1">
        <me:pop ref="CH2OO.log">0.999995</me:pop>
        <me:pop ref="APC">8.84913e-16</me:pop>
        <me:pop ref="Altamine1">2.92981e-11</me:pop>
        <me:pop ref="RC1.log">1.16241e-06</me:pop>
        <me:pop ref="Ring1.log">3.94479e-09</me:pop>
        <me:pop ref="Formamide1">1.57341e-06</me:pop>
        <me:pop ref="Formaldehyde.log">1.95108e-06</me:pop>
      </me:population>
      <me:population time="1e-07" logTime="-7">
        <me:pop ref="CH2OO.log">0.999994</me:pop>
        <me:pop ref="APC">8.87945e-16</me:pop>
        <me:pop ref="Altamine1">2.94098e-11</me:pop>
        <me:pop ref="RC1.log">1.27207e-06</me:pop>
        <me:pop ref="Ring1.log">3.96943e-09</me:pop>
        <me:pop ref="Formamide1">1.98766e-06</me:pop>
        <me:pop ref="Formaldehyde.log">2.46451e-06</me:pop>
      </me:population>
      <me:population time="1.25893e-07" logTime="-6.9">
        <me:pop ref="CH2OO.log">0.999993</me:pop>
        <me:pop ref="APC">8.90541e-16</me:pop>
        <me:pop ref="Altamine1">2.95054e-11</me:pop>
        <me:pop ref="RC1.log">1.36598e-06</me:pop>
        <me:pop ref="Ring1.log">3.9918e-09</me:pop>
        <me:pop ref="Formamide1">2.51085e-06</me:pop>
        <me:pop ref="Formaldehyde.log">3.11289e-06</me:pop>
      </me:population>
      <me:population time="1.58489e-07" logTime="-6.8">
        <me:pop ref="CH2OO.log">0.999991</me:pop>
        <me:pop ref="APC">8.92554e-16</me:pop>
        <me:pop ref="Altamine1">2.95796e-11</me:pop>
        <me:pop ref="RC1.log">1.43884e-06</me:pop>
        <me:pop ref="Ring1.log">4.01109e-09</me:pop>
        <me:pop ref="Formamide1">3.17122e-06</me:pop>
        <me:pop ref="Formaldehyde.log">3.93121e-06</me:pop>
      </me:population>
      <me:population time="1.99526e-07" logTime="-6.7">
        <me:pop ref="CH2OO.log">0.99999</me:pop>
        <me:pop ref="APC">8.93934e-16</me:pop>
        <me:pop ref="Altamine1">2.96304e-11</me:pop>
        <me:pop ref="RC1.log">1.48877e-06</me:pop>
        <me:pop ref="Ring1.log">4.02718e-09</me:pop>
        <me:pop ref="Formamide1">4.00415e-06</me:pop>
        <me:pop ref="Formaldehyde.log">4.96333e-06</me:pop>
      </me:population>
      <me:population time="2.51189e-07" logTime="-6.6">
        <me:pop ref="CH2OO.log">0.999987</me:pop>
        <me:pop ref="APC">8.94742e-16</me:pop>
        <me:pop ref="Altamine1">2.96602e-11</me:pop>
        <me:pop ref="RC1.log">1.51807e-06</me:pop>
        <me:pop ref="Ring1.log">4.04087e-09</me:pop>
        <me:pop ref="Formamide1">5.054e-06</me:pop>
        <me:pop ref="Formaldehyde.log">6.2642e-06</me:pop>
      </me:population>
      <me:population time="3.16228e-07" logTime="-6.5">
        <me:pop ref="CH2OO.log">0.999984</me:pop>
        <me:pop ref="APC">8.95131e-16</me:pop>
        <me:pop ref="Altamine1">2.96746e-11</me:pop>
        <me:pop ref="RC1.log">1.53223e-06</me:pop>
        <me:pop ref="Ring1.log">4.05366e-09</me:pop>
        <me:pop ref="Formamide1">6.37655e-06</me:pop>
        <me:pop ref="Formaldehyde.log">7.90295e-06</me:pop>
      </me:population>
      <me:population time="3.98107e-07" logTime="-6.4">
        <me:pop ref="CH2OO.log">0.99998</me:pop>
        <me:pop ref="APC">8.95276e-16</me:pop>
        <me:pop ref="Altamine1">2.96799e-11</me:pop>
        <me:pop ref="RC1.log">1.5376e-06</me:pop>
        <me:pop ref="Ring1.log">4.06732e-09</me:pop>
        <me:pop ref="Formamide1">8.04199e-06</me:pop>
        <me:pop ref="Formaldehyde.log">9.96656e-06</me:pop>
      </me:population>
      <me:population time="5.01187e-07" logTime="-6.3">
        <me:pop ref="CH2OO.log">0.999976</me:pop>
        <me:pop ref="APC">8.95314e-16</me:pop>
        <me:pop ref="Altamine1">2.96813e-11</me:pop>
        <me:pop ref="RC1.log">1.5391e-06</me:pop>
        <me:pop ref="Ring1.log">4.08348e-09</me:pop>
        <me:pop ref="Formamide1">1.01389e-05</me:pop>
        <me:pop ref="Formaldehyde.log">1.25647e-05</me:pop>
      </me:population>
      <me:population time="6.30957e-07" logTime="-6.2">
        <me:pop ref="CH2OO.log">0.99997</me:pop>
        <me:pop ref="APC">8.95316e-16</me:pop>
        <me:pop ref="Altamine1">2.96814e-11</me:pop>
        <me:pop ref="RC1.log">1.53939e-06</me:pop>
        <me:pop ref="Ring1.log">4.10351e-09</me:pop>
        <me:pop ref="Formamide1">1.27787e-05</me:pop>
        <me:pop ref="Formaldehyde.log">1.58357e-05</me:pop>
      </me:population>
      <me:population time="7.94328e-07" logTime="-6.1">
        <me:pop ref="CH2OO.log">0.999962</me:pop>
        <me:pop ref="APC">8.95311e-16</me:pop>
        <me:pop ref="Altamine1">2.96813e-11</me:pop>
        <me:pop ref="RC1.log">1.53941e-06</me:pop>
        <me:pop ref="Ring1.log">4.12867e-09</me:pop>
        <me:pop ref="Formamide1">1.6102e-05</me:pop>
        <me:pop ref="Formaldehyde.log">1.99536e-05</me:pop>
      </me:population>
      <me:population time="1e-06" logTime="-6">
        <me:pop ref="CH2OO.log">0.999953</me:pop>
        <me:pop ref="APC">8.95302e-16</me:pop>
        <me:pop ref="Altamine1">2.9681e-11</me:pop>
        <me:pop ref="RC1.log">1.5394e-06</me:pop>
        <me:pop ref="Ring1.log">4.16033e-09</me:pop>
        <me:pop ref="Formamide1">2.02858e-05</me:pop>
        <me:pop ref="Formaldehyde.log">2.51376e-05</me:pop>
      </me:population>
      <me:population time="1.25893e-06" logTime="-5.9">
        <me:pop ref="CH2OO.log">0.999941</me:pop>
        <me:pop ref="APC">8.95292e-16</me:pop>
        <me:pop ref="Altamine1">2.96806e-11</me:pop>
        <me:pop ref="RC1.log">1.53938e-06</me:pop>
        <me:pop ref="Ring1.log">4.20019e-09</me:pop>
        <me:pop ref="Formamide1">2.55529e-05</me:pop>
        <me:pop ref="Formaldehyde.log">3.16639e-05</me:pop>
      </me:population>
      <me:population time="1.58489e-06" logTime="-5.8">
        <me:pop ref="CH2OO.log">0.999926</me:pop>
        <me:pop ref="APC">8.95279e-16</me:pop>
        <me:pop ref="Altamine1">2.96802e-11</me:pop>
        <me:pop ref="RC1.log">1.53936e-06</me:pop>
        <me:pop ref="Ring1.log">4.25037e-09</me:pop>
        <me:pop ref="Formamide1">3.21836e-05</me:pop>
        <me:pop ref="Formaldehyde.log">3.98799e-05</me:pop>
      </me:population>
      <me:population time="1.99526e-06" logTime="-5.7">
        <me:pop ref="CH2OO.log">0.999908</me:pop>
        <me:pop ref="APC">8.95262e-16</me:pop>
        <me:pop ref="Altamine1">2.96796e-11</me:pop>
        <me:pop ref="RC1.log">1.53933e-06</me:pop>
        <me:pop ref="Ring1.log">4.31354e-09</me:pop>
        <me:pop ref="Formamide1">4.05311e-05</me:pop>
        <me:pop ref="Formaldehyde.log">5.0223e-05</me:pop>
      </me:population>
      <me:population time="2.51189e-06" logTime="-5.6">
        <me:pop ref="CH2OO.log">0.999884</me:pop>
        <me:pop ref="APC">8.95241e-16</me:pop>
        <me:pop ref="Altamine1">2.96789e-11</me:pop>
        <me:pop ref="RC1.log">1.53929e-06</me:pop>
        <me:pop ref="Ring1.log">4.39306e-09</me:pop>
        <me:pop ref="Formamide1">5.10397e-05</me:pop>
        <me:pop ref="Formaldehyde.log">6.3244e-05</me:pop>
      </me:population>
      <me:population time="3.16228e-06" logTime="-5.5">
        <me:pop ref="CH2OO.log">0.999855</me:pop>
        <me:pop ref="APC">8.95214e-16</me:pop>
        <me:pop ref="Altamine1">2.96781e-11</me:pop>
        <me:pop ref="RC1.log">1.53925e-06</me:pop>
        <me:pop ref="Ring1.log">4.49318e-09</me:pop>
        <me:pop ref="Formamide1">6.42689e-05</me:pop>
        <me:pop ref="Formaldehyde.log">7.9636e-05</me:pop>
      </me:population>
      <me:population time="3.98107e-06" logTime="-5.4">
        <me:pop ref="CH2OO.log">0.999817</me:pop>
        <me:pop ref="APC">8.95181e-16</me:pop>
        <me:pop ref="Altamine1">2.96769e-11</me:pop>
        <me:pop ref="RC1.log">1.53919e-06</me:pop>
        <me:pop ref="Ring1.log">4.61921e-09</me:pop>
        <me:pop ref="Formamide1">8.09229e-05</me:pop>
        <me:pop ref="Formaldehyde.log">0.000100272</me:pop>
      </me:population>
      <me:population time="5.01187e-06" logTime="-5.3">
        <me:pop ref="CH2OO.log">0.99977</me:pop>
        <me:pop ref="APC">8.95139e-16</me:pop>
        <me:pop ref="Altamine1">2.96756e-11</me:pop>
        <me:pop ref="RC1.log">1.53912e-06</me:pop>
        <me:pop ref="Ring1.log">4.77787e-09</me:pop>
        <me:pop ref="Formamide1">0.000101888</me:pop>
        <me:pop ref="Formaldehyde.log">0.000126249</me:pop>
      </me:population>
      <me:population time="6.30957e-06" logTime="-5.2">
        <me:pop ref="CH2OO.log">0.999711</me:pop>
        <me:pop ref="APC">8.95086e-16</me:pop>
        <me:pop ref="Altamine1">2.96738e-11</me:pop>
        <me:pop ref="RC1.log">1.53902e-06</me:pop>
        <me:pop ref="Ring1.log">4.97759e-09</me:pop>
        <me:pop ref="Formamide1">0.000128281</me:pop>
        <me:pop ref="Formaldehyde.log">0.000158951</me:pop>
      </me:population>
      <me:population time="7.94328e-06" logTime="-5.1">
        <me:pop ref="CH2OO.log">0.999637</me:pop>
        <me:pop ref="APC">8.95019e-16</me:pop>
        <me:pop ref="Altamine1">2.96716e-11</me:pop>
        <me:pop ref="RC1.log">1.53891e-06</me:pop>
        <me:pop ref="Ring1.log">5.22902e-09</me:pop>
        <me:pop ref="Formamide1">0.000161504</me:pop>
        <me:pop ref="Formaldehyde.log">0.000200118</me:pop>
      </me:population>
      <me:population time="1e-05" logTime="-5">
        <me:pop ref="CH2OO.log">0.999543</me:pop>
        <me:pop ref="APC">8.94936e-16</me:pop>
        <me:pop ref="Altamine1">2.96688e-11</me:pop>
        <me:pop ref="RC1.log">1.53877e-06</me:pop>
        <me:pop ref="Ring1.log">5.54552e-09</me:pop>
        <me:pop ref="Formamide1">0.000203327</me:pop>
        <me:pop ref="Formaldehyde.log">0.00025194</me:pop>
      </me:population>
      <me:population time="1.25893e-05" logTime="-4.9">
        <me:pop ref="CH2OO.log">0.999425</me:pop>
        <me:pop ref="APC">8.9483e-16</me:pop>
        <me:pop ref="Altamine1">2.96653e-11</me:pop>
        <me:pop ref="RC1.log">1.53858e-06</me:pop>
        <me:pop ref="Ring1.log">5.94392e-09</me:pop>
        <me:pop ref="Formamide1">0.000255973</me:pop>
        <me:pop ref="Formaldehyde.log">0.000317172</me:pop>
      </me:population>
      <me:population time="1.58489e-05" logTime="-4.8">
        <me:pop ref="CH2OO.log">0.999277</me:pop>
        <me:pop ref="APC">8.94697e-16</me:pop>
        <me:pop ref="Altamine1">2.96609e-11</me:pop>
        <me:pop ref="RC1.log">1.53836e-06</me:pop>
        <me:pop ref="Ring1.log">6.44542e-09</me:pop>
        <me:pop ref="Formamide1">0.000322242</me:pop>
        <me:pop ref="Formaldehyde.log">0.000399284</me:pop>
      </me:population>
      <me:population time="1.99526e-05" logTime="-4.7">
        <me:pop ref="CH2OO.log">0.99909</me:pop>
        <me:pop ref="APC">8.9453e-16</me:pop>
        <me:pop ref="Altamine1">2.96554e-11</me:pop>
        <me:pop ref="RC1.log">1.53807e-06</me:pop>
        <me:pop ref="Ring1.log">7.07666e-09</me:pop>
        <me:pop ref="Formamide1">0.000405655</me:pop>
        <me:pop ref="Formaldehyde.log">0.00050264</me:pop>
      </me:population>
      <me:population time="2.51189e-05" logTime="-4.6">
        <me:pop ref="CH2OO.log">0.998855</me:pop>
        <me:pop ref="APC">8.94319e-16</me:pop>
        <me:pop ref="Altamine1">2.96484e-11</me:pop>
        <me:pop ref="RC1.log">1.53771e-06</me:pop>
        <me:pop ref="Ring1.log">7.87117e-09</me:pop>
        <me:pop ref="Formamide1">0.000510644</me:pop>
        <me:pop ref="Formaldehyde.log">0.000632729</me:pop>
      </me:population>
      <me:population time="3.16228e-05" logTime="-4.5">
        <me:pop ref="CH2OO.log">0.998559</me:pop>
        <me:pop ref="APC">8.94055e-16</me:pop>
        <me:pop ref="Altamine1">2.96396e-11</me:pop>
        <me:pop ref="RC1.log">1.53725e-06</me:pop>
        <me:pop ref="Ring1.log">8.87114e-09</me:pop>
        <me:pop ref="Formamide1">0.000642783</me:pop>
        <me:pop ref="Formaldehyde.log">0.000796458</me:pop>
      </me:population>
      <me:population time="3.98107e-05" logTime="-4.4">
        <me:pop ref="CH2OO.log">0.998187</me:pop>
        <me:pop ref="APC">8.93721e-16</me:pop>
        <me:pop ref="Altamine1">2.96286e-11</me:pop>
        <me:pop ref="RC1.log">1.53668e-06</me:pop>
        <me:pop ref="Ring1.log">1.01296e-08</me:pop>
        <me:pop ref="Formamide1">0.000809079</me:pop>
        <me:pop ref="Formaldehyde.log">0.00100251</me:pop>
      </me:population>
      <me:population time="5.01187e-05" logTime="-4.3">
        <me:pop ref="CH2OO.log">0.997718</me:pop>
        <me:pop ref="APC">8.93302e-16</me:pop>
        <me:pop ref="Altamine1">2.96146e-11</me:pop>
        <me:pop ref="RC1.log">1.53596e-06</me:pop>
        <me:pop ref="Ring1.log">1.17133e-08</me:pop>
        <me:pop ref="Formamide1">0.00101835</me:pop>
        <me:pop ref="Formaldehyde.log">0.00126181</me:pop>
      </me:population>
      <me:population time="6.30957e-05" logTime="-4.2">
        <me:pop ref="CH2OO.log">0.997129</me:pop>
        <me:pop ref="APC">8.92774e-16</me:pop>
        <me:pop ref="Altamine1">2.95971e-11</me:pop>
        <me:pop ref="RC1.log">1.53505e-06</me:pop>
        <me:pop ref="Ring1.log">1.37059e-08</me:pop>
        <me:pop ref="Formamide1">0.00128166</me:pop>
        <me:pop ref="Formaldehyde.log">0.00158807</me:pop>
      </me:population>
      <me:population time="7.94328e-05" logTime="-4.1">
        <me:pop ref="CH2OO.log">0.996387</me:pop>
        <me:pop ref="APC">8.9211e-16</me:pop>
        <me:pop ref="Altamine1">2.95751e-11</me:pop>
        <me:pop ref="RC1.log">1.53391e-06</me:pop>
        <me:pop ref="Ring1.log">1.62128e-08</me:pop>
        <me:pop ref="Formamide1">0.00161293</me:pop>
        <me:pop ref="Formaldehyde.log">0.00199854</me:pop>
      </me:population>
      <me:population time="0.0001" logTime="-4">
        <me:pop ref="CH2OO.log">0.995454</me:pop>
        <me:pop ref="APC">8.91274e-16</me:pop>
        <me:pop ref="Altamine1">2.95474e-11</me:pop>
        <me:pop ref="RC1.log">1.53247e-06</me:pop>
        <me:pop ref="Ring1.log">1.93662e-08</me:pop>
        <me:pop ref="Formamide1">0.00202962</me:pop>
        <me:pop ref="Formaldehyde.log">0.00251485</me:pop>
      </me:population>
      <me:population time="0.000125893" logTime="-3.9">
        <me:pop ref="CH2OO.log">0.994281</me:pop>
        <me:pop ref="APC">8.90224e-16</me:pop>
        <me:pop ref="Altamine1">2.95126e-11</me:pop>
        <me:pop ref="RC1.log">1.53066e-06</me:pop>
        <me:pop ref="Ring1.log">2.33318e-08</me:pop>
        <me:pop ref="Formamide1">0.00255365</me:pop>
        <me:pop ref="Formaldehyde.log">0.00316416</me:pop>
      </me:population>
      <me:population time="0.000158489" logTime="-3.8">
        <me:pop ref="CH2OO.log">0.992805</me:pop>
        <me:pop ref="APC">8.88903e-16</me:pop>
        <me:pop ref="Altamine1">2.94688e-11</me:pop>
        <me:pop ref="RC1.log">1.52839e-06</me:pop>
        <me:pop ref="Ring1.log">2.83176e-08</me:pop>
        <me:pop ref="Formamide1">0.00321248</me:pop>
        <me:pop ref="Formaldehyde.log">0.00398051</me:pop>
      </me:population>
      <me:population time="0.000199526" logTime="-3.7">
        <me:pop ref="CH2OO.log">0.990951</me:pop>
        <me:pop ref="APC">8.87243e-16</me:pop>
        <me:pop ref="Altamine1">2.94138e-11</me:pop>
        <me:pop ref="RC1.log">1.52554e-06</me:pop>
        <me:pop ref="Ring1.log">3.45839e-08</me:pop>
        <me:pop ref="Formamide1">0.00404052</me:pop>
        <me:pop ref="Formaldehyde.log">0.00500651</me:pop>
      </me:population>
      <me:population time="0.000251189" logTime="-3.6">
        <me:pop ref="CH2OO.log">0.988622</me:pop>
        <me:pop ref="APC">8.85158e-16</me:pop>
        <me:pop ref="Altamine1">2.93447e-11</me:pop>
        <me:pop ref="RC1.log">1.52195e-06</me:pop>
        <me:pop ref="Ring1.log">4.2456e-08</me:pop>
        <me:pop ref="Formamide1">0.00508075</me:pop>
        <me:pop ref="Formaldehyde.log">0.00629544</me:pop>
      </me:population>
      <me:population time="0.000316228" logTime="-3.5">
        <me:pop ref="CH2OO.log">0.985698</me:pop>
        <me:pop ref="APC">8.82539e-16</me:pop>
        <me:pop ref="Altamine1">2.92578e-11</me:pop>
        <me:pop ref="RC1.log">1.51745e-06</me:pop>
        <me:pop ref="Ring1.log">5.23401e-08</me:pop>
        <me:pop ref="Formamide1">0.00638686</me:pop>
        <me:pop ref="Formaldehyde.log">0.0079138</me:pop>
      </me:population>
      <me:population time="0.000398107" logTime="-3.4">
        <me:pop ref="CH2OO.log">0.982028</me:pop>
        <me:pop ref="APC">8.79254e-16</me:pop>
        <me:pop ref="Altamine1">2.91489e-11</me:pop>
        <me:pop ref="RC1.log">1.5118e-06</me:pop>
        <me:pop ref="Ring1.log">6.47418e-08</me:pop>
        <me:pop ref="Formamide1">0.00802565</me:pop>
        <me:pop ref="Formaldehyde.log">0.0099444</me:pop>
      </me:population>
      <me:population time="0.000501187" logTime="-3.3">
        <me:pop ref="CH2OO.log">0.977428</me:pop>
        <me:pop ref="APC">8.75135e-16</me:pop>
        <me:pop ref="Altamine1">2.90124e-11</me:pop>
        <me:pop ref="RC1.log">1.50472e-06</me:pop>
        <me:pop ref="Ring1.log">8.02891e-08</me:pop>
        <me:pop ref="Formamide1">0.0100801</me:pop>
        <me:pop ref="Formaldehyde.log">0.01249</me:pop>
      </me:population>
      <me:population time="0.000630957" logTime="-3.2">
        <me:pop ref="CH2OO.log">0.971668</me:pop>
        <me:pop ref="APC">8.69977e-16</me:pop>
        <me:pop ref="Altamine1">2.88414e-11</me:pop>
        <me:pop ref="RC1.log">1.49585e-06</me:pop>
        <me:pop ref="Ring1.log">9.97584e-08</me:pop>
        <me:pop ref="Formamide1">0.0126528</me:pop>
        <me:pop ref="Formaldehyde.log">0.0156778</me:pop>
      </me:population>
      <me:population time="0.000794328" logTime="-3.1">
        <me:pop ref="CH2OO.log">0.964464</me:pop>
        <me:pop ref="APC">8.63528e-16</me:pop>
        <me:pop ref="Altamine1">2.86276e-11</me:pop>
        <me:pop ref="RC1.log">1.48476e-06</me:pop>
        <me:pop ref="Ring1.log">1.24106e-07</me:pop>
        <me:pop ref="Formamide1">0.0158701</me:pop>
        <me:pop ref="Formaldehyde.log">0.0196643</me:pop>
      </me:population>
      <me:population time="0.001" logTime="-3">
        <me:pop ref="CH2OO.log">0.955471</me:pop>
        <me:pop ref="APC">8.55476e-16</me:pop>
        <me:pop ref="Altamine1">2.83606e-11</me:pop>
        <me:pop ref="RC1.log">1.47092e-06</me:pop>
        <me:pop ref="Ring1.log">1.54501e-07</me:pop>
        <me:pop ref="Formamide1">0.0198866</me:pop>
        <me:pop ref="Formaldehyde.log">0.024641</me:pop>
      </me:population>
      <me:population time="0.00125893" logTime="-2.9">
        <me:pop ref="CH2OO.log">0.944268</me:pop>
        <me:pop ref="APC">8.45445e-16</me:pop>
        <me:pop ref="Altamine1">2.80281e-11</me:pop>
        <me:pop ref="RC1.log">1.45367e-06</me:pop>
        <me:pop ref="Ring1.log">1.92363e-07</me:pop>
        <me:pop ref="Formamide1">0.0248898</me:pop>
        <me:pop ref="Formaldehyde.log">0.0308404</me:pop>
      </me:population>
      <me:population time="0.00158489" logTime="-2.8">
        <me:pop ref="CH2OO.log">0.930352</me:pop>
        <me:pop ref="APC">8.32985e-16</me:pop>
        <me:pop ref="Altamine1">2.7615e-11</me:pop>
        <me:pop ref="RC1.log">1.43225e-06</me:pop>
        <me:pop ref="Ring1.log">2.39399e-07</me:pop>
        <me:pop ref="Formamide1">0.0311052</me:pop>
        <me:pop ref="Formaldehyde.log">0.0385417</me:pop>
      </me:population>
      <me:population time="0.00199526" logTime="-2.7">
        <me:pop ref="CH2OO.log">0.913123</me:pop>
        <me:pop ref="APC">8.17559e-16</me:pop>
        <me:pop ref="Altamine1">2.71036e-11</me:pop>
        <me:pop ref="RC1.log">1.40572e-06</me:pop>
        <me:pop ref="Ring1.log">2.97628e-07</me:pop>
        <me:pop ref="Formamide1">0.0387997</me:pop>
        <me:pop ref="Formaldehyde.log">0.0480758</me:pop>
      </me:population>
      <me:population time="0.00251189" logTime="-2.6">
        <me:pop ref="CH2OO.log">0.891886</me:pop>
        <me:pop ref="APC">7.98545e-16</me:pop>
        <me:pop ref="Altamine1">2.64733e-11</me:pop>
        <me:pop ref="RC1.log">1.37303e-06</me:pop>
        <me:pop ref="Ring1.log">3.69404e-07</me:pop>
        <me:pop ref="Formamide1">0.0482844</me:pop>
        <me:pop ref="Formaldehyde.log">0.059828</me:pop>
      </me:population>
      <me:population time="0.00316228" logTime="-2.5">
        <me:pop ref="CH2OO.log">0.865851</me:pop>
        <me:pop ref="APC">7.75235e-16</me:pop>
        <me:pop ref="Altamine1">2.57005e-11</me:pop>
        <me:pop ref="RC1.log">1.33295e-06</me:pop>
        <me:pop ref="Ring1.log">4.57396e-07</me:pop>
        <me:pop ref="Formamide1">0.0599118</me:pop>
        <me:pop ref="Formaldehyde.log">0.0742352</me:pop>
      </me:population>
      <me:population time="0.00398107" logTime="-2.4">
        <me:pop ref="CH2OO.log">0.834153</me:pop>
        <me:pop ref="APC">7.46855e-16</me:pop>
        <me:pop ref="Altamine1">2.47597e-11</me:pop>
        <me:pop ref="RC1.log">1.28415e-06</me:pop>
        <me:pop ref="Ring1.log">5.64528e-07</me:pop>
        <me:pop ref="Formamide1">0.0740684</me:pop>
        <me:pop ref="Formaldehyde.log">0.0917764</me:pop>
      </me:population>
      <me:population time="0.00501187" logTime="-2.3">
        <me:pop ref="CH2OO.log">0.795893</me:pop>
        <me:pop ref="APC">7.12598e-16</me:pop>
        <me:pop ref="Altamine1">2.3624e-11</me:pop>
        <me:pop ref="RC1.log">1.22525e-06</me:pop>
        <me:pop ref="Ring1.log">6.9384e-07</me:pop>
        <me:pop ref="Formamide1">0.091156</me:pop>
        <me:pop ref="Formaldehyde.log">0.112949</me:pop>
      </me:population>
      <me:population time="0.00630957" logTime="-2.2">
        <me:pop ref="CH2OO.log">0.750211</me:pop>
        <me:pop ref="APC">6.71697e-16</me:pop>
        <me:pop ref="Altamine1">2.2268e-11</me:pop>
        <me:pop ref="RC1.log">1.15493e-06</me:pop>
        <me:pop ref="Ring1.log">8.48234e-07</me:pop>
        <me:pop ref="Formamide1">0.111558</me:pop>
        <me:pop ref="Formaldehyde.log">0.138229</me:pop>
      </me:population>
      <me:population time="0.00794328" logTime="-2.1">
        <me:pop ref="CH2OO.log">0.696411</me:pop>
        <me:pop ref="APC">6.23528e-16</me:pop>
        <me:pop ref="Altamine1">2.06711e-11</me:pop>
        <me:pop ref="RC1.log">1.0721e-06</me:pop>
        <me:pop ref="Ring1.log">1.03007e-06</me:pop>
        <me:pop ref="Formamide1">0.135586</me:pop>
        <me:pop ref="Formaldehyde.log">0.168001</me:pop>
      </me:population>
      <me:population time="0.01" logTime="-2">
        <me:pop ref="CH2OO.log">0.634132</me:pop>
        <me:pop ref="APC">5.67767e-16</me:pop>
        <me:pop ref="Altamine1">1.88225e-11</me:pop>
        <me:pop ref="RC1.log">9.76226e-07</me:pop>
        <me:pop ref="Ring1.log">1.24056e-06</me:pop>
        <me:pop ref="Formamide1">0.1634</me:pop>
        <me:pop ref="Formaldehyde.log">0.202465</me:pop>
      </me:population>
      <me:population time="0.0125893" logTime="-1.9">
        <me:pop ref="CH2OO.log">0.563585</me:pop>
        <me:pop ref="APC">5.04602e-16</me:pop>
        <me:pop ref="Altamine1">1.67285e-11</me:pop>
        <me:pop ref="RC1.log">8.67621e-07</me:pop>
        <me:pop ref="Ring1.log">1.47899e-06</me:pop>
        <me:pop ref="Formamide1">0.194908</me:pop>
        <me:pop ref="Formaldehyde.log">0.241505</me:pop>
      </me:population>
      <me:population time="0.0158489" logTime="-1.8">
        <me:pop ref="CH2OO.log">0.485821</me:pop>
        <me:pop ref="APC">4.34977e-16</me:pop>
        <me:pop ref="Altamine1">1.44203e-11</me:pop>
        <me:pop ref="RC1.log">7.47906e-07</me:pop>
        <me:pop ref="Ring1.log">1.74182e-06</me:pop>
        <me:pop ref="Formamide1">0.229638</me:pop>
        <me:pop ref="Formaldehyde.log">0.284539</me:pop>
      </me:population>
      <me:population time="0.0199526" logTime="-1.7">
        <me:pop ref="CH2OO.log">0.402993</me:pop>
        <me:pop ref="APC">3.60817e-16</me:pop>
        <me:pop ref="Altamine1">1.19618e-11</me:pop>
        <me:pop ref="RC1.log">6.20395e-07</me:pop>
        <me:pop ref="Ring1.log">2.02176e-06</me:pop>
        <me:pop ref="Formamide1">0.26663</me:pop>
        <me:pop ref="Formaldehyde.log">0.330375</me:pop>
      </me:population>
      <me:population time="0.0251189" logTime="-1.6">
        <me:pop ref="CH2OO.log">0.318492</me:pop>
        <me:pop ref="APC">2.8516e-16</me:pop>
        <me:pop ref="Altamine1">9.4536e-12</me:pop>
        <me:pop ref="RC1.log">4.90309e-07</me:pop>
        <me:pop ref="Ring1.log">2.30735e-06</me:pop>
        <me:pop ref="Formamide1">0.304369</me:pop>
        <me:pop ref="Formaldehyde.log">0.377136</me:pop>
      </me:population>
      <me:population time="0.0316228" logTime="-1.5">
        <me:pop ref="CH2OO.log">0.236831</me:pop>
        <me:pop ref="APC">2.12045e-16</me:pop>
        <me:pop ref="Altamine1">7.0297e-12</me:pop>
        <me:pop ref="RC1.log">3.64594e-07</me:pop>
        <me:pop ref="Ring1.log">2.58335e-06</me:pop>
        <me:pop ref="Formamide1">0.34084</me:pop>
        <me:pop ref="Formaldehyde.log">0.422326</me:pop>
      </me:population>
      <me:population time="0.0398107" logTime="-1.4">
        <me:pop ref="CH2OO.log">0.163104</me:pop>
        <me:pop ref="APC">1.46034e-16</me:pop>
        <me:pop ref="Altamine1">4.84131e-12</me:pop>
        <me:pop ref="RC1.log">2.51094e-07</me:pop>
        <me:pop ref="Ring1.log">2.83253e-06</me:pop>
        <me:pop ref="Formamide1">0.373767</me:pop>
        <me:pop ref="Formaldehyde.log">0.463126</me:pop>
      </me:population>
      <me:population time="0.0501187" logTime="-1.3">
        <me:pop ref="CH2OO.log">0.101989</me:pop>
        <me:pop ref="APC">9.1315e-17</me:pop>
        <me:pop ref="Altamine1">3.02727e-12</me:pop>
        <me:pop ref="RC1.log">1.57008e-07</me:pop>
        <me:pop ref="Ring1.log">3.03909e-06</me:pop>
        <me:pop ref="Formamide1">0.401062</me:pop>
        <me:pop ref="Formaldehyde.log">0.496946</me:pop>
      </me:population>
      <me:population time="0.0630957" logTime="-1.2">
        <me:pop ref="CH2OO.log">0.056473</me:pop>
        <me:pop ref="APC">5.05628e-17</me:pop>
        <me:pop ref="Altamine1">1.67625e-12</me:pop>
        <me:pop ref="RC1.log">8.69385e-08</me:pop>
        <me:pop ref="Ring1.log">3.19292e-06</me:pop>
        <me:pop ref="Formamide1">0.42139</me:pop>
        <me:pop ref="Formaldehyde.log">0.522134</me:pop>
      </me:population>
      <me:population time="0.0794328" logTime="-1.1">
        <me:pop ref="CH2OO.log">0.0268325</me:pop>
        <me:pop ref="APC">2.40243e-17</me:pop>
        <me:pop ref="Altamine1">7.96452e-13</me:pop>
        <me:pop ref="RC1.log">4.13078e-08</me:pop>
        <me:pop ref="Ring1.log">3.2931e-06</me:pop>
        <me:pop ref="Formamide1">0.434628</me:pop>
        <me:pop ref="Formaldehyde.log">0.538537</me:pop>
      </me:population>
      <me:population time="0.1" logTime="-1">
        <me:pop ref="CH2OO.log">0.0105148</me:pop>
        <me:pop ref="APC">9.41438e-18</me:pop>
        <me:pop ref="Altamine1">3.12105e-13</me:pop>
        <me:pop ref="RC1.log">1.61872e-08</me:pop>
        <me:pop ref="Ring1.log">3.34825e-06</me:pop>
        <me:pop ref="Formamide1">0.441915</me:pop>
        <me:pop ref="Formaldehyde.log">0.547567</me:pop>
      </me:population>
      <me:population time="0.125893" logTime="-0.9">
        <me:pop ref="CH2OO.log">0.00323293</me:pop>
        <me:pop ref="APC">2.89458e-18</me:pop>
        <me:pop ref="Altamine1">9.5961e-14</me:pop>
        <me:pop ref="RC1.log">4.97699e-09</me:pop>
        <me:pop ref="Ring1.log">3.37286e-06</me:pop>
        <me:pop ref="Formamide1">0.445167</me:pop>
        <me:pop ref="Formaldehyde.log">0.551596</me:pop>
      </me:population>
      <me:population time="0.158489" logTime="-0.8">
        <me:pop ref="CH2OO.log">0.000732432</me:pop>
        <me:pop ref="APC">6.55779e-19</me:pop>
        <me:pop ref="Altamine1">2.17403e-14</me:pop>
        <me:pop ref="RC1.log">1.12756e-09</me:pop>
        <me:pop ref="Ring1.log">3.38131e-06</me:pop>
        <me:pop ref="Formamide1">0.446284</me:pop>
        <me:pop ref="Formaldehyde.log">0.55298</me:pop>
      </me:population>
      <me:population time="0.199526" logTime="-0.7">
        <me:pop ref="CH2OO.log">0.000112973</me:pop>
        <me:pop ref="APC">1.0115e-19</me:pop>
        <me:pop ref="Altamine1">3.35332e-15</me:pop>
        <me:pop ref="RC1.log">1.73919e-10</me:pop>
        <me:pop ref="Ring1.log">3.38341e-06</me:pop>
        <me:pop ref="Formamide1">0.446561</me:pop>
        <me:pop ref="Formaldehyde.log">0.553323</me:pop>
      </me:population>
      <me:population time="0.251189" logTime="-0.6">
        <me:pop ref="CH2OO.log">1.07397e-05</me:pop>
        <me:pop ref="APC">9.61571e-21</me:pop>
        <me:pop ref="Altamine1">3.18779e-16</me:pop>
        <me:pop ref="RC1.log">1.65334e-11</me:pop>
        <me:pop ref="Ring1.log">3.38375e-06</me:pop>
        <me:pop ref="Formamide1">0.446606</me:pop>
        <me:pop ref="Formaldehyde.log">0.553379</me:pop>
      </me:population>
      <me:population time="0.316228" logTime="-0.5">
        <me:pop ref="CH2OO.log">5.55123e-07</me:pop>
        <me:pop ref="APC">4.97026e-22</me:pop>
        <me:pop ref="Altamine1">1.64774e-17</me:pop>
        <me:pop ref="RC1.log">8.54594e-13</me:pop>
        <me:pop ref="Ring1.log">3.38379e-06</me:pop>
        <me:pop ref="Formamide1">0.446611</me:pop>
        <me:pop ref="Formaldehyde.log">0.553385</me:pop>
      </me:population>
      <me:population time="0.398107" logTime="-0.4">
        <me:pop ref="CH2OO.log">1.33245e-08</me:pop>
        <me:pop ref="APC">1.19301e-23</me:pop>
        <me:pop ref="Altamine1">3.95512e-19</me:pop>
        <me:pop ref="RC1.log">2.05127e-14</me:pop>
        <me:pop ref="Ring1.log">3.38379e-06</me:pop>
        <me:pop ref="Formamide1">0.446611</me:pop>
        <me:pop ref="Formaldehyde.log">0.553385</me:pop>
      </me:population>
      <me:population time="0.501187" logTime="-0.3">
        <me:pop ref="CH2OO.log">1.21766e-10</me:pop>
        <me:pop ref="APC">1.09022e-25</me:pop>
        <me:pop ref="Altamine1">3.62172e-21</me:pop>
        <me:pop ref="RC1.log">1.87455e-16</me:pop>
        <me:pop ref="Ring1.log">3.38379e-06</me:pop>
        <me:pop ref="Formamide1">0.446611</me:pop>
        <me:pop ref="Formaldehyde.log">0.553385</me:pop>
      </me:population>
      <me:population time="0.630957" logTime="-0.2">
        <me:pop ref="CH2OO.log">3.29925e-13</me:pop>
        <me:pop ref="APC">2.954e-28</me:pop>
        <me:pop ref="Altamine1">1.7218e-23</me:pop>
        <me:pop ref="RC1.log">5.0791e-19</me:pop>
        <me:pop ref="Ring1.log">3.38379e-06</me:pop>
        <me:pop ref="Formamide1">0.446611</me:pop>
        <me:pop ref="Formaldehyde.log">0.553385</me:pop>
      </me:population>
      <me:population time="0.794328" logTime="-0.1">
        <me:pop ref="CH2OO.log">1.93471e-16</me:pop>
        <me:pop ref="APC">1.76601e-31</me:pop>
        <me:pop ref="Altamine1">7.43073e-24</me:pop>
        <me:pop ref="RC1.log">2.97843e-22</me:pop>
        <me:pop ref="Ring1.log">3.38379e-06</me:pop>
        <me:pop ref="Formamide1">0.446611</me:pop>
        <me:pop ref="Formaldehyde.log">0.553385</me:pop>
      </me:population>
      <me:population time="1" logTime="0">
        <me:pop ref="CH2OO.log">1.65205e-20</me:pop>
        <me:pop ref="APC">3.39201e-33</me:pop>
        <me:pop ref="Altamine1">7.42499e-24</me:pop>
        <me:pop ref="RC1.log">2.54327e-26</me:pop>
        <me:pop ref="Ring1.log">3.38379e-06</me:pop>
        <me:pop ref="Formamide1">0.446611</me:pop>
        <me:pop ref="Formaldehyde.log">0.553385</me:pop>
      </me:population>
      <me:population time="1.25893" logTime="0.1">
        <me:pop ref="CH2OO.log">1.24728e-25</me:pop>
        <me:pop ref="APC">3.37722e-33</me:pop>
        <me:pop ref="Altamine1">7.42499e-24</me:pop>
        <me:pop ref="RC1.log">1.92016e-31</me:pop>
        <me:pop ref="Ring1.log">3.38379e-06</me:pop>
        <me:pop ref="Formamide1">0.446611</me:pop>
        <me:pop ref="Formaldehyde.log">0.553385</me:pop>
      </me:population>
      <me:population time="1.58489" logTime="0.2">
        <me:pop ref="CH2OO.log">4.44305e-32</me:pop>
        <me:pop ref="APC">3.37722e-33</me:pop>
        <me:pop ref="Altamine1">7.42499e-24</me:pop>
        <me:pop ref="RC1.log">6.83997e-38</me:pop>
        <me:pop ref="Ring1.log">3.38379e-06</me:pop>
        <me:pop ref="Formamide1">0.446611</me:pop>
        <me:pop ref="Formaldehyde.log">0.553385</me:pop>
      </me:population>
      <me:population time="1.99526" logTime="0.3">
        <me:pop ref="CH2OO.log">3.13049e-37</me:pop>
        <me:pop ref="APC">3.37722e-33</me:pop>
        <me:pop ref="Altamine1">7.42499e-24</me:pop>
        <me:pop ref="RC1.log">7.04264e-43</me:pop>
        <me:pop ref="Ring1.log">3.38379e-06</me:pop>
        <me:pop ref="Formamide1">0.446611</me:pop>
        <me:pop ref="Formaldehyde.log">0.553385</me:pop>
      </me:population>
      <me:population time="2.51189" logTime="0.4">
        <me:pop ref="CH2OO.log">3.1271e-37</me:pop>
        <me:pop ref="APC">3.37722e-33</me:pop>
        <me:pop ref="Altamine1">7.42499e-24</me:pop>
        <me:pop ref="RC1.log">7.03743e-43</me:pop>
        <me:pop ref="Ring1.log">3.38379e-06</me:pop>
        <me:pop ref="Formamide1">0.446611</me:pop>
        <me:pop ref="Formaldehyde.log">0.553385</me:pop>
      </me:population>
      <me:population time="3.16228" logTime="0.5">
        <me:pop ref="CH2OO.log">3.1271e-37</me:pop>
        <me:pop ref="APC">3.37722e-33</me:pop>
        <me:pop ref="Altamine1">7.42499e-24</me:pop>
        <me:pop ref="RC1.log">7.03743e-43</me:pop>
        <me:pop ref="Ring1.log">3.38379e-06</me:pop>
        <me:pop ref="Formamide1">0.446611</me:pop>
        <me:pop ref="Formaldehyde.log">0.553385</me:pop>
      </me:population>
      <me:population time="3.98107" logTime="0.6">
        <me:pop ref="CH2OO.log">3.1271e-37</me:pop>
        <me:pop ref="APC">3.37722e-33</me:pop>
        <me:pop ref="Altamine1">7.42499e-24</me:pop>
        <me:pop ref="RC1.log">7.03743e-43</me:pop>
        <me:pop ref="Ring1.log">3.38379e-06</me:pop>
        <me:pop ref="Formamide1">0.446611</me:pop>
        <me:pop ref="Formaldehyde.log">0.553385</me:pop>
      </me:population>
      <me:population time="5.01187" logTime="0.7">
        <me:pop ref="CH2OO.log">3.1271e-37</me:pop>
        <me:pop ref="APC">3.37722e-33</me:pop>
        <me:pop ref="Altamine1">7.42499e-24</me:pop>
        <me:pop ref="RC1.log">7.03743e-43</me:pop>
        <me:pop ref="Ring1.log">3.38379e-06</me:pop>
        <me:pop ref="Formamide1">0.446611</me:pop>
        <me:pop ref="Formaldehyde.log">0.553385</me:pop>
      </me:population>
      <me:population time="6.30957" logTime="0.8">
        <me:pop ref="CH2OO.log">3.1271e-37</me:pop>
        <me:pop ref="APC">3.37722e-33</me:pop>
        <me:pop ref="Altamine1">7.42499e-24</me:pop>
        <me:pop ref="RC1.log">7.03743e-43</me:pop>
        <me:pop ref="Ring1.log">3.38379e-06</me:pop>
        <me:pop ref="Formamide1">0.446611</me:pop>
        <me:pop ref="Formaldehyde.log">0.553385</me:pop>
      </me:population>
      <me:population time="7.94328" logTime="0.9">
        <me:pop ref="CH2OO.log">3.1271e-37</me:pop>
        <me:pop ref="APC">3.37722e-33</me:pop>
        <me:pop ref="Altamine1">7.42499e-24</me:pop>
        <me:pop ref="RC1.log">7.03743e-43</me:pop>
        <me:pop ref="Ring1.log">3.38379e-06</me:pop>
        <me:pop ref="Formamide1">0.446611</me:pop>
        <me:pop ref="Formaldehyde.log">0.553385</me:pop>
      </me:population>
      <me:population time="10" logTime="1">
        <me:pop ref="CH2OO.log">3.1271e-37</me:pop>
        <me:pop ref="APC">3.37722e-33</me:pop>
        <me:pop ref="Altamine1">7.42499e-24</me:pop>
        <me:pop ref="RC1.log">7.03743e-43</me:pop>
        <me:pop ref="Ring1.log">3.38379e-06</me:pop>
        <me:pop ref="Formamide1">0.446611</me:pop>
        <me:pop ref="Formaldehyde.log">0.553385</me:pop>
      </me:population>
      <me:population time="12.5893" logTime="1.1">
        <me:pop ref="CH2OO.log">3.1271e-37</me:pop>
        <me:pop ref="APC">3.37722e-33</me:pop>
        <me:pop ref="Altamine1">7.42499e-24</me:pop>
        <me:pop ref="RC1.log">7.03743e-43</me:pop>
        <me:pop ref="Ring1.log">3.38379e-06</me:pop>
        <me:pop ref="Formamide1">0.446611</me:pop>
        <me:pop ref="Formaldehyde.log">0.553385</me:pop>
      </me:population>
      <me:population time="15.8489" logTime="1.2">
        <me:pop ref="CH2OO.log">3.1271e-37</me:pop>
        <me:pop ref="APC">3.37722e-33</me:pop>
        <me:pop ref="Altamine1">7.42499e-24</me:pop>
        <me:pop ref="RC1.log">7.03743e-43</me:pop>
        <me:pop ref="Ring1.log">3.38379e-06</me:pop>
        <me:pop ref="Formamide1">0.446611</me:pop>
        <me:pop ref="Formaldehyde.log">0.553385</me:pop>
      </me:population>
      <me:population time="19.9526" logTime="1.3">
        <me:pop ref="CH2OO.log">3.1271e-37</me:pop>
        <me:pop ref="APC">3.37722e-33</me:pop>
        <me:pop ref="Altamine1">7.42498e-24</me:pop>
        <me:pop ref="RC1.log">7.03743e-43</me:pop>
        <me:pop ref="Ring1.log">3.38379e-06</me:pop>
        <me:pop ref="Formamide1">0.446611</me:pop>
        <me:pop ref="Formaldehyde.log">0.553385</me:pop>
      </me:population>
      <me:population time="25.1189" logTime="1.4">
        <me:pop ref="CH2OO.log">3.1271e-37</me:pop>
        <me:pop ref="APC">3.37722e-33</me:pop>
        <me:pop ref="Altamine1">7.42498e-24</me:pop>
        <me:pop ref="RC1.log">7.03743e-43</me:pop>
        <me:pop ref="Ring1.log">3.38379e-06</me:pop>
        <me:pop ref="Formamide1">0.446611</me:pop>
        <me:pop ref="Formaldehyde.log">0.553385</me:pop>
      </me:population>
      <me:population time="31.6228" logTime="1.5">
        <me:pop ref="CH2OO.log">3.1271e-37</me:pop>
        <me:pop ref="APC">3.37722e-33</me:pop>
        <me:pop ref="Altamine1">7.42498e-24</me:pop>
        <me:pop ref="RC1.log">7.03743e-43</me:pop>
        <me:pop ref="Ring1.log">3.38379e-06</me:pop>
        <me:pop ref="Formamide1">0.446611</me:pop>
        <me:pop ref="Formaldehyde.log">0.553385</me:pop>
      </me:population>
      <me:population time="39.8107" logTime="1.6">
        <me:pop ref="CH2OO.log">3.1271e-37</me:pop>
        <me:pop ref="APC">3.37722e-33</me:pop>
        <me:pop ref="Altamine1">7.42498e-24</me:pop>
        <me:pop ref="RC1.log">7.03743e-43</me:pop>
        <me:pop ref="Ring1.log">3.38379e-06</me:pop>
        <me:pop ref="Formamide1">0.446611</me:pop>
        <me:pop ref="Formaldehyde.log">0.553385</me:pop>
      </me:population>
      <me:population time="50.1187" logTime="1.7">
        <me:pop ref="CH2OO.log">3.1271e-37</me:pop>
        <me:pop ref="APC">3.37722e-33</me:pop>
        <me:pop ref="Altamine1">7.42498e-24</me:pop>
        <me:pop ref="RC1.log">7.03743e-43</me:pop>
        <me:pop ref="Ring1.log">3.38379e-06</me:pop>
        <me:pop ref="Formamide1">0.446611</me:pop>
        <me:pop ref="Formaldehyde.log">0.553385</me:pop>
      </me:population>
      <me:population time="63.0957" logTime="1.8">
        <me:pop ref="CH2OO.log">3.1271e-37</me:pop>
        <me:pop ref="APC">3.37722e-33</me:pop>
        <me:pop ref="Altamine1">7.42498e-24</me:pop>
        <me:pop ref="RC1.log">7.03743e-43</me:pop>
        <me:pop ref="Ring1.log">3.38379e-06</me:pop>
        <me:pop ref="Formamide1">0.446611</me:pop>
        <me:pop ref="Formaldehyde.log">0.553385</me:pop>
      </me:population>
      <me:population time="79.4328" logTime="1.9">
        <me:pop ref="CH2OO.log">3.1271e-37</me:pop>
        <me:pop ref="APC">3.37722e-33</me:pop>
        <me:pop ref="Altamine1">7.42498e-24</me:pop>
        <me:pop ref="RC1.log">7.03743e-43</me:pop>
        <me:pop ref="Ring1.log">3.38379e-06</me:pop>
        <me:pop ref="Formamide1">0.446611</me:pop>
        <me:pop ref="Formaldehyde.log">0.553385</me:pop>
      </me:population>
      <me:population time="100" logTime="2">
        <me:pop ref="CH2OO.log">3.1271e-37</me:pop>
        <me:pop ref="APC">3.37722e-33</me:pop>
        <me:pop ref="Altamine1">7.42498e-24</me:pop>
        <me:pop ref="RC1.log">7.03743e-43</me:pop>
        <me:pop ref="Ring1.log">3.38379e-06</me:pop>
        <me:pop ref="Formamide1">0.446611</me:pop>
        <me:pop ref="Formaldehyde.log">0.553385</me:pop>
      </me:population>
      <me:population time="125.893" logTime="2.1">
        <me:pop ref="CH2OO.log">3.1271e-37</me:pop>
        <me:pop ref="APC">3.37722e-33</me:pop>
        <me:pop ref="Altamine1">7.42498e-24</me:pop>
        <me:pop ref="RC1.log">7.03743e-43</me:pop>
        <me:pop ref="Ring1.log">3.38379e-06</me:pop>
        <me:pop ref="Formamide1">0.446611</me:pop>
        <me:pop ref="Formaldehyde.log">0.553385</me:pop>
      </me:population>
      <me:population time="158.489" logTime="2.2">
        <me:pop ref="CH2OO.log">3.1271e-37</me:pop>
        <me:pop ref="APC">3.37722e-33</me:pop>
        <me:pop ref="Altamine1">7.42498e-24</me:pop>
        <me:pop ref="RC1.log">7.03743e-43</me:pop>
        <me:pop ref="Ring1.log">3.38379e-06</me:pop>
        <me:pop ref="Formamide1">0.446611</me:pop>
        <me:pop ref="Formaldehyde.log">0.553385</me:pop>
      </me:population>
      <me:population time="199.526" logTime="2.3">
        <me:pop ref="CH2OO.log">3.1271e-37</me:pop>
        <me:pop ref="APC">3.37722e-33</me:pop>
        <me:pop ref="Altamine1">7.42498e-24</me:pop>
        <me:pop ref="RC1.log">7.03743e-43</me:pop>
        <me:pop ref="Ring1.log">3.38379e-06</me:pop>
        <me:pop ref="Formamide1">0.446611</me:pop>
        <me:pop ref="Formaldehyde.log">0.553385</me:pop>
      </me:population>
      <me:population time="251.189" logTime="2.4">
        <me:pop ref="CH2OO.log">3.1271e-37</me:pop>
        <me:pop ref="APC">3.37722e-33</me:pop>
        <me:pop ref="Altamine1">7.42498e-24</me:pop>
        <me:pop ref="RC1.log">7.03743e-43</me:pop>
        <me:pop ref="Ring1.log">3.38379e-06</me:pop>
        <me:pop ref="Formamide1">0.446611</me:pop>
        <me:pop ref="Formaldehyde.log">0.553385</me:pop>
      </me:population>
      <me:population time="316.228" logTime="2.5">
        <me:pop ref="CH2OO.log">3.1271e-37</me:pop>
        <me:pop ref="APC">3.37722e-33</me:pop>
        <me:pop ref="Altamine1">7.42498e-24</me:pop>
        <me:pop ref="RC1.log">7.03743e-43</me:pop>
        <me:pop ref="Ring1.log">3.38379e-06</me:pop>
        <me:pop ref="Formamide1">0.446611</me:pop>
        <me:pop ref="Formaldehyde.log">0.553385</me:pop>
      </me:population>
      <me:population time="398.107" logTime="2.6">
        <me:pop ref="CH2OO.log">3.1271e-37</me:pop>
        <me:pop ref="APC">3.37722e-33</me:pop>
        <me:pop ref="Altamine1">7.42498e-24</me:pop>
        <me:pop ref="RC1.log">7.03743e-43</me:pop>
        <me:pop ref="Ring1.log">3.38379e-06</me:pop>
        <me:pop ref="Formamide1">0.446611</me:pop>
        <me:pop ref="Formaldehyde.log">0.553385</me:pop>
      </me:population>
      <me:population time="501.187" logTime="2.7">
        <me:pop ref="CH2OO.log">3.1271e-37</me:pop>
        <me:pop ref="APC">3.37722e-33</me:pop>
        <me:pop ref="Altamine1">7.42498e-24</me:pop>
        <me:pop ref="RC1.log">7.03743e-43</me:pop>
        <me:pop ref="Ring1.log">3.38379e-06</me:pop>
        <me:pop ref="Formamide1">0.446611</me:pop>
        <me:pop ref="Formaldehyde.log">0.553385</me:pop>
      </me:population>
      <me:population time="630.957" logTime="2.8">
        <me:pop ref="CH2OO.log">3.1271e-37</me:pop>
        <me:pop ref="APC">3.37722e-33</me:pop>
        <me:pop ref="Altamine1">7.42498e-24</me:pop>
        <me:pop ref="RC1.log">7.03743e-43</me:pop>
        <me:pop ref="Ring1.log">3.38379e-06</me:pop>
        <me:pop ref="Formamide1">0.446611</me:pop>
        <me:pop ref="Formaldehyde.log">0.553385</me:pop>
      </me:population>
      <me:population time="794.328" logTime="2.9">
        <me:pop ref="CH2OO.log">3.1271e-37</me:pop>
        <me:pop ref="APC">3.37722e-33</me:pop>
        <me:pop ref="Altamine1">7.42498e-24</me:pop>
        <me:pop ref="RC1.log">7.03743e-43</me:pop>
        <me:pop ref="Ring1.log">3.38379e-06</me:pop>
        <me:pop ref="Formamide1">0.446611</me:pop>
        <me:pop ref="Formaldehyde.log">0.553385</me:pop>
      </me:population>
      <me:population time="1000" logTime="3">
        <me:pop ref="CH2OO.log">3.1271e-37</me:pop>
        <me:pop ref="APC">3.37722e-33</me:pop>
        <me:pop ref="Altamine1">7.42498e-24</me:pop>
        <me:pop ref="RC1.log">7.03743e-43</me:pop>
        <me:pop ref="Ring1.log">3.38379e-06</me:pop>
        <me:pop ref="Formamide1">0.446611</me:pop>
        <me:pop ref="Formaldehyde.log">0.553385</me:pop>
      </me:population>
      <me:population time="1258.93" logTime="3.1">
        <me:pop ref="CH2OO.log">3.1271e-37</me:pop>
        <me:pop ref="APC">3.37722e-33</me:pop>
        <me:pop ref="Altamine1">7.42497e-24</me:pop>
        <me:pop ref="RC1.log">7.03743e-43</me:pop>
        <me:pop ref="Ring1.log">3.38379e-06</me:pop>
        <me:pop ref="Formamide1">0.446611</me:pop>
        <me:pop ref="Formaldehyde.log">0.553385</me:pop>
      </me:population>
      <me:population time="1584.89" logTime="3.2">
        <me:pop ref="CH2OO.log">3.1271e-37</me:pop>
        <me:pop ref="APC">3.37722e-33</me:pop>
        <me:pop ref="Altamine1">7.42497e-24</me:pop>
        <me:pop ref="RC1.log">7.03743e-43</me:pop>
        <me:pop ref="Ring1.log">3.38379e-06</me:pop>
        <me:pop ref="Formamide1">0.446611</me:pop>
        <me:pop ref="Formaldehyde.log">0.553385</me:pop>
      </me:population>
      <me:population time="1995.26" logTime="3.3">
        <me:pop ref="CH2OO.log">3.1271e-37</me:pop>
        <me:pop ref="APC">3.37722e-33</me:pop>
        <me:pop ref="Altamine1">7.42497e-24</me:pop>
        <me:pop ref="RC1.log">7.03743e-43</me:pop>
        <me:pop ref="Ring1.log">3.38379e-06</me:pop>
        <me:pop ref="Formamide1">0.446611</me:pop>
        <me:pop ref="Formaldehyde.log">0.553385</me:pop>
      </me:population>
      <me:population time="2511.89" logTime="3.4">
        <me:pop ref="CH2OO.log">3.1271e-37</me:pop>
        <me:pop ref="APC">3.37722e-33</me:pop>
        <me:pop ref="Altamine1">7.42496e-24</me:pop>
        <me:pop ref="RC1.log">7.03743e-43</me:pop>
        <me:pop ref="Ring1.log">3.38379e-06</me:pop>
        <me:pop ref="Formamide1">0.446611</me:pop>
        <me:pop ref="Formaldehyde.log">0.553385</me:pop>
      </me:population>
      <me:population time="3162.28" logTime="3.5">
        <me:pop ref="CH2OO.log">3.1271e-37</me:pop>
        <me:pop ref="APC">3.37722e-33</me:pop>
        <me:pop ref="Altamine1">7.42496e-24</me:pop>
        <me:pop ref="RC1.log">7.03743e-43</me:pop>
        <me:pop ref="Ring1.log">3.38379e-06</me:pop>
        <me:pop ref="Formamide1">0.446611</me:pop>
        <me:pop ref="Formaldehyde.log">0.553385</me:pop>
      </me:population>
      <me:population time="3981.07" logTime="3.6">
        <me:pop ref="CH2OO.log">3.1271e-37</me:pop>
        <me:pop ref="APC">3.37722e-33</me:pop>
        <me:pop ref="Altamine1">7.42495e-24</me:pop>
        <me:pop ref="RC1.log">7.03743e-43</me:pop>
        <me:pop ref="Ring1.log">3.38379e-06</me:pop>
        <me:pop ref="Formamide1">0.446611</me:pop>
        <me:pop ref="Formaldehyde.log">0.553385</me:pop>
      </me:population>
      <me:population time="5011.87" logTime="3.7">
        <me:pop ref="CH2OO.log">3.1271e-37</me:pop>
        <me:pop ref="APC">3.37722e-33</me:pop>
        <me:pop ref="Altamine1">7.42494e-24</me:pop>
        <me:pop ref="RC1.log">7.03743e-43</me:pop>
        <me:pop ref="Ring1.log">3.38379e-06</me:pop>
        <me:pop ref="Formamide1">0.446611</me:pop>
        <me:pop ref="Formaldehyde.log">0.553385</me:pop>
      </me:population>
      <me:population time="6309.57" logTime="3.8">
        <me:pop ref="CH2OO.log">3.1271e-37</me:pop>
        <me:pop ref="APC">3.37722e-33</me:pop>
        <me:pop ref="Altamine1">7.42493e-24</me:pop>
        <me:pop ref="RC1.log">7.03743e-43</me:pop>
        <me:pop ref="Ring1.log">3.38379e-06</me:pop>
        <me:pop ref="Formamide1">0.446611</me:pop>
        <me:pop ref="Formaldehyde.log">0.553385</me:pop>
      </me:population>
      <me:population time="7943.28" logTime="3.9">
        <me:pop ref="CH2OO.log">3.1271e-37</me:pop>
        <me:pop ref="APC">3.37722e-33</me:pop>
        <me:pop ref="Altamine1">7.42492e-24</me:pop>
        <me:pop ref="RC1.log">7.03743e-43</me:pop>
        <me:pop ref="Ring1.log">3.38379e-06</me:pop>
        <me:pop ref="Formamide1">0.446611</me:pop>
        <me:pop ref="Formaldehyde.log">0.553385</me:pop>
      </me:population>
      <me:population time="10000" logTime="4">
        <me:pop ref="CH2OO.log">3.1271e-37</me:pop>
        <me:pop ref="APC">3.37722e-33</me:pop>
        <me:pop ref="Altamine1">7.4249e-24</me:pop>
        <me:pop ref="RC1.log">7.03743e-43</me:pop>
        <me:pop ref="Ring1.log">3.38379e-06</me:pop>
        <me:pop ref="Formamide1">0.446611</me:pop>
        <me:pop ref="Formaldehyde.log">0.553385</me:pop>
      </me:population>
      <me:population time="12589.3" logTime="4.1">
        <me:pop ref="CH2OO.log">3.1271e-37</me:pop>
        <me:pop ref="APC">3.37722e-33</me:pop>
        <me:pop ref="Altamine1">7.42488e-24</me:pop>
        <me:pop ref="RC1.log">7.03743e-43</me:pop>
        <me:pop ref="Ring1.log">3.38379e-06</me:pop>
        <me:pop ref="Formamide1">0.446611</me:pop>
        <me:pop ref="Formaldehyde.log">0.553385</me:pop>
      </me:population>
      <me:population time="15848.9" logTime="4.2">
        <me:pop ref="CH2OO.log">3.1271e-37</me:pop>
        <me:pop ref="APC">3.37722e-33</me:pop>
        <me:pop ref="Altamine1">7.42485e-24</me:pop>
        <me:pop ref="RC1.log">7.03743e-43</me:pop>
        <me:pop ref="Ring1.log">3.38378e-06</me:pop>
        <me:pop ref="Formamide1">0.446611</me:pop>
        <me:pop ref="Formaldehyde.log">0.553385</me:pop>
      </me:population>
      <me:population time="19952.6" logTime="4.3">
        <me:pop ref="CH2OO.log">3.1271e-37</me:pop>
        <me:pop ref="APC">3.37722e-33</me:pop>
        <me:pop ref="Altamine1">7.42481e-24</me:pop>
        <me:pop ref="RC1.log">7.03743e-43</me:pop>
        <me:pop ref="Ring1.log">3.38378e-06</me:pop>
        <me:pop ref="Formamide1">0.446611</me:pop>
        <me:pop ref="Formaldehyde.log">0.553385</me:pop>
      </me:population>
      <me:population time="25118.9" logTime="4.4">
        <me:pop ref="CH2OO.log">3.1271e-37</me:pop>
        <me:pop ref="APC">3.37722e-33</me:pop>
        <me:pop ref="Altamine1">7.42477e-24</me:pop>
        <me:pop ref="RC1.log">7.03742e-43</me:pop>
        <me:pop ref="Ring1.log">3.38378e-06</me:pop>
        <me:pop ref="Formamide1">0.446611</me:pop>
        <me:pop ref="Formaldehyde.log">0.553385</me:pop>
      </me:population>
      <me:population time="31622.8" logTime="4.5">
        <me:pop ref="CH2OO.log">3.1271e-37</me:pop>
        <me:pop ref="APC">3.37721e-33</me:pop>
        <me:pop ref="Altamine1">7.42471e-24</me:pop>
        <me:pop ref="RC1.log">7.03742e-43</me:pop>
        <me:pop ref="Ring1.log">3.38378e-06</me:pop>
        <me:pop ref="Formamide1">0.446611</me:pop>
        <me:pop ref="Formaldehyde.log">0.553385</me:pop>
      </me:population>
      <me:population time="39810.7" logTime="4.6">
        <me:pop ref="CH2OO.log">3.1271e-37</me:pop>
        <me:pop ref="APC">3.37721e-33</me:pop>
        <me:pop ref="Altamine1">7.42464e-24</me:pop>
        <me:pop ref="RC1.log">7.03742e-43</me:pop>
        <me:pop ref="Ring1.log">3.38378e-06</me:pop>
        <me:pop ref="Formamide1">0.446611</me:pop>
        <me:pop ref="Formaldehyde.log">0.553385</me:pop>
      </me:population>
      <me:population time="50118.7" logTime="4.7">
        <me:pop ref="CH2OO.log">3.12709e-37</me:pop>
        <me:pop ref="APC">3.37721e-33</me:pop>
        <me:pop ref="Altamine1">7.42455e-24</me:pop>
        <me:pop ref="RC1.log">7.03742e-43</me:pop>
        <me:pop ref="Ring1.log">3.38378e-06</me:pop>
        <me:pop ref="Formamide1">0.446611</me:pop>
        <me:pop ref="Formaldehyde.log">0.553385</me:pop>
      </me:population>
      <me:population time="63095.7" logTime="4.8">
        <me:pop ref="CH2OO.log">3.12709e-37</me:pop>
        <me:pop ref="APC">3.37721e-33</me:pop>
        <me:pop ref="Altamine1">7.42444e-24</me:pop>
        <me:pop ref="RC1.log">7.03741e-43</me:pop>
        <me:pop ref="Ring1.log">3.38378e-06</me:pop>
        <me:pop ref="Formamide1">0.446611</me:pop>
        <me:pop ref="Formaldehyde.log">0.553385</me:pop>
      </me:population>
      <me:population time="79432.8" logTime="4.9">
        <me:pop ref="CH2OO.log">3.12709e-37</me:pop>
        <me:pop ref="APC">3.37721e-33</me:pop>
        <me:pop ref="Altamine1">7.4243e-24</me:pop>
        <me:pop ref="RC1.log">7.03741e-43</me:pop>
        <me:pop ref="Ring1.log">3.38378e-06</me:pop>
        <me:pop ref="Formamide1">0.446611</me:pop>
        <me:pop ref="Formaldehyde.log">0.553385</me:pop>
      </me:population>
      <me:population time="100000" logTime="5">
        <me:pop ref="CH2OO.log">3.12709e-37</me:pop>
        <me:pop ref="APC">3.3772e-33</me:pop>
        <me:pop ref="Altamine1">7.42412e-24</me:pop>
        <me:pop ref="RC1.log">7.0374e-43</me:pop>
        <me:pop ref="Ring1.log">3.38377e-06</me:pop>
        <me:pop ref="Formamide1">0.446611</me:pop>
        <me:pop ref="Formaldehyde.log">0.553385</me:pop>
      </me:population>
    </me:populationList>
    <me:rateList T="298.15" conc="3.2388e+18" bathGas="N2" units="s-1">
      <me:warning> WARNING: Chemically significant eigenvalues (CSE) not well separated from internal energy relaxation eigenvals (IEREs).  The last CSE = -3.28588e+07 and the first IERE = -1.27171e+08 (last CSE)/(first IERE) ratio = 0.258383, which is less than an order of magnitude  Results obtained from Bartis Widom eigenvalue-vector analysis may be unreliable </me:warning>
      <me:firstOrderLoss ref="APC">-3.28588e+07</me:firstOrderLoss>
      <me:firstOrderLoss ref="Altamine1">-3.40758e-17</me:firstOrderLoss>
      <me:firstOrderLoss ref="CH2OO.log">-69.2417</me:firstOrderLoss>
      <me:firstOrderLoss ref="RC1.log">-1.67101e+07</me:firstOrderLoss>
      <me:firstOrderLoss ref="Ring1.log">-4.0536e-11</me:firstOrderLoss>
      <me:firstOrderRate fromRef="APC" toRef="Altamine1" reactionType="isomerization">7.94422e-15</me:firstOrderRate>
      <me:firstOrderRate fromRef="APC" toRef="CH2OO.log" reactionType="isomerization">1.82317e-85</me:firstOrderRate>
      <me:firstOrderRate fromRef="APC" toRef="RC1.log" reactionType="isomerization">4.73668e-87</me:firstOrderRate>
      <me:firstOrderRate fromRef="APC" toRef="Ring1.log" reactionType="isomerization">7.61951e-72</me:firstOrderRate>
      <me:firstOrderRate fromRef="Altamine1" toRef="APC" reactionType="isomerization">2.50857e-22</me:firstOrderRate>
      <me:firstOrderRate fromRef="Altamine1" toRef="CH2OO.log" reactionType="isomerization">5.30553e-103</me:firstOrderRate>
      <me:firstOrderRate fromRef="Altamine1" toRef="RC1.log" reactionType="isomerization">-5.76e-103</me:firstOrderRate>
      <me:firstOrderRate fromRef="Altamine1" toRef="Ring1.log" reactionType="isomerization">-1.88372e-86</me:firstOrderRate>
      <me:firstOrderRate fromRef="CH2OO.log" toRef="APC" reactionType="isomerization">2.87324e-08</me:firstOrderRate>
      <me:firstOrderRate fromRef="CH2OO.log" toRef="Altamine1" reactionType="isomerization">2.64788e-18</me:firstOrderRate>
      <me:firstOrderRate fromRef="CH2OO.log" toRef="RC1.log" reactionType="isomerization">25.7247</me:firstOrderRate>
      <me:firstOrderRate fromRef="CH2OO.log" toRef="Ring1.log" reactionType="isomerization">0.000117105</me:firstOrderRate>
      <me:firstOrderRate fromRef="RC1.log" toRef="APC" reactionType="isomerization">0.00044658</me:firstOrderRate>
      <me:firstOrderRate fromRef="RC1.log" toRef="Altamine1" reactionType="isomerization">-1.71978e-12</me:firstOrderRate>
      <me:firstOrderRate fromRef="RC1.log" toRef="CH2OO.log" reactionType="isomerization">1.53897e+07</me:firstOrderRate>
      <me:firstOrderRate fromRef="RC1.log" toRef="Ring1.log" reactionType="isomerization">24.0511</me:firstOrderRate>
      <me:firstOrderRate fromRef="Ring1.log" toRef="APC" reactionType="isomerization">3.2795e-20</me:firstOrderRate>
      <me:firstOrderRate fromRef="Ring1.log" toRef="Altamine1" reactionType="isomerization">-2.56757e-27</me:firstOrderRate>
      <me:firstOrderRate fromRef="Ring1.log" toRef="CH2OO.log" reactionType="isomerization">3.19824e-30</me:firstOrderRate>
      <me:firstOrderRate fromRef="Ring1.log" toRef="RC1.log" reactionType="isomerization">1.09797e-30</me:firstOrderRate>
      <me:firstOrderRate fromRef="APC" toRef="Formamide1+CO" reactionType="irreversible">3.18291e+07</me:firstOrderRate>
      <me:firstOrderRate fromRef="Altamine1" toRef="Formamide1+CO" reactionType="irreversible">3.40194e-17</me:firstOrderRate>
      <me:firstOrderRate fromRef="CH2OO.log" toRef="Formamide1+CO" reactionType="irreversible">19.417</me:firstOrderRate>
      <me:firstOrderRate fromRef="RC1.log" toRef="Formamide1+CO" reactionType="irreversible">609376</me:firstOrderRate>
      <me:firstOrderRate fromRef="Ring1.log" toRef="Formamide1+CO" reactionType="irreversible">2.37609e-11</me:firstOrderRate>
      <me:firstOrderRate fromRef="APC" toRef="Formaldehyde.log+IsoC1.log" reactionType="irreversible">2.18914e-88</me:firstOrderRate>
      <me:firstOrderRate fromRef="Altamine1" toRef="Formaldehyde.log+IsoC1.log" reactionType="irreversible">6.84078e-90</me:firstOrderRate>
      <me:firstOrderRate fromRef="CH2OO.log" toRef="Formaldehyde.log+IsoC1.log" reactionType="irreversible">24.0951</me:firstOrderRate>
      <me:firstOrderRate fromRef="RC1.log" toRef="Formaldehyde.log+IsoC1.log" reactionType="irreversible">731641</me:firstOrderRate>
      <me:firstOrderRate fromRef="Ring1.log" toRef="Formaldehyde.log+IsoC1.log" reactionType="irreversible">1.67716e-11</me:firstOrderRate>
    </me:rateList>
    <me:eigenvalueList number="3226" selection="12">
      <me:eigenvalue>-4.95486e+08</me:eigenvalue>
      <me:eigenvalue>-4.47848e+08</me:eigenvalue>
      <me:eigenvalue>-4.05327e+08</me:eigenvalue>
      <me:eigenvalue>-3.69393e+08</me:eigenvalue>
      <me:eigenvalue>-3.40773e+08</me:eigenvalue>
      <me:eigenvalue>-3.10432e+08</me:eigenvalue>
      <me:eigenvalue>-2.54342e+08</me:eigenvalue>
      <me:eigenvalue>-6.44119e+07</me:eigenvalue>
      <me:eigenvalue>-3.23306e+07</me:eigenvalue>
      <me:eigenvalue>-45.77</me:eigenvalue>
      <me:eigenvalue>-4.11841e-11</me:eigenvalue>
      <me:eigenvalue>-3.40773e-17</me:eigenvalue>
    </me:eigenvalueList>
    <me:populationList T="298.15" conc="6.47761e+18">
      <me:population time="1e-10" logTime="-10">
        <me:pop ref="CH2OO.log">1</me:pop>
        <me:pop ref="APC">5.75495e-16</me:pop>
        <me:pop ref="Altamine1">1.86513e-11</me:pop>
        <me:pop ref="RC1.log">9.90784e-08</me:pop>
        <me:pop ref="Ring1.log">2.31986e-09</me:pop>
        <me:pop ref="Formamide1">7.9408e-10</me:pop>
        <me:pop ref="Formaldehyde.log">9.97068e-10</me:pop>
      </me:population>
      <me:population time="1.25893e-10" logTime="-9.9">
        <me:pop ref="CH2OO.log">1</me:pop>
        <me:pop ref="APC">6.37153e-16</me:pop>
        <me:pop ref="Altamine1">2.07088e-11</me:pop>
        <me:pop ref="RC1.log">1.01025e-07</me:pop>
        <me:pop ref="Ring1.log">2.59486e-09</me:pop>
        <me:pop ref="Formamide1">1.15133e-09</me:pop>
        <me:pop ref="Formaldehyde.log">1.44463e-09</me:pop>
      </me:population>
      <me:population time="1.58489e-10" logTime="-9.8">
        <me:pop ref="CH2OO.log">1</me:pop>
        <me:pop ref="APC">6.91904e-16</me:pop>
        <me:pop ref="Altamine1">2.25519e-11</me:pop>
        <me:pop ref="RC1.log">1.03409e-07</me:pop>
        <me:pop ref="Ring1.log">2.84916e-09</me:pop>
        <me:pop ref="Formamide1">1.64419e-09</me:pop>
        <me:pop ref="Formaldehyde.log">2.06069e-09</me:pop>
      </me:population>
      <me:population time="1.99526e-10" logTime="-9.7">
        <me:pop ref="CH2OO.log">1</me:pop>
        <me:pop ref="APC">7.37418e-16</me:pop>
        <me:pop ref="Altamine1">2.40996e-11</me:pop>
        <me:pop ref="RC1.log">1.0634e-07</me:pop>
        <me:pop ref="Ring1.log">3.07105e-09</me:pop>
        <me:pop ref="Formamide1">2.31142e-09</me:pop>
        <me:pop ref="Formaldehyde.log">2.89303e-09</me:pop>
      </me:population>
      <me:population time="2.51189e-10" logTime="-9.6">
        <me:pop ref="CH2OO.log">1</me:pop>
        <me:pop ref="APC">7.72638e-16</me:pop>
        <me:pop ref="Altamine1">2.53115e-11</me:pop>
        <me:pop ref="RC1.log">1.09938e-07</me:pop>
        <me:pop ref="Ring1.log">3.2531e-09</me:pop>
        <me:pop ref="Formamide1">3.1987e-09</me:pop>
        <me:pop ref="Formaldehyde.log">3.99809e-09</me:pop>
      </me:population>
      <me:population time="3.16228e-10" logTime="-9.5">
        <me:pop ref="CH2OO.log">1</me:pop>
        <me:pop ref="APC">7.98005e-16</me:pop>
        <me:pop ref="Altamine1">2.61968e-11</me:pop>
        <me:pop ref="RC1.log">1.14337e-07</me:pop>
        <me:pop ref="Ring1.log">3.39395e-09</me:pop>
        <me:pop ref="Formamide1">4.36022e-09</me:pop>
        <me:pop ref="Formaldehyde.log">5.44293e-09</me:pop>
      </me:population>
      <me:population time="3.98107e-10" logTime="-9.4">
        <me:pop ref="CH2OO.log">1</me:pop>
        <me:pop ref="APC">8.15228e-16</me:pop>
        <me:pop ref="Altamine1">2.68081e-11</me:pop>
        <me:pop ref="RC1.log">1.19694e-07</me:pop>
        <me:pop ref="Ring1.log">3.4982e-09</me:pop>
        <me:pop ref="Formamide1">5.86167e-09</me:pop>
        <me:pop ref="Formaldehyde.log">7.30891e-09</me:pop>
      </me:population>
      <me:population time="5.01187e-10" logTime="-9.3">
        <me:pop ref="CH2OO.log">1</me:pop>
        <me:pop ref="APC">8.26643e-16</me:pop>
        <me:pop ref="Altamine1">2.72208e-11</me:pop>
        <me:pop ref="RC1.log">1.26194e-07</me:pop>
        <me:pop ref="Ring1.log">3.5743e-09</me:pop>
        <me:pop ref="Formamide1">7.78488e-09</me:pop>
        <me:pop ref="Formaldehyde.log">9.69753e-09</me:pop>
      </me:population>
      <me:population time="6.30957e-10" logTime="-9.2">
        <me:pop ref="CH2OO.log">1</me:pop>
        <me:pop ref="APC">8.34458e-16</me:pop>
        <me:pop ref="Altamine1">2.75083e-11</me:pop>
        <me:pop ref="RC1.log">1.34054e-07</me:pop>
        <me:pop ref="Ring1.log">3.63133e-09</me:pop>
        <me:pop ref="Formamide1">1.02339e-08</me:pop>
        <me:pop ref="Formaldehyde.log">1.27378e-08</me:pop>
      </me:population>
      <me:population time="7.94328e-10" logTime="-9.1">
        <me:pop ref="CH2OO.log">1</me:pop>
        <me:pop ref="APC">8.40251e-16</me:pop>
        <me:pop ref="Altamine1">2.77238e-11</me:pop>
        <me:pop ref="RC1.log">1.43537e-07</me:pop>
        <me:pop ref="Ring1.log">3.67634e-09</me:pop>
        <me:pop ref="Formamide1">1.33421e-08</me:pop>
        <me:pop ref="Formaldehyde.log">1.6595e-08</me:pop>
      </me:population>
      <me:population time="1e-09" logTime="-9">
        <me:pop ref="CH2OO.log">1</me:pop>
        <me:pop ref="APC">8.44884e-16</me:pop>
        <me:pop ref="Altamine1">2.78969e-11</me:pop>
        <me:pop ref="RC1.log">1.54962e-07</me:pop>
        <me:pop ref="Ring1.log">3.71351e-09</me:pop>
        <me:pop ref="Formamide1">1.72792e-08</me:pop>
        <me:pop ref="Formaldehyde.log">2.14797e-08</me:pop>
      </me:population>
      <me:population time="1.25893e-09" logTime="-8.9">
        <me:pop ref="CH2OO.log">1</me:pop>
        <me:pop ref="APC">8.48727e-16</me:pop>
        <me:pop ref="Altamine1">2.80407e-11</me:pop>
        <me:pop ref="RC1.log">1.68727e-07</me:pop>
        <me:pop ref="Ring1.log">3.7448e-09</me:pop>
        <me:pop ref="Formamide1">2.22608e-08</me:pop>
        <me:pop ref="Formaldehyde.log">2.76588e-08</me:pop>
      </me:population>
      <me:population time="1.58489e-09" logTime="-8.8">
        <me:pop ref="CH2OO.log">1</me:pop>
        <me:pop ref="APC">8.51932e-16</me:pop>
        <me:pop ref="Altamine1">2.81604e-11</me:pop>
        <me:pop ref="RC1.log">1.85325e-07</me:pop>
        <me:pop ref="Ring1.log">3.77116e-09</me:pop>
        <me:pop ref="Formamide1">2.85583e-08</me:pop>
        <me:pop ref="Formaldehyde.log">3.54689e-08</me:pop>
      </me:population>
      <me:population time="1.99526e-09" logTime="-8.7">
        <me:pop ref="CH2OO.log">1</me:pop>
        <me:pop ref="APC">8.546e-16</me:pop>
        <me:pop ref="Altamine1">2.82601e-11</me:pop>
        <me:pop ref="RC1.log">2.05368e-07</me:pop>
        <me:pop ref="Ring1.log">3.79332e-09</me:pop>
        <me:pop ref="Formamide1">3.65138e-08</me:pop>
        <me:pop ref="Formaldehyde.log">4.5334e-08</me:pop>
      </me:population>
      <me:population time="2.51189e-09" logTime="-8.6">
        <me:pop ref="CH2OO.log">1</me:pop>
        <me:pop ref="APC">8.56838e-16</me:pop>
        <me:pop ref="Altamine1">2.83436e-11</me:pop>
        <me:pop ref="RC1.log">2.29614e-07</me:pop>
        <me:pop ref="Ring1.log">3.81215e-09</me:pop>
        <me:pop ref="Formamide1">4.6558e-08</me:pop>
        <me:pop ref="Formaldehyde.log">5.77878e-08</me:pop>
      </me:population>
      <me:population time="3.16228e-09" logTime="-8.5">
        <me:pop ref="CH2OO.log">1</me:pop>
        <me:pop ref="APC">8.58764e-16</me:pop>
        <me:pop ref="Altamine1">2.84153e-11</me:pop>
        <me:pop ref="RC1.log">2.58987e-07</me:pop>
        <me:pop ref="Ring1.log">3.82859e-09</me:pop>
        <me:pop ref="Formamide1">5.92336e-08</me:pop>
        <me:pop ref="Formaldehyde.log">7.35029e-08</me:pop>
      </me:population>
      <me:population time="3.98107e-09" logTime="-8.4">
        <me:pop ref="CH2OO.log">1</me:pop>
        <me:pop ref="APC">8.60498e-16</me:pop>
        <me:pop ref="Altamine1">2.84798e-11</me:pop>
        <me:pop ref="RC1.log">2.94587e-07</me:pop>
        <me:pop ref="Ring1.log">3.84365e-09</me:pop>
        <me:pop ref="Formamide1">7.52252e-08</me:pop>
        <me:pop ref="Formaldehyde.log">9.33277e-08</me:pop>
      </me:population>
      <me:population time="5.01187e-09" logTime="-8.3">
        <me:pop ref="CH2OO.log">0.999999</me:pop>
        <me:pop ref="APC">8.62169e-16</me:pop>
        <me:pop ref="Altamine1">2.85419e-11</me:pop>
        <me:pop ref="RC1.log">3.37685e-07</me:pop>
        <me:pop ref="Ring1.log">3.85841e-09</me:pop>
        <me:pop ref="Formamide1">9.53973e-08</me:pop>
        <me:pop ref="Formaldehyde.log">1.18333e-07</me:pop>
      </me:population>
      <me:population time="6.30957e-09" logTime="-8.2">
        <me:pop ref="CH2OO.log">0.999999</me:pop>
        <me:pop ref="APC">8.63906e-16</me:pop>
        <me:pop ref="Altamine1">2.86063e-11</me:pop>
        <me:pop ref="RC1.log">3.89664e-07</me:pop>
        <me:pop ref="Ring1.log">3.87399e-09</me:pop>
        <me:pop ref="Formamide1">1.20843e-07</me:pop>
        <me:pop ref="Formaldehyde.log">1.49874e-07</me:pop>
      </me:population>
      <me:population time="7.94328e-09" logTime="-8.1">
        <me:pop ref="CH2OO.log">0.999999</me:pop>
        <me:pop ref="APC">8.65834e-16</me:pop>
        <me:pop ref="Altamine1">2.86777e-11</me:pop>
        <me:pop ref="RC1.log">4.51921e-07</me:pop>
        <me:pop ref="Ring1.log">3.89149e-09</me:pop>
        <me:pop ref="Formamide1">1.52945e-07</me:pop>
        <me:pop ref="Formaldehyde.log">1.89663e-07</me:pop>
      </me:population>
      <me:population time="1e-08" logTime="-8">
        <me:pop ref="CH2OO.log">0.999999</me:pop>
        <me:pop ref="APC">8.68051e-16</me:pop>
        <me:pop ref="Altamine1">2.87598e-11</me:pop>
        <me:pop ref="RC1.log">5.25695e-07</me:pop>
        <me:pop ref="Ring1.log">3.91188e-09</me:pop>
        <me:pop ref="Formamide1">1.93457e-07</me:pop>
        <me:pop ref="Formaldehyde.log">2.3987e-07</me:pop>
      </me:population>
      <me:population time="1.25893e-08" logTime="-7.9">
        <me:pop ref="CH2OO.log">0.999999</me:pop>
        <me:pop ref="APC">8.70617e-16</me:pop>
        <me:pop ref="Altamine1">2.88548e-11</me:pop>
        <me:pop ref="RC1.log">6.11837e-07</me:pop>
        <me:pop ref="Ring1.log">3.93589e-09</me:pop>
        <me:pop ref="Formamide1">2.44601e-07</me:pop>
        <me:pop ref="Formaldehyde.log">3.03248e-07</me:pop>
      </me:population>
      <me:population time="1.58489e-08" logTime="-7.8">
        <me:pop ref="CH2OO.log">0.999999</me:pop>
        <me:pop ref="APC">8.73551e-16</me:pop>
        <me:pop ref="Altamine1">2.89633e-11</me:pop>
        <me:pop ref="RC1.log">7.10512e-07</me:pop>
        <me:pop ref="Ring1.log">3.96401e-09</me:pop>
        <me:pop ref="Formamide1">3.09193e-07</me:pop>
        <me:pop ref="Formaldehyde.log">3.83281e-07</me:pop>
      </me:population>
      <me:population time="1.99526e-08" logTime="-7.7">
        <me:pop ref="CH2OO.log">0.999998</me:pop>
        <me:pop ref="APC">8.7683e-16</me:pop>
        <me:pop ref="Altamine1">2.90847e-11</me:pop>
        <me:pop ref="RC1.log">8.20825e-07</me:pop>
        <me:pop ref="Ring1.log">3.99649e-09</me:pop>
        <me:pop ref="Formamide1">3.90802e-07</me:pop>
        <me:pop ref="Formaldehyde.log">4.84388e-07</me:pop>
      </me:population>
      <me:population time="2.51189e-08" logTime="-7.6">
        <me:pop ref="CH2OO.log">0.999998</me:pop>
        <me:pop ref="APC">8.80385e-16</me:pop>
        <me:pop ref="Altamine1">2.92163e-11</me:pop>
        <me:pop ref="RC1.log">9.40426e-07</me:pop>
        <me:pop ref="Ring1.log">4.03336e-09</me:pop>
        <me:pop ref="Formamide1">4.93947e-07</me:pop>
        <me:pop ref="Formaldehyde.log">6.1216e-07</me:pop>
      </me:population>
      <me:population time="3.16228e-08" logTime="-7.5">
        <me:pop ref="CH2OO.log">0.999998</me:pop>
        <me:pop ref="APC">8.84093e-16</me:pop>
        <me:pop ref="Altamine1">2.93535e-11</me:pop>
        <me:pop ref="RC1.log">1.06519e-06</me:pop>
        <me:pop ref="Ring1.log">4.07442e-09</me:pop>
        <me:pop ref="Formamide1">6.24342e-07</me:pop>
        <me:pop ref="Formaldehyde.log">7.73665e-07</me:pop>
      </me:population>
      <me:population time="3.98107e-08" logTime="-7.4">
        <me:pop ref="CH2OO.log">0.999997</me:pop>
        <me:pop ref="APC">8.87779e-16</me:pop>
        <me:pop ref="Altamine1">2.94899e-11</me:pop>
        <me:pop ref="RC1.log">1.18919e-06</me:pop>
        <me:pop ref="Ring1.log">4.11924e-09</me:pop>
        <me:pop ref="Formamide1">7.89194e-07</me:pop>
        <me:pop ref="Formaldehyde.log">9.77822e-07</me:pop>
      </me:population>
      <me:population time="5.01187e-08" logTime="-7.3">
        <me:pop ref="CH2OO.log">0.999996</me:pop>
        <me:pop ref="APC">8.91226e-16</me:pop>
        <me:pop ref="Altamine1">2.96175e-11</me:pop>
        <me:pop ref="RC1.log">1.30515e-06</me:pop>
        <me:pop ref="Ring1.log">4.16731e-09</me:pop>
        <me:pop ref="Formamide1">9.97575e-07</me:pop>
        <me:pop ref="Formaldehyde.log">1.23585e-06</me:pop>
      </me:population>
      <me:population time="6.30957e-08" logTime="-7.2">
        <me:pop ref="CH2OO.log">0.999996</me:pop>
        <me:pop ref="APC">8.94212e-16</me:pop>
        <me:pop ref="Altamine1">2.9728e-11</me:pop>
        <me:pop ref="RC1.log">1.40562e-06</me:pop>
        <me:pop ref="Ring1.log">4.21836e-09</me:pop>
        <me:pop ref="Formamide1">1.26087e-06</me:pop>
        <me:pop ref="Formaldehyde.log">1.56184e-06</me:pop>
      </me:population>
      <me:population time="7.94328e-08" logTime="-7.1">
        <me:pop ref="CH2OO.log">0.999995</me:pop>
        <me:pop ref="APC">8.96562e-16</me:pop>
        <me:pop ref="Altamine1">2.9815e-11</me:pop>
        <me:pop ref="RC1.log">1.48469e-06</me:pop>
        <me:pop ref="Ring1.log">4.27277e-09</me:pop>
        <me:pop ref="Formamide1">1.59332e-06</me:pop>
        <me:pop ref="Formaldehyde.log">1.97344e-06</me:pop>
      </me:population>
      <me:population time="1e-07" logTime="-7">
        <me:pop ref="CH2OO.log">0.999994</me:pop>
        <me:pop ref="APC">8.98202e-16</me:pop>
        <me:pop ref="Altamine1">2.98756e-11</me:pop>
        <me:pop ref="RC1.log">1.53989e-06</me:pop>
        <me:pop ref="Ring1.log">4.33204e-09</me:pop>
        <me:pop ref="Formamide1">2.01279e-06</me:pop>
        <me:pop ref="Formaldehyde.log">2.49272e-06</me:pop>
      </me:population>
      <me:population time="1.25893e-07" logTime="-6.9">
        <me:pop ref="CH2OO.log">0.999993</me:pop>
        <me:pop ref="APC">8.99186e-16</me:pop>
        <me:pop ref="Altamine1">2.99121e-11</me:pop>
        <me:pop ref="RC1.log">1.57303e-06</me:pop>
        <me:pop ref="Ring1.log">4.39911e-09</me:pop>
        <me:pop ref="Formamide1">2.54163e-06</me:pop>
        <me:pop ref="Formaldehyde.log">3.14738e-06</me:pop>
      </me:population>
      <me:population time="1.58489e-07" logTime="-6.8">
        <me:pop ref="CH2OO.log">0.999991</me:pop>
        <me:pop ref="APC">8.99675e-16</me:pop>
        <me:pop ref="Altamine1">2.99302e-11</me:pop>
        <me:pop ref="RC1.log">1.58951e-06</me:pop>
        <me:pop ref="Ring1.log">4.47829e-09</me:pop>
        <me:pop ref="Formamide1">3.20793e-06</me:pop>
        <me:pop ref="Formaldehyde.log">3.97219e-06</me:pop>
      </me:population>
      <me:population time="1.99526e-07" logTime="-6.7">
        <me:pop ref="CH2OO.log">0.999989</me:pop>
        <me:pop ref="APC">8.99866e-16</me:pop>
        <me:pop ref="Altamine1">2.99372e-11</me:pop>
        <me:pop ref="RC1.log">1.59599e-06</me:pop>
        <me:pop ref="Ring1.log">4.57501e-09</me:pop>
        <me:pop ref="Formamide1">4.04705e-06</me:pop>
        <me:pop ref="Formaldehyde.log">5.01092e-06</me:pop>
      </me:population>
      <me:population time="2.51189e-07" logTime="-6.6">
        <me:pop ref="CH2OO.log">0.999987</me:pop>
        <me:pop ref="APC">8.9992e-16</me:pop>
        <me:pop ref="Altamine1">2.99393e-11</me:pop>
        <me:pop ref="RC1.log">1.59789e-06</me:pop>
        <me:pop ref="Ring1.log">4.69546e-09</me:pop>
        <me:pop ref="Formamide1">5.10356e-06</me:pop>
        <me:pop ref="Formaldehyde.log">6.31876e-06</me:pop>
      </me:population>
      <me:population time="3.16228e-07" logTime="-6.5">
        <me:pop ref="CH2OO.log">0.999984</me:pop>
        <me:pop ref="APC">8.99929e-16</me:pop>
        <me:pop ref="Altamine1">2.99396e-11</me:pop>
        <me:pop ref="RC1.log">1.59827e-06</me:pop>
        <me:pop ref="Ring1.log">4.84669e-09</me:pop>
        <me:pop ref="Formamide1">6.43367e-06</me:pop>
        <me:pop ref="Formaldehyde.log">7.96528e-06</me:pop>
      </me:population>
      <me:population time="3.98107e-07" logTime="-6.4">
        <me:pop ref="CH2OO.log">0.99998</me:pop>
        <me:pop ref="APC">8.99927e-16</me:pop>
        <me:pop ref="Altamine1">2.99395e-11</me:pop>
        <me:pop ref="RC1.log">1.59831e-06</me:pop>
        <me:pop ref="Ring1.log">5.03699e-09</me:pop>
        <me:pop ref="Formamide1">8.10818e-06</me:pop>
        <me:pop ref="Formaldehyde.log">1.00381e-05</me:pop>
      </me:population>
      <me:population time="5.01187e-07" logTime="-6.3">
        <me:pop ref="CH2OO.log">0.999976</me:pop>
        <me:pop ref="APC">8.99923e-16</me:pop>
        <me:pop ref="Altamine1">2.99394e-11</me:pop>
        <me:pop ref="RC1.log">1.59831e-06</me:pop>
        <me:pop ref="Ring1.log">5.27654e-09</me:pop>
        <me:pop ref="Formamide1">1.02163e-05</me:pop>
        <me:pop ref="Formaldehyde.log">1.26477e-05</me:pop>
      </me:population>
      <me:population time="6.30957e-07" logTime="-6.2">
        <me:pop ref="CH2OO.log">0.99997</me:pop>
        <me:pop ref="APC">8.99917e-16</me:pop>
        <me:pop ref="Altamine1">2.99392e-11</me:pop>
        <me:pop ref="RC1.log">1.5983e-06</me:pop>
        <me:pop ref="Ring1.log">5.57812e-09</me:pop>
        <me:pop ref="Formamide1">1.28702e-05</me:pop>
        <me:pop ref="Formaldehyde.log">1.59329e-05</me:pop>
      </me:population>
      <me:population time="7.94328e-07" logTime="-6.1">
        <me:pop ref="CH2OO.log">0.999962</me:pop>
        <me:pop ref="APC">8.99911e-16</me:pop>
        <me:pop ref="Altamine1">2.9939e-11</me:pop>
        <me:pop ref="RC1.log">1.59829e-06</me:pop>
        <me:pop ref="Ring1.log">5.95778e-09</me:pop>
        <me:pop ref="Formamide1">1.62112e-05</me:pop>
        <me:pop ref="Formaldehyde.log">2.00687e-05</me:pop>
      </me:population>
      <me:population time="1e-06" logTime="-6">
        <me:pop ref="CH2OO.log">0.999953</me:pop>
        <me:pop ref="APC">8.99902e-16</me:pop>
        <me:pop ref="Altamine1">2.99387e-11</me:pop>
        <me:pop ref="RC1.log">1.59827e-06</me:pop>
        <me:pop ref="Ring1.log">6.43574e-09</me:pop>
        <me:pop ref="Formamide1">2.04173e-05</me:pop>
        <me:pop ref="Formaldehyde.log">2.52754e-05</me:pop>
      </me:population>
      <me:population time="1.25893e-06" logTime="-5.9">
        <me:pop ref="CH2OO.log">0.999941</me:pop>
        <me:pop ref="APC">8.99892e-16</me:pop>
        <me:pop ref="Altamine1">2.99384e-11</me:pop>
        <me:pop ref="RC1.log">1.59825e-06</me:pop>
        <me:pop ref="Ring1.log">7.03745e-09</me:pop>
        <me:pop ref="Formamide1">2.57124e-05</me:pop>
        <me:pop ref="Formaldehyde.log">3.18301e-05</me:pop>
      </me:population>
      <me:population time="1.58489e-06" logTime="-5.8">
        <me:pop ref="CH2OO.log">0.999926</me:pop>
        <me:pop ref="APC">8.99878e-16</me:pop>
        <me:pop ref="Altamine1">2.99379e-11</me:pop>
        <me:pop ref="RC1.log">1.59823e-06</me:pop>
        <me:pop ref="Ring1.log">7.79495e-09</me:pop>
        <me:pop ref="Formamide1">3.23784e-05</me:pop>
        <me:pop ref="Formaldehyde.log">4.00818e-05</me:pop>
      </me:population>
      <me:population time="1.99526e-06" logTime="-5.7">
        <me:pop ref="CH2OO.log">0.999907</me:pop>
        <me:pop ref="APC">8.99861e-16</me:pop>
        <me:pop ref="Altamine1">2.99374e-11</me:pop>
        <me:pop ref="RC1.log">1.5982e-06</me:pop>
        <me:pop ref="Ring1.log">8.74857e-09</me:pop>
        <me:pop ref="Formamide1">4.07703e-05</me:pop>
        <me:pop ref="Formaldehyde.log">5.047e-05</me:pop>
      </me:population>
      <me:population time="2.51189e-06" logTime="-5.6">
        <me:pop ref="CH2OO.log">0.999884</me:pop>
        <me:pop ref="APC">8.9984e-16</me:pop>
        <me:pop ref="Altamine1">2.99366e-11</me:pop>
        <me:pop ref="RC1.log">1.59816e-06</me:pop>
        <me:pop ref="Ring1.log">9.94908e-09</me:pop>
        <me:pop ref="Formamide1">5.13348e-05</me:pop>
        <me:pop ref="Formaldehyde.log">6.35477e-05</me:pop>
      </me:population>
      <me:population time="3.16228e-06" logTime="-5.5">
        <me:pop ref="CH2OO.log">0.999854</me:pop>
        <me:pop ref="APC">8.99813e-16</me:pop>
        <me:pop ref="Altamine1">2.99358e-11</me:pop>
        <me:pop ref="RC1.log">1.59811e-06</me:pop>
        <me:pop ref="Ring1.log">1.14604e-08</me:pop>
        <me:pop ref="Formamide1">6.46345e-05</me:pop>
        <me:pop ref="Formaldehyde.log">8.00111e-05</me:pop>
      </me:population>
      <me:population time="3.98107e-06" logTime="-5.4">
        <me:pop ref="CH2OO.log">0.999816</me:pop>
        <me:pop ref="APC">8.99779e-16</me:pop>
        <me:pop ref="Altamine1">2.99346e-11</me:pop>
        <me:pop ref="RC1.log">1.59805e-06</me:pop>
        <me:pop ref="Ring1.log">1.33629e-08</me:pop>
        <me:pop ref="Formamide1">8.13771e-05</me:pop>
        <me:pop ref="Formaldehyde.log">0.000100737</me:pop>
      </me:population>
      <me:population time="5.01187e-06" logTime="-5.3">
        <me:pop ref="CH2OO.log">0.999769</me:pop>
        <me:pop ref="APC">8.99737e-16</me:pop>
        <me:pop ref="Altamine1">2.99332e-11</me:pop>
        <me:pop ref="RC1.log">1.59798e-06</me:pop>
        <me:pop ref="Ring1.log">1.5758e-08</me:pop>
        <me:pop ref="Formamide1">0.000102454</me:pop>
        <me:pop ref="Formaldehyde.log">0.000126827</me:pop>
      </me:population>
      <me:population time="6.30957e-06" logTime="-5.2">
        <me:pop ref="CH2OO.log">0.99971</me:pop>
        <me:pop ref="APC">8.99684e-16</me:pop>
        <me:pop ref="Altamine1">2.99314e-11</me:pop>
        <me:pop ref="RC1.log">1.59788e-06</me:pop>
        <me:pop ref="Ring1.log">1.87731e-08</me:pop>
        <me:pop ref="Formamide1">0.000128987</me:pop>
        <me:pop ref="Formaldehyde.log">0.000159672</me:pop>
      </me:population>
      <me:population time="7.94328e-06" logTime="-5.1">
        <me:pop ref="CH2OO.log">0.999635</me:pop>
        <me:pop ref="APC">8.99616e-16</me:pop>
        <me:pop ref="Altamine1">2.99292e-11</me:pop>
        <me:pop ref="RC1.log">1.59776e-06</me:pop>
        <me:pop ref="Ring1.log">2.25686e-08</me:pop>
        <me:pop ref="Formamide1">0.000162387</me:pop>
        <me:pop ref="Formaldehyde.log">0.000201018</me:pop>
      </me:population>
      <me:population time="1e-05" logTime="-5">
        <me:pop ref="CH2OO.log">0.999541</me:pop>
        <me:pop ref="APC">8.99532e-16</me:pop>
        <me:pop ref="Altamine1">2.99264e-11</me:pop>
        <me:pop ref="RC1.log">1.59761e-06</me:pop>
        <me:pop ref="Ring1.log">2.73464e-08</me:pop>
        <me:pop ref="Formamide1">0.000204433</me:pop>
        <me:pop ref="Formaldehyde.log">0.000253065</me:pop>
      </me:population>
      <me:population time="1.25893e-05" logTime="-4.9">
        <me:pop ref="CH2OO.log">0.999422</me:pop>
        <me:pop ref="APC">8.99425e-16</me:pop>
        <me:pop ref="Altamine1">2.99228e-11</me:pop>
        <me:pop ref="RC1.log">1.59742e-06</me:pop>
        <me:pop ref="Ring1.log">3.33607e-08</me:pop>
        <me:pop ref="Formamide1">0.000257359</me:pop>
        <me:pop ref="Formaldehyde.log">0.000318582</me:pop>
      </me:population>
      <me:population time="1.58489e-05" logTime="-4.8">
        <me:pop ref="CH2OO.log">0.999273</me:pop>
        <me:pop ref="APC">8.99291e-16</me:pop>
        <me:pop ref="Altamine1">2.99184e-11</me:pop>
        <me:pop ref="RC1.log">1.59719e-06</me:pop>
        <me:pop ref="Ring1.log">4.09313e-08</me:pop>
        <me:pop ref="Formamide1">0.00032398</me:pop>
        <me:pop ref="Formaldehyde.log">0.000401051</me:pop>
      </me:population>
      <me:population time="1.99526e-05" logTime="-4.7">
        <me:pop ref="CH2OO.log">0.999086</me:pop>
        <me:pop ref="APC">8.99122e-16</me:pop>
        <me:pop ref="Altamine1">2.99128e-11</me:pop>
        <me:pop ref="RC1.log">1.59689e-06</me:pop>
        <me:pop ref="Ring1.log">5.04604e-08</me:pop>
        <me:pop ref="Formamide1">0.000407837</me:pop>
        <me:pop ref="Formaldehyde.log">0.000504856</me:pop>
      </me:population>
      <me:population time="2.51189e-05" logTime="-4.6">
        <me:pop ref="CH2OO.log">0.998849</me:pop>
        <me:pop ref="APC">8.98909e-16</me:pop>
        <me:pop ref="Altamine1">2.99057e-11</me:pop>
        <me:pop ref="RC1.log">1.59651e-06</me:pop>
        <me:pop ref="Ring1.log">6.24544e-08</me:pop>
        <me:pop ref="Formamide1">0.000513385</me:pop>
        <me:pop ref="Formaldehyde.log">0.000635512</me:pop>
      </me:population>
      <me:population time="3.16228e-05" logTime="-4.5">
        <me:pop ref="CH2OO.log">0.998552</me:pop>
        <me:pop ref="APC">8.98642e-16</me:pop>
        <me:pop ref="Altamine1">2.98968e-11</me:pop>
        <me:pop ref="RC1.log">1.59603e-06</me:pop>
        <me:pop ref="Ring1.log">7.75498e-08</me:pop>
        <me:pop ref="Formamide1">0.000646226</me:pop>
        <me:pop ref="Formaldehyde.log">0.000799953</me:pop>
      </me:population>
      <me:population time="3.98107e-05" logTime="-4.4">
        <me:pop ref="CH2OO.log">0.998178</me:pop>
        <me:pop ref="APC">8.98305e-16</me:pop>
        <me:pop ref="Altamine1">2.98856e-11</me:pop>
        <me:pop ref="RC1.log">1.59543e-06</me:pop>
        <me:pop ref="Ring1.log">9.65475e-08</me:pop>
        <me:pop ref="Formamide1">0.000813406</me:pop>
        <me:pop ref="Formaldehyde.log">0.0010069</me:pop>
      </me:population>
      <me:population time="5.01187e-05" logTime="-4.3">
        <me:pop ref="CH2OO.log">0.997707</me:pop>
        <me:pop ref="APC">8.97881e-16</me:pop>
        <me:pop ref="Altamine1">2.98715e-11</me:pop>
        <me:pop ref="RC1.log">1.59468e-06</me:pop>
        <me:pop ref="Ring1.log">1.20454e-07</me:pop>
        <me:pop ref="Formamide1">0.00102378</me:pop>
        <me:pop ref="Formaldehyde.log">0.00126733</me:pop>
      </me:population>
      <me:population time="6.30957e-05" logTime="-4.2">
        <me:pop ref="CH2OO.log">0.997115</me:pop>
        <me:pop ref="APC">8.97348e-16</me:pop>
        <me:pop ref="Altamine1">2.98537e-11</me:pop>
        <me:pop ref="RC1.log">1.59374e-06</me:pop>
        <me:pop ref="Ring1.log">1.50535e-07</me:pop>
        <me:pop ref="Formamide1">0.00128849</me:pop>
        <me:pop ref="Formaldehyde.log">0.00159501</me:pop>
      </me:population>
      <me:population time="7.94328e-05" logTime="-4.1">
        <me:pop ref="CH2OO.log">0.996369</me:pop>
        <me:pop ref="APC">8.96677e-16</me:pop>
        <me:pop ref="Altamine1">2.98314e-11</me:pop>
        <me:pop ref="RC1.log">1.59254e-06</me:pop>
        <me:pop ref="Ring1.log">1.88378e-07</me:pop>
        <me:pop ref="Formamide1">0.00162152</me:pop>
        <me:pop ref="Formaldehyde.log">0.00200726</me:pop>
      </me:population>
      <me:population time="0.0001" logTime="-4">
        <me:pop ref="CH2OO.log">0.995432</me:pop>
        <me:pop ref="APC">8.95834e-16</me:pop>
        <me:pop ref="Altamine1">2.98034e-11</me:pop>
        <me:pop ref="RC1.log">1.59105e-06</me:pop>
        <me:pop ref="Ring1.log">2.3598e-07</me:pop>
        <me:pop ref="Formamide1">0.00204042</me:pop>
        <me:pop ref="Formaldehyde.log">0.00252581</me:pop>
      </me:population>
      <me:population time="0.000125893" logTime="-3.9">
        <me:pop ref="CH2OO.log">0.994253</me:pop>
        <me:pop ref="APC">8.94773e-16</me:pop>
        <me:pop ref="Altamine1">2.97681e-11</me:pop>
        <me:pop ref="RC1.log">1.58916e-06</me:pop>
        <me:pop ref="Ring1.log">2.95844e-07</me:pop>
        <me:pop ref="Formamide1">0.00256723</me:pop>
        <me:pop ref="Formaldehyde.log">0.00317793</me:pop>
      </me:population>
      <me:population time="0.000158489" logTime="-3.8">
        <me:pop ref="CH2OO.log">0.992771</me:pop>
        <me:pop ref="APC">8.93439e-16</me:pop>
        <me:pop ref="Altamine1">2.97237e-11</me:pop>
        <me:pop ref="RC1.log">1.58679e-06</me:pop>
        <me:pop ref="Ring1.log">3.71108e-07</me:pop>
        <me:pop ref="Formamide1">0.00322955</me:pop>
        <me:pop ref="Formaldehyde.log">0.00399781</me:pop>
      </me:population>
      <me:population time="0.000199526" logTime="-3.7">
        <me:pop ref="CH2OO.log">0.990908</me:pop>
        <me:pop ref="APC">8.91762e-16</me:pop>
        <me:pop ref="Altamine1">2.96679e-11</me:pop>
        <me:pop ref="RC1.log">1.58381e-06</me:pop>
        <me:pop ref="Ring1.log">4.65699e-07</me:pop>
        <me:pop ref="Formamide1">0.00406196</me:pop>
        <me:pop ref="Formaldehyde.log">0.00502824</me:pop>
      </me:population>
      <me:population time="0.000251189" logTime="-3.6">
        <me:pop ref="CH2OO.log">0.988567</me:pop>
        <me:pop ref="APC">8.89656e-16</me:pop>
        <me:pop ref="Altamine1">2.95978e-11</me:pop>
        <me:pop ref="RC1.log">1.58007e-06</me:pop>
        <me:pop ref="Ring1.log">5.8453e-07</me:pop>
        <me:pop ref="Formamide1">0.00510768</me:pop>
        <me:pop ref="Formaldehyde.log">0.00632272</me:pop>
      </me:population>
      <me:population time="0.000316228" logTime="-3.5">
        <me:pop ref="CH2OO.log">0.985629</me:pop>
        <me:pop ref="APC">8.87012e-16</me:pop>
        <me:pop ref="Altamine1">2.95099e-11</me:pop>
        <me:pop ref="RC1.log">1.57538e-06</me:pop>
        <me:pop ref="Ring1.log">7.33731e-07</me:pop>
        <me:pop ref="Formamide1">0.00642066</me:pop>
        <me:pop ref="Formaldehyde.log">0.00794803</me:pop>
      </me:population>
      <me:population time="0.000398107" logTime="-3.4">
        <me:pop ref="CH2OO.log">0.981942</me:pop>
        <me:pop ref="APC">8.83694e-16</me:pop>
        <me:pop ref="Altamine1">2.93995e-11</me:pop>
        <me:pop ref="RC1.log">1.56948e-06</me:pop>
        <me:pop ref="Ring1.log">9.20933e-07</me:pop>
        <me:pop ref="Formamide1">0.00806805</me:pop>
        <me:pop ref="Formaldehyde.log">0.0099873</me:pop>
      </me:population>
      <me:population time="0.000501187" logTime="-3.3">
        <me:pop ref="CH2OO.log">0.97732</me:pop>
        <me:pop ref="APC">8.79534e-16</me:pop>
        <me:pop ref="Altamine1">2.92611e-11</me:pop>
        <me:pop ref="RC1.log">1.5621e-06</me:pop>
        <me:pop ref="Ring1.log">1.15561e-06</me:pop>
        <me:pop ref="Formamide1">0.0101332</me:pop>
        <me:pop ref="Formaldehyde.log">0.0125438</me:pop>
      </me:population>
      <me:population time="0.000630957" logTime="-3.2">
        <me:pop ref="CH2OO.log">0.971533</me:pop>
        <me:pop ref="APC">8.74326e-16</me:pop>
        <me:pop ref="Altamine1">2.90878e-11</me:pop>
        <me:pop ref="RC1.log">1.55285e-06</me:pop>
        <me:pop ref="Ring1.log">1.44948e-06</me:pop>
        <me:pop ref="Formamide1">0.0127193</me:pop>
        <me:pop ref="Formaldehyde.log">0.015745</me:pop>
      </me:population>
      <me:population time="0.000794328" logTime="-3.1">
        <me:pop ref="CH2OO.log">0.964295</me:pop>
        <me:pop ref="APC">8.67812e-16</me:pop>
        <me:pop ref="Altamine1">2.88711e-11</me:pop>
        <me:pop ref="RC1.log">1.54128e-06</me:pop>
        <me:pop ref="Ring1.log">1.81697e-06</me:pop>
        <me:pop ref="Formamide1">0.0159533</me:pop>
        <me:pop ref="Formaldehyde.log">0.0197483</me:pop>
      </me:population>
      <me:population time="0.001" logTime="-3">
        <me:pop ref="CH2OO.log">0.95526</me:pop>
        <me:pop ref="APC">8.59681e-16</me:pop>
        <me:pop ref="Altamine1">2.86006e-11</me:pop>
        <me:pop ref="RC1.log">1.52684e-06</me:pop>
        <me:pop ref="Ring1.log">2.27573e-06</me:pop>
        <me:pop ref="Formamide1">0.0199903</me:pop>
        <me:pop ref="Formaldehyde.log">0.0247457</me:pop>
      </me:population>
      <me:population time="0.00125893" logTime="-2.9">
        <me:pop ref="CH2OO.log">0.944006</me:pop>
        <me:pop ref="APC">8.49553e-16</me:pop>
        <me:pop ref="Altamine1">2.82637e-11</me:pop>
        <me:pop ref="RC1.log">1.50885e-06</me:pop>
        <me:pop ref="Ring1.log">2.84715e-06</me:pop>
        <me:pop ref="Formamide1">0.0250189</me:pop>
        <me:pop ref="Formaldehyde.log">0.0309705</me:pop>
      </me:population>
      <me:population time="0.00158489" logTime="-2.8">
        <me:pop ref="CH2OO.log">0.930027</me:pop>
        <me:pop ref="APC">8.36973e-16</me:pop>
        <me:pop ref="Altamine1">2.78451e-11</me:pop>
        <me:pop ref="RC1.log">1.48651e-06</me:pop>
        <me:pop ref="Ring1.log">3.55698e-06</me:pop>
        <me:pop ref="Formamide1">0.0312654</me:pop>
        <me:pop ref="Formaldehyde.log">0.0387029</me:pop>
      </me:population>
      <me:population time="0.00199526" logTime="-2.7">
        <me:pop ref="CH2OO.log">0.912721</me:pop>
        <me:pop ref="APC">8.21399e-16</me:pop>
        <me:pop ref="Altamine1">2.7327e-11</me:pop>
        <me:pop ref="RC1.log">1.45885e-06</me:pop>
        <me:pop ref="Ring1.log">4.43566e-06</me:pop>
        <me:pop ref="Formamide1">0.0389979</me:pop>
        <me:pop ref="Formaldehyde.log">0.0482748</me:pop>
      </me:population>
      <me:population time="0.00251189" logTime="-2.6">
        <me:pop ref="CH2OO.log">0.891392</me:pop>
        <me:pop ref="APC">8.02204e-16</me:pop>
        <me:pop ref="Altamine1">2.66884e-11</me:pop>
        <me:pop ref="RC1.log">1.42475e-06</me:pop>
        <me:pop ref="Ring1.log">5.51865e-06</me:pop>
        <me:pop ref="Formamide1">0.0485283</me:pop>
        <me:pop ref="Formaldehyde.log">0.0600723</me:pop>
      </me:population>
      <me:population time="0.00316228" logTime="-2.5">
        <me:pop ref="CH2OO.log">0.865248</me:pop>
        <me:pop ref="APC">7.78676e-16</me:pop>
        <me:pop ref="Altamine1">2.59056e-11</me:pop>
        <me:pop ref="RC1.log">1.38297e-06</me:pop>
        <me:pop ref="Ring1.log">6.84614e-06</me:pop>
        <me:pop ref="Formamide1">0.0602103</me:pop>
        <me:pop ref="Formaldehyde.log">0.0745333</me:pop>
      </me:population>
      <me:population time="0.00398107" logTime="-2.4">
        <me:pop ref="CH2OO.log">0.833422</me:pop>
        <me:pop ref="APC">7.50034e-16</me:pop>
        <me:pop ref="Altamine1">2.49528e-11</me:pop>
        <me:pop ref="RC1.log">1.3321e-06</me:pop>
        <me:pop ref="Ring1.log">8.46214e-06</me:pop>
        <me:pop ref="Formamide1">0.0744311</me:pop>
        <me:pop ref="Formaldehyde.log">0.092137</me:pop>
      </me:population>
      <me:population time="0.00501187" logTime="-2.3">
        <me:pop ref="CH2OO.log">0.795015</me:pop>
        <me:pop ref="APC">7.15469e-16</me:pop>
        <me:pop ref="Altamine1">2.38028e-11</me:pop>
        <me:pop ref="RC1.log">1.27071e-06</me:pop>
        <me:pop ref="Ring1.log">1.04123e-05</me:pop>
        <me:pop ref="Formamide1">0.0915926</me:pop>
        <me:pop ref="Formaldehyde.log">0.113381</me:pop>
      </me:population>
      <me:population time="0.00630957" logTime="-2.2">
        <me:pop ref="CH2OO.log">0.749169</me:pop>
        <me:pop ref="APC">6.74211e-16</me:pop>
        <me:pop ref="Altamine1">2.24302e-11</me:pop>
        <me:pop ref="RC1.log">1.19743e-06</me:pop>
        <me:pop ref="Ring1.log">1.27401e-05</me:pop>
        <me:pop ref="Formamide1">0.112078</me:pop>
        <me:pop ref="Formaldehyde.log">0.138739</me:pop>
      </me:population>
      <me:population time="0.00794328" logTime="-2.1">
        <me:pop ref="CH2OO.log">0.695193</me:pop>
        <me:pop ref="APC">6.25636e-16</me:pop>
        <me:pop ref="Altamine1">2.08142e-11</me:pop>
        <me:pop ref="RC1.log">1.11116e-06</me:pop>
        <me:pop ref="Ring1.log">1.54808e-05</me:pop>
        <me:pop ref="Formamide1">0.136196</me:pop>
        <me:pop ref="Formaldehyde.log">0.168594</me:pop>
      </me:population>
      <me:population time="0.01" logTime="-2">
        <me:pop ref="CH2OO.log">0.632737</me:pop>
        <me:pop ref="APC">5.69428e-16</me:pop>
        <me:pop ref="Altamine1">1.89442e-11</me:pop>
        <me:pop ref="RC1.log">1.01133e-06</me:pop>
        <me:pop ref="Ring1.log">1.86521e-05</me:pop>
        <me:pop ref="Formamide1">0.164103</me:pop>
        <me:pop ref="Formaldehyde.log">0.203141</me:pop>
      </me:population>
      <me:population time="0.0125893" logTime="-1.9">
        <me:pop ref="CH2OO.log">0.562024</me:pop>
        <me:pop ref="APC">5.0579e-16</me:pop>
        <me:pop ref="Altamine1">1.68271e-11</me:pop>
        <me:pop ref="RC1.log">8.98309e-07</me:pop>
        <me:pop ref="Ring1.log">2.22426e-05</me:pop>
        <me:pop ref="Formamide1">0.1957</me:pop>
        <me:pop ref="Formaldehyde.log">0.242253</me:pop>
      </me:population>
      <me:population time="0.0158489" logTime="-1.8">
        <me:pop ref="CH2OO.log">0.484128</me:pop>
        <me:pop ref="APC">4.35688e-16</me:pop>
        <me:pop ref="Altamine1">1.44948e-11</me:pop>
        <me:pop ref="RC1.log">7.73804e-07</me:pop>
        <me:pop ref="Ring1.log">2.61978e-05</me:pop>
        <me:pop ref="Formamide1">0.230506</me:pop>
        <me:pop ref="Formaldehyde.log">0.285339</me:pop>
      </me:population>
      <me:population time="0.0199526" logTime="-1.7">
        <me:pop ref="CH2OO.log">0.401225</me:pop>
        <me:pop ref="APC">3.61081e-16</me:pop>
        <me:pop ref="Altamine1">1.20127e-11</me:pop>
        <me:pop ref="RC1.log">6.41297e-07</me:pop>
        <me:pop ref="Ring1.log">3.04072e-05</me:pop>
        <me:pop ref="Formamide1">0.267549</me:pop>
        <me:pop ref="Formaldehyde.log">0.331195</me:pop>
      </me:population>
      <me:population time="0.0251189" logTime="-1.6">
        <me:pop ref="CH2OO.log">0.316735</me:pop>
        <me:pop ref="APC">2.85044e-16</me:pop>
        <me:pop ref="Altamine1">9.48308e-12</me:pop>
        <me:pop ref="RC1.log">5.06252e-07</me:pop>
        <me:pop ref="Ring1.log">3.46973e-05</me:pop>
        <me:pop ref="Formamide1">0.305302</me:pop>
        <me:pop ref="Formaldehyde.log">0.377928</me:pop>
      </me:population>
      <me:population time="0.0316228" logTime="-1.5">
        <me:pop ref="CH2OO.log">0.235187</me:pop>
        <me:pop ref="APC">2.11655e-16</me:pop>
        <me:pop ref="Altamine1">7.04153e-12</me:pop>
        <me:pop ref="RC1.log">3.7591e-07</me:pop>
        <me:pop ref="Ring1.log">3.88379e-05</me:pop>
        <me:pop ref="Formamide1">0.34174</me:pop>
        <me:pop ref="Formaldehyde.log">0.423034</me:pop>
      </me:population>
      <me:population time="0.0398107" logTime="-1.4">
        <me:pop ref="CH2OO.log">0.16168</me:pop>
        <me:pop ref="APC">1.45503e-16</me:pop>
        <me:pop ref="Altamine1">4.84072e-12</me:pop>
        <me:pop ref="RC1.log">2.58421e-07</me:pop>
        <me:pop ref="Ring1.log">4.25703e-05</me:pop>
        <me:pop ref="Formamide1">0.374585</me:pop>
        <me:pop ref="Formaldehyde.log">0.463692</me:pop>
      </me:population>
      <me:population time="0.0501187" logTime="-1.3">
        <me:pop ref="CH2OO.log">0.100869</me:pop>
        <me:pop ref="APC">9.07765e-17</me:pop>
        <me:pop ref="Altamine1">3.02003e-12</me:pop>
        <me:pop ref="RC1.log">1.61224e-07</me:pop>
        <me:pop ref="Ring1.log">4.5658e-05</me:pop>
        <me:pop ref="Formamide1">0.401757</me:pop>
        <me:pop ref="Formaldehyde.log">0.497328</me:pop>
      </me:population>
      <me:population time="0.0630957" logTime="-1.2">
        <me:pop ref="CH2OO.log">0.0556936</me:pop>
        <me:pop ref="APC">5.01211e-17</me:pop>
        <me:pop ref="Altamine1">1.66747e-12</me:pop>
        <me:pop ref="RC1.log">8.90177e-08</me:pop>
        <me:pop ref="Ring1.log">4.79518e-05</me:pop>
        <me:pop ref="Formamide1">0.421943</me:pop>
        <me:pop ref="Formaldehyde.log">0.522316</me:pop>
      </me:population>
      <me:population time="0.0794328" logTime="-1.1">
        <me:pop ref="CH2OO.log">0.0263671</me:pop>
        <me:pop ref="APC">2.37289e-17</me:pop>
        <me:pop ref="Altamine1">7.89434e-13</me:pop>
        <me:pop ref="RC1.log">4.21438e-08</me:pop>
        <me:pop ref="Ring1.log">4.94409e-05</me:pop>
        <me:pop ref="Formamide1">0.435047</me:pop>
        <me:pop ref="Formaldehyde.log">0.538537</me:pop>
      </me:population>
      <me:population time="0.1" logTime="-1">
        <me:pop ref="CH2OO.log">0.0102857</me:pop>
        <me:pop ref="APC">9.2566e-18</me:pop>
        <me:pop ref="Altamine1">3.07956e-13</me:pop>
        <me:pop ref="RC1.log">1.64402e-08</me:pop>
        <me:pop ref="Ring1.log">5.02574e-05</me:pop>
        <me:pop ref="Formamide1">0.442232</me:pop>
        <me:pop ref="Formaldehyde.log">0.547432</me:pop>
      </me:population>
      <me:population time="0.125893" logTime="-0.9">
        <me:pop ref="CH2OO.log">0.00314451</me:pop>
        <me:pop ref="APC">2.82988e-18</me:pop>
        <me:pop ref="Altamine1">9.4147e-14</me:pop>
        <me:pop ref="RC1.log">5.02602e-09</me:pop>
        <me:pop ref="Ring1.log">5.062e-05</me:pop>
        <me:pop ref="Formamide1">0.445423</me:pop>
        <me:pop ref="Formaldehyde.log">0.551382</me:pop>
      </me:population>
      <me:population time="0.158489" logTime="-0.8">
        <me:pop ref="CH2OO.log">0.000707304</me:pop>
        <me:pop ref="APC">6.36534e-19</me:pop>
        <me:pop ref="Altamine1">2.11768e-14</me:pop>
        <me:pop ref="RC1.log">1.13052e-09</me:pop>
        <me:pop ref="Ring1.log">5.07438e-05</me:pop>
        <me:pop ref="Formamide1">0.446512</me:pop>
        <me:pop ref="Formaldehyde.log">0.55273</me:pop>
      </me:population>
      <me:population time="0.199526" logTime="-0.7">
        <me:pop ref="CH2OO.log">0.000108116</me:pop>
        <me:pop ref="APC">9.72982e-20</me:pop>
        <me:pop ref="Altamine1">3.237e-15</me:pop>
        <me:pop ref="RC1.log">1.72806e-10</me:pop>
        <me:pop ref="Ring1.log">5.07742e-05</me:pop>
        <me:pop ref="Formamide1">0.44678</me:pop>
        <me:pop ref="Formaldehyde.log">0.553061</me:pop>
      </me:population>
      <me:population time="0.251189" logTime="-0.6">
        <me:pop ref="CH2OO.log">1.01616e-05</me:pop>
        <me:pop ref="APC">9.14488e-21</me:pop>
        <me:pop ref="Altamine1">3.0424e-16</me:pop>
        <me:pop ref="RC1.log">1.62418e-11</me:pop>
        <me:pop ref="Ring1.log">5.07792e-05</me:pop>
        <me:pop ref="Formamide1">0.446824</me:pop>
        <me:pop ref="Formaldehyde.log">0.553116</me:pop>
      </me:population>
      <me:population time="0.316228" logTime="-0.5">
        <me:pop ref="CH2OO.log">5.17771e-07</me:pop>
        <me:pop ref="APC">4.65966e-22</me:pop>
        <me:pop ref="Altamine1">1.55025e-17</me:pop>
        <me:pop ref="RC1.log">8.27578e-13</me:pop>
        <me:pop ref="Ring1.log">5.07797e-05</me:pop>
        <me:pop ref="Formamide1">0.446828</me:pop>
        <me:pop ref="Formaldehyde.log">0.553121</me:pop>
      </me:population>
      <me:population time="0.398107" logTime="-0.4">
        <me:pop ref="CH2OO.log">1.22059e-08</me:pop>
        <me:pop ref="APC">1.09846e-23</me:pop>
        <me:pop ref="Altamine1">3.65826e-19</me:pop>
        <me:pop ref="RC1.log">1.95092e-14</me:pop>
        <me:pop ref="Ring1.log">5.07797e-05</me:pop>
        <me:pop ref="Formamide1">0.446828</me:pop>
        <me:pop ref="Formaldehyde.log">0.553121</me:pop>
      </me:population>
      <me:population time="0.501187" logTime="-0.3">
        <me:pop ref="CH2OO.log">1.09039e-10</me:pop>
        <me:pop ref="APC">9.81288e-26</me:pop>
        <me:pop ref="Altamine1">3.64535e-21</me:pop>
        <me:pop ref="RC1.log">1.74282e-16</me:pop>
        <me:pop ref="Ring1.log">5.07797e-05</me:pop>
        <me:pop ref="Formamide1">0.446828</me:pop>
        <me:pop ref="Formaldehyde.log">0.553121</me:pop>
      </me:population>
      <me:population time="0.630957" logTime="-0.2">
        <me:pop ref="CH2OO.log">2.87116e-13</me:pop>
        <me:pop ref="APC">2.5844e-28</me:pop>
        <me:pop ref="Altamine1">3.89311e-22</me:pop>
        <me:pop ref="RC1.log">4.58911e-19</me:pop>
        <me:pop ref="Ring1.log">5.07797e-05</me:pop>
        <me:pop ref="Formamide1">0.446828</me:pop>
        <me:pop ref="Formaldehyde.log">0.553121</me:pop>
      </me:population>
      <me:population time="0.794328" logTime="-0.1">
        <me:pop ref="CH2OO.log">1.62416e-16</me:pop>
        <me:pop ref="APC">1.97645e-31</me:pop>
        <me:pop ref="Altamine1">3.8072e-22</me:pop>
        <me:pop ref="RC1.log">2.59598e-22</me:pop>
        <me:pop ref="Ring1.log">5.07797e-05</me:pop>
        <me:pop ref="Formamide1">0.446828</me:pop>
        <me:pop ref="Formaldehyde.log">0.553121</me:pop>
      </me:population>
      <me:population time="1" logTime="0">
        <me:pop ref="CH2OO.log">1.32544e-20</me:pop>
        <me:pop ref="APC">5.14916e-32</me:pop>
        <me:pop ref="Altamine1">3.80715e-22</me:pop>
        <me:pop ref="RC1.log">2.11852e-26</me:pop>
        <me:pop ref="Ring1.log">5.07797e-05</me:pop>
        <me:pop ref="Formamide1">0.446828</me:pop>
        <me:pop ref="Formaldehyde.log">0.553121</me:pop>
      </me:population>
      <me:population time="1.25893" logTime="0.1">
        <me:pop ref="CH2OO.log">9.45224e-26</me:pop>
        <me:pop ref="APC">5.14797e-32</me:pop>
        <me:pop ref="Altamine1">3.80715e-22</me:pop>
        <me:pop ref="RC1.log">1.5108e-31</me:pop>
        <me:pop ref="Ring1.log">5.07797e-05</me:pop>
        <me:pop ref="Formamide1">0.446828</me:pop>
        <me:pop ref="Formaldehyde.log">0.553121</me:pop>
      </me:population>
      <me:population time="1.58489" logTime="0.2">
        <me:pop ref="CH2OO.log">3.1408e-32</me:pop>
        <me:pop ref="APC">5.14797e-32</me:pop>
        <me:pop ref="Altamine1">3.80715e-22</me:pop>
        <me:pop ref="RC1.log">5.02256e-38</me:pop>
        <me:pop ref="Ring1.log">5.07797e-05</me:pop>
        <me:pop ref="Formamide1">0.446828</me:pop>
        <me:pop ref="Formaldehyde.log">0.553121</me:pop>
      </me:population>
      <me:population time="1.99526" logTime="0.3">
        <me:pop ref="CH2OO.log">7.04235e-35</me:pop>
        <me:pop ref="APC">5.14797e-32</me:pop>
        <me:pop ref="Altamine1">3.80715e-22</me:pop>
        <me:pop ref="RC1.log">1.3736e-40</me:pop>
        <me:pop ref="Ring1.log">5.07797e-05</me:pop>
        <me:pop ref="Formamide1">0.446828</me:pop>
        <me:pop ref="Formaldehyde.log">0.553121</me:pop>
      </me:population>
      <me:population time="2.51189" logTime="0.4">
        <me:pop ref="CH2OO.log">7.04232e-35</me:pop>
        <me:pop ref="APC">5.14797e-32</me:pop>
        <me:pop ref="Altamine1">3.80715e-22</me:pop>
        <me:pop ref="RC1.log">1.3736e-40</me:pop>
        <me:pop ref="Ring1.log">5.07797e-05</me:pop>
        <me:pop ref="Formamide1">0.446828</me:pop>
        <me:pop ref="Formaldehyde.log">0.553121</me:pop>
      </me:population>
      <me:population time="3.16228" logTime="0.5">
        <me:pop ref="CH2OO.log">7.04232e-35</me:pop>
        <me:pop ref="APC">5.14797e-32</me:pop>
        <me:pop ref="Altamine1">3.80715e-22</me:pop>
        <me:pop ref="RC1.log">1.3736e-40</me:pop>
        <me:pop ref="Ring1.log">5.07797e-05</me:pop>
        <me:pop ref="Formamide1">0.446828</me:pop>
        <me:pop ref="Formaldehyde.log">0.553121</me:pop>
      </me:population>
      <me:population time="3.98107" logTime="0.6">
        <me:pop ref="CH2OO.log">7.04232e-35</me:pop>
        <me:pop ref="APC">5.14797e-32</me:pop>
        <me:pop ref="Altamine1">3.80715e-22</me:pop>
        <me:pop ref="RC1.log">1.3736e-40</me:pop>
        <me:pop ref="Ring1.log">5.07797e-05</me:pop>
        <me:pop ref="Formamide1">0.446828</me:pop>
        <me:pop ref="Formaldehyde.log">0.553121</me:pop>
      </me:population>
      <me:population time="5.01187" logTime="0.7">
        <me:pop ref="CH2OO.log">7.04232e-35</me:pop>
        <me:pop ref="APC">5.14797e-32</me:pop>
        <me:pop ref="Altamine1">3.80715e-22</me:pop>
        <me:pop ref="RC1.log">1.3736e-40</me:pop>
        <me:pop ref="Ring1.log">5.07797e-05</me:pop>
        <me:pop ref="Formamide1">0.446828</me:pop>
        <me:pop ref="Formaldehyde.log">0.553121</me:pop>
      </me:population>
      <me:population time="6.30957" logTime="0.8">
        <me:pop ref="CH2OO.log">7.04232e-35</me:pop>
        <me:pop ref="APC">5.14797e-32</me:pop>
        <me:pop ref="Altamine1">3.80715e-22</me:pop>
        <me:pop ref="RC1.log">1.3736e-40</me:pop>
        <me:pop ref="Ring1.log">5.07797e-05</me:pop>
        <me:pop ref="Formamide1">0.446828</me:pop>
        <me:pop ref="Formaldehyde.log">0.553121</me:pop>
      </me:population>
      <me:population time="7.94328" logTime="0.9">
        <me:pop ref="CH2OO.log">7.04232e-35</me:pop>
        <me:pop ref="APC">5.14797e-32</me:pop>
        <me:pop ref="Altamine1">3.80715e-22</me:pop>
        <me:pop ref="RC1.log">1.3736e-40</me:pop>
        <me:pop ref="Ring1.log">5.07797e-05</me:pop>
        <me:pop ref="Formamide1">0.446828</me:pop>
        <me:pop ref="Formaldehyde.log">0.553121</me:pop>
      </me:population>
      <me:population time="10" logTime="1">
        <me:pop ref="CH2OO.log">7.04232e-35</me:pop>
        <me:pop ref="APC">5.14797e-32</me:pop>
        <me:pop ref="Altamine1">3.80715e-22</me:pop>
        <me:pop ref="RC1.log">1.3736e-40</me:pop>
        <me:pop ref="Ring1.log">5.07797e-05</me:pop>
        <me:pop ref="Formamide1">0.446828</me:pop>
        <me:pop ref="Formaldehyde.log">0.553121</me:pop>
      </me:population>
      <me:population time="12.5893" logTime="1.1">
        <me:pop ref="CH2OO.log">7.04232e-35</me:pop>
        <me:pop ref="APC">5.14797e-32</me:pop>
        <me:pop ref="Altamine1">3.80715e-22</me:pop>
        <me:pop ref="RC1.log">1.3736e-40</me:pop>
        <me:pop ref="Ring1.log">5.07797e-05</me:pop>
        <me:pop ref="Formamide1">0.446828</me:pop>
        <me:pop ref="Formaldehyde.log">0.553121</me:pop>
      </me:population>
      <me:population time="15.8489" logTime="1.2">
        <me:pop ref="CH2OO.log">7.04232e-35</me:pop>
        <me:pop ref="APC">5.14797e-32</me:pop>
        <me:pop ref="Altamine1">3.80715e-22</me:pop>
        <me:pop ref="RC1.log">1.3736e-40</me:pop>
        <me:pop ref="Ring1.log">5.07797e-05</me:pop>
        <me:pop ref="Formamide1">0.446828</me:pop>
        <me:pop ref="Formaldehyde.log">0.553121</me:pop>
      </me:population>
      <me:population time="19.9526" logTime="1.3">
        <me:pop ref="CH2OO.log">7.04232e-35</me:pop>
        <me:pop ref="APC">5.14797e-32</me:pop>
        <me:pop ref="Altamine1">3.80715e-22</me:pop>
        <me:pop ref="RC1.log">1.3736e-40</me:pop>
        <me:pop ref="Ring1.log">5.07797e-05</me:pop>
        <me:pop ref="Formamide1">0.446828</me:pop>
        <me:pop ref="Formaldehyde.log">0.553121</me:pop>
      </me:population>
      <me:population time="25.1189" logTime="1.4">
        <me:pop ref="CH2OO.log">7.04232e-35</me:pop>
        <me:pop ref="APC">5.14797e-32</me:pop>
        <me:pop ref="Altamine1">3.80715e-22</me:pop>
        <me:pop ref="RC1.log">1.3736e-40</me:pop>
        <me:pop ref="Ring1.log">5.07797e-05</me:pop>
        <me:pop ref="Formamide1">0.446828</me:pop>
        <me:pop ref="Formaldehyde.log">0.553121</me:pop>
      </me:population>
      <me:population time="31.6228" logTime="1.5">
        <me:pop ref="CH2OO.log">7.04232e-35</me:pop>
        <me:pop ref="APC">5.14797e-32</me:pop>
        <me:pop ref="Altamine1">3.80715e-22</me:pop>
        <me:pop ref="RC1.log">1.3736e-40</me:pop>
        <me:pop ref="Ring1.log">5.07797e-05</me:pop>
        <me:pop ref="Formamide1">0.446828</me:pop>
        <me:pop ref="Formaldehyde.log">0.553121</me:pop>
      </me:population>
      <me:population time="39.8107" logTime="1.6">
        <me:pop ref="CH2OO.log">7.04232e-35</me:pop>
        <me:pop ref="APC">5.14797e-32</me:pop>
        <me:pop ref="Altamine1">3.80715e-22</me:pop>
        <me:pop ref="RC1.log">1.3736e-40</me:pop>
        <me:pop ref="Ring1.log">5.07797e-05</me:pop>
        <me:pop ref="Formamide1">0.446828</me:pop>
        <me:pop ref="Formaldehyde.log">0.553121</me:pop>
      </me:population>
      <me:population time="50.1187" logTime="1.7">
        <me:pop ref="CH2OO.log">7.04232e-35</me:pop>
        <me:pop ref="APC">5.14797e-32</me:pop>
        <me:pop ref="Altamine1">3.80715e-22</me:pop>
        <me:pop ref="RC1.log">1.3736e-40</me:pop>
        <me:pop ref="Ring1.log">5.07797e-05</me:pop>
        <me:pop ref="Formamide1">0.446828</me:pop>
        <me:pop ref="Formaldehyde.log">0.553121</me:pop>
      </me:population>
      <me:population time="63.0957" logTime="1.8">
        <me:pop ref="CH2OO.log">7.04232e-35</me:pop>
        <me:pop ref="APC">5.14797e-32</me:pop>
        <me:pop ref="Altamine1">3.80715e-22</me:pop>
        <me:pop ref="RC1.log">1.3736e-40</me:pop>
        <me:pop ref="Ring1.log">5.07797e-05</me:pop>
        <me:pop ref="Formamide1">0.446828</me:pop>
        <me:pop ref="Formaldehyde.log">0.553121</me:pop>
      </me:population>
      <me:population time="79.4328" logTime="1.9">
        <me:pop ref="CH2OO.log">7.04232e-35</me:pop>
        <me:pop ref="APC">5.14797e-32</me:pop>
        <me:pop ref="Altamine1">3.80715e-22</me:pop>
        <me:pop ref="RC1.log">1.3736e-40</me:pop>
        <me:pop ref="Ring1.log">5.07797e-05</me:pop>
        <me:pop ref="Formamide1">0.446828</me:pop>
        <me:pop ref="Formaldehyde.log">0.553121</me:pop>
      </me:population>
      <me:population time="100" logTime="2">
        <me:pop ref="CH2OO.log">7.04232e-35</me:pop>
        <me:pop ref="APC">5.14796e-32</me:pop>
        <me:pop ref="Altamine1">3.80715e-22</me:pop>
        <me:pop ref="RC1.log">1.3736e-40</me:pop>
        <me:pop ref="Ring1.log">5.07797e-05</me:pop>
        <me:pop ref="Formamide1">0.446828</me:pop>
        <me:pop ref="Formaldehyde.log">0.553121</me:pop>
      </me:population>
      <me:population time="125.893" logTime="2.1">
        <me:pop ref="CH2OO.log">7.04232e-35</me:pop>
        <me:pop ref="APC">5.14796e-32</me:pop>
        <me:pop ref="Altamine1">3.80715e-22</me:pop>
        <me:pop ref="RC1.log">1.3736e-40</me:pop>
        <me:pop ref="Ring1.log">5.07797e-05</me:pop>
        <me:pop ref="Formamide1">0.446828</me:pop>
        <me:pop ref="Formaldehyde.log">0.553121</me:pop>
      </me:population>
      <me:population time="158.489" logTime="2.2">
        <me:pop ref="CH2OO.log">7.04232e-35</me:pop>
        <me:pop ref="APC">5.14796e-32</me:pop>
        <me:pop ref="Altamine1">3.80715e-22</me:pop>
        <me:pop ref="RC1.log">1.3736e-40</me:pop>
        <me:pop ref="Ring1.log">5.07797e-05</me:pop>
        <me:pop ref="Formamide1">0.446828</me:pop>
        <me:pop ref="Formaldehyde.log">0.553121</me:pop>
      </me:population>
      <me:population time="199.526" logTime="2.3">
        <me:pop ref="CH2OO.log">7.04232e-35</me:pop>
        <me:pop ref="APC">5.14796e-32</me:pop>
        <me:pop ref="Altamine1">3.80715e-22</me:pop>
        <me:pop ref="RC1.log">1.3736e-40</me:pop>
        <me:pop ref="Ring1.log">5.07797e-05</me:pop>
        <me:pop ref="Formamide1">0.446828</me:pop>
        <me:pop ref="Formaldehyde.log">0.553121</me:pop>
      </me:population>
      <me:population time="251.189" logTime="2.4">
        <me:pop ref="CH2OO.log">7.04232e-35</me:pop>
        <me:pop ref="APC">5.14796e-32</me:pop>
        <me:pop ref="Altamine1">3.80715e-22</me:pop>
        <me:pop ref="RC1.log">1.3736e-40</me:pop>
        <me:pop ref="Ring1.log">5.07797e-05</me:pop>
        <me:pop ref="Formamide1">0.446828</me:pop>
        <me:pop ref="Formaldehyde.log">0.553121</me:pop>
      </me:population>
      <me:population time="316.228" logTime="2.5">
        <me:pop ref="CH2OO.log">7.04232e-35</me:pop>
        <me:pop ref="APC">5.14796e-32</me:pop>
        <me:pop ref="Altamine1">3.80715e-22</me:pop>
        <me:pop ref="RC1.log">1.3736e-40</me:pop>
        <me:pop ref="Ring1.log">5.07797e-05</me:pop>
        <me:pop ref="Formamide1">0.446828</me:pop>
        <me:pop ref="Formaldehyde.log">0.553121</me:pop>
      </me:population>
      <me:population time="398.107" logTime="2.6">
        <me:pop ref="CH2OO.log">7.04232e-35</me:pop>
        <me:pop ref="APC">5.14796e-32</me:pop>
        <me:pop ref="Altamine1">3.80715e-22</me:pop>
        <me:pop ref="RC1.log">1.3736e-40</me:pop>
        <me:pop ref="Ring1.log">5.07797e-05</me:pop>
        <me:pop ref="Formamide1">0.446828</me:pop>
        <me:pop ref="Formaldehyde.log">0.553121</me:pop>
      </me:population>
      <me:population time="501.187" logTime="2.7">
        <me:pop ref="CH2OO.log">7.04232e-35</me:pop>
        <me:pop ref="APC">5.14796e-32</me:pop>
        <me:pop ref="Altamine1">3.80715e-22</me:pop>
        <me:pop ref="RC1.log">1.3736e-40</me:pop>
        <me:pop ref="Ring1.log">5.07797e-05</me:pop>
        <me:pop ref="Formamide1">0.446828</me:pop>
        <me:pop ref="Formaldehyde.log">0.553121</me:pop>
      </me:population>
      <me:population time="630.957" logTime="2.8">
        <me:pop ref="CH2OO.log">7.04232e-35</me:pop>
        <me:pop ref="APC">5.14796e-32</me:pop>
        <me:pop ref="Altamine1">3.80715e-22</me:pop>
        <me:pop ref="RC1.log">1.3736e-40</me:pop>
        <me:pop ref="Ring1.log">5.07797e-05</me:pop>
        <me:pop ref="Formamide1">0.446828</me:pop>
        <me:pop ref="Formaldehyde.log">0.553121</me:pop>
      </me:population>
      <me:population time="794.328" logTime="2.9">
        <me:pop ref="CH2OO.log">7.04232e-35</me:pop>
        <me:pop ref="APC">5.14796e-32</me:pop>
        <me:pop ref="Altamine1">3.80715e-22</me:pop>
        <me:pop ref="RC1.log">1.3736e-40</me:pop>
        <me:pop ref="Ring1.log">5.07797e-05</me:pop>
        <me:pop ref="Formamide1">0.446828</me:pop>
        <me:pop ref="Formaldehyde.log">0.553121</me:pop>
      </me:population>
      <me:population time="1000" logTime="3">
        <me:pop ref="CH2OO.log">7.04232e-35</me:pop>
        <me:pop ref="APC">5.14796e-32</me:pop>
        <me:pop ref="Altamine1">3.80715e-22</me:pop>
        <me:pop ref="RC1.log">1.3736e-40</me:pop>
        <me:pop ref="Ring1.log">5.07797e-05</me:pop>
        <me:pop ref="Formamide1">0.446828</me:pop>
        <me:pop ref="Formaldehyde.log">0.553121</me:pop>
      </me:population>
      <me:population time="1258.93" logTime="3.1">
        <me:pop ref="CH2OO.log">7.04232e-35</me:pop>
        <me:pop ref="APC">5.14796e-32</me:pop>
        <me:pop ref="Altamine1">3.80715e-22</me:pop>
        <me:pop ref="RC1.log">1.3736e-40</me:pop>
        <me:pop ref="Ring1.log">5.07797e-05</me:pop>
        <me:pop ref="Formamide1">0.446828</me:pop>
        <me:pop ref="Formaldehyde.log">0.553121</me:pop>
      </me:population>
      <me:population time="1584.89" logTime="3.2">
        <me:pop ref="CH2OO.log">7.04232e-35</me:pop>
        <me:pop ref="APC">5.14796e-32</me:pop>
        <me:pop ref="Altamine1">3.80716e-22</me:pop>
        <me:pop ref="RC1.log">1.3736e-40</me:pop>
        <me:pop ref="Ring1.log">5.07797e-05</me:pop>
        <me:pop ref="Formamide1">0.446828</me:pop>
        <me:pop ref="Formaldehyde.log">0.553121</me:pop>
      </me:population>
      <me:population time="1995.26" logTime="3.3">
        <me:pop ref="CH2OO.log">7.04232e-35</me:pop>
        <me:pop ref="APC">5.14796e-32</me:pop>
        <me:pop ref="Altamine1">3.80716e-22</me:pop>
        <me:pop ref="RC1.log">1.3736e-40</me:pop>
        <me:pop ref="Ring1.log">5.07797e-05</me:pop>
        <me:pop ref="Formamide1">0.446828</me:pop>
        <me:pop ref="Formaldehyde.log">0.553121</me:pop>
      </me:population>
      <me:population time="2511.89" logTime="3.4">
        <me:pop ref="CH2OO.log">7.04232e-35</me:pop>
        <me:pop ref="APC">5.14796e-32</me:pop>
        <me:pop ref="Altamine1">3.80716e-22</me:pop>
        <me:pop ref="RC1.log">1.3736e-40</me:pop>
        <me:pop ref="Ring1.log">5.07797e-05</me:pop>
        <me:pop ref="Formamide1">0.446828</me:pop>
        <me:pop ref="Formaldehyde.log">0.553121</me:pop>
      </me:population>
      <me:population time="3162.28" logTime="3.5">
        <me:pop ref="CH2OO.log">7.04232e-35</me:pop>
        <me:pop ref="APC">5.14796e-32</me:pop>
        <me:pop ref="Altamine1">3.80716e-22</me:pop>
        <me:pop ref="RC1.log">1.3736e-40</me:pop>
        <me:pop ref="Ring1.log">5.07797e-05</me:pop>
        <me:pop ref="Formamide1">0.446828</me:pop>
        <me:pop ref="Formaldehyde.log">0.553121</me:pop>
      </me:population>
      <me:population time="3981.07" logTime="3.6">
        <me:pop ref="CH2OO.log">7.04232e-35</me:pop>
        <me:pop ref="APC">5.14796e-32</me:pop>
        <me:pop ref="Altamine1">3.80717e-22</me:pop>
        <me:pop ref="RC1.log">1.3736e-40</me:pop>
        <me:pop ref="Ring1.log">5.07797e-05</me:pop>
        <me:pop ref="Formamide1">0.446828</me:pop>
        <me:pop ref="Formaldehyde.log">0.553121</me:pop>
      </me:population>
      <me:population time="5011.87" logTime="3.7">
        <me:pop ref="CH2OO.log">7.04232e-35</me:pop>
        <me:pop ref="APC">5.14796e-32</me:pop>
        <me:pop ref="Altamine1">3.80717e-22</me:pop>
        <me:pop ref="RC1.log">1.3736e-40</me:pop>
        <me:pop ref="Ring1.log">5.07797e-05</me:pop>
        <me:pop ref="Formamide1">0.446828</me:pop>
        <me:pop ref="Formaldehyde.log">0.553121</me:pop>
      </me:population>
      <me:population time="6309.57" logTime="3.8">
        <me:pop ref="CH2OO.log">7.04232e-35</me:pop>
        <me:pop ref="APC">5.14796e-32</me:pop>
        <me:pop ref="Altamine1">3.80718e-22</me:pop>
        <me:pop ref="RC1.log">1.3736e-40</me:pop>
        <me:pop ref="Ring1.log">5.07797e-05</me:pop>
        <me:pop ref="Formamide1">0.446828</me:pop>
        <me:pop ref="Formaldehyde.log">0.553121</me:pop>
      </me:population>
      <me:population time="7943.28" logTime="3.9">
        <me:pop ref="CH2OO.log">7.04232e-35</me:pop>
        <me:pop ref="APC">5.14796e-32</me:pop>
        <me:pop ref="Altamine1">3.80719e-22</me:pop>
        <me:pop ref="RC1.log">1.3736e-40</me:pop>
        <me:pop ref="Ring1.log">5.07797e-05</me:pop>
        <me:pop ref="Formamide1">0.446828</me:pop>
        <me:pop ref="Formaldehyde.log">0.553121</me:pop>
      </me:population>
      <me:population time="10000" logTime="4">
        <me:pop ref="CH2OO.log">7.04232e-35</me:pop>
        <me:pop ref="APC">5.14796e-32</me:pop>
        <me:pop ref="Altamine1">3.8072e-22</me:pop>
        <me:pop ref="RC1.log">1.3736e-40</me:pop>
        <me:pop ref="Ring1.log">5.07797e-05</me:pop>
        <me:pop ref="Formamide1">0.446828</me:pop>
        <me:pop ref="Formaldehyde.log">0.553121</me:pop>
      </me:population>
      <me:population time="12589.3" logTime="4.1">
        <me:pop ref="CH2OO.log">7.04232e-35</me:pop>
        <me:pop ref="APC">5.14796e-32</me:pop>
        <me:pop ref="Altamine1">3.80722e-22</me:pop>
        <me:pop ref="RC1.log">1.3736e-40</me:pop>
        <me:pop ref="Ring1.log">5.07797e-05</me:pop>
        <me:pop ref="Formamide1">0.446828</me:pop>
        <me:pop ref="Formaldehyde.log">0.553121</me:pop>
      </me:population>
      <me:population time="15848.9" logTime="4.2">
        <me:pop ref="CH2OO.log">7.04232e-35</me:pop>
        <me:pop ref="APC">5.14796e-32</me:pop>
        <me:pop ref="Altamine1">3.80723e-22</me:pop>
        <me:pop ref="RC1.log">1.3736e-40</me:pop>
        <me:pop ref="Ring1.log">5.07797e-05</me:pop>
        <me:pop ref="Formamide1">0.446828</me:pop>
        <me:pop ref="Formaldehyde.log">0.553121</me:pop>
      </me:population>
      <me:population time="19952.6" logTime="4.3">
        <me:pop ref="CH2OO.log">7.04232e-35</me:pop>
        <me:pop ref="APC">5.14796e-32</me:pop>
        <me:pop ref="Altamine1">3.80726e-22</me:pop>
        <me:pop ref="RC1.log">1.3736e-40</me:pop>
        <me:pop ref="Ring1.log">5.07797e-05</me:pop>
        <me:pop ref="Formamide1">0.446828</me:pop>
        <me:pop ref="Formaldehyde.log">0.553121</me:pop>
      </me:population>
      <me:population time="25118.9" logTime="4.4">
        <me:pop ref="CH2OO.log">7.04232e-35</me:pop>
        <me:pop ref="APC">5.14796e-32</me:pop>
        <me:pop ref="Altamine1">3.80729e-22</me:pop>
        <me:pop ref="RC1.log">1.3736e-40</me:pop>
        <me:pop ref="Ring1.log">5.07796e-05</me:pop>
        <me:pop ref="Formamide1">0.446828</me:pop>
        <me:pop ref="Formaldehyde.log">0.553121</me:pop>
      </me:population>
      <me:population time="31622.8" logTime="4.5">
        <me:pop ref="CH2OO.log">7.04231e-35</me:pop>
        <me:pop ref="APC">5.14796e-32</me:pop>
        <me:pop ref="Altamine1">3.80732e-22</me:pop>
        <me:pop ref="RC1.log">1.3736e-40</me:pop>
        <me:pop ref="Ring1.log">5.07796e-05</me:pop>
        <me:pop ref="Formamide1">0.446828</me:pop>
        <me:pop ref="Formaldehyde.log">0.553121</me:pop>
      </me:population>
      <me:population time="39810.7" logTime="4.6">
        <me:pop ref="CH2OO.log">7.04231e-35</me:pop>
        <me:pop ref="APC">5.14796e-32</me:pop>
        <me:pop ref="Altamine1">3.80737e-22</me:pop>
        <me:pop ref="RC1.log">1.3736e-40</me:pop>
        <me:pop ref="Ring1.log">5.07796e-05</me:pop>
        <me:pop ref="Formamide1">0.446828</me:pop>
        <me:pop ref="Formaldehyde.log">0.553121</me:pop>
      </me:population>
      <me:population time="50118.7" logTime="4.7">
        <me:pop ref="CH2OO.log">7.04231e-35</me:pop>
        <me:pop ref="APC">5.14795e-32</me:pop>
        <me:pop ref="Altamine1">3.80743e-22</me:pop>
        <me:pop ref="RC1.log">1.3736e-40</me:pop>
        <me:pop ref="Ring1.log">5.07796e-05</me:pop>
        <me:pop ref="Formamide1">0.446828</me:pop>
        <me:pop ref="Formaldehyde.log">0.553121</me:pop>
      </me:population>
      <me:population time="63095.7" logTime="4.8">
        <me:pop ref="CH2OO.log">7.04231e-35</me:pop>
        <me:pop ref="APC">5.14795e-32</me:pop>
        <me:pop ref="Altamine1">3.8075e-22</me:pop>
        <me:pop ref="RC1.log">1.3736e-40</me:pop>
        <me:pop ref="Ring1.log">5.07796e-05</me:pop>
        <me:pop ref="Formamide1">0.446828</me:pop>
        <me:pop ref="Formaldehyde.log">0.553121</me:pop>
      </me:population>
      <me:population time="79432.8" logTime="4.9">
        <me:pop ref="CH2OO.log">7.0423e-35</me:pop>
        <me:pop ref="APC">5.14795e-32</me:pop>
        <me:pop ref="Altamine1">3.80759e-22</me:pop>
        <me:pop ref="RC1.log">1.3736e-40</me:pop>
        <me:pop ref="Ring1.log">5.07795e-05</me:pop>
        <me:pop ref="Formamide1">0.446828</me:pop>
        <me:pop ref="Formaldehyde.log">0.553121</me:pop>
      </me:population>
      <me:population time="100000" logTime="5">
        <me:pop ref="CH2OO.log">7.04229e-35</me:pop>
        <me:pop ref="APC">5.14794e-32</me:pop>
        <me:pop ref="Altamine1">3.8077e-22</me:pop>
        <me:pop ref="RC1.log">1.3736e-40</me:pop>
        <me:pop ref="Ring1.log">5.07795e-05</me:pop>
        <me:pop ref="Formamide1">0.446828</me:pop>
        <me:pop ref="Formaldehyde.log">0.553121</me:pop>
      </me:population>
    </me:populationList>
    <me:rateList T="298.15" conc="6.47761e+18" bathGas="N2" units="s-1">
      <me:warning> WARNING: Chemically significant eigenvalues (CSE) not well separated from internal energy relaxation eigenvals (IEREs).  The last CSE = -6.44119e+07 and the first IERE = -2.54342e+08 (last CSE)/(first IERE) ratio = 0.25325, which is less than an order of magnitude  Results obtained from Bartis Widom eigenvalue-vector analysis may be unreliable </me:warning>
      <me:firstOrderLoss ref="APC">-6.44119e+07</me:firstOrderLoss>
      <me:firstOrderLoss ref="Altamine1">-3.40773e-17</me:firstOrderLoss>
      <me:firstOrderLoss ref="CH2OO.log">-95.1824</me:firstOrderLoss>
      <me:firstOrderLoss ref="RC1.log">-3.23306e+07</me:firstOrderLoss>
      <me:firstOrderLoss ref="Ring1.log">-4.11841e-11</me:firstOrderLoss>
      <me:firstOrderRate fromRef="APC" toRef="Altamine1" reactionType="isomerization">8.16254e-15</me:firstOrderRate>
      <me:firstOrderRate fromRef="APC" toRef="CH2OO.log" reactionType="isomerization">3.58149e-85</me:firstOrderRate>
      <me:firstOrderRate fromRef="APC" toRef="RC1.log" reactionType="isomerization">1.01156e-86</me:firstOrderRate>
      <me:firstOrderRate fromRef="APC" toRef="Ring1.log" reactionType="isomerization">1.51716e-71</me:firstOrderRate>
      <me:firstOrderRate fromRef="Altamine1" toRef="APC" reactionType="isomerization">2.57751e-22</me:firstOrderRate>
      <me:firstOrderRate fromRef="Altamine1" toRef="CH2OO.log" reactionType="isomerization">-1.07707e-103</me:firstOrderRate>
      <me:firstOrderRate fromRef="Altamine1" toRef="RC1.log" reactionType="isomerization">1.16291e-103</me:firstOrderRate>
      <me:firstOrderRate fromRef="Altamine1" toRef="Ring1.log" reactionType="isomerization">8.01172e-86</me:firstOrderRate>
      <me:firstOrderRate fromRef="CH2OO.log" toRef="APC" reactionType="isomerization">5.64428e-08</me:firstOrderRate>
      <me:firstOrderRate fromRef="CH2OO.log" toRef="Altamine1" reactionType="isomerization">-5.37542e-19</me:firstOrderRate>
      <me:firstOrderRate fromRef="CH2OO.log" toRef="RC1.log" reactionType="isomerization">51.6754</me:firstOrderRate>
      <me:firstOrderRate fromRef="CH2OO.log" toRef="Ring1.log" reactionType="isomerization">0.00177137</me:firstOrderRate>
      <me:firstOrderRate fromRef="RC1.log" toRef="APC" reactionType="isomerization">0.000953716</me:firstOrderRate>
      <me:firstOrderRate fromRef="RC1.log" toRef="Altamine1" reactionType="isomerization">3.47214e-13</me:firstOrderRate>
      <me:firstOrderRate fromRef="RC1.log" toRef="CH2OO.log" reactionType="isomerization">3.09147e+07</me:firstOrderRate>
      <me:firstOrderRate fromRef="RC1.log" toRef="Ring1.log" reactionType="isomerization">345.868</me:firstOrderRate>
      <me:firstOrderRate fromRef="Ring1.log" toRef="APC" reactionType="isomerization">6.52998e-20</me:firstOrderRate>
      <me:firstOrderRate fromRef="Ring1.log" toRef="Altamine1" reactionType="isomerization">1.09202e-26</me:firstOrderRate>
      <me:firstOrderRate fromRef="Ring1.log" toRef="CH2OO.log" reactionType="isomerization">4.83777e-29</me:firstOrderRate>
      <me:firstOrderRate fromRef="Ring1.log" toRef="RC1.log" reactionType="isomerization">1.57894e-29</me:firstOrderRate>
      <me:firstOrderRate fromRef="APC" toRef="Formamide1+CO" reactionType="irreversible">6.24318e+07</me:firstOrderRate>
      <me:firstOrderRate fromRef="Altamine1" toRef="Formamide1+CO" reactionType="irreversible">3.40208e-17</me:firstOrderRate>
      <me:firstOrderRate fromRef="CH2OO.log" toRef="Formamide1+CO" reactionType="irreversible">19.4152</me:firstOrderRate>
      <me:firstOrderRate fromRef="RC1.log" toRef="Formamide1+CO" reactionType="irreversible">655826</me:firstOrderRate>
      <me:firstOrderRate fromRef="Ring1.log" toRef="Formamide1+CO" reactionType="irreversible">2.41334e-11</me:firstOrderRate>
      <me:firstOrderRate fromRef="APC" toRef="Formaldehyde.log+IsoC1.log" reactionType="irreversible">2.51927e-88</me:firstOrderRate>
      <me:firstOrderRate fromRef="Altamine1" toRef="Formaldehyde.log+IsoC1.log" reactionType="irreversible">9.54686e-89</me:firstOrderRate>
      <me:firstOrderRate fromRef="CH2OO.log" toRef="Formaldehyde.log+IsoC1.log" reactionType="irreversible">24.0746</me:firstOrderRate>
      <me:firstOrderRate fromRef="RC1.log" toRef="Formaldehyde.log+IsoC1.log" reactionType="irreversible">786300</me:firstOrderRate>
      <me:firstOrderRate fromRef="Ring1.log" toRef="Formaldehyde.log+IsoC1.log" reactionType="irreversible">1.70472e-11</me:firstOrderRate>
    </me:rateList>
    <me:eigenvalueList number="3226" selection="12">
      <me:eigenvalue>-7.35163e+08</me:eigenvalue>
      <me:eigenvalue>-6.66198e+08</me:eigenvalue>
      <me:eigenvalue>-6.04623e+08</me:eigenvalue>
      <me:eigenvalue>-5.52565e+08</me:eigenvalue>
      <me:eigenvalue>-5.10874e+08</me:eigenvalue>
      <me:eigenvalue>-4.65644e+08</me:eigenvalue>
      <me:eigenvalue>-3.81512e+08</me:eigenvalue>
      <me:eigenvalue>-9.55123e+07</me:eigenvalue>
      <me:eigenvalue>-4.7801e+07</me:eigenvalue>
      <me:eigenvalue>-45.8543</me:eigenvalue>
      <me:eigenvalue>-4.14334e-11</me:eigenvalue>
      <me:eigenvalue>-3.40777e-17</me:eigenvalue>
    </me:eigenvalueList>
    <me:populationList T="298.15" conc="9.71641e+18">
      <me:population time="1e-10" logTime="-10">
        <me:pop ref="CH2OO.log">1</me:pop>
        <me:pop ref="APC">5.74451e-16</me:pop>
        <me:pop ref="Altamine1">1.86357e-11</me:pop>
        <me:pop ref="RC1.log">1.02256e-07</me:pop>
        <me:pop ref="Ring1.log">2.32842e-09</me:pop>
        <me:pop ref="Formamide1">7.92922e-10</me:pop>
        <me:pop ref="Formaldehyde.log">9.95393e-10</me:pop>
      </me:population>
      <me:population time="1.25893e-10" logTime="-9.9">
        <me:pop ref="CH2OO.log">1</me:pop>
        <me:pop ref="APC">6.36077e-16</me:pop>
        <me:pop ref="Altamine1">2.06984e-11</me:pop>
        <me:pop ref="RC1.log">1.05031e-07</me:pop>
        <me:pop ref="Ring1.log">2.60816e-09</me:pop>
        <me:pop ref="Formamide1">1.14956e-09</me:pop>
        <me:pop ref="Formaldehyde.log">1.44207e-09</me:pop>
      </me:population>
      <me:population time="1.58489e-10" logTime="-9.8">
        <me:pop ref="CH2OO.log">1</me:pop>
        <me:pop ref="APC">6.90977e-16</me:pop>
        <me:pop ref="Altamine1">2.25538e-11</me:pop>
        <me:pop ref="RC1.log">1.08427e-07</me:pop>
        <me:pop ref="Ring1.log">2.86921e-09</me:pop>
        <me:pop ref="Formamide1">1.64171e-09</me:pop>
        <me:pop ref="Formaldehyde.log">2.05704e-09</me:pop>
      </me:population>
      <me:population time="1.99526e-10" logTime="-9.7">
        <me:pop ref="CH2OO.log">1</me:pop>
        <me:pop ref="APC">7.36894e-16</me:pop>
        <me:pop ref="Altamine1">2.41234e-11</me:pop>
        <me:pop ref="RC1.log">1.12587e-07</me:pop>
        <me:pop ref="Ring1.log">3.10015e-09</me:pop>
        <me:pop ref="Formamide1">2.3083e-09</me:pop>
        <me:pop ref="Formaldehyde.log">2.88828e-09</me:pop>
      </me:population>
      <me:population time="2.51189e-10" logTime="-9.6">
        <me:pop ref="CH2OO.log">1</me:pop>
        <me:pop ref="APC">7.72803e-16</me:pop>
        <me:pop ref="Altamine1">2.53676e-11</me:pop>
        <me:pop ref="RC1.log">1.17666e-07</me:pop>
        <me:pop ref="Ring1.log">3.29353e-09</me:pop>
        <me:pop ref="Formamide1">3.19545e-09</me:pop>
        <me:pop ref="Formaldehyde.log">3.99267e-09</me:pop>
      </me:population>
      <me:population time="3.16228e-10" logTime="-9.5">
        <me:pop ref="CH2OO.log">1</me:pop>
        <me:pop ref="APC">7.99102e-16</me:pop>
        <me:pop ref="Altamine1">2.62937e-11</me:pop>
        <me:pop ref="RC1.log">1.23845e-07</me:pop>
        <me:pop ref="Ring1.log">3.44746e-09</me:pop>
        <me:pop ref="Formamide1">4.35805e-09</me:pop>
        <me:pop ref="Formaldehyde.log">5.43804e-09</me:pop>
      </me:population>
      <me:population time="3.98107e-10" logTime="-9.4">
        <me:pop ref="CH2OO.log">1</me:pop>
        <me:pop ref="APC">8.1737e-16</me:pop>
        <me:pop ref="Altamine1">2.69491e-11</me:pop>
        <me:pop ref="RC1.log">1.31336e-07</me:pop>
        <me:pop ref="Ring1.log">3.56548e-09</me:pop>
        <me:pop ref="Formamide1">5.86276e-09</me:pop>
        <me:pop ref="Formaldehyde.log">7.30685e-09</me:pop>
      </me:population>
      <me:population time="5.01187e-10" logTime="-9.3">
        <me:pop ref="CH2OO.log">1</me:pop>
        <me:pop ref="APC">8.29746e-16</me:pop>
        <me:pop ref="Altamine1">2.74021e-11</me:pop>
        <me:pop ref="RC1.log">1.40392e-07</me:pop>
        <me:pop ref="Ring1.log">3.65461e-09</me:pop>
        <me:pop ref="Formamide1">7.79249e-09</me:pop>
        <me:pop ref="Formaldehyde.log">9.70179e-09</me:pop>
      </me:population>
      <me:population time="6.30957e-10" logTime="-9.2">
        <me:pop ref="CH2OO.log">1</me:pop>
        <me:pop ref="APC">8.38251e-16</me:pop>
        <me:pop ref="Altamine1">2.77192e-11</me:pop>
        <me:pop ref="RC1.log">1.51318e-07</me:pop>
        <me:pop ref="Ring1.log">3.72257e-09</me:pop>
        <me:pop ref="Formamide1">1.02523e-08</me:pop>
        <me:pop ref="Formaldehyde.log">1.27529e-08</me:pop>
      </me:population>
      <me:population time="7.94328e-10" logTime="-9.1">
        <me:pop ref="CH2OO.log">1</me:pop>
        <me:pop ref="APC">8.4436e-16</me:pop>
        <me:pop ref="Altamine1">2.795e-11</me:pop>
        <me:pop ref="RC1.log">1.64491e-07</me:pop>
        <me:pop ref="Ring1.log">3.77568e-09</me:pop>
        <me:pop ref="Formamide1">1.33757e-08</me:pop>
        <me:pop ref="Formaldehyde.log">1.66257e-08</me:pop>
      </me:population>
      <me:population time="1e-09" logTime="-9">
        <me:pop ref="CH2OO.log">1</me:pop>
        <me:pop ref="APC">8.48956e-16</me:pop>
        <me:pop ref="Altamine1">2.81248e-11</me:pop>
        <me:pop ref="RC1.log">1.8038e-07</me:pop>
        <me:pop ref="Ring1.log">3.81819e-09</me:pop>
        <me:pop ref="Formamide1">1.73328e-08</me:pop>
        <me:pop ref="Formaldehyde.log">2.15308e-08</me:pop>
      </me:population>
      <me:population time="1.25893e-09" logTime="-8.9">
        <me:pop ref="CH2OO.log">1</me:pop>
        <me:pop ref="APC">8.52523e-16</me:pop>
        <me:pop ref="Altamine1">2.82607e-11</me:pop>
        <me:pop ref="RC1.log">1.99569e-07</me:pop>
        <me:pop ref="Ring1.log">3.85281e-09</me:pop>
        <me:pop ref="Formamide1">2.23384e-08</me:pop>
        <me:pop ref="Formaldehyde.log">2.77341e-08</me:pop>
      </me:population>
      <me:population time="1.58489e-09" logTime="-8.8">
        <me:pop ref="CH2OO.log">1</me:pop>
        <me:pop ref="APC">8.55356e-16</me:pop>
        <me:pop ref="Altamine1">2.83687e-11</me:pop>
        <me:pop ref="RC1.log">2.22778e-07</me:pop>
        <me:pop ref="Ring1.log">3.88157e-09</me:pop>
        <me:pop ref="Formamide1">2.86637e-08</me:pop>
        <me:pop ref="Formaldehyde.log">3.55716e-08</me:pop>
      </me:population>
      <me:population time="1.99526e-09" logTime="-8.7">
        <me:pop ref="CH2OO.log">1</me:pop>
        <me:pop ref="APC">8.57674e-16</me:pop>
        <me:pop ref="Altamine1">2.84568e-11</me:pop>
        <me:pop ref="RC1.log">2.50896e-07</me:pop>
        <me:pop ref="Ring1.log">3.90621e-09</me:pop>
        <me:pop ref="Formamide1">3.66508e-08</me:pop>
        <me:pop ref="Formaldehyde.log">4.54668e-08</me:pop>
      </me:population>
      <me:population time="2.51189e-09" logTime="-8.6">
        <me:pop ref="CH2OO.log">1</me:pop>
        <me:pop ref="APC">8.59662e-16</me:pop>
        <me:pop ref="Altamine1">2.85321e-11</me:pop>
        <me:pop ref="RC1.log">2.84985e-07</me:pop>
        <me:pop ref="Ring1.log">3.92839e-09</me:pop>
        <me:pop ref="Formamide1">4.67311e-08</me:pop>
        <me:pop ref="Formaldehyde.log">5.7954e-08</me:pop>
      </me:population>
      <me:population time="3.16228e-09" logTime="-8.5">
        <me:pop ref="CH2OO.log">1</me:pop>
        <me:pop ref="APC">8.61487e-16</me:pop>
        <me:pop ref="Altamine1">2.8601e-11</me:pop>
        <me:pop ref="RC1.log">3.26289e-07</me:pop>
        <me:pop ref="Ring1.log">3.94974e-09</me:pop>
        <me:pop ref="Formamide1">5.94497e-08</me:pop>
        <me:pop ref="Formaldehyde.log">7.3708e-08</me:pop>
      </me:population>
      <me:population time="3.98107e-09" logTime="-8.4">
        <me:pop ref="CH2OO.log">0.999999</me:pop>
        <me:pop ref="APC">8.63309e-16</me:pop>
        <me:pop ref="Altamine1">2.86694e-11</me:pop>
        <me:pop ref="RC1.log">3.76186e-07</me:pop>
        <me:pop ref="Ring1.log">3.97191e-09</me:pop>
        <me:pop ref="Formamide1">7.54954e-08</me:pop>
        <me:pop ref="Formaldehyde.log">9.35815e-08</me:pop>
      </me:population>
      <me:population time="5.01187e-09" logTime="-8.3">
        <me:pop ref="CH2OO.log">0.999999</me:pop>
        <me:pop ref="APC">8.65277e-16</me:pop>
        <me:pop ref="Altamine1">2.8743e-11</me:pop>
        <me:pop ref="RC1.log">4.36105e-07</me:pop>
        <me:pop ref="Ring1.log">3.99659e-09</me:pop>
        <me:pop ref="Formamide1">9.57402e-08</me:pop>
        <me:pop ref="Formaldehyde.log">1.18654e-07</me:pop>
      </me:population>
      <me:population time="6.30957e-09" logTime="-8.2">
        <me:pop ref="CH2OO.log">0.999999</me:pop>
        <me:pop ref="APC">8.67511e-16</me:pop>
        <me:pop ref="Altamine1">2.88263e-11</me:pop>
        <me:pop ref="RC1.log">5.0737e-07</me:pop>
        <me:pop ref="Ring1.log">4.02538e-09</me:pop>
        <me:pop ref="Formamide1">1.21289e-07</me:pop>
        <me:pop ref="Formaldehyde.log">1.50292e-07</me:pop>
      </me:population>
      <me:population time="7.94328e-09" logTime="-8.1">
        <me:pop ref="CH2OO.log">0.999999</me:pop>
        <me:pop ref="APC">8.70093e-16</me:pop>
        <me:pop ref="Altamine1">2.89224e-11</me:pop>
        <me:pop ref="RC1.log">5.90994e-07</me:pop>
        <me:pop ref="Ring1.log">4.05974e-09</me:pop>
        <me:pop ref="Formamide1">1.53544e-07</me:pop>
        <me:pop ref="Formaldehyde.log">1.9023e-07</me:pop>
      </me:population>
      <me:population time="1e-08" logTime="-8">
        <me:pop ref="CH2OO.log">0.999999</me:pop>
        <me:pop ref="APC">8.73058e-16</me:pop>
        <me:pop ref="Altamine1">2.90327e-11</me:pop>
        <me:pop ref="RC1.log">6.87389e-07</me:pop>
        <me:pop ref="Ring1.log">4.10095e-09</me:pop>
        <me:pop ref="Formamide1">1.94281e-07</me:pop>
        <me:pop ref="Formaldehyde.log">2.40666e-07</me:pop>
      </me:population>
      <me:population time="1.25893e-08" logTime="-7.9">
        <me:pop ref="CH2OO.log">0.999999</me:pop>
        <me:pop ref="APC">8.76398e-16</me:pop>
        <me:pop ref="Altamine1">2.91569e-11</me:pop>
        <me:pop ref="RC1.log">7.96014e-07</me:pop>
        <me:pop ref="Ring1.log">4.15017e-09</me:pop>
        <me:pop ref="Formamide1">2.45753e-07</me:pop>
        <me:pop ref="Formaldehyde.log">3.04384e-07</me:pop>
      </me:population>
      <me:population time="1.58489e-08" logTime="-7.8">
        <me:pop ref="CH2OO.log">0.999998</me:pop>
        <me:pop ref="APC">8.80054e-16</me:pop>
        <me:pop ref="Altamine1">2.92929e-11</me:pop>
        <me:pop ref="RC1.log">9.14967e-07</me:pop>
        <me:pop ref="Ring1.log">4.20854e-09</me:pop>
        <me:pop ref="Formamide1">3.10815e-07</me:pop>
        <me:pop ref="Formaldehyde.log">3.84914e-07</me:pop>
      </me:population>
      <me:population time="1.99526e-08" logTime="-7.7">
        <me:pop ref="CH2OO.log">0.999998</me:pop>
        <me:pop ref="APC">8.83916e-16</me:pop>
        <me:pop ref="Altamine1">2.94366e-11</me:pop>
        <me:pop ref="RC1.log">1.04063e-06</me:pop>
        <me:pop ref="Ring1.log">4.27717e-09</me:pop>
        <me:pop ref="Formamide1">3.93078e-07</me:pop>
        <me:pop ref="Formaldehyde.log">4.86719e-07</me:pop>
      </me:population>
      <me:population time="2.51189e-08" logTime="-7.6">
        <me:pop ref="CH2OO.log">0.999998</me:pop>
        <me:pop ref="APC">8.87816e-16</me:pop>
        <me:pop ref="Altamine1">2.95816e-11</me:pop>
        <me:pop ref="RC1.log">1.16751e-06</me:pop>
        <me:pop ref="Ring1.log">4.35725e-09</me:pop>
        <me:pop ref="Formamide1">4.97101e-07</me:pop>
        <me:pop ref="Formaldehyde.log">6.15436e-07</me:pop>
      </me:population>
      <me:population time="3.16228e-08" logTime="-7.5">
        <me:pop ref="CH2OO.log">0.999997</me:pop>
        <me:pop ref="APC">8.91536e-16</me:pop>
        <me:pop ref="Altamine1">2.97199e-11</me:pop>
        <me:pop ref="RC1.log">1.28854e-06</me:pop>
        <me:pop ref="Ring1.log">4.45029e-09</me:pop>
        <me:pop ref="Formamide1">6.28627e-07</me:pop>
        <me:pop ref="Formaldehyde.log">7.78162e-07</me:pop>
      </me:population>
      <me:population time="3.98107e-08" logTime="-7.4">
        <me:pop ref="CH2OO.log">0.999997</me:pop>
        <me:pop ref="APC">8.9484e-16</me:pop>
        <me:pop ref="Altamine1">2.98428e-11</me:pop>
        <me:pop ref="RC1.log">1.39604e-06</me:pop>
        <me:pop ref="Ring1.log">4.55838e-09</me:pop>
        <me:pop ref="Formamide1">7.94867e-07</me:pop>
        <me:pop ref="Formaldehyde.log">9.83812e-07</me:pop>
      </me:population>
      <me:population time="5.01187e-08" logTime="-7.3">
        <me:pop ref="CH2OO.log">0.999996</me:pop>
        <me:pop ref="APC">8.97523e-16</me:pop>
        <me:pop ref="Altamine1">2.99426e-11</me:pop>
        <me:pop ref="RC1.log">1.48335e-06</me:pop>
        <me:pop ref="Ring1.log">4.68478e-09</me:pop>
        <me:pop ref="Formamide1">1.00486e-06</me:pop>
        <me:pop ref="Formaldehyde.log">1.24356e-06</me:pop>
      </me:population>
      <me:population time="6.30957e-08" logTime="-7.2">
        <me:pop ref="CH2OO.log">0.999996</me:pop>
        <me:pop ref="APC">8.99471e-16</me:pop>
        <me:pop ref="Altamine1">3.0015e-11</me:pop>
        <me:pop ref="RC1.log">1.54672e-06</me:pop>
        <me:pop ref="Ring1.log">4.83455e-09</me:pop>
        <me:pop ref="Formamide1">1.2699e-06</me:pop>
        <me:pop ref="Formaldehyde.log">1.57138e-06</me:pop>
      </me:population>
      <me:population time="7.94328e-08" logTime="-7.1">
        <me:pop ref="CH2OO.log">0.999995</me:pop>
        <me:pop ref="APC">9.00699e-16</me:pop>
        <me:pop ref="Altamine1">3.00607e-11</me:pop>
        <me:pop ref="RC1.log">1.58669e-06</me:pop>
        <me:pop ref="Ring1.log">5.01508e-09</me:pop>
        <me:pop ref="Formamide1">1.60415e-06</me:pop>
        <me:pop ref="Formaldehyde.log">1.98478e-06</me:pop>
      </me:population>
      <me:population time="1e-07" logTime="-7">
        <me:pop ref="CH2OO.log">0.999994</me:pop>
        <me:pop ref="APC">9.01347e-16</me:pop>
        <me:pop ref="Altamine1">3.00848e-11</me:pop>
        <me:pop ref="RC1.log">1.60782e-06</me:pop>
        <me:pop ref="Ring1.log">5.23648e-09</me:pop>
        <me:pop ref="Formamide1">2.02538e-06</me:pop>
        <me:pop ref="Formaldehyde.log">2.50575e-06</me:pop>
      </me:population>
      <me:population time="1.25893e-07" logTime="-6.9">
        <me:pop ref="CH2OO.log">0.999993</me:pop>
        <me:pop ref="APC">9.01622e-16</me:pop>
        <me:pop ref="Altamine1">3.0095e-11</me:pop>
        <me:pop ref="RC1.log">1.61679e-06</me:pop>
        <me:pop ref="Ring1.log">5.51165e-09</me:pop>
        <me:pop ref="Formamide1">2.55593e-06</me:pop>
        <me:pop ref="Formaldehyde.log">3.16191e-06</me:pop>
      </me:population>
      <me:population time="1.58489e-07" logTime="-6.8">
        <me:pop ref="CH2OO.log">0.999991</me:pop>
        <me:pop ref="APC">9.0171e-16</me:pop>
        <me:pop ref="Altamine1">3.00983e-11</me:pop>
        <me:pop ref="RC1.log">1.61968e-06</me:pop>
        <me:pop ref="Ring1.log">5.85638e-09</me:pop>
        <me:pop ref="Formamide1">3.22397e-06</me:pop>
        <me:pop ref="Formaldehyde.log">3.98812e-06</me:pop>
      </me:population>
      <me:population time="1.99526e-07" logTime="-6.7">
        <me:pop ref="CH2OO.log">0.999989</me:pop>
        <me:pop ref="APC">9.01728e-16</me:pop>
        <me:pop ref="Altamine1">3.0099e-11</me:pop>
        <me:pop ref="RC1.log">1.62034e-06</me:pop>
        <me:pop ref="Ring1.log">6.28977e-09</me:pop>
        <me:pop ref="Formamide1">4.06503e-06</me:pop>
        <me:pop ref="Formaldehyde.log">5.02831e-06</me:pop>
      </me:population>
      <me:population time="2.51189e-07" logTime="-6.6">
        <me:pop ref="CH2OO.log">0.999987</me:pop>
        <me:pop ref="APC">9.01729e-16</me:pop>
        <me:pop ref="Altamine1">3.0099e-11</me:pop>
        <me:pop ref="RC1.log">1.62043e-06</me:pop>
        <me:pop ref="Ring1.log">6.83522e-09</me:pop>
        <me:pop ref="Formamide1">5.12387e-06</me:pop>
        <me:pop ref="Formaldehyde.log">6.33783e-06</me:pop>
      </me:population>
      <me:population time="3.16228e-07" logTime="-6.5">
        <me:pop ref="CH2OO.log">0.999984</me:pop>
        <me:pop ref="APC">9.01727e-16</me:pop>
        <me:pop ref="Altamine1">3.0099e-11</me:pop>
        <me:pop ref="RC1.log">1.62044e-06</me:pop>
        <me:pop ref="Ring1.log">7.52188e-09</me:pop>
        <me:pop ref="Formamide1">6.45687e-06</me:pop>
        <me:pop ref="Formaldehyde.log">7.98643e-06</me:pop>
      </me:population>
      <me:population time="3.98107e-07" logTime="-6.4">
        <me:pop ref="CH2OO.log">0.99998</me:pop>
        <me:pop ref="APC">9.01723e-16</me:pop>
        <me:pop ref="Altamine1">3.00988e-11</me:pop>
        <me:pop ref="RC1.log">1.62043e-06</me:pop>
        <me:pop ref="Ring1.log">8.38633e-09</me:pop>
        <me:pop ref="Formamide1">8.13501e-06</me:pop>
        <me:pop ref="Formaldehyde.log">1.00619e-05</me:pop>
      </me:population>
      <me:population time="5.01187e-07" logTime="-6.3">
        <me:pop ref="CH2OO.log">0.999975</me:pop>
        <me:pop ref="APC">9.01719e-16</me:pop>
        <me:pop ref="Altamine1">3.00987e-11</me:pop>
        <me:pop ref="RC1.log">1.62042e-06</me:pop>
        <me:pop ref="Ring1.log">9.47461e-09</me:pop>
        <me:pop ref="Formamide1">1.02477e-05</me:pop>
        <me:pop ref="Formaldehyde.log">1.26747e-05</me:pop>
      </me:population>
      <me:population time="6.30957e-07" logTime="-6.2">
        <me:pop ref="CH2OO.log">0.999969</me:pop>
        <me:pop ref="APC">9.01714e-16</me:pop>
        <me:pop ref="Altamine1">3.00985e-11</me:pop>
        <me:pop ref="RC1.log">1.62042e-06</me:pop>
        <me:pop ref="Ring1.log">1.08447e-08</me:pop>
        <me:pop ref="Formamide1">1.29073e-05</me:pop>
        <me:pop ref="Formaldehyde.log">1.59641e-05</me:pop>
      </me:population>
      <me:population time="7.94328e-07" logTime="-6.1">
        <me:pop ref="CH2OO.log">0.999962</me:pop>
        <me:pop ref="APC">9.01707e-16</me:pop>
        <me:pop ref="Altamine1">3.00983e-11</me:pop>
        <me:pop ref="RC1.log">1.6204e-06</me:pop>
        <me:pop ref="Ring1.log">1.25694e-08</me:pop>
        <me:pop ref="Formamide1">1.62556e-05</me:pop>
        <me:pop ref="Formaldehyde.log">2.01051e-05</me:pop>
      </me:population>
      <me:population time="1e-06" logTime="-6">
        <me:pop ref="CH2OO.log">0.999953</me:pop>
        <me:pop ref="APC">9.01698e-16</me:pop>
        <me:pop ref="Altamine1">3.0098e-11</me:pop>
        <me:pop ref="RC1.log">1.62039e-06</me:pop>
        <me:pop ref="Ring1.log">1.47408e-08</me:pop>
        <me:pop ref="Formamide1">2.04708e-05</me:pop>
        <me:pop ref="Formaldehyde.log">2.53182e-05</me:pop>
      </me:population>
      <me:population time="1.25893e-06" logTime="-5.9">
        <me:pop ref="CH2OO.log">0.999941</me:pop>
        <me:pop ref="APC">9.01688e-16</me:pop>
        <me:pop ref="Altamine1">3.00977e-11</me:pop>
        <me:pop ref="RC1.log">1.62037e-06</me:pop>
        <me:pop ref="Ring1.log">1.74743e-08</me:pop>
        <me:pop ref="Formamide1">2.57773e-05</me:pop>
        <me:pop ref="Formaldehyde.log">3.18811e-05</me:pop>
      </me:population>
      <me:population time="1.58489e-06" logTime="-5.8">
        <me:pop ref="CH2OO.log">0.999926</me:pop>
        <me:pop ref="APC">9.01674e-16</me:pop>
        <me:pop ref="Altamine1">3.00972e-11</me:pop>
        <me:pop ref="RC1.log">1.62034e-06</me:pop>
        <me:pop ref="Ring1.log">2.09156e-08</me:pop>
        <me:pop ref="Formamide1">3.24578e-05</me:pop>
        <me:pop ref="Formaldehyde.log">4.01433e-05</me:pop>
      </me:population>
      <me:population time="1.99526e-06" logTime="-5.7">
        <me:pop ref="CH2OO.log">0.999907</me:pop>
        <me:pop ref="APC">9.01657e-16</me:pop>
        <me:pop ref="Altamine1">3.00966e-11</me:pop>
        <me:pop ref="RC1.log">1.62031e-06</me:pop>
        <me:pop ref="Ring1.log">2.52478e-08</me:pop>
        <me:pop ref="Formamide1">4.08679e-05</me:pop>
        <me:pop ref="Formaldehyde.log">5.05445e-05</me:pop>
      </me:population>
      <me:population time="2.51189e-06" logTime="-5.6">
        <me:pop ref="CH2OO.log">0.999883</me:pop>
        <me:pop ref="APC">9.01636e-16</me:pop>
        <me:pop ref="Altamine1">3.00959e-11</me:pop>
        <me:pop ref="RC1.log">1.62028e-06</me:pop>
        <me:pop ref="Ring1.log">3.07017e-08</me:pop>
        <me:pop ref="Formamide1">5.14553e-05</me:pop>
        <me:pop ref="Formaldehyde.log">6.36386e-05</me:pop>
      </me:population>
      <me:population time="3.16228e-06" logTime="-5.5">
        <me:pop ref="CH2OO.log">0.999853</me:pop>
        <me:pop ref="APC">9.01609e-16</me:pop>
        <me:pop ref="Altamine1">3.0095e-11</me:pop>
        <me:pop ref="RC1.log">1.62023e-06</me:pop>
        <me:pop ref="Ring1.log">3.75674e-08</me:pop>
        <me:pop ref="Formamide1">6.47837e-05</me:pop>
        <me:pop ref="Formaldehyde.log">8.01226e-05</me:pop>
      </me:population>
      <me:population time="3.98107e-06" logTime="-5.4">
        <me:pop ref="CH2OO.log">0.999816</me:pop>
        <me:pop ref="APC">9.01575e-16</me:pop>
        <me:pop ref="Altamine1">3.00939e-11</me:pop>
        <me:pop ref="RC1.log">1.62017e-06</me:pop>
        <me:pop ref="Ring1.log">4.62107e-08</me:pop>
        <me:pop ref="Formamide1">8.15627e-05</me:pop>
        <me:pop ref="Formaldehyde.log">0.000100874</me:pop>
      </me:population>
      <me:population time="5.01187e-06" logTime="-5.3">
        <me:pop ref="CH2OO.log">0.999769</me:pop>
        <me:pop ref="APC">9.01533e-16</me:pop>
        <me:pop ref="Altamine1">3.00925e-11</me:pop>
        <me:pop ref="RC1.log">1.62009e-06</me:pop>
        <me:pop ref="Ring1.log">5.70914e-08</me:pop>
        <me:pop ref="Formamide1">0.000102685</me:pop>
        <me:pop ref="Formaldehyde.log">0.000126998</me:pop>
      </me:population>
      <me:population time="6.30957e-06" logTime="-5.2">
        <me:pop ref="CH2OO.log">0.999709</me:pop>
        <me:pop ref="APC">9.01479e-16</me:pop>
        <me:pop ref="Altamine1">3.00907e-11</me:pop>
        <me:pop ref="RC1.log">1.61999e-06</me:pop>
        <me:pop ref="Ring1.log">7.07887e-08</me:pop>
        <me:pop ref="Formamide1">0.000129275</me:pop>
        <me:pop ref="Formaldehyde.log">0.000159883</me:pop>
      </me:population>
      <me:population time="7.94328e-06" logTime="-5.1">
        <me:pop ref="CH2OO.log">0.999634</me:pop>
        <me:pop ref="APC">9.01411e-16</me:pop>
        <me:pop ref="Altamine1">3.00884e-11</me:pop>
        <me:pop ref="RC1.log">1.61987e-06</me:pop>
        <me:pop ref="Ring1.log">8.80314e-08</me:pop>
        <me:pop ref="Formamide1">0.000162748</me:pop>
        <me:pop ref="Formaldehyde.log">0.000201281</me:pop>
      </me:population>
      <me:population time="1e-05" logTime="-5">
        <me:pop ref="CH2OO.log">0.99954</me:pop>
        <me:pop ref="APC">9.01326e-16</me:pop>
        <me:pop ref="Altamine1">3.00856e-11</me:pop>
        <me:pop ref="RC1.log">1.61972e-06</me:pop>
        <me:pop ref="Ring1.log">1.09737e-07</me:pop>
        <me:pop ref="Formamide1">0.000204885</me:pop>
        <me:pop ref="Formaldehyde.log">0.000253393</me:pop>
      </me:population>
      <me:population time="1.25893e-05" logTime="-4.9">
        <me:pop ref="CH2OO.log">0.999421</me:pop>
        <me:pop ref="APC">9.01219e-16</me:pop>
        <me:pop ref="Altamine1">3.0082e-11</me:pop>
        <me:pop ref="RC1.log">1.61953e-06</me:pop>
        <me:pop ref="Ring1.log">1.37059e-07</me:pop>
        <me:pop ref="Formamide1">0.000257926</me:pop>
        <me:pop ref="Formaldehyde.log">0.000318992</me:pop>
      </me:population>
      <me:population time="1.58489e-05" logTime="-4.8">
        <me:pop ref="CH2OO.log">0.999272</me:pop>
        <me:pop ref="APC">9.01085e-16</me:pop>
        <me:pop ref="Altamine1">3.00775e-11</me:pop>
        <me:pop ref="RC1.log">1.61928e-06</me:pop>
        <me:pop ref="Ring1.log">1.71452e-07</me:pop>
        <me:pop ref="Formamide1">0.000324691</me:pop>
        <me:pop ref="Formaldehyde.log">0.000401565</me:pop>
      </me:population>
      <me:population time="1.99526e-05" logTime="-4.7">
        <me:pop ref="CH2OO.log">0.999084</me:pop>
        <me:pop ref="APC">9.00915e-16</me:pop>
        <me:pop ref="Altamine1">3.00719e-11</me:pop>
        <me:pop ref="RC1.log">1.61898e-06</me:pop>
        <me:pop ref="Ring1.log">2.14742e-07</me:pop>
        <me:pop ref="Formamide1">0.00040873</me:pop>
        <me:pop ref="Formaldehyde.log">0.0005055</me:pop>
      </me:population>
      <me:population time="2.51189e-05" logTime="-4.6">
        <me:pop ref="CH2OO.log">0.998847</me:pop>
        <me:pop ref="APC">9.00702e-16</me:pop>
        <me:pop ref="Altamine1">3.00647e-11</me:pop>
        <me:pop ref="RC1.log">1.6186e-06</me:pop>
        <me:pop ref="Ring1.log">2.6923e-07</me:pop>
        <me:pop ref="Formamide1">0.000514506</me:pop>
        <me:pop ref="Formaldehyde.log">0.000636319</me:pop>
      </me:population>
      <me:population time="3.16228e-05" logTime="-4.5">
        <me:pop ref="CH2OO.log">0.998549</me:pop>
        <me:pop ref="APC">9.00433e-16</me:pop>
        <me:pop ref="Altamine1">3.00558e-11</me:pop>
        <me:pop ref="RC1.log">1.61811e-06</me:pop>
        <me:pop ref="Ring1.log">3.37807e-07</me:pop>
        <me:pop ref="Formamide1">0.000647634</me:pop>
        <me:pop ref="Formaldehyde.log">0.000800967</me:pop>
      </me:population>
      <me:population time="3.98107e-05" logTime="-4.4">
        <me:pop ref="CH2OO.log">0.998175</me:pop>
        <me:pop ref="APC">9.00095e-16</me:pop>
        <me:pop ref="Altamine1">3.00445e-11</me:pop>
        <me:pop ref="RC1.log">1.61751e-06</me:pop>
        <me:pop ref="Ring1.log">4.24112e-07</me:pop>
        <me:pop ref="Formamide1">0.000815176</me:pop>
        <me:pop ref="Formaldehyde.log">0.00100818</me:pop>
      </me:population>
      <me:population time="5.01187e-05" logTime="-4.3">
        <me:pop ref="CH2OO.log">0.997703</me:pop>
        <me:pop ref="APC">8.9967e-16</me:pop>
        <me:pop ref="Altamine1">3.00303e-11</me:pop>
        <me:pop ref="RC1.log">1.61674e-06</me:pop>
        <me:pop ref="Ring1.log">5.32718e-07</me:pop>
        <me:pop ref="Formamide1">0.00102601</me:pop>
        <me:pop ref="Formaldehyde.log">0.00126893</me:pop>
      </me:population>
      <me:population time="6.30957e-05" logTime="-4.2">
        <me:pop ref="CH2OO.log">0.997109</me:pop>
        <me:pop ref="APC">8.99135e-16</me:pop>
        <me:pop ref="Altamine1">3.00124e-11</me:pop>
        <me:pop ref="RC1.log">1.61578e-06</me:pop>
        <me:pop ref="Ring1.log">6.69371e-07</me:pop>
        <me:pop ref="Formamide1">0.00129129</me:pop>
        <me:pop ref="Formaldehyde.log">0.00159702</me:pop>
      </me:population>
      <me:population time="7.94328e-05" logTime="-4.1">
        <me:pop ref="CH2OO.log">0.996363</me:pop>
        <me:pop ref="APC">8.98461e-16</me:pop>
        <me:pop ref="Altamine1">2.999e-11</me:pop>
        <me:pop ref="RC1.log">1.61457e-06</me:pop>
        <me:pop ref="Ring1.log">8.41292e-07</me:pop>
        <me:pop ref="Formamide1">0.00162504</me:pop>
        <me:pop ref="Formaldehyde.log">0.00200978</me:pop>
      </me:population>
      <me:population time="0.0001" logTime="-4">
        <me:pop ref="CH2OO.log">0.995424</me:pop>
        <me:pop ref="APC">8.97614e-16</me:pop>
        <me:pop ref="Altamine1">2.99617e-11</me:pop>
        <me:pop ref="RC1.log">1.61305e-06</me:pop>
        <me:pop ref="Ring1.log">1.05754e-06</me:pop>
        <me:pop ref="Formamide1">0.00204484</me:pop>
        <me:pop ref="Formaldehyde.log">0.00252898</me:pop>
      </me:population>
      <me:population time="0.000125893" logTime="-3.9">
        <me:pop ref="CH2OO.log">0.994242</me:pop>
        <me:pop ref="APC">8.96549e-16</me:pop>
        <me:pop ref="Altamine1">2.99261e-11</me:pop>
        <me:pop ref="RC1.log">1.61113e-06</me:pop>
        <me:pop ref="Ring1.log">1.3295e-06</me:pop>
        <me:pop ref="Formamide1">0.00257279</me:pop>
        <me:pop ref="Formaldehyde.log">0.00318191</me:pop>
      </me:population>
      <me:population time="0.000158489" logTime="-3.8">
        <me:pop ref="CH2OO.log">0.992757</me:pop>
        <me:pop ref="APC">8.9521e-16</me:pop>
        <me:pop ref="Altamine1">2.98814e-11</me:pop>
        <me:pop ref="RC1.log">1.60873e-06</me:pop>
        <me:pop ref="Ring1.log">1.67141e-06</me:pop>
        <me:pop ref="Formamide1">0.00323654</me:pop>
        <me:pop ref="Formaldehyde.log">0.00400281</me:pop>
      </me:population>
      <me:population time="0.000199526" logTime="-3.7">
        <me:pop ref="CH2OO.log">0.990891</me:pop>
        <me:pop ref="APC">8.93527e-16</me:pop>
        <me:pop ref="Altamine1">2.98253e-11</me:pop>
        <me:pop ref="RC1.log">1.6057e-06</me:pop>
        <me:pop ref="Ring1.log">2.10113e-06</me:pop>
        <me:pop ref="Formamide1">0.00407074</me:pop>
        <me:pop ref="Formaldehyde.log">0.00503451</me:pop>
      </me:population>
      <me:population time="0.000251189" logTime="-3.6">
        <me:pop ref="CH2OO.log">0.988546</me:pop>
        <me:pop ref="APC">8.91413e-16</me:pop>
        <me:pop ref="Altamine1">2.97547e-11</me:pop>
        <me:pop ref="RC1.log">1.6019e-06</me:pop>
        <me:pop ref="Ring1.log">2.64096e-06</me:pop>
        <me:pop ref="Formamide1">0.0051187</me:pop>
        <me:pop ref="Formaldehyde.log">0.00633059</me:pop>
      </me:population>
      <me:population time="0.000316228" logTime="-3.5">
        <me:pop ref="CH2OO.log">0.985603</me:pop>
        <me:pop ref="APC">8.88759e-16</me:pop>
        <me:pop ref="Altamine1">2.96661e-11</me:pop>
        <me:pop ref="RC1.log">1.59713e-06</me:pop>
        <me:pop ref="Ring1.log">3.31876e-06</me:pop>
        <me:pop ref="Formamide1">0.00643449</me:pop>
        <me:pop ref="Formaldehyde.log">0.0079579</me:pop>
      </me:population>
      <me:population time="0.000398107" logTime="-3.4">
        <me:pop ref="CH2OO.log">0.981909</me:pop>
        <me:pop ref="APC">8.85428e-16</me:pop>
        <me:pop ref="Altamine1">2.95549e-11</me:pop>
        <me:pop ref="RC1.log">1.59115e-06</me:pop>
        <me:pop ref="Ring1.log">4.16918e-06</me:pop>
        <me:pop ref="Formamide1">0.0080854</me:pop>
        <me:pop ref="Formaldehyde.log">0.00999968</me:pop>
      </me:population>
      <me:population time="0.000501187" logTime="-3.3">
        <me:pop ref="CH2OO.log">0.977279</me:pop>
        <me:pop ref="APC">8.81253e-16</me:pop>
        <me:pop ref="Altamine1">2.94156e-11</me:pop>
        <me:pop ref="RC1.log">1.58365e-06</me:pop>
        <me:pop ref="Ring1.log">5.23527e-06</me:pop>
        <me:pop ref="Formamide1">0.010155</me:pop>
        <me:pop ref="Formaldehyde.log">0.0125592</me:pop>
      </me:population>
      <me:population time="0.000630957" logTime="-3.2">
        <me:pop ref="CH2OO.log">0.971481</me:pop>
        <me:pop ref="APC">8.76024e-16</me:pop>
        <me:pop ref="Altamine1">2.9241e-11</me:pop>
        <me:pop ref="RC1.log">1.57425e-06</me:pop>
        <me:pop ref="Ring1.log">6.57025e-06</me:pop>
        <me:pop ref="Formamide1">0.0127465</me:pop>
        <me:pop ref="Formaldehyde.log">0.0157644</me:pop>
      </me:population>
      <me:population time="0.000794328" logTime="-3.1">
        <me:pop ref="CH2OO.log">0.964231</me:pop>
        <me:pop ref="APC">8.69486e-16</me:pop>
        <me:pop ref="Altamine1">2.90228e-11</me:pop>
        <me:pop ref="RC1.log">1.5625e-06</me:pop>
        <me:pop ref="Ring1.log">8.23963e-06</me:pop>
        <me:pop ref="Formamide1">0.0159873</me:pop>
        <me:pop ref="Formaldehyde.log">0.0197724</me:pop>
      </me:population>
      <me:population time="0.001" logTime="-3">
        <me:pop ref="CH2OO.log">0.95518</me:pop>
        <me:pop ref="APC">8.61325e-16</me:pop>
        <me:pop ref="Altamine1">2.87504e-11</me:pop>
        <me:pop ref="RC1.log">1.54783e-06</me:pop>
        <me:pop ref="Ring1.log">1.03236e-05</me:pop>
        <me:pop ref="Formamide1">0.0200328</me:pop>
        <me:pop ref="Formaldehyde.log">0.0247757</me:pop>
      </me:population>
      <me:population time="0.00125893" logTime="-2.9">
        <me:pop ref="CH2OO.log">0.943906</me:pop>
        <me:pop ref="APC">8.51159e-16</me:pop>
        <me:pop ref="Altamine1">2.8411e-11</me:pop>
        <me:pop ref="RC1.log">1.52957e-06</me:pop>
        <me:pop ref="Ring1.log">1.29193e-05</me:pop>
        <me:pop ref="Formamide1">0.0250718</me:pop>
        <me:pop ref="Formaldehyde.log">0.0310077</me:pop>
      </me:population>
      <me:population time="0.00158489" logTime="-2.8">
        <me:pop ref="CH2OO.log">0.929902</me:pop>
        <me:pop ref="APC">8.38531e-16</me:pop>
        <me:pop ref="Altamine1">2.79895e-11</me:pop>
        <me:pop ref="RC1.log">1.50687e-06</me:pop>
        <me:pop ref="Ring1.log">1.61436e-05</me:pop>
        <me:pop ref="Formamide1">0.0313311</me:pop>
        <me:pop ref="Formaldehyde.log">0.0387489</me:pop>
      </me:population>
      <me:population time="0.00199526" logTime="-2.7">
        <me:pop ref="CH2OO.log">0.912568</me:pop>
        <me:pop ref="APC">8.229e-16</me:pop>
        <me:pop ref="Altamine1">2.74678e-11</me:pop>
        <me:pop ref="RC1.log">1.47878e-06</me:pop>
        <me:pop ref="Ring1.log">2.01348e-05</me:pop>
        <me:pop ref="Formamide1">0.0390791</me:pop>
        <me:pop ref="Formaldehyde.log">0.0483314</me:pop>
      </me:population>
      <me:population time="0.00251189" logTime="-2.6">
        <me:pop ref="CH2OO.log">0.891204</me:pop>
        <me:pop ref="APC">8.03635e-16</me:pop>
        <me:pop ref="Altamine1">2.68247e-11</me:pop>
        <me:pop ref="RC1.log">1.44416e-06</me:pop>
        <me:pop ref="Ring1.log">2.50538e-05</me:pop>
        <me:pop ref="Formamide1">0.0486283</me:pop>
        <me:pop ref="Formaldehyde.log">0.0601414</me:pop>
      </me:population>
      <me:population time="0.00316228" logTime="-2.5">
        <me:pop ref="CH2OO.log">0.865018</me:pop>
        <me:pop ref="APC">7.80022e-16</me:pop>
        <me:pop ref="Altamine1">2.60365e-11</me:pop>
        <me:pop ref="RC1.log">1.40173e-06</me:pop>
        <me:pop ref="Ring1.log">3.10831e-05</me:pop>
        <me:pop ref="Formamide1">0.0603329</me:pop>
        <me:pop ref="Formaldehyde.log">0.0746171</me:pop>
      </me:population>
      <me:population time="0.00398107" logTime="-2.4">
        <me:pop ref="CH2OO.log">0.833142</me:pop>
        <me:pop ref="APC">7.51279e-16</me:pop>
        <me:pop ref="Altamine1">2.50771e-11</me:pop>
        <me:pop ref="RC1.log">1.35008e-06</me:pop>
        <me:pop ref="Ring1.log">3.84222e-05</me:pop>
        <me:pop ref="Formamide1">0.0745802</me:pop>
        <me:pop ref="Formaldehyde.log">0.0922376</me:pop>
      </me:population>
      <me:population time="0.00501187" logTime="-2.3">
        <me:pop ref="CH2OO.log">0.794679</me:pop>
        <me:pop ref="APC">7.16595e-16</me:pop>
        <me:pop ref="Altamine1">2.39194e-11</me:pop>
        <me:pop ref="RC1.log">1.28775e-06</me:pop>
        <me:pop ref="Ring1.log">4.72784e-05</me:pop>
        <me:pop ref="Formamide1">0.0917724</me:pop>
        <me:pop ref="Formaldehyde.log">0.1135</me:pop>
      </me:population>
      <me:population time="0.00630957" logTime="-2.2">
        <me:pop ref="CH2OO.log">0.748771</me:pop>
        <me:pop ref="APC">6.75198e-16</me:pop>
        <me:pop ref="Altamine1">2.25376e-11</me:pop>
        <me:pop ref="RC1.log">1.21336e-06</me:pop>
        <me:pop ref="Ring1.log">5.78485e-05</me:pop>
        <me:pop ref="Formamide1">0.112292</me:pop>
        <me:pop ref="Formaldehyde.log">0.138878</me:pop>
      </me:population>
      <me:population time="0.00794328" logTime="-2.1">
        <me:pop ref="CH2OO.log">0.694728</me:pop>
        <me:pop ref="APC">6.26465e-16</me:pop>
        <me:pop ref="Altamine1">2.09109e-11</me:pop>
        <me:pop ref="RC1.log">1.12578e-06</me:pop>
        <me:pop ref="Ring1.log">7.02917e-05</me:pop>
        <me:pop ref="Formamide1">0.136448</me:pop>
        <me:pop ref="Formaldehyde.log">0.168753</me:pop>
      </me:population>
      <me:population time="0.01" logTime="-2">
        <me:pop ref="CH2OO.log">0.632203</me:pop>
        <me:pop ref="APC">5.70084e-16</me:pop>
        <me:pop ref="Altamine1">1.9029e-11</me:pop>
        <me:pop ref="RC1.log">1.02446e-06</me:pop>
        <me:pop ref="Ring1.log">8.46878e-05</me:pop>
        <me:pop ref="Formamide1">0.164395</me:pop>
        <me:pop ref="Formaldehyde.log">0.203316</me:pop>
      </me:population>
      <me:population time="0.0125893" logTime="-1.9">
        <me:pop ref="CH2OO.log">0.561428</me:pop>
        <me:pop ref="APC">5.06262e-16</me:pop>
        <me:pop ref="Altamine1">1.68987e-11</me:pop>
        <me:pop ref="RC1.log">9.09774e-07</me:pop>
        <me:pop ref="Ring1.log">0.000100984</me:pop>
        <me:pop ref="Formamide1">0.19603</me:pop>
        <me:pop ref="Formaldehyde.log">0.242441</me:pop>
      </me:population>
      <me:population time="0.0158489" logTime="-1.8">
        <me:pop ref="CH2OO.log">0.483481</me:pop>
        <me:pop ref="APC">4.35975e-16</me:pop>
        <me:pop ref="Altamine1">1.45525e-11</me:pop>
        <me:pop ref="RC1.log">7.83464e-07</me:pop>
        <me:pop ref="Ring1.log">0.000118931</me:pop>
        <me:pop ref="Formamide1">0.230869</me:pop>
        <me:pop ref="Formaldehyde.log">0.285529</me:pop>
      </me:population>
      <me:population time="0.0199526" logTime="-1.7">
        <me:pop ref="CH2OO.log">0.400551</me:pop>
        <me:pop ref="APC">3.61193e-16</me:pop>
        <me:pop ref="Altamine1">1.20564e-11</me:pop>
        <me:pop ref="RC1.log">6.49079e-07</me:pop>
        <me:pop ref="Ring1.log">0.000138025</me:pop>
        <me:pop ref="Formamide1">0.267937</me:pop>
        <me:pop ref="Formaldehyde.log">0.331373</me:pop>
      </me:population>
      <me:population time="0.0251189" logTime="-1.6">
        <me:pop ref="CH2OO.log">0.316065</me:pop>
        <me:pop ref="APC">2.85009e-16</me:pop>
        <me:pop ref="Altamine1">9.51337e-12</me:pop>
        <me:pop ref="RC1.log">5.12172e-07</me:pop>
        <me:pop ref="Ring1.log">0.000157478</me:pop>
        <me:pop ref="Formamide1">0.3057</me:pop>
        <me:pop ref="Formaldehyde.log">0.378077</me:pop>
      </me:population>
      <me:population time="0.0316228" logTime="-1.5">
        <me:pop ref="CH2OO.log">0.234561</me:pop>
        <me:pop ref="APC">2.11513e-16</me:pop>
        <me:pop ref="Altamine1">7.06015e-12</me:pop>
        <me:pop ref="RC1.log">3.80098e-07</me:pop>
        <me:pop ref="Ring1.log">0.000176244</me:pop>
        <me:pop ref="Formamide1">0.34213</me:pop>
        <me:pop ref="Formaldehyde.log">0.423132</me:pop>
      </me:population>
      <me:population time="0.0398107" logTime="-1.4">
        <me:pop ref="CH2OO.log">0.161138</me:pop>
        <me:pop ref="APC">1.45305e-16</me:pop>
        <me:pop ref="Altamine1">4.85017e-12</me:pop>
        <me:pop ref="RC1.log">2.61119e-07</me:pop>
        <me:pop ref="Ring1.log">0.000193149</me:pop>
        <me:pop ref="Formamide1">0.374948</me:pop>
        <me:pop ref="Formaldehyde.log">0.46372</me:pop>
      </me:population>
      <me:population time="0.0501187" logTime="-1.3">
        <me:pop ref="CH2OO.log">0.100444</me:pop>
        <me:pop ref="APC">9.05742e-17</me:pop>
        <me:pop ref="Altamine1">3.0233e-12</me:pop>
        <me:pop ref="RC1.log">1.62765e-07</me:pop>
        <me:pop ref="Ring1.log">0.000207124</me:pop>
        <me:pop ref="Formamide1">0.402077</me:pop>
        <me:pop ref="Formaldehyde.log">0.497272</me:pop>
      </me:population>
      <me:population time="0.0630957" logTime="-1.2">
        <me:pop ref="CH2OO.log">0.0553981</me:pop>
        <me:pop ref="APC">4.99548e-17</me:pop>
        <me:pop ref="Altamine1">1.66745e-12</me:pop>
        <me:pop ref="RC1.log">8.97707e-08</me:pop>
        <me:pop ref="Ring1.log">0.000217495</me:pop>
        <me:pop ref="Formamide1">0.422211</me:pop>
        <me:pop ref="Formaldehyde.log">0.522173</me:pop>
      </me:population>
      <me:population time="0.0794328" logTime="-1.1">
        <me:pop ref="CH2OO.log">0.0261911</me:pop>
        <me:pop ref="APC">2.36176e-17</me:pop>
        <me:pop ref="Altamine1">7.88339e-13</me:pop>
        <me:pop ref="RC1.log">4.24418e-08</me:pop>
        <me:pop ref="Ring1.log">0.00022422</me:pop>
        <me:pop ref="Formamide1">0.435266</me:pop>
        <me:pop ref="Formaldehyde.log">0.538318</me:pop>
      </me:population>
      <me:population time="0.1" logTime="-1">
        <me:pop ref="CH2OO.log">0.0101994</me:pop>
        <me:pop ref="APC">9.19722e-18</me:pop>
        <me:pop ref="Altamine1">3.06996e-13</me:pop>
        <me:pop ref="RC1.log">1.65278e-08</me:pop>
        <me:pop ref="Ring1.log">0.000227902</me:pop>
        <me:pop ref="Formamide1">0.442414</me:pop>
        <me:pop ref="Formaldehyde.log">0.547159</me:pop>
      </me:population>
      <me:population time="0.125893" logTime="-0.9">
        <me:pop ref="CH2OO.log">0.00311132</me:pop>
        <me:pop ref="APC">2.8056e-18</me:pop>
        <me:pop ref="Altamine1">9.36489e-14</me:pop>
        <me:pop ref="RC1.log">5.04178e-09</me:pop>
        <me:pop ref="Ring1.log">0.000229534</me:pop>
        <me:pop ref="Formamide1">0.445582</me:pop>
        <me:pop ref="Formaldehyde.log">0.551077</me:pop>
      </me:population>
      <me:population time="0.158489" logTime="-0.8">
        <me:pop ref="CH2OO.log">0.000697917</me:pop>
        <me:pop ref="APC">6.2934e-19</me:pop>
        <me:pop ref="Altamine1">2.10069e-14</me:pop>
        <me:pop ref="RC1.log">1.13095e-09</me:pop>
        <me:pop ref="Ring1.log">0.00023009</me:pop>
        <me:pop ref="Formamide1">0.446661</me:pop>
        <me:pop ref="Formaldehyde.log">0.552411</me:pop>
      </me:population>
      <me:population time="0.199526" logTime="-0.7">
        <me:pop ref="CH2OO.log">0.000106313</me:pop>
        <me:pop ref="APC">9.58664e-20</me:pop>
        <me:pop ref="Altamine1">3.19995e-15</me:pop>
        <me:pop ref="RC1.log">1.72276e-10</me:pop>
        <me:pop ref="Ring1.log">0.000230226</me:pop>
        <me:pop ref="Formamide1">0.446925</me:pop>
        <me:pop ref="Formaldehyde.log">0.552738</me:pop>
      </me:population>
      <me:population time="0.251189" logTime="-0.6">
        <me:pop ref="CH2OO.log">9.9487e-06</me:pop>
        <me:pop ref="APC">8.97115e-21</me:pop>
        <me:pop ref="Altamine1">2.99456e-16</me:pop>
        <me:pop ref="RC1.log">1.61215e-11</me:pop>
        <me:pop ref="Ring1.log">0.000230248</me:pop>
        <me:pop ref="Formamide1">0.446968</me:pop>
        <me:pop ref="Formaldehyde.log">0.552791</me:pop>
      </me:population>
      <me:population time="0.316228" logTime="-0.5">
        <me:pop ref="CH2OO.log">5.04152e-07</me:pop>
        <me:pop ref="APC">4.54614e-22</me:pop>
        <me:pop ref="Altamine1">1.51808e-17</me:pop>
        <me:pop ref="RC1.log">8.1696e-13</me:pop>
        <me:pop ref="Ring1.log">0.00023025</me:pop>
        <me:pop ref="Formamide1">0.446973</me:pop>
        <me:pop ref="Formaldehyde.log">0.552797</me:pop>
      </me:population>
      <me:population time="0.398107" logTime="-0.4">
        <me:pop ref="CH2OO.log">1.18031e-08</me:pop>
        <me:pop ref="APC">1.06433e-23</me:pop>
        <me:pop ref="Altamine1">3.61363e-19</me:pop>
        <me:pop ref="RC1.log">1.91264e-14</me:pop>
        <me:pop ref="Ring1.log">0.000230251</me:pop>
        <me:pop ref="Formamide1">0.446973</me:pop>
        <me:pop ref="Formaldehyde.log">0.552797</me:pop>
      </me:population>
      <me:population time="0.501187" logTime="-0.3">
        <me:pop ref="CH2OO.log">1.04528e-10</me:pop>
        <me:pop ref="APC">9.42574e-26</me:pop>
        <me:pop ref="Altamine1">9.24421e-21</me:pop>
        <me:pop ref="RC1.log">1.69384e-16</me:pop>
        <me:pop ref="Ring1.log">0.000230251</me:pop>
        <me:pop ref="Formamide1">0.446973</me:pop>
        <me:pop ref="Formaldehyde.log">0.552797</me:pop>
      </me:population>
      <me:population time="0.630957" logTime="-0.2">
        <me:pop ref="CH2OO.log">2.72244e-13</me:pop>
        <me:pop ref="APC">2.45728e-28</me:pop>
        <me:pop ref="Altamine1">6.10617e-21</me:pop>
        <me:pop ref="RC1.log">4.41162e-19</me:pop>
        <me:pop ref="Ring1.log">0.000230251</me:pop>
        <me:pop ref="Formamide1">0.446973</me:pop>
        <me:pop ref="Formaldehyde.log">0.552797</me:pop>
      </me:population>
      <me:population time="0.794328" logTime="-0.1">
        <me:pop ref="CH2OO.log">1.51897e-16</me:pop>
        <me:pop ref="APC">3.71778e-31</me:pop>
        <me:pop ref="Altamine1">6.09798e-21</me:pop>
        <me:pop ref="RC1.log">2.46144e-22</me:pop>
        <me:pop ref="Ring1.log">0.000230251</me:pop>
        <me:pop ref="Formamide1">0.446973</me:pop>
        <me:pop ref="Formaldehyde.log">0.552797</me:pop>
      </me:population>
      <me:population time="1" logTime="0">
        <me:pop ref="CH2OO.log">1.21829e-20</me:pop>
        <me:pop ref="APC">2.34817e-31</me:pop>
        <me:pop ref="Altamine1">6.09798e-21</me:pop>
        <me:pop ref="RC1.log">1.9742e-26</me:pop>
        <me:pop ref="Ring1.log">0.000230251</me:pop>
        <me:pop ref="Formamide1">0.446973</me:pop>
        <me:pop ref="Formaldehyde.log">0.552797</me:pop>
      </me:population>
      <me:population time="1.25893" logTime="0.1">
        <me:pop ref="CH2OO.log">8.50054e-26</me:pop>
        <me:pop ref="APC">2.34806e-31</me:pop>
        <me:pop ref="Altamine1">6.09798e-21</me:pop>
        <me:pop ref="RC1.log">1.37748e-31</me:pop>
        <me:pop ref="Ring1.log">0.000230251</me:pop>
        <me:pop ref="Formamide1">0.446973</me:pop>
        <me:pop ref="Formaldehyde.log">0.552797</me:pop>
      </me:population>
      <me:population time="1.58489" logTime="0.2">
        <me:pop ref="CH2OO.log">2.88664e-32</me:pop>
        <me:pop ref="APC">2.34806e-31</me:pop>
        <me:pop ref="Altamine1">6.09798e-21</me:pop>
        <me:pop ref="RC1.log">4.71048e-38</me:pop>
        <me:pop ref="Ring1.log">0.000230251</me:pop>
        <me:pop ref="Formamide1">0.446973</me:pop>
        <me:pop ref="Formaldehyde.log">0.552797</me:pop>
      </me:population>
      <me:population time="1.99526" logTime="0.3">
        <me:pop ref="CH2OO.log">1.4479e-33</me:pop>
        <me:pop ref="APC">2.34806e-31</me:pop>
        <me:pop ref="Altamine1">6.09798e-21</me:pop>
        <me:pop ref="RC1.log">2.67413e-39</me:pop>
        <me:pop ref="Ring1.log">0.000230251</me:pop>
        <me:pop ref="Formamide1">0.446973</me:pop>
        <me:pop ref="Formaldehyde.log">0.552797</me:pop>
      </me:population>
      <me:population time="2.51189" logTime="0.4">
        <me:pop ref="CH2OO.log">1.4479e-33</me:pop>
        <me:pop ref="APC">2.34806e-31</me:pop>
        <me:pop ref="Altamine1">6.09798e-21</me:pop>
        <me:pop ref="RC1.log">2.67413e-39</me:pop>
        <me:pop ref="Ring1.log">0.000230251</me:pop>
        <me:pop ref="Formamide1">0.446973</me:pop>
        <me:pop ref="Formaldehyde.log">0.552797</me:pop>
      </me:population>
      <me:population time="3.16228" logTime="0.5">
        <me:pop ref="CH2OO.log">1.4479e-33</me:pop>
        <me:pop ref="APC">2.34806e-31</me:pop>
        <me:pop ref="Altamine1">6.09798e-21</me:pop>
        <me:pop ref="RC1.log">2.67413e-39</me:pop>
        <me:pop ref="Ring1.log">0.000230251</me:pop>
        <me:pop ref="Formamide1">0.446973</me:pop>
        <me:pop ref="Formaldehyde.log">0.552797</me:pop>
      </me:population>
      <me:population time="3.98107" logTime="0.6">
        <me:pop ref="CH2OO.log">1.4479e-33</me:pop>
        <me:pop ref="APC">2.34806e-31</me:pop>
        <me:pop ref="Altamine1">6.09798e-21</me:pop>
        <me:pop ref="RC1.log">2.67413e-39</me:pop>
        <me:pop ref="Ring1.log">0.000230251</me:pop>
        <me:pop ref="Formamide1">0.446973</me:pop>
        <me:pop ref="Formaldehyde.log">0.552797</me:pop>
      </me:population>
      <me:population time="5.01187" logTime="0.7">
        <me:pop ref="CH2OO.log">1.4479e-33</me:pop>
        <me:pop ref="APC">2.34806e-31</me:pop>
        <me:pop ref="Altamine1">6.09798e-21</me:pop>
        <me:pop ref="RC1.log">2.67413e-39</me:pop>
        <me:pop ref="Ring1.log">0.000230251</me:pop>
        <me:pop ref="Formamide1">0.446973</me:pop>
        <me:pop ref="Formaldehyde.log">0.552797</me:pop>
      </me:population>
      <me:population time="6.30957" logTime="0.8">
        <me:pop ref="CH2OO.log">1.4479e-33</me:pop>
        <me:pop ref="APC">2.34806e-31</me:pop>
        <me:pop ref="Altamine1">6.09798e-21</me:pop>
        <me:pop ref="RC1.log">2.67413e-39</me:pop>
        <me:pop ref="Ring1.log">0.000230251</me:pop>
        <me:pop ref="Formamide1">0.446973</me:pop>
        <me:pop ref="Formaldehyde.log">0.552797</me:pop>
      </me:population>
      <me:population time="7.94328" logTime="0.9">
        <me:pop ref="CH2OO.log">1.4479e-33</me:pop>
        <me:pop ref="APC">2.34806e-31</me:pop>
        <me:pop ref="Altamine1">6.09798e-21</me:pop>
        <me:pop ref="RC1.log">2.67413e-39</me:pop>
        <me:pop ref="Ring1.log">0.000230251</me:pop>
        <me:pop ref="Formamide1">0.446973</me:pop>
        <me:pop ref="Formaldehyde.log">0.552797</me:pop>
      </me:population>
      <me:population time="10" logTime="1">
        <me:pop ref="CH2OO.log">1.4479e-33</me:pop>
        <me:pop ref="APC">2.34806e-31</me:pop>
        <me:pop ref="Altamine1">6.09798e-21</me:pop>
        <me:pop ref="RC1.log">2.67413e-39</me:pop>
        <me:pop ref="Ring1.log">0.000230251</me:pop>
        <me:pop ref="Formamide1">0.446973</me:pop>
        <me:pop ref="Formaldehyde.log">0.552797</me:pop>
      </me:population>
      <me:population time="12.5893" logTime="1.1">
        <me:pop ref="CH2OO.log">1.4479e-33</me:pop>
        <me:pop ref="APC">2.34806e-31</me:pop>
        <me:pop ref="Altamine1">6.09798e-21</me:pop>
        <me:pop ref="RC1.log">2.67413e-39</me:pop>
        <me:pop ref="Ring1.log">0.000230251</me:pop>
        <me:pop ref="Formamide1">0.446973</me:pop>
        <me:pop ref="Formaldehyde.log">0.552797</me:pop>
      </me:population>
      <me:population time="15.8489" logTime="1.2">
        <me:pop ref="CH2OO.log">1.4479e-33</me:pop>
        <me:pop ref="APC">2.34806e-31</me:pop>
        <me:pop ref="Altamine1">6.09798e-21</me:pop>
        <me:pop ref="RC1.log">2.67413e-39</me:pop>
        <me:pop ref="Ring1.log">0.000230251</me:pop>
        <me:pop ref="Formamide1">0.446973</me:pop>
        <me:pop ref="Formaldehyde.log">0.552797</me:pop>
      </me:population>
      <me:population time="19.9526" logTime="1.3">
        <me:pop ref="CH2OO.log">1.4479e-33</me:pop>
        <me:pop ref="APC">2.34806e-31</me:pop>
        <me:pop ref="Altamine1">6.09798e-21</me:pop>
        <me:pop ref="RC1.log">2.67413e-39</me:pop>
        <me:pop ref="Ring1.log">0.000230251</me:pop>
        <me:pop ref="Formamide1">0.446973</me:pop>
        <me:pop ref="Formaldehyde.log">0.552797</me:pop>
      </me:population>
      <me:population time="25.1189" logTime="1.4">
        <me:pop ref="CH2OO.log">1.4479e-33</me:pop>
        <me:pop ref="APC">2.34806e-31</me:pop>
        <me:pop ref="Altamine1">6.09798e-21</me:pop>
        <me:pop ref="RC1.log">2.67413e-39</me:pop>
        <me:pop ref="Ring1.log">0.000230251</me:pop>
        <me:pop ref="Formamide1">0.446973</me:pop>
        <me:pop ref="Formaldehyde.log">0.552797</me:pop>
      </me:population>
      <me:population time="31.6228" logTime="1.5">
        <me:pop ref="CH2OO.log">1.4479e-33</me:pop>
        <me:pop ref="APC">2.34806e-31</me:pop>
        <me:pop ref="Altamine1">6.09798e-21</me:pop>
        <me:pop ref="RC1.log">2.67413e-39</me:pop>
        <me:pop ref="Ring1.log">0.000230251</me:pop>
        <me:pop ref="Formamide1">0.446973</me:pop>
        <me:pop ref="Formaldehyde.log">0.552797</me:pop>
      </me:population>
      <me:population time="39.8107" logTime="1.6">
        <me:pop ref="CH2OO.log">1.4479e-33</me:pop>
        <me:pop ref="APC">2.34806e-31</me:pop>
        <me:pop ref="Altamine1">6.09798e-21</me:pop>
        <me:pop ref="RC1.log">2.67413e-39</me:pop>
        <me:pop ref="Ring1.log">0.000230251</me:pop>
        <me:pop ref="Formamide1">0.446973</me:pop>
        <me:pop ref="Formaldehyde.log">0.552797</me:pop>
      </me:population>
      <me:population time="50.1187" logTime="1.7">
        <me:pop ref="CH2OO.log">1.4479e-33</me:pop>
        <me:pop ref="APC">2.34806e-31</me:pop>
        <me:pop ref="Altamine1">6.09798e-21</me:pop>
        <me:pop ref="RC1.log">2.67413e-39</me:pop>
        <me:pop ref="Ring1.log">0.000230251</me:pop>
        <me:pop ref="Formamide1">0.446973</me:pop>
        <me:pop ref="Formaldehyde.log">0.552797</me:pop>
      </me:population>
      <me:population time="63.0957" logTime="1.8">
        <me:pop ref="CH2OO.log">1.4479e-33</me:pop>
        <me:pop ref="APC">2.34806e-31</me:pop>
        <me:pop ref="Altamine1">6.09798e-21</me:pop>
        <me:pop ref="RC1.log">2.67413e-39</me:pop>
        <me:pop ref="Ring1.log">0.000230251</me:pop>
        <me:pop ref="Formamide1">0.446973</me:pop>
        <me:pop ref="Formaldehyde.log">0.552797</me:pop>
      </me:population>
      <me:population time="79.4328" logTime="1.9">
        <me:pop ref="CH2OO.log">1.4479e-33</me:pop>
        <me:pop ref="APC">2.34806e-31</me:pop>
        <me:pop ref="Altamine1">6.09798e-21</me:pop>
        <me:pop ref="RC1.log">2.67413e-39</me:pop>
        <me:pop ref="Ring1.log">0.000230251</me:pop>
        <me:pop ref="Formamide1">0.446973</me:pop>
        <me:pop ref="Formaldehyde.log">0.552797</me:pop>
      </me:population>
      <me:population time="100" logTime="2">
        <me:pop ref="CH2OO.log">1.4479e-33</me:pop>
        <me:pop ref="APC">2.34806e-31</me:pop>
        <me:pop ref="Altamine1">6.09798e-21</me:pop>
        <me:pop ref="RC1.log">2.67413e-39</me:pop>
        <me:pop ref="Ring1.log">0.000230251</me:pop>
        <me:pop ref="Formamide1">0.446973</me:pop>
        <me:pop ref="Formaldehyde.log">0.552797</me:pop>
      </me:population>
      <me:population time="125.893" logTime="2.1">
        <me:pop ref="CH2OO.log">1.4479e-33</me:pop>
        <me:pop ref="APC">2.34806e-31</me:pop>
        <me:pop ref="Altamine1">6.09798e-21</me:pop>
        <me:pop ref="RC1.log">2.67413e-39</me:pop>
        <me:pop ref="Ring1.log">0.000230251</me:pop>
        <me:pop ref="Formamide1">0.446973</me:pop>
        <me:pop ref="Formaldehyde.log">0.552797</me:pop>
      </me:population>
      <me:population time="158.489" logTime="2.2">
        <me:pop ref="CH2OO.log">1.4479e-33</me:pop>
        <me:pop ref="APC">2.34806e-31</me:pop>
        <me:pop ref="Altamine1">6.09798e-21</me:pop>
        <me:pop ref="RC1.log">2.67413e-39</me:pop>
        <me:pop ref="Ring1.log">0.000230251</me:pop>
        <me:pop ref="Formamide1">0.446973</me:pop>
        <me:pop ref="Formaldehyde.log">0.552797</me:pop>
      </me:population>
      <me:population time="199.526" logTime="2.3">
        <me:pop ref="CH2OO.log">1.4479e-33</me:pop>
        <me:pop ref="APC">2.34806e-31</me:pop>
        <me:pop ref="Altamine1">6.09798e-21</me:pop>
        <me:pop ref="RC1.log">2.67413e-39</me:pop>
        <me:pop ref="Ring1.log">0.000230251</me:pop>
        <me:pop ref="Formamide1">0.446973</me:pop>
        <me:pop ref="Formaldehyde.log">0.552797</me:pop>
      </me:population>
      <me:population time="251.189" logTime="2.4">
        <me:pop ref="CH2OO.log">1.4479e-33</me:pop>
        <me:pop ref="APC">2.34806e-31</me:pop>
        <me:pop ref="Altamine1">6.09798e-21</me:pop>
        <me:pop ref="RC1.log">2.67413e-39</me:pop>
        <me:pop ref="Ring1.log">0.000230251</me:pop>
        <me:pop ref="Formamide1">0.446973</me:pop>
        <me:pop ref="Formaldehyde.log">0.552797</me:pop>
      </me:population>
      <me:population time="316.228" logTime="2.5">
        <me:pop ref="CH2OO.log">1.4479e-33</me:pop>
        <me:pop ref="APC">2.34806e-31</me:pop>
        <me:pop ref="Altamine1">6.09798e-21</me:pop>
        <me:pop ref="RC1.log">2.67413e-39</me:pop>
        <me:pop ref="Ring1.log">0.000230251</me:pop>
        <me:pop ref="Formamide1">0.446973</me:pop>
        <me:pop ref="Formaldehyde.log">0.552797</me:pop>
      </me:population>
      <me:population time="398.107" logTime="2.6">
        <me:pop ref="CH2OO.log">1.4479e-33</me:pop>
        <me:pop ref="APC">2.34806e-31</me:pop>
        <me:pop ref="Altamine1">6.09798e-21</me:pop>
        <me:pop ref="RC1.log">2.67413e-39</me:pop>
        <me:pop ref="Ring1.log">0.000230251</me:pop>
        <me:pop ref="Formamide1">0.446973</me:pop>
        <me:pop ref="Formaldehyde.log">0.552797</me:pop>
      </me:population>
      <me:population time="501.187" logTime="2.7">
        <me:pop ref="CH2OO.log">1.4479e-33</me:pop>
        <me:pop ref="APC">2.34806e-31</me:pop>
        <me:pop ref="Altamine1">6.09799e-21</me:pop>
        <me:pop ref="RC1.log">2.67413e-39</me:pop>
        <me:pop ref="Ring1.log">0.000230251</me:pop>
        <me:pop ref="Formamide1">0.446973</me:pop>
        <me:pop ref="Formaldehyde.log">0.552797</me:pop>
      </me:population>
      <me:population time="630.957" logTime="2.8">
        <me:pop ref="CH2OO.log">1.4479e-33</me:pop>
        <me:pop ref="APC">2.34806e-31</me:pop>
        <me:pop ref="Altamine1">6.09799e-21</me:pop>
        <me:pop ref="RC1.log">2.67413e-39</me:pop>
        <me:pop ref="Ring1.log">0.000230251</me:pop>
        <me:pop ref="Formamide1">0.446973</me:pop>
        <me:pop ref="Formaldehyde.log">0.552797</me:pop>
      </me:population>
      <me:population time="794.328" logTime="2.9">
        <me:pop ref="CH2OO.log">1.4479e-33</me:pop>
        <me:pop ref="APC">2.34806e-31</me:pop>
        <me:pop ref="Altamine1">6.09799e-21</me:pop>
        <me:pop ref="RC1.log">2.67413e-39</me:pop>
        <me:pop ref="Ring1.log">0.000230251</me:pop>
        <me:pop ref="Formamide1">0.446973</me:pop>
        <me:pop ref="Formaldehyde.log">0.552797</me:pop>
      </me:population>
      <me:population time="1000" logTime="3">
        <me:pop ref="CH2OO.log">1.4479e-33</me:pop>
        <me:pop ref="APC">2.34806e-31</me:pop>
        <me:pop ref="Altamine1">6.098e-21</me:pop>
        <me:pop ref="RC1.log">2.67413e-39</me:pop>
        <me:pop ref="Ring1.log">0.000230251</me:pop>
        <me:pop ref="Formamide1">0.446973</me:pop>
        <me:pop ref="Formaldehyde.log">0.552797</me:pop>
      </me:population>
      <me:population time="1258.93" logTime="3.1">
        <me:pop ref="CH2OO.log">1.4479e-33</me:pop>
        <me:pop ref="APC">2.34806e-31</me:pop>
        <me:pop ref="Altamine1">6.098e-21</me:pop>
        <me:pop ref="RC1.log">2.67413e-39</me:pop>
        <me:pop ref="Ring1.log">0.000230251</me:pop>
        <me:pop ref="Formamide1">0.446973</me:pop>
        <me:pop ref="Formaldehyde.log">0.552797</me:pop>
      </me:population>
      <me:population time="1584.89" logTime="3.2">
        <me:pop ref="CH2OO.log">1.4479e-33</me:pop>
        <me:pop ref="APC">2.34806e-31</me:pop>
        <me:pop ref="Altamine1">6.09801e-21</me:pop>
        <me:pop ref="RC1.log">2.67413e-39</me:pop>
        <me:pop ref="Ring1.log">0.000230251</me:pop>
        <me:pop ref="Formamide1">0.446973</me:pop>
        <me:pop ref="Formaldehyde.log">0.552797</me:pop>
      </me:population>
      <me:population time="1995.26" logTime="3.3">
        <me:pop ref="CH2OO.log">1.4479e-33</me:pop>
        <me:pop ref="APC">2.34806e-31</me:pop>
        <me:pop ref="Altamine1">6.09802e-21</me:pop>
        <me:pop ref="RC1.log">2.67413e-39</me:pop>
        <me:pop ref="Ring1.log">0.000230251</me:pop>
        <me:pop ref="Formamide1">0.446973</me:pop>
        <me:pop ref="Formaldehyde.log">0.552797</me:pop>
      </me:population>
      <me:population time="2511.89" logTime="3.4">
        <me:pop ref="CH2OO.log">1.4479e-33</me:pop>
        <me:pop ref="APC">2.34806e-31</me:pop>
        <me:pop ref="Altamine1">6.09803e-21</me:pop>
        <me:pop ref="RC1.log">2.67413e-39</me:pop>
        <me:pop ref="Ring1.log">0.000230251</me:pop>
        <me:pop ref="Formamide1">0.446973</me:pop>
        <me:pop ref="Formaldehyde.log">0.552797</me:pop>
      </me:population>
      <me:population time="3162.28" logTime="3.5">
        <me:pop ref="CH2OO.log">1.4479e-33</me:pop>
        <me:pop ref="APC">2.34806e-31</me:pop>
        <me:pop ref="Altamine1">6.09804e-21</me:pop>
        <me:pop ref="RC1.log">2.67413e-39</me:pop>
        <me:pop ref="Ring1.log">0.000230251</me:pop>
        <me:pop ref="Formamide1">0.446973</me:pop>
        <me:pop ref="Formaldehyde.log">0.552797</me:pop>
      </me:population>
      <me:population time="3981.07" logTime="3.6">
        <me:pop ref="CH2OO.log">1.4479e-33</me:pop>
        <me:pop ref="APC">2.34806e-31</me:pop>
        <me:pop ref="Altamine1">6.09806e-21</me:pop>
        <me:pop ref="RC1.log">2.67413e-39</me:pop>
        <me:pop ref="Ring1.log">0.000230251</me:pop>
        <me:pop ref="Formamide1">0.446973</me:pop>
        <me:pop ref="Formaldehyde.log">0.552797</me:pop>
      </me:population>
      <me:population time="5011.87" logTime="3.7">
        <me:pop ref="CH2OO.log">1.4479e-33</me:pop>
        <me:pop ref="APC">2.34806e-31</me:pop>
        <me:pop ref="Altamine1">6.09808e-21</me:pop>
        <me:pop ref="RC1.log">2.67413e-39</me:pop>
        <me:pop ref="Ring1.log">0.000230251</me:pop>
        <me:pop ref="Formamide1">0.446973</me:pop>
        <me:pop ref="Formaldehyde.log">0.552797</me:pop>
      </me:population>
      <me:population time="6309.57" logTime="3.8">
        <me:pop ref="CH2OO.log">1.4479e-33</me:pop>
        <me:pop ref="APC">2.34806e-31</me:pop>
        <me:pop ref="Altamine1">6.0981e-21</me:pop>
        <me:pop ref="RC1.log">2.67413e-39</me:pop>
        <me:pop ref="Ring1.log">0.000230251</me:pop>
        <me:pop ref="Formamide1">0.446973</me:pop>
        <me:pop ref="Formaldehyde.log">0.552797</me:pop>
      </me:population>
      <me:population time="7943.28" logTime="3.9">
        <me:pop ref="CH2OO.log">1.4479e-33</me:pop>
        <me:pop ref="APC">2.34806e-31</me:pop>
        <me:pop ref="Altamine1">6.09814e-21</me:pop>
        <me:pop ref="RC1.log">2.67413e-39</me:pop>
        <me:pop ref="Ring1.log">0.00023025</me:pop>
        <me:pop ref="Formamide1">0.446973</me:pop>
        <me:pop ref="Formaldehyde.log">0.552797</me:pop>
      </me:population>
      <me:population time="10000" logTime="4">
        <me:pop ref="CH2OO.log">1.4479e-33</me:pop>
        <me:pop ref="APC">2.34806e-31</me:pop>
        <me:pop ref="Altamine1">6.09818e-21</me:pop>
        <me:pop ref="RC1.log">2.67413e-39</me:pop>
        <me:pop ref="Ring1.log">0.00023025</me:pop>
        <me:pop ref="Formamide1">0.446973</me:pop>
        <me:pop ref="Formaldehyde.log">0.552797</me:pop>
      </me:population>
      <me:population time="12589.3" logTime="4.1">
        <me:pop ref="CH2OO.log">1.44789e-33</me:pop>
        <me:pop ref="APC">2.34806e-31</me:pop>
        <me:pop ref="Altamine1">6.09823e-21</me:pop>
        <me:pop ref="RC1.log">2.67413e-39</me:pop>
        <me:pop ref="Ring1.log">0.00023025</me:pop>
        <me:pop ref="Formamide1">0.446973</me:pop>
        <me:pop ref="Formaldehyde.log">0.552797</me:pop>
      </me:population>
      <me:population time="15848.9" logTime="4.2">
        <me:pop ref="CH2OO.log">1.44789e-33</me:pop>
        <me:pop ref="APC">2.34806e-31</me:pop>
        <me:pop ref="Altamine1">6.09829e-21</me:pop>
        <me:pop ref="RC1.log">2.67413e-39</me:pop>
        <me:pop ref="Ring1.log">0.00023025</me:pop>
        <me:pop ref="Formamide1">0.446973</me:pop>
        <me:pop ref="Formaldehyde.log">0.552797</me:pop>
      </me:population>
      <me:population time="19952.6" logTime="4.3">
        <me:pop ref="CH2OO.log">1.44789e-33</me:pop>
        <me:pop ref="APC">2.34806e-31</me:pop>
        <me:pop ref="Altamine1">6.09838e-21</me:pop>
        <me:pop ref="RC1.log">2.67413e-39</me:pop>
        <me:pop ref="Ring1.log">0.00023025</me:pop>
        <me:pop ref="Formamide1">0.446973</me:pop>
        <me:pop ref="Formaldehyde.log">0.552797</me:pop>
      </me:population>
      <me:population time="25118.9" logTime="4.4">
        <me:pop ref="CH2OO.log">1.44789e-33</me:pop>
        <me:pop ref="APC">2.34806e-31</me:pop>
        <me:pop ref="Altamine1">6.09848e-21</me:pop>
        <me:pop ref="RC1.log">2.67413e-39</me:pop>
        <me:pop ref="Ring1.log">0.00023025</me:pop>
        <me:pop ref="Formamide1">0.446973</me:pop>
        <me:pop ref="Formaldehyde.log">0.552797</me:pop>
      </me:population>
      <me:population time="31622.8" logTime="4.5">
        <me:pop ref="CH2OO.log">1.44789e-33</me:pop>
        <me:pop ref="APC">2.34806e-31</me:pop>
        <me:pop ref="Altamine1">6.09861e-21</me:pop>
        <me:pop ref="RC1.log">2.67413e-39</me:pop>
        <me:pop ref="Ring1.log">0.00023025</me:pop>
        <me:pop ref="Formamide1">0.446973</me:pop>
        <me:pop ref="Formaldehyde.log">0.552797</me:pop>
      </me:population>
      <me:population time="39810.7" logTime="4.6">
        <me:pop ref="CH2OO.log">1.44789e-33</me:pop>
        <me:pop ref="APC">2.34806e-31</me:pop>
        <me:pop ref="Altamine1">6.09877e-21</me:pop>
        <me:pop ref="RC1.log">2.67413e-39</me:pop>
        <me:pop ref="Ring1.log">0.00023025</me:pop>
        <me:pop ref="Formamide1">0.446973</me:pop>
        <me:pop ref="Formaldehyde.log">0.552797</me:pop>
      </me:population>
      <me:population time="50118.7" logTime="4.7">
        <me:pop ref="CH2OO.log">1.44789e-33</me:pop>
        <me:pop ref="APC">2.34806e-31</me:pop>
        <me:pop ref="Altamine1">6.09898e-21</me:pop>
        <me:pop ref="RC1.log">2.67413e-39</me:pop>
        <me:pop ref="Ring1.log">0.00023025</me:pop>
        <me:pop ref="Formamide1">0.446973</me:pop>
        <me:pop ref="Formaldehyde.log">0.552797</me:pop>
      </me:population>
      <me:population time="63095.7" logTime="4.8">
        <me:pop ref="CH2OO.log">1.44789e-33</me:pop>
        <me:pop ref="APC">2.34806e-31</me:pop>
        <me:pop ref="Altamine1">6.09924e-21</me:pop>
        <me:pop ref="RC1.log">2.67413e-39</me:pop>
        <me:pop ref="Ring1.log">0.00023025</me:pop>
        <me:pop ref="Formamide1">0.446973</me:pop>
        <me:pop ref="Formaldehyde.log">0.552797</me:pop>
      </me:population>
      <me:population time="79432.8" logTime="4.9">
        <me:pop ref="CH2OO.log">1.44789e-33</me:pop>
        <me:pop ref="APC">2.34806e-31</me:pop>
        <me:pop ref="Altamine1">6.09957e-21</me:pop>
        <me:pop ref="RC1.log">2.67412e-39</me:pop>
        <me:pop ref="Ring1.log">0.00023025</me:pop>
        <me:pop ref="Formamide1">0.446973</me:pop>
        <me:pop ref="Formaldehyde.log">0.552797</me:pop>
      </me:population>
      <me:population time="100000" logTime="5">
        <me:pop ref="CH2OO.log">1.44789e-33</me:pop>
        <me:pop ref="APC">2.34805e-31</me:pop>
        <me:pop ref="Altamine1">6.09998e-21</me:pop>
        <me:pop ref="RC1.log">2.67412e-39</me:pop>
        <me:pop ref="Ring1.log">0.00023025</me:pop>
        <me:pop ref="Formamide1">0.446973</me:pop>
        <me:pop ref="Formaldehyde.log">0.552797</me:pop>
      </me:population>
    </me:populationList>
[truncated: 218,385 more chars]
