# Supplementary material for: An Experimental and Master Equation Investigation of Kinetics of the CH2OO + RCN Reactions (R = H, CH3, C2H5) and Their Atmospheric Relevance
Source: J Phys Chem A. 2023 Jan 5;127(2):477–88. doi: 10.1021/acs.jpca.2c07073 (PMC9869398; doi:10.1021/acs.jpca.2c07073)
Supplement: Supplementary file 2 — jp2c07073_si_002.zip [file jp2c07073_si_002.zip › MESMER/ProductDistribution/HCN/CriegeeNitrile1XMC240K.log]

            /|      /|                        \   
           / |     / | ________________________\  
          /  |    /  |  _   _             _   _   
         /   |   /   | / \ / \ |\     /| / \ / \  
        /    |  /    | \_/ \_  | \   / | \_/ |_/  
       /     | /     | /     \ |  \ /  | /   | \  
    \_/      |/      | \_/ \_/ |   V   | \_/ |  \ 

     Mesmer: Master Equation Solver for Multi-Energy well Reactions
     Mesmer v6.0 compiled: -- Oct 25 2021 -- 17:23:48

     Copyright (C) 2009-2020 by
     Struan H. Robertson, Chris Morley, Chi-Hsiu Liang,
     David R. Glowacki, Michael J. Pilling and contributors

     Mesmer is free software: you can redistribute it and/or modify
     it under the terms of the GNU Public License as published by
     the Free Software Foundation, either version 2 of the License,
     or (at your option) any later version.

     But WITHOUT ANY WARRANTY; without even the implied warranty of
     MERCHANTABILITY or FITNESS FOR A PARTICULAR PURPOSE.  See the
     GNU Public License for more details.

    You should have received a copy of the GNU Public License
    along with Mesmer.  If not, see <http://www.gnu.org/licenses/>.

                     Platform:        Linux
                     Execution Date:  Tue Sep 27 15:21:43 2022
                     Number of ranks: 4

defaults.xml, librarymols.xml are in /projappl/kurten/appl_lauri/Mesmer6.0/bin

Parsing input xml file...
CriegeeNitrile1XMCAD240.xml

The default value of me:calcMethod was used.
--Parse data for simpleCalc
Energy convention "" written to <moleculeList>
In  A1 : Parsing reaction...Association reaction
In RC1.log: The default value of me:DistributionCalcMethod was used.
In RC1.log: --Parse data for Boltzmann
In RC1.log: --Parse data for ExponentialDown
In  A1 : --Parse data for MesmerILT
In  A1 : The default value of me:TInfinity was used.
In  A1 : No tunneling method used for  A1 
In  A1 : Not a unimolecular reaction: look for excess reactant concentration.
In  C2 : Parsing reaction...Isomerization reaction
In Ring1.log: The default value of me:DistributionCalcMethod was used.
In Ring1.log: --Parse data for Boltzmann
In Ring1.log: --Parse data for ExponentialDown
In  C2 : --Parse data for RRKM
In  C2 : No tunneling method used for  C2 
In  S1 : Parsing reaction...Irreversible unimolecular reaction
In  S1 : --Parse data for RRKM
In  S1 : --Parse data for Eckart
In  H1 : Parsing reaction...Isomerization reaction
In Altamine1: The default value of me:DistributionCalcMethod was used.
In Altamine1: --Parse data for Boltzmann
In Altamine1: --Parse data for ExponentialDown
In  H1 : --Parse data for RRKM
In  H1 : --Parse data for Eckart
In  CO1 : Parsing reaction...Isomerization reaction
In APC: The default value of me:DistributionCalcMethod was used.
In APC: --Parse data for Boltzmann
In APC: --Parse data for ExponentialDown
In  CO1 : --Parse data for RRKM
In  CO1 : --Parse data for Eckart
In  COD : Parsing reaction...Irreversible unimolecular reaction
In  COD : --Parse data for MesmerILT
In  COD : The default value of me:TInfinity was used.
In  COD : No tunneling method used for  COD 
1torr, 240K at qd precision with N2
40torr, 240K at qd precision with N2
100torr, 240K at qd precision with N2
200torr, 240K at qd precision with N2
300torr, 240K at qd precision with N2
400torr, 240K at qd precision with N2
600torr, 240K at qd precision with N2
760torr, 240K at qd precision with N2
The default value of me:ForceMacroDetailedBalance was used.
Write metadata 20220927_152143

File: "CriegeeNitrile1XMCAD240.xml" successfully parsed.
Main Calculation begins
Now calculating...

--Execute calcMethod simpleCalc
Number of cells = 50080, Number of grains = 1252
In FastLaplaceConvolution: 2540 values in the FFT convolution routine were replaced by standard convolution
In FastLaplaceConvolution: 2580 values in the FFT convolution routine were replaced by standard convolution
In FastLaplaceConvolution: 15520 values in the FFT convolution routine were replaced by standard convolution
In FastLaplaceConvolution: 15040 values in the FFT convolution routine were replaced by standard convolution
In FastLaplaceConvolution: 15340 values in the FFT convolution routine were replaced by standard convolution
In FastLaplaceConvolution: 980 values in the FFT convolution routine were replaced by standard convolution
In FastLaplaceConvolution: 4460 values in the FFT convolution routine were replaced by standard convolution
 -- Total time elapsed: 23617 seconds.


    Temperature  Concentration    Exp. Coeff.    Cal. Coeff.


System saved to CriegeeNitrile1XMCAD240-out.xml
Total time elapsed: 23617 seconds.
