# Supplementary material for: An Experimental and Master Equation Investigation of Kinetics of the CH2OO + RCN Reactions (R = H, CH3, C2H5) and Their Atmospheric Relevance
Source: J Phys Chem A. 2023 Jan 5;127(2):477–88. doi: 10.1021/acs.jpca.2c07073 (PMC9869398; doi:10.1021/acs.jpca.2c07073)
Supplement: Supplementary file 2 — jp2c07073_si_002.zip [file jp2c07073_si_002.zip › MESMER/ProductDistribution/HCN/CriegeeNitrile1XMC240K-out.xml]

<?xml version="1.0" encoding="utf-8" ?>
<?xml-stylesheet type='text/xsl' href='../../mesmer2.xsl' media='other'?>
<?xml-stylesheet type='text/xsl' href='../../mesmer1.xsl' media='screen'?>
<me:mesmer xmlns="http://www.xml-cml.org/schema" xmlns:me="http://www.chem.leeds.ac.uk/mesmer" xmlns:xsi="http://www.w3.org/2001/XMLSchema-instance">
  <me:title>CriegeeNitrile1</me:title>
  <moleculeList convention="">
    <molecule id="CH2OO.log" description="CH2OO.log">
      <atomArray>
        <atom id="a1" elementType="C" hydrogenCount="2" x3="1.058078" y3="-0.199923" z3="0.000000" />
        <atom id="a2" elementType="H" hydrogenCount="0" x3="1.005629" y3="-1.281919" z3="0.000000" />
        <atom id="a3" elementType="H" hydrogenCount="0" x3="1.966772" y3="0.384409" z3="0.000000" />
        <atom id="a4" elementType="O" hydrogenCount="0" x3="0.000000" y3="0.456542" z3="0.000000" />
        <atom id="a5" elementType="O" hydrogenCount="0" x3="-1.165109" y3="-0.194412" z3="0.000000" />
      </atomArray>
      <bondArray>
        <bond atomRefs2="a1 a2" order="1" />
        <bond atomRefs2="a1 a3" order="1" />
        <bond atomRefs2="a1 a4" order="1" />
        <bond atomRefs2="a4 a5" order="1" />
      </bondArray>
      <propertyList>
        <property title="File Format">
          <scalar>g16</scalar>
        </property>
        <property dictRef="me:ZPE">
          <scalar units="kcal/mol">0.00</scalar>
        </property>
        <property title="Vibrational Frequencies" dictRef="me:vibFreqs">
          <array units="cm-1">543.2489 690.0797 960.7848 979.2214 1258.1765 1422.9589 1593.2124 3137.9486 3291.0333</array>
        </property>
        <property dictRef="me:rotConsts">
          <array units="GHz">81.57743 12.67017 10.96686</array>
        </property>
        <property dictRef="me:symmetryNumber">
          <scalar>1</scalar>
        </property>
        <property dictRef="me:spinMultiplicity">
          <scalar>1</scalar>
        </property>
        <property dictRef="me:frequenciesScaleFactor" default="true">
          <scalar>1</scalar>
        </property>
      </propertyList>
      <me:DOSCMethod>ClassicalRotors</me:DOSCMethod>
    </molecule>
    <molecule id="HCN.log" description="HCN.log">
      <atomArray>
        <atom id="a1" elementType="N" hydrogenCount="0" x3="0.000000" y3="0.000000" z3="0.647791" />
        <atom id="a2" elementType="H" hydrogenCount="0" x3="0.000000" y3="0.000000" z3="-1.561522" />
        <atom id="a3" elementType="C" hydrogenCount="1" x3="0.000000" y3="0.000000" z3="-0.495503" />
      </atomArray>
      <bondArray>
        <bond atomRefs2="a2 a3" order="1" />
        <bond atomRefs2="a3 a1" order="3" />
      </bondArray>
      <propertyList>
        <property title="File Format">
          <scalar>g16</scalar>
        </property>
        <property dictRef="me:ZPE">
          <scalar units="kcal/mol">0.0</scalar>
        </property>
        <property title="Vibrational Frequencies" dictRef="me:vibFreqs">
          <array units="cm-1">773.8293 773.8293 2229.1301 3462.6657</array>
        </property>
        <property dictRef="me:rotConsts">
          <array units="GHz">0.0000000 45.1603171 45.1603171</array>
        </property>
        <property dictRef="me:symmetryNumber">
          <scalar>1</scalar>
        </property>
        <property dictRef="me:spinMultiplicity">
          <scalar>1</scalar>
        </property>
        <property dictRef="me:frequenciesScaleFactor" default="true">
          <scalar>1</scalar>
        </property>
      </propertyList>
      <me:DOSCMethod>ClassicalRotors</me:DOSCMethod>
    </molecule>
    <molecule id="RC1.log" description="RC1.log">
      <atomArray>
        <atom id="a1" elementType="C" hydrogenCount="2" x3="0.971758" y3="1.062378" z3="0.209441" />
        <atom id="a2" elementType="H" hydrogenCount="0" x3="1.204097" y3="1.976171" z3="-0.319338" />
        <atom id="a3" elementType="H" hydrogenCount="0" x3="0.550568" y3="1.012389" z3="1.205037" />
        <atom id="a4" elementType="O" hydrogenCount="0" x3="1.236017" y3="0.011775" z3="-0.399565" />
        <atom id="a5" elementType="O" hydrogenCount="0" x3="0.936190" y3="-1.158561" z3="0.198755" />
        <atom id="a6" elementType="N" hydrogenCount="0" x3="-1.867154" y3="0.629881" z3="-0.043622" />
        <atom id="a7" elementType="H" hydrogenCount="0" x3="-1.557274" y3="-1.559902" z3="-0.029886" />
        <atom id="a8" elementType="C" hydrogenCount="1" x3="-1.722585" y3="-0.506302" z3="-0.033438" />
      </atomArray>
      <bondArray>
        <bond atomRefs2="a4 a5" order="1" />
        <bond atomRefs2="a4 a1" order="1" />
        <bond atomRefs2="a2 a1" order="1" />
        <bond atomRefs2="a6 a8" order="3" />
        <bond atomRefs2="a8 a7" order="1" />
        <bond atomRefs2="a1 a3" order="1" />
      </bondArray>
      <propertyList>
        <property title="File Format">
          <scalar>g16</scalar>
        </property>
        <property dictRef="me:ZPE">
          <scalar units="kcal/mol">-6.3183</scalar>
        </property>
        <property title="Vibrational Frequencies" dictRef="me:vibFreqs">
          <array units="cm-1">93.2901 119.9360 140.8174 192.9170 228.0775 541.5608 698.8433 721.0323 802.6685 942.7681 1028.7046 1254.9946 1431.1943 1612.0478 2212.1195 3146.8490 3295.0189 3459.5483</array>
        </property>
        <property dictRef="me:rotConsts">
          <array units="GHz">9.02040 3.50846 2.66727</array>
        </property>
        <property dictRef="me:symmetryNumber">
          <scalar>1</scalar>
        </property>
        <property dictRef="me:spinMultiplicity">
          <scalar>1</scalar>
        </property>
        <property dictRef="me:epsilon">
          <scalar>487.8</scalar>
          <!--a-pin SI-->
        </property>
        <property dictRef="me:sigma">
          <scalar>5.70</scalar>
          <!--a-pin SI-->
        </property>
        <property dictRef="me:frequenciesScaleFactor" default="true">
          <scalar>1</scalar>
        </property>
      </propertyList>
      <me:energyTransferModel xsi:type="me:ExponentialDown">
        <me:deltaEDown units="cm-1">260</me:deltaEDown>
      </me:energyTransferModel>
      <me:DOSCMethod>ClassicalRotors</me:DOSCMethod>
      <me:DistributionCalcMethod default="true" name="Boltzmann" />
      <me:densityOfStatesList calculated="20220927_152143">
        <me:description>Rovibronic partition function calculation at various temperatures. qtot : product of QM partition functions for vibrations (1-D harmonic oscillator) and classical partition functions for rotations.  sumc : cell based partition function. sumg : grain based partition function </me:description>
        <me:densityOfStates>
          <me:T>200</me:T>
          <me:qtot>495049</me:qtot>
          <me:sumc>495523</me:sumc>
          <me:sumg>493829</me:sumg>
        </me:densityOfStates>
        <me:densityOfStates>
          <me:T>300</me:T>
          <me:qtot>3.70247e+06</me:qtot>
          <me:sumc>3.70561e+06</me:sumc>
          <me:sumg>3.69995e+06</me:sumg>
        </me:densityOfStates>
      </me:densityOfStatesList>
    </molecule>
    <molecule id="TS1.log" description="TS1.log">
      <atomArray>
        <atom id="a1" elementType="C" hydrogenCount="2" x3="-0.798849" y3="-0.975397" z3="0.219884" />
        <atom id="a2" elementType="H" hydrogenCount="0" x3="-1.095998" y3="-1.884703" z3="-0.284942" />
        <atom id="a3" elementType="H" hydrogenCount="0" x3="-0.546423" y3="-0.947226" z3="1.269434" />
        <atom id="a4" elementType="O" hydrogenCount="0" x3="-1.106538" y3="0.090615" z3="-0.381087" />
        <atom id="a5" elementType="O" hydrogenCount="0" x3="-0.547709" y3="1.192630" z3="0.192884" />
        <atom id="a6" elementType="N" hydrogenCount="0" x3="1.333537" y3="-0.762653" z3="-0.089200" />
        <atom id="a7" elementType="H" hydrogenCount="0" x3="1.822669" y3="1.383183" z3="-0.017864" />
        <atom id="a8" elementType="C" hydrogenCount="1" x3="1.418676" y3="0.395624" z3="-0.025985" />
      </atomArray>
      <bondArray>
        <bond atomRefs2="a4 a5" order="1" />
        <bond atomRefs2="a4 a1" order="1" />
        <bond atomRefs2="a2 a1" order="1" />
        <bond atomRefs2="a6 a8" order="3" />
        <bond atomRefs2="a8 a7" order="1" />
        <bond atomRefs2="a1 a3" order="1" />
      </bondArray>
      <propertyList>
        <property title="File Format">
          <scalar>g16</scalar>
        </property>
        <property dictRef="me:ZPE">
          <scalar units="kcal/mol">-0.7958</scalar>
        </property>
        <property title="Vibrational Frequencies" dictRef="me:vibFreqs">
          <array units="cm-1">260.0720 276.1171 436.9868 475.2379 576.3524 793.0949 801.1595 826.1688 983.4782 1072.1732 1241.1550 1408.2743 1570.1847 2073.3428 3157.4922 3293.2677 3427.0952</array>
        </property>
        <property dictRef="me:imFreqs">
          <array units="cm-1">-346.4864</array>
        </property>
        <property dictRef="me:rotConsts">
          <array units="GHz">9.13819 5.49538 3.69770</array>
        </property>
        <property dictRef="me:symmetryNumber">
          <scalar>1</scalar>
        </property>
        <property dictRef="me:spinMultiplicity">
          <scalar>1</scalar>
        </property>
        <property dictRef="me:frequenciesScaleFactor" default="true">
          <scalar>1</scalar>
        </property>
      </propertyList>
      <me:DOSCMethod>ClassicalRotors</me:DOSCMethod>
      <me:densityOfStatesList calculated="20220927_152143">
        <me:description>Rovibronic partition function calculation at various temperatures. qtot : product of QM partition functions for vibrations (1-D harmonic oscillator) and classical partition functions for rotations.  sumc : cell based partition function. sumg : grain based partition function </me:description>
        <me:densityOfStates>
          <me:T>200</me:T>
          <me:qtot>53186.9</me:qtot>
          <me:sumc>53204.9</me:sumc>
          <me:sumg>53025.4</me:sumg>
        </me:densityOfStates>
        <me:densityOfStates>
          <me:T>300</me:T>
          <me:qtot>180944</me:qtot>
          <me:sumc>181062</me:sumc>
          <me:sumg>180786</me:sumg>
        </me:densityOfStates>
      </me:densityOfStatesList>
    </molecule>
    <molecule id="Ring1.log" description="Ring1.log">
      <atomArray>
        <atom id="a1" elementType="O" hydrogenCount="0" x3="-0.677064" y3="-0.964014" z3="0.000000" />
        <atom id="a2" elementType="O" hydrogenCount="0" x3="-1.130871" y3="0.400261" z3="0.000000" />
        <atom id="a3" elementType="C" hydrogenCount="1" x3="0.000000" y3="1.120451" z3="0.000000" />
        <atom id="a4" elementType="N" hydrogenCount="0" x3="1.103517" y3="0.520222" z3="0.000000" />
        <atom id="a5" elementType="C" hydrogenCount="2" x3="0.767997" y3="-0.881515" z3="0.000000" />
        <atom id="a6" elementType="H" hydrogenCount="0" x3="-0.161273" y3="2.189380" z3="0.000000" />
        <atom id="a7" elementType="H" hydrogenCount="0" x3="1.146078" y3="-1.377262" z3="0.897039" />
        <atom id="a8" elementType="H" hydrogenCount="0" x3="1.146078" y3="-1.377262" z3="-0.897039" />
      </atomArray>
      <bondArray>
        <bond atomRefs2="a8 a5" order="1" />
        <bond atomRefs2="a1 a2" order="1" />
        <bond atomRefs2="a1 a5" order="1" />
        <bond atomRefs2="a2 a3" order="1" />
        <bond atomRefs2="a3 a4" order="2" />
        <bond atomRefs2="a3 a6" order="1" />
        <bond atomRefs2="a4 a5" order="1" />
        <bond atomRefs2="a5 a7" order="1" />
      </bondArray>
      <propertyList>
        <property title="File Format">
          <scalar>g16</scalar>
        </property>
        <property dictRef="me:ZPE">
          <scalar units="kcal/mol">-51.1612</scalar>
        </property>
        <property title="Vibrational Frequencies" dictRef="me:vibFreqs">
          <array units="cm-1">148.7290745 513.0472848 736.3612129 800.8691573 893.4945621 915.8157407 981.0984034 1035.825195 1114.571062 1120.454306 1219.9908 1312.948238 1371.147241 1540.974392 1683.381189 3080.14772 3174.534129 3293.75871</array>
        </property>
        <property dictRef="me:rotConsts">
          <array units="GHz">9.09176 8.95352 4.64557</array>
        </property>
        <property dictRef="me:symmetryNumber">
          <scalar>1</scalar>
        </property>
        <property dictRef="me:spinMultiplicity">
          <scalar>1</scalar>
        </property>
        <property dictRef="me:epsilon">
          <scalar>457.3</scalar>
          <!--a-pin SI-->
        </property>
        <property dictRef="me:sigma">
          <scalar>4.93</scalar>
          <!--a-pin SI-->
        </property>
        <property dictRef="me:frequenciesScaleFactor" default="true">
          <scalar>1</scalar>
        </property>
      </propertyList>
      <me:energyTransferModel xsi:type="me:ExponentialDown">
        <me:deltaEDown units="cm-1">260</me:deltaEDown>
      </me:energyTransferModel>
      <me:DOSCMethod>ClassicalRotors</me:DOSCMethod>
      <me:DistributionCalcMethod default="true" name="Boltzmann" />
      <me:densityOfStatesList calculated="20220927_152143">
        <me:description>Rovibronic partition function calculation at various temperatures. qtot : product of QM partition functions for vibrations (1-D harmonic oscillator) and classical partition functions for rotations.  sumc : cell based partition function. sumg : grain based partition function </me:description>
        <me:densityOfStates>
          <me:T>200</me:T>
          <me:qtot>38800.5</me:qtot>
          <me:sumc>38762.1</me:sumc>
          <me:sumg>38632</me:sumg>
        </me:densityOfStates>
        <me:densityOfStates>
          <me:T>300</me:T>
          <me:qtot>107837</me:qtot>
          <me:sumc>107711</me:sumc>
          <me:sumg>107548</me:sumg>
        </me:densityOfStates>
      </me:densityOfStatesList>
    </molecule>
    <molecule id="STS1.log" description="STS1.log">
      <atomArray>
        <atom id="a1" elementType="O" hydrogenCount="0" x3="0.977461" y3="-0.945430" z3="-0.126374" />
        <atom id="a2" elementType="O" hydrogenCount="0" x3="-1.257347" y3="-0.843995" z3="0.048663" />
        <atom id="a3" elementType="C" hydrogenCount="1" x3="-1.056831" y3="0.348961" z3="-0.000394" />
        <atom id="a4" elementType="N" hydrogenCount="0" x3="-0.109120" y3="1.200681" z3="-0.128914" />
        <atom id="a5" elementType="C" hydrogenCount="2" x3="1.305899" y3="0.233930" z3="0.142061" />
        <atom id="a6" elementType="H" hydrogenCount="0" x3="-1.876954" y3="1.093023" z3="0.216954" />
        <atom id="a7" elementType="H" hydrogenCount="0" x3="1.636844" y3="0.507456" z3="1.149544" />
        <atom id="a8" elementType="H" hydrogenCount="0" x3="1.748625" y3="0.812804" z3="-0.692422" />
      </atomArray>
      <bondArray>
        <bond atomRefs2="a8 a5" order="1" />
        <bond atomRefs2="a4 a3" order="1" />
        <bond atomRefs2="a4 a5" order="1" />
        <bond atomRefs2="a1 a5" order="1" />
        <bond id="b5" atomRefs2="a3 a2" order="2" />
        <bond atomRefs2="a3 a6" order="1" />
        <bond atomRefs2="a5 a7" order="1" />
      </bondArray>
      <propertyList>
        <property title="File Format">
          <scalar>g16</scalar>
        </property>
        <property dictRef="me:ZPE">
          <scalar units="kcal/mol">-18.9456</scalar>
        </property>
        <property title="Vibrational Frequencies" dictRef="me:vibFreqs">
          <array units="cm-1">80.70572104 334.4079932 457.9738787 557.3722309 725.0800299 727.3929658 859.4670549 865.8236051 1072.682229 1204.749057 1263.339874 1311.337325 1554.795136 1682.965131 2991.992175 3057.862312 3158.520454</array>
        </property>
        <property dictRef="me:imFreqs">
          <array units="cm-1">-999.800280</array>
        </property>
        <property dictRef="me:rotConsts">
          <array units="GHz">9.59533 5.84057 3.77277</array>
        </property>
        <property dictRef="me:symmetryNumber">
          <scalar>1</scalar>
        </property>
        <property dictRef="me:spinMultiplicity">
          <scalar>1</scalar>
        </property>
        <property dictRef="me:frequenciesScaleFactor" default="true">
          <scalar>1</scalar>
        </property>
      </propertyList>
      <me:DOSCMethod>ClassicalRotors</me:DOSCMethod>
      <me:densityOfStatesList calculated="20220927_152143">
        <me:description>Rovibronic partition function calculation at various temperatures. qtot : product of QM partition functions for vibrations (1-D harmonic oscillator) and classical partition functions for rotations.  sumc : cell based partition function. sumg : grain based partition function </me:description>
        <me:densityOfStates>
          <me:T>200</me:T>
          <me:qtot>87926</me:qtot>
          <me:sumc>87721.8</me:sumc>
          <me:sumg>87423.1</me:sumg>
        </me:densityOfStates>
        <me:densityOfStates>
          <me:T>300</me:T>
          <me:qtot>316551</me:qtot>
          <me:sumc>315830</me:sumc>
          <me:sumg>315349</me:sumg>
        </me:densityOfStates>
      </me:densityOfStatesList>
    </molecule>
    <molecule id="PC1.log" description="PC1.log">
      <atomArray>
        <atom id="a1" elementType="C" hydrogenCount="2" x3="2.667131" y3="0.345791" z3="-0.001912" />
        <atom id="a2" elementType="H" hydrogenCount="0" x3="3.768629" y3="0.338375" z3="-0.003816" />
        <atom id="a3" elementType="H" hydrogenCount="0" x3="2.168924" y3="1.329486" z3="-0.002601" />
        <atom id="a4" elementType="O" hydrogenCount="0" x3="2.036728" y3="-0.676789" z3="0.000767" />
        <atom id="a5" elementType="N" hydrogenCount="1" x3="-0.626367" y3="0.401459" z3="0.003668" />
        <atom id="a6" elementType="C" hydrogenCount="0" x3="-1.778564" y3="0.053297" z3="0.000373" />
        <atom id="a7" elementType="O" hydrogenCount="0" x3="-2.922293" y3="-0.158367" z3="-0.002459" />
        <atom id="a8" elementType="H" hydrogenCount="0" x3="0.200125" y3="-0.191359" z3="0.003505" />
      </atomArray>
      <bondArray>
        <bond atomRefs2="a2 a1" order="1" />
        <bond atomRefs2="a3 a1" order="1" />
        <bond atomRefs2="a7 a6" order="2" />
        <bond atomRefs2="a1 a4" order="2" />
        <bond atomRefs2="a6 a5" order="2" />
        <bond atomRefs2="a8 a5" order="1" />
      </bondArray>
      <propertyList>
        <property title="File Format">
          <scalar>g16</scalar>
        </property>
        <property dictRef="me:ZPE">
          <scalar units="kcal/mol">-116.1402</scalar>
        </property>
        <property title="Vibrational Frequencies" dictRef="me:vibFreqs">
          <array units="cm-1">18.2936 53.0087 105.4050 187.6622 198.9704 513.5474 662.3235 680.0760 880.1043 1220.7124 1280.8307 1360.6489 1536.7528 1835.2526 2358.0765 2944.4018 3024.2008 3463.1058</array>
        </property>
        <property dictRef="me:rotConsts">
          <array units="GHz">9.0940506 2.3106702 1.8668605</array>
        </property>
        <property dictRef="me:symmetryNumber">
          <scalar>1</scalar>
        </property>
        <property dictRef="me:spinMultiplicity">
          <scalar>1</scalar>
        </property>
        <property dictRef="me:epsilon">
          <scalar>437.2</scalar>
        </property>
        <property dictRef="me:sigma">
          <scalar>4.30</scalar>
        </property>
      </propertyList>
      <me:energyTransferModel xsi:type="me:ExponentialDown">
        <me:deltaEDown units="cm-1">250</me:deltaEDown>
      </me:energyTransferModel>
      <me:DOSCMethod>ClassicalRotors</me:DOSCMethod>
    </molecule>
    <molecule id="Formaldehyde.log" description="Formaldehyde.log">
      <atomArray>
        <atom id="a1" elementType="C" hydrogenCount="2" x3="0.000000" y3="0.000000" z3="-0.525299" />
        <atom id="a2" elementType="H" hydrogenCount="0" x3="0.000000" y3="0.938820" z3="-1.108161" />
        <atom id="a3" elementType="H" hydrogenCount="0" x3="0.000000" y3="-0.938820" z3="-1.108161" />
        <atom id="a4" elementType="O" hydrogenCount="0" x3="0.000000" y3="0.000000" z3="0.671015" />
      </atomArray>
      <bondArray>
        <bond atomRefs2="a2 a1" order="1" />
        <bond atomRefs2="a3 a1" order="1" />
        <bond atomRefs2="a1 a4" order="2" />
      </bondArray>
      <propertyList>
        <property title="File Format">
          <scalar>g16</scalar>
        </property>
        <property dictRef="me:ZPE">
          <scalar units="kcal/mol">0.00</scalar>
        </property>
        <property title="Vibrational Frequencies" dictRef="me:vibFreqs">
          <array units="cm-1">1208.4168 1272.1648 1536.5095 1852.8375 2913.2769 2974.1737</array>
        </property>
        <property dictRef="me:rotConsts">
          <array units="GHz">284.47071 39.39723 34.60472</array>
        </property>
        <property dictRef="me:symmetryNumber">
          <scalar>2</scalar>
        </property>
        <property dictRef="me:spinMultiplicity">
          <scalar>1</scalar>
        </property>
        <property dictRef="me:frequenciesScaleFactor" default="true">
          <scalar>1</scalar>
        </property>
      </propertyList>
      <me:DOSCMethod>ClassicalRotors</me:DOSCMethod>
    </molecule>
    <molecule id="IsoC1.log" description="IsoC1.log">
      <atomArray>
        <atom id="a1" elementType="O" hydrogenCount="0" x3="-0.450125" y3="1.117731" z3="0.000000" />
        <atom id="a2" elementType="C" hydrogenCount="0" x3="0.000000" y3="0.048607" z3="0.000000" />
        <atom id="a3" elementType="N" hydrogenCount="1" x3="0.331787" y3="-1.112778" z3="0.000000" />
        <atom id="a4" elementType="H" hydrogenCount="0" x3="1.278492" y3="-1.444045" z3="0.000000" />
      </atomArray>
      <bondArray>
        <bond atomRefs2="a1 a2" order="2" />
        <bond atomRefs2="a2 a3" order="2" />
        <bond atomRefs2="a3 a4" order="1" />
      </bondArray>
      <propertyList>
        <property title="File Format">
          <scalar>g16</scalar>
        </property>
        <property dictRef="me:ZPE">
          <scalar units="kcal/mol">-111.6611</scalar>
        </property>
        <property title="Vibrational Frequencies" dictRef="me:vibFreqs">
          <array units="cm-1">573.4560 649.1733 795.9774 1357.0182 2357.8144 3725.5313</array>
        </property>
        <property dictRef="me:rotConsts">
          <array units="GHz">885.62568 11.17428 11.03504</array>
        </property>
        <property dictRef="me:symmetryNumber">
          <scalar>1</scalar>
        </property>
        <property dictRef="me:spinMultiplicity">
          <scalar>1</scalar>
        </property>
        <property dictRef="me:frequenciesScaleFactor" default="true">
          <scalar>1</scalar>
        </property>
      </propertyList>
      <me:DOSCMethod>ClassicalRotors</me:DOSCMethod>
    </molecule>
    <molecule id="TSH1" description="TSH1">
      <atomArray>
        <atom id="a1" elementType="O" hydrogenCount="0" x3="-1.006790" y3="-0.965100" z3="-0.091790" />
        <atom id="a2" elementType="O" hydrogenCount="0" x3="1.216860" y3="-0.829150" z3="0.036730" />
        <atom id="a3" elementType="C" hydrogenCount="1" x3="1.094870" y3="0.380240" z3="-0.007780" />
        <atom id="a4" elementType="N" hydrogenCount="0" x3="-0.008330" y3="1.144190" z3="-0.133660" />
        <atom id="a5" elementType="C" hydrogenCount="2" x3="-1.135110" y3="0.285040" z3="0.155150" />
        <atom id="a6" elementType="H" hydrogenCount="0" x3="1.948600" y3="1.030560" z3="0.243580" />
        <atom id="a7" elementType="H" hydrogenCount="0" x3="-1.632890" y3="0.692570" z3="-0.790050" />
        <atom id="a8" elementType="H" hydrogenCount="0" x3="-1.696590" y3="0.629880" z3="1.038350" />
      </atomArray>
      <bondArray>
        <bond atomRefs2="a7 a5" order="1" />
        <bond atomRefs2="a4 a3" order="1" />
        <bond atomRefs2="a4 a5" order="1" />
        <bond atomRefs2="a1 a5" order="1" />
        <bond atomRefs2="a3 a2" order="2" />
        <bond atomRefs2="a3 a6" order="1" />
        <bond atomRefs2="a5 a8" order="1" />
      </bondArray>
      <propertyList>
        <property title="File Format">
          <scalar>g16</scalar>
        </property>
        <property dictRef="me:ZPE">
          <scalar units="kcal/mol">-19.8890</scalar>
        </property>
        <property title="Vibrational Frequencies" dictRef="me:vibFreqs">
          <array units="cm-1">269.8061 312.7349 463.2676 535.6721 684.5368 859.8689 932.0733 1014.4278 1091.5484 1245.5655 1269.1093 1329.8180 1407.5562 1630.0424 2656.1473 2967.2177 2996.8683</array>
        </property>
        <property dictRef="me:imFreqs">
          <array units="cm-1">-585.0357</array>
        </property>
        <property dictRef="me:rotConsts">
          <array units="GHz">9.85469 6.19328 3.94970</array>
        </property>
        <property dictRef="me:symmetryNumber">
          <scalar>1</scalar>
        </property>
        <property dictRef="me:TSOpticalSymmetryNumber">
          <scalar>2</scalar>
        </property>
        <property dictRef="me:spinMultiplicity">
          <scalar>1</scalar>
        </property>
        <property dictRef="me:frequenciesScaleFactor" default="true">
          <scalar>1</scalar>
        </property>
      </propertyList>
      <me:DOSCMethod>ClassicalRotors</me:DOSCMethod>
      <me:densityOfStatesList calculated="20220927_152144">
        <me:description>Rovibronic partition function calculation at various temperatures. qtot : product of QM partition functions for vibrations (1-D harmonic oscillator) and classical partition functions for rotations.  sumc : cell based partition function. sumg : grain based partition function </me:description>
        <me:densityOfStates>
          <me:T>200</me:T>
          <me:qtot>85965.2</me:qtot>
          <me:sumc>85925.5</me:sumc>
          <me:sumg>85635.3</me:sumg>
        </me:densityOfStates>
        <me:densityOfStates>
          <me:T>300</me:T>
          <me:qtot>265246</me:qtot>
          <me:sumc>265038</me:sumc>
          <me:sumg>264635</me:sumg>
        </me:densityOfStates>
      </me:densityOfStatesList>
    </molecule>
    <molecule id="Altamine1" description="Altamine1">
      <atomArray>
        <atom id="a1" elementType="O" hydrogenCount="0" x3="1.837300" y3="-0.678040" z3="0.000100" />
        <atom id="a2" elementType="O" hydrogenCount="0" x3="-2.174170" y3="-0.112580" z3="0.000620" />
        <atom id="a3" elementType="C" hydrogenCount="1" x3="-0.999750" y3="-0.358050" z3="-0.000720" />
        <atom id="a4" elementType="N" hydrogenCount="1" x3="-0.033560" y3="0.637330" z3="-0.000680" />
        <atom id="a5" elementType="C" hydrogenCount="1" x3="1.327740" y3="0.407850" z3="0.000310" />
        <atom id="a6" elementType="H" hydrogenCount="0" x3="-0.573890" y3="-1.367580" z3="0.000080" />
        <atom id="a7" elementType="H" hydrogenCount="0" x3="-0.370890" y3="1.587290" z3="0.000090" />
        <atom id="a8" elementType="H" hydrogenCount="0" x3="1.906690" y3="1.345140" z3="0.001320" />
      </atomArray>
      <bondArray>
        <bond atomRefs2="a3 a4" order="1" />
        <bond atomRefs2="a3 a6" order="1" />
        <bond atomRefs2="a3 a2" order="2" />
        <bond atomRefs2="a4 a7" order="1" />
        <bond atomRefs2="a4 a5" order="1" />
        <bond atomRefs2="a1 a5" order="2" />
        <bond atomRefs2="a5 a8" order="1" />
      </bondArray>
      <propertyList>
        <property title="File Format">
          <scalar>g16</scalar>
        </property>
        <property dictRef="me:ZPE">
          <scalar units="kcal/mol">-131.2444</scalar>
        </property>
        <property title="Vibrational Frequencies" dictRef="me:vibFreqs">
          <array units="cm-1">168.4326 235.9247 258.0426 516.3088 681.4269 805.5609 1044.6182 1066.0553 1091.6117 1210.7687 1391.7530 1443.8971 1503.2510 1817.0255 1860.2680 2993.1064 3072.1917 3633.7444</array>
        </property>
        <property dictRef="me:rotConsts">
          <array units="GHz">22.02964 3.02729 2.66154</array>
        </property>
        <property dictRef="me:symmetryNumber">
          <scalar>1</scalar>
        </property>
        <property dictRef="me:spinMultiplicity">
          <scalar>1</scalar>
        </property>
        <property dictRef="me:epsilon">
          <scalar>456.3</scalar>
          <!--a-pin SI-->
        </property>
        <property dictRef="me:sigma">
          <scalar>4.88</scalar>
          <!--a-pin SI-->
        </property>
        <property dictRef="me:frequenciesScaleFactor" default="true">
          <scalar>1</scalar>
        </property>
      </propertyList>
      <me:energyTransferModel xsi:type="me:ExponentialDown">
        <me:deltaEDown units="cm-1">490</me:deltaEDown>
      </me:energyTransferModel>
      <me:DOSCMethod>ClassicalRotors</me:DOSCMethod>
      <me:DistributionCalcMethod default="true" name="Boltzmann" />
      <me:densityOfStatesList calculated="20220927_152144">
        <me:description>Rovibronic partition function calculation at various temperatures. qtot : product of QM partition functions for vibrations (1-D harmonic oscillator) and classical partition functions for rotations.  sumc : cell based partition function. sumg : grain based partition function </me:description>
        <me:densityOfStates>
          <me:T>200</me:T>
          <me:qtot>76719.5</me:qtot>
          <me:sumc>76821.3</me:sumc>
          <me:sumg>76559.8</me:sumg>
        </me:densityOfStates>
        <me:densityOfStates>
          <me:T>300</me:T>
          <me:qtot>293082</me:qtot>
          <me:sumc>293590</me:sumc>
          <me:sumg>293142</me:sumg>
        </me:densityOfStates>
      </me:densityOfStatesList>
    </molecule>
    <molecule id="TSCO" description="TSCO">
      <atomArray>
        <atom id="a1" elementType="O" hydrogenCount="1" x3="1.379828" y3="-0.925999" z3="-0.028113" />
        <atom id="a2" elementType="O" hydrogenCount="0" x3="-2.126978" y3="-0.092616" z3="0.019780" />
        <atom id="a3" elementType="C" hydrogenCount="0" x3="-1.015006" y3="-0.391550" z3="0.018845" />
        <atom id="a4" elementType="N" hydrogenCount="1" x3="0.200747" y3="0.957381" z3="-0.084172" />
        <atom id="a5" elementType="C" hydrogenCount="1" x3="1.342020" y3="0.342772" z3="0.043370" />
        <atom id="a6" elementType="H" hydrogenCount="0" x3="0.163335" y3="-1.094623" z3="-0.006373" />
        <atom id="a7" elementType="H" hydrogenCount="0" x3="0.169502" y3="1.954751" z3="0.059876" />
        <atom id="a8" elementType="H" hydrogenCount="0" x3="2.277051" y3="0.879793" z3="0.229078" />
      </atomArray>
      <bondArray>
        <bond atomRefs2="a4 a3" order="1" />
        <bond atomRefs2="a4 a5" order="1" />
        <bond atomRefs2="a4 a7" order="1" />
        <bond atomRefs2="a1 a6" order="1" />
        <bond atomRefs2="a1 a5" order="1" />
        <bond atomRefs2="a3 a2" order="2" />
        <bond atomRefs2="a5 a8" order="1" />
      </bondArray>
      <propertyList>
        <property title="File Format">
          <scalar>g16</scalar>
        </property>
        <property dictRef="me:ZPE">
          <scalar units="kcal/mol">-88.4353</scalar>
        </property>
        <property title="Vibrational Frequencies" dictRef="me:vibFreqs">
          <array units="cm-1">102.2477 228.0157 288.3176 535.9821 684.2695 691.3381 834.6976 1058.8905 1131.9743 1294.8714 1348.1186 1437.1606 1686.8824 1835.7119 2078.1706 3068.947 3624.432</array>
        </property>
        <property dictRef="me:imFreqs">
          <array units="cm-1">-1432.9792</array>
        </property>
        <property dictRef="me:rotConsts">
          <array units="GHz">14.08190 3.53941 2.83468</array>
        </property>
        <property dictRef="me:TSOpticalSymmetryNumber">
          <scalar>2</scalar>
        </property>
        <property dictRef="me:symmetryNumber">
          <scalar>1</scalar>
        </property>
        <property dictRef="me:spinMultiplicity">
          <scalar>1</scalar>
        </property>
        <property dictRef="me:frequenciesScaleFactor" default="true">
          <scalar>1</scalar>
        </property>
      </propertyList>
      <me:DOSCMethod>ClassicalRotors</me:DOSCMethod>
      <me:densityOfStatesList calculated="20220927_152144">
        <me:description>Rovibronic partition function calculation at various temperatures. qtot : product of QM partition functions for vibrations (1-D harmonic oscillator) and classical partition functions for rotations.  sumc : cell based partition function. sumg : grain based partition function </me:description>
        <me:densityOfStates>
          <me:T>200</me:T>
          <me:qtot>227311</me:qtot>
          <me:sumc>227771</me:sumc>
          <me:sumg>226999</me:sumg>
        </me:densityOfStates>
        <me:densityOfStates>
          <me:T>300</me:T>
          <me:qtot>922219</me:qtot>
          <me:sumc>924531</me:sumc>
          <me:sumg>923121</me:sumg>
        </me:densityOfStates>
      </me:densityOfStatesList>
    </molecule>
    <molecule id="APC" description="APC">
      <atomArray>
        <atom id="a1" elementType="O" hydrogenCount="1" x3="1.270024" y3="-1.132345" z3="-0.000027" />
        <atom id="a2" elementType="O" hydrogenCount="0" x3="-2.735542" y3="0.252777" z3="0.000108" />
        <atom id="a3" elementType="C" hydrogenCount="0" x3="-1.835227" y3="-0.416159" z3="0.000115" />
        <atom id="a4" elementType="N" hydrogenCount="1" x3="1.046171" y3="1.132523" z3="-0.000157" />
        <atom id="a5" elementType="C" hydrogenCount="1" x3="1.773067" y3="0.102174" z3="-0.000050" />
        <atom id="a6" elementType="H" hydrogenCount="0" x3="0.303749" y3="-1.058932" z3="-0.000228" />
        <atom id="a7" elementType="H" hydrogenCount="0" x3="1.607911" y3="1.974994" z3="0.000017" />
        <atom id="a8" elementType="H" hydrogenCount="0" x3="2.862243" y3="0.076726" z3="0.000270" />
      </atomArray>
      <bondArray>
        <bond atomRefs2="a6 a1" order="1" />
        <bond atomRefs2="a4 a5" order="2" />
        <bond atomRefs2="a4 a7" order="1" />
        <bond atomRefs2="a5 a1" order="1" />
        <bond atomRefs2="a5 a8" order="1" />
        <bond atomRefs2="a2 a3" order="2" />
      </bondArray>
      <propertyList>
        <property title="File Format">
          <scalar>g16</scalar>
        </property>
        <property dictRef="me:ZPE">
          <scalar units="kcal/mol">-120.3492</scalar>
        </property>
        <property title="Vibrational Frequencies" dictRef="me:vibFreqs">
          <array units="cm-1">102.2477 228.0157 288.3176 535.9821 684.2695 691.3381 834.6976 1058.8905 1131.9743 1294.8714 1348.1186 1437.1606 1686.8824 1835.7119 2078.1706 3068.947 3624.432 3725.2201</array>
        </property>
        <property dictRef="me:rotConsts">
          <array units="GHz">10.82147 2.02430 1.70530</array>
        </property>
        <property dictRef="me:symmetryNumber">
          <scalar>1</scalar>
        </property>
        <property dictRef="me:spinMultiplicity">
          <scalar>1</scalar>
        </property>
        <property dictRef="me:epsilon">
          <scalar>418.1</scalar>
          <!--a-pin SI-->
        </property>
        <property dictRef="me:sigma">
          <scalar>5.87</scalar>
          <!--a-pin SI-->
        </property>
        <property dictRef="me:frequenciesScaleFactor" default="true">
          <scalar>1</scalar>
        </property>
      </propertyList>
      <me:energyTransferModel xsi:type="me:ExponentialDown">
        <me:deltaEDown units="cm-1">490</me:deltaEDown>
      </me:energyTransferModel>
      <me:DOSCMethod>ClassicalRotors</me:DOSCMethod>
      <me:DistributionCalcMethod default="true" name="Boltzmann" />
      <me:densityOfStatesList calculated="20220927_152144">
        <me:description>Rovibronic partition function calculation at various temperatures. qtot : product of QM partition functions for vibrations (1-D harmonic oscillator) and classical partition functions for rotations.  sumc : cell based partition function. sumg : grain based partition function </me:description>
        <me:densityOfStates>
          <me:T>200</me:T>
          <me:qtot>221033</me:qtot>
          <me:sumc>221481</me:sumc>
          <me:sumg>220729</me:sumg>
        </me:densityOfStates>
        <me:densityOfStates>
          <me:T>300</me:T>
          <me:qtot>896750</me:qtot>
          <me:sumc>898997</me:sumc>
          <me:sumg>897627</me:sumg>
        </me:densityOfStates>
      </me:densityOfStatesList>
    </molecule>
    <molecule id="Formamide1" description="SinkProd1">
      <atomArray>
        <atom id="a1" elementType="O" hydrogenCount="1" x3="-1.093897" y3="-0.350224" z3="0.000000" />
        <atom id="a2" elementType="H" hydrogenCount="0" x3="-0.830811" y3="-1.275074" z3="0.000000" />
        <atom id="a3" elementType="C" hydrogenCount="1" x3="0.000000" y3="0.439406" z3="0.000000" />
        <atom id="a4" elementType="H" hydrogenCount="0" x3="-0.297822" y3="1.483163" z3="0.000000" />
        <atom id="a5" elementType="H" hydrogenCount="0" x3="1.367303" y3="-0.886974" z3="0.000000" />
        <atom id="a6" elementType="N" hydrogenCount="1" x3="1.216072" y3="0.120606" z3="0.000000" />
      </atomArray>
      <bondArray>
        <bond atomRefs2="a1 a2" order="1" />
        <bond atomRefs2="a1 a3" order="1" />
        <bond atomRefs2="a3 a4" order="1" />
        <bond atomRefs2="a3 a6" order="2" />
        <bond atomRefs2="a5 a6" order="1" />
      </bondArray>
      <propertyList>
        <property dictRef="me:ZPE">
          <scalar units="kcal/mol">-115.3370</scalar>
        </property>
        <property title="Vibrational Frequencies" dictRef="me:vibFreqs">
          <array units="cm-1">511.4888 605.7297 862.1796 1080.3882 1098.2647 1134.9282 1360.7406 1414.1755 1747.8863 3180.5639 3491.4912 3848.5138</array>
        </property>
        <property dictRef="me:rotConsts">
          <array units="GHz">67.57623 11.44479 9.78722</array>
        </property>
        <property dictRef="me:spinMultiplicity">
          <scalar>1</scalar>
        </property>
        <property dictRef="me:frequenciesScaleFactor" default="true">
          <scalar>1</scalar>
        </property>
        <property dictRef="me:symmetryNumber" default="true">
          <scalar>1</scalar>
        </property>
      </propertyList>
      <me:DOSCMethod>ClassicalRotors</me:DOSCMethod>
    </molecule>
    <molecule id="CO" description="SinkProd2">
      <atomArray>
        <atom id="a1" elementType="C" hydrogenCount="0" x3="0.000000" y3="0.000000" z3="-0.642103" />
        <atom id="a2" elementType="O" hydrogenCount="0" x3="0.000000" y3="0.000000" z3="0.481577" />
      </atomArray>
      <bondArray>
        <bond atomRefs2="a1 a2" order="2" />
      </bondArray>
      <propertyList>
        <property dictRef="me:ZPE">
          <scalar units="kcal/mol">0.0</scalar>
        </property>
        <property title="Vibrational Frequencies" dictRef="me:vibFreqs">
          <array units="cm-1">2240.2545</array>
        </property>
        <property dictRef="me:rotConsts">
          <array units="GHz">0.00000 30.91482 30.91482</array>
        </property>
        <property dictRef="me:spinMultiplicity">
          <scalar>1</scalar>
        </property>
        <property dictRef="me:frequenciesScaleFactor" default="true">
          <scalar>1</scalar>
        </property>
        <property dictRef="me:symmetryNumber" default="true">
          <scalar>1</scalar>
        </property>
      </propertyList>
      <me:DOSCMethod>ClassicalRotors</me:DOSCMethod>
    </molecule>
    <molecule id="N2" description="Bath">
      <propertyList>
        <property dictRef="me:epsilon">
          <scalar>91.85</scalar>
        </property>
        <property dictRef="me:sigma">
          <scalar>3.919</scalar>
        </property>
        <property dictRef="me:MW">
          <scalar units="amu">28.014</scalar>
        </property>
      </propertyList>
    </molecule>
  </moleculeList>
  <reactionList>
    <reaction id=" A1 ">
      <!-- CH2OO.log + HCN.log -> RC1.log -->
      <reactant>
        <molecule ref="CH2OO.log" role="deficientReactant" />
      </reactant>
      <reactant>
        <molecule ref="HCN.log" role="excessReactant" />
      </reactant>
      <product>
        <molecule ref="RC1.log" role="modelled" />
      </product>
      <me:MCRCMethod xsi:type="me:MesmerILT">
        <me:preExponential units="cm3molecule-1s-1">2.36e-9</me:preExponential>
        <me:activationEnergy units="kcal/mol">0.0</me:activationEnergy>
        <me:TInfinity>298.15</me:TInfinity>
        <me:nInfinity>0</me:nInfinity>
      </me:MCRCMethod>
      <me:excessReactantConc>1e15</me:excessReactantConc>
      <me:TInfinity default="true">298</me:TInfinity>
    </reaction>
    <reaction id=" C2 ">
      <!-- RC1.log -> [ TS1.log ] -> Ring1.log -->
      <reactant>
        <molecule ref="RC1.log" role="modelled" />
      </reactant>
      <me:transitionState>
        <molecule ref="TS1.log" role="transitionState" />
      </me:transitionState>
      <product>
        <molecule ref="Ring1.log" role="modelled" />
      </product>
      <me:MCRCMethod name="RRKM" />
    </reaction>
    <reaction id=" S1 ">
      <!-- Ring1.log -> [ STS1.log ] -> PC1.log -->
      <reactant>
        <molecule ref="Ring1.log" role="modelled" />
      </reactant>
      <me:transitionState>
        <molecule ref="STS1.log" role="transitionState" />
      </me:transitionState>
      <product>
        <molecule ref="Formaldehyde.log" role="sink" />
      </product>
      <product>
        <molecule ref="IsoC1.log" role="sink" />
      </product>
      <me:tunneling>Eckart</me:tunneling>
      <me:MCRCMethod name="RRKM" />
    </reaction>
    <reaction id=" H1 ">
      <!-- Ring1.log -> [ TSH1 ] -> Altamine1 -->
      <reactant>
        <molecule ref="Ring1.log" role="modelled" />
      </reactant>
      <me:transitionState>
        <molecule ref="TSH1" role="transitionState" />
      </me:transitionState>
      <product>
        <molecule ref="Altamine1" role="modelled" />
      </product>
      <me:tunneling>Eckart</me:tunneling>
      <me:MCRCMethod name="RRKM" />
    </reaction>
    <reaction id=" CO1 ">
      <!-- Altamine1 -> [ TSCO ] -> APC -->
      <reactant>
        <molecule ref="Altamine1" role="modelled" />
      </reactant>
      <me:transitionState>
        <molecule ref="TSCO" role="transitionState" />
      </me:transitionState>
      <product>
        <molecule ref="APC" role="modelled" />
      </product>
      <me:tunneling>Eckart</me:tunneling>
      <me:MCRCMethod name="RRKM" />
    </reaction>
    <reaction id=" COD ">
      <!-- APC -> Formamide1 + CO -->
      <reactant>
        <molecule ref="APC" role="modelled" />
      </reactant>
      <product>
        <molecule ref="Formamide1" role="sink" />
      </product>
      <product>
        <molecule ref="CO" role="sink" />
      </product>
      <me:MCRCMethod xsi:type="me:MesmerILT">
        <me:preExponential units="cm3molecule-1s-1">1.4e-10</me:preExponential>
        <me:activationEnergy units="kcal/mol" reverse="true">0.0</me:activationEnergy>
        <me:TInfinity>298.15</me:TInfinity>
        <me:nInfinity>1.0</me:nInfinity>
      </me:MCRCMethod>
      <me:TInfinity default="true">298</me:TInfinity>
    </reaction>
  </reactionList>
  <me:conditions>
    <me:bathGas>N2</me:bathGas>
    <me:PTs>
      <me:PTpair units="torr" P="1.0" T="240.0" precision="qd" bathGas="N2" />
      <me:PTpair units="torr" P="40.0" T="240.0" precision="qd" bathGas="N2" />
      <me:PTpair units="torr" P="100.0" T="240.0" precision="qd" bathGas="N2" />
      <me:PTpair units="torr" P="200.0" T="240.0" precision="qd" bathGas="N2" />
      <me:PTpair units="torr" P="300.0" T="240.0" precision="qd" bathGas="N2" />
      <me:PTpair units="torr" P="400.0" T="240.0" precision="qd" bathGas="N2" />
      <me:PTpair units="torr" P="600.0" T="240.0" precision="qd" bathGas="N2" />
      <me:PTpair units="torr" P="760.0" T="240.0" precision="qd" bathGas="N2" />
    </me:PTs>
    <me:InitialPopulation>
      <me:molecule ref="CH2OO.log" me:population="1.0" />
      <me:molecule ref="RC1.log" me:population="0.0" />
      <me:molecule ref="Ring1.log" me:population="0.0" />
      <me:molecule ref="Formaldehyde.log" me:population="0.0" />
      <me:molecule ref="Altamine1" me:population="0.0" />
      <me:molecule ref="APC" me:population="0.0" />
      <me:molecule ref="Formamide1" me:population="0.0" />
    </me:InitialPopulation>
  </me:conditions>
  <me:modelParameters>
    <me:grainSize units="cm-1">40</me:grainSize>
    <me:energyAboveTheTopHill>25</me:energyAboveTheTopHill>
  </me:modelParameters>
  <me:control>
    <me:eigenvalues>12</me:eigenvalues>
    <me:testDOS />
    <me:printSpeciesProfile />
    <me:shortestTimeOfInterest>1.0e-10</me:shortestTimeOfInterest>
    <me:MaximumEvolutionTime>1e5</me:MaximumEvolutionTime>
    <me:calcMethod default="true" name="simpleCalc" />
    <me:ForceMacroDetailedBalance default="true">true</me:ForceMacroDetailedBalance>
  </me:control>
  <metadataList xmlns:dc="http://purl.org/dc/elements/1.1/">
    <dc:title>CriegeeNitrile1</dc:title>
    <dc:source>CriegeeNitrile1XMCAD240.xml</dc:source>
    <dc:creator>Mesmer v6.0</dc:creator>
    <dc:date>20220927_152143</dc:date>
    <dc:contributor>lfranzon</dc:contributor>
  </metadataList>
  <me:analysis calculated="20220927_215520">
    <me:description>All calculations shown</me:description>
    <me:eigenvalueList number="3122" selection="12">
      <me:eigenvalue>-3.95807e+06</me:eigenvalue>
      <me:eigenvalue>-3.60752e+06</me:eigenvalue>
      <me:eigenvalue>-3.29946e+06</me:eigenvalue>
      <me:eigenvalue>-3.04378e+06</me:eigenvalue>
      <me:eigenvalue>-2.84513e+06</me:eigenvalue>
      <me:eigenvalue>-2.64134e+06</me:eigenvalue>
      <me:eigenvalue>-2.25621e+06</me:eigenvalue>
      <me:eigenvalue>-101196</me:eigenvalue>
      <me:eigenvalue>-86289.7</me:eigenvalue>
      <me:eigenvalue>-56.5504</me:eigenvalue>
      <me:eigenvalue>-1.02927e-15</me:eigenvalue>
      <me:eigenvalue>-1.96349e-22</me:eigenvalue>
    </me:eigenvalueList>
    <me:populationList T="240" conc="4.02354e+16">
      <me:population time="1e-10" logTime="-10">
        <me:pop ref="CH2OO.log">1</me:pop>
        <me:pop ref="APC">5.75427e-14</me:pop>
        <me:pop ref="Altamine1">3.07129e-11</me:pop>
        <me:pop ref="RC1.log">1.6143e-07</me:pop>
        <me:pop ref="Ring1.log">2.28517e-09</me:pop>
        <me:pop ref="Formamide1">1.32526e-09</me:pop>
        <me:pop ref="Formaldehyde.log">1.64076e-09</me:pop>
      </me:population>
      <me:population time="1.25893e-10" logTime="-9.9">
        <me:pop ref="CH2OO.log">1</me:pop>
        <me:pop ref="APC">5.76046e-14</me:pop>
        <me:pop ref="Altamine1">3.28314e-11</me:pop>
        <me:pop ref="RC1.log">1.61845e-07</me:pop>
        <me:pop ref="Ring1.log">2.44657e-09</me:pop>
        <me:pop ref="Formamide1">1.87323e-09</me:pop>
        <me:pop ref="Formaldehyde.log">2.31691e-09</me:pop>
      </me:population>
      <me:population time="1.58489e-10" logTime="-9.8">
        <me:pop ref="CH2OO.log">1</me:pop>
        <me:pop ref="APC">5.76497e-14</me:pop>
        <me:pop ref="Altamine1">3.43928e-11</me:pop>
        <me:pop ref="RC1.log">1.62275e-07</me:pop>
        <me:pop ref="Ring1.log">2.56729e-09</me:pop>
        <me:pop ref="Formamide1">2.60232e-09</me:pop>
        <me:pop ref="Formaldehyde.log">3.21398e-09</me:pop>
      </me:population>
      <me:population time="1.99526e-10" logTime="-9.7">
        <me:pop ref="CH2OO.log">1</me:pop>
        <me:pop ref="APC">5.7679e-14</me:pop>
        <me:pop ref="Altamine1">3.54183e-11</me:pop>
        <me:pop ref="RC1.log">1.62778e-07</me:pop>
        <me:pop ref="Ring1.log">2.64792e-09</me:pop>
        <me:pop ref="Formamide1">3.5546e-09</me:pop>
        <me:pop ref="Formaldehyde.log">4.38326e-09</me:pop>
      </me:population>
      <me:population time="2.51189e-10" logTime="-9.6">
        <me:pop ref="CH2OO.log">1</me:pop>
        <me:pop ref="APC">5.76956e-14</me:pop>
        <me:pop ref="Altamine1">3.60124e-11</me:pop>
        <me:pop ref="RC1.log">1.63388e-07</me:pop>
        <me:pop ref="Ring1.log">2.69563e-09</me:pop>
        <me:pop ref="Formamide1">4.7802e-09</me:pop>
        <me:pop ref="Formaldehyde.log">5.88615e-09</me:pop>
      </me:population>
      <me:population time="3.16228e-10" logTime="-9.5">
        <me:pop ref="CH2OO.log">1</me:pop>
        <me:pop ref="APC">5.77039e-14</me:pop>
        <me:pop ref="Altamine1">3.63223e-11</me:pop>
        <me:pop ref="RC1.log">1.64128e-07</me:pop>
        <me:pop ref="Ring1.log">2.72127e-09</me:pop>
        <me:pop ref="Formamide1">6.34157e-09</me:pop>
        <me:pop ref="Formaldehyde.log">7.79928e-09</me:pop>
      </me:population>
      <me:population time="3.98107e-10" logTime="-9.4">
        <me:pop ref="CH2OO.log">1</me:pop>
        <me:pop ref="APC">5.77079e-14</me:pop>
        <me:pop ref="Altamine1">3.6486e-11</me:pop>
        <me:pop ref="RC1.log">1.6502e-07</me:pop>
        <me:pop ref="Ring1.log">2.73542e-09</me:pop>
        <me:pop ref="Formamide1">8.31917e-09</me:pop>
        <me:pop ref="Formaldehyde.log">1.02213e-08</me:pop>
      </me:population>
      <me:population time="5.01187e-10" logTime="-9.3">
        <me:pop ref="CH2OO.log">1</me:pop>
        <me:pop ref="APC">5.77104e-14</me:pop>
        <me:pop ref="Altamine1">3.65973e-11</me:pop>
        <me:pop ref="RC1.log">1.66082e-07</me:pop>
        <me:pop ref="Ring1.log">2.7455e-09</me:pop>
        <me:pop ref="Formamide1">1.08176e-08</me:pop>
        <me:pop ref="Formaldehyde.log">1.32803e-08</me:pop>
      </me:population>
      <me:population time="6.30957e-10" logTime="-9.2">
        <me:pop ref="CH2OO.log">1</me:pop>
        <me:pop ref="APC">5.77126e-14</me:pop>
        <me:pop ref="Altamine1">3.67029e-11</me:pop>
        <me:pop ref="RC1.log">1.6733e-07</me:pop>
        <me:pop ref="Ring1.log">2.75526e-09</me:pop>
        <me:pop ref="Formamide1">1.39717e-08</me:pop>
        <me:pop ref="Formaldehyde.log">1.71414e-08</me:pop>
      </me:population>
      <me:population time="7.94328e-10" logTime="-9.1">
        <me:pop ref="CH2OO.log">1</me:pop>
        <me:pop ref="APC">5.77152e-14</me:pop>
        <me:pop ref="Altamine1">3.6819e-11</me:pop>
        <me:pop ref="RC1.log">1.68771e-07</me:pop>
        <me:pop ref="Ring1.log">2.76602e-09</me:pop>
        <me:pop ref="Formamide1">1.79541e-08</me:pop>
        <me:pop ref="Formaldehyde.log">2.20153e-08</me:pop>
      </me:population>
      <me:population time="1e-09" logTime="-9">
        <me:pop ref="CH2OO.log">1</me:pop>
        <me:pop ref="APC">5.77181e-14</me:pop>
        <me:pop ref="Altamine1">3.69483e-11</me:pop>
        <me:pop ref="RC1.log">1.704e-07</me:pop>
        <me:pop ref="Ring1.log">2.77802e-09</me:pop>
        <me:pop ref="Formamide1">2.29836e-08</me:pop>
        <me:pop ref="Formaldehyde.log">2.81697e-08</me:pop>
      </me:population>
      <me:population time="1.25893e-09" logTime="-8.9">
        <me:pop ref="CH2OO.log">1</me:pop>
        <me:pop ref="APC">5.77214e-14</me:pop>
        <me:pop ref="Altamine1">3.70886e-11</me:pop>
        <me:pop ref="RC1.log">1.72197e-07</me:pop>
        <me:pop ref="Ring1.log">2.79104e-09</me:pop>
        <me:pop ref="Formamide1">2.93377e-08</me:pop>
        <me:pop ref="Formaldehyde.log">3.59433e-08</me:pop>
      </me:population>
      <me:population time="1.58489e-09" logTime="-8.8">
        <me:pop ref="CH2OO.log">1</me:pop>
        <me:pop ref="APC">5.7725e-14</me:pop>
        <me:pop ref="Altamine1">3.72354e-11</me:pop>
        <me:pop ref="RC1.log">1.74119e-07</me:pop>
        <me:pop ref="Ring1.log">2.80468e-09</me:pop>
        <me:pop ref="Formamide1">3.73667e-08</me:pop>
        <me:pop ref="Formaldehyde.log">4.5764e-08</me:pop>
      </me:population>
      <me:population time="1.99526e-09" logTime="-8.7">
        <me:pop ref="CH2OO.log">1</me:pop>
        <me:pop ref="APC">5.77287e-14</me:pop>
        <me:pop ref="Altamine1">3.73824e-11</me:pop>
        <me:pop ref="RC1.log">1.76106e-07</me:pop>
        <me:pop ref="Ring1.log">2.81834e-09</me:pop>
        <me:pop ref="Formamide1">4.75129e-08</me:pop>
        <me:pop ref="Formaldehyde.log">5.81721e-08</me:pop>
      </me:population>
      <me:population time="2.51189e-09" logTime="-8.6">
        <me:pop ref="CH2OO.log">1</me:pop>
        <me:pop ref="APC">5.77324e-14</me:pop>
        <me:pop ref="Altamine1">3.75218e-11</me:pop>
        <me:pop ref="RC1.log">1.78085e-07</me:pop>
        <me:pop ref="Ring1.log">2.83131e-09</me:pop>
        <me:pop ref="Formamide1">6.0333e-08</me:pop>
        <me:pop ref="Formaldehyde.log">7.38475e-08</me:pop>
      </me:population>
      <me:population time="3.16228e-09" logTime="-8.5">
        <me:pop ref="CH2OO.log">1</me:pop>
        <me:pop ref="APC">5.77357e-14</me:pop>
        <me:pop ref="Altamine1">3.76459e-11</me:pop>
        <me:pop ref="RC1.log">1.79988e-07</me:pop>
        <me:pop ref="Ring1.log">2.84288e-09</me:pop>
        <me:pop ref="Formamide1">7.65266e-08</me:pop>
        <me:pop ref="Formaldehyde.log">9.36447e-08</me:pop>
      </me:population>
      <me:population time="3.98107e-09" logTime="-8.4">
        <me:pop ref="CH2OO.log">1</me:pop>
        <me:pop ref="APC">5.77385e-14</me:pop>
        <me:pop ref="Altamine1">3.77491e-11</me:pop>
        <me:pop ref="RC1.log">1.81773e-07</me:pop>
        <me:pop ref="Ring1.log">2.85252e-09</me:pop>
        <me:pop ref="Formamide1">9.69717e-08</me:pop>
        <me:pop ref="Formaldehyde.log">1.18636e-07</me:pop>
      </me:population>
      <me:population time="5.01187e-09" logTime="-8.3">
        <me:pop ref="CH2OO.log">1</me:pop>
        <me:pop ref="APC">5.77407e-14</me:pop>
        <me:pop ref="Altamine1">3.78294e-11</me:pop>
        <me:pop ref="RC1.log">1.83447e-07</me:pop>
        <me:pop ref="Ring1.log">2.86007e-09</me:pop>
        <me:pop ref="Formamide1">1.22769e-07</me:pop>
        <me:pop ref="Formaldehyde.log">1.50168e-07</me:pop>
      </me:population>
      <me:population time="6.30957e-09" logTime="-8.2">
        <me:pop ref="CH2OO.log">0.999999</me:pop>
        <me:pop ref="APC">5.77423e-14</me:pop>
        <me:pop ref="Altamine1">3.78898e-11</me:pop>
        <me:pop ref="RC1.log">1.85076e-07</me:pop>
        <me:pop ref="Ring1.log">2.86578e-09</me:pop>
        <me:pop ref="Formamide1">1.55304e-07</me:pop>
        <me:pop ref="Formaldehyde.log">1.89929e-07</me:pop>
      </me:population>
      <me:population time="7.94328e-09" logTime="-8.1">
        <me:pop ref="CH2OO.log">0.999999</me:pop>
        <me:pop ref="APC">5.77435e-14</me:pop>
        <me:pop ref="Altamine1">3.79362e-11</me:pop>
        <me:pop ref="RC1.log">1.86768e-07</me:pop>
        <me:pop ref="Ring1.log">2.87022e-09</me:pop>
        <me:pop ref="Formamide1">1.96315e-07</me:pop>
        <me:pop ref="Formaldehyde.log">2.40049e-07</me:pop>
      </me:population>
      <me:population time="1e-08" logTime="-8">
        <me:pop ref="CH2OO.log">0.999999</me:pop>
        <me:pop ref="APC">5.77445e-14</me:pop>
        <me:pop ref="Altamine1">3.79752e-11</me:pop>
        <me:pop ref="RC1.log">1.88645e-07</me:pop>
        <me:pop ref="Ring1.log">2.87399e-09</me:pop>
        <me:pop ref="Formamide1">2.47999e-07</me:pop>
        <me:pop ref="Formaldehyde.log">3.03209e-07</me:pop>
      </me:population>
      <me:population time="1.25893e-08" logTime="-7.9">
        <me:pop ref="CH2OO.log">0.999999</me:pop>
        <me:pop ref="APC">5.77454e-14</me:pop>
        <me:pop ref="Altamine1">3.80113e-11</me:pop>
        <me:pop ref="RC1.log">1.90816e-07</me:pop>
        <me:pop ref="Ring1.log">2.8775e-09</me:pop>
        <me:pop ref="Formamide1">3.13126e-07</me:pop>
        <me:pop ref="Formaldehyde.log">3.82792e-07</me:pop>
      </me:population>
      <me:population time="1.58489e-08" logTime="-7.8">
        <me:pop ref="CH2OO.log">0.999999</me:pop>
        <me:pop ref="APC">5.77462e-14</me:pop>
        <me:pop ref="Altamine1">3.80462e-11</me:pop>
        <me:pop ref="RC1.log">1.93368e-07</me:pop>
        <me:pop ref="Ring1.log">2.8809e-09</me:pop>
        <me:pop ref="Formamide1">3.95187e-07</me:pop>
        <me:pop ref="Formaldehyde.log">4.83063e-07</me:pop>
      </me:population>
      <me:population time="1.99526e-08" logTime="-7.7">
        <me:pop ref="CH2OO.log">0.999999</me:pop>
        <me:pop ref="APC">5.7747e-14</me:pop>
        <me:pop ref="Altamine1">3.80793e-11</me:pop>
        <me:pop ref="RC1.log">1.96376e-07</me:pop>
        <me:pop ref="Ring1.log">2.88413e-09</me:pop>
        <me:pop ref="Formamide1">4.98581e-07</me:pop>
        <me:pop ref="Formaldehyde.log">6.09398e-07</me:pop>
      </me:population>
      <me:population time="2.51189e-08" logTime="-7.6">
        <me:pop ref="CH2OO.log">0.999998</me:pop>
        <me:pop ref="APC">5.77477e-14</me:pop>
        <me:pop ref="Altamine1">3.81094e-11</me:pop>
        <me:pop ref="RC1.log">1.99926e-07</me:pop>
        <me:pop ref="Ring1.log">2.88708e-09</me:pop>
        <me:pop ref="Formamide1">6.28848e-07</me:pop>
        <me:pop ref="Formaldehyde.log">7.68561e-07</me:pop>
      </me:population>
      <me:population time="3.16228e-08" logTime="-7.5">
        <me:pop ref="CH2OO.log">0.999998</me:pop>
        <me:pop ref="APC">5.77483e-14</me:pop>
        <me:pop ref="Altamine1">3.81356e-11</me:pop>
        <me:pop ref="RC1.log">2.04131e-07</me:pop>
        <me:pop ref="Ring1.log">2.88963e-09</me:pop>
        <me:pop ref="Formamide1">7.92956e-07</me:pop>
        <me:pop ref="Formaldehyde.log">9.69065e-07</me:pop>
      </me:population>
      <me:population time="3.98107e-08" logTime="-7.4">
        <me:pop ref="CH2OO.log">0.999998</me:pop>
        <me:pop ref="APC">5.77487e-14</me:pop>
        <me:pop ref="Altamine1">3.81574e-11</me:pop>
        <me:pop ref="RC1.log">2.0914e-07</me:pop>
        <me:pop ref="Ring1.log">2.89175e-09</me:pop>
        <me:pop ref="Formamide1">9.99673e-07</me:pop>
        <me:pop ref="Formaldehyde.log">1.22162e-06</me:pop>
      </me:population>
      <me:population time="5.01187e-08" logTime="-7.3">
        <me:pop ref="CH2OO.log">0.999997</me:pop>
        <me:pop ref="APC">5.7749e-14</me:pop>
        <me:pop ref="Altamine1">3.81754e-11</me:pop>
        <me:pop ref="RC1.log">2.15145e-07</me:pop>
        <me:pop ref="Ring1.log">2.89348e-09</me:pop>
        <me:pop ref="Formamide1">1.26004e-06</me:pop>
        <me:pop ref="Formaldehyde.log">1.53972e-06</me:pop>
      </me:population>
      <me:population time="6.30957e-08" logTime="-7.2">
        <me:pop ref="CH2OO.log">0.999996</me:pop>
        <me:pop ref="APC">5.77491e-14</me:pop>
        <me:pop ref="Altamine1">3.81903e-11</me:pop>
        <me:pop ref="RC1.log">2.22391e-07</me:pop>
        <me:pop ref="Ring1.log">2.8949e-09</me:pop>
        <me:pop ref="Formamide1">1.58794e-06</me:pop>
        <me:pop ref="Formaldehyde.log">1.94031e-06</me:pop>
      </me:population>
      <me:population time="7.94328e-08" logTime="-7.1">
        <me:pop ref="CH2OO.log">0.999995</me:pop>
        <me:pop ref="APC">5.77492e-14</me:pop>
        <me:pop ref="Altamine1">3.82031e-11</me:pop>
        <me:pop ref="RC1.log">2.31175e-07</me:pop>
        <me:pop ref="Ring1.log">2.8961e-09</me:pop>
        <me:pop ref="Formamide1">2.00087e-06</me:pop>
        <me:pop ref="Formaldehyde.log">2.44479e-06</me:pop>
      </me:population>
      <me:population time="1e-07" logTime="-7">
        <me:pop ref="CH2OO.log">0.999994</me:pop>
        <me:pop ref="APC">5.77492e-14</me:pop>
        <me:pop ref="Altamine1">3.82146e-11</me:pop>
        <me:pop ref="RC1.log">2.41857e-07</me:pop>
        <me:pop ref="Ring1.log">2.89714e-09</me:pop>
        <me:pop ref="Formamide1">2.52087e-06</me:pop>
        <me:pop ref="Formaldehyde.log">3.08005e-06</me:pop>
      </me:population>
      <me:population time="1.25893e-07" logTime="-6.9">
        <me:pop ref="CH2OO.log">0.999993</me:pop>
        <me:pop ref="APC">5.77491e-14</me:pop>
        <me:pop ref="Altamine1">3.82254e-11</me:pop>
        <me:pop ref="RC1.log">2.54873e-07</me:pop>
        <me:pop ref="Ring1.log">2.89808e-09</me:pop>
        <me:pop ref="Formamide1">3.17566e-06</me:pop>
        <me:pop ref="Formaldehyde.log">3.87997e-06</me:pop>
      </me:population>
      <me:population time="1.58489e-07" logTime="-6.8">
        <me:pop ref="CH2OO.log">0.999991</me:pop>
        <me:pop ref="APC">5.77491e-14</me:pop>
        <me:pop ref="Altamine1">3.82355e-11</me:pop>
        <me:pop ref="RC1.log">2.70754e-07</me:pop>
        <me:pop ref="Ring1.log">2.89893e-09</me:pop>
        <me:pop ref="Formamide1">4.00017e-06</me:pop>
        <me:pop ref="Formaldehyde.log">4.88722e-06</me:pop>
      </me:population>
      <me:population time="1.99526e-07" logTime="-6.7">
        <me:pop ref="CH2OO.log">0.999989</me:pop>
        <me:pop ref="APC">5.77489e-14</me:pop>
        <me:pop ref="Altamine1">3.8245e-11</me:pop>
        <me:pop ref="RC1.log">2.90159e-07</me:pop>
        <me:pop ref="Ring1.log">2.89971e-09</me:pop>
        <me:pop ref="Formamide1">5.03837e-06</me:pop>
        <me:pop ref="Formaldehyde.log">6.15551e-06</me:pop>
      </me:population>
      <me:population time="2.51189e-07" logTime="-6.6">
        <me:pop ref="CH2OO.log">0.999986</me:pop>
        <me:pop ref="APC">5.77487e-14</me:pop>
        <me:pop ref="Altamine1">3.82538e-11</me:pop>
        <me:pop ref="RC1.log">3.1391e-07</me:pop>
        <me:pop ref="Ring1.log">2.90041e-09</me:pop>
        <me:pop ref="Formamide1">6.34561e-06</me:pop>
        <me:pop ref="Formaldehyde.log">7.75247e-06</me:pop>
      </me:population>
      <me:population time="3.16228e-07" logTime="-6.5">
        <me:pop ref="CH2OO.log">0.999982</me:pop>
        <me:pop ref="APC">5.77484e-14</me:pop>
        <me:pop ref="Altamine1">3.82618e-11</me:pop>
        <me:pop ref="RC1.log">3.43044e-07</me:pop>
        <me:pop ref="Ring1.log">2.90102e-09</me:pop>
        <me:pop ref="Formamide1">7.9916e-06</me:pop>
        <me:pop ref="Formaldehyde.log">9.76322e-06</me:pop>
      </me:population>
      <me:population time="3.98107e-07" logTime="-6.4">
        <me:pop ref="CH2OO.log">0.999977</me:pop>
        <me:pop ref="APC">5.77481e-14</me:pop>
        <me:pop ref="Altamine1">3.82688e-11</me:pop>
        <me:pop ref="RC1.log">3.78865e-07</me:pop>
        <me:pop ref="Ring1.log">2.90155e-09</me:pop>
        <me:pop ref="Formamide1">1.00641e-05</me:pop>
        <me:pop ref="Formaldehyde.log">1.22949e-05</me:pop>
      </me:population>
      <me:population time="5.01187e-07" logTime="-6.3">
        <me:pop ref="CH2OO.log">0.999971</me:pop>
        <me:pop ref="APC">5.77476e-14</me:pop>
        <me:pop ref="Altamine1">3.82748e-11</me:pop>
        <me:pop ref="RC1.log">4.23011e-07</me:pop>
        <me:pop ref="Ring1.log">2.90202e-09</me:pop>
        <me:pop ref="Formamide1">1.26735e-05</me:pop>
        <me:pop ref="Formaldehyde.log">1.54825e-05</me:pop>
      </me:population>
      <me:population time="6.30957e-07" logTime="-6.2">
        <me:pop ref="CH2OO.log">0.999964</me:pop>
        <me:pop ref="APC">5.7747e-14</me:pop>
        <me:pop ref="Altamine1">3.82799e-11</me:pop>
        <me:pop ref="RC1.log">4.77514e-07</me:pop>
        <me:pop ref="Ring1.log">2.90243e-09</me:pop>
        <me:pop ref="Formamide1">1.59588e-05</me:pop>
        <me:pop ref="Formaldehyde.log">1.94959e-05</me:pop>
      </me:population>
      <me:population time="7.94328e-07" logTime="-6.1">
        <me:pop ref="CH2OO.log">0.999955</me:pop>
        <me:pop ref="APC">5.77463e-14</me:pop>
        <me:pop ref="Altamine1">3.82844e-11</me:pop>
        <me:pop ref="RC1.log">5.44861e-07</me:pop>
        <me:pop ref="Ring1.log">2.90283e-09</me:pop>
        <me:pop ref="Formamide1">2.00952e-05</me:pop>
        <me:pop ref="Formaldehyde.log">2.45488e-05</me:pop>
      </me:population>
      <me:population time="1e-06" logTime="-6">
        <me:pop ref="CH2OO.log">0.999943</me:pop>
        <me:pop ref="APC">5.77454e-14</me:pop>
        <me:pop ref="Altamine1">3.82887e-11</me:pop>
        <me:pop ref="RC1.log">6.28028e-07</me:pop>
        <me:pop ref="Ring1.log">2.90324e-09</me:pop>
        <me:pop ref="Formamide1">2.53032e-05</me:pop>
        <me:pop ref="Formaldehyde.log">3.09107e-05</me:pop>
      </me:population>
      <me:population time="1.25893e-06" logTime="-5.9">
        <me:pop ref="CH2OO.log">0.999928</me:pop>
        <me:pop ref="APC">5.77443e-14</me:pop>
        <me:pop ref="Altamine1">3.82933e-11</me:pop>
        <me:pop ref="RC1.log">7.30495e-07</me:pop>
        <me:pop ref="Ring1.log">2.9037e-09</me:pop>
        <me:pop ref="Formamide1">3.18603e-05</me:pop>
        <me:pop ref="Formaldehyde.log">3.89206e-05</me:pop>
      </me:population>
      <me:population time="1.58489e-06" logTime="-5.8">
        <me:pop ref="CH2OO.log">0.99991</me:pop>
        <me:pop ref="APC">5.7743e-14</me:pop>
        <me:pop ref="Altamine1">3.82986e-11</me:pop>
        <me:pop ref="RC1.log">8.56207e-07</me:pop>
        <me:pop ref="Ring1.log">2.90424e-09</me:pop>
        <me:pop ref="Formamide1">4.01161e-05</me:pop>
        <me:pop ref="Formaldehyde.log">4.90055e-05</me:pop>
      </me:population>
      <me:population time="1.99526e-06" logTime="-5.7">
        <me:pop ref="CH2OO.log">0.999887</me:pop>
        <me:pop ref="APC">5.77414e-14</me:pop>
        <me:pop ref="Altamine1">3.83049e-11</me:pop>
        <me:pop ref="RC1.log">1.0095e-06</me:pop>
        <me:pop ref="Ring1.log">2.9049e-09</me:pop>
        <me:pop ref="Formamide1">5.05111e-05</me:pop>
        <me:pop ref="Formaldehyde.log">6.17034e-05</me:pop>
      </me:population>
      <me:population time="2.51189e-06" logTime="-5.6">
        <me:pop ref="CH2OO.log">0.999858</me:pop>
        <me:pop ref="APC">5.77396e-14</me:pop>
        <me:pop ref="Altamine1">3.83125e-11</me:pop>
        <me:pop ref="RC1.log">1.19491e-06</me:pop>
        <me:pop ref="Ring1.log">2.90568e-09</me:pop>
        <me:pop ref="Formamide1">6.35998e-05</me:pop>
        <me:pop ref="Formaldehyde.log">7.76916e-05</me:pop>
      </me:population>
      <me:population time="3.16228e-06" logTime="-5.5">
        <me:pop ref="CH2OO.log">0.999821</me:pop>
        <me:pop ref="APC">5.77377e-14</me:pop>
        <me:pop ref="Altamine1">3.83215e-11</me:pop>
        <me:pop ref="RC1.log">1.41686e-06</me:pop>
        <me:pop ref="Ring1.log">2.90662e-09</me:pop>
        <me:pop ref="Formamide1">8.00808e-05</me:pop>
        <me:pop ref="Formaldehyde.log">9.78233e-05</me:pop>
      </me:population>
      <me:population time="3.98107e-06" logTime="-5.4">
        <me:pop ref="CH2OO.log">0.999774</me:pop>
        <me:pop ref="APC">5.77355e-14</me:pop>
        <me:pop ref="Altamine1">3.83321e-11</me:pop>
        <me:pop ref="RC1.log">1.67913e-06</me:pop>
        <me:pop ref="Ring1.log">2.90772e-09</me:pop>
        <me:pop ref="Formamide1">0.000100834</me:pop>
        <me:pop ref="Formaldehyde.log">0.000123173</me:pop>
      </me:population>
      <me:population time="5.01187e-06" logTime="-5.3">
        <me:pop ref="CH2OO.log">0.999716</me:pop>
        <me:pop ref="APC">5.77332e-14</me:pop>
        <me:pop ref="Altamine1">3.83441e-11</me:pop>
        <me:pop ref="RC1.log">1.98399e-06</me:pop>
        <me:pop ref="Ring1.log">2.90898e-09</me:pop>
        <me:pop ref="Formamide1">0.000126968</me:pop>
        <me:pop ref="Formaldehyde.log">0.000155095</me:pop>
      </me:population>
      <me:population time="6.30957e-06" logTime="-5.2">
        <me:pop ref="CH2OO.log">0.999642</me:pop>
        <me:pop ref="APC">5.77309e-14</me:pop>
        <me:pop ref="Altamine1">3.83576e-11</me:pop>
        <me:pop ref="RC1.log">2.33114e-06</me:pop>
        <me:pop ref="Ring1.log">2.9104e-09</me:pop>
        <me:pop ref="Formamide1">0.000159879</me:pop>
        <me:pop ref="Formaldehyde.log">0.000195294</me:pop>
      </me:population>
      <me:population time="7.94328e-06" logTime="-5.1">
        <me:pop ref="CH2OO.log">0.99955</me:pop>
        <me:pop ref="APC">5.77286e-14</me:pop>
        <me:pop ref="Altamine1">3.83722e-11</me:pop>
        <me:pop ref="RC1.log">2.71631e-06</me:pop>
        <me:pop ref="Ring1.log">2.91195e-09</me:pop>
        <me:pop ref="Formamide1">0.000201326</me:pop>
        <me:pop ref="Formaldehyde.log">0.000245917</me:pop>
      </me:population>
      <me:population time="1e-05" logTime="-5">
        <me:pop ref="CH2OO.log">0.999434</me:pop>
        <me:pop ref="APC">5.77265e-14</me:pop>
        <me:pop ref="Altamine1">3.83871e-11</me:pop>
        <me:pop ref="RC1.log">3.12995e-06</me:pop>
        <me:pop ref="Ring1.log">2.91355e-09</me:pop>
        <me:pop ref="Formamide1">0.000253522</me:pop>
        <me:pop ref="Formaldehyde.log">0.00030967</me:pop>
      </me:population>
      <me:population time="1.25893e-05" logTime="-4.9">
        <me:pop ref="CH2OO.log">0.999287</me:pop>
        <me:pop ref="APC">5.77243e-14</me:pop>
        <me:pop ref="Altamine1">3.84015e-11</me:pop>
        <me:pop ref="RC1.log">3.55629e-06</me:pop>
        <me:pop ref="Ring1.log">2.91513e-09</me:pop>
        <me:pop ref="Formamide1">0.000319257</me:pop>
        <me:pop ref="Formaldehyde.log">0.000389955</me:pop>
      </me:population>
      <me:population time="1.58489e-05" logTime="-4.8">
        <me:pop ref="CH2OO.log">0.999103</me:pop>
        <me:pop ref="APC">5.77217e-14</me:pop>
        <me:pop ref="Altamine1">3.84141e-11</me:pop>
        <me:pop ref="RC1.log">3.97361e-06</me:pop>
        <me:pop ref="Ring1.log">2.91656e-09</me:pop>
        <me:pop ref="Formamide1">0.000402039</me:pop>
        <me:pop ref="Formaldehyde.log">0.000491058</me:pop>
      </me:population>
      <me:population time="1.99526e-05" logTime="-4.7">
        <me:pop ref="CH2OO.log">0.998871</me:pop>
        <me:pop ref="APC">5.77177e-14</me:pop>
        <me:pop ref="Altamine1">3.84231e-11</me:pop>
        <me:pop ref="RC1.log">4.3564e-06</me:pop>
        <me:pop ref="Ring1.log">2.91769e-09</me:pop>
        <me:pop ref="Formamide1">0.000506281</me:pop>
        <me:pop ref="Formaldehyde.log">0.000618368</me:pop>
      </me:population>
      <me:population time="2.51189e-05" logTime="-4.6">
        <me:pop ref="CH2OO.log">0.998579</me:pop>
        <me:pop ref="APC">5.77109e-14</me:pop>
        <me:pop ref="Altamine1">3.84272e-11</me:pop>
        <me:pop ref="RC1.log">4.67992e-06</me:pop>
        <me:pop ref="Ring1.log">2.91836e-09</me:pop>
        <me:pop ref="Formamide1">0.000637533</me:pop>
        <me:pop ref="Formaldehyde.log">0.000778662</me:pop>
      </me:population>
      <me:population time="3.16228e-05" logTime="-4.5">
        <me:pop ref="CH2OO.log">0.998212</me:pop>
        <me:pop ref="APC">5.76991e-14</me:pop>
        <me:pop ref="Altamine1">3.84247e-11</me:pop>
        <me:pop ref="RC1.log">4.92653e-06</me:pop>
        <me:pop ref="Ring1.log">2.91846e-09</me:pop>
        <me:pop ref="Formamide1">0.000802769</me:pop>
        <me:pop ref="Formaldehyde.log">0.000980457</me:pop>
      </me:population>
      <me:population time="3.98107e-05" logTime="-4.4">
        <me:pop ref="CH2OO.log">0.99775</me:pop>
        <me:pop ref="APC">5.76802e-14</me:pop>
        <me:pop ref="Altamine1">3.84147e-11</me:pop>
        <me:pop ref="RC1.log">5.09136e-06</me:pop>
        <me:pop ref="Ring1.log">2.91789e-09</me:pop>
        <me:pop ref="Formamide1">0.00101075</me:pop>
        <me:pop ref="Formaldehyde.log">0.00123445</me:pop>
      </me:population>
      <me:population time="5.01187e-05" logTime="-4.3">
        <me:pop ref="CH2OO.log">0.997168</me:pop>
        <me:pop ref="APC">5.76519e-14</me:pop>
        <me:pop ref="Altamine1">3.83968e-11</me:pop>
        <me:pop ref="RC1.log">5.18425e-06</me:pop>
        <me:pop ref="Ring1.log">2.91664e-09</me:pop>
        <me:pop ref="Formamide1">0.00127249</me:pop>
        <me:pop ref="Formaldehyde.log">0.00155409</me:pop>
      </me:population>
      <me:population time="6.30957e-05" logTime="-4.2">
        <me:pop ref="CH2OO.log">0.996437</me:pop>
        <me:pop ref="APC">5.76126e-14</me:pop>
        <me:pop ref="Altamine1">3.83707e-11</me:pop>
        <me:pop ref="RC1.log">5.22548e-06</me:pop>
        <me:pop ref="Ring1.log">2.91471e-09</me:pop>
        <me:pop ref="Formamide1">0.0016018</me:pop>
        <me:pop ref="Formaldehyde.log">0.00195626</me:pop>
      </me:population>
      <me:population time="7.94328e-05" logTime="-4.1">
        <me:pop ref="CH2OO.log">0.995517</me:pop>
        <me:pop ref="APC">5.75606e-14</me:pop>
        <me:pop ref="Altamine1">3.83361e-11</me:pop>
        <me:pop ref="RC1.log">5.23714e-06</me:pop>
        <me:pop ref="Ring1.log">2.9121e-09</me:pop>
        <me:pop ref="Formamide1">0.00201605</me:pop>
        <me:pop ref="Formaldehyde.log">0.00246215</me:pop>
      </me:population>
      <me:population time="0.0001" logTime="-4">
        <me:pop ref="CH2OO.log">0.994359</me:pop>
        <me:pop ref="APC">5.74941e-14</me:pop>
        <me:pop ref="Altamine1">3.82917e-11</me:pop>
        <me:pop ref="RC1.log">5.23548e-06</me:pop>
        <me:pop ref="Ring1.log">2.90873e-09</me:pop>
        <me:pop ref="Formamide1">0.00253702</me:pop>
        <me:pop ref="Formaldehyde.log">0.00309838</me:pop>
      </me:population>
      <me:population time="0.000125893" logTime="-3.9">
        <me:pop ref="CH2OO.log">0.992904</me:pop>
        <me:pop ref="APC">5.74101e-14</me:pop>
        <me:pop ref="Altamine1">3.82357e-11</me:pop>
        <me:pop ref="RC1.log">5.22863e-06</me:pop>
        <me:pop ref="Ring1.log">2.90448e-09</me:pop>
        <me:pop ref="Formamide1">0.00319203</me:pop>
        <me:pop ref="Formaldehyde.log">0.00389829</me:pop>
      </me:population>
      <me:population time="0.000158489" logTime="-3.8">
        <me:pop ref="CH2OO.log">0.991076</me:pop>
        <me:pop ref="APC">5.73043e-14</me:pop>
        <me:pop ref="Altamine1">3.81652e-11</me:pop>
        <me:pop ref="RC1.log">5.21909e-06</me:pop>
        <me:pop ref="Ring1.log">2.89913e-09</me:pop>
        <me:pop ref="Formamide1">0.00401527</me:pop>
        <me:pop ref="Formaldehyde.log">0.00490365</me:pop>
      </me:population>
      <me:population time="0.000199526" logTime="-3.7">
        <me:pop ref="CH2OO.log">0.988779</me:pop>
        <me:pop ref="APC">5.71715e-14</me:pop>
        <me:pop ref="Altamine1">3.80767e-11</me:pop>
        <me:pop ref="RC1.log">5.207e-06</me:pop>
        <me:pop ref="Ring1.log">2.89241e-09</me:pop>
        <me:pop ref="Formamide1">0.00504951</me:pop>
        <me:pop ref="Formaldehyde.log">0.0061667</me:pop>
      </me:population>
      <me:population time="0.000251189" logTime="-3.6">
        <me:pop ref="CH2OO.log">0.985894</me:pop>
        <me:pop ref="APC">5.70047e-14</me:pop>
        <me:pop ref="Altamine1">3.79656e-11</me:pop>
        <me:pop ref="RC1.log">5.19181e-06</me:pop>
        <me:pop ref="Ring1.log">2.88398e-09</me:pop>
        <me:pop ref="Formamide1">0.00634814</me:pop>
        <me:pop ref="Formaldehyde.log">0.00775262</me:pop>
      </me:population>
      <me:population time="0.000316228" logTime="-3.5">
        <me:pop ref="CH2OO.log">0.982275</me:pop>
        <me:pop ref="APC">5.67954e-14</me:pop>
        <me:pop ref="Altamine1">3.78261e-11</me:pop>
        <me:pop ref="RC1.log">5.17274e-06</me:pop>
        <me:pop ref="Ring1.log">2.87339e-09</me:pop>
        <me:pop ref="Formamide1">0.00797763</me:pop>
        <me:pop ref="Formaldehyde.log">0.00974259</me:pop>
      </me:population>
      <me:population time="0.000398107" logTime="-3.4">
        <me:pop ref="CH2OO.log">0.977737</me:pop>
        <me:pop ref="APC">5.65331e-14</me:pop>
        <me:pop ref="Altamine1">3.76513e-11</me:pop>
        <me:pop ref="RC1.log">5.14885e-06</me:pop>
        <me:pop ref="Ring1.log">2.86012e-09</me:pop>
        <me:pop ref="Formamide1">0.0100205</me:pop>
        <me:pop ref="Formaldehyde.log">0.0122374</me:pop>
      </me:population>
      <me:population time="0.000501187" logTime="-3.3">
        <me:pop ref="CH2OO.log">0.972054</me:pop>
        <me:pop ref="APC">5.62045e-14</me:pop>
        <me:pop ref="Altamine1">3.74323e-11</me:pop>
        <me:pop ref="RC1.log">5.11892e-06</me:pop>
        <me:pop ref="Ring1.log">2.84349e-09</me:pop>
        <me:pop ref="Formamide1">0.012579</me:pop>
        <me:pop ref="Formaldehyde.log">0.0153619</me:pop>
      </me:population>
      <me:population time="0.000630957" logTime="-3.2">
        <me:pop ref="CH2OO.log">0.964947</me:pop>
        <me:pop ref="APC">5.57935e-14</me:pop>
        <me:pop ref="Altamine1">3.71585e-11</me:pop>
        <me:pop ref="RC1.log">5.08149e-06</me:pop>
        <me:pop ref="Ring1.log">2.8227e-09</me:pop>
        <me:pop ref="Formamide1">0.0157787</me:pop>
        <me:pop ref="Formaldehyde.log">0.0192695</me:pop>
      </me:population>
      <me:population time="0.000794328" logTime="-3.1">
        <me:pop ref="CH2OO.log">0.956073</me:pop>
        <me:pop ref="APC">5.52805e-14</me:pop>
        <me:pop ref="Altamine1">3.68166e-11</me:pop>
        <me:pop ref="RC1.log">5.03476e-06</me:pop>
        <me:pop ref="Ring1.log">2.79674e-09</me:pop>
        <me:pop ref="Formamide1">0.0197738</me:pop>
        <me:pop ref="Formaldehyde.log">0.0241483</me:pop>
      </me:population>
      <me:population time="0.001" logTime="-3">
        <me:pop ref="CH2OO.log">0.945017</me:pop>
        <me:pop ref="APC">5.46412e-14</me:pop>
        <me:pop ref="Altamine1">3.63906e-11</me:pop>
        <me:pop ref="RC1.log">4.97654e-06</me:pop>
        <me:pop ref="Ring1.log">2.76441e-09</me:pop>
        <me:pop ref="Formamide1">0.024751</me:pop>
        <me:pop ref="Formaldehyde.log">0.0302267</me:pop>
      </me:population>
      <me:population time="0.00125893" logTime="-2.9">
        <me:pop ref="CH2OO.log">0.931281</me:pop>
        <me:pop ref="APC">5.3847e-14</me:pop>
        <me:pop ref="Altamine1">3.58613e-11</me:pop>
        <me:pop ref="RC1.log">4.90421e-06</me:pop>
        <me:pop ref="Ring1.log">2.72422e-09</me:pop>
        <me:pop ref="Formamide1">0.0309352</me:pop>
        <me:pop ref="Formaldehyde.log">0.037779</me:pop>
      </me:population>
      <me:population time="0.00158489" logTime="-2.8">
        <me:pop ref="CH2OO.log">0.914271</me:pop>
        <me:pop ref="APC">5.28635e-14</me:pop>
        <me:pop ref="Altamine1">3.5206e-11</me:pop>
        <me:pop ref="RC1.log">4.81463e-06</me:pop>
        <me:pop ref="Ring1.log">2.67447e-09</me:pop>
        <me:pop ref="Formamide1">0.038593</me:pop>
        <me:pop ref="Formaldehyde.log">0.0471309</me:pop>
      </me:population>
      <me:population time="0.00199526" logTime="-2.7">
        <me:pop ref="CH2OO.log">0.893299</me:pop>
        <me:pop ref="APC">5.16508e-14</me:pop>
        <me:pop ref="Altamine1">3.43979e-11</me:pop>
        <me:pop ref="RC1.log">4.70419e-06</me:pop>
        <me:pop ref="Ring1.log">2.61312e-09</me:pop>
        <me:pop ref="Formamide1">0.048035</me:pop>
        <me:pop ref="Formaldehyde.log">0.0586618</me:pop>
      </me:population>
      <me:population time="0.00251189" logTime="-2.6">
        <me:pop ref="CH2OO.log">0.867578</me:pop>
        <me:pop ref="APC">5.01637e-14</me:pop>
        <me:pop ref="Altamine1">3.34069e-11</me:pop>
        <me:pop ref="RC1.log">4.56874e-06</me:pop>
        <me:pop ref="Ring1.log">2.53788e-09</me:pop>
        <me:pop ref="Formamide1">0.0596145</me:pop>
        <me:pop ref="Formaldehyde.log">0.0728029</me:pop>
      </me:population>
      <me:population time="0.00316228" logTime="-2.5">
        <me:pop ref="CH2OO.log">0.836248</me:pop>
        <me:pop ref="APC">4.83522e-14</me:pop>
        <me:pop ref="Altamine1">3.21997e-11</me:pop>
        <me:pop ref="RC1.log">4.40376e-06</me:pop>
        <me:pop ref="Ring1.log">2.44624e-09</me:pop>
        <me:pop ref="Formamide1">0.0737192</me:pop>
        <me:pop ref="Formaldehyde.log">0.090028</me:pop>
      </me:population>
      <me:population time="0.00398107" logTime="-2.4">
        <me:pop ref="CH2OO.log">0.79841</me:pop>
        <me:pop ref="APC">4.61643e-14</me:pop>
        <me:pop ref="Altamine1">3.07419e-11</me:pop>
        <me:pop ref="RC1.log">4.2045e-06</me:pop>
        <me:pop ref="Ring1.log">2.33556e-09</me:pop>
        <me:pop ref="Formamide1">0.0907541</me:pop>
        <me:pop ref="Formaldehyde.log">0.110831</me:pop>
      </me:population>
      <me:population time="0.00501187" logTime="-2.3">
        <me:pop ref="CH2OO.log">0.7532</me:pop>
        <me:pop ref="APC">4.35503e-14</me:pop>
        <me:pop ref="Altamine1">2.89999e-11</me:pop>
        <me:pop ref="RC1.log">3.96642e-06</me:pop>
        <me:pop ref="Ring1.log">2.20331e-09</me:pop>
        <me:pop ref="Formamide1">0.111108</me:pop>
        <me:pop ref="Formaldehyde.log">0.135688</me:pop>
      </me:population>
      <me:population time="0.00630957" logTime="-2.2">
        <me:pop ref="CH2OO.log">0.699905</me:pop>
        <me:pop ref="APC">4.04688e-14</me:pop>
        <me:pop ref="Altamine1">2.69465e-11</me:pop>
        <me:pop ref="RC1.log">3.68576e-06</me:pop>
        <me:pop ref="Ring1.log">2.04741e-09</me:pop>
        <me:pop ref="Formamide1">0.135101</me:pop>
        <me:pop ref="Formaldehyde.log">0.16499</me:pop>
      </me:population>
      <me:population time="0.00794328" logTime="-2.1">
        <me:pop ref="CH2OO.log">0.63814</me:pop>
        <me:pop ref="APC">3.68975e-14</me:pop>
        <me:pop ref="Altamine1">2.45667e-11</me:pop>
        <me:pop ref="RC1.log">3.3605e-06</me:pop>
        <me:pop ref="Ring1.log">1.86674e-09</me:pop>
        <me:pop ref="Formamide1">0.162908</me:pop>
        <me:pop ref="Formaldehyde.log">0.198948</me:pop>
      </me:population>
      <me:population time="0.01" logTime="-2">
        <me:pop ref="CH2OO.log">0.568073</me:pop>
        <me:pop ref="APC">3.28462e-14</me:pop>
        <me:pop ref="Altamine1">2.1867e-11</me:pop>
        <me:pop ref="RC1.log">2.99152e-06</me:pop>
        <me:pop ref="Ring1.log">1.66178e-09</me:pop>
        <me:pop ref="Formamide1">0.194453</me:pop>
        <me:pop ref="Formaldehyde.log">0.237471</me:pop>
      </me:population>
      <me:population time="0.0125893" logTime="-1.9">
        <me:pop ref="CH2OO.log">0.490697</me:pop>
        <me:pop ref="APC">2.83723e-14</me:pop>
        <me:pop ref="Altamine1">1.88857e-11</me:pop>
        <me:pop ref="RC1.log">2.58405e-06</me:pop>
        <me:pop ref="Ring1.log">1.43544e-09</me:pop>
        <me:pop ref="Formamide1">0.229288</me:pop>
        <me:pop ref="Formaldehyde.log">0.280013</me:pop>
      </me:population>
      <me:population time="0.0158489" logTime="-1.8">
        <me:pop ref="CH2OO.log">0.408091</me:pop>
        <me:pop ref="APC">2.3596e-14</me:pop>
        <me:pop ref="Altamine1">1.57029e-11</me:pop>
        <me:pop ref="RC1.log">2.14904e-06</me:pop>
        <me:pop ref="Ring1.log">1.19381e-09</me:pop>
        <me:pop ref="Formamide1">0.266477</me:pop>
        <me:pop ref="Formaldehyde.log">0.325429</me:pop>
      </me:population>
      <me:population time="0.0199526" logTime="-1.7">
        <me:pop ref="CH2OO.log">0.323573</me:pop>
        <me:pop ref="APC">1.87091e-14</me:pop>
        <me:pop ref="Altamine1">1.24465e-11</me:pop>
        <me:pop ref="RC1.log">1.70396e-06</me:pop>
        <me:pop ref="Ring1.log">9.4658e-10</me:pop>
        <me:pop ref="Formamide1">0.304528</me:pop>
        <me:pop ref="Formaldehyde.log">0.371898</me:pop>
      </me:population>
      <me:population time="0.0251189" logTime="-1.6">
        <me:pop ref="CH2OO.log">0.241597</me:pop>
        <me:pop ref="APC">1.39692e-14</me:pop>
        <me:pop ref="Altamine1">9.28795e-12</me:pop>
        <me:pop ref="RC1.log">1.27227e-06</me:pop>
        <me:pop ref="Ring1.log">7.06787e-10</me:pop>
        <me:pop ref="Formamide1">0.341434</me:pop>
        <me:pop ref="Formaldehyde.log">0.416968</me:pop>
      </me:population>
      <me:population time="0.0316228" logTime="-1.5">
        <me:pop ref="CH2OO.log">0.167247</me:pop>
        <me:pop ref="APC">9.67029e-15</me:pop>
        <me:pop ref="Altamine1">6.42326e-12</me:pop>
        <me:pop ref="RC1.log">8.80739e-07</me:pop>
        <me:pop ref="Ring1.log">4.89301e-10</me:pop>
        <me:pop ref="Formamide1">0.374906</me:pop>
        <me:pop ref="Formaldehyde.log">0.457846</me:pop>
      </me:population>
      <me:population time="0.0398107" logTime="-1.4">
        <me:pop ref="CH2OO.log">0.105261</me:pop>
        <me:pop ref="APC">6.08622e-15</me:pop>
        <me:pop ref="Altamine1">4.03494e-12</me:pop>
        <me:pop ref="RC1.log">5.54313e-07</me:pop>
        <me:pop ref="Ring1.log">3.07981e-10</me:pop>
        <me:pop ref="Formamide1">0.402813</me:pop>
        <me:pop ref="Formaldehyde.log">0.491926</me:pop>
      </me:population>
      <me:population time="0.0501187" logTime="-1.3">
        <me:pop ref="CH2OO.log">0.0587634</me:pop>
        <me:pop ref="APC">3.39772e-15</me:pop>
        <me:pop ref="Altamine1">2.24341e-12</me:pop>
        <me:pop ref="RC1.log">3.09453e-07</me:pop>
        <me:pop ref="Ring1.log">1.71969e-10</me:pop>
        <me:pop ref="Formamide1">0.423746</me:pop>
        <me:pop ref="Formaldehyde.log">0.51749</me:pop>
      </me:population>
      <me:population time="0.0630957" logTime="-1.2">
        <me:pop ref="CH2OO.log">0.0282097</me:pop>
        <me:pop ref="APC">1.63109e-15</me:pop>
        <me:pop ref="Altamine1">1.06617e-12</me:pop>
        <me:pop ref="RC1.log">1.48555e-07</me:pop>
        <me:pop ref="Ring1.log">8.25941e-11</me:pop>
        <me:pop ref="Formamide1">0.437501</me:pop>
        <me:pop ref="Formaldehyde.log">0.534289</me:pop>
      </me:population>
      <me:population time="0.0794328" logTime="-1.1">
        <me:pop ref="CH2OO.log">0.0111987</me:pop>
        <me:pop ref="APC">6.47511e-16</me:pop>
        <me:pop ref="Altamine1">4.10745e-13</me:pop>
        <me:pop ref="RC1.log">5.89732e-08</me:pop>
        <me:pop ref="Ring1.log">3.28342e-11</me:pop>
        <me:pop ref="Formamide1">0.44516</me:pop>
        <me:pop ref="Formaldehyde.log">0.543641</me:pop>
      </me:population>
      <me:population time="0.1" logTime="-1">
        <me:pop ref="CH2OO.log">0.00349983</me:pop>
        <me:pop ref="APC">2.02361e-16</me:pop>
        <me:pop ref="Altamine1">1.1411e-13</me:pop>
        <me:pop ref="RC1.log">1.84304e-08</me:pop>
        <me:pop ref="Ring1.log">1.03138e-11</me:pop>
        <me:pop ref="Formamide1">0.448626</me:pop>
        <me:pop ref="Formaldehyde.log">0.547874</me:pop>
      </me:population>
      <me:population time="0.125893" logTime="-0.9">
        <me:pop ref="CH2OO.log">0.000809353</me:pop>
        <me:pop ref="APC">4.67971e-17</me:pop>
        <me:pop ref="Altamine1">1.04464e-14</me:pop>
        <me:pop ref="RC1.log">4.26212e-09</me:pop>
        <me:pop ref="Ring1.log">2.44374e-12</me:pop>
        <me:pop ref="Formamide1">0.449837</me:pop>
        <me:pop ref="Formaldehyde.log">0.549353</me:pop>
      </me:population>
      <me:population time="0.158489" logTime="-0.8">
        <me:pop ref="CH2OO.log">0.000128108</me:pop>
        <me:pop ref="APC">7.40725e-18</me:pop>
        <me:pop ref="Altamine1">-1.58019e-14</me:pop>
        <me:pop ref="RC1.log">6.74628e-10</me:pop>
        <me:pop ref="Ring1.log">4.50985e-13</me:pop>
        <me:pop ref="Formamide1">0.450144</me:pop>
        <me:pop ref="Formaldehyde.log">0.549728</me:pop>
      </me:population>
      <me:population time="0.199526" logTime="-0.7">
        <me:pop ref="CH2OO.log">1.25814e-05</me:pop>
        <me:pop ref="APC">7.27461e-19</me:pop>
        <me:pop ref="Altamine1">-2.02531e-14</me:pop>
        <me:pop ref="RC1.log">6.62548e-11</me:pop>
        <me:pop ref="Ring1.log">1.13051e-13</me:pop>
        <me:pop ref="Formamide1">0.450196</me:pop>
        <me:pop ref="Formaldehyde.log">0.549792</me:pop>
      </me:population>
      <me:population time="0.251189" logTime="-0.6">
        <me:pop ref="CH2OO.log">6.77524e-07</me:pop>
        <me:pop ref="APC">3.91747e-20</me:pop>
        <me:pop ref="Altamine1">-2.07118e-14</me:pop>
        <me:pop ref="RC1.log">3.5679e-12</me:pop>
        <me:pop ref="Ring1.log">7.82302e-14</me:pop>
        <me:pop ref="Formamide1">0.450201</me:pop>
        <me:pop ref="Formaldehyde.log">0.549798</me:pop>
      </me:population>
      <me:population time="0.316228" logTime="-0.5">
        <me:pop ref="CH2OO.log">1.71236e-08</me:pop>
        <me:pop ref="APC">9.90092e-22</me:pop>
        <me:pop ref="Altamine1">-2.07372e-14</me:pop>
        <me:pop ref="RC1.log">9.01743e-14</me:pop>
        <me:pop ref="Ring1.log">7.62984e-14</me:pop>
        <me:pop ref="Formamide1">0.450202</me:pop>
        <me:pop ref="Formaldehyde.log">0.549798</me:pop>
      </me:population>
      <me:population time="0.398107" logTime="-0.4">
        <me:pop ref="CH2OO.log">1.66984e-10</me:pop>
        <me:pop ref="APC">9.65508e-24</me:pop>
        <me:pop ref="Altamine1">-2.07379e-14</me:pop>
        <me:pop ref="RC1.log">8.79353e-16</me:pop>
        <me:pop ref="Ring1.log">7.62488e-14</me:pop>
        <me:pop ref="Formamide1">0.450202</me:pop>
        <me:pop ref="Formaldehyde.log">0.549798</me:pop>
      </me:population>
      <me:population time="0.501187" logTime="-0.3">
        <me:pop ref="CH2OO.log">4.90996e-13</me:pop>
        <me:pop ref="APC">2.83895e-26</me:pop>
        <me:pop ref="Altamine1">-2.07379e-14</me:pop>
        <me:pop ref="RC1.log">2.58563e-18</me:pop>
        <me:pop ref="Ring1.log">7.62483e-14</me:pop>
        <me:pop ref="Formamide1">0.450202</me:pop>
        <me:pop ref="Formaldehyde.log">0.549798</me:pop>
      </me:population>
      <me:population time="0.630957" logTime="-0.2">
        <me:pop ref="CH2OO.log">3.19143e-16</me:pop>
        <me:pop ref="APC">1.84529e-29</me:pop>
        <me:pop ref="Altamine1">-2.07379e-14</me:pop>
        <me:pop ref="RC1.log">1.68063e-21</me:pop>
        <me:pop ref="Ring1.log">7.62483e-14</me:pop>
        <me:pop ref="Formamide1">0.450202</me:pop>
        <me:pop ref="Formaldehyde.log">0.549798</me:pop>
      </me:population>
      <me:population time="0.794328" logTime="-0.1">
        <me:pop ref="CH2OO.log">3.10222e-20</me:pop>
        <me:pop ref="APC">1.79372e-33</me:pop>
        <me:pop ref="Altamine1">-2.07379e-14</me:pop>
        <me:pop ref="RC1.log">1.63366e-25</me:pop>
        <me:pop ref="Ring1.log">7.62483e-14</me:pop>
        <me:pop ref="Formamide1">0.450202</me:pop>
        <me:pop ref="Formaldehyde.log">0.549798</me:pop>
      </me:population>
      <me:population time="1" logTime="0">
        <me:pop ref="CH2OO.log">2.75722e-25</me:pop>
        <me:pop ref="APC">1.59421e-38</me:pop>
        <me:pop ref="Altamine1">-2.07379e-14</me:pop>
        <me:pop ref="RC1.log">1.45198e-30</me:pop>
        <me:pop ref="Ring1.log">7.62483e-14</me:pop>
        <me:pop ref="Formamide1">0.450202</me:pop>
        <me:pop ref="Formaldehyde.log">0.549798</me:pop>
      </me:population>
      <me:population time="1.25893" logTime="0.1">
        <me:pop ref="CH2OO.log">1.20611e-31</me:pop>
        <me:pop ref="APC">-2.03251e-43</me:pop>
        <me:pop ref="Altamine1">-2.07379e-14</me:pop>
        <me:pop ref="RC1.log">6.35147e-37</me:pop>
        <me:pop ref="Ring1.log">7.62483e-14</me:pop>
        <me:pop ref="Formamide1">0.450202</me:pop>
        <me:pop ref="Formaldehyde.log">0.549798</me:pop>
      </me:population>
      <me:population time="1.58489" logTime="0.2">
        <me:pop ref="CH2OO.log">1.19061e-39</me:pop>
        <me:pop ref="APC">-2.10225e-43</me:pop>
        <me:pop ref="Altamine1">-2.07379e-14</me:pop>
        <me:pop ref="RC1.log">6.26988e-45</me:pop>
        <me:pop ref="Ring1.log">7.62483e-14</me:pop>
        <me:pop ref="Formamide1">0.450202</me:pop>
        <me:pop ref="Formaldehyde.log">0.549798</me:pop>
      </me:population>
      <me:population time="1.99526" logTime="0.3">
        <me:pop ref="CH2OO.log">9.93801e-50</me:pop>
        <me:pop ref="APC">-2.10225e-43</me:pop>
        <me:pop ref="Altamine1">-2.07379e-14</me:pop>
        <me:pop ref="RC1.log">5.23344e-55</me:pop>
        <me:pop ref="Ring1.log">7.62483e-14</me:pop>
        <me:pop ref="Formamide1">0.450202</me:pop>
        <me:pop ref="Formaldehyde.log">0.549798</me:pop>
      </me:population>
      <me:population time="2.51189" logTime="0.4">
        <me:pop ref="CH2OO.log">1.0837e-61</me:pop>
        <me:pop ref="APC">-2.10225e-43</me:pop>
        <me:pop ref="Altamine1">-2.07379e-14</me:pop>
        <me:pop ref="RC1.log">8.67221e-66</me:pop>
        <me:pop ref="Ring1.log">7.62483e-14</me:pop>
        <me:pop ref="Formamide1">0.450202</me:pop>
        <me:pop ref="Formaldehyde.log">0.549798</me:pop>
      </me:population>
      <me:population time="3.16228" logTime="0.5">
        <me:pop ref="CH2OO.log">8.7988e-62</me:pop>
        <me:pop ref="APC">-2.10225e-43</me:pop>
        <me:pop ref="Altamine1">-2.07379e-14</me:pop>
        <me:pop ref="RC1.log">8.56487e-66</me:pop>
        <me:pop ref="Ring1.log">7.62483e-14</me:pop>
        <me:pop ref="Formamide1">0.450202</me:pop>
        <me:pop ref="Formaldehyde.log">0.549798</me:pop>
      </me:population>
      <me:population time="3.98107" logTime="0.6">
        <me:pop ref="CH2OO.log">8.7988e-62</me:pop>
        <me:pop ref="APC">-2.10225e-43</me:pop>
        <me:pop ref="Altamine1">-2.07379e-14</me:pop>
        <me:pop ref="RC1.log">8.56487e-66</me:pop>
        <me:pop ref="Ring1.log">7.62483e-14</me:pop>
        <me:pop ref="Formamide1">0.450202</me:pop>
        <me:pop ref="Formaldehyde.log">0.549798</me:pop>
      </me:population>
      <me:population time="5.01187" logTime="0.7">
        <me:pop ref="CH2OO.log">8.7988e-62</me:pop>
        <me:pop ref="APC">-2.10225e-43</me:pop>
        <me:pop ref="Altamine1">-2.07379e-14</me:pop>
        <me:pop ref="RC1.log">8.56487e-66</me:pop>
        <me:pop ref="Ring1.log">7.62483e-14</me:pop>
        <me:pop ref="Formamide1">0.450202</me:pop>
        <me:pop ref="Formaldehyde.log">0.549798</me:pop>
      </me:population>
      <me:population time="6.30957" logTime="0.8">
        <me:pop ref="CH2OO.log">8.7988e-62</me:pop>
        <me:pop ref="APC">-2.10225e-43</me:pop>
        <me:pop ref="Altamine1">-2.07379e-14</me:pop>
        <me:pop ref="RC1.log">8.56487e-66</me:pop>
        <me:pop ref="Ring1.log">7.62483e-14</me:pop>
        <me:pop ref="Formamide1">0.450202</me:pop>
        <me:pop ref="Formaldehyde.log">0.549798</me:pop>
      </me:population>
      <me:population time="7.94328" logTime="0.9">
        <me:pop ref="CH2OO.log">8.7988e-62</me:pop>
        <me:pop ref="APC">-2.10225e-43</me:pop>
        <me:pop ref="Altamine1">-2.07379e-14</me:pop>
        <me:pop ref="RC1.log">8.56487e-66</me:pop>
        <me:pop ref="Ring1.log">7.62483e-14</me:pop>
        <me:pop ref="Formamide1">0.450202</me:pop>
        <me:pop ref="Formaldehyde.log">0.549798</me:pop>
      </me:population>
      <me:population time="10" logTime="1">
        <me:pop ref="CH2OO.log">8.7988e-62</me:pop>
        <me:pop ref="APC">-2.10225e-43</me:pop>
        <me:pop ref="Altamine1">-2.07379e-14</me:pop>
        <me:pop ref="RC1.log">8.56487e-66</me:pop>
        <me:pop ref="Ring1.log">7.62483e-14</me:pop>
        <me:pop ref="Formamide1">0.450202</me:pop>
        <me:pop ref="Formaldehyde.log">0.549798</me:pop>
      </me:population>
      <me:population time="12.5893" logTime="1.1">
        <me:pop ref="CH2OO.log">8.7988e-62</me:pop>
        <me:pop ref="APC">-2.10225e-43</me:pop>
        <me:pop ref="Altamine1">-2.07379e-14</me:pop>
        <me:pop ref="RC1.log">8.56487e-66</me:pop>
        <me:pop ref="Ring1.log">7.62483e-14</me:pop>
        <me:pop ref="Formamide1">0.450202</me:pop>
        <me:pop ref="Formaldehyde.log">0.549798</me:pop>
      </me:population>
      <me:population time="15.8489" logTime="1.2">
        <me:pop ref="CH2OO.log">8.7988e-62</me:pop>
        <me:pop ref="APC">-2.10225e-43</me:pop>
        <me:pop ref="Altamine1">-2.07379e-14</me:pop>
        <me:pop ref="RC1.log">8.56487e-66</me:pop>
        <me:pop ref="Ring1.log">7.62483e-14</me:pop>
        <me:pop ref="Formamide1">0.450202</me:pop>
        <me:pop ref="Formaldehyde.log">0.549798</me:pop>
      </me:population>
      <me:population time="19.9526" logTime="1.3">
        <me:pop ref="CH2OO.log">8.7988e-62</me:pop>
        <me:pop ref="APC">-2.10225e-43</me:pop>
        <me:pop ref="Altamine1">-2.07379e-14</me:pop>
        <me:pop ref="RC1.log">8.56487e-66</me:pop>
        <me:pop ref="Ring1.log">7.62483e-14</me:pop>
        <me:pop ref="Formamide1">0.450202</me:pop>
        <me:pop ref="Formaldehyde.log">0.549798</me:pop>
      </me:population>
      <me:population time="25.1189" logTime="1.4">
        <me:pop ref="CH2OO.log">8.7988e-62</me:pop>
        <me:pop ref="APC">-2.10225e-43</me:pop>
        <me:pop ref="Altamine1">-2.07379e-14</me:pop>
        <me:pop ref="RC1.log">8.56487e-66</me:pop>
        <me:pop ref="Ring1.log">7.62483e-14</me:pop>
        <me:pop ref="Formamide1">0.450202</me:pop>
        <me:pop ref="Formaldehyde.log">0.549798</me:pop>
      </me:population>
      <me:population time="31.6228" logTime="1.5">
        <me:pop ref="CH2OO.log">8.7988e-62</me:pop>
        <me:pop ref="APC">-2.10225e-43</me:pop>
        <me:pop ref="Altamine1">-2.07379e-14</me:pop>
        <me:pop ref="RC1.log">8.56487e-66</me:pop>
        <me:pop ref="Ring1.log">7.62483e-14</me:pop>
        <me:pop ref="Formamide1">0.450202</me:pop>
        <me:pop ref="Formaldehyde.log">0.549798</me:pop>
      </me:population>
      <me:population time="39.8107" logTime="1.6">
        <me:pop ref="CH2OO.log">8.7988e-62</me:pop>
        <me:pop ref="APC">-2.10225e-43</me:pop>
        <me:pop ref="Altamine1">-2.07379e-14</me:pop>
        <me:pop ref="RC1.log">8.56487e-66</me:pop>
        <me:pop ref="Ring1.log">7.62483e-14</me:pop>
        <me:pop ref="Formamide1">0.450202</me:pop>
        <me:pop ref="Formaldehyde.log">0.549798</me:pop>
      </me:population>
      <me:population time="50.1187" logTime="1.7">
        <me:pop ref="CH2OO.log">8.7988e-62</me:pop>
        <me:pop ref="APC">-2.10225e-43</me:pop>
        <me:pop ref="Altamine1">-2.07379e-14</me:pop>
        <me:pop ref="RC1.log">8.56487e-66</me:pop>
        <me:pop ref="Ring1.log">7.62483e-14</me:pop>
        <me:pop ref="Formamide1">0.450202</me:pop>
        <me:pop ref="Formaldehyde.log">0.549798</me:pop>
      </me:population>
      <me:population time="63.0957" logTime="1.8">
        <me:pop ref="CH2OO.log">8.7988e-62</me:pop>
        <me:pop ref="APC">-2.10225e-43</me:pop>
        <me:pop ref="Altamine1">-2.07379e-14</me:pop>
        <me:pop ref="RC1.log">8.56487e-66</me:pop>
        <me:pop ref="Ring1.log">7.62483e-14</me:pop>
        <me:pop ref="Formamide1">0.450202</me:pop>
        <me:pop ref="Formaldehyde.log">0.549798</me:pop>
      </me:population>
      <me:population time="79.4328" logTime="1.9">
        <me:pop ref="CH2OO.log">8.7988e-62</me:pop>
        <me:pop ref="APC">-2.10225e-43</me:pop>
        <me:pop ref="Altamine1">-2.07379e-14</me:pop>
        <me:pop ref="RC1.log">8.56487e-66</me:pop>
        <me:pop ref="Ring1.log">7.62483e-14</me:pop>
        <me:pop ref="Formamide1">0.450202</me:pop>
        <me:pop ref="Formaldehyde.log">0.549798</me:pop>
      </me:population>
      <me:population time="100" logTime="2">
        <me:pop ref="CH2OO.log">8.7988e-62</me:pop>
        <me:pop ref="APC">-2.10225e-43</me:pop>
        <me:pop ref="Altamine1">-2.07379e-14</me:pop>
        <me:pop ref="RC1.log">8.56487e-66</me:pop>
        <me:pop ref="Ring1.log">7.62483e-14</me:pop>
        <me:pop ref="Formamide1">0.450202</me:pop>
        <me:pop ref="Formaldehyde.log">0.549798</me:pop>
      </me:population>
      <me:population time="125.893" logTime="2.1">
        <me:pop ref="CH2OO.log">8.7988e-62</me:pop>
        <me:pop ref="APC">-2.10225e-43</me:pop>
        <me:pop ref="Altamine1">-2.07379e-14</me:pop>
        <me:pop ref="RC1.log">8.56487e-66</me:pop>
        <me:pop ref="Ring1.log">7.62483e-14</me:pop>
        <me:pop ref="Formamide1">0.450202</me:pop>
        <me:pop ref="Formaldehyde.log">0.549798</me:pop>
      </me:population>
      <me:population time="158.489" logTime="2.2">
        <me:pop ref="CH2OO.log">8.7988e-62</me:pop>
        <me:pop ref="APC">-2.10225e-43</me:pop>
        <me:pop ref="Altamine1">-2.07379e-14</me:pop>
        <me:pop ref="RC1.log">8.56487e-66</me:pop>
        <me:pop ref="Ring1.log">7.62483e-14</me:pop>
        <me:pop ref="Formamide1">0.450202</me:pop>
        <me:pop ref="Formaldehyde.log">0.549798</me:pop>
      </me:population>
      <me:population time="199.526" logTime="2.3">
        <me:pop ref="CH2OO.log">8.7988e-62</me:pop>
        <me:pop ref="APC">-2.10225e-43</me:pop>
        <me:pop ref="Altamine1">-2.07379e-14</me:pop>
        <me:pop ref="RC1.log">8.56487e-66</me:pop>
        <me:pop ref="Ring1.log">7.62483e-14</me:pop>
        <me:pop ref="Formamide1">0.450202</me:pop>
        <me:pop ref="Formaldehyde.log">0.549798</me:pop>
      </me:population>
      <me:population time="251.189" logTime="2.4">
        <me:pop ref="CH2OO.log">8.7988e-62</me:pop>
        <me:pop ref="APC">-2.10225e-43</me:pop>
        <me:pop ref="Altamine1">-2.07379e-14</me:pop>
        <me:pop ref="RC1.log">8.56487e-66</me:pop>
        <me:pop ref="Ring1.log">7.62483e-14</me:pop>
        <me:pop ref="Formamide1">0.450202</me:pop>
        <me:pop ref="Formaldehyde.log">0.549798</me:pop>
      </me:population>
      <me:population time="316.228" logTime="2.5">
        <me:pop ref="CH2OO.log">8.7988e-62</me:pop>
        <me:pop ref="APC">-2.10225e-43</me:pop>
        <me:pop ref="Altamine1">-2.07379e-14</me:pop>
        <me:pop ref="RC1.log">8.56487e-66</me:pop>
        <me:pop ref="Ring1.log">7.62483e-14</me:pop>
        <me:pop ref="Formamide1">0.450202</me:pop>
        <me:pop ref="Formaldehyde.log">0.549798</me:pop>
      </me:population>
      <me:population time="398.107" logTime="2.6">
        <me:pop ref="CH2OO.log">8.7988e-62</me:pop>
        <me:pop ref="APC">-2.10225e-43</me:pop>
        <me:pop ref="Altamine1">-2.07379e-14</me:pop>
        <me:pop ref="RC1.log">8.56487e-66</me:pop>
        <me:pop ref="Ring1.log">7.62483e-14</me:pop>
        <me:pop ref="Formamide1">0.450202</me:pop>
        <me:pop ref="Formaldehyde.log">0.549798</me:pop>
      </me:population>
      <me:population time="501.187" logTime="2.7">
        <me:pop ref="CH2OO.log">8.7988e-62</me:pop>
        <me:pop ref="APC">-2.10225e-43</me:pop>
        <me:pop ref="Altamine1">-2.07379e-14</me:pop>
        <me:pop ref="RC1.log">8.56487e-66</me:pop>
        <me:pop ref="Ring1.log">7.62483e-14</me:pop>
        <me:pop ref="Formamide1">0.450202</me:pop>
        <me:pop ref="Formaldehyde.log">0.549798</me:pop>
      </me:population>
      <me:population time="630.957" logTime="2.8">
        <me:pop ref="CH2OO.log">8.7988e-62</me:pop>
        <me:pop ref="APC">-2.10225e-43</me:pop>
        <me:pop ref="Altamine1">-2.07379e-14</me:pop>
        <me:pop ref="RC1.log">8.56487e-66</me:pop>
        <me:pop ref="Ring1.log">7.62483e-14</me:pop>
        <me:pop ref="Formamide1">0.450202</me:pop>
        <me:pop ref="Formaldehyde.log">0.549798</me:pop>
      </me:population>
      <me:population time="794.328" logTime="2.9">
        <me:pop ref="CH2OO.log">8.7988e-62</me:pop>
        <me:pop ref="APC">-2.10225e-43</me:pop>
        <me:pop ref="Altamine1">-2.07379e-14</me:pop>
        <me:pop ref="RC1.log">8.56487e-66</me:pop>
        <me:pop ref="Ring1.log">7.62483e-14</me:pop>
        <me:pop ref="Formamide1">0.450202</me:pop>
        <me:pop ref="Formaldehyde.log">0.549798</me:pop>
      </me:population>
      <me:population time="1000" logTime="3">
        <me:pop ref="CH2OO.log">8.7988e-62</me:pop>
        <me:pop ref="APC">-2.10225e-43</me:pop>
        <me:pop ref="Altamine1">-2.07379e-14</me:pop>
        <me:pop ref="RC1.log">8.56487e-66</me:pop>
        <me:pop ref="Ring1.log">7.62483e-14</me:pop>
        <me:pop ref="Formamide1">0.450202</me:pop>
        <me:pop ref="Formaldehyde.log">0.549798</me:pop>
      </me:population>
      <me:population time="1258.93" logTime="3.1">
        <me:pop ref="CH2OO.log">8.7988e-62</me:pop>
        <me:pop ref="APC">-2.10225e-43</me:pop>
        <me:pop ref="Altamine1">-2.07379e-14</me:pop>
        <me:pop ref="RC1.log">8.56487e-66</me:pop>
        <me:pop ref="Ring1.log">7.62483e-14</me:pop>
        <me:pop ref="Formamide1">0.450202</me:pop>
        <me:pop ref="Formaldehyde.log">0.549798</me:pop>
      </me:population>
      <me:population time="1584.89" logTime="3.2">
        <me:pop ref="CH2OO.log">8.7988e-62</me:pop>
        <me:pop ref="APC">-2.10225e-43</me:pop>
        <me:pop ref="Altamine1">-2.07379e-14</me:pop>
        <me:pop ref="RC1.log">8.56487e-66</me:pop>
        <me:pop ref="Ring1.log">7.62483e-14</me:pop>
        <me:pop ref="Formamide1">0.450202</me:pop>
        <me:pop ref="Formaldehyde.log">0.549798</me:pop>
      </me:population>
      <me:population time="1995.26" logTime="3.3">
        <me:pop ref="CH2OO.log">8.7988e-62</me:pop>
        <me:pop ref="APC">-2.10225e-43</me:pop>
        <me:pop ref="Altamine1">-2.07379e-14</me:pop>
        <me:pop ref="RC1.log">8.56487e-66</me:pop>
        <me:pop ref="Ring1.log">7.62483e-14</me:pop>
        <me:pop ref="Formamide1">0.450202</me:pop>
        <me:pop ref="Formaldehyde.log">0.549798</me:pop>
      </me:population>
      <me:population time="2511.89" logTime="3.4">
        <me:pop ref="CH2OO.log">8.7988e-62</me:pop>
        <me:pop ref="APC">-2.10225e-43</me:pop>
        <me:pop ref="Altamine1">-2.07379e-14</me:pop>
        <me:pop ref="RC1.log">8.56487e-66</me:pop>
        <me:pop ref="Ring1.log">7.62483e-14</me:pop>
        <me:pop ref="Formamide1">0.450202</me:pop>
        <me:pop ref="Formaldehyde.log">0.549798</me:pop>
      </me:population>
      <me:population time="3162.28" logTime="3.5">
        <me:pop ref="CH2OO.log">8.7988e-62</me:pop>
        <me:pop ref="APC">-2.10225e-43</me:pop>
        <me:pop ref="Altamine1">-2.07379e-14</me:pop>
        <me:pop ref="RC1.log">8.56487e-66</me:pop>
        <me:pop ref="Ring1.log">7.62483e-14</me:pop>
        <me:pop ref="Formamide1">0.450202</me:pop>
        <me:pop ref="Formaldehyde.log">0.549798</me:pop>
      </me:population>
      <me:population time="3981.07" logTime="3.6">
        <me:pop ref="CH2OO.log">8.7988e-62</me:pop>
        <me:pop ref="APC">-2.10225e-43</me:pop>
        <me:pop ref="Altamine1">-2.07379e-14</me:pop>
        <me:pop ref="RC1.log">8.56487e-66</me:pop>
        <me:pop ref="Ring1.log">7.62483e-14</me:pop>
        <me:pop ref="Formamide1">0.450202</me:pop>
        <me:pop ref="Formaldehyde.log">0.549798</me:pop>
      </me:population>
      <me:population time="5011.87" logTime="3.7">
        <me:pop ref="CH2OO.log">8.7988e-62</me:pop>
        <me:pop ref="APC">-2.10225e-43</me:pop>
        <me:pop ref="Altamine1">-2.07379e-14</me:pop>
        <me:pop ref="RC1.log">8.56487e-66</me:pop>
        <me:pop ref="Ring1.log">7.62483e-14</me:pop>
        <me:pop ref="Formamide1">0.450202</me:pop>
        <me:pop ref="Formaldehyde.log">0.549798</me:pop>
      </me:population>
      <me:population time="6309.57" logTime="3.8">
        <me:pop ref="CH2OO.log">8.7988e-62</me:pop>
        <me:pop ref="APC">-2.10225e-43</me:pop>
        <me:pop ref="Altamine1">-2.07379e-14</me:pop>
        <me:pop ref="RC1.log">8.56487e-66</me:pop>
        <me:pop ref="Ring1.log">7.62483e-14</me:pop>
        <me:pop ref="Formamide1">0.450202</me:pop>
        <me:pop ref="Formaldehyde.log">0.549798</me:pop>
      </me:population>
      <me:population time="7943.28" logTime="3.9">
        <me:pop ref="CH2OO.log">8.7988e-62</me:pop>
        <me:pop ref="APC">-2.10225e-43</me:pop>
        <me:pop ref="Altamine1">-2.07379e-14</me:pop>
        <me:pop ref="RC1.log">8.56487e-66</me:pop>
        <me:pop ref="Ring1.log">7.62483e-14</me:pop>
        <me:pop ref="Formamide1">0.450202</me:pop>
        <me:pop ref="Formaldehyde.log">0.549798</me:pop>
      </me:population>
      <me:population time="10000" logTime="4">
        <me:pop ref="CH2OO.log">8.7988e-62</me:pop>
        <me:pop ref="APC">-2.10225e-43</me:pop>
        <me:pop ref="Altamine1">-2.07379e-14</me:pop>
        <me:pop ref="RC1.log">8.56487e-66</me:pop>
        <me:pop ref="Ring1.log">7.62483e-14</me:pop>
        <me:pop ref="Formamide1">0.450202</me:pop>
        <me:pop ref="Formaldehyde.log">0.549798</me:pop>
      </me:population>
      <me:population time="12589.3" logTime="4.1">
        <me:pop ref="CH2OO.log">8.7988e-62</me:pop>
        <me:pop ref="APC">-2.10225e-43</me:pop>
        <me:pop ref="Altamine1">-2.07379e-14</me:pop>
        <me:pop ref="RC1.log">8.56487e-66</me:pop>
        <me:pop ref="Ring1.log">7.62483e-14</me:pop>
        <me:pop ref="Formamide1">0.450202</me:pop>
        <me:pop ref="Formaldehyde.log">0.549798</me:pop>
      </me:population>
      <me:population time="15848.9" logTime="4.2">
        <me:pop ref="CH2OO.log">8.7988e-62</me:pop>
        <me:pop ref="APC">-2.10225e-43</me:pop>
        <me:pop ref="Altamine1">-2.07379e-14</me:pop>
        <me:pop ref="RC1.log">8.56487e-66</me:pop>
        <me:pop ref="Ring1.log">7.62483e-14</me:pop>
        <me:pop ref="Formamide1">0.450202</me:pop>
        <me:pop ref="Formaldehyde.log">0.549798</me:pop>
      </me:population>
      <me:population time="19952.6" logTime="4.3">
        <me:pop ref="CH2OO.log">8.7988e-62</me:pop>
        <me:pop ref="APC">-2.10225e-43</me:pop>
        <me:pop ref="Altamine1">-2.07379e-14</me:pop>
        <me:pop ref="RC1.log">8.56487e-66</me:pop>
        <me:pop ref="Ring1.log">7.62483e-14</me:pop>
        <me:pop ref="Formamide1">0.450202</me:pop>
        <me:pop ref="Formaldehyde.log">0.549798</me:pop>
      </me:population>
      <me:population time="25118.9" logTime="4.4">
        <me:pop ref="CH2OO.log">8.7988e-62</me:pop>
        <me:pop ref="APC">-2.10225e-43</me:pop>
        <me:pop ref="Altamine1">-2.07379e-14</me:pop>
        <me:pop ref="RC1.log">8.56487e-66</me:pop>
        <me:pop ref="Ring1.log">7.62483e-14</me:pop>
        <me:pop ref="Formamide1">0.450202</me:pop>
        <me:pop ref="Formaldehyde.log">0.549798</me:pop>
      </me:population>
      <me:population time="31622.8" logTime="4.5">
        <me:pop ref="CH2OO.log">8.7988e-62</me:pop>
        <me:pop ref="APC">-2.10225e-43</me:pop>
        <me:pop ref="Altamine1">-2.07379e-14</me:pop>
        <me:pop ref="RC1.log">8.56487e-66</me:pop>
        <me:pop ref="Ring1.log">7.62483e-14</me:pop>
        <me:pop ref="Formamide1">0.450202</me:pop>
        <me:pop ref="Formaldehyde.log">0.549798</me:pop>
      </me:population>
      <me:population time="39810.7" logTime="4.6">
        <me:pop ref="CH2OO.log">8.7988e-62</me:pop>
        <me:pop ref="APC">-2.10225e-43</me:pop>
        <me:pop ref="Altamine1">-2.07379e-14</me:pop>
        <me:pop ref="RC1.log">8.56487e-66</me:pop>
        <me:pop ref="Ring1.log">7.62483e-14</me:pop>
        <me:pop ref="Formamide1">0.450202</me:pop>
        <me:pop ref="Formaldehyde.log">0.549798</me:pop>
      </me:population>
      <me:population time="50118.7" logTime="4.7">
        <me:pop ref="CH2OO.log">8.7988e-62</me:pop>
        <me:pop ref="APC">-2.10225e-43</me:pop>
        <me:pop ref="Altamine1">-2.07379e-14</me:pop>
        <me:pop ref="RC1.log">8.56487e-66</me:pop>
        <me:pop ref="Ring1.log">7.62483e-14</me:pop>
        <me:pop ref="Formamide1">0.450202</me:pop>
        <me:pop ref="Formaldehyde.log">0.549798</me:pop>
      </me:population>
      <me:population time="63095.7" logTime="4.8">
        <me:pop ref="CH2OO.log">8.7988e-62</me:pop>
        <me:pop ref="APC">-2.10225e-43</me:pop>
        <me:pop ref="Altamine1">-2.07379e-14</me:pop>
        <me:pop ref="RC1.log">8.56487e-66</me:pop>
        <me:pop ref="Ring1.log">7.62483e-14</me:pop>
        <me:pop ref="Formamide1">0.450202</me:pop>
        <me:pop ref="Formaldehyde.log">0.549798</me:pop>
      </me:population>
      <me:population time="79432.8" logTime="4.9">
        <me:pop ref="CH2OO.log">8.7988e-62</me:pop>
        <me:pop ref="APC">-2.10225e-43</me:pop>
        <me:pop ref="Altamine1">-2.07379e-14</me:pop>
        <me:pop ref="RC1.log">8.56487e-66</me:pop>
        <me:pop ref="Ring1.log">7.62483e-14</me:pop>
        <me:pop ref="Formamide1">0.450202</me:pop>
        <me:pop ref="Formaldehyde.log">0.549798</me:pop>
      </me:population>
      <me:population time="100000" logTime="5">
        <me:pop ref="CH2OO.log">8.7988e-62</me:pop>
        <me:pop ref="APC">-2.10225e-43</me:pop>
        <me:pop ref="Altamine1">-2.07379e-14</me:pop>
        <me:pop ref="RC1.log">8.56487e-66</me:pop>
        <me:pop ref="Ring1.log">7.62483e-14</me:pop>
        <me:pop ref="Formamide1">0.450202</me:pop>
        <me:pop ref="Formaldehyde.log">0.549798</me:pop>
      </me:population>
    </me:populationList>
    <me:rateList T="240" conc="4.02354e+16" bathGas="N2" units="s-1">
      <me:firstOrderLoss ref="APC">-101196</me:firstOrderLoss>
      <me:firstOrderLoss ref="Altamine1">-1.96349e-22</me:firstOrderLoss>
      <me:firstOrderLoss ref="CH2OO.log">-56.677</me:firstOrderLoss>
      <me:firstOrderLoss ref="RC1.log">-86289.6</me:firstOrderLoss>
      <me:firstOrderLoss ref="Ring1.log">-1.02927e-15</me:firstOrderLoss>
      <me:firstOrderRate fromRef="APC" toRef="Altamine1" reactionType="isomerization">3.29089e-15</me:firstOrderRate>
      <me:firstOrderRate fromRef="APC" toRef="CH2OO.log" reactionType="isomerization">1.30967e-107</me:firstOrderRate>
      <me:firstOrderRate fromRef="APC" toRef="RC1.log" reactionType="isomerization">7.62418e-110</me:firstOrderRate>
      <me:firstOrderRate fromRef="APC" toRef="Ring1.log" reactionType="isomerization">5.74854e-90</me:firstOrderRate>
      <me:firstOrderRate fromRef="Altamine1" toRef="APC" reactionType="isomerization">1.16845e-24</me:firstOrderRate>
      <me:firstOrderRate fromRef="Altamine1" toRef="CH2OO.log" reactionType="isomerization">3.34358e-117</me:firstOrderRate>
      <me:firstOrderRate fromRef="Altamine1" toRef="RC1.log" reactionType="isomerization">-1.20048e-116</me:firstOrderRate>
      <me:firstOrderRate fromRef="Altamine1" toRef="Ring1.log" reactionType="isomerization">7.74598e-94</me:firstOrderRate>
      <me:firstOrderRate fromRef="CH2OO.log" toRef="APC" reactionType="isomerization">5.83842e-09</me:firstOrderRate>
      <me:firstOrderRate fromRef="CH2OO.log" toRef="Altamine1" reactionType="isomerization">4.19806e-09</me:firstOrderRate>
      <me:firstOrderRate fromRef="CH2OO.log" toRef="RC1.log" reactionType="isomerization">0.454111</me:firstOrderRate>
      <me:firstOrderRate fromRef="CH2OO.log" toRef="Ring1.log" reactionType="isomerization">4.1431e-12</me:firstOrderRate>
      <me:firstOrderRate fromRef="RC1.log" toRef="APC" reactionType="isomerization">1.79929e-06</me:firstOrderRate>
      <me:firstOrderRate fromRef="RC1.log" toRef="Altamine1" reactionType="isomerization">-0.000797933</me:firstOrderRate>
      <me:firstOrderRate fromRef="RC1.log" toRef="CH2OO.log" reactionType="isomerization">24040.1</me:firstOrderRate>
      <me:firstOrderRate fromRef="RC1.log" toRef="Ring1.log" reactionType="isomerization">3.20718e-08</me:firstOrderRate>
      <me:firstOrderRate fromRef="Ring1.log" toRef="APC" reactionType="isomerization">3.8784e-26</me:firstOrderRate>
      <me:firstOrderRate fromRef="Ring1.log" toRef="Altamine1" reactionType="isomerization">1.47189e-20</me:firstOrderRate>
      <me:firstOrderRate fromRef="Ring1.log" toRef="CH2OO.log" reactionType="isomerization">6.27029e-47</me:firstOrderRate>
      <me:firstOrderRate fromRef="Ring1.log" toRef="RC1.log" reactionType="isomerization">9.16876e-48</me:firstOrderRate>
      <me:firstOrderRate fromRef="APC" toRef="Formamide1+CO" reactionType="irreversible">100542</me:firstOrderRate>
      <me:firstOrderRate fromRef="Altamine1" toRef="Formamide1+CO" reactionType="irreversible">1.94768e-22</me:firstOrderRate>
      <me:firstOrderRate fromRef="CH2OO.log" toRef="Formamide1+CO" reactionType="irreversible">25.0265</me:firstOrderRate>
      <me:firstOrderRate fromRef="RC1.log" toRef="Formamide1+CO" reactionType="irreversible">28773</me:firstOrderRate>
      <me:firstOrderRate fromRef="Ring1.log" toRef="Formamide1+CO" reactionType="irreversible">4.94383e-16</me:firstOrderRate>
      <me:firstOrderRate fromRef="APC" toRef="Formaldehyde.log+IsoC1.log" reactionType="irreversible">-1.68319e-100</me:firstOrderRate>
      <me:firstOrderRate fromRef="Altamine1" toRef="Formaldehyde.log+IsoC1.log" reactionType="irreversible">-4.54809e-105</me:firstOrderRate>
      <me:firstOrderRate fromRef="CH2OO.log" toRef="Formaldehyde.log+IsoC1.log" reactionType="irreversible">30.5726</me:firstOrderRate>
      <me:firstOrderRate fromRef="RC1.log" toRef="Formaldehyde.log+IsoC1.log" reactionType="irreversible">33316.2</me:firstOrderRate>
      <me:firstOrderRate fromRef="Ring1.log" toRef="Formaldehyde.log+IsoC1.log" reactionType="irreversible">5.35043e-16</me:firstOrderRate>
    </me:rateList>
    <me:eigenvalueList number="3122" selection="12">
      <me:eigenvalue>-1.50261e+08</me:eigenvalue>
      <me:eigenvalue>-1.38744e+08</me:eigenvalue>
      <me:eigenvalue>-1.28616e+08</me:eigenvalue>
      <me:eigenvalue>-1.20242e+08</me:eigenvalue>
      <me:eigenvalue>-1.1354e+08</me:eigenvalue>
      <me:eigenvalue>-1.0565e+08</me:eigenvalue>
      <me:eigenvalue>-9.02484e+07</me:eigenvalue>
      <me:eigenvalue>-3.85194e+06</me:eigenvalue>
      <me:eigenvalue>-1.95185e+06</me:eigenvalue>
      <me:eigenvalue>-64.0603</me:eigenvalue>
      <me:eigenvalue>-1.29262e-15</me:eigenvalue>
      <me:eigenvalue>-1.96351e-22</me:eigenvalue>
    </me:eigenvalueList>
    <me:populationList T="240" conc="1.60942e+18">
      <me:population time="1e-10" logTime="-10">
        <me:pop ref="CH2OO.log">1</me:pop>
        <me:pop ref="APC">1.79792e-13</me:pop>
        <me:pop ref="Altamine1">3.0596e-11</me:pop>
        <me:pop ref="RC1.log">1.6511e-07</me:pop>
        <me:pop ref="Ring1.log">2.29261e-09</me:pop>
        <me:pop ref="Formamide1">1.40277e-09</me:pop>
        <me:pop ref="Formaldehyde.log">1.56276e-09</me:pop>
      </me:population>
      <me:population time="1.25893e-10" logTime="-9.9">
        <me:pop ref="CH2OO.log">1</me:pop>
        <me:pop ref="APC">1.79851e-13</me:pop>
        <me:pop ref="Altamine1">3.27422e-11</me:pop>
        <me:pop ref="RC1.log">1.66569e-07</me:pop>
        <me:pop ref="Ring1.log">2.45776e-09</me:pop>
        <me:pop ref="Formamide1">1.98171e-09</me:pop>
        <me:pop ref="Formaldehyde.log">2.20869e-09</me:pop>
      </me:population>
      <me:population time="1.58489e-10" logTime="-9.8">
        <me:pop ref="CH2OO.log">1</me:pop>
        <me:pop ref="APC">1.79896e-13</me:pop>
        <me:pop ref="Altamine1">3.43453e-11</me:pop>
        <me:pop ref="RC1.log">1.68309e-07</me:pop>
        <me:pop ref="Ring1.log">2.58352e-09</me:pop>
        <me:pop ref="Formamide1">2.7509e-09</me:pop>
        <me:pop ref="Formaldehyde.log">3.06796e-09</me:pop>
      </me:population>
      <me:population time="1.99526e-10" logTime="-9.7">
        <me:pop ref="CH2OO.log">1</me:pop>
        <me:pop ref="APC">1.79924e-13</me:pop>
        <me:pop ref="Altamine1">3.54278e-11</me:pop>
        <me:pop ref="RC1.log">1.70449e-07</me:pop>
        <me:pop ref="Ring1.log">2.67056e-09</me:pop>
        <me:pop ref="Formamide1">3.75508e-09</me:pop>
        <me:pop ref="Formaldehyde.log">4.19075e-09</me:pop>
      </me:population>
      <me:population time="2.51189e-10" logTime="-9.6">
        <me:pop ref="CH2OO.log">1</me:pop>
        <me:pop ref="APC">1.79941e-13</me:pop>
        <me:pop ref="Altamine1">3.60945e-11</me:pop>
        <me:pop ref="RC1.log">1.73096e-07</me:pop>
        <me:pop ref="Ring1.log">2.72596e-09</me:pop>
        <me:pop ref="Formamide1">5.04808e-09</me:pop>
        <me:pop ref="Formaldehyde.log">5.63734e-09</me:pop>
      </me:population>
      <me:population time="3.16228e-10" logTime="-9.5">
        <me:pop ref="CH2OO.log">1</me:pop>
        <me:pop ref="APC">1.79949e-13</me:pop>
        <me:pop ref="Altamine1">3.64909e-11</me:pop>
        <me:pop ref="RC1.log">1.76368e-07</me:pop>
        <me:pop ref="Ring1.log">2.76041e-09</me:pop>
        <me:pop ref="Formamide1">6.69737e-09</me:pop>
        <me:pop ref="Formaldehyde.log">7.48327e-09</me:pop>
      </me:population>
      <me:population time="3.98107e-10" logTime="-9.4">
        <me:pop ref="CH2OO.log">1</me:pop>
        <me:pop ref="APC">1.79953e-13</me:pop>
        <me:pop ref="Altamine1">3.67531e-11</me:pop>
        <me:pop ref="RC1.log">1.80397e-07</me:pop>
        <me:pop ref="Ring1.log">2.78434e-09</me:pop>
        <me:pop ref="Formamide1">8.79012e-09</me:pop>
        <me:pop ref="Formaldehyde.log">9.82621e-09</me:pop>
      </me:population>
      <me:population time="5.01187e-10" logTime="-9.3">
        <me:pop ref="CH2OO.log">1</me:pop>
        <me:pop ref="APC">1.79955e-13</me:pop>
        <me:pop ref="Altamine1">3.6974e-11</me:pop>
        <me:pop ref="RC1.log">1.85339e-07</me:pop>
        <me:pop ref="Ring1.log">2.80511e-09</me:pop>
        <me:pop ref="Formamide1">1.14398e-08</me:pop>
        <me:pop ref="Formaldehyde.log">1.27934e-08</me:pop>
      </me:population>
      <me:population time="6.30957e-10" logTime="-9.2">
        <me:pop ref="CH2OO.log">1</me:pop>
        <me:pop ref="APC">1.79957e-13</me:pop>
        <me:pop ref="Altamine1">3.71995e-11</me:pop>
        <me:pop ref="RC1.log">1.91375e-07</me:pop>
        <me:pop ref="Ring1.log">2.82649e-09</me:pop>
        <me:pop ref="Formamide1">1.47933e-08</me:pop>
        <me:pop ref="Formaldehyde.log">1.65496e-08</me:pop>
      </me:population>
      <me:population time="7.94328e-10" logTime="-9.1">
        <me:pop ref="CH2OO.log">1</me:pop>
        <me:pop ref="APC">1.7996e-13</me:pop>
        <me:pop ref="Altamine1">3.74447e-11</me:pop>
        <me:pop ref="RC1.log">1.98719e-07</me:pop>
        <me:pop ref="Ring1.log">2.84975e-09</me:pop>
        <me:pop ref="Formamide1">1.90389e-08</me:pop>
        <me:pop ref="Formaldehyde.log">2.1306e-08</me:pop>
      </me:population>
      <me:population time="1e-09" logTime="-9">
        <me:pop ref="CH2OO.log">1</me:pop>
        <me:pop ref="APC">1.79964e-13</me:pop>
        <me:pop ref="Altamine1">3.77102e-11</me:pop>
        <me:pop ref="RC1.log">2.07621e-07</me:pop>
        <me:pop ref="Ring1.log">2.87493e-09</me:pop>
        <me:pop ref="Formamide1">2.44162e-08</me:pop>
        <me:pop ref="Formaldehyde.log">2.73319e-08</me:pop>
      </me:population>
      <me:population time="1.25893e-09" logTime="-8.9">
        <me:pop ref="CH2OO.log">1</me:pop>
        <me:pop ref="APC">1.79969e-13</me:pop>
        <me:pop ref="Altamine1">3.79904e-11</me:pop>
        <me:pop ref="RC1.log">2.1838e-07</me:pop>
        <me:pop ref="Ring1.log">2.90152e-09</me:pop>
        <me:pop ref="Formamide1">3.12294e-08</me:pop>
        <me:pop ref="Formaldehyde.log">3.49688e-08</me:pop>
      </me:population>
      <me:population time="1.58489e-09" logTime="-8.8">
        <me:pop ref="CH2OO.log">1</me:pop>
        <me:pop ref="APC">1.79974e-13</me:pop>
        <me:pop ref="Altamine1">3.82774e-11</me:pop>
        <me:pop ref="RC1.log">2.31364e-07</me:pop>
        <me:pop ref="Ring1.log">2.92879e-09</me:pop>
        <me:pop ref="Formamide1">3.98638e-08</me:pop>
        <me:pop ref="Formaldehyde.log">4.46493e-08</me:pop>
      </me:population>
      <me:population time="1.99526e-09" logTime="-8.7">
        <me:pop ref="CH2OO.log">1</me:pop>
        <me:pop ref="APC">1.7998e-13</me:pop>
        <me:pop ref="Altamine1">3.85618e-11</me:pop>
        <me:pop ref="RC1.log">2.4703e-07</me:pop>
        <me:pop ref="Ring1.log">2.95582e-09</me:pop>
        <me:pop ref="Formamide1">5.08059e-08</me:pop>
        <me:pop ref="Formaldehyde.log">5.692e-08</me:pop>
      </me:population>
      <me:population time="2.51189e-09" logTime="-8.6">
        <me:pop ref="CH2OO.log">1</me:pop>
        <me:pop ref="APC">1.79986e-13</me:pop>
        <me:pop ref="Altamine1">3.88343e-11</me:pop>
        <me:pop ref="RC1.log">2.65955e-07</me:pop>
        <me:pop ref="Ring1.log">2.98172e-09</me:pop>
        <me:pop ref="Formamide1">6.46692e-08</me:pop>
        <me:pop ref="Formaldehyde.log">7.24699e-08</me:pop>
      </me:population>
      <me:population time="3.16228e-09" logTime="-8.5">
        <me:pop ref="CH2OO.log">1</me:pop>
        <me:pop ref="APC">1.79991e-13</me:pop>
        <me:pop ref="Altamine1">3.90869e-11</me:pop>
        <me:pop ref="RC1.log">2.88868e-07</me:pop>
        <me:pop ref="Ring1.log">3.00571e-09</me:pop>
        <me:pop ref="Formamide1">8.22259e-08</me:pop>
        <me:pop ref="Formaldehyde.log">9.21663e-08</me:pop>
      </me:population>
      <me:population time="3.98107e-09" logTime="-8.4">
        <me:pop ref="CH2OO.log">0.999999</me:pop>
        <me:pop ref="APC">1.79996e-13</me:pop>
        <me:pop ref="Altamine1">3.93134e-11</me:pop>
        <me:pop ref="RC1.log">3.1669e-07</me:pop>
        <me:pop ref="Ring1.log">3.02716e-09</me:pop>
        <me:pop ref="Formamide1">1.04447e-07</me:pop>
        <me:pop ref="Formaldehyde.log">1.171e-07</me:pop>
      </me:population>
      <me:population time="5.01187e-09" logTime="-8.3">
        <me:pop ref="CH2OO.log">0.999999</me:pop>
        <me:pop ref="APC">1.80001e-13</me:pop>
        <me:pop ref="Altamine1">3.95102e-11</me:pop>
        <me:pop ref="RC1.log">3.5058e-07</me:pop>
        <me:pop ref="Ring1.log">3.04571e-09</me:pop>
        <me:pop ref="Formamide1">1.32552e-07</me:pop>
        <me:pop ref="Formaldehyde.log">1.4864e-07</me:pop>
      </me:population>
      <me:population time="6.30957e-09" logTime="-8.2">
        <me:pop ref="CH2OO.log">0.999999</me:pop>
        <me:pop ref="APC">1.80004e-13</me:pop>
        <me:pop ref="Altamine1">3.96761e-11</me:pop>
        <me:pop ref="RC1.log">3.91999e-07</me:pop>
        <me:pop ref="Ring1.log">3.06126e-09</me:pop>
        <me:pop ref="Formamide1">1.68074e-07</me:pop>
        <me:pop ref="Formaldehyde.log">1.88509e-07</me:pop>
      </me:population>
      <me:population time="7.94328e-09" logTime="-8.1">
        <me:pop ref="CH2OO.log">0.999999</me:pop>
        <me:pop ref="APC">1.80007e-13</me:pop>
        <me:pop ref="Altamine1">3.98125e-11</me:pop>
        <me:pop ref="RC1.log">4.42799e-07</me:pop>
        <me:pop ref="Ring1.log">3.07396e-09</me:pop>
        <me:pop ref="Formamide1">2.12939e-07</me:pop>
        <me:pop ref="Formaldehyde.log">2.38868e-07</me:pop>
      </me:population>
      <me:population time="1e-08" logTime="-8">
        <me:pop ref="CH2OO.log">0.999999</me:pop>
        <me:pop ref="APC">1.8001e-13</me:pop>
        <me:pop ref="Altamine1">3.99226e-11</me:pop>
        <me:pop ref="RC1.log">5.05328e-07</me:pop>
        <me:pop ref="Ring1.log">3.08415e-09</me:pop>
        <me:pop ref="Formamide1">2.69567e-07</me:pop>
        <me:pop ref="Formaldehyde.log">3.02436e-07</me:pop>
      </me:population>
      <me:population time="1.25893e-08" logTime="-7.9">
        <me:pop ref="CH2OO.log">0.999999</me:pop>
        <me:pop ref="APC">1.80012e-13</me:pop>
        <me:pop ref="Altamine1">4.00108e-11</me:pop>
        <me:pop ref="RC1.log">5.82551e-07</me:pop>
        <me:pop ref="Ring1.log">3.09231e-09</me:pop>
        <me:pop ref="Formamide1">3.41007e-07</me:pop>
        <me:pop ref="Formaldehyde.log">3.82637e-07</me:pop>
      </me:population>
      <me:population time="1.58489e-08" logTime="-7.8">
        <me:pop ref="CH2OO.log">0.999998</me:pop>
        <me:pop ref="APC">1.80014e-13</me:pop>
        <me:pop ref="Altamine1">4.00821e-11</me:pop>
        <me:pop ref="RC1.log">6.78197e-07</me:pop>
        <me:pop ref="Ring1.log">3.09894e-09</me:pop>
        <me:pop ref="Formamide1">4.31095e-07</me:pop>
        <me:pop ref="Formaldehyde.log">4.83776e-07</me:pop>
      </me:population>
      <me:population time="1.99526e-08" logTime="-7.7">
        <me:pop ref="CH2OO.log">0.999998</me:pop>
        <me:pop ref="APC">1.80016e-13</me:pop>
        <me:pop ref="Altamine1">4.01418e-11</me:pop>
        <me:pop ref="RC1.log">7.96907e-07</me:pop>
        <me:pop ref="Ring1.log">3.10458e-09</me:pop>
        <me:pop ref="Formamide1">5.44666e-07</me:pop>
        <me:pop ref="Formaldehyde.log">6.11285e-07</me:pop>
      </me:population>
      <me:population time="2.51189e-08" logTime="-7.6">
        <me:pop ref="CH2OO.log">0.999998</me:pop>
        <me:pop ref="APC">1.80018e-13</me:pop>
        <me:pop ref="Altamine1">4.01963e-11</me:pop>
        <me:pop ref="RC1.log">9.44397e-07</me:pop>
        <me:pop ref="Ring1.log">3.10981e-09</me:pop>
        <me:pop ref="Formamide1">6.87818e-07</me:pop>
        <me:pop ref="Formaldehyde.log">7.72012e-07</me:pop>
      </me:population>
      <me:population time="3.16228e-08" logTime="-7.5">
        <me:pop ref="CH2OO.log">0.999997</me:pop>
        <me:pop ref="APC">1.8002e-13</me:pop>
        <me:pop ref="Altamine1">4.02519e-11</me:pop>
        <me:pop ref="RC1.log">1.12759e-06</me:pop>
        <me:pop ref="Ring1.log">3.11523e-09</me:pop>
        <me:pop ref="Formamide1">8.68251e-07</me:pop>
        <me:pop ref="Formaldehyde.log">9.74605e-07</me:pop>
      </me:population>
      <me:population time="3.98107e-08" logTime="-7.4">
        <me:pop ref="CH2OO.log">0.999996</me:pop>
        <me:pop ref="APC">1.80022e-13</me:pop>
        <me:pop ref="Altamine1">4.03148e-11</me:pop>
        <me:pop ref="RC1.log">1.35474e-06</me:pop>
        <me:pop ref="Ring1.log">3.12143e-09</me:pop>
        <me:pop ref="Formamide1">1.0957e-06</me:pop>
        <me:pop ref="Formaldehyde.log">1.23e-06</me:pop>
      </me:population>
      <me:population time="5.01187e-08" logTime="-7.3">
        <me:pop ref="CH2OO.log">0.999995</me:pop>
        <me:pop ref="APC">1.80024e-13</me:pop>
        <me:pop ref="Altamine1">4.03903e-11</me:pop>
        <me:pop ref="RC1.log">1.63552e-06</me:pop>
        <me:pop ref="Ring1.log">3.12889e-09</me:pop>
        <me:pop ref="Formamide1">1.38248e-06</me:pop>
        <me:pop ref="Formaldehyde.log">1.55204e-06</me:pop>
      </me:population>
      <me:population time="6.30957e-08" logTime="-7.2">
        <me:pop ref="CH2OO.log">0.999994</me:pop>
        <me:pop ref="APC">1.80027e-13</me:pop>
        <me:pop ref="Altamine1">4.04825e-11</me:pop>
        <me:pop ref="RC1.log">1.98104e-06</me:pop>
        <me:pop ref="Ring1.log">3.13801e-09</me:pop>
        <me:pop ref="Formamide1">1.7442e-06</me:pop>
        <me:pop ref="Formaldehyde.log">1.95824e-06</me:pop>
      </me:population>
      <me:population time="7.94328e-08" logTime="-7.1">
        <me:pop ref="CH2OO.log">0.999993</me:pop>
        <me:pop ref="APC">1.8003e-13</me:pop>
        <me:pop ref="Altamine1">4.05953e-11</me:pop>
        <me:pop ref="RC1.log">2.40376e-06</me:pop>
        <me:pop ref="Ring1.log">3.14916e-09</me:pop>
        <me:pop ref="Formamide1">2.20061e-06</me:pop>
        <me:pop ref="Formaldehyde.log">2.47083e-06</me:pop>
      </me:population>
      <me:population time="1e-07" logTime="-7">
        <me:pop ref="CH2OO.log">0.999991</me:pop>
        <me:pop ref="APC">1.80032e-13</me:pop>
        <me:pop ref="Altamine1">4.07322e-11</me:pop>
        <me:pop ref="RC1.log">2.91711e-06</me:pop>
        <me:pop ref="Ring1.log">3.16269e-09</me:pop>
        <me:pop ref="Formamide1">2.77679e-06</me:pop>
        <me:pop ref="Formaldehyde.log">3.118e-06</me:pop>
      </me:population>
      <me:population time="1.25893e-07" logTime="-6.9">
        <me:pop ref="CH2OO.log">0.999989</me:pop>
        <me:pop ref="APC">1.80033e-13</me:pop>
        <me:pop ref="Altamine1">4.08969e-11</me:pop>
        <me:pop ref="RC1.log">3.53477e-06</me:pop>
        <me:pop ref="Ring1.log">3.17898e-09</me:pop>
        <me:pop ref="Formamide1">3.50459e-06</me:pop>
        <me:pop ref="Formaldehyde.log">3.93556e-06</me:pop>
      </me:population>
      <me:population time="1.58489e-07" logTime="-6.8">
        <me:pop ref="CH2OO.log">0.999986</me:pop>
        <me:pop ref="APC">1.80032e-13</me:pop>
        <me:pop ref="Altamine1">4.10928e-11</me:pop>
        <me:pop ref="RC1.log">4.26925e-06</me:pop>
        <me:pop ref="Ring1.log">3.19835e-09</me:pop>
        <me:pop ref="Formamide1">4.42449e-06</me:pop>
        <me:pop ref="Formaldehyde.log">4.96906e-06</me:pop>
      </me:population>
      <me:population time="1.99526e-07" logTime="-6.7">
        <me:pop ref="CH2OO.log">0.999983</me:pop>
        <me:pop ref="APC">1.80029e-13</me:pop>
        <me:pop ref="Altamine1">4.13222e-11</me:pop>
        <me:pop ref="RC1.log">5.12987e-06</me:pop>
        <me:pop ref="Ring1.log">3.22105e-09</me:pop>
        <me:pop ref="Formamide1">5.588e-06</me:pop>
        <me:pop ref="Formaldehyde.log">6.27646e-06</me:pop>
      </me:population>
      <me:population time="2.51189e-07" logTime="-6.6">
        <me:pop ref="CH2OO.log">0.999979</me:pop>
        <me:pop ref="APC">1.80022e-13</me:pop>
        <me:pop ref="Altamine1">4.15862e-11</me:pop>
        <me:pop ref="RC1.log">6.11976e-06</me:pop>
        <me:pop ref="Ring1.log">3.24717e-09</me:pop>
        <me:pop ref="Formamide1">7.06072e-06</me:pop>
        <me:pop ref="Formaldehyde.log">7.9316e-06</me:pop>
      </me:population>
      <me:population time="3.16228e-07" logTime="-6.5">
        <me:pop ref="CH2OO.log">0.999974</me:pop>
        <me:pop ref="APC">1.80009e-13</me:pop>
        <me:pop ref="Altamine1">4.18828e-11</me:pop>
        <me:pop ref="RC1.log">7.23208e-06</me:pop>
        <me:pop ref="Ring1.log">3.27652e-09</me:pop>
        <me:pop ref="Formamide1">8.92612e-06</me:pop>
        <me:pop ref="Formaldehyde.log">1.00285e-05</me:pop>
      </me:population>
      <me:population time="3.98107e-07" logTime="-6.4">
        <me:pop ref="CH2OO.log">0.999968</me:pop>
        <me:pop ref="APC">1.79989e-13</me:pop>
        <me:pop ref="Altamine1">4.22064e-11</me:pop>
        <me:pop ref="RC1.log">8.44583e-06</me:pop>
        <me:pop ref="Ring1.log">3.30855e-09</me:pop>
        <me:pop ref="Formamide1">1.12903e-05</me:pop>
        <me:pop ref="Formaldehyde.log">1.26867e-05</me:pop>
      </me:population>
      <me:population time="5.01187e-07" logTime="-6.3">
        <me:pop ref="CH2OO.log">0.99996</me:pop>
        <me:pop ref="APC">1.79961e-13</me:pop>
        <me:pop ref="Altamine1">4.25466e-11</me:pop>
        <me:pop ref="RC1.log">9.72227e-06</me:pop>
        <me:pop ref="Ring1.log">3.34225e-09</me:pop>
        <me:pop ref="Formamide1">1.42881e-05</me:pop>
        <me:pop ref="Formaldehyde.log">1.60579e-05</me:pop>
      </me:population>
      <me:population time="6.30957e-07" logTime="-6.2">
        <me:pop ref="CH2OO.log">0.999951</me:pop>
        <me:pop ref="APC">1.79927e-13</me:pop>
        <me:pop ref="Altamine1">4.28882e-11</me:pop>
        <me:pop ref="RC1.log">1.10038e-05</me:pop>
        <me:pop ref="Ring1.log">3.37611e-09</me:pop>
        <me:pop ref="Formamide1">1.80896e-05</me:pop>
        <me:pop ref="Formaldehyde.log">2.03341e-05</me:pop>
      </me:population>
      <me:population time="7.94328e-07" logTime="-6.1">
        <me:pop ref="CH2OO.log">0.999939</me:pop>
        <me:pop ref="APC">1.79888e-13</me:pop>
        <me:pop ref="Altamine1">4.32116e-11</me:pop>
        <me:pop ref="RC1.log">1.22176e-05</me:pop>
        <me:pop ref="Ring1.log">3.40821e-09</me:pop>
        <me:pop ref="Formamide1">2.29094e-05</me:pop>
        <me:pop ref="Formaldehyde.log">2.57567e-05</me:pop>
      </me:population>
      <me:population time="1e-06" logTime="-6">
        <me:pop ref="CH2OO.log">0.999925</me:pop>
        <me:pop ref="APC">1.79849e-13</me:pop>
        <me:pop ref="Altamine1">4.34961e-11</me:pop>
        <me:pop ref="RC1.log">1.32861e-05</me:pop>
        <me:pop ref="Ring1.log">3.43653e-09</me:pop>
        <me:pop ref="Formamide1">2.90162e-05</me:pop>
        <me:pop ref="Formaldehyde.log">3.26285e-05</me:pop>
      </me:population>
      <me:population time="1.25893e-06" logTime="-5.9">
        <me:pop ref="CH2OO.log">0.999908</me:pop>
        <me:pop ref="APC">1.79812e-13</me:pop>
        <me:pop ref="Altamine1">4.37244e-11</me:pop>
        <me:pop ref="RC1.log">1.41442e-05</me:pop>
        <me:pop ref="Ring1.log">3.45934e-09</me:pop>
        <me:pop ref="Formamide1">3.67455e-05</me:pop>
        <me:pop ref="Formaldehyde.log">4.13274e-05</me:pop>
      </me:population>
      <me:population time="1.58489e-06" logTime="-5.8">
        <me:pop ref="CH2OO.log">0.999886</me:pop>
        <me:pop ref="APC">1.79783e-13</me:pop>
        <me:pop ref="Altamine1">4.38873e-11</me:pop>
        <me:pop ref="RC1.log">1.47582e-05</me:pop>
        <me:pop ref="Ring1.log">3.47578e-09</me:pop>
        <me:pop ref="Formamide1">4.65157e-05</me:pop>
        <me:pop ref="Formaldehyde.log">5.23243e-05</me:pop>
      </me:population>
      <me:population time="1.99526e-06" logTime="-5.7">
        <me:pop ref="CH2OO.log">0.99986</me:pop>
        <me:pop ref="APC">1.79761e-13</me:pop>
        <me:pop ref="Altamine1">4.39877e-11</me:pop>
        <me:pop ref="RC1.log">1.51385e-05</me:pop>
        <me:pop ref="Ring1.log">3.48614e-09</me:pop>
        <me:pop ref="Formamide1">5.88488e-05</me:pop>
        <me:pop ref="Formaldehyde.log">6.62068e-05</me:pop>
      </me:population>
      <me:population time="2.51189e-06" logTime="-5.6">
        <me:pop ref="CH2OO.log">0.999827</me:pop>
        <me:pop ref="APC">1.79746e-13</me:pop>
        <me:pop ref="Altamine1">4.40388e-11</me:pop>
        <me:pop ref="RC1.log">1.5335e-05</me:pop>
        <me:pop ref="Ring1.log">3.49175e-09</me:pop>
        <me:pop ref="Formamide1">7.4399e-05</me:pop>
        <me:pop ref="Formaldehyde.log">8.37109e-05</me:pop>
      </me:population>
      <me:population time="3.16228e-06" logTime="-5.5">
        <me:pop ref="CH2OO.log">0.999785</me:pop>
        <me:pop ref="APC">1.79735e-13</me:pop>
        <me:pop ref="Altamine1">4.40587e-11</me:pop>
        <me:pop ref="RC1.log">1.54157e-05</me:pop>
        <me:pop ref="Ring1.log">3.49441e-09</me:pop>
        <me:pop ref="Formamide1">9.39889e-05</me:pop>
        <me:pop ref="Formaldehyde.log">0.000105763</me:pop>
      </me:population>
      <me:population time="3.98107e-06" logTime="-5.4">
        <me:pop ref="CH2OO.log">0.999732</me:pop>
        <me:pop ref="APC">1.79724e-13</me:pop>
        <me:pop ref="Altamine1">4.40631e-11</me:pop>
        <me:pop ref="RC1.log">1.54402e-05</me:pop>
        <me:pop ref="Ring1.log">3.49574e-09</me:pop>
        <me:pop ref="Formamide1">0.000118657</me:pop>
        <me:pop ref="Formaldehyde.log">0.000133531</me:pop>
      </me:population>
      <me:population time="5.01187e-06" logTime="-5.3">
        <me:pop ref="CH2OO.log">0.999666</me:pop>
        <me:pop ref="APC">1.79712e-13</me:pop>
        <me:pop ref="Altamine1">4.40617e-11</me:pop>
        <me:pop ref="RC1.log">1.54448e-05</me:pop>
        <me:pop ref="Ring1.log">3.49672e-09</me:pop>
        <me:pop ref="Formamide1">0.000149712</me:pop>
        <me:pop ref="Formaldehyde.log">0.000168489</me:pop>
      </me:population>
      <me:population time="6.30957e-06" logTime="-5.2">
        <me:pop ref="CH2OO.log">0.999583</me:pop>
        <me:pop ref="APC">1.79697e-13</me:pop>
        <me:pop ref="Altamine1">4.40583e-11</me:pop>
        <me:pop ref="RC1.log">1.54443e-05</me:pop>
        <me:pop ref="Ring1.log">3.49778e-09</me:pop>
        <me:pop ref="Formamide1">0.000188806</me:pop>
        <me:pop ref="Formaldehyde.log">0.000212497</me:pop>
      </me:population>
      <me:population time="7.94328e-06" logTime="-5.1">
        <me:pop ref="CH2OO.log">0.999479</me:pop>
        <me:pop ref="APC">1.79678e-13</me:pop>
        <me:pop ref="Altamine1">4.40537e-11</me:pop>
        <me:pop ref="RC1.log">1.54428e-05</me:pop>
        <me:pop ref="Ring1.log">3.4991e-09</me:pop>
        <me:pop ref="Formamide1">0.000238017</me:pop>
        <me:pop ref="Formaldehyde.log">0.000267893</me:pop>
      </me:population>
      <me:population time="1e-05" logTime="-5">
        <me:pop ref="CH2OO.log">0.999347</me:pop>
        <me:pop ref="APC">1.79655e-13</me:pop>
        <me:pop ref="Altamine1">4.40478e-11</me:pop>
        <me:pop ref="RC1.log">1.54407e-05</me:pop>
        <me:pop ref="Ring1.log">3.50075e-09</me:pop>
        <me:pop ref="Formamide1">0.000299964</me:pop>
        <me:pop ref="Formaldehyde.log">0.000337625</me:pop>
      </me:population>
      <me:population time="1.25893e-05" logTime="-4.9">
        <me:pop ref="CH2OO.log">0.999181</me:pop>
        <me:pop ref="APC">1.79625e-13</me:pop>
        <me:pop ref="Altamine1">4.40405e-11</me:pop>
        <me:pop ref="RC1.log">1.54382e-05</me:pop>
        <me:pop ref="Ring1.log">3.50284e-09</me:pop>
        <me:pop ref="Formamide1">0.000377938</me:pop>
        <me:pop ref="Formaldehyde.log">0.0004254</me:pop>
      </me:population>
      <me:population time="1.58489e-05" logTime="-4.8">
        <me:pop ref="CH2OO.log">0.998973</me:pop>
        <me:pop ref="APC">1.79587e-13</me:pop>
        <me:pop ref="Altamine1">4.40313e-11</me:pop>
        <me:pop ref="RC1.log">1.54349e-05</me:pop>
        <me:pop ref="Ring1.log">3.50546e-09</me:pop>
        <me:pop ref="Formamide1">0.000476084</me:pop>
        <me:pop ref="Formaldehyde.log">0.000535881</me:pop>
      </me:population>
      <me:population time="1.99526e-05" logTime="-4.7">
        <me:pop ref="CH2OO.log">0.99871</me:pop>
        <me:pop ref="APC">1.7954e-13</me:pop>
        <me:pop ref="Altamine1">4.40197e-11</me:pop>
        <me:pop ref="RC1.log">1.54309e-05</me:pop>
        <me:pop ref="Ring1.log">3.50876e-09</me:pop>
        <me:pop ref="Formamide1">0.000599613</me:pop>
        <me:pop ref="Formaldehyde.log">0.000674935</me:pop>
      </me:population>
      <me:population time="2.51189e-05" logTime="-4.6">
        <me:pop ref="CH2OO.log">0.99838</me:pop>
        <me:pop ref="APC">1.79481e-13</me:pop>
        <me:pop ref="Altamine1">4.40051e-11</me:pop>
        <me:pop ref="RC1.log">1.54258e-05</me:pop>
        <me:pop ref="Ring1.log">3.51292e-09</me:pop>
        <me:pop ref="Formamide1">0.00075508</me:pop>
        <me:pop ref="Formaldehyde.log">0.000849943</me:pop>
      </me:population>
      <me:population time="3.16228e-05" logTime="-4.5">
        <me:pop ref="CH2OO.log">0.997964</me:pop>
        <me:pop ref="APC">1.79406e-13</me:pop>
        <me:pop ref="Altamine1">4.39868e-11</me:pop>
        <me:pop ref="RC1.log">1.54193e-05</me:pop>
        <me:pop ref="Ring1.log">3.51815e-09</me:pop>
        <me:pop ref="Formamide1">0.000950729</me:pop>
        <me:pop ref="Formaldehyde.log">0.00107018</me:pop>
      </me:population>
      <me:population time="3.98107e-05" logTime="-4.4">
        <me:pop ref="CH2OO.log">0.99744</me:pop>
        <me:pop ref="APC">1.79312e-13</me:pop>
        <me:pop ref="Altamine1">4.39637e-11</me:pop>
        <me:pop ref="RC1.log">1.54113e-05</me:pop>
        <me:pop ref="Ring1.log">3.52473e-09</me:pop>
        <me:pop ref="Formamide1">0.00119692</me:pop>
        <me:pop ref="Formaldehyde.log">0.00134731</me:pop>
      </me:population>
      <me:population time="5.01187e-05" logTime="-4.3">
        <me:pop ref="CH2OO.log">0.996782</me:pop>
        <me:pop ref="APC">1.79194e-13</me:pop>
        <me:pop ref="Altamine1">4.39346e-11</me:pop>
        <me:pop ref="RC1.log">1.54011e-05</me:pop>
        <me:pop ref="Ring1.log">3.53301e-09</me:pop>
        <me:pop ref="Formamide1">0.00150667</me:pop>
        <me:pop ref="Formaldehyde.log">0.001696</me:pop>
      </me:population>
      <me:population time="6.30957e-05" logTime="-4.2">
        <me:pop ref="CH2OO.log">0.995954</me:pop>
        <me:pop ref="APC">1.79045e-13</me:pop>
        <me:pop ref="Altamine1">4.3898e-11</me:pop>
        <me:pop ref="RC1.log">1.53883e-05</me:pop>
        <me:pop ref="Ring1.log">3.54342e-09</me:pop>
        <me:pop ref="Formamide1">0.00189634</me:pop>
        <me:pop ref="Formaldehyde.log">0.00213464</me:pop>
      </me:population>
      <me:population time="7.94328e-05" logTime="-4.1">
        <me:pop ref="CH2OO.log">0.994912</me:pop>
        <me:pop ref="APC">1.78857e-13</me:pop>
        <me:pop ref="Altamine1">4.3852e-11</me:pop>
        <me:pop ref="RC1.log">1.53722e-05</me:pop>
        <me:pop ref="Ring1.log">3.55652e-09</me:pop>
        <me:pop ref="Formamide1">0.00238644</me:pop>
        <me:pop ref="Formaldehyde.log">0.00268634</me:pop>
      </me:population>
      <me:population time="0.0001" logTime="-4">
        <me:pop ref="CH2OO.log">0.993602</me:pop>
        <me:pop ref="APC">1.78622e-13</me:pop>
        <me:pop ref="Altamine1">4.37942e-11</me:pop>
        <me:pop ref="RC1.log">1.5352e-05</me:pop>
        <me:pop ref="Ring1.log">3.573e-09</me:pop>
        <me:pop ref="Formamide1">0.00300271</me:pop>
        <me:pop ref="Formaldehyde.log">0.00338006</me:pop>
      </me:population>
      <me:population time="0.000125893" logTime="-3.9">
        <me:pop ref="CH2OO.log">0.991955</me:pop>
        <me:pop ref="APC">1.78326e-13</me:pop>
        <me:pop ref="Altamine1">4.37215e-11</me:pop>
        <me:pop ref="RC1.log">1.53265e-05</me:pop>
        <me:pop ref="Ring1.log">3.5937e-09</me:pop>
        <me:pop ref="Formamide1">0.00377739</me:pop>
        <me:pop ref="Formaldehyde.log">0.00425211</me:pop>
      </me:population>
      <me:population time="0.000158489" logTime="-3.8">
        <me:pop ref="CH2OO.log">0.989886</me:pop>
        <me:pop ref="APC">1.77954e-13</me:pop>
        <me:pop ref="Altamine1">4.36301e-11</me:pop>
        <me:pop ref="RC1.log">1.52945e-05</me:pop>
        <me:pop ref="Ring1.log">3.61972e-09</me:pop>
        <me:pop ref="Formamide1">0.00475083</me:pop>
        <me:pop ref="Formaldehyde.log">0.0053479</me:pop>
      </me:population>
      <me:population time="0.000199526" logTime="-3.7">
        <me:pop ref="CH2OO.log">0.987287</me:pop>
        <me:pop ref="APC">1.77487e-13</me:pop>
        <me:pop ref="Altamine1">4.35154e-11</me:pop>
        <me:pop ref="RC1.log">1.52544e-05</me:pop>
        <me:pop ref="Ring1.log">3.6524e-09</me:pop>
        <me:pop ref="Formamide1">0.00597344</me:pop>
        <me:pop ref="Formaldehyde.log">0.00672416</me:pop>
      </me:population>
      <me:population time="0.000251189" logTime="-3.6">
        <me:pop ref="CH2OO.log">0.984025</me:pop>
        <me:pop ref="APC">1.769e-13</me:pop>
        <me:pop ref="Altamine1">4.33713e-11</me:pop>
        <me:pop ref="RC1.log">1.5204e-05</me:pop>
        <me:pop ref="Ring1.log">3.69342e-09</me:pop>
        <me:pop ref="Formamide1">0.00750804</me:pop>
        <me:pop ref="Formaldehyde.log">0.00845165</me:pop>
      </me:population>
      <me:population time="0.000316228" logTime="-3.5">
        <me:pop ref="CH2OO.log">0.979934</me:pop>
        <me:pop ref="APC">1.76165e-13</me:pop>
        <me:pop ref="Altamine1">4.31907e-11</me:pop>
        <me:pop ref="RC1.log">1.51408e-05</me:pop>
        <me:pop ref="Ring1.log">3.74487e-09</me:pop>
        <me:pop ref="Formamide1">0.00943279</me:pop>
        <me:pop ref="Formaldehyde.log">0.0106183</me:pop>
      </me:population>
      <me:population time="0.000398107" logTime="-3.4">
        <me:pop ref="CH2OO.log">0.974807</me:pop>
        <me:pop ref="APC">1.75243e-13</me:pop>
        <me:pop ref="Altamine1">4.29643e-11</me:pop>
        <me:pop ref="RC1.log">1.50616e-05</me:pop>
        <me:pop ref="Ring1.log">3.80933e-09</me:pop>
        <me:pop ref="Formamide1">0.0118445</me:pop>
        <me:pop ref="Formaldehyde.log">0.0133332</me:pop>
      </me:population>
      <me:population time="0.000501187" logTime="-3.3">
        <me:pop ref="CH2OO.log">0.968391</me:pop>
        <me:pop ref="APC">1.7409e-13</me:pop>
        <me:pop ref="Altamine1">4.2681e-11</me:pop>
        <me:pop ref="RC1.log">1.49624e-05</me:pop>
        <me:pop ref="Ring1.log">3.89001e-09</me:pop>
        <me:pop ref="Formamide1">0.0148628</me:pop>
        <me:pop ref="Formaldehyde.log">0.0167308</me:pop>
      </me:population>
      <me:population time="0.000630957" logTime="-3.2">
        <me:pop ref="CH2OO.log">0.960374</me:pop>
        <me:pop ref="APC">1.72649e-13</me:pop>
        <me:pop ref="Altamine1">4.2327e-11</me:pop>
        <me:pop ref="RC1.log">1.48386e-05</me:pop>
        <me:pop ref="Ring1.log">3.99082e-09</me:pop>
        <me:pop ref="Formamide1">0.0186343</me:pop>
        <me:pop ref="Formaldehyde.log">0.0209763</me:pop>
      </me:population>
      <me:population time="0.000794328" logTime="-3.1">
        <me:pop ref="CH2OO.log">0.950376</me:pop>
        <me:pop ref="APC">1.70851e-13</me:pop>
        <me:pop ref="Altamine1">4.18856e-11</me:pop>
        <me:pop ref="RC1.log">1.46841e-05</me:pop>
        <me:pop ref="Ring1.log">4.11654e-09</me:pop>
        <me:pop ref="Formamide1">0.0233381</me:pop>
        <me:pop ref="Formaldehyde.log">0.0262712</me:pop>
      </me:population>
      <me:population time="0.001" logTime="-3">
        <me:pop ref="CH2OO.log">0.937937</me:pop>
        <me:pop ref="APC">1.68615e-13</me:pop>
        <me:pop ref="Altamine1">4.13363e-11</me:pop>
        <me:pop ref="RC1.log">1.44919e-05</me:pop>
        <me:pop ref="Ring1.log">4.27296e-09</me:pop>
        <me:pop ref="Formamide1">0.0291901</me:pop>
        <me:pop ref="Formaldehyde.log">0.0328588</me:pop>
      </me:population>
      <me:population time="0.00125893" logTime="-2.9">
        <me:pop ref="CH2OO.log">0.922507</me:pop>
        <me:pop ref="APC">1.65841e-13</me:pop>
        <me:pop ref="Altamine1">4.06551e-11</me:pop>
        <me:pop ref="RC1.log">1.42535e-05</me:pop>
        <me:pop ref="Ring1.log">4.46698e-09</me:pop>
        <me:pop ref="Formamide1">0.0364487</me:pop>
        <me:pop ref="Formaldehyde.log">0.0410296</me:pop>
      </me:population>
      <me:population time="0.00158489" logTime="-2.8">
        <me:pop ref="CH2OO.log">0.903444</me:pop>
        <me:pop ref="APC">1.62414e-13</me:pop>
        <me:pop ref="Altamine1">3.98133e-11</me:pop>
        <me:pop ref="RC1.log">1.39589e-05</me:pop>
        <me:pop ref="Ring1.log">4.7067e-09</me:pop>
        <me:pop ref="Formamide1">0.0454171</me:pop>
        <me:pop ref="Formaldehyde.log">0.0511252</me:pop>
      </me:population>
      <me:population time="0.00199526" logTime="-2.7">
        <me:pop ref="CH2OO.log">0.880003</me:pop>
        <me:pop ref="APC">1.582e-13</me:pop>
        <me:pop ref="Altamine1">3.87783e-11</me:pop>
        <me:pop ref="RC1.log">1.35968e-05</me:pop>
        <me:pop ref="Ring1.log">5.00145e-09</me:pop>
        <me:pop ref="Formamide1">0.0564446</me:pop>
        <me:pop ref="Formaldehyde.log">0.0635387</me:pop>
      </me:population>
      <me:population time="0.00251189" logTime="-2.6">
        <me:pop ref="CH2OO.log">0.851356</me:pop>
        <me:pop ref="APC">1.5305e-13</me:pop>
        <me:pop ref="Altamine1">3.75134e-11</me:pop>
        <me:pop ref="RC1.log">1.31541e-05</me:pop>
        <me:pop ref="Ring1.log">5.36168e-09</me:pop>
        <me:pop ref="Formamide1">0.0699214</me:pop>
        <me:pop ref="Formaldehyde.log">0.0787094</me:pop>
      </me:population>
      <me:population time="0.00316228" logTime="-2.5">
        <me:pop ref="CH2OO.log">0.816614</me:pop>
        <me:pop ref="APC">1.46804e-13</me:pop>
        <me:pop ref="Altamine1">3.59794e-11</me:pop>
        <me:pop ref="RC1.log">1.26173e-05</me:pop>
        <me:pop ref="Ring1.log">5.79855e-09</me:pop>
        <me:pop ref="Formamide1">0.0862658</me:pop>
        <me:pop ref="Formaldehyde.log">0.097108</me:pop>
      </me:population>
      <me:population time="0.00398107" logTime="-2.4">
        <me:pop ref="CH2OO.log">0.774884</me:pop>
        <me:pop ref="APC">1.39303e-13</me:pop>
        <me:pop ref="Altamine1">3.41369e-11</me:pop>
        <me:pop ref="RC1.log">1.19726e-05</me:pop>
        <me:pop ref="Ring1.log">6.32328e-09</me:pop>
        <me:pop ref="Formamide1">0.105897</me:pop>
        <me:pop ref="Formaldehyde.log">0.119207</me:pop>
      </me:population>
      <me:population time="0.00501187" logTime="-2.3">
        <me:pop ref="CH2OO.log">0.725369</me:pop>
        <me:pop ref="APC">1.30401e-13</me:pop>
        <me:pop ref="Altamine1">3.19506e-11</me:pop>
        <me:pop ref="RC1.log">1.12075e-05</me:pop>
        <me:pop ref="Ring1.log">6.94591e-09</me:pop>
        <me:pop ref="Formamide1">0.129191</me:pop>
        <me:pop ref="Formaldehyde.log">0.145429</me:pop>
      </me:population>
      <me:population time="0.00630957" logTime="-2.2">
        <me:pop ref="CH2OO.log">0.667507</me:pop>
        <me:pop ref="APC">1.19999e-13</me:pop>
        <me:pop ref="Altamine1">2.93957e-11</me:pop>
        <me:pop ref="RC1.log">1.03135e-05</me:pop>
        <me:pop ref="Ring1.log">7.67351e-09</me:pop>
        <me:pop ref="Formamide1">0.156412</me:pop>
        <me:pop ref="Formaldehyde.log">0.176071</me:pop>
      </me:population>
      <me:population time="0.00794328" logTime="-2.1">
        <me:pop ref="CH2OO.log">0.601179</me:pop>
        <me:pop ref="APC">1.08075e-13</me:pop>
        <me:pop ref="Altamine1">2.64671e-11</me:pop>
        <me:pop ref="RC1.log">9.28871e-06</me:pop>
        <me:pop ref="Ring1.log">8.50754e-09</me:pop>
        <me:pop ref="Formamide1">0.187616</me:pop>
        <me:pop ref="Formaldehyde.log">0.211196</me:pop>
      </me:population>
      <me:population time="0.01" logTime="-2">
        <me:pop ref="CH2OO.log">0.526968</me:pop>
        <me:pop ref="APC">9.47341e-14</me:pop>
        <me:pop ref="Altamine1">2.31903e-11</me:pop>
        <me:pop ref="RC1.log">8.14208e-06</me:pop>
        <me:pop ref="Ring1.log">9.44072e-09</me:pop>
        <me:pop ref="Formamide1">0.222528</me:pop>
        <me:pop ref="Formaldehyde.log">0.250496</me:pop>
      </me:population>
      <me:population time="0.0125893" logTime="-1.9">
        <me:pop ref="CH2OO.log">0.446425</me:pop>
        <me:pop ref="APC">8.02547e-14</me:pop>
        <me:pop ref="Altamine1">1.9634e-11</me:pop>
        <me:pop ref="RC1.log">6.89762e-06</me:pop>
        <me:pop ref="Ring1.log">1.04535e-08</me:pop>
        <me:pop ref="Formamide1">0.260419</me:pop>
        <me:pop ref="Formaldehyde.log">0.293149</me:pop>
      </me:population>
      <me:population time="0.0158489" logTime="-1.8">
        <me:pop ref="CH2OO.log">0.362294</me:pop>
        <me:pop ref="APC">6.51303e-14</me:pop>
        <me:pop ref="Altamine1">1.59192e-11</me:pop>
        <me:pop ref="RC1.log">5.59773e-06</me:pop>
        <me:pop ref="Ring1.log">1.15114e-08</me:pop>
        <me:pop ref="Formamide1">0.299998</me:pop>
        <me:pop ref="Formaldehyde.log">0.337703</me:pop>
      </me:population>
      <me:population time="0.0199526" logTime="-1.7">
        <me:pop ref="CH2OO.log">0.278543</me:pop>
        <me:pop ref="APC">5.00742e-14</me:pop>
        <me:pop ref="Altamine1">1.22213e-11</me:pop>
        <me:pop ref="RC1.log">4.30371e-06</me:pop>
        <me:pop ref="Ring1.log">1.25646e-08</me:pop>
        <me:pop ref="Formamide1">0.339398</me:pop>
        <me:pop ref="Formaldehyde.log">0.382055</me:pop>
      </me:population>
      <me:population time="0.0251189" logTime="-1.6">
        <me:pop ref="CH2OO.log">0.200061</me:pop>
        <me:pop ref="APC">3.59653e-14</me:pop>
        <me:pop ref="Altamine1">8.75597e-12</me:pop>
        <me:pop ref="RC1.log">3.0911e-06</me:pop>
        <me:pop ref="Ring1.log">1.35514e-08</me:pop>
        <me:pop ref="Formamide1">0.37632</me:pop>
        <me:pop ref="Formaldehyde.log">0.423617</me:pop>
      </me:population>
      <me:population time="0.0316228" logTime="-1.5">
        <me:pop ref="CH2OO.log">0.131891</me:pop>
        <me:pop ref="APC">2.37104e-14</me:pop>
        <me:pop ref="Altamine1">5.746e-12</me:pop>
        <me:pop ref="RC1.log">2.03783e-06</me:pop>
        <me:pop ref="Ring1.log">1.44086e-08</me:pop>
        <me:pop ref="Formamide1">0.408389</me:pop>
        <me:pop ref="Formaldehyde.log">0.459717</me:pop>
      </me:population>
      <me:population time="0.0398107" logTime="-1.4">
        <me:pop ref="CH2OO.log">0.0780582</me:pop>
        <me:pop ref="APC">1.40327e-14</me:pop>
        <me:pop ref="Altamine1">3.36905e-12</me:pop>
        <me:pop ref="RC1.log">1.20606e-06</me:pop>
        <me:pop ref="Ring1.log">1.50856e-08</me:pop>
        <me:pop ref="Formamide1">0.433715</me:pop>
        <me:pop ref="Formaldehyde.log">0.488226</me:pop>
      </me:population>
      <me:population time="0.0501187" logTime="-1.3">
        <me:pop ref="CH2OO.log">0.040331</me:pop>
        <me:pop ref="APC">7.25039e-15</me:pop>
        <me:pop ref="Altamine1">1.70323e-12</me:pop>
        <me:pop ref="RC1.log">6.23147e-07</me:pop>
        <me:pop ref="Ring1.log">1.556e-08</me:pop>
        <me:pop ref="Formamide1">0.451463</me:pop>
        <me:pop ref="Formaldehyde.log">0.508205</me:pop>
      </me:population>
      <me:population time="0.0630957" logTime="-1.2">
        <me:pop ref="CH2OO.log">0.0175633</me:pop>
        <me:pop ref="APC">3.15738e-15</me:pop>
        <me:pop ref="Altamine1">6.97942e-13</me:pop>
        <me:pop ref="RC1.log">2.71367e-07</me:pop>
        <me:pop ref="Ring1.log">1.58463e-08</me:pop>
        <me:pop ref="Formamide1">0.462174</me:pop>
        <me:pop ref="Formaldehyde.log">0.520262</me:pop>
      </me:population>
      <me:population time="0.0794328" logTime="-1.1">
        <me:pop ref="CH2OO.log">0.00616723</me:pop>
        <me:pop ref="APC">1.1087e-15</me:pop>
        <me:pop ref="Altamine1">1.9476e-13</me:pop>
        <me:pop ref="RC1.log">9.52887e-08</me:pop>
        <me:pop ref="Ring1.log">1.59896e-08</me:pop>
        <me:pop ref="Formamide1">0.467535</me:pop>
        <me:pop ref="Formaldehyde.log">0.526297</me:pop>
      </me:population>
      <me:population time="0.1" logTime="-1">
        <me:pop ref="CH2OO.log">0.00165154</me:pop>
        <me:pop ref="APC">2.96901e-16</me:pop>
        <me:pop ref="Altamine1">-4.62712e-15</me:pop>
        <me:pop ref="RC1.log">2.55177e-08</me:pop>
        <me:pop ref="Ring1.log">1.60464e-08</me:pop>
        <me:pop ref="Formamide1">0.46966</me:pop>
        <me:pop ref="Formaldehyde.log">0.528689</me:pop>
      </me:population>
      <me:population time="0.125893" logTime="-0.9">
        <me:pop ref="CH2OO.log">0.000314436</me:pop>
        <me:pop ref="APC">5.65268e-17</me:pop>
        <me:pop ref="Altamine1">-6.3666e-14</me:pop>
        <me:pop ref="RC1.log">4.85829e-09</me:pop>
        <me:pop ref="Ring1.log">1.60632e-08</me:pop>
        <me:pop ref="Formamide1">0.470289</me:pop>
        <me:pop ref="Formaldehyde.log">0.529397</me:pop>
      </me:population>
      <me:population time="0.158489" logTime="-0.8">
        <me:pop ref="CH2OO.log">3.89633e-05</me:pop>
        <me:pop ref="APC">7.00451e-18</me:pop>
        <me:pop ref="Altamine1">-7.58293e-14</me:pop>
        <me:pop ref="RC1.log">6.02014e-10</me:pop>
        <me:pop ref="Ring1.log">1.60666e-08</me:pop>
        <me:pop ref="Formamide1">0.470418</me:pop>
        <me:pop ref="Formaldehyde.log">0.529543</me:pop>
      </me:population>
      <me:population time="0.199526" logTime="-0.7">
        <me:pop ref="CH2OO.log">2.81168e-06</me:pop>
        <me:pop ref="APC">5.05461e-19</me:pop>
        <me:pop ref="Altamine1">-7.74255e-14</me:pop>
        <me:pop ref="RC1.log">4.34427e-11</me:pop>
        <me:pop ref="Ring1.log">1.60671e-08</me:pop>
        <me:pop ref="Formamide1">0.470436</me:pop>
        <me:pop ref="Formaldehyde.log">0.529562</me:pop>
      </me:population>
      <me:population time="0.251189" logTime="-0.6">
        <me:pop ref="CH2OO.log">1.02722e-07</me:pop>
        <me:pop ref="APC">1.84665e-20</me:pop>
        <me:pop ref="Altamine1">-7.75452e-14</me:pop>
        <me:pop ref="RC1.log">1.58714e-12</me:pop>
        <me:pop ref="Ring1.log">1.60671e-08</me:pop>
        <me:pop ref="Formamide1">0.470437</me:pop>
        <me:pop ref="Formaldehyde.log">0.529563</me:pop>
      </me:population>
      <me:population time="0.316228" logTime="-0.5">
        <me:pop ref="CH2OO.log">1.59297e-09</me:pop>
        <me:pop ref="APC">2.86371e-22</me:pop>
        <me:pop ref="Altamine1">-7.75496e-14</me:pop>
        <me:pop ref="RC1.log">2.46126e-14</me:pop>
        <me:pop ref="Ring1.log">1.60671e-08</me:pop>
        <me:pop ref="Formamide1">0.470437</me:pop>
        <me:pop ref="Formaldehyde.log">0.529563</me:pop>
      </me:population>
      <me:population time="0.398107" logTime="-0.4">
        <me:pop ref="CH2OO.log">8.39915e-12</me:pop>
        <me:pop ref="APC">1.50993e-24</me:pop>
        <me:pop ref="Altamine1">-7.75497e-14</me:pop>
        <me:pop ref="RC1.log">1.29774e-16</me:pop>
        <me:pop ref="Ring1.log">1.60671e-08</me:pop>
        <me:pop ref="Formamide1">0.470437</me:pop>
        <me:pop ref="Formaldehyde.log">0.529563</me:pop>
      </me:population>
      <me:population time="0.501187" logTime="-0.3">
        <me:pop ref="CH2OO.log">1.13878e-14</me:pop>
        <me:pop ref="APC">2.04721e-27</me:pop>
        <me:pop ref="Altamine1">-7.75497e-14</me:pop>
        <me:pop ref="RC1.log">1.75951e-19</me:pop>
        <me:pop ref="Ring1.log">1.60671e-08</me:pop>
        <me:pop ref="Formamide1">0.470437</me:pop>
        <me:pop ref="Formaldehyde.log">0.529563</me:pop>
      </me:population>
      <me:population time="0.630957" logTime="-0.2">
        <me:pop ref="CH2OO.log">2.79318e-18</me:pop>
        <me:pop ref="APC">5.02137e-31</me:pop>
        <me:pop ref="Altamine1">-7.75497e-14</me:pop>
        <me:pop ref="RC1.log">4.3157e-23</me:pop>
        <me:pop ref="Ring1.log">1.60671e-08</me:pop>
        <me:pop ref="Formamide1">0.470437</me:pop>
        <me:pop ref="Formaldehyde.log">0.529563</me:pop>
      </me:population>
      <me:population time="0.794328" logTime="-0.1">
        <me:pop ref="CH2OO.log">7.96068e-23</me:pop>
        <me:pop ref="APC">1.43115e-35</me:pop>
        <me:pop ref="Altamine1">-7.75497e-14</me:pop>
        <me:pop ref="RC1.log">1.22999e-27</me:pop>
        <me:pop ref="Ring1.log">1.60671e-08</me:pop>
        <me:pop ref="Formamide1">0.470437</me:pop>
        <me:pop ref="Formaldehyde.log">0.529563</me:pop>
      </me:population>
      <me:population time="1" logTime="0">
        <me:pop ref="CH2OO.log">1.50989e-28</me:pop>
        <me:pop ref="APC">4.77377e-40</me:pop>
        <me:pop ref="Altamine1">-7.75497e-14</me:pop>
        <me:pop ref="RC1.log">2.33291e-33</me:pop>
        <me:pop ref="Ring1.log">1.60671e-08</me:pop>
        <me:pop ref="Formamide1">0.470437</me:pop>
        <me:pop ref="Formaldehyde.log">0.529563</me:pop>
      </me:population>
      <me:population time="1.25893" logTime="0.1">
        <me:pop ref="CH2OO.log">9.44864e-36</me:pop>
        <me:pop ref="APC">4.50234e-40</me:pop>
        <me:pop ref="Altamine1">-7.75497e-14</me:pop>
        <me:pop ref="RC1.log">1.45989e-40</me:pop>
        <me:pop ref="Ring1.log">1.60671e-08</me:pop>
        <me:pop ref="Formamide1">0.470437</me:pop>
        <me:pop ref="Formaldehyde.log">0.529563</me:pop>
      </me:population>
      <me:population time="1.58489" logTime="0.2">
        <me:pop ref="CH2OO.log">8.06499e-45</me:pop>
        <me:pop ref="APC">4.50234e-40</me:pop>
        <me:pop ref="Altamine1">-7.75497e-14</me:pop>
        <me:pop ref="RC1.log">1.24611e-49</me:pop>
        <me:pop ref="Ring1.log">1.60671e-08</me:pop>
        <me:pop ref="Formamide1">0.470437</me:pop>
        <me:pop ref="Formaldehyde.log">0.529563</me:pop>
      </me:population>
      <me:population time="1.99526" logTime="0.3">
        <me:pop ref="CH2OO.log">3.90699e-51</me:pop>
        <me:pop ref="APC">4.50234e-40</me:pop>
        <me:pop ref="Altamine1">-7.75497e-14</me:pop>
        <me:pop ref="RC1.log">1.08626e-55</me:pop>
        <me:pop ref="Ring1.log">1.60671e-08</me:pop>
        <me:pop ref="Formamide1">0.470437</me:pop>
        <me:pop ref="Formaldehyde.log">0.529563</me:pop>
      </me:population>
      <me:population time="2.51189" logTime="0.4">
        <me:pop ref="CH2OO.log">3.90696e-51</me:pop>
        <me:pop ref="APC">4.50234e-40</me:pop>
        <me:pop ref="Altamine1">-7.75497e-14</me:pop>
        <me:pop ref="RC1.log">1.08626e-55</me:pop>
        <me:pop ref="Ring1.log">1.60671e-08</me:pop>
        <me:pop ref="Formamide1">0.470437</me:pop>
        <me:pop ref="Formaldehyde.log">0.529563</me:pop>
      </me:population>
      <me:population time="3.16228" logTime="0.5">
        <me:pop ref="CH2OO.log">3.90696e-51</me:pop>
        <me:pop ref="APC">4.50234e-40</me:pop>
        <me:pop ref="Altamine1">-7.75497e-14</me:pop>
        <me:pop ref="RC1.log">1.08626e-55</me:pop>
        <me:pop ref="Ring1.log">1.60671e-08</me:pop>
        <me:pop ref="Formamide1">0.470437</me:pop>
        <me:pop ref="Formaldehyde.log">0.529563</me:pop>
      </me:population>
      <me:population time="3.98107" logTime="0.6">
        <me:pop ref="CH2OO.log">3.90696e-51</me:pop>
        <me:pop ref="APC">4.50234e-40</me:pop>
        <me:pop ref="Altamine1">-7.75497e-14</me:pop>
        <me:pop ref="RC1.log">1.08626e-55</me:pop>
        <me:pop ref="Ring1.log">1.60671e-08</me:pop>
        <me:pop ref="Formamide1">0.470437</me:pop>
        <me:pop ref="Formaldehyde.log">0.529563</me:pop>
      </me:population>
      <me:population time="5.01187" logTime="0.7">
        <me:pop ref="CH2OO.log">3.90696e-51</me:pop>
        <me:pop ref="APC">4.50234e-40</me:pop>
        <me:pop ref="Altamine1">-7.75497e-14</me:pop>
        <me:pop ref="RC1.log">1.08626e-55</me:pop>
        <me:pop ref="Ring1.log">1.60671e-08</me:pop>
        <me:pop ref="Formamide1">0.470437</me:pop>
        <me:pop ref="Formaldehyde.log">0.529563</me:pop>
      </me:population>
      <me:population time="6.30957" logTime="0.8">
        <me:pop ref="CH2OO.log">3.90696e-51</me:pop>
        <me:pop ref="APC">4.50234e-40</me:pop>
        <me:pop ref="Altamine1">-7.75497e-14</me:pop>
        <me:pop ref="RC1.log">1.08626e-55</me:pop>
        <me:pop ref="Ring1.log">1.60671e-08</me:pop>
        <me:pop ref="Formamide1">0.470437</me:pop>
        <me:pop ref="Formaldehyde.log">0.529563</me:pop>
      </me:population>
      <me:population time="7.94328" logTime="0.9">
        <me:pop ref="CH2OO.log">3.90696e-51</me:pop>
        <me:pop ref="APC">4.50234e-40</me:pop>
        <me:pop ref="Altamine1">-7.75497e-14</me:pop>
        <me:pop ref="RC1.log">1.08626e-55</me:pop>
        <me:pop ref="Ring1.log">1.60671e-08</me:pop>
        <me:pop ref="Formamide1">0.470437</me:pop>
        <me:pop ref="Formaldehyde.log">0.529563</me:pop>
      </me:population>
      <me:population time="10" logTime="1">
        <me:pop ref="CH2OO.log">3.90696e-51</me:pop>
        <me:pop ref="APC">4.50234e-40</me:pop>
        <me:pop ref="Altamine1">-7.75497e-14</me:pop>
        <me:pop ref="RC1.log">1.08626e-55</me:pop>
        <me:pop ref="Ring1.log">1.60671e-08</me:pop>
        <me:pop ref="Formamide1">0.470437</me:pop>
        <me:pop ref="Formaldehyde.log">0.529563</me:pop>
      </me:population>
      <me:population time="12.5893" logTime="1.1">
        <me:pop ref="CH2OO.log">3.90696e-51</me:pop>
        <me:pop ref="APC">4.50234e-40</me:pop>
        <me:pop ref="Altamine1">-7.75497e-14</me:pop>
        <me:pop ref="RC1.log">1.08626e-55</me:pop>
        <me:pop ref="Ring1.log">1.60671e-08</me:pop>
        <me:pop ref="Formamide1">0.470437</me:pop>
        <me:pop ref="Formaldehyde.log">0.529563</me:pop>
      </me:population>
      <me:population time="15.8489" logTime="1.2">
        <me:pop ref="CH2OO.log">3.90696e-51</me:pop>
        <me:pop ref="APC">4.50234e-40</me:pop>
        <me:pop ref="Altamine1">-7.75497e-14</me:pop>
        <me:pop ref="RC1.log">1.08626e-55</me:pop>
        <me:pop ref="Ring1.log">1.60671e-08</me:pop>
        <me:pop ref="Formamide1">0.470437</me:pop>
        <me:pop ref="Formaldehyde.log">0.529563</me:pop>
      </me:population>
      <me:population time="19.9526" logTime="1.3">
        <me:pop ref="CH2OO.log">3.90696e-51</me:pop>
        <me:pop ref="APC">4.50234e-40</me:pop>
        <me:pop ref="Altamine1">-7.75497e-14</me:pop>
        <me:pop ref="RC1.log">1.08626e-55</me:pop>
        <me:pop ref="Ring1.log">1.60671e-08</me:pop>
        <me:pop ref="Formamide1">0.470437</me:pop>
        <me:pop ref="Formaldehyde.log">0.529563</me:pop>
      </me:population>
      <me:population time="25.1189" logTime="1.4">
        <me:pop ref="CH2OO.log">3.90696e-51</me:pop>
        <me:pop ref="APC">4.50234e-40</me:pop>
        <me:pop ref="Altamine1">-7.75497e-14</me:pop>
        <me:pop ref="RC1.log">1.08626e-55</me:pop>
        <me:pop ref="Ring1.log">1.60671e-08</me:pop>
        <me:pop ref="Formamide1">0.470437</me:pop>
        <me:pop ref="Formaldehyde.log">0.529563</me:pop>
      </me:population>
      <me:population time="31.6228" logTime="1.5">
        <me:pop ref="CH2OO.log">3.90696e-51</me:pop>
        <me:pop ref="APC">4.50234e-40</me:pop>
        <me:pop ref="Altamine1">-7.75497e-14</me:pop>
        <me:pop ref="RC1.log">1.08626e-55</me:pop>
        <me:pop ref="Ring1.log">1.60671e-08</me:pop>
        <me:pop ref="Formamide1">0.470437</me:pop>
        <me:pop ref="Formaldehyde.log">0.529563</me:pop>
      </me:population>
      <me:population time="39.8107" logTime="1.6">
        <me:pop ref="CH2OO.log">3.90696e-51</me:pop>
        <me:pop ref="APC">4.50234e-40</me:pop>
        <me:pop ref="Altamine1">-7.75497e-14</me:pop>
        <me:pop ref="RC1.log">1.08626e-55</me:pop>
        <me:pop ref="Ring1.log">1.60671e-08</me:pop>
        <me:pop ref="Formamide1">0.470437</me:pop>
        <me:pop ref="Formaldehyde.log">0.529563</me:pop>
      </me:population>
      <me:population time="50.1187" logTime="1.7">
        <me:pop ref="CH2OO.log">3.90696e-51</me:pop>
        <me:pop ref="APC">4.50234e-40</me:pop>
        <me:pop ref="Altamine1">-7.75497e-14</me:pop>
        <me:pop ref="RC1.log">1.08626e-55</me:pop>
        <me:pop ref="Ring1.log">1.60671e-08</me:pop>
        <me:pop ref="Formamide1">0.470437</me:pop>
        <me:pop ref="Formaldehyde.log">0.529563</me:pop>
      </me:population>
      <me:population time="63.0957" logTime="1.8">
        <me:pop ref="CH2OO.log">3.90696e-51</me:pop>
        <me:pop ref="APC">4.50234e-40</me:pop>
        <me:pop ref="Altamine1">-7.75497e-14</me:pop>
        <me:pop ref="RC1.log">1.08626e-55</me:pop>
        <me:pop ref="Ring1.log">1.60671e-08</me:pop>
        <me:pop ref="Formamide1">0.470437</me:pop>
        <me:pop ref="Formaldehyde.log">0.529563</me:pop>
      </me:population>
      <me:population time="79.4328" logTime="1.9">
        <me:pop ref="CH2OO.log">3.90696e-51</me:pop>
        <me:pop ref="APC">4.50234e-40</me:pop>
        <me:pop ref="Altamine1">-7.75497e-14</me:pop>
        <me:pop ref="RC1.log">1.08626e-55</me:pop>
        <me:pop ref="Ring1.log">1.60671e-08</me:pop>
        <me:pop ref="Formamide1">0.470437</me:pop>
        <me:pop ref="Formaldehyde.log">0.529563</me:pop>
      </me:population>
      <me:population time="100" logTime="2">
        <me:pop ref="CH2OO.log">3.90696e-51</me:pop>
        <me:pop ref="APC">4.50234e-40</me:pop>
        <me:pop ref="Altamine1">-7.75497e-14</me:pop>
        <me:pop ref="RC1.log">1.08626e-55</me:pop>
        <me:pop ref="Ring1.log">1.60671e-08</me:pop>
        <me:pop ref="Formamide1">0.470437</me:pop>
        <me:pop ref="Formaldehyde.log">0.529563</me:pop>
      </me:population>
      <me:population time="125.893" logTime="2.1">
        <me:pop ref="CH2OO.log">3.90696e-51</me:pop>
        <me:pop ref="APC">4.50234e-40</me:pop>
        <me:pop ref="Altamine1">-7.75497e-14</me:pop>
        <me:pop ref="RC1.log">1.08626e-55</me:pop>
        <me:pop ref="Ring1.log">1.60671e-08</me:pop>
        <me:pop ref="Formamide1">0.470437</me:pop>
        <me:pop ref="Formaldehyde.log">0.529563</me:pop>
      </me:population>
      <me:population time="158.489" logTime="2.2">
        <me:pop ref="CH2OO.log">3.90696e-51</me:pop>
        <me:pop ref="APC">4.50234e-40</me:pop>
        <me:pop ref="Altamine1">-7.75497e-14</me:pop>
        <me:pop ref="RC1.log">1.08626e-55</me:pop>
        <me:pop ref="Ring1.log">1.60671e-08</me:pop>
        <me:pop ref="Formamide1">0.470437</me:pop>
        <me:pop ref="Formaldehyde.log">0.529563</me:pop>
      </me:population>
      <me:population time="199.526" logTime="2.3">
        <me:pop ref="CH2OO.log">3.90696e-51</me:pop>
        <me:pop ref="APC">4.50234e-40</me:pop>
        <me:pop ref="Altamine1">-7.75497e-14</me:pop>
        <me:pop ref="RC1.log">1.08626e-55</me:pop>
        <me:pop ref="Ring1.log">1.60671e-08</me:pop>
        <me:pop ref="Formamide1">0.470437</me:pop>
        <me:pop ref="Formaldehyde.log">0.529563</me:pop>
      </me:population>
      <me:population time="251.189" logTime="2.4">
        <me:pop ref="CH2OO.log">3.90696e-51</me:pop>
        <me:pop ref="APC">4.50234e-40</me:pop>
        <me:pop ref="Altamine1">-7.75497e-14</me:pop>
        <me:pop ref="RC1.log">1.08626e-55</me:pop>
        <me:pop ref="Ring1.log">1.60671e-08</me:pop>
        <me:pop ref="Formamide1">0.470437</me:pop>
        <me:pop ref="Formaldehyde.log">0.529563</me:pop>
      </me:population>
      <me:population time="316.228" logTime="2.5">
        <me:pop ref="CH2OO.log">3.90696e-51</me:pop>
        <me:pop ref="APC">4.50234e-40</me:pop>
        <me:pop ref="Altamine1">-7.75497e-14</me:pop>
        <me:pop ref="RC1.log">1.08626e-55</me:pop>
        <me:pop ref="Ring1.log">1.60671e-08</me:pop>
        <me:pop ref="Formamide1">0.470437</me:pop>
        <me:pop ref="Formaldehyde.log">0.529563</me:pop>
      </me:population>
      <me:population time="398.107" logTime="2.6">
        <me:pop ref="CH2OO.log">3.90696e-51</me:pop>
        <me:pop ref="APC">4.50234e-40</me:pop>
        <me:pop ref="Altamine1">-7.75497e-14</me:pop>
        <me:pop ref="RC1.log">1.08626e-55</me:pop>
        <me:pop ref="Ring1.log">1.60671e-08</me:pop>
        <me:pop ref="Formamide1">0.470437</me:pop>
        <me:pop ref="Formaldehyde.log">0.529563</me:pop>
      </me:population>
      <me:population time="501.187" logTime="2.7">
        <me:pop ref="CH2OO.log">3.90696e-51</me:pop>
        <me:pop ref="APC">4.50234e-40</me:pop>
        <me:pop ref="Altamine1">-7.75497e-14</me:pop>
        <me:pop ref="RC1.log">1.08626e-55</me:pop>
        <me:pop ref="Ring1.log">1.60671e-08</me:pop>
        <me:pop ref="Formamide1">0.470437</me:pop>
        <me:pop ref="Formaldehyde.log">0.529563</me:pop>
      </me:population>
      <me:population time="630.957" logTime="2.8">
        <me:pop ref="CH2OO.log">3.90696e-51</me:pop>
        <me:pop ref="APC">4.50234e-40</me:pop>
        <me:pop ref="Altamine1">-7.75497e-14</me:pop>
        <me:pop ref="RC1.log">1.08626e-55</me:pop>
        <me:pop ref="Ring1.log">1.60671e-08</me:pop>
        <me:pop ref="Formamide1">0.470437</me:pop>
        <me:pop ref="Formaldehyde.log">0.529563</me:pop>
      </me:population>
      <me:population time="794.328" logTime="2.9">
        <me:pop ref="CH2OO.log">3.90696e-51</me:pop>
        <me:pop ref="APC">4.50234e-40</me:pop>
        <me:pop ref="Altamine1">-7.75497e-14</me:pop>
        <me:pop ref="RC1.log">1.08626e-55</me:pop>
        <me:pop ref="Ring1.log">1.60671e-08</me:pop>
        <me:pop ref="Formamide1">0.470437</me:pop>
        <me:pop ref="Formaldehyde.log">0.529563</me:pop>
      </me:population>
      <me:population time="1000" logTime="3">
        <me:pop ref="CH2OO.log">3.90696e-51</me:pop>
        <me:pop ref="APC">4.50234e-40</me:pop>
        <me:pop ref="Altamine1">-7.75497e-14</me:pop>
        <me:pop ref="RC1.log">1.08626e-55</me:pop>
        <me:pop ref="Ring1.log">1.60671e-08</me:pop>
        <me:pop ref="Formamide1">0.470437</me:pop>
        <me:pop ref="Formaldehyde.log">0.529563</me:pop>
      </me:population>
      <me:population time="1258.93" logTime="3.1">
        <me:pop ref="CH2OO.log">3.90696e-51</me:pop>
        <me:pop ref="APC">4.50234e-40</me:pop>
        <me:pop ref="Altamine1">-7.75497e-14</me:pop>
        <me:pop ref="RC1.log">1.08626e-55</me:pop>
        <me:pop ref="Ring1.log">1.60671e-08</me:pop>
        <me:pop ref="Formamide1">0.470437</me:pop>
        <me:pop ref="Formaldehyde.log">0.529563</me:pop>
      </me:population>
      <me:population time="1584.89" logTime="3.2">
        <me:pop ref="CH2OO.log">3.90696e-51</me:pop>
        <me:pop ref="APC">4.50234e-40</me:pop>
        <me:pop ref="Altamine1">-7.75497e-14</me:pop>
        <me:pop ref="RC1.log">1.08626e-55</me:pop>
        <me:pop ref="Ring1.log">1.60671e-08</me:pop>
        <me:pop ref="Formamide1">0.470437</me:pop>
        <me:pop ref="Formaldehyde.log">0.529563</me:pop>
      </me:population>
      <me:population time="1995.26" logTime="3.3">
        <me:pop ref="CH2OO.log">3.90696e-51</me:pop>
        <me:pop ref="APC">4.50234e-40</me:pop>
        <me:pop ref="Altamine1">-7.75497e-14</me:pop>
        <me:pop ref="RC1.log">1.08626e-55</me:pop>
        <me:pop ref="Ring1.log">1.60671e-08</me:pop>
        <me:pop ref="Formamide1">0.470437</me:pop>
        <me:pop ref="Formaldehyde.log">0.529563</me:pop>
      </me:population>
      <me:population time="2511.89" logTime="3.4">
        <me:pop ref="CH2OO.log">3.90696e-51</me:pop>
        <me:pop ref="APC">4.50234e-40</me:pop>
        <me:pop ref="Altamine1">-7.75497e-14</me:pop>
        <me:pop ref="RC1.log">1.08626e-55</me:pop>
        <me:pop ref="Ring1.log">1.60671e-08</me:pop>
        <me:pop ref="Formamide1">0.470437</me:pop>
        <me:pop ref="Formaldehyde.log">0.529563</me:pop>
      </me:population>
      <me:population time="3162.28" logTime="3.5">
        <me:pop ref="CH2OO.log">3.90696e-51</me:pop>
        <me:pop ref="APC">4.50234e-40</me:pop>
        <me:pop ref="Altamine1">-7.75497e-14</me:pop>
        <me:pop ref="RC1.log">1.08626e-55</me:pop>
        <me:pop ref="Ring1.log">1.60671e-08</me:pop>
        <me:pop ref="Formamide1">0.470437</me:pop>
        <me:pop ref="Formaldehyde.log">0.529563</me:pop>
      </me:population>
      <me:population time="3981.07" logTime="3.6">
        <me:pop ref="CH2OO.log">3.90696e-51</me:pop>
        <me:pop ref="APC">4.50234e-40</me:pop>
        <me:pop ref="Altamine1">-7.75497e-14</me:pop>
        <me:pop ref="RC1.log">1.08626e-55</me:pop>
        <me:pop ref="Ring1.log">1.60671e-08</me:pop>
        <me:pop ref="Formamide1">0.470437</me:pop>
        <me:pop ref="Formaldehyde.log">0.529563</me:pop>
      </me:population>
      <me:population time="5011.87" logTime="3.7">
        <me:pop ref="CH2OO.log">3.90696e-51</me:pop>
        <me:pop ref="APC">4.50234e-40</me:pop>
        <me:pop ref="Altamine1">-7.75497e-14</me:pop>
        <me:pop ref="RC1.log">1.08626e-55</me:pop>
        <me:pop ref="Ring1.log">1.60671e-08</me:pop>
        <me:pop ref="Formamide1">0.470437</me:pop>
        <me:pop ref="Formaldehyde.log">0.529563</me:pop>
      </me:population>
      <me:population time="6309.57" logTime="3.8">
        <me:pop ref="CH2OO.log">3.90696e-51</me:pop>
        <me:pop ref="APC">4.50234e-40</me:pop>
        <me:pop ref="Altamine1">-7.75497e-14</me:pop>
        <me:pop ref="RC1.log">1.08626e-55</me:pop>
        <me:pop ref="Ring1.log">1.60671e-08</me:pop>
        <me:pop ref="Formamide1">0.470437</me:pop>
        <me:pop ref="Formaldehyde.log">0.529563</me:pop>
      </me:population>
      <me:population time="7943.28" logTime="3.9">
        <me:pop ref="CH2OO.log">3.90696e-51</me:pop>
        <me:pop ref="APC">4.50234e-40</me:pop>
        <me:pop ref="Altamine1">-7.75497e-14</me:pop>
        <me:pop ref="RC1.log">1.08626e-55</me:pop>
        <me:pop ref="Ring1.log">1.60671e-08</me:pop>
        <me:pop ref="Formamide1">0.470437</me:pop>
        <me:pop ref="Formaldehyde.log">0.529563</me:pop>
      </me:population>
      <me:population time="10000" logTime="4">
        <me:pop ref="CH2OO.log">3.90696e-51</me:pop>
        <me:pop ref="APC">4.50234e-40</me:pop>
        <me:pop ref="Altamine1">-7.75497e-14</me:pop>
        <me:pop ref="RC1.log">1.08626e-55</me:pop>
        <me:pop ref="Ring1.log">1.60671e-08</me:pop>
        <me:pop ref="Formamide1">0.470437</me:pop>
        <me:pop ref="Formaldehyde.log">0.529563</me:pop>
      </me:population>
      <me:population time="12589.3" logTime="4.1">
        <me:pop ref="CH2OO.log">3.90696e-51</me:pop>
        <me:pop ref="APC">4.50234e-40</me:pop>
        <me:pop ref="Altamine1">-7.75497e-14</me:pop>
        <me:pop ref="RC1.log">1.08626e-55</me:pop>
        <me:pop ref="Ring1.log">1.60671e-08</me:pop>
        <me:pop ref="Formamide1">0.470437</me:pop>
        <me:pop ref="Formaldehyde.log">0.529563</me:pop>
      </me:population>
      <me:population time="15848.9" logTime="4.2">
        <me:pop ref="CH2OO.log">3.90696e-51</me:pop>
        <me:pop ref="APC">4.50234e-40</me:pop>
        <me:pop ref="Altamine1">-7.75497e-14</me:pop>
        <me:pop ref="RC1.log">1.08626e-55</me:pop>
        <me:pop ref="Ring1.log">1.60671e-08</me:pop>
        <me:pop ref="Formamide1">0.470437</me:pop>
        <me:pop ref="Formaldehyde.log">0.529563</me:pop>
      </me:population>
      <me:population time="19952.6" logTime="4.3">
        <me:pop ref="CH2OO.log">3.90696e-51</me:pop>
        <me:pop ref="APC">4.50234e-40</me:pop>
        <me:pop ref="Altamine1">-7.75497e-14</me:pop>
        <me:pop ref="RC1.log">1.08626e-55</me:pop>
        <me:pop ref="Ring1.log">1.60671e-08</me:pop>
        <me:pop ref="Formamide1">0.470437</me:pop>
        <me:pop ref="Formaldehyde.log">0.529563</me:pop>
      </me:population>
      <me:population time="25118.9" logTime="4.4">
        <me:pop ref="CH2OO.log">3.90696e-51</me:pop>
        <me:pop ref="APC">4.50234e-40</me:pop>
        <me:pop ref="Altamine1">-7.75497e-14</me:pop>
        <me:pop ref="RC1.log">1.08626e-55</me:pop>
        <me:pop ref="Ring1.log">1.60671e-08</me:pop>
        <me:pop ref="Formamide1">0.470437</me:pop>
        <me:pop ref="Formaldehyde.log">0.529563</me:pop>
      </me:population>
      <me:population time="31622.8" logTime="4.5">
        <me:pop ref="CH2OO.log">3.90696e-51</me:pop>
        <me:pop ref="APC">4.50234e-40</me:pop>
        <me:pop ref="Altamine1">-7.75497e-14</me:pop>
        <me:pop ref="RC1.log">1.08626e-55</me:pop>
        <me:pop ref="Ring1.log">1.60671e-08</me:pop>
        <me:pop ref="Formamide1">0.470437</me:pop>
        <me:pop ref="Formaldehyde.log">0.529563</me:pop>
      </me:population>
      <me:population time="39810.7" logTime="4.6">
        <me:pop ref="CH2OO.log">3.90696e-51</me:pop>
        <me:pop ref="APC">4.50234e-40</me:pop>
        <me:pop ref="Altamine1">-7.75497e-14</me:pop>
        <me:pop ref="RC1.log">1.08626e-55</me:pop>
        <me:pop ref="Ring1.log">1.60671e-08</me:pop>
        <me:pop ref="Formamide1">0.470437</me:pop>
        <me:pop ref="Formaldehyde.log">0.529563</me:pop>
      </me:population>
      <me:population time="50118.7" logTime="4.7">
        <me:pop ref="CH2OO.log">3.90696e-51</me:pop>
        <me:pop ref="APC">4.50234e-40</me:pop>
        <me:pop ref="Altamine1">-7.75497e-14</me:pop>
        <me:pop ref="RC1.log">1.08626e-55</me:pop>
        <me:pop ref="Ring1.log">1.60671e-08</me:pop>
        <me:pop ref="Formamide1">0.470437</me:pop>
        <me:pop ref="Formaldehyde.log">0.529563</me:pop>
      </me:population>
      <me:population time="63095.7" logTime="4.8">
        <me:pop ref="CH2OO.log">3.90696e-51</me:pop>
        <me:pop ref="APC">4.50234e-40</me:pop>
        <me:pop ref="Altamine1">-7.75497e-14</me:pop>
        <me:pop ref="RC1.log">1.08626e-55</me:pop>
        <me:pop ref="Ring1.log">1.60671e-08</me:pop>
        <me:pop ref="Formamide1">0.470437</me:pop>
        <me:pop ref="Formaldehyde.log">0.529563</me:pop>
      </me:population>
      <me:population time="79432.8" logTime="4.9">
        <me:pop ref="CH2OO.log">3.90696e-51</me:pop>
        <me:pop ref="APC">4.50234e-40</me:pop>
        <me:pop ref="Altamine1">-7.75497e-14</me:pop>
        <me:pop ref="RC1.log">1.08626e-55</me:pop>
        <me:pop ref="Ring1.log">1.60671e-08</me:pop>
        <me:pop ref="Formamide1">0.470437</me:pop>
        <me:pop ref="Formaldehyde.log">0.529563</me:pop>
      </me:population>
      <me:population time="100000" logTime="5">
        <me:pop ref="CH2OO.log">3.90696e-51</me:pop>
        <me:pop ref="APC">4.50234e-40</me:pop>
        <me:pop ref="Altamine1">-7.75497e-14</me:pop>
        <me:pop ref="RC1.log">1.08626e-55</me:pop>
        <me:pop ref="Ring1.log">1.60671e-08</me:pop>
        <me:pop ref="Formamide1">0.470437</me:pop>
        <me:pop ref="Formaldehyde.log">0.529563</me:pop>
      </me:population>
    </me:populationList>
    <me:rateList T="240" conc="1.60942e+18" bathGas="N2" units="s-1">
      <me:firstOrderLoss ref="APC">-3.85194e+06</me:firstOrderLoss>
      <me:firstOrderLoss ref="Altamine1">-1.96351e-22</me:firstOrderLoss>
      <me:firstOrderLoss ref="CH2OO.log">-88.7266</me:firstOrderLoss>
      <me:firstOrderLoss ref="RC1.log">-1.95182e+06</me:firstOrderLoss>
      <me:firstOrderLoss ref="Ring1.log">-1.29262e-15</me:firstOrderLoss>
      <me:firstOrderRate fromRef="APC" toRef="Altamine1" reactionType="isomerization">3.41351e-15</me:firstOrderRate>
      <me:firstOrderRate fromRef="APC" toRef="CH2OO.log" reactionType="isomerization">1.55635e-105</me:firstOrderRate>
      <me:firstOrderRate fromRef="APC" toRef="RC1.log" reactionType="isomerization">-3.69858e-108</me:firstOrderRate>
      <me:firstOrderRate fromRef="APC" toRef="Ring1.log" reactionType="isomerization">1.59996e-89</me:firstOrderRate>
      <me:firstOrderRate fromRef="Altamine1" toRef="APC" reactionType="isomerization">1.21198e-24</me:firstOrderRate>
      <me:firstOrderRate fromRef="Altamine1" toRef="CH2OO.log" reactionType="isomerization">-4.15684e-115</me:firstOrderRate>
      <me:firstOrderRate fromRef="Altamine1" toRef="RC1.log" reactionType="isomerization">5.08215e-115</me:firstOrderRate>
      <me:firstOrderRate fromRef="Altamine1" toRef="Ring1.log" reactionType="isomerization">4.70698e-92</me:firstOrderRate>
      <me:firstOrderRate fromRef="CH2OO.log" toRef="APC" reactionType="isomerization">6.93809e-07</me:firstOrderRate>
      <me:firstOrderRate fromRef="CH2OO.log" toRef="Altamine1" reactionType="isomerization">-5.21915e-07</me:firstOrderRate>
      <me:firstOrderRate fromRef="CH2OO.log" toRef="RC1.log" reactionType="isomerization">30.1563</me:firstOrderRate>
      <me:firstOrderRate fromRef="CH2OO.log" toRef="Ring1.log" reactionType="isomerization">7.12424e-07</me:firstOrderRate>
      <me:firstOrderRate fromRef="RC1.log" toRef="APC" reactionType="isomerization">-8.72855e-05</me:firstOrderRate>
      <me:firstOrderRate fromRef="RC1.log" toRef="Altamine1" reactionType="isomerization">0.0337799</me:firstOrderRate>
      <me:firstOrderRate fromRef="RC1.log" toRef="CH2OO.log" reactionType="isomerization">1.59644e+06</me:firstOrderRate>
      <me:firstOrderRate fromRef="RC1.log" toRef="Ring1.log" reactionType="isomerization">0.020508</me:firstOrderRate>
      <me:firstOrderRate fromRef="Ring1.log" toRef="APC" reactionType="isomerization">1.07945e-25</me:firstOrderRate>
      <me:firstOrderRate fromRef="Ring1.log" toRef="Altamine1" reactionType="isomerization">8.94422e-19</me:firstOrderRate>
      <me:firstOrderRate fromRef="Ring1.log" toRef="CH2OO.log" reactionType="isomerization">1.0782e-41</me:firstOrderRate>
      <me:firstOrderRate fromRef="Ring1.log" toRef="RC1.log" reactionType="isomerization">5.86287e-42</me:firstOrderRate>
      <me:firstOrderRate fromRef="APC" toRef="Formamide1+CO" reactionType="irreversible">3.82858e+06</me:firstOrderRate>
      <me:firstOrderRate fromRef="Altamine1" toRef="Formamide1+CO" reactionType="irreversible">1.94726e-22</me:firstOrderRate>
      <me:firstOrderRate fromRef="CH2OO.log" toRef="Formamide1+CO" reactionType="irreversible">28.3502</me:firstOrderRate>
      <me:firstOrderRate fromRef="RC1.log" toRef="Formamide1+CO" reactionType="irreversible">164953</me:firstOrderRate>
      <me:firstOrderRate fromRef="Ring1.log" toRef="Formamide1+CO" reactionType="irreversible">6.68776e-16</me:firstOrderRate>
      <me:firstOrderRate fromRef="APC" toRef="Formaldehyde.log+IsoC1.log" reactionType="irreversible">-3.35389e-100</me:firstOrderRate>
      <me:firstOrderRate fromRef="Altamine1" toRef="Formaldehyde.log+IsoC1.log" reactionType="irreversible">2.88704e-105</me:firstOrderRate>
      <me:firstOrderRate fromRef="CH2OO.log" toRef="Formaldehyde.log+IsoC1.log" reactionType="irreversible">31.8258</me:firstOrderRate>
      <me:firstOrderRate fromRef="RC1.log" toRef="Formaldehyde.log+IsoC1.log" reactionType="irreversible">191357</me:firstOrderRate>
      <me:firstOrderRate fromRef="Ring1.log" toRef="Formaldehyde.log+IsoC1.log" reactionType="irreversible">6.2346e-16</me:firstOrderRate>
    </me:rateList>
    <me:eigenvalueList number="3122" selection="12">
      <me:eigenvalue>-3.69781e+08</me:eigenvalue>
      <me:eigenvalue>-3.42905e+08</me:eigenvalue>
      <me:eigenvalue>-3.19247e+08</me:eigenvalue>
      <me:eigenvalue>-2.99677e+08</me:eigenvalue>
      <me:eigenvalue>-2.83726e+08</me:eigenvalue>
      <me:eigenvalue>-2.64123e+08</me:eigenvalue>
      <me:eigenvalue>-2.25621e+08</me:eigenvalue>
      <me:eigenvalue>-9.29925e+06</me:eigenvalue>
      <me:eigenvalue>-4.46494e+06</me:eigenvalue>
      <me:eigenvalue>-65.5098</me:eigenvalue>
      <me:eigenvalue>-1.30674e-15</me:eigenvalue>
      <me:eigenvalue>-1.96351e-22</me:eigenvalue>
    </me:eigenvalueList>
    <me:populationList T="240" conc="4.02354e+18">
      <me:population time="1e-10" logTime="-10">
        <me:pop ref="CH2OO.log">1</me:pop>
        <me:pop ref="APC">3.07716e-13</me:pop>
        <me:pop ref="Altamine1">3.08807e-11</me:pop>
        <me:pop ref="RC1.log">1.70692e-07</me:pop>
        <me:pop ref="Ring1.log">2.30373e-09</me:pop>
        <me:pop ref="Formamide1">1.39265e-09</me:pop>
        <me:pop ref="Formaldehyde.log">1.57158e-09</me:pop>
      </me:population>
      <me:population time="1.25893e-10" logTime="-9.9">
        <me:pop ref="CH2OO.log">1</me:pop>
        <me:pop ref="APC">3.07778e-13</me:pop>
        <me:pop ref="Altamine1">3.30627e-11</me:pop>
        <me:pop ref="RC1.log">1.73708e-07</me:pop>
        <me:pop ref="Ring1.log">2.47434e-09</me:pop>
        <me:pop ref="Formamide1">1.96829e-09</me:pop>
        <me:pop ref="Formaldehyde.log">2.22179e-09</me:pop>
      </me:population>
      <me:population time="1.58489e-10" logTime="-9.8">
        <me:pop ref="CH2OO.log">1</me:pop>
        <me:pop ref="APC">3.07823e-13</me:pop>
        <me:pop ref="Altamine1">3.47193e-11</me:pop>
        <me:pop ref="RC1.log">1.77392e-07</me:pop>
        <me:pop ref="Ring1.log">2.60733e-09</me:pop>
        <me:pop ref="Formamide1">2.73413e-09</me:pop>
        <me:pop ref="Formaldehyde.log">3.08748e-09</me:pop>
      </me:population>
      <me:population time="1.99526e-10" logTime="-9.7">
        <me:pop ref="CH2OO.log">1</me:pop>
        <me:pop ref="APC">3.07854e-13</me:pop>
        <me:pop ref="Altamine1">3.58738e-11</me:pop>
        <me:pop ref="RC1.log">1.81942e-07</me:pop>
        <me:pop ref="Ring1.log">2.70332e-09</me:pop>
        <me:pop ref="Formamide1">3.73566e-09</me:pop>
        <me:pop ref="Formaldehyde.log">4.22022e-09</me:pop>
      </me:population>
      <me:population time="2.51189e-10" logTime="-9.6">
        <me:pop ref="CH2OO.log">1</me:pop>
        <me:pop ref="APC">3.07872e-13</me:pop>
        <me:pop ref="Altamine1">3.66282e-11</me:pop>
        <me:pop ref="RC1.log">1.87567e-07</me:pop>
        <me:pop ref="Ring1.log">2.76904e-09</me:pop>
        <me:pop ref="Formamide1">5.0279e-09</me:pop>
        <me:pop ref="Formaldehyde.log">5.68233e-09</me:pop>
      </me:population>
      <me:population time="3.16228e-10" logTime="-9.5">
        <me:pop ref="CH2OO.log">1</me:pop>
        <me:pop ref="APC">3.07883e-13</me:pop>
        <me:pop ref="Altamine1">3.71222e-11</me:pop>
        <me:pop ref="RC1.log">1.94504e-07</me:pop>
        <me:pop ref="Ring1.log">2.81464e-09</me:pop>
        <me:pop ref="Formamide1">6.68015e-09</me:pop>
        <me:pop ref="Formaldehyde.log">7.55227e-09</me:pop>
      </me:population>
      <me:population time="3.98107e-10" logTime="-9.4">
        <me:pop ref="CH2OO.log">1</me:pop>
        <me:pop ref="APC">3.07889e-13</me:pop>
        <me:pop ref="Altamine1">3.74848e-11</me:pop>
        <me:pop ref="RC1.log">2.03033e-07</me:pop>
        <me:pop ref="Ring1.log">2.8499e-09</me:pop>
        <me:pop ref="Formamide1">8.78197e-09</me:pop>
        <me:pop ref="Formaldehyde.log">9.93154e-09</me:pop>
      </me:population>
      <me:population time="5.01187e-10" logTime="-9.3">
        <me:pop ref="CH2OO.log">1</me:pop>
        <me:pop ref="APC">3.07893e-13</me:pop>
        <me:pop ref="Altamine1">3.78015e-11</me:pop>
        <me:pop ref="RC1.log">2.13485e-07</me:pop>
        <me:pop ref="Ring1.log">2.88158e-09</me:pop>
        <me:pop ref="Formamide1">1.14499e-08</me:pop>
        <me:pop ref="Formaldehyde.log">1.29522e-08</me:pop>
      </me:population>
      <me:population time="6.30957e-10" logTime="-9.2">
        <me:pop ref="CH2OO.log">1</me:pop>
        <me:pop ref="APC">3.07897e-13</me:pop>
        <me:pop ref="Altamine1">3.81115e-11</me:pop>
        <me:pop ref="RC1.log">2.26257e-07</me:pop>
        <me:pop ref="Ring1.log">2.91288e-09</me:pop>
        <me:pop ref="Formamide1">1.48343e-08</me:pop>
        <me:pop ref="Formaldehyde.log">1.6785e-08</me:pop>
      </me:population>
      <me:population time="7.94328e-10" logTime="-9.1">
        <me:pop ref="CH2OO.log">1</me:pop>
        <me:pop ref="APC">3.07901e-13</me:pop>
        <me:pop ref="Altamine1">3.84227e-11</me:pop>
        <me:pop ref="RC1.log">2.4183e-07</me:pop>
        <me:pop ref="Ring1.log">2.94445e-09</me:pop>
        <me:pop ref="Formamide1">1.91277e-08</me:pop>
        <me:pop ref="Formaldehyde.log">2.16479e-08</me:pop>
      </me:population>
      <me:population time="1e-09" logTime="-9">
        <me:pop ref="CH2OO.log">1</me:pop>
        <me:pop ref="APC">3.07905e-13</me:pop>
        <me:pop ref="Altamine1">3.87286e-11</me:pop>
        <me:pop ref="RC1.log">2.60792e-07</me:pop>
        <me:pop ref="Ring1.log">2.97565e-09</me:pop>
        <me:pop ref="Formamide1">2.45735e-08</me:pop>
        <me:pop ref="Formaldehyde.log">2.78174e-08</me:pop>
      </me:population>
      <me:population time="1.25893e-09" logTime="-8.9">
        <me:pop ref="CH2OO.log">1</me:pop>
        <me:pop ref="APC">3.07907e-13</me:pop>
        <me:pop ref="Altamine1">3.9018e-11</me:pop>
        <me:pop ref="RC1.log">2.83874e-07</me:pop>
        <me:pop ref="Ring1.log">3.00542e-09</me:pop>
        <me:pop ref="Formamide1">3.14795e-08</me:pop>
        <me:pop ref="Formaldehyde.log">3.56422e-08</me:pop>
      </me:population>
      <me:population time="1.58489e-09" logTime="-8.8">
        <me:pop ref="CH2OO.log">1</me:pop>
        <me:pop ref="APC">3.07909e-13</me:pop>
        <me:pop ref="Altamine1">3.92804e-11</me:pop>
        <me:pop ref="RC1.log">3.11998e-07</me:pop>
        <me:pop ref="Ring1.log">3.03267e-09</me:pop>
        <me:pop ref="Formamide1">4.02322e-08</me:pop>
        <me:pop ref="Formaldehyde.log">4.5561e-08</me:pop>
      </me:population>
      <me:population time="1.99526e-09" logTime="-8.7">
        <me:pop ref="CH2OO.log">1</me:pop>
        <me:pop ref="APC">3.0791e-13</me:pop>
        <me:pop ref="Altamine1">3.95083e-11</me:pop>
        <me:pop ref="RC1.log">3.46328e-07</me:pop>
        <me:pop ref="Ring1.log">3.05662e-09</me:pop>
        <me:pop ref="Formamide1">5.13171e-08</me:pop>
        <me:pop ref="Formaldehyde.log">5.81244e-08</me:pop>
      </me:population>
      <me:population time="2.51189e-09" logTime="-8.6">
        <me:pop ref="CH2OO.log">0.999999</me:pop>
        <me:pop ref="APC">3.07909e-13</me:pop>
        <me:pop ref="Altamine1">3.96988e-11</me:pop>
        <me:pop ref="RC1.log">3.88345e-07</me:pop>
        <me:pop ref="Ring1.log">3.07688e-09</me:pop>
        <me:pop ref="Formamide1">6.53436e-08</me:pop>
        <me:pop ref="Formaldehyde.log">7.40233e-08</me:pop>
      </me:population>
      <me:population time="3.16228e-09" logTime="-8.5">
        <me:pop ref="CH2OO.log">0.999999</me:pop>
        <me:pop ref="APC">3.07907e-13</me:pop>
        <me:pop ref="Altamine1">3.98533e-11</me:pop>
        <me:pop ref="RC1.log">4.39932e-07</me:pop>
        <me:pop ref="Ring1.log">3.09349e-09</me:pop>
        <me:pop ref="Formamide1">8.30764e-08</me:pop>
        <me:pop ref="Formaldehyde.log">9.41251e-08</me:pop>
      </me:population>
      <me:population time="3.98107e-09" logTime="-8.4">
        <me:pop ref="CH2OO.log">0.999999</me:pop>
        <me:pop ref="APC">3.07904e-13</me:pop>
        <me:pop ref="Altamine1">3.99761e-11</me:pop>
        <me:pop ref="RC1.log">5.03476e-07</me:pop>
        <me:pop ref="Ring1.log">3.10682e-09</me:pop>
        <me:pop ref="Formamide1">1.05477e-07</me:pop>
        <me:pop ref="Formaldehyde.log">1.1952e-07</me:pop>
      </me:population>
      <me:population time="5.01187e-09" logTime="-8.3">
        <me:pop ref="CH2OO.log">0.999999</me:pop>
        <me:pop ref="APC">3.079e-13</me:pop>
        <me:pop ref="Altamine1">4.00735e-11</me:pop>
        <me:pop ref="RC1.log">5.82001e-07</me:pop>
        <me:pop ref="Ring1.log">3.11741e-09</me:pop>
        <me:pop ref="Formamide1">1.33753e-07</me:pop>
        <me:pop ref="Formaldehyde.log">1.51578e-07</me:pop>
      </me:population>
      <me:population time="6.30957e-09" logTime="-8.2">
        <me:pop ref="CH2OO.log">0.999999</me:pop>
        <me:pop ref="APC">3.07895e-13</me:pop>
        <me:pop ref="Altamine1">4.01521e-11</me:pop>
        <me:pop ref="RC1.log">6.79312e-07</me:pop>
        <me:pop ref="Ring1.log">3.12591e-09</me:pop>
        <me:pop ref="Formamide1">1.69427e-07</me:pop>
        <me:pop ref="Formaldehyde.log">1.92024e-07</me:pop>
      </me:population>
      <me:population time="7.94328e-09" logTime="-8.1">
        <me:pop ref="CH2OO.log">0.999999</me:pop>
        <me:pop ref="APC">3.07887e-13</me:pop>
        <me:pop ref="Altamine1">4.02187e-11</me:pop>
        <me:pop ref="RC1.log">8.00163e-07</me:pop>
        <me:pop ref="Ring1.log">3.13301e-09</me:pop>
        <me:pop ref="Formamide1">2.14416e-07</me:pop>
        <me:pop ref="Formaldehyde.log">2.43034e-07</me:pop>
      </me:population>
      <me:population time="1e-08" logTime="-8">
        <me:pop ref="CH2OO.log">0.999998</me:pop>
        <me:pop ref="APC">3.07878e-13</me:pop>
        <me:pop ref="Altamine1">4.02805e-11</me:pop>
        <me:pop ref="RC1.log">9.50419e-07</me:pop>
        <me:pop ref="Ring1.log">3.13945e-09</me:pop>
        <me:pop ref="Formamide1">2.71139e-07</me:pop>
        <me:pop ref="Formaldehyde.log">3.07351e-07</me:pop>
      </me:population>
      <me:population time="1.25893e-08" logTime="-7.9">
        <me:pop ref="CH2OO.log">0.999998</me:pop>
        <me:pop ref="APC">3.07866e-13</me:pop>
        <me:pop ref="Altamine1">4.03445e-11</me:pop>
        <me:pop ref="RC1.log">1.13722e-06</me:pop>
        <me:pop ref="Ring1.log">3.146e-09</me:pop>
        <me:pop ref="Formamide1">3.42652e-07</me:pop>
        <me:pop ref="Formaldehyde.log">3.8844e-07</me:pop>
      </me:population>
      <me:population time="1.58489e-08" logTime="-7.8">
        <me:pop ref="CH2OO.log">0.999998</me:pop>
        <me:pop ref="APC">3.07851e-13</me:pop>
        <me:pop ref="Altamine1">4.04175e-11</me:pop>
        <me:pop ref="RC1.log">1.36914e-06</me:pop>
        <me:pop ref="Ring1.log">3.1534e-09</me:pop>
        <me:pop ref="Formamide1">4.32821e-07</me:pop>
        <me:pop ref="Formaldehyde.log">4.90686e-07</me:pop>
      </me:population>
      <me:population time="1.99526e-08" logTime="-7.7">
        <me:pop ref="CH2OO.log">0.999997</me:pop>
        <me:pop ref="APC">3.07832e-13</me:pop>
        <me:pop ref="Altamine1">4.05053e-11</me:pop>
        <me:pop ref="RC1.log">1.65626e-06</me:pop>
        <me:pop ref="Ring1.log">3.16227e-09</me:pop>
        <me:pop ref="Formamide1">5.46541e-07</me:pop>
        <me:pop ref="Formaldehyde.log">6.19645e-07</me:pop>
      </me:population>
      <me:population time="2.51189e-08" logTime="-7.6">
        <me:pop ref="CH2OO.log">0.999997</me:pop>
        <me:pop ref="APC">3.07807e-13</me:pop>
        <me:pop ref="Altamine1">4.06128e-11</me:pop>
        <me:pop ref="RC1.log">2.0103e-06</me:pop>
        <me:pop ref="Ring1.log">3.17312e-09</me:pop>
        <me:pop ref="Formamide1">6.90018e-07</me:pop>
        <me:pop ref="Formaldehyde.log">7.82358e-07</me:pop>
      </me:population>
      <me:population time="3.16228e-08" logTime="-7.5">
        <me:pop ref="CH2OO.log">0.999996</me:pop>
        <me:pop ref="APC">3.07775e-13</me:pop>
        <me:pop ref="Altamine1">4.07445e-11</me:pop>
        <me:pop ref="RC1.log">2.44454e-06</me:pop>
        <me:pop ref="Ring1.log">3.18642e-09</me:pop>
        <me:pop ref="Formamide1">8.71129e-07</me:pop>
        <me:pop ref="Formaldehyde.log">9.87763e-07</me:pop>
      </me:population>
      <me:population time="3.98107e-08" logTime="-7.4">
        <me:pop ref="CH2OO.log">0.999995</me:pop>
        <me:pop ref="APC">3.07735e-13</me:pop>
        <me:pop ref="Altamine1">4.0905e-11</me:pop>
        <me:pop ref="RC1.log">2.9736e-06</me:pop>
        <me:pop ref="Ring1.log">3.20264e-09</me:pop>
        <me:pop ref="Formamide1">1.09988e-06</me:pop>
        <me:pop ref="Formaldehyde.log">1.24722e-06</me:pop>
      </me:population>
      <me:population time="5.01187e-08" logTime="-7.3">
        <me:pop ref="CH2OO.log">0.999993</me:pop>
        <me:pop ref="APC">3.07683e-13</me:pop>
        <me:pop ref="Altamine1">4.10989e-11</me:pop>
        <me:pop ref="RC1.log">3.61271e-06</me:pop>
        <me:pop ref="Ring1.log">3.22225e-09</me:pop>
        <me:pop ref="Formamide1">1.38898e-06</me:pop>
        <me:pop ref="Formaldehyde.log">1.57516e-06</me:pop>
      </me:population>
      <me:population time="6.30957e-08" logTime="-7.2">
        <me:pop ref="CH2OO.log">0.999992</me:pop>
        <me:pop ref="APC">3.07617e-13</me:pop>
        <me:pop ref="Altamine1">4.13306e-11</me:pop>
        <me:pop ref="RC1.log">4.3766e-06</me:pop>
        <me:pop ref="Ring1.log">3.24571e-09</me:pop>
        <me:pop ref="Formamide1">1.75467e-06</me:pop>
        <me:pop ref="Formaldehyde.log">1.99002e-06</me:pop>
      </me:population>
      <me:population time="7.94328e-08" logTime="-7.1">
        <me:pop ref="CH2OO.log">0.99999</me:pop>
        <me:pop ref="APC">3.07534e-13</me:pop>
        <me:pop ref="Altamine1">4.16039e-11</me:pop>
        <me:pop ref="RC1.log">5.27742e-06</me:pop>
        <me:pop ref="Ring1.log">3.27343e-09</me:pop>
        <me:pop ref="Formamide1">2.21759e-06</me:pop>
        <me:pop ref="Formaldehyde.log">2.51528e-06</me:pop>
      </me:population>
      <me:population time="1e-07" logTime="-7">
        <me:pop ref="CH2OO.log">0.999988</me:pop>
        <me:pop ref="APC">3.0743e-13</me:pop>
        <me:pop ref="Altamine1">4.19208e-11</me:pop>
        <me:pop ref="RC1.log">6.32194e-06</me:pop>
        <me:pop ref="Ring1.log">3.30564e-09</me:pop>
        <me:pop ref="Formamide1">2.80416e-06</me:pop>
        <me:pop ref="Formaldehyde.log">3.18091e-06</me:pop>
      </me:population>
      <me:population time="1.25893e-07" logTime="-6.9">
        <me:pop ref="CH2OO.log">0.999985</me:pop>
        <me:pop ref="APC">3.07302e-13</me:pop>
        <me:pop ref="Altamine1">4.22804e-11</me:pop>
        <me:pop ref="RC1.log">7.50759e-06</me:pop>
        <me:pop ref="Ring1.log">3.34231e-09</me:pop>
        <me:pop ref="Formamide1">3.54805e-06</me:pop>
        <me:pop ref="Formaldehyde.log">4.02523e-06</me:pop>
      </me:population>
      <me:population time="1.58489e-07" logTime="-6.8">
        <me:pop ref="CH2OO.log">0.999982</me:pop>
        <me:pop ref="APC">3.07148e-13</me:pop>
        <me:pop ref="Altamine1">4.26779e-11</me:pop>
        <me:pop ref="RC1.log">8.81795e-06</me:pop>
        <me:pop ref="Ring1.log">3.38301e-09</me:pop>
        <me:pop ref="Formamide1">4.49223e-06</me:pop>
        <me:pop ref="Formaldehyde.log">5.09708e-06</me:pop>
      </me:population>
      <me:population time="1.99526e-07" logTime="-6.7">
        <me:pop ref="CH2OO.log">0.999978</me:pop>
        <me:pop ref="APC">3.06971e-13</me:pop>
        <me:pop ref="Altamine1">4.31026e-11</me:pop>
        <me:pop ref="RC1.log">1.02183e-05</me:pop>
        <me:pop ref="Ring1.log">3.42678e-09</me:pop>
        <me:pop ref="Formamide1">5.69138e-06</me:pop>
        <me:pop ref="Formaldehyde.log">6.45866e-06</me:pop>
      </me:population>
      <me:population time="2.51189e-07" logTime="-6.6">
        <me:pop ref="CH2OO.log">0.999973</me:pop>
        <me:pop ref="APC">3.06774e-13</me:pop>
        <me:pop ref="Altamine1">4.35377e-11</me:pop>
        <me:pop ref="RC1.log">1.16527e-05</me:pop>
        <me:pop ref="Ring1.log">3.47204e-09</me:pop>
        <me:pop ref="Formamide1">7.21488e-06</me:pop>
        <me:pop ref="Formaldehyde.log">8.18885e-06</me:pop>
      </me:population>
      <me:population time="3.16228e-07" logTime="-6.5">
        <me:pop ref="CH2OO.log">0.999967</me:pop>
        <me:pop ref="APC">3.06568e-13</me:pop>
        <me:pop ref="Altamine1">4.39603e-11</me:pop>
        <me:pop ref="RC1.log">1.30462e-05</me:pop>
        <me:pop ref="Ring1.log">3.51666e-09</me:pop>
        <me:pop ref="Formamide1">9.15022e-06</me:pop>
        <me:pop ref="Formaldehyde.log">1.03872e-05</me:pop>
      </me:population>
      <me:population time="3.98107e-07" logTime="-6.4">
        <me:pop ref="CH2OO.log">0.999961</me:pop>
        <me:pop ref="APC">3.0637e-13</me:pop>
        <me:pop ref="Altamine1">4.43443e-11</me:pop>
        <me:pop ref="RC1.log">1.43125e-05</me:pop>
        <me:pop ref="Ring1.log">3.5582e-09</me:pop>
        <me:pop ref="Formamide1">1.16073e-05</me:pop>
        <me:pop ref="Formaldehyde.log">1.31786e-05</me:pop>
      </me:population>
      <me:population time="5.01187e-07" logTime="-6.3">
        <me:pop ref="CH2OO.log">0.999953</me:pop>
        <me:pop ref="APC">3.06195e-13</me:pop>
        <me:pop ref="Altamine1">4.46651e-11</me:pop>
        <me:pop ref="RC1.log">1.53708e-05</me:pop>
        <me:pop ref="Ring1.log">3.59443e-09</me:pop>
        <me:pop ref="Formamide1">1.47231e-05</me:pop>
        <me:pop ref="Formaldehyde.log">1.67189e-05</me:pop>
      </me:population>
      <me:population time="6.30957e-07" logTime="-6.2">
        <me:pop ref="CH2OO.log">0.999944</me:pop>
        <me:pop ref="APC">3.06057e-13</me:pop>
        <me:pop ref="Altamine1">4.49064e-11</me:pop>
        <me:pop ref="RC1.log">1.61671e-05</me:pop>
        <me:pop ref="Ring1.log">3.62397e-09</me:pop>
        <me:pop ref="Formamide1">1.86683e-05</me:pop>
        <me:pop ref="Formaldehyde.log">2.12021e-05</me:pop>
      </me:population>
      <me:population time="7.94328e-07" logTime="-6.1">
        <me:pop ref="CH2OO.log">0.999933</me:pop>
        <me:pop ref="APC">3.05963e-13</me:pop>
        <me:pop ref="Altamine1">4.50653e-11</me:pop>
        <me:pop ref="RC1.log">1.66923e-05</me:pop>
        <me:pop ref="Ring1.log">3.64686e-09</me:pop>
        <me:pop ref="Formamide1">2.36551e-05</me:pop>
        <me:pop ref="Formaldehyde.log">2.68693e-05</me:pop>
      </me:population>
      <me:population time="1e-06" logTime="-6">
        <me:pop ref="CH2OO.log">0.999919</me:pop>
        <me:pop ref="APC">3.05907e-13</me:pop>
        <me:pop ref="Altamine1">4.51538e-11</me:pop>
        <me:pop ref="RC1.log">1.69859e-05</me:pop>
        <me:pop ref="Ring1.log">3.66466e-09</me:pop>
        <me:pop ref="Formamide1">2.99486e-05</me:pop>
        <me:pop ref="Formaldehyde.log">3.40218e-05</me:pop>
      </me:population>
      <me:population time="1.25893e-06" logTime="-5.9">
        <me:pop ref="CH2OO.log">0.999902</me:pop>
        <me:pop ref="APC">3.05879e-13</me:pop>
        <me:pop ref="Altamine1">4.51937e-11</me:pop>
        <me:pop ref="RC1.log">1.71195e-05</me:pop>
        <me:pop ref="Ring1.log">3.67999e-09</me:pop>
        <me:pop ref="Formamide1">3.78816e-05</me:pop>
        <me:pop ref="Formaldehyde.log">4.30376e-05</me:pop>
      </me:population>
      <me:population time="1.58489e-06" logTime="-5.8">
        <me:pop ref="CH2OO.log">0.999881</me:pop>
        <me:pop ref="APC">3.05864e-13</me:pop>
        <me:pop ref="Altamine1">4.5207e-11</me:pop>
        <me:pop ref="RC1.log">1.71662e-05</me:pop>
        <me:pop ref="Ring1.log">3.69565e-09</me:pop>
        <me:pop ref="Formamide1">4.78735e-05</me:pop>
        <me:pop ref="Formaldehyde.log">5.43935e-05</me:pop>
      </me:population>
      <me:population time="1.99526e-06" logTime="-5.7">
        <me:pop ref="CH2OO.log">0.999854</me:pop>
        <me:pop ref="APC">3.05853e-13</me:pop>
        <me:pop ref="Altamine1">4.52094e-11</me:pop>
        <me:pop ref="RC1.log">1.71778e-05</me:pop>
        <me:pop ref="Ring1.log">3.71394e-09</me:pop>
        <me:pop ref="Formamide1">6.04543e-05</me:pop>
        <me:pop ref="Formaldehyde.log">6.86917e-05</me:pop>
      </me:population>
      <me:population time="2.51189e-06" logTime="-5.6">
        <me:pop ref="CH2OO.log">0.99982</me:pop>
        <me:pop ref="APC">3.05843e-13</me:pop>
        <me:pop ref="Altamine1">4.52085e-11</me:pop>
        <me:pop ref="RC1.log">1.71793e-05</me:pop>
        <me:pop ref="Ring1.log">3.73659e-09</me:pop>
        <me:pop ref="Formamide1">7.62926e-05</me:pop>
        <me:pop ref="Formaldehyde.log">8.66921e-05</me:pop>
      </me:population>
      <me:population time="3.16228e-06" logTime="-5.5">
        <me:pop ref="CH2OO.log">0.999777</me:pop>
        <me:pop ref="APC">3.05829e-13</me:pop>
        <me:pop ref="Altamine1">4.52067e-11</me:pop>
        <me:pop ref="RC1.log">1.71788e-05</me:pop>
        <me:pop ref="Ring1.log">3.76502e-09</me:pop>
        <me:pop ref="Formamide1">9.62312e-05</me:pop>
        <me:pop ref="Formaldehyde.log">0.000109353</me:pop>
      </me:population>
      <me:population time="3.98107e-06" logTime="-5.4">
        <me:pop ref="CH2OO.log">0.999724</me:pop>
        <me:pop ref="APC">3.05813e-13</me:pop>
        <me:pop ref="Altamine1">4.52042e-11</me:pop>
        <me:pop ref="RC1.log">1.71779e-05</me:pop>
        <me:pop ref="Ring1.log">3.8008e-09</me:pop>
        <me:pop ref="Formamide1">0.000121331</me:pop>
        <me:pop ref="Formaldehyde.log">0.000137879</me:pop>
      </me:population>
      <me:population time="5.01187e-06" logTime="-5.3">
        <me:pop ref="CH2OO.log">0.999656</me:pop>
        <me:pop ref="APC">3.05792e-13</me:pop>
        <me:pop ref="Altamine1">4.52012e-11</me:pop>
        <me:pop ref="RC1.log">1.71767e-05</me:pop>
        <me:pop ref="Ring1.log">3.84584e-09</me:pop>
        <me:pop ref="Formamide1">0.000152928</me:pop>
        <me:pop ref="Formaldehyde.log">0.00017379</me:pop>
      </me:population>
      <me:population time="6.30957e-06" logTime="-5.2">
        <me:pop ref="CH2OO.log">0.999571</me:pop>
        <me:pop ref="APC">3.05766e-13</me:pop>
        <me:pop ref="Altamine1">4.51973e-11</me:pop>
        <me:pop ref="RC1.log">1.71752e-05</me:pop>
        <me:pop ref="Ring1.log">3.90255e-09</me:pop>
        <me:pop ref="Formamide1">0.000192704</me:pop>
        <me:pop ref="Formaldehyde.log">0.000218995</me:pop>
      </me:population>
      <me:population time="7.94328e-06" logTime="-5.1">
        <me:pop ref="CH2OO.log">0.999464</me:pop>
        <me:pop ref="APC">3.05734e-13</me:pop>
        <me:pop ref="Altamine1">4.51925e-11</me:pop>
        <me:pop ref="RC1.log">1.71734e-05</me:pop>
        <me:pop ref="Ring1.log">3.97393e-09</me:pop>
        <me:pop ref="Formamide1">0.000242773</me:pop>
        <me:pop ref="Formaldehyde.log">0.000275899</me:pop>
      </me:population>
      <me:population time="1e-05" logTime="-5">
        <me:pop ref="CH2OO.log">0.999329</me:pop>
        <me:pop ref="APC">3.05693e-13</me:pop>
        <me:pop ref="Altamine1">4.51864e-11</me:pop>
        <me:pop ref="RC1.log">1.71711e-05</me:pop>
        <me:pop ref="Ring1.log">4.06378e-09</me:pop>
        <me:pop ref="Formamide1">0.0003058</me:pop>
        <me:pop ref="Formaldehyde.log">0.000347529</me:pop>
      </me:population>
      <me:population time="1.25893e-05" logTime="-4.9">
        <me:pop ref="CH2OO.log">0.99916</me:pop>
        <me:pop ref="APC">3.05641e-13</me:pop>
        <me:pop ref="Altamine1">4.51787e-11</me:pop>
        <me:pop ref="RC1.log">1.71682e-05</me:pop>
        <me:pop ref="Ring1.log">4.17687e-09</me:pop>
        <me:pop ref="Formamide1">0.000385133</me:pop>
        <me:pop ref="Formaldehyde.log">0.000437692</me:pop>
      </me:population>
      <me:population time="1.58489e-05" logTime="-4.8">
        <me:pop ref="CH2OO.log">0.998947</me:pop>
        <me:pop ref="APC">3.05575e-13</me:pop>
        <me:pop ref="Altamine1">4.5169e-11</me:pop>
        <me:pop ref="RC1.log">1.71645e-05</me:pop>
        <me:pop ref="Ring1.log">4.31923e-09</me:pop>
        <me:pop ref="Formamide1">0.000484988</me:pop>
        <me:pop ref="Formaldehyde.log">0.000551179</me:pop>
      </me:population>
      <me:population time="1.99526e-05" logTime="-4.7">
        <me:pop ref="CH2OO.log">0.998678</me:pop>
        <me:pop ref="APC">3.05493e-13</me:pop>
        <me:pop ref="Altamine1">4.51569e-11</me:pop>
        <me:pop ref="RC1.log">1.71599e-05</me:pop>
        <me:pop ref="Ring1.log">4.49839e-09</me:pop>
        <me:pop ref="Formamide1">0.000610668</me:pop>
        <me:pop ref="Formaldehyde.log">0.000694016</me:pop>
      </me:population>
      <me:population time="2.51189e-05" logTime="-4.6">
        <me:pop ref="CH2OO.log">0.99834</me:pop>
        <me:pop ref="APC">3.0539e-13</me:pop>
        <me:pop ref="Altamine1">4.51416e-11</me:pop>
        <me:pop ref="RC1.log">1.71541e-05</me:pop>
        <me:pop ref="Ring1.log">4.72389e-09</me:pop>
        <me:pop ref="Formamide1">0.000768842</me:pop>
        <me:pop ref="Formaldehyde.log">0.000873783</me:pop>
      </me:population>
      <me:population time="3.16228e-05" logTime="-4.5">
        <me:pop ref="CH2OO.log">0.997915</me:pop>
        <me:pop ref="APC">3.0526e-13</me:pop>
        <me:pop ref="Altamine1">4.51223e-11</me:pop>
        <me:pop ref="RC1.log">1.71468e-05</me:pop>
        <me:pop ref="Ring1.log">5.00765e-09</me:pop>
        <me:pop ref="Formamide1">0.000967895</me:pop>
        <me:pop ref="Formaldehyde.log">0.00110001</me:pop>
      </me:population>
      <me:population time="3.98107e-05" logTime="-4.4">
        <me:pop ref="CH2OO.log">0.99738</me:pop>
        <me:pop ref="APC">3.05096e-13</me:pop>
        <me:pop ref="Altamine1">4.5098e-11</me:pop>
        <me:pop ref="RC1.log">1.71376e-05</me:pop>
        <me:pop ref="Ring1.log">5.36472e-09</me:pop>
        <me:pop ref="Formamide1">0.00121837</me:pop>
        <me:pop ref="Formaldehyde.log">0.00138467</me:pop>
      </me:population>
      <me:population time="5.01187e-05" logTime="-4.3">
        <me:pop ref="CH2OO.log">0.996707</me:pop>
        <me:pop ref="APC">3.0489e-13</me:pop>
        <me:pop ref="Altamine1">4.50675e-11</me:pop>
        <me:pop ref="RC1.log">1.7126e-05</me:pop>
        <me:pop ref="Ring1.log">5.81398e-09</me:pop>
        <me:pop ref="Formamide1">0.0015335</me:pop>
        <me:pop ref="Formaldehyde.log">0.00174283</me:pop>
      </me:population>
      <me:population time="6.30957e-05" logTime="-4.2">
        <me:pop ref="CH2OO.log">0.99586</me:pop>
        <me:pop ref="APC">3.04631e-13</me:pop>
        <me:pop ref="Altamine1">4.50292e-11</me:pop>
        <me:pop ref="RC1.log">1.71115e-05</me:pop>
        <me:pop ref="Ring1.log">6.37912e-09</me:pop>
        <me:pop ref="Formamide1">0.00192993</me:pop>
        <me:pop ref="Formaldehyde.log">0.00219337</me:pop>
      </me:population>
      <me:population time="7.94328e-05" logTime="-4.1">
        <me:pop ref="CH2OO.log">0.994794</me:pop>
        <me:pop ref="APC">3.04305e-13</me:pop>
        <me:pop ref="Altamine1">4.49809e-11</me:pop>
        <me:pop ref="RC1.log">1.70932e-05</me:pop>
        <me:pop ref="Ring1.log">7.08992e-09</me:pop>
        <me:pop ref="Formamide1">0.00242853</me:pop>
        <me:pop ref="Formaldehyde.log">0.00276003</me:pop>
      </me:population>
      <me:population time="0.0001" logTime="-4">
        <me:pop ref="CH2OO.log">0.993455</me:pop>
        <me:pop ref="APC">3.03895e-13</me:pop>
        <me:pop ref="Altamine1">4.49202e-11</me:pop>
        <me:pop ref="RC1.log">1.70701e-05</me:pop>
        <me:pop ref="Ring1.log">7.98367e-09</me:pop>
        <me:pop ref="Formamide1">0.00305546</me:pop>
        <me:pop ref="Formaldehyde.log">0.00347256</me:pop>
      </me:population>
      <me:population time="0.000125893" logTime="-3.9">
        <me:pop ref="CH2OO.log">0.991771</me:pop>
        <me:pop ref="APC">3.0338e-13</me:pop>
        <me:pop ref="Altamine1">4.48439e-11</me:pop>
        <me:pop ref="RC1.log">1.70412e-05</me:pop>
        <me:pop ref="Ring1.log">9.10713e-09</me:pop>
        <me:pop ref="Formamide1">0.00384353</me:pop>
        <me:pop ref="Formaldehyde.log">0.0043682</me:pop>
      </me:population>
      <me:population time="0.000158489" logTime="-3.8">
        <me:pop ref="CH2OO.log">0.989656</me:pop>
        <me:pop ref="APC">3.02733e-13</me:pop>
        <me:pop ref="Altamine1">4.47481e-11</me:pop>
        <me:pop ref="RC1.log">1.70049e-05</me:pop>
        <me:pop ref="Ring1.log">1.05188e-08</me:pop>
        <me:pop ref="Formamide1">0.00483375</me:pop>
        <me:pop ref="Formaldehyde.log">0.0054936</me:pop>
      </me:population>
      <me:population time="0.000199526" logTime="-3.7">
        <me:pop ref="CH2OO.log">0.986999</me:pop>
        <me:pop ref="APC">3.01921e-13</me:pop>
        <me:pop ref="Altamine1">4.46277e-11</me:pop>
        <me:pop ref="RC1.log">1.69592e-05</me:pop>
        <me:pop ref="Ring1.log">1.22917e-08</me:pop>
        <me:pop ref="Formamide1">0.00607736</me:pop>
        <me:pop ref="Formaldehyde.log">0.00690697</me:pop>
      </me:population>
      <me:population time="0.000251189" logTime="-3.6">
        <me:pop ref="CH2OO.log">0.983664</me:pop>
        <me:pop ref="APC">3.009e-13</me:pop>
        <me:pop ref="Altamine1">4.44766e-11</me:pop>
        <me:pop ref="RC1.log">1.69019e-05</me:pop>
        <me:pop ref="Ring1.log">1.45168e-08</me:pop>
        <me:pop ref="Formamide1">0.00763822</me:pop>
        <me:pop ref="Formaldehyde.log">0.00868091</me:pop>
      </me:population>
      <me:population time="0.000316228" logTime="-3.5">
        <me:pop ref="CH2OO.log">0.979482</me:pop>
        <me:pop ref="APC">2.99621e-13</me:pop>
        <me:pop ref="Altamine1">4.42871e-11</me:pop>
        <me:pop ref="RC1.log">1.683e-05</me:pop>
        <me:pop ref="Ring1.log">1.73074e-08</me:pop>
        <me:pop ref="Formamide1">0.00959573</me:pop>
        <me:pop ref="Formaldehyde.log">0.0109056</me:pop>
      </me:population>
      <me:population time="0.000398107" logTime="-3.4">
        <me:pop ref="CH2OO.log">0.974242</me:pop>
        <me:pop ref="APC">2.98018e-13</me:pop>
        <me:pop ref="Altamine1">4.40497e-11</me:pop>
        <me:pop ref="RC1.log">1.674e-05</me:pop>
        <me:pop ref="Ring1.log">2.08037e-08</me:pop>
        <me:pop ref="Formamide1">0.0120483</me:pop>
        <me:pop ref="Formaldehyde.log">0.013693</me:pop>
      </me:population>
      <me:population time="0.000501187" logTime="-3.3">
        <me:pop ref="CH2OO.log">0.967685</me:pop>
        <me:pop ref="APC">2.96013e-13</me:pop>
        <me:pop ref="Altamine1">4.37527e-11</me:pop>
        <me:pop ref="RC1.log">1.66274e-05</me:pop>
        <me:pop ref="Ring1.log">2.51787e-08</me:pop>
        <me:pop ref="Formamide1">0.0151172</me:pop>
        <me:pop ref="Formaldehyde.log">0.0171808</me:pop>
      </me:population>
      <me:population time="0.000630957" logTime="-3.2">
        <me:pop ref="CH2OO.log">0.959494</me:pop>
        <me:pop ref="APC">2.93507e-13</me:pop>
        <me:pop ref="Altamine1">4.33816e-11</me:pop>
        <me:pop ref="RC1.log">1.64866e-05</me:pop>
        <me:pop ref="Ring1.log">3.06447e-08</me:pop>
        <me:pop ref="Formamide1">0.0189514</me:pop>
        <me:pop ref="Formaldehyde.log">0.0215384</me:pop>
      </me:population>
      <me:population time="0.000794328" logTime="-3.1">
        <me:pop ref="CH2OO.log">0.94928</me:pop>
        <me:pop ref="APC">2.90382e-13</me:pop>
        <me:pop ref="Altamine1">4.29188e-11</me:pop>
        <me:pop ref="RC1.log">1.63111e-05</me:pop>
        <me:pop ref="Ring1.log">3.74602e-08</me:pop>
        <me:pop ref="Formamide1">0.0237322</me:pop>
        <me:pop ref="Formaldehyde.log">0.0269719</me:pop>
      </me:population>
      <me:population time="0.001" logTime="-3">
        <me:pop ref="CH2OO.log">0.936575</me:pop>
        <me:pop ref="APC">2.86496e-13</me:pop>
        <me:pop ref="Altamine1">4.23432e-11</me:pop>
        <me:pop ref="RC1.log">1.60928e-05</me:pop>
        <me:pop ref="Ring1.log">4.59374e-08</me:pop>
        <me:pop ref="Formamide1">0.0296786</me:pop>
        <me:pop ref="Formaldehyde.log">0.03373</me:pop>
      </me:population>
      <me:population time="0.00125893" logTime="-2.9">
        <me:pop ref="CH2OO.log">0.920823</me:pop>
        <me:pop ref="APC">2.81678e-13</me:pop>
        <me:pop ref="Altamine1">4.16295e-11</me:pop>
        <me:pop ref="RC1.log">1.58221e-05</me:pop>
        <me:pop ref="Ring1.log">5.64483e-08</me:pop>
        <me:pop ref="Formamide1">0.0370516</me:pop>
        <me:pop ref="Formaldehyde.log">0.0421096</me:pop>
      </me:population>
      <me:population time="0.00158489" logTime="-2.8">
        <me:pop ref="CH2OO.log">0.901368</me:pop>
        <me:pop ref="APC">2.75726e-13</me:pop>
        <me:pop ref="Altamine1">4.07481e-11</me:pop>
        <me:pop ref="RC1.log">1.54878e-05</me:pop>
        <me:pop ref="Ring1.log">6.94298e-08</me:pop>
        <me:pop ref="Formamide1">0.0461577</me:pop>
        <me:pop ref="Formaldehyde.log">0.0524587</me:pop>
      </me:population>
      <me:population time="0.00199526" logTime="-2.7">
        <me:pop ref="CH2OO.log">0.877459</me:pop>
        <me:pop ref="APC">2.68413e-13</me:pop>
        <me:pop ref="Altamine1">3.96648e-11</me:pop>
        <me:pop ref="RC1.log">1.5077e-05</me:pop>
        <me:pop ref="Ring1.log">8.53833e-08</me:pop>
        <me:pop ref="Formamide1">0.0573485</me:pop>
        <me:pop ref="Formaldehyde.log">0.0651772</me:pop>
      </me:population>
      <me:population time="0.00251189" logTime="-2.6">
        <me:pop ref="CH2OO.log">0.848259</me:pop>
        <me:pop ref="APC">2.59481e-13</me:pop>
        <me:pop ref="Altamine1">3.83419e-11</me:pop>
        <me:pop ref="RC1.log">1.45753e-05</me:pop>
        <me:pop ref="Ring1.log">1.04867e-07</me:pop>
        <me:pop ref="Formamide1">0.0710157</me:pop>
        <me:pop ref="Formaldehyde.log">0.0807102</me:pop>
      </me:population>
      <me:population time="0.00316228" logTime="-2.5">
        <me:pop ref="CH2OO.log">0.812877</me:pop>
        <me:pop ref="APC">2.48657e-13</me:pop>
        <me:pop ref="Altamine1">3.67388e-11</me:pop>
        <me:pop ref="RC1.log">1.39673e-05</me:pop>
        <me:pop ref="Ring1.log">1.28477e-07</me:pop>
        <me:pop ref="Formamide1">0.087577</me:pop>
        <me:pop ref="Formaldehyde.log">0.0995322</me:pop>
      </me:population>
      <me:population time="0.00398107" logTime="-2.4">
        <me:pop ref="CH2OO.log">0.770424</me:pop>
        <me:pop ref="APC">2.35671e-13</me:pop>
        <me:pop ref="Altamine1">3.48154e-11</me:pop>
        <me:pop ref="RC1.log">1.32379e-05</me:pop>
        <me:pop ref="Ring1.log">1.56804e-07</me:pop>
        <me:pop ref="Formamide1">0.107448</me:pop>
        <me:pop ref="Formaldehyde.log">0.122115</me:pop>
      </me:population>
      <me:population time="0.00501187" logTime="-2.3">
        <me:pop ref="CH2OO.log">0.720116</me:pop>
        <me:pop ref="APC">2.20282e-13</me:pop>
        <me:pop ref="Altamine1">3.25362e-11</me:pop>
        <me:pop ref="RC1.log">1.23735e-05</me:pop>
        <me:pop ref="Ring1.log">1.90372e-07</me:pop>
        <me:pop ref="Formamide1">0.130994</me:pop>
        <me:pop ref="Formaldehyde.log">0.148877</me:pop>
      </me:population>
      <me:population time="0.00630957" logTime="-2.2">
        <me:pop ref="CH2OO.log">0.661428</me:pop>
        <me:pop ref="APC">2.02329e-13</me:pop>
        <me:pop ref="Altamine1">2.98772e-11</me:pop>
        <me:pop ref="RC1.log">1.1365e-05</me:pop>
        <me:pop ref="Ring1.log">2.29533e-07</me:pop>
        <me:pop ref="Formamide1">0.158464</me:pop>
        <me:pop ref="Formaldehyde.log">0.180096</me:pop>
      </me:population>
      <me:population time="0.00794328" logTime="-2.1">
        <me:pop ref="CH2OO.log">0.594296</me:pop>
        <me:pop ref="APC">1.81794e-13</me:pop>
        <me:pop ref="Altamine1">2.68357e-11</me:pop>
        <me:pop ref="RC1.log">1.02115e-05</me:pop>
        <me:pop ref="Ring1.log">2.74328e-07</me:pop>
        <me:pop ref="Formamide1">0.189886</me:pop>
        <me:pop ref="Formaldehyde.log">0.215808</me:pop>
      </me:population>
      <me:population time="0.01" logTime="-2">
        <me:pop ref="CH2OO.log">0.519383</me:pop>
        <me:pop ref="APC">1.58878e-13</me:pop>
        <me:pop ref="Altamine1">2.34417e-11</me:pop>
        <me:pop ref="RC1.log">8.92435e-06</me:pop>
        <me:pop ref="Ring1.log">3.24314e-07</me:pop>
        <me:pop ref="Formamide1">0.22495</me:pop>
        <me:pop ref="Formaldehyde.log">0.255658</me:pop>
      </me:population>
      <me:population time="0.0125893" logTime="-1.9">
        <me:pop ref="CH2OO.log">0.438351</me:pop>
        <me:pop ref="APC">1.34091e-13</me:pop>
        <me:pop ref="Altamine1">1.97704e-11</me:pop>
        <me:pop ref="RC1.log">7.53201e-06</me:pop>
        <me:pop ref="Ring1.log">3.78384e-07</me:pop>
        <me:pop ref="Formamide1">0.262878</me:pop>
        <me:pop ref="Formaldehyde.log">0.298763</me:pop>
      </me:population>
      <me:population time="0.0158489" logTime="-1.8">
        <me:pop ref="CH2OO.log">0.354065</me:pop>
        <me:pop ref="APC">1.08308e-13</me:pop>
        <me:pop ref="Altamine1">1.59516e-11</me:pop>
        <me:pop ref="RC1.log">6.08375e-06</me:pop>
        <me:pop ref="Ring1.log">4.34625e-07</me:pop>
        <me:pop ref="Formamide1">0.302329</me:pop>
        <me:pop ref="Formaldehyde.log">0.3436</me:pop>
      </me:population>
      <me:population time="0.0199526" logTime="-1.7">
        <me:pop ref="CH2OO.log">0.270602</me:pop>
        <me:pop ref="APC">8.27764e-14</me:pop>
        <me:pop ref="Altamine1">1.21702e-11</me:pop>
        <me:pop ref="RC1.log">4.64964e-06</me:pop>
        <me:pop ref="Ring1.log">4.90317e-07</me:pop>
        <me:pop ref="Formamide1">0.341395</me:pop>
        <me:pop ref="Formaldehyde.log">0.387999</me:pop>
      </me:population>
      <me:population time="0.0251189" logTime="-1.6">
        <me:pop ref="CH2OO.log">0.192907</me:pop>
        <me:pop ref="APC">5.90098e-14</me:pop>
        <me:pop ref="Altamine1">8.65014e-12</me:pop>
        <me:pop ref="RC1.log">3.31464e-06</me:pop>
        <me:pop ref="Ring1.log">5.42159e-07</me:pop>
        <me:pop ref="Formamide1">0.37776</me:pop>
        <me:pop ref="Formaldehyde.log">0.429329</me:pop>
      </me:population>
      <me:population time="0.0316228" logTime="-1.5">
        <me:pop ref="CH2OO.log">0.125982</me:pop>
        <me:pop ref="APC">3.85375e-14</me:pop>
        <me:pop ref="Altamine1">5.618e-12</me:pop>
        <me:pop ref="RC1.log">2.1647e-06</me:pop>
        <me:pop ref="Ring1.log">5.86816e-07</me:pop>
        <me:pop ref="Formamide1">0.409085</me:pop>
        <me:pop ref="Formaldehyde.log">0.46493</me:pop>
      </me:population>
      <me:population time="0.0398107" logTime="-1.4">
        <me:pop ref="CH2OO.log">0.0736812</me:pop>
        <me:pop ref="APC">2.25389e-14</me:pop>
        <me:pop ref="Altamine1">3.24844e-12</me:pop>
        <me:pop ref="RC1.log">1.26603e-06</me:pop>
        <me:pop ref="Ring1.log">6.21714e-07</me:pop>
        <me:pop ref="Formamide1">0.433565</me:pop>
        <me:pop ref="Formaldehyde.log">0.492752</me:pop>
      </me:population>
      <me:population time="0.0501187" logTime="-1.3">
        <me:pop ref="CH2OO.log">0.0375049</me:pop>
        <me:pop ref="APC">1.14727e-14</me:pop>
        <me:pop ref="Altamine1">1.60942e-12</me:pop>
        <me:pop ref="RC1.log">6.44432e-07</me:pop>
        <me:pop ref="Ring1.log">6.45853e-07</me:pop>
        <me:pop ref="Formamide1">0.450498</me:pop>
        <me:pop ref="Formaldehyde.log">0.511996</me:pop>
      </me:population>
      <me:population time="0.0630957" logTime="-1.2">
        <me:pop ref="CH2OO.log">0.0160282</me:pop>
        <me:pop ref="APC">4.90299e-15</me:pop>
        <me:pop ref="Altamine1">6.3638e-13</me:pop>
        <me:pop ref="RC1.log">2.75406e-07</me:pop>
        <me:pop ref="Ring1.log">6.60184e-07</me:pop>
        <me:pop ref="Formamide1">0.46055</me:pop>
        <me:pop ref="Formaldehyde.log">0.523421</me:pop>
      </me:population>
      <me:population time="0.0794328" logTime="-1.1">
        <me:pop ref="CH2OO.log">0.0054965</me:pop>
        <me:pop ref="APC">1.68137e-15</me:pop>
        <me:pop ref="Altamine1">1.59224e-13</me:pop>
        <me:pop ref="RC1.log">9.44441e-08</me:pop>
        <me:pop ref="Ring1.log">6.67211e-07</me:pop>
        <me:pop ref="Formamide1">0.46548</me:pop>
        <me:pop ref="Formaldehyde.log">0.529023</me:pop>
      </me:population>
      <me:population time="0.1" logTime="-1">
        <me:pop ref="CH2OO.log">0.00142869</me:pop>
        <me:pop ref="APC">4.37034e-16</me:pop>
        <me:pop ref="Altamine1">-2.50744e-14</me:pop>
        <me:pop ref="RC1.log">2.45486e-08</me:pop>
        <me:pop ref="Ring1.log">6.69926e-07</me:pop>
        <me:pop ref="Formamide1">0.467384</me:pop>
        <me:pop ref="Formaldehyde.log">0.531187</me:pop>
      </me:population>
      <me:population time="0.125893" logTime="-0.9">
        <me:pop ref="CH2OO.log">0.000261988</me:pop>
        <me:pop ref="APC">8.01416e-17</me:pop>
        <me:pop ref="Altamine1">-7.79337e-14</me:pop>
        <me:pop ref="RC1.log">4.50164e-09</me:pop>
        <me:pop ref="Ring1.log">6.70704e-07</me:pop>
        <me:pop ref="Formamide1">0.46793</me:pop>
        <me:pop ref="Formaldehyde.log">0.531808</me:pop>
      </me:population>
      <me:population time="0.158489" logTime="-0.8">
        <me:pop ref="CH2OO.log">3.0966e-05</me:pop>
        <me:pop ref="APC">9.47244e-18</me:pop>
        <me:pop ref="Altamine1">-8.84005e-14</me:pop>
        <me:pop ref="RC1.log">5.32077e-10</me:pop>
        <me:pop ref="Ring1.log">6.70858e-07</me:pop>
        <me:pop ref="Formamide1">0.468038</me:pop>
        <me:pop ref="Formaldehyde.log">0.53193</me:pop>
      </me:population>
      <me:population time="0.199526" logTime="-0.7">
        <me:pop ref="CH2OO.log">2.10554e-06</me:pop>
        <me:pop ref="APC">6.44079e-19</me:pop>
        <me:pop ref="Altamine1">-8.97081e-14</me:pop>
        <me:pop ref="RC1.log">3.61786e-11</me:pop>
        <me:pop ref="Ring1.log">6.70878e-07</me:pop>
        <me:pop ref="Formamide1">0.468051</me:pop>
        <me:pop ref="Formaldehyde.log">0.531946</me:pop>
      </me:population>
      <me:population time="0.251189" logTime="-0.6">
        <me:pop ref="CH2OO.log">7.13739e-08</me:pop>
        <me:pop ref="APC">2.18331e-20</me:pop>
        <me:pop ref="Altamine1">-8.98003e-14</me:pop>
        <me:pop ref="RC1.log">1.22639e-12</me:pop>
        <me:pop ref="Ring1.log">6.70879e-07</me:pop>
        <me:pop ref="Formamide1">0.468052</me:pop>
        <me:pop ref="Formaldehyde.log">0.531947</me:pop>
      </me:population>
      <me:population time="0.316228" logTime="-0.5">
        <me:pop ref="CH2OO.log">1.00726e-09</me:pop>
        <me:pop ref="APC">3.08118e-22</me:pop>
        <me:pop ref="Altamine1">-8.98035e-14</me:pop>
        <me:pop ref="RC1.log">1.73073e-14</me:pop>
        <me:pop ref="Ring1.log">6.70879e-07</me:pop>
        <me:pop ref="Formamide1">0.468052</me:pop>
        <me:pop ref="Formaldehyde.log">0.531947</me:pop>
      </me:population>
      <me:population time="0.398107" logTime="-0.4">
        <me:pop ref="CH2OO.log">4.71658e-12</me:pop>
        <me:pop ref="APC">1.44279e-24</me:pop>
        <me:pop ref="Altamine1">-8.98035e-14</me:pop>
        <me:pop ref="RC1.log">8.10431e-17</me:pop>
        <me:pop ref="Ring1.log">6.70879e-07</me:pop>
        <me:pop ref="Formamide1">0.468052</me:pop>
        <me:pop ref="Formaldehyde.log">0.531947</me:pop>
      </me:population>
      <me:population time="0.501187" logTime="-0.3">
        <me:pop ref="CH2OO.log">5.50736e-15</me:pop>
        <me:pop ref="APC">1.68469e-27</me:pop>
        <me:pop ref="Altamine1">-8.98035e-14</me:pop>
        <me:pop ref="RC1.log">9.46307e-20</me:pop>
        <me:pop ref="Ring1.log">6.70879e-07</me:pop>
        <me:pop ref="Formamide1">0.468052</me:pop>
        <me:pop ref="Formaldehyde.log">0.531947</me:pop>
      </me:population>
      <me:population time="0.630957" logTime="-0.2">
        <me:pop ref="CH2OO.log">1.11921e-18</me:pop>
        <me:pop ref="APC">3.42365e-31</me:pop>
        <me:pop ref="Altamine1">-8.98035e-14</me:pop>
        <me:pop ref="RC1.log">1.9231e-23</me:pop>
        <me:pop ref="Ring1.log">6.70879e-07</me:pop>
        <me:pop ref="Formamide1">0.468052</me:pop>
        <me:pop ref="Formaldehyde.log">0.531947</me:pop>
      </me:population>
      <me:population time="0.794328" logTime="-0.1">
        <me:pop ref="CH2OO.log">2.51722e-23</me:pop>
        <me:pop ref="APC">7.97817e-36</me:pop>
        <me:pop ref="Altamine1">-8.98035e-14</me:pop>
        <me:pop ref="RC1.log">4.32524e-28</me:pop>
        <me:pop ref="Ring1.log">6.70879e-07</me:pop>
        <me:pop ref="Formamide1">0.468052</me:pop>
        <me:pop ref="Formaldehyde.log">0.531947</me:pop>
      </me:population>
      <me:population time="1" logTime="0">
        <me:pop ref="CH2OO.log">3.54363e-29</me:pop>
        <me:pop ref="APC">2.78054e-37</me:pop>
        <me:pop ref="Altamine1">-8.98035e-14</me:pop>
        <me:pop ref="RC1.log">6.08887e-34</me:pop>
        <me:pop ref="Ring1.log">6.70879e-07</me:pop>
        <me:pop ref="Formamide1">0.468052</me:pop>
        <me:pop ref="Formaldehyde.log">0.531947</me:pop>
      </me:population>
      <me:population time="1.25893" logTime="0.1">
        <me:pop ref="CH2OO.log">1.52363e-36</me:pop>
        <me:pop ref="APC">2.78043e-37</me:pop>
        <me:pop ref="Altamine1">-8.98035e-14</me:pop>
        <me:pop ref="RC1.log">2.61799e-41</me:pop>
        <me:pop ref="Ring1.log">6.70879e-07</me:pop>
        <me:pop ref="Formamide1">0.468052</me:pop>
        <me:pop ref="Formaldehyde.log">0.531947</me:pop>
      </me:population>
      <me:population time="1.58489" logTime="0.2">
        <me:pop ref="CH2OO.log">8.17619e-46</me:pop>
        <me:pop ref="APC">2.78043e-37</me:pop>
        <me:pop ref="Altamine1">-8.98035e-14</me:pop>
        <me:pop ref="RC1.log">1.40865e-50</me:pop>
        <me:pop ref="Ring1.log">6.70879e-07</me:pop>
        <me:pop ref="Formamide1">0.468052</me:pop>
        <me:pop ref="Formaldehyde.log">0.531947</me:pop>
      </me:population>
      <me:population time="1.99526" logTime="0.3">
        <me:pop ref="CH2OO.log">6.81163e-48</me:pop>
        <me:pop ref="APC">2.78043e-37</me:pop>
        <me:pop ref="Altamine1">-8.98035e-14</me:pop>
        <me:pop ref="RC1.log">1.54708e-52</me:pop>
        <me:pop ref="Ring1.log">6.70879e-07</me:pop>
        <me:pop ref="Formamide1">0.468052</me:pop>
        <me:pop ref="Formaldehyde.log">0.531947</me:pop>
      </me:population>
      <me:population time="2.51189" logTime="0.4">
        <me:pop ref="CH2OO.log">6.81163e-48</me:pop>
        <me:pop ref="APC">2.78043e-37</me:pop>
        <me:pop ref="Altamine1">-8.98035e-14</me:pop>
        <me:pop ref="RC1.log">1.54708e-52</me:pop>
        <me:pop ref="Ring1.log">6.70879e-07</me:pop>
        <me:pop ref="Formamide1">0.468052</me:pop>
        <me:pop ref="Formaldehyde.log">0.531947</me:pop>
      </me:population>
      <me:population time="3.16228" logTime="0.5">
        <me:pop ref="CH2OO.log">6.81163e-48</me:pop>
        <me:pop ref="APC">2.78043e-37</me:pop>
        <me:pop ref="Altamine1">-8.98035e-14</me:pop>
        <me:pop ref="RC1.log">1.54708e-52</me:pop>
        <me:pop ref="Ring1.log">6.70879e-07</me:pop>
        <me:pop ref="Formamide1">0.468052</me:pop>
        <me:pop ref="Formaldehyde.log">0.531947</me:pop>
      </me:population>
      <me:population time="3.98107" logTime="0.6">
        <me:pop ref="CH2OO.log">6.81163e-48</me:pop>
        <me:pop ref="APC">2.78043e-37</me:pop>
        <me:pop ref="Altamine1">-8.98035e-14</me:pop>
        <me:pop ref="RC1.log">1.54708e-52</me:pop>
        <me:pop ref="Ring1.log">6.70879e-07</me:pop>
        <me:pop ref="Formamide1">0.468052</me:pop>
        <me:pop ref="Formaldehyde.log">0.531947</me:pop>
      </me:population>
      <me:population time="5.01187" logTime="0.7">
        <me:pop ref="CH2OO.log">6.81163e-48</me:pop>
        <me:pop ref="APC">2.78043e-37</me:pop>
        <me:pop ref="Altamine1">-8.98035e-14</me:pop>
        <me:pop ref="RC1.log">1.54708e-52</me:pop>
        <me:pop ref="Ring1.log">6.70879e-07</me:pop>
        <me:pop ref="Formamide1">0.468052</me:pop>
        <me:pop ref="Formaldehyde.log">0.531947</me:pop>
      </me:population>
      <me:population time="6.30957" logTime="0.8">
        <me:pop ref="CH2OO.log">6.81163e-48</me:pop>
        <me:pop ref="APC">2.78043e-37</me:pop>
        <me:pop ref="Altamine1">-8.98035e-14</me:pop>
        <me:pop ref="RC1.log">1.54708e-52</me:pop>
        <me:pop ref="Ring1.log">6.70879e-07</me:pop>
        <me:pop ref="Formamide1">0.468052</me:pop>
        <me:pop ref="Formaldehyde.log">0.531947</me:pop>
      </me:population>
      <me:population time="7.94328" logTime="0.9">
        <me:pop ref="CH2OO.log">6.81163e-48</me:pop>
        <me:pop ref="APC">2.78043e-37</me:pop>
        <me:pop ref="Altamine1">-8.98035e-14</me:pop>
        <me:pop ref="RC1.log">1.54708e-52</me:pop>
        <me:pop ref="Ring1.log">6.70879e-07</me:pop>
        <me:pop ref="Formamide1">0.468052</me:pop>
        <me:pop ref="Formaldehyde.log">0.531947</me:pop>
      </me:population>
      <me:population time="10" logTime="1">
        <me:pop ref="CH2OO.log">6.81163e-48</me:pop>
        <me:pop ref="APC">2.78043e-37</me:pop>
        <me:pop ref="Altamine1">-8.98035e-14</me:pop>
        <me:pop ref="RC1.log">1.54708e-52</me:pop>
        <me:pop ref="Ring1.log">6.70879e-07</me:pop>
        <me:pop ref="Formamide1">0.468052</me:pop>
        <me:pop ref="Formaldehyde.log">0.531947</me:pop>
      </me:population>
      <me:population time="12.5893" logTime="1.1">
        <me:pop ref="CH2OO.log">6.81163e-48</me:pop>
        <me:pop ref="APC">2.78043e-37</me:pop>
        <me:pop ref="Altamine1">-8.98035e-14</me:pop>
        <me:pop ref="RC1.log">1.54708e-52</me:pop>
        <me:pop ref="Ring1.log">6.70879e-07</me:pop>
        <me:pop ref="Formamide1">0.468052</me:pop>
        <me:pop ref="Formaldehyde.log">0.531947</me:pop>
      </me:population>
      <me:population time="15.8489" logTime="1.2">
        <me:pop ref="CH2OO.log">6.81163e-48</me:pop>
        <me:pop ref="APC">2.78043e-37</me:pop>
        <me:pop ref="Altamine1">-8.98035e-14</me:pop>
        <me:pop ref="RC1.log">1.54708e-52</me:pop>
        <me:pop ref="Ring1.log">6.70879e-07</me:pop>
        <me:pop ref="Formamide1">0.468052</me:pop>
        <me:pop ref="Formaldehyde.log">0.531947</me:pop>
      </me:population>
      <me:population time="19.9526" logTime="1.3">
        <me:pop ref="CH2OO.log">6.81163e-48</me:pop>
        <me:pop ref="APC">2.78043e-37</me:pop>
        <me:pop ref="Altamine1">-8.98035e-14</me:pop>
        <me:pop ref="RC1.log">1.54708e-52</me:pop>
        <me:pop ref="Ring1.log">6.70879e-07</me:pop>
        <me:pop ref="Formamide1">0.468052</me:pop>
        <me:pop ref="Formaldehyde.log">0.531947</me:pop>
      </me:population>
      <me:population time="25.1189" logTime="1.4">
        <me:pop ref="CH2OO.log">6.81163e-48</me:pop>
        <me:pop ref="APC">2.78043e-37</me:pop>
        <me:pop ref="Altamine1">-8.98035e-14</me:pop>
        <me:pop ref="RC1.log">1.54708e-52</me:pop>
        <me:pop ref="Ring1.log">6.70879e-07</me:pop>
        <me:pop ref="Formamide1">0.468052</me:pop>
        <me:pop ref="Formaldehyde.log">0.531947</me:pop>
      </me:population>
      <me:population time="31.6228" logTime="1.5">
        <me:pop ref="CH2OO.log">6.81163e-48</me:pop>
        <me:pop ref="APC">2.78043e-37</me:pop>
        <me:pop ref="Altamine1">-8.98035e-14</me:pop>
        <me:pop ref="RC1.log">1.54708e-52</me:pop>
        <me:pop ref="Ring1.log">6.70879e-07</me:pop>
        <me:pop ref="Formamide1">0.468052</me:pop>
        <me:pop ref="Formaldehyde.log">0.531947</me:pop>
      </me:population>
      <me:population time="39.8107" logTime="1.6">
        <me:pop ref="CH2OO.log">6.81163e-48</me:pop>
        <me:pop ref="APC">2.78043e-37</me:pop>
        <me:pop ref="Altamine1">-8.98035e-14</me:pop>
        <me:pop ref="RC1.log">1.54708e-52</me:pop>
        <me:pop ref="Ring1.log">6.70879e-07</me:pop>
        <me:pop ref="Formamide1">0.468052</me:pop>
        <me:pop ref="Formaldehyde.log">0.531947</me:pop>
      </me:population>
      <me:population time="50.1187" logTime="1.7">
        <me:pop ref="CH2OO.log">6.81163e-48</me:pop>
        <me:pop ref="APC">2.78043e-37</me:pop>
        <me:pop ref="Altamine1">-8.98035e-14</me:pop>
        <me:pop ref="RC1.log">1.54708e-52</me:pop>
        <me:pop ref="Ring1.log">6.70879e-07</me:pop>
        <me:pop ref="Formamide1">0.468052</me:pop>
        <me:pop ref="Formaldehyde.log">0.531947</me:pop>
      </me:population>
      <me:population time="63.0957" logTime="1.8">
        <me:pop ref="CH2OO.log">6.81163e-48</me:pop>
        <me:pop ref="APC">2.78043e-37</me:pop>
        <me:pop ref="Altamine1">-8.98035e-14</me:pop>
        <me:pop ref="RC1.log">1.54708e-52</me:pop>
        <me:pop ref="Ring1.log">6.70879e-07</me:pop>
        <me:pop ref="Formamide1">0.468052</me:pop>
        <me:pop ref="Formaldehyde.log">0.531947</me:pop>
      </me:population>
      <me:population time="79.4328" logTime="1.9">
        <me:pop ref="CH2OO.log">6.81163e-48</me:pop>
        <me:pop ref="APC">2.78043e-37</me:pop>
        <me:pop ref="Altamine1">-8.98035e-14</me:pop>
        <me:pop ref="RC1.log">1.54708e-52</me:pop>
        <me:pop ref="Ring1.log">6.70879e-07</me:pop>
        <me:pop ref="Formamide1">0.468052</me:pop>
        <me:pop ref="Formaldehyde.log">0.531947</me:pop>
      </me:population>
      <me:population time="100" logTime="2">
        <me:pop ref="CH2OO.log">6.81163e-48</me:pop>
        <me:pop ref="APC">2.78043e-37</me:pop>
        <me:pop ref="Altamine1">-8.98035e-14</me:pop>
        <me:pop ref="RC1.log">1.54708e-52</me:pop>
        <me:pop ref="Ring1.log">6.70879e-07</me:pop>
        <me:pop ref="Formamide1">0.468052</me:pop>
        <me:pop ref="Formaldehyde.log">0.531947</me:pop>
      </me:population>
      <me:population time="125.893" logTime="2.1">
        <me:pop ref="CH2OO.log">6.81163e-48</me:pop>
        <me:pop ref="APC">2.78043e-37</me:pop>
        <me:pop ref="Altamine1">-8.98035e-14</me:pop>
        <me:pop ref="RC1.log">1.54708e-52</me:pop>
        <me:pop ref="Ring1.log">6.70879e-07</me:pop>
        <me:pop ref="Formamide1">0.468052</me:pop>
        <me:pop ref="Formaldehyde.log">0.531947</me:pop>
      </me:population>
      <me:population time="158.489" logTime="2.2">
        <me:pop ref="CH2OO.log">6.81163e-48</me:pop>
        <me:pop ref="APC">2.78043e-37</me:pop>
        <me:pop ref="Altamine1">-8.98035e-14</me:pop>
        <me:pop ref="RC1.log">1.54708e-52</me:pop>
        <me:pop ref="Ring1.log">6.70879e-07</me:pop>
        <me:pop ref="Formamide1">0.468052</me:pop>
        <me:pop ref="Formaldehyde.log">0.531947</me:pop>
      </me:population>
      <me:population time="199.526" logTime="2.3">
        <me:pop ref="CH2OO.log">6.81163e-48</me:pop>
        <me:pop ref="APC">2.78043e-37</me:pop>
        <me:pop ref="Altamine1">-8.98035e-14</me:pop>
        <me:pop ref="RC1.log">1.54708e-52</me:pop>
        <me:pop ref="Ring1.log">6.70879e-07</me:pop>
        <me:pop ref="Formamide1">0.468052</me:pop>
        <me:pop ref="Formaldehyde.log">0.531947</me:pop>
      </me:population>
      <me:population time="251.189" logTime="2.4">
        <me:pop ref="CH2OO.log">6.81163e-48</me:pop>
        <me:pop ref="APC">2.78043e-37</me:pop>
        <me:pop ref="Altamine1">-8.98035e-14</me:pop>
        <me:pop ref="RC1.log">1.54708e-52</me:pop>
        <me:pop ref="Ring1.log">6.70879e-07</me:pop>
        <me:pop ref="Formamide1">0.468052</me:pop>
        <me:pop ref="Formaldehyde.log">0.531947</me:pop>
      </me:population>
      <me:population time="316.228" logTime="2.5">
        <me:pop ref="CH2OO.log">6.81163e-48</me:pop>
        <me:pop ref="APC">2.78043e-37</me:pop>
        <me:pop ref="Altamine1">-8.98035e-14</me:pop>
        <me:pop ref="RC1.log">1.54708e-52</me:pop>
        <me:pop ref="Ring1.log">6.70879e-07</me:pop>
        <me:pop ref="Formamide1">0.468052</me:pop>
        <me:pop ref="Formaldehyde.log">0.531947</me:pop>
      </me:population>
      <me:population time="398.107" logTime="2.6">
        <me:pop ref="CH2OO.log">6.81163e-48</me:pop>
        <me:pop ref="APC">2.78043e-37</me:pop>
        <me:pop ref="Altamine1">-8.98035e-14</me:pop>
        <me:pop ref="RC1.log">1.54708e-52</me:pop>
        <me:pop ref="Ring1.log">6.70879e-07</me:pop>
        <me:pop ref="Formamide1">0.468052</me:pop>
        <me:pop ref="Formaldehyde.log">0.531947</me:pop>
      </me:population>
      <me:population time="501.187" logTime="2.7">
        <me:pop ref="CH2OO.log">6.81163e-48</me:pop>
        <me:pop ref="APC">2.78043e-37</me:pop>
        <me:pop ref="Altamine1">-8.98035e-14</me:pop>
        <me:pop ref="RC1.log">1.54708e-52</me:pop>
        <me:pop ref="Ring1.log">6.70879e-07</me:pop>
        <me:pop ref="Formamide1">0.468052</me:pop>
        <me:pop ref="Formaldehyde.log">0.531947</me:pop>
      </me:population>
      <me:population time="630.957" logTime="2.8">
        <me:pop ref="CH2OO.log">6.81163e-48</me:pop>
        <me:pop ref="APC">2.78043e-37</me:pop>
        <me:pop ref="Altamine1">-8.98035e-14</me:pop>
        <me:pop ref="RC1.log">1.54708e-52</me:pop>
        <me:pop ref="Ring1.log">6.70879e-07</me:pop>
        <me:pop ref="Formamide1">0.468052</me:pop>
        <me:pop ref="Formaldehyde.log">0.531947</me:pop>
      </me:population>
      <me:population time="794.328" logTime="2.9">
        <me:pop ref="CH2OO.log">6.81163e-48</me:pop>
        <me:pop ref="APC">2.78043e-37</me:pop>
        <me:pop ref="Altamine1">-8.98035e-14</me:pop>
        <me:pop ref="RC1.log">1.54708e-52</me:pop>
        <me:pop ref="Ring1.log">6.70879e-07</me:pop>
        <me:pop ref="Formamide1">0.468052</me:pop>
        <me:pop ref="Formaldehyde.log">0.531947</me:pop>
      </me:population>
      <me:population time="1000" logTime="3">
        <me:pop ref="CH2OO.log">6.81163e-48</me:pop>
        <me:pop ref="APC">2.78043e-37</me:pop>
        <me:pop ref="Altamine1">-8.98035e-14</me:pop>
        <me:pop ref="RC1.log">1.54708e-52</me:pop>
        <me:pop ref="Ring1.log">6.70879e-07</me:pop>
        <me:pop ref="Formamide1">0.468052</me:pop>
        <me:pop ref="Formaldehyde.log">0.531947</me:pop>
      </me:population>
      <me:population time="1258.93" logTime="3.1">
        <me:pop ref="CH2OO.log">6.81163e-48</me:pop>
        <me:pop ref="APC">2.78043e-37</me:pop>
        <me:pop ref="Altamine1">-8.98035e-14</me:pop>
        <me:pop ref="RC1.log">1.54708e-52</me:pop>
        <me:pop ref="Ring1.log">6.70879e-07</me:pop>
        <me:pop ref="Formamide1">0.468052</me:pop>
        <me:pop ref="Formaldehyde.log">0.531947</me:pop>
      </me:population>
      <me:population time="1584.89" logTime="3.2">
        <me:pop ref="CH2OO.log">6.81163e-48</me:pop>
        <me:pop ref="APC">2.78043e-37</me:pop>
        <me:pop ref="Altamine1">-8.98035e-14</me:pop>
        <me:pop ref="RC1.log">1.54708e-52</me:pop>
        <me:pop ref="Ring1.log">6.70879e-07</me:pop>
        <me:pop ref="Formamide1">0.468052</me:pop>
        <me:pop ref="Formaldehyde.log">0.531947</me:pop>
      </me:population>
      <me:population time="1995.26" logTime="3.3">
        <me:pop ref="CH2OO.log">6.81163e-48</me:pop>
        <me:pop ref="APC">2.78043e-37</me:pop>
        <me:pop ref="Altamine1">-8.98035e-14</me:pop>
        <me:pop ref="RC1.log">1.54708e-52</me:pop>
        <me:pop ref="Ring1.log">6.70879e-07</me:pop>
        <me:pop ref="Formamide1">0.468052</me:pop>
        <me:pop ref="Formaldehyde.log">0.531947</me:pop>
      </me:population>
      <me:population time="2511.89" logTime="3.4">
        <me:pop ref="CH2OO.log">6.81163e-48</me:pop>
        <me:pop ref="APC">2.78043e-37</me:pop>
        <me:pop ref="Altamine1">-8.98035e-14</me:pop>
        <me:pop ref="RC1.log">1.54708e-52</me:pop>
        <me:pop ref="Ring1.log">6.70879e-07</me:pop>
        <me:pop ref="Formamide1">0.468052</me:pop>
        <me:pop ref="Formaldehyde.log">0.531947</me:pop>
      </me:population>
      <me:population time="3162.28" logTime="3.5">
        <me:pop ref="CH2OO.log">6.81163e-48</me:pop>
        <me:pop ref="APC">2.78043e-37</me:pop>
        <me:pop ref="Altamine1">-8.98035e-14</me:pop>
        <me:pop ref="RC1.log">1.54708e-52</me:pop>
        <me:pop ref="Ring1.log">6.70879e-07</me:pop>
        <me:pop ref="Formamide1">0.468052</me:pop>
        <me:pop ref="Formaldehyde.log">0.531947</me:pop>
      </me:population>
      <me:population time="3981.07" logTime="3.6">
        <me:pop ref="CH2OO.log">6.81163e-48</me:pop>
        <me:pop ref="APC">2.78043e-37</me:pop>
        <me:pop ref="Altamine1">-8.98035e-14</me:pop>
        <me:pop ref="RC1.log">1.54708e-52</me:pop>
        <me:pop ref="Ring1.log">6.70879e-07</me:pop>
        <me:pop ref="Formamide1">0.468052</me:pop>
        <me:pop ref="Formaldehyde.log">0.531947</me:pop>
      </me:population>
      <me:population time="5011.87" logTime="3.7">
        <me:pop ref="CH2OO.log">6.81163e-48</me:pop>
        <me:pop ref="APC">2.78043e-37</me:pop>
        <me:pop ref="Altamine1">-8.98035e-14</me:pop>
        <me:pop ref="RC1.log">1.54708e-52</me:pop>
        <me:pop ref="Ring1.log">6.70879e-07</me:pop>
        <me:pop ref="Formamide1">0.468052</me:pop>
        <me:pop ref="Formaldehyde.log">0.531947</me:pop>
      </me:population>
      <me:population time="6309.57" logTime="3.8">
        <me:pop ref="CH2OO.log">6.81163e-48</me:pop>
        <me:pop ref="APC">2.78043e-37</me:pop>
        <me:pop ref="Altamine1">-8.98035e-14</me:pop>
        <me:pop ref="RC1.log">1.54708e-52</me:pop>
        <me:pop ref="Ring1.log">6.70879e-07</me:pop>
        <me:pop ref="Formamide1">0.468052</me:pop>
        <me:pop ref="Formaldehyde.log">0.531947</me:pop>
      </me:population>
      <me:population time="7943.28" logTime="3.9">
        <me:pop ref="CH2OO.log">6.81163e-48</me:pop>
        <me:pop ref="APC">2.78043e-37</me:pop>
        <me:pop ref="Altamine1">-8.98035e-14</me:pop>
        <me:pop ref="RC1.log">1.54708e-52</me:pop>
        <me:pop ref="Ring1.log">6.70879e-07</me:pop>
        <me:pop ref="Formamide1">0.468052</me:pop>
        <me:pop ref="Formaldehyde.log">0.531947</me:pop>
      </me:population>
      <me:population time="10000" logTime="4">
        <me:pop ref="CH2OO.log">6.81163e-48</me:pop>
        <me:pop ref="APC">2.78043e-37</me:pop>
        <me:pop ref="Altamine1">-8.98035e-14</me:pop>
        <me:pop ref="RC1.log">1.54708e-52</me:pop>
        <me:pop ref="Ring1.log">6.70879e-07</me:pop>
        <me:pop ref="Formamide1">0.468052</me:pop>
        <me:pop ref="Formaldehyde.log">0.531947</me:pop>
      </me:population>
      <me:population time="12589.3" logTime="4.1">
        <me:pop ref="CH2OO.log">6.81163e-48</me:pop>
        <me:pop ref="APC">2.78043e-37</me:pop>
        <me:pop ref="Altamine1">-8.98035e-14</me:pop>
        <me:pop ref="RC1.log">1.54708e-52</me:pop>
        <me:pop ref="Ring1.log">6.70879e-07</me:pop>
        <me:pop ref="Formamide1">0.468052</me:pop>
        <me:pop ref="Formaldehyde.log">0.531947</me:pop>
      </me:population>
      <me:population time="15848.9" logTime="4.2">
        <me:pop ref="CH2OO.log">6.81163e-48</me:pop>
        <me:pop ref="APC">2.78043e-37</me:pop>
        <me:pop ref="Altamine1">-8.98035e-14</me:pop>
        <me:pop ref="RC1.log">1.54708e-52</me:pop>
        <me:pop ref="Ring1.log">6.70879e-07</me:pop>
        <me:pop ref="Formamide1">0.468052</me:pop>
        <me:pop ref="Formaldehyde.log">0.531947</me:pop>
      </me:population>
      <me:population time="19952.6" logTime="4.3">
        <me:pop ref="CH2OO.log">6.81163e-48</me:pop>
        <me:pop ref="APC">2.78043e-37</me:pop>
        <me:pop ref="Altamine1">-8.98035e-14</me:pop>
        <me:pop ref="RC1.log">1.54708e-52</me:pop>
        <me:pop ref="Ring1.log">6.70879e-07</me:pop>
        <me:pop ref="Formamide1">0.468052</me:pop>
        <me:pop ref="Formaldehyde.log">0.531947</me:pop>
      </me:population>
      <me:population time="25118.9" logTime="4.4">
        <me:pop ref="CH2OO.log">6.81163e-48</me:pop>
        <me:pop ref="APC">2.78043e-37</me:pop>
        <me:pop ref="Altamine1">-8.98035e-14</me:pop>
        <me:pop ref="RC1.log">1.54708e-52</me:pop>
        <me:pop ref="Ring1.log">6.70879e-07</me:pop>
        <me:pop ref="Formamide1">0.468052</me:pop>
        <me:pop ref="Formaldehyde.log">0.531947</me:pop>
      </me:population>
      <me:population time="31622.8" logTime="4.5">
        <me:pop ref="CH2OO.log">6.81163e-48</me:pop>
        <me:pop ref="APC">2.78043e-37</me:pop>
        <me:pop ref="Altamine1">-8.98035e-14</me:pop>
        <me:pop ref="RC1.log">1.54708e-52</me:pop>
        <me:pop ref="Ring1.log">6.70879e-07</me:pop>
        <me:pop ref="Formamide1">0.468052</me:pop>
        <me:pop ref="Formaldehyde.log">0.531947</me:pop>
      </me:population>
      <me:population time="39810.7" logTime="4.6">
        <me:pop ref="CH2OO.log">6.81163e-48</me:pop>
        <me:pop ref="APC">2.78043e-37</me:pop>
        <me:pop ref="Altamine1">-8.98035e-14</me:pop>
        <me:pop ref="RC1.log">1.54708e-52</me:pop>
        <me:pop ref="Ring1.log">6.70879e-07</me:pop>
        <me:pop ref="Formamide1">0.468052</me:pop>
        <me:pop ref="Formaldehyde.log">0.531947</me:pop>
      </me:population>
      <me:population time="50118.7" logTime="4.7">
        <me:pop ref="CH2OO.log">6.81163e-48</me:pop>
        <me:pop ref="APC">2.78043e-37</me:pop>
        <me:pop ref="Altamine1">-8.98035e-14</me:pop>
        <me:pop ref="RC1.log">1.54708e-52</me:pop>
        <me:pop ref="Ring1.log">6.70879e-07</me:pop>
        <me:pop ref="Formamide1">0.468052</me:pop>
        <me:pop ref="Formaldehyde.log">0.531947</me:pop>
      </me:population>
      <me:population time="63095.7" logTime="4.8">
        <me:pop ref="CH2OO.log">6.81163e-48</me:pop>
        <me:pop ref="APC">2.78043e-37</me:pop>
        <me:pop ref="Altamine1">-8.98035e-14</me:pop>
        <me:pop ref="RC1.log">1.54708e-52</me:pop>
        <me:pop ref="Ring1.log">6.70879e-07</me:pop>
        <me:pop ref="Formamide1">0.468052</me:pop>
        <me:pop ref="Formaldehyde.log">0.531947</me:pop>
      </me:population>
      <me:population time="79432.8" logTime="4.9">
        <me:pop ref="CH2OO.log">6.81163e-48</me:pop>
        <me:pop ref="APC">2.78043e-37</me:pop>
        <me:pop ref="Altamine1">-8.98035e-14</me:pop>
        <me:pop ref="RC1.log">1.54708e-52</me:pop>
        <me:pop ref="Ring1.log">6.70879e-07</me:pop>
        <me:pop ref="Formamide1">0.468052</me:pop>
        <me:pop ref="Formaldehyde.log">0.531947</me:pop>
      </me:population>
      <me:population time="100000" logTime="5">
        <me:pop ref="CH2OO.log">6.81163e-48</me:pop>
        <me:pop ref="APC">2.78043e-37</me:pop>
        <me:pop ref="Altamine1">-8.98035e-14</me:pop>
        <me:pop ref="RC1.log">1.54708e-52</me:pop>
        <me:pop ref="Ring1.log">6.70879e-07</me:pop>
        <me:pop ref="Formamide1">0.468052</me:pop>
        <me:pop ref="Formaldehyde.log">0.531947</me:pop>
      </me:population>
    </me:populationList>
    <me:rateList T="240" conc="4.02354e+18" bathGas="N2" units="s-1">
      <me:firstOrderLoss ref="APC">-9.29925e+06</me:firstOrderLoss>
      <me:firstOrderLoss ref="Altamine1">-1.96351e-22</me:firstOrderLoss>
      <me:firstOrderLoss ref="CH2OO.log">-135.294</me:firstOrderLoss>
      <me:firstOrderLoss ref="RC1.log">-4.46487e+06</me:firstOrderLoss>
      <me:firstOrderLoss ref="Ring1.log">-1.30674e-15</me:firstOrderLoss>
      <me:firstOrderRate fromRef="APC" toRef="Altamine1" reactionType="isomerization">3.49727e-15</me:firstOrderRate>
      <me:firstOrderRate fromRef="APC" toRef="CH2OO.log" reactionType="isomerization">6.41393e-105</me:firstOrderRate>
      <me:firstOrderRate fromRef="APC" toRef="RC1.log" reactionType="isomerization">-3.62161e-107</me:firstOrderRate>
      <me:firstOrderRate fromRef="APC" toRef="Ring1.log" reactionType="isomerization">5.71242e-88</me:firstOrderRate>
      <me:firstOrderRate fromRef="Altamine1" toRef="APC" reactionType="isomerization">1.24172e-24</me:firstOrderRate>
      <me:firstOrderRate fromRef="Altamine1" toRef="CH2OO.log" reactionType="isomerization">-5.2375e-115</me:firstOrderRate>
      <me:firstOrderRate fromRef="Altamine1" toRef="RC1.log" reactionType="isomerization">5.75788e-115</me:firstOrderRate>
      <me:firstOrderRate fromRef="Altamine1" toRef="Ring1.log" reactionType="isomerization">-1.7297e-94</me:firstOrderRate>
      <me:firstOrderRate fromRef="CH2OO.log" toRef="APC" reactionType="isomerization">2.85928e-06</me:firstOrderRate>
      <me:firstOrderRate fromRef="CH2OO.log" toRef="Altamine1" reactionType="isomerization">-6.57599e-07</me:firstOrderRate>
      <me:firstOrderRate fromRef="CH2OO.log" toRef="RC1.log" reactionType="isomerization">76.717</me:firstOrderRate>
      <me:firstOrderRate fromRef="CH2OO.log" toRef="Ring1.log" reactionType="isomerization">2.88828e-05</me:firstOrderRate>
      <me:firstOrderRate fromRef="RC1.log" toRef="APC" reactionType="isomerization">-0.00085469</me:firstOrderRate>
      <me:firstOrderRate fromRef="RC1.log" toRef="Altamine1" reactionType="isomerization">0.0382714</me:firstOrderRate>
      <me:firstOrderRate fromRef="RC1.log" toRef="CH2OO.log" reactionType="isomerization">4.06131e+06</me:firstOrderRate>
      <me:firstOrderRate fromRef="RC1.log" toRef="Ring1.log" reactionType="isomerization">0.876893</me:firstOrderRate>
      <me:firstOrderRate fromRef="Ring1.log" toRef="APC" reactionType="isomerization">3.85403e-24</me:firstOrderRate>
      <me:firstOrderRate fromRef="Ring1.log" toRef="Altamine1" reactionType="isomerization">-3.28679e-21</me:firstOrderRate>
      <me:firstOrderRate fromRef="Ring1.log" toRef="CH2OO.log" reactionType="isomerization">4.37121e-40</me:firstOrderRate>
      <me:firstOrderRate fromRef="Ring1.log" toRef="RC1.log" reactionType="isomerization">2.50689e-40</me:firstOrderRate>
      <me:firstOrderRate fromRef="APC" toRef="Formamide1+CO" reactionType="irreversible">9.24495e+06</me:firstOrderRate>
      <me:firstOrderRate fromRef="Altamine1" toRef="Formamide1+CO" reactionType="irreversible">1.94696e-22</me:firstOrderRate>
      <me:firstOrderRate fromRef="CH2OO.log" toRef="Formamide1+CO" reactionType="irreversible">28.0667</me:firstOrderRate>
      <me:firstOrderRate fromRef="RC1.log" toRef="Formamide1+CO" reactionType="irreversible">187263</me:firstOrderRate>
      <me:firstOrderRate fromRef="Ring1.log" toRef="Formamide1+CO" reactionType="irreversible">6.77264e-16</me:firstOrderRate>
      <me:firstOrderRate fromRef="APC" toRef="Formaldehyde.log+IsoC1.log" reactionType="irreversible">-3.10905e-101</me:firstOrderRate>
      <me:firstOrderRate fromRef="Altamine1" toRef="Formaldehyde.log+IsoC1.log" reactionType="irreversible">-1.67003e-105</me:firstOrderRate>
      <me:firstOrderRate fromRef="CH2OO.log" toRef="Formaldehyde.log+IsoC1.log" reactionType="irreversible">31.8198</me:firstOrderRate>
      <me:firstOrderRate fromRef="RC1.log" toRef="Formaldehyde.log+IsoC1.log" reactionType="irreversible">217384</me:firstOrderRate>
      <me:firstOrderRate fromRef="Ring1.log" toRef="Formaldehyde.log+IsoC1.log" reactionType="irreversible">6.28575e-16</me:firstOrderRate>
    </me:rateList>
    <me:eigenvalueList number="3122" selection="12">
      <me:eigenvalue>-7.30445e+08</me:eigenvalue>
      <me:eigenvalue>-6.79715e+08</me:eigenvalue>
      <me:eigenvalue>-6.35022e+08</me:eigenvalue>
      <me:eigenvalue>-5.98016e+08</me:eigenvalue>
      <me:eigenvalue>-5.67297e+08</me:eigenvalue>
      <me:eigenvalue>-5.28246e+08</me:eigenvalue>
      <me:eigenvalue>-4.51242e+08</me:eigenvalue>
      <me:eigenvalue>-1.80909e+07</me:eigenvalue>
      <me:eigenvalue>-8.54884e+06</me:eigenvalue>
      <me:eigenvalue>-66.167</me:eigenvalue>
      <me:eigenvalue>-1.31215e-15</me:eigenvalue>
      <me:eigenvalue>-1.96351e-22</me:eigenvalue>
    </me:eigenvalueList>
    <me:populationList T="240" conc="8.04708e+18">
      <me:population time="1e-10" logTime="-10">
        <me:pop ref="CH2OO.log">1</me:pop>
        <me:pop ref="APC">-2.10062e-13</me:pop>
        <me:pop ref="Altamine1">3.09016e-11</me:pop>
        <me:pop ref="RC1.log">1.79796e-07</me:pop>
        <me:pop ref="Ring1.log">2.32142e-09</me:pop>
        <me:pop ref="Formamide1">1.25738e-09</me:pop>
        <me:pop ref="Formaldehyde.log">1.70554e-09</me:pop>
      </me:population>
      <me:population time="1.25893e-10" logTime="-9.9">
        <me:pop ref="CH2OO.log">1</me:pop>
        <me:pop ref="APC">-2.10002e-13</me:pop>
        <me:pop ref="Altamine1">3.31399e-11</me:pop>
        <me:pop ref="RC1.log">1.85294e-07</me:pop>
        <me:pop ref="Ring1.log">2.50042e-09</me:pop>
        <me:pop ref="Formamide1">1.7806e-09</me:pop>
        <me:pop ref="Formaldehyde.log">2.40932e-09</me:pop>
      </me:population>
      <me:population time="1.58489e-10" logTime="-9.8">
        <me:pop ref="CH2OO.log">1</me:pop>
        <me:pop ref="APC">-2.09957e-13</me:pop>
        <me:pop ref="Altamine1">3.48776e-11</me:pop>
        <me:pop ref="RC1.log">1.92049e-07</me:pop>
        <me:pop ref="Ring1.log">2.64423e-09</me:pop>
        <me:pop ref="Formamide1">2.48096e-09</me:pop>
        <me:pop ref="Formaldehyde.log">3.34451e-09</me:pop>
      </me:population>
      <me:population time="1.99526e-10" logTime="-9.7">
        <me:pop ref="CH2OO.log">1</me:pop>
        <me:pop ref="APC">-2.09927e-13</me:pop>
        <me:pop ref="Altamine1">3.61363e-11</me:pop>
        <me:pop ref="RC1.log">2.00376e-07</me:pop>
        <me:pop ref="Ring1.log">2.75311e-09</me:pop>
        <me:pop ref="Formamide1">3.40194e-09</me:pop>
        <me:pop ref="Formaldehyde.log">4.56743e-09</me:pop>
      </me:population>
      <me:population time="2.51189e-10" logTime="-9.6">
        <me:pop ref="CH2OO.log">1</me:pop>
        <me:pop ref="APC">-2.09909e-13</me:pop>
        <me:pop ref="Altamine1">3.70101e-11</me:pop>
        <me:pop ref="RC1.log">2.10626e-07</me:pop>
        <me:pop ref="Ring1.log">2.83291e-09</me:pop>
        <me:pop ref="Formamide1">4.5962e-09</me:pop>
        <me:pop ref="Formaldehyde.log">6.14686e-09</me:pop>
      </me:population>
      <me:population time="3.16228e-10" logTime="-9.5">
        <me:pop ref="CH2OO.log">1</me:pop>
        <me:pop ref="APC">-2.09899e-13</me:pop>
        <me:pop ref="Altamine1">3.7626e-11</me:pop>
        <me:pop ref="RC1.log">2.23211e-07</me:pop>
        <me:pop ref="Ring1.log">2.89247e-09</me:pop>
        <me:pop ref="Formamide1">6.12998e-09</me:pop>
        <me:pop ref="Formaldehyde.log">8.16954e-09</me:pop>
      </me:population>
      <me:population time="3.98107e-10" logTime="-9.4">
        <me:pop ref="CH2OO.log">1</me:pop>
        <me:pop ref="APC">-2.09894e-13</me:pop>
        <me:pop ref="Altamine1">3.80977e-11</me:pop>
        <me:pop ref="RC1.log">2.38625e-07</me:pop>
        <me:pop ref="Ring1.log">2.94014e-09</me:pop>
        <me:pop ref="Formamide1">8.08862e-09</me:pop>
        <me:pop ref="Formaldehyde.log">1.07471e-08</me:pop>
      </me:population>
      <me:population time="5.01187e-10" logTime="-9.3">
        <me:pop ref="CH2OO.log">1</me:pop>
        <me:pop ref="APC">-2.09891e-13</me:pop>
        <me:pop ref="Altamine1">3.84979e-11</me:pop>
        <me:pop ref="RC1.log">2.57467e-07</me:pop>
        <me:pop ref="Ring1.log">2.98146e-09</me:pop>
        <me:pop ref="Formamide1">1.05825e-08</me:pop>
        <me:pop ref="Formaldehyde.log">1.40235e-08</me:pop>
      </me:population>
      <me:population time="6.30957e-10" logTime="-9.2">
        <me:pop ref="CH2OO.log">1</me:pop>
        <me:pop ref="APC">-2.09889e-13</me:pop>
        <me:pop ref="Altamine1">3.8857e-11</me:pop>
        <me:pop ref="RC1.log">2.80476e-07</me:pop>
        <me:pop ref="Ring1.log">3.01878e-09</me:pop>
        <me:pop ref="Formamide1">1.3753e-08</me:pop>
        <me:pop ref="Formaldehyde.log">1.81831e-08</me:pop>
      </me:population>
      <me:population time="7.94328e-10" logTime="-9.1">
        <me:pop ref="CH2OO.log">1</me:pop>
        <me:pop ref="APC">-2.09889e-13</me:pop>
        <me:pop ref="Altamine1">3.91793e-11</me:pop>
        <me:pop ref="RC1.log">3.08576e-07</me:pop>
        <me:pop ref="Ring1.log">3.05239e-09</me:pop>
        <me:pop ref="Formamide1">1.77796e-08</me:pop>
        <me:pop ref="Formaldehyde.log">2.34596e-08</me:pop>
      </me:population>
      <me:population time="1e-09" logTime="-9">
        <me:pop ref="CH2OO.log">1</me:pop>
        <me:pop ref="APC">-2.09889e-13</me:pop>
        <me:pop ref="Altamine1">3.94601e-11</me:pop>
        <me:pop ref="RC1.log">3.42933e-07</me:pop>
        <me:pop ref="Ring1.log">3.0818e-09</me:pop>
        <me:pop ref="Formamide1">2.28878e-08</me:pop>
        <me:pop ref="Formaldehyde.log">3.01469e-08</me:pop>
      </me:population>
      <me:population time="1.25893e-09" logTime="-8.9">
        <me:pop ref="CH2OO.log">1</me:pop>
        <me:pop ref="APC">-2.09889e-13</me:pop>
        <me:pop ref="Altamine1">3.96959e-11</me:pop>
        <me:pop ref="RC1.log">3.85027e-07</me:pop>
        <me:pop ref="Ring1.log">3.10664e-09</me:pop>
        <me:pop ref="Formamide1">2.93607e-08</me:pop>
        <me:pop ref="Formaldehyde.log">3.86141e-08</me:pop>
      </me:population>
      <me:population time="1.58489e-09" logTime="-8.8">
        <me:pop ref="CH2OO.log">0.999999</me:pop>
        <me:pop ref="APC">-2.09889e-13</me:pop>
        <me:pop ref="Altamine1">3.98871e-11</me:pop>
        <me:pop ref="RC1.log">4.36744e-07</me:pop>
        <me:pop ref="Ring1.log">3.12693e-09</me:pop>
        <me:pop ref="Formamide1">3.75533e-08</me:pop>
        <me:pop ref="Formaldehyde.log">4.9324e-08</me:pop>
      </me:population>
      <me:population time="1.99526e-09" logTime="-8.7">
        <me:pop ref="CH2OO.log">0.999999</me:pop>
        <me:pop ref="APC">-2.09889e-13</me:pop>
        <me:pop ref="Altamine1">4.00385e-11</me:pop>
        <me:pop ref="RC1.log">5.00482e-07</me:pop>
        <me:pop ref="Ring1.log">3.14313e-09</me:pop>
        <me:pop ref="Formamide1">4.79114e-08</me:pop>
        <me:pop ref="Formaldehyde.log">6.2858e-08</me:pop>
      </me:population>
      <me:population time="2.51189e-09" logTime="-8.6">
        <me:pop ref="CH2OO.log">0.999999</me:pop>
        <me:pop ref="APC">-2.09888e-13</me:pop>
        <me:pop ref="Altamine1">4.01573e-11</me:pop>
        <me:pop ref="RC1.log">5.79277e-07</me:pop>
        <me:pop ref="Ring1.log">3.15594e-09</me:pop>
        <me:pop ref="Formamide1">6.09952e-08</me:pop>
        <me:pop ref="Formaldehyde.log">7.9947e-08</me:pop>
      </me:population>
      <me:population time="3.16228e-09" logTime="-8.5">
        <me:pop ref="CH2OO.log">0.999999</me:pop>
        <me:pop ref="APC">-2.09886e-13</me:pop>
        <me:pop ref="Altamine1">4.02513e-11</me:pop>
        <me:pop ref="RC1.log">6.76956e-07</me:pop>
        <me:pop ref="Ring1.log">3.16618e-09</me:pop>
        <me:pop ref="Formamide1">7.75101e-08</me:pop>
        <me:pop ref="Formaldehyde.log">1.01511e-07</me:pop>
      </me:population>
      <me:population time="3.98107e-09" logTime="-8.4">
        <me:pop ref="CH2OO.log">0.999999</me:pop>
        <me:pop ref="APC">-2.09883e-13</me:pop>
        <me:pop ref="Altamine1">4.03288e-11</me:pop>
        <me:pop ref="RC1.log">7.98302e-07</me:pop>
        <me:pop ref="Ring1.log">3.17471e-09</me:pop>
        <me:pop ref="Formamide1">9.83451e-08</me:pop>
        <me:pop ref="Formaldehyde.log">1.28709e-07</me:pop>
      </me:population>
      <me:population time="5.01187e-09" logTime="-8.3">
        <me:pop ref="CH2OO.log">0.999999</me:pop>
        <me:pop ref="APC">-2.09879e-13</me:pop>
        <me:pop ref="Altamine1">4.03984e-11</me:pop>
        <me:pop ref="RC1.log">9.49228e-07</me:pop>
        <me:pop ref="Ring1.log">3.18243e-09</me:pop>
        <me:pop ref="Formamide1">1.24622e-07</me:pop>
        <me:pop ref="Formaldehyde.log">1.63005e-07</me:pop>
      </me:population>
      <me:population time="6.30957e-09" logTime="-8.2">
        <me:pop ref="CH2OO.log">0.999998</me:pop>
        <me:pop ref="APC">-2.09873e-13</me:pop>
        <me:pop ref="Altamine1">4.04686e-11</me:pop>
        <me:pop ref="RC1.log">1.13695e-06</me:pop>
        <me:pop ref="Ring1.log">3.19029e-09</me:pop>
        <me:pop ref="Formamide1">1.57759e-07</me:pop>
        <me:pop ref="Formaldehyde.log">2.06244e-07</me:pop>
      </me:population>
      <me:population time="7.94328e-09" logTime="-8.1">
        <me:pop ref="CH2OO.log">0.999998</me:pop>
        <me:pop ref="APC">-2.09866e-13</me:pop>
        <me:pop ref="Altamine1">4.05474e-11</me:pop>
        <me:pop ref="RC1.log">1.37011e-06</me:pop>
        <me:pop ref="Ring1.log">3.19915e-09</me:pop>
        <me:pop ref="Formamide1">1.99552e-07</me:pop>
        <me:pop ref="Formaldehyde.log">2.60766e-07</me:pop>
      </me:population>
      <me:population time="1e-08" logTime="-8">
        <me:pop ref="CH2OO.log">0.999998</me:pop>
        <me:pop ref="APC">-2.09857e-13</me:pop>
        <me:pop ref="Altamine1">4.06417e-11</me:pop>
        <me:pop ref="RC1.log">1.65898e-06</me:pop>
        <me:pop ref="Ring1.log">3.2098e-09</me:pop>
        <me:pop ref="Formamide1">2.52277e-07</me:pop>
        <me:pop ref="Formaldehyde.log">3.29531e-07</me:pop>
      </me:population>
      <me:population time="1.25893e-08" logTime="-7.9">
        <me:pop ref="CH2OO.log">0.999997</me:pop>
        <me:pop ref="APC">-2.09846e-13</me:pop>
        <me:pop ref="Altamine1">4.07571e-11</me:pop>
        <me:pop ref="RC1.log">2.01546e-06</me:pop>
        <me:pop ref="Ring1.log">3.22287e-09</me:pop>
        <me:pop ref="Formamide1">3.18823e-07</me:pop>
        <me:pop ref="Formaldehyde.log">4.16294e-07</me:pop>
      </me:population>
      <me:population time="1.58489e-08" logTime="-7.8">
        <me:pop ref="CH2OO.log">0.999997</me:pop>
        <me:pop ref="APC">-2.09834e-13</me:pop>
        <me:pop ref="Altamine1">4.08986e-11</me:pop>
        <me:pop ref="RC1.log">2.45316e-06</me:pop>
        <me:pop ref="Ring1.log">3.23896e-09</me:pop>
        <me:pop ref="Formamide1">4.02862e-07</me:pop>
        <me:pop ref="Formaldehyde.log">5.25821e-07</me:pop>
      </me:population>
      <me:population time="1.99526e-08" logTime="-7.7">
        <me:pop ref="CH2OO.log">0.999996</me:pop>
        <me:pop ref="APC">-2.09821e-13</me:pop>
        <me:pop ref="Altamine1">4.10712e-11</me:pop>
        <me:pop ref="RC1.log">2.98714e-06</me:pop>
        <me:pop ref="Ring1.log">3.25869e-09</me:pop>
        <me:pop ref="Formamide1">5.09064e-07</me:pop>
        <me:pop ref="Formaldehyde.log">6.64165e-07</me:pop>
      </me:population>
      <me:population time="2.51189e-08" logTime="-7.6">
        <me:pop ref="CH2OO.log">0.999995</me:pop>
        <me:pop ref="APC">-2.09807e-13</me:pop>
        <me:pop ref="Altamine1">4.12801e-11</me:pop>
        <me:pop ref="RC1.log">3.63327e-06</me:pop>
        <me:pop ref="Ring1.log">3.28272e-09</me:pop>
        <me:pop ref="Formamide1">6.4338e-07</me:pop>
        <me:pop ref="Formaldehyde.log">8.39033e-07</me:pop>
      </me:population>
      <me:population time="3.16228e-08" logTime="-7.5">
        <me:pop ref="CH2OO.log">0.999994</me:pop>
        <me:pop ref="APC">-2.09792e-13</me:pop>
        <me:pop ref="Altamine1">4.15303e-11</me:pop>
        <me:pop ref="RC1.log">4.40717e-06</me:pop>
        <me:pop ref="Ring1.log">3.31175e-09</me:pop>
        <me:pop ref="Formamide1">8.13408e-07</me:pop>
        <me:pop ref="Formaldehyde.log">1.06024e-06</me:pop>
      </me:population>
      <me:population time="3.98107e-08" logTime="-7.4">
        <me:pop ref="CH2OO.log">0.999992</me:pop>
        <me:pop ref="APC">-2.09778e-13</me:pop>
        <me:pop ref="Altamine1">4.18261e-11</me:pop>
        <me:pop ref="RC1.log">5.32221e-06</me:pop>
        <me:pop ref="Ring1.log">3.34647e-09</me:pop>
        <me:pop ref="Formamide1">1.02886e-06</me:pop>
        <me:pop ref="Formaldehyde.log">1.34032e-06</me:pop>
      </me:population>
      <me:population time="5.01187e-08" logTime="-7.3">
        <me:pop ref="CH2OO.log">0.999991</me:pop>
        <me:pop ref="APC">-2.09767e-13</me:pop>
        <me:pop ref="Altamine1">4.21703e-11</me:pop>
        <me:pop ref="RC1.log">6.38674e-06</me:pop>
        <me:pop ref="Ring1.log">3.38749e-09</me:pop>
        <me:pop ref="Formamide1">1.30215e-06</me:pop>
        <me:pop ref="Formaldehyde.log">1.69528e-06</me:pop>
      </me:population>
      <me:population time="6.30957e-08" logTime="-7.2">
        <me:pop ref="CH2OO.log">0.999989</me:pop>
        <me:pop ref="APC">-2.09761e-13</me:pop>
        <me:pop ref="Altamine1">4.25625e-11</me:pop>
        <me:pop ref="RC1.log">7.60016e-06</me:pop>
        <me:pop ref="Ring1.log">3.43521e-09</me:pop>
        <me:pop ref="Formamide1">1.6492e-06</me:pop>
        <me:pop ref="Formaldehyde.log">2.14556e-06</me:pop>
      </me:population>
      <me:population time="7.94328e-08" logTime="-7.1">
        <me:pop ref="CH2OO.log">0.999986</me:pop>
        <me:pop ref="APC">-2.09762e-13</me:pop>
        <me:pop ref="Altamine1">4.29983e-11</me:pop>
        <me:pop ref="RC1.log">8.94827e-06</me:pop>
        <me:pop ref="Ring1.log">3.48975e-09</me:pop>
        <me:pop ref="Formamide1">2.09033e-06</me:pop>
        <me:pop ref="Formaldehyde.log">2.71728e-06</me:pop>
      </me:population>
      <me:population time="1e-07" logTime="-7">
        <me:pop ref="CH2OO.log">0.999984</me:pop>
        <me:pop ref="APC">-2.09772e-13</me:pop>
        <me:pop ref="Altamine1">4.34671e-11</me:pop>
        <me:pop ref="RC1.log">1.03985e-05</me:pop>
        <me:pop ref="Ring1.log">3.5508e-09</me:pop>
        <me:pop ref="Formamide1">2.65149e-06</me:pop>
        <me:pop ref="Formaldehyde.log">3.4437e-06</me:pop>
      </me:population>
      <me:population time="1.25893e-07" logTime="-6.9">
        <me:pop ref="CH2OO.log">0.99998</me:pop>
        <me:pop ref="APC">-2.09791e-13</me:pop>
        <me:pop ref="Altamine1">4.39514e-11</me:pop>
        <me:pop ref="RC1.log">1.18964e-05</me:pop>
        <me:pop ref="Ring1.log">3.61753e-09</me:pop>
        <me:pop ref="Formamide1">3.36563e-06</me:pop>
        <me:pop ref="Formaldehyde.log">4.36707e-06</me:pop>
      </me:population>
      <me:population time="1.58489e-07" logTime="-6.8">
        <me:pop ref="CH2OO.log">0.999977</me:pop>
        <me:pop ref="APC">-2.0982e-13</me:pop>
        <me:pop ref="Altamine1">4.44267e-11</me:pop>
        <me:pop ref="RC1.log">1.33668e-05</me:pop>
        <me:pop ref="Ring1.log">3.68873e-09</me:pop>
        <me:pop ref="Formamide1">4.27442e-06</me:pop>
        <me:pop ref="Formaldehyde.log">5.54077e-06</me:pop>
      </me:population>
      <me:population time="1.99526e-07" logTime="-6.7">
        <me:pop ref="CH2OO.log">0.999973</me:pop>
        <me:pop ref="APC">-2.09854e-13</me:pop>
        <me:pop ref="Altamine1">4.48643e-11</me:pop>
        <me:pop ref="RC1.log">1.47207e-05</me:pop>
        <me:pop ref="Ring1.log">3.76301e-09</me:pop>
        <me:pop ref="Formamide1">5.43016e-06</me:pop>
        <me:pop ref="Formaldehyde.log">7.03186e-06</me:pop>
      </me:population>
      <me:population time="2.51189e-07" logTime="-6.6">
        <me:pop ref="CH2OO.log">0.999968</me:pop>
        <me:pop ref="APC">-2.09888e-13</me:pop>
        <me:pop ref="Altamine1">4.5236e-11</me:pop>
        <me:pop ref="RC1.log">1.58709e-05</me:pop>
        <me:pop ref="Ring1.log">3.83943e-09</me:pop>
        <me:pop ref="Formamide1">6.89806e-06</me:pop>
        <me:pop ref="Formaldehyde.log">8.92409e-06</me:pop>
      </me:population>
      <me:population time="3.16228e-07" logTime="-6.5">
        <me:pop ref="CH2OO.log">0.999963</me:pop>
        <me:pop ref="APC">-2.09917e-13</me:pop>
        <me:pop ref="Altamine1">4.55214e-11</me:pop>
        <me:pop ref="RC1.log">1.67543e-05</me:pop>
        <me:pop ref="Ring1.log">3.91821e-09</me:pop>
        <me:pop ref="Formamide1">8.75919e-06</me:pop>
        <me:pop ref="Formaldehyde.log">1.13216e-05</me:pop>
      </me:population>
      <me:population time="3.98107e-07" logTime="-6.4">
        <me:pop ref="CH2OO.log">0.999957</me:pop>
        <me:pop ref="APC">-2.09938e-13</me:pop>
        <me:pop ref="Altamine1">4.57145e-11</me:pop>
        <me:pop ref="RC1.log">1.73523e-05</me:pop>
        <me:pop ref="Ring1.log">4.00152e-09</me:pop>
        <me:pop ref="Formamide1">1.11141e-05</me:pop>
        <me:pop ref="Formaldehyde.log">1.4354e-05</me:pop>
      </me:population>
      <me:population time="5.01187e-07" logTime="-6.3">
        <me:pop ref="CH2OO.log">0.99995</me:pop>
        <me:pop ref="APC">-2.0995e-13</me:pop>
        <me:pop ref="Altamine1">4.58259e-11</me:pop>
        <me:pop ref="RC1.log">1.76977e-05</me:pop>
        <me:pop ref="Ring1.log">4.09383e-09</me:pop>
        <me:pop ref="Formamide1">1.40882e-05</me:pop>
        <me:pop ref="Formaldehyde.log">1.81827e-05</me:pop>
      </me:population>
      <me:population time="6.30957e-07" logTime="-6.2">
        <me:pop ref="CH2OO.log">0.999941</me:pop>
        <me:pop ref="APC">-2.09955e-13</me:pop>
        <me:pop ref="Altamine1">4.58785e-11</me:pop>
        <me:pop ref="RC1.log">1.78613e-05</me:pop>
        <me:pop ref="Ring1.log">4.20168e-09</me:pop>
        <me:pop ref="Formamide1">1.78385e-05</me:pop>
        <me:pop ref="Formaldehyde.log">2.30102e-05</me:pop>
      </me:population>
      <me:population time="7.94328e-07" logTime="-6.1">
        <me:pop ref="CH2OO.log">0.99993</me:pop>
        <me:pop ref="APC">-2.09955e-13</me:pop>
        <me:pop ref="Altamine1">4.58976e-11</me:pop>
        <me:pop ref="RC1.log">1.79218e-05</me:pop>
        <me:pop ref="Ring1.log">4.33295e-09</me:pop>
        <me:pop ref="Formamide1">2.25633e-05</me:pop>
        <me:pop ref="Formaldehyde.log">2.90915e-05</me:pop>
      </me:population>
      <me:population time="1e-06" logTime="-6">
        <me:pop ref="CH2OO.log">0.999917</me:pop>
        <me:pop ref="APC">-2.09953e-13</me:pop>
        <me:pop ref="Altamine1">4.59023e-11</me:pop>
        <me:pop ref="RC1.log">1.79381e-05</me:pop>
        <me:pop ref="Ring1.log">4.49637e-09</me:pop>
        <me:pop ref="Formamide1">2.85126e-05</me:pop>
        <me:pop ref="Formaldehyde.log">3.67491e-05</me:pop>
      </me:population>
      <me:population time="1.25893e-06" logTime="-5.9">
        <me:pop ref="CH2OO.log">0.9999</me:pop>
        <me:pop ref="APC">-2.09949e-13</me:pop>
        <me:pop ref="Altamine1">4.59025e-11</me:pop>
        <me:pop ref="RC1.log">1.79408e-05</me:pop>
        <me:pop ref="Ring1.log">4.70155e-09</me:pop>
        <me:pop ref="Formamide1">3.60027e-05</me:pop>
        <me:pop ref="Formaldehyde.log">4.63897e-05</me:pop>
      </me:population>
      <me:population time="1.58489e-06" logTime="-5.8">
        <me:pop ref="CH2OO.log">0.999878</me:pop>
        <me:pop ref="APC">-2.09945e-13</me:pop>
        <me:pop ref="Altamine1">4.59016e-11</me:pop>
        <me:pop ref="RC1.log">1.79408e-05</me:pop>
        <me:pop ref="Ring1.log">4.95974e-09</me:pop>
        <me:pop ref="Formamide1">4.5432e-05</me:pop>
        <me:pop ref="Formaldehyde.log">5.85264e-05</me:pop>
      </me:population>
      <me:population time="1.99526e-06" logTime="-5.7">
        <me:pop ref="CH2OO.log">0.999851</me:pop>
        <me:pop ref="APC">-2.09939e-13</me:pop>
        <me:pop ref="Altamine1">4.59004e-11</me:pop>
        <me:pop ref="RC1.log">1.79403e-05</me:pop>
        <me:pop ref="Ring1.log">5.28476e-09</me:pop>
        <me:pop ref="Formamide1">5.73025e-05</me:pop>
        <me:pop ref="Formaldehyde.log">7.38052e-05</me:pop>
      </me:population>
      <me:population time="2.51189e-06" logTime="-5.6">
        <me:pop ref="CH2OO.log">0.999817</me:pop>
        <me:pop ref="APC">-2.09932e-13</me:pop>
        <me:pop ref="Altamine1">4.58988e-11</me:pop>
        <me:pop ref="RC1.log">1.79397e-05</me:pop>
        <me:pop ref="Ring1.log">5.69393e-09</me:pop>
        <me:pop ref="Formamide1">7.22462e-05</me:pop>
        <me:pop ref="Formaldehyde.log">9.30395e-05</me:pop>
      </me:population>
      <me:population time="3.16228e-06" logTime="-5.5">
        <me:pop ref="CH2OO.log">0.999774</me:pop>
        <me:pop ref="APC">-2.09923e-13</me:pop>
        <me:pop ref="Altamine1">4.58969e-11</me:pop>
        <me:pop ref="RC1.log">1.79389e-05</me:pop>
        <me:pop ref="Ring1.log">6.20902e-09</me:pop>
        <me:pop ref="Formamide1">9.10585e-05</me:pop>
        <me:pop ref="Formaldehyde.log">0.000117253</me:pop>
      </me:population>
      <me:population time="3.98107e-06" logTime="-5.4">
        <me:pop ref="CH2OO.log">0.99972</me:pop>
        <me:pop ref="APC">-2.09911e-13</me:pop>
        <me:pop ref="Altamine1">4.58944e-11</me:pop>
        <me:pop ref="RC1.log">1.7938e-05</me:pop>
        <me:pop ref="Ring1.log">6.85745e-09</me:pop>
        <me:pop ref="Formamide1">0.000114741</me:pop>
        <me:pop ref="Formaldehyde.log">0.000147735</me:pop>
      </me:population>
      <me:population time="5.01187e-06" logTime="-5.3">
        <me:pop ref="CH2OO.log">0.999651</me:pop>
        <me:pop ref="APC">-2.09897e-13</me:pop>
        <me:pop ref="Altamine1">4.58912e-11</me:pop>
        <me:pop ref="RC1.log">1.79367e-05</me:pop>
        <me:pop ref="Ring1.log">7.67372e-09</me:pop>
        <me:pop ref="Formamide1">0.000144553</me:pop>
        <me:pop ref="Formaldehyde.log">0.000186107</me:pop>
      </me:population>
      <me:population time="6.30957e-06" logTime="-5.2">
        <me:pop ref="CH2OO.log">0.999566</me:pop>
        <me:pop ref="APC">-2.09879e-13</me:pop>
        <me:pop ref="Altamine1">4.58873e-11</me:pop>
        <me:pop ref="RC1.log">1.79352e-05</me:pop>
        <me:pop ref="Ring1.log">8.70127e-09</me:pop>
        <me:pop ref="Formamide1">0.000182081</me:pop>
        <me:pop ref="Formaldehyde.log">0.00023441</me:pop>
      </me:population>
      <me:population time="7.94328e-06" logTime="-5.1">
        <me:pop ref="CH2OO.log">0.999458</me:pop>
        <me:pop ref="APC">-2.09856e-13</me:pop>
        <me:pop ref="Altamine1">4.58823e-11</me:pop>
        <me:pop ref="RC1.log">1.79333e-05</me:pop>
        <me:pop ref="Ring1.log">9.99475e-09</me:pop>
        <me:pop ref="Formamide1">0.000229322</me:pop>
        <me:pop ref="Formaldehyde.log">0.000295215</me:pop>
      </me:population>
      <me:population time="1e-05" logTime="-5">
        <me:pop ref="CH2OO.log">0.999322</me:pop>
        <me:pop ref="APC">-2.09828e-13</me:pop>
        <me:pop ref="Altamine1">4.58761e-11</me:pop>
        <me:pop ref="RC1.log">1.79308e-05</me:pop>
        <me:pop ref="Ring1.log">1.16229e-08</me:pop>
        <me:pop ref="Formamide1">0.000288787</me:pop>
        <me:pop ref="Formaldehyde.log">0.000371754</me:pop>
      </me:population>
      <me:population time="1.25893e-05" logTime="-4.9">
        <me:pop ref="CH2OO.log">0.99915</me:pop>
        <me:pop ref="APC">-2.09792e-13</me:pop>
        <me:pop ref="Altamine1">4.58682e-11</me:pop>
        <me:pop ref="RC1.log">1.79278e-05</me:pop>
        <me:pop ref="Ring1.log">1.36724e-08</me:pop>
        <me:pop ref="Formamide1">0.000363638</me:pop>
        <me:pop ref="Formaldehyde.log">0.000468096</me:pop>
      </me:population>
      <me:population time="1.58489e-05" logTime="-4.8">
        <me:pop ref="CH2OO.log">0.998935</me:pop>
        <me:pop ref="APC">-2.09747e-13</me:pop>
        <me:pop ref="Altamine1">4.58583e-11</me:pop>
        <me:pop ref="RC1.log">1.79239e-05</me:pop>
        <me:pop ref="Ring1.log">1.6252e-08</me:pop>
        <me:pop ref="Formamide1">0.000457852</me:pop>
        <me:pop ref="Formaldehyde.log">0.000589361</me:pop>
      </me:population>
      <me:population time="1.99526e-05" logTime="-4.7">
        <me:pop ref="CH2OO.log">0.998664</me:pop>
        <me:pop ref="APC">-2.0969e-13</me:pop>
        <me:pop ref="Altamine1">4.58459e-11</me:pop>
        <me:pop ref="RC1.log">1.7919e-05</me:pop>
        <me:pop ref="Ring1.log">1.94988e-08</me:pop>
        <me:pop ref="Formamide1">0.000576431</me:pop>
        <me:pop ref="Formaldehyde.log">0.000741986</me:pop>
      </me:population>
      <me:population time="2.51189e-05" logTime="-4.6">
        <me:pop ref="CH2OO.log">0.998322</me:pop>
        <me:pop ref="APC">-2.09618e-13</me:pop>
        <me:pop ref="Altamine1">4.58302e-11</me:pop>
        <me:pop ref="RC1.log">1.79129e-05</me:pop>
        <me:pop ref="Ring1.log">2.3585e-08</me:pop>
        <me:pop ref="Formamide1">0.000725667</me:pop>
        <me:pop ref="Formaldehyde.log">0.000934071</me:pop>
      </me:population>
      <me:population time="3.16228e-05" logTime="-4.5">
        <me:pop ref="CH2OO.log">0.997893</me:pop>
        <me:pop ref="APC">-2.09528e-13</me:pop>
        <me:pop ref="Altamine1">4.58105e-11</me:pop>
        <me:pop ref="RC1.log">1.79052e-05</me:pop>
        <me:pop ref="Ring1.log">2.87272e-08</me:pop>
        <me:pop ref="Formamide1">0.000913472</me:pop>
        <me:pop ref="Formaldehyde.log">0.0011758</me:pop>
      </me:population>
      <me:population time="3.98107e-05" logTime="-4.4">
        <me:pop ref="CH2OO.log">0.997352</me:pop>
        <me:pop ref="APC">-2.09414e-13</me:pop>
        <me:pop ref="Altamine1">4.57857e-11</me:pop>
        <me:pop ref="RC1.log">1.78955e-05</me:pop>
        <me:pop ref="Ring1.log">3.51977e-08</me:pop>
        <me:pop ref="Formamide1">0.00114979</me:pop>
        <me:pop ref="Formaldehyde.log">0.00147997</me:pop>
      </me:population>
      <me:population time="5.01187e-05" logTime="-4.3">
        <me:pop ref="CH2OO.log">0.996672</me:pop>
        <me:pop ref="APC">-2.09272e-13</me:pop>
        <me:pop ref="Altamine1">4.57544e-11</me:pop>
        <me:pop ref="RC1.log">1.78833e-05</me:pop>
        <me:pop ref="Ring1.log">4.33386e-08</me:pop>
        <me:pop ref="Formamide1">0.00144711</me:pop>
        <me:pop ref="Formaldehyde.log">0.00186266</me:pop>
      </me:population>
      <me:population time="6.30957e-05" logTime="-4.2">
        <me:pop ref="CH2OO.log">0.995817</me:pop>
        <me:pop ref="APC">-2.09092e-13</me:pop>
        <me:pop ref="Altamine1">4.57151e-11</me:pop>
        <me:pop ref="RC1.log">1.78679e-05</me:pop>
        <me:pop ref="Ring1.log">5.35795e-08</me:pop>
        <me:pop ref="Formamide1">0.00182113</me:pop>
        <me:pop ref="Formaldehyde.log">0.00234407</me:pop>
      </me:population>
      <me:population time="7.94328e-05" logTime="-4.1">
        <me:pop ref="CH2OO.log">0.994741</me:pop>
        <me:pop ref="APC">-2.08866e-13</me:pop>
        <me:pop ref="Altamine1">4.56657e-11</me:pop>
        <me:pop ref="RC1.log">1.78486e-05</me:pop>
        <me:pop ref="Ring1.log">6.64595e-08</me:pop>
        <me:pop ref="Formamide1">0.00229154</me:pop>
        <me:pop ref="Formaldehyde.log">0.00294954</me:pop>
      </me:population>
      <me:population time="0.0001" logTime="-4">
        <me:pop ref="CH2OO.log">0.993388</me:pop>
        <me:pop ref="APC">-2.08582e-13</me:pop>
        <me:pop ref="Altamine1">4.56036e-11</me:pop>
        <me:pop ref="RC1.log">1.78244e-05</me:pop>
        <me:pop ref="Ring1.log">8.26547e-08</me:pop>
        <me:pop ref="Formamide1">0.00288303</me:pop>
        <me:pop ref="Formaldehyde.log">0.00371085</me:pop>
      </me:population>
      <me:population time="0.000125893" logTime="-3.9">
        <me:pop ref="CH2OO.log">0.991688</me:pop>
        <me:pop ref="APC">-2.08225e-13</me:pop>
        <me:pop ref="Altamine1">4.55255e-11</me:pop>
        <me:pop ref="RC1.log">1.77939e-05</me:pop>
        <me:pop ref="Ring1.log">1.03012e-07</me:pop>
        <me:pop ref="Formamide1">0.00362652</me:pop>
        <me:pop ref="Formaldehyde.log">0.00466782</me:pop>
      </me:population>
      <me:population time="0.000158489" logTime="-3.8">
        <me:pop ref="CH2OO.log">0.989551</me:pop>
        <me:pop ref="APC">-2.07776e-13</me:pop>
        <me:pop ref="Altamine1">4.54274e-11</me:pop>
        <me:pop ref="RC1.log">1.77555e-05</me:pop>
        <me:pop ref="Ring1.log">1.28591e-07</me:pop>
        <me:pop ref="Formamide1">0.00456071</me:pop>
        <me:pop ref="Formaldehyde.log">0.00587024</me:pop>
      </me:population>
      <me:population time="0.000199526" logTime="-3.7">
        <me:pop ref="CH2OO.log">0.986868</me:pop>
        <me:pop ref="APC">-2.07213e-13</me:pop>
        <me:pop ref="Altamine1">4.53042e-11</me:pop>
        <me:pop ref="RC1.log">1.77074e-05</me:pop>
        <me:pop ref="Ring1.log">1.60714e-07</me:pop>
        <me:pop ref="Formamide1">0.00573393</me:pop>
        <me:pop ref="Formaldehyde.log">0.00738031</me:pop>
      </me:population>
      <me:population time="0.000251189" logTime="-3.6">
        <me:pop ref="CH2OO.log">0.9835</me:pop>
        <me:pop ref="APC">-2.06506e-13</me:pop>
        <me:pop ref="Altamine1">4.51495e-11</me:pop>
        <me:pop ref="RC1.log">1.76469e-05</me:pop>
        <me:pop ref="Ring1.log">2.01031e-07</me:pop>
        <me:pop ref="Formamide1">0.0072064</me:pop>
        <me:pop ref="Formaldehyde.log">0.00927556</me:pop>
      </me:population>
      <me:population time="0.000316228" logTime="-3.5">
        <me:pop ref="CH2OO.log">0.979277</me:pop>
        <me:pop ref="APC">-2.05619e-13</me:pop>
        <me:pop ref="Altamine1">4.49555e-11</me:pop>
        <me:pop ref="RC1.log">1.75712e-05</me:pop>
        <me:pop ref="Ring1.log">2.51592e-07</me:pop>
        <me:pop ref="Formamide1">0.00905299</me:pop>
        <me:pop ref="Formaldehyde.log">0.0116523</me:pop>
      </me:population>
      <me:population time="0.000398107" logTime="-3.4">
        <me:pop ref="CH2OO.log">0.973986</me:pop>
        <me:pop ref="APC">-2.04508e-13</me:pop>
        <me:pop ref="Altamine1">4.47125e-11</me:pop>
        <me:pop ref="RC1.log">1.74762e-05</me:pop>
        <me:pop ref="Ring1.log">3.14935e-07</me:pop>
        <me:pop ref="Formamide1">0.0113664</me:pop>
        <me:pop ref="Formaldehyde.log">0.01463</me:pop>
      </me:population>
      <me:population time="0.000501187" logTime="-3.3">
        <me:pop ref="CH2OO.log">0.967365</me:pop>
        <me:pop ref="APC">-2.03118e-13</me:pop>
        <me:pop ref="Altamine1">4.44085e-11</me:pop>
        <me:pop ref="RC1.log">1.73574e-05</me:pop>
        <me:pop ref="Ring1.log">3.94193e-07</me:pop>
        <me:pop ref="Formamide1">0.0142611</me:pop>
        <me:pop ref="Formaldehyde.log">0.0183558</me:pop>
      </me:population>
      <me:population time="0.000630957" logTime="-3.2">
        <me:pop ref="CH2OO.log">0.959095</me:pop>
        <me:pop ref="APC">-2.01381e-13</me:pop>
        <me:pop ref="Altamine1">4.40286e-11</me:pop>
        <me:pop ref="RC1.log">1.7209e-05</me:pop>
        <me:pop ref="Ring1.log">4.93208e-07</me:pop>
        <me:pop ref="Formamide1">0.0178774</me:pop>
        <me:pop ref="Formaldehyde.log">0.0230104</me:pop>
      </me:population>
      <me:population time="0.000794328" logTime="-3.1">
        <me:pop ref="CH2OO.log">0.948783</me:pop>
        <me:pop ref="APC">-1.99216e-13</me:pop>
        <me:pop ref="Altamine1">4.35551e-11</me:pop>
        <me:pop ref="RC1.log">1.7024e-05</me:pop>
        <me:pop ref="Ring1.log">6.16657e-07</me:pop>
        <me:pop ref="Formamide1">0.022386</me:pop>
        <me:pop ref="Formaldehyde.log">0.0288135</me:pop>
      </me:population>
      <me:population time="0.001" logTime="-3">
        <me:pop ref="CH2OO.log">0.935959</me:pop>
        <me:pop ref="APC">-1.96524e-13</me:pop>
        <me:pop ref="Altamine1">4.29661e-11</me:pop>
        <me:pop ref="RC1.log">1.67939e-05</me:pop>
        <me:pop ref="Ring1.log">7.70185e-07</me:pop>
        <me:pop ref="Formamide1">0.0279932</me:pop>
        <me:pop ref="Formaldehyde.log">0.0360307</me:pop>
      </me:population>
      <me:population time="0.00125893" logTime="-2.9">
        <me:pop ref="CH2OO.log">0.92006</me:pop>
        <me:pop ref="APC">-1.93185e-13</me:pop>
        <me:pop ref="Altamine1">4.22359e-11</me:pop>
        <me:pop ref="RC1.log">1.65086e-05</me:pop>
        <me:pop ref="Ring1.log">9.60518e-07</me:pop>
        <me:pop ref="Formamide1">0.0349446</me:pop>
        <me:pop ref="Formaldehyde.log">0.0449779</me:pop>
      </me:population>
      <me:population time="0.00158489" logTime="-2.8">
        <me:pop ref="CH2OO.log">0.900428</me:pop>
        <me:pop ref="APC">-1.89063e-13</me:pop>
        <me:pop ref="Altamine1">4.13343e-11</me:pop>
        <me:pop ref="RC1.log">1.61564e-05</me:pop>
        <me:pop ref="Ring1.log">1.19554e-06</me:pop>
        <me:pop ref="Formamide1">0.0435282</me:pop>
        <me:pop ref="Formaldehyde.log">0.0560261</me:pop>
      </me:population>
      <me:population time="0.00199526" logTime="-2.7">
        <me:pop ref="CH2OO.log">0.876308</me:pop>
        <me:pop ref="APC">-1.83999e-13</me:pop>
        <me:pop ref="Altamine1">4.02266e-11</me:pop>
        <me:pop ref="RC1.log">1.57236e-05</me:pop>
        <me:pop ref="Ring1.log">1.4843e-06</me:pop>
        <me:pop ref="Formamide1">0.0540744</me:pop>
        <me:pop ref="Formaldehyde.log">0.0696003</me:pop>
      </me:population>
      <me:population time="0.00251189" logTime="-2.6">
        <me:pop ref="CH2OO.log">0.846859</me:pop>
        <me:pop ref="APC">-1.77815e-13</me:pop>
        <me:pop ref="Altamine1">3.88741e-11</me:pop>
        <me:pop ref="RC1.log">1.51952e-05</me:pop>
        <me:pop ref="Ring1.log">1.83686e-06</me:pop>
        <me:pop ref="Formamide1">0.0669505</me:pop>
        <me:pop ref="Formaldehyde.log">0.0861734</me:pop>
      </me:population>
      <me:population time="0.00316228" logTime="-2.5">
        <me:pop ref="CH2OO.log">0.811188</me:pop>
        <me:pop ref="APC">-1.70325e-13</me:pop>
        <me:pop ref="Altamine1">3.72359e-11</me:pop>
        <me:pop ref="RC1.log">1.45551e-05</me:pop>
        <me:pop ref="Ring1.log">2.2639e-06</me:pop>
        <me:pop ref="Formamide1">0.0825471</me:pop>
        <me:pop ref="Formaldehyde.log">0.106248</me:pop>
      </me:population>
      <me:population time="0.00398107" logTime="-2.4">
        <me:pop ref="CH2OO.log">0.768409</me:pop>
        <me:pop ref="APC">-1.61343e-13</me:pop>
        <me:pop ref="Altamine1">3.52713e-11</me:pop>
        <me:pop ref="RC1.log">1.37876e-05</me:pop>
        <me:pop ref="Ring1.log">2.77603e-06</me:pop>
        <me:pop ref="Formamide1">0.101251</me:pop>
        <me:pop ref="Formaldehyde.log">0.130323</me:pop>
      </me:population>
      <me:population time="0.00501187" logTime="-2.3">
        <me:pop ref="CH2OO.log">0.717747</me:pop>
        <me:pop ref="APC">-1.50706e-13</me:pop>
        <me:pop ref="Altamine1">3.29446e-11</me:pop>
        <me:pop ref="RC1.log">1.28785e-05</me:pop>
        <me:pop ref="Ring1.log">3.38254e-06</me:pop>
        <me:pop ref="Formamide1">0.123402</me:pop>
        <me:pop ref="Formaldehyde.log">0.158834</me:pop>
      </me:population>
      <me:population time="0.00630957" logTime="-2.2">
        <me:pop ref="CH2OO.log">0.65869</me:pop>
        <me:pop ref="APC">-1.38305e-13</me:pop>
        <me:pop ref="Altamine1">3.02323e-11</me:pop>
        <me:pop ref="RC1.log">1.18189e-05</me:pop>
        <me:pop ref="Ring1.log">4.08956e-06</me:pop>
        <me:pop ref="Formamide1">0.149224</me:pop>
        <me:pop ref="Formaldehyde.log">0.19207</me:pop>
      </me:population>
      <me:population time="0.00794328" logTime="-2.1">
        <me:pop ref="CH2OO.log">0.5912</me:pop>
        <me:pop ref="APC">-1.24135e-13</me:pop>
        <me:pop ref="Altamine1">2.71328e-11</me:pop>
        <me:pop ref="RC1.log">1.06079e-05</me:pop>
        <me:pop ref="Ring1.log">4.89753e-06</me:pop>
        <me:pop ref="Formamide1">0.178733</me:pop>
        <me:pop ref="Formaldehyde.log">0.230051</me:pop>
      </me:population>
      <me:population time="0.01" logTime="-2">
        <me:pop ref="CH2OO.log">0.51598</me:pop>
        <me:pop ref="APC">-1.08341e-13</me:pop>
        <me:pop ref="Altamine1">2.36782e-11</me:pop>
        <me:pop ref="RC1.log">9.25823e-06</me:pop>
        <me:pop ref="Ring1.log">5.79804e-06</me:pop>
        <me:pop ref="Formamide1">0.211622</me:pop>
        <me:pop ref="Formaldehyde.log">0.272383</me:pop>
      </me:population>
      <me:population time="0.0125893" logTime="-1.9">
        <me:pop ref="CH2OO.log">0.434739</me:pop>
        <me:pop ref="APC">-9.12822e-14</me:pop>
        <me:pop ref="Altamine1">1.99471e-11</me:pop>
        <me:pop ref="RC1.log">7.80052e-06</me:pop>
        <me:pop ref="Ring1.log">6.77064e-06</me:pop>
        <me:pop ref="Formamide1">0.247143</me:pop>
        <me:pop ref="Formaldehyde.log">0.318103</me:pop>
      </me:population>
      <me:population time="0.0158489" logTime="-1.8">
        <me:pop ref="CH2OO.log">0.350395</me:pop>
        <me:pop ref="APC">-7.35726e-14</me:pop>
        <me:pop ref="Altamine1">1.60736e-11</me:pop>
        <me:pop ref="RC1.log">6.28714e-06</me:pop>
        <me:pop ref="Ring1.log">7.78037e-06</me:pop>
        <me:pop ref="Formamide1">0.284021</me:pop>
        <me:pop ref="Formaldehyde.log">0.365569</me:pop>
      </me:population>
      <me:population time="0.0199526" logTime="-1.7">
        <me:pop ref="CH2OO.log">0.267076</me:pop>
        <me:pop ref="APC">-5.6078e-14</me:pop>
        <me:pop ref="Altamine1">1.22471e-11</me:pop>
        <me:pop ref="RC1.log">4.79214e-06</me:pop>
        <me:pop ref="Ring1.log">8.77785e-06</me:pop>
        <me:pop ref="Formamide1">0.320451</me:pop>
        <me:pop ref="Formaldehyde.log">0.412459</me:pop>
      </me:population>
      <me:population time="0.0251189" logTime="-1.6">
        <me:pop ref="CH2OO.log">0.189748</me:pop>
        <me:pop ref="APC">-3.98415e-14</me:pop>
        <me:pop ref="Altamine1">8.69573e-12</me:pop>
        <me:pop ref="RC1.log">3.40465e-06</me:pop>
        <me:pop ref="Ring1.log">9.70359e-06</me:pop>
        <me:pop ref="Formamide1">0.354261</me:pop>
        <me:pop ref="Formaldehyde.log">0.455977</me:pop>
      </me:population>
      <me:population time="0.0316228" logTime="-1.5">
        <me:pop ref="CH2OO.log">0.12339</me:pop>
        <me:pop ref="APC">-2.59083e-14</me:pop>
        <me:pop ref="Altamine1">5.64819e-12</me:pop>
        <me:pop ref="RC1.log">2.214e-06</me:pop>
        <me:pop ref="Ring1.log">1.0498e-05</me:pop>
        <me:pop ref="Formamide1">0.383275</me:pop>
        <me:pop ref="Formaldehyde.log">0.493322</me:pop>
      </me:population>
      <me:population time="0.0398107" logTime="-1.4">
        <me:pop ref="CH2OO.log">0.0717783</me:pop>
        <me:pop ref="APC">-1.50713e-14</me:pop>
        <me:pop ref="Altamine1">3.27786e-12</me:pop>
        <me:pop ref="RC1.log">1.28792e-06</me:pop>
        <me:pop ref="Ring1.log">1.11159e-05</me:pop>
        <me:pop ref="Formamide1">0.405842</me:pop>
        <me:pop ref="Formaldehyde.log">0.522367</me:pop>
      </me:population>
      <me:population time="0.0501187" logTime="-1.3">
        <me:pop ref="CH2OO.log">0.0362897</me:pop>
        <me:pop ref="APC">-7.61975e-15</me:pop>
        <me:pop ref="Altamine1">1.64801e-12</me:pop>
        <me:pop ref="RC1.log">6.51145e-07</me:pop>
        <me:pop ref="Ring1.log">1.15408e-05</me:pop>
        <me:pop ref="Formamide1">0.421359</me:pop>
        <me:pop ref="Formaldehyde.log">0.542339</me:pop>
      </me:population>
      <me:population time="0.0630957" logTime="-1.2">
        <me:pop ref="CH2OO.log">0.0153772</me:pop>
        <me:pop ref="APC">-3.22875e-15</me:pop>
        <me:pop ref="Altamine1">6.87582e-13</me:pop>
        <me:pop ref="RC1.log">2.75912e-07</me:pop>
        <me:pop ref="Ring1.log">1.17911e-05</me:pop>
        <me:pop ref="Formamide1">0.430502</me:pop>
        <me:pop ref="Formaldehyde.log">0.554108</me:pop>
      </me:population>
      <me:population time="0.0794328" logTime="-1.1">
        <me:pop ref="CH2OO.log">0.00521692</me:pop>
        <me:pop ref="APC">-1.0954e-15</me:pop>
        <me:pop ref="Altamine1">2.20965e-13</me:pop>
        <me:pop ref="RC1.log">9.36072e-08</me:pop>
        <me:pop ref="Ring1.log">1.19127e-05</me:pop>
        <me:pop ref="Formamide1">0.434945</me:pop>
        <me:pop ref="Formaldehyde.log">0.559826</me:pop>
      </me:population>
      <me:population time="0.1" logTime="-1">
        <me:pop ref="CH2OO.log">0.00133782</me:pop>
        <me:pop ref="APC">-2.80902e-16</me:pop>
        <me:pop ref="Altamine1">4.28135e-14</me:pop>
        <me:pop ref="RC1.log">2.40044e-08</me:pop>
        <me:pop ref="Ring1.log">1.19592e-05</me:pop>
        <me:pop ref="Formamide1">0.436641</me:pop>
        <me:pop ref="Formaldehyde.log">0.562009</me:pop>
      </me:population>
      <me:population time="0.125893" logTime="-0.9">
        <me:pop ref="CH2OO.log">0.000241184</me:pop>
        <me:pop ref="APC">-5.06416e-17</me:pop>
        <me:pop ref="Altamine1">-7.55026e-15</me:pop>
        <me:pop ref="RC1.log">4.32757e-09</me:pop>
        <me:pop ref="Ring1.log">1.19723e-05</me:pop>
        <me:pop ref="Formamide1">0.43712</me:pop>
        <me:pop ref="Formaldehyde.log">0.562627</me:pop>
      </me:population>
      <me:population time="0.158489" logTime="-0.8">
        <me:pop ref="CH2OO.log">2.79029e-05</me:pop>
        <me:pop ref="APC">-5.85878e-18</me:pop>
        <me:pop ref="Altamine1">-1.73454e-14</me:pop>
        <me:pop ref="RC1.log">5.00662e-10</me:pop>
        <me:pop ref="Ring1.log">1.19749e-05</me:pop>
        <me:pop ref="Formamide1">0.437214</me:pop>
        <me:pop ref="Formaldehyde.log">0.562747</me:pop>
      </me:population>
      <me:population time="0.199526" logTime="-0.7">
        <me:pop ref="CH2OO.log">1.84678e-06</me:pop>
        <me:pop ref="APC">-3.87768e-19</me:pop>
        <me:pop ref="Altamine1">-1.85421e-14</me:pop>
        <me:pop ref="RC1.log">3.31367e-11</me:pop>
        <me:pop ref="Ring1.log">1.19752e-05</me:pop>
        <me:pop ref="Formamide1">0.437225</me:pop>
        <me:pop ref="Formaldehyde.log">0.562761</me:pop>
      </me:population>
      <me:population time="0.251189" logTime="-0.6">
        <me:pop ref="CH2OO.log">6.05125e-08</me:pop>
        <me:pop ref="APC">-1.27058e-20</me:pop>
        <me:pop ref="Altamine1">-1.86241e-14</me:pop>
        <me:pop ref="RC1.log">1.08578e-12</me:pop>
        <me:pop ref="Ring1.log">1.19752e-05</me:pop>
        <me:pop ref="Formamide1">0.437226</me:pop>
        <me:pop ref="Formaldehyde.log">0.562762</me:pop>
      </me:population>
      <me:population time="0.316228" logTime="-0.5">
        <me:pop ref="CH2OO.log">8.18245e-10</me:pop>
        <me:pop ref="APC">-1.71807e-22</me:pop>
        <me:pop ref="Altamine1">-1.86268e-14</me:pop>
        <me:pop ref="RC1.log">1.46818e-14</me:pop>
        <me:pop ref="Ring1.log">1.19752e-05</me:pop>
        <me:pop ref="Formamide1">0.437226</me:pop>
        <me:pop ref="Formaldehyde.log">0.562762</me:pop>
      </me:population>
      <me:population time="0.398107" logTime="-0.4">
        <me:pop ref="CH2OO.log">3.63078e-12</me:pop>
        <me:pop ref="APC">-7.62356e-25</me:pop>
        <me:pop ref="Altamine1">-1.86269e-14</me:pop>
        <me:pop ref="RC1.log">6.51471e-17</me:pop>
        <me:pop ref="Ring1.log">1.19752e-05</me:pop>
        <me:pop ref="Formamide1">0.437226</me:pop>
        <me:pop ref="Formaldehyde.log">0.562762</me:pop>
      </me:population>
      <me:population time="0.501187" logTime="-0.3">
        <me:pop ref="CH2OO.log">3.96182e-15</me:pop>
        <me:pop ref="APC">-8.31865e-28</me:pop>
        <me:pop ref="Altamine1">-1.86269e-14</me:pop>
        <me:pop ref="RC1.log">7.1087e-20</me:pop>
        <me:pop ref="Ring1.log">1.19752e-05</me:pop>
        <me:pop ref="Formamide1">0.437226</me:pop>
        <me:pop ref="Formaldehyde.log">0.562762</me:pop>
      </me:population>
      <me:population time="0.630957" logTime="-0.2">
        <me:pop ref="CH2OO.log">7.39309e-19</me:pop>
        <me:pop ref="APC">-1.55196e-31</me:pop>
        <me:pop ref="Altamine1">-1.86269e-14</me:pop>
        <me:pop ref="RC1.log">1.32654e-23</me:pop>
        <me:pop ref="Ring1.log">1.19752e-05</me:pop>
        <me:pop ref="Formamide1">0.437226</me:pop>
        <me:pop ref="Formaldehyde.log">0.562762</me:pop>
      </me:population>
      <me:population time="0.794328" logTime="-0.1">
        <me:pop ref="CH2OO.log">1.4935e-23</me:pop>
        <me:pop ref="APC">3.4172e-35</me:pop>
        <me:pop ref="Altamine1">-1.86269e-14</me:pop>
        <me:pop ref="RC1.log">2.67979e-28</me:pop>
        <me:pop ref="Ring1.log">1.19752e-05</me:pop>
        <me:pop ref="Formamide1">0.437226</me:pop>
        <me:pop ref="Formaldehyde.log">0.562762</me:pop>
      </me:population>
      <me:population time="1" logTime="0">
        <me:pop ref="CH2OO.log">1.83666e-29</me:pop>
        <me:pop ref="APC">3.73079e-35</me:pop>
        <me:pop ref="Altamine1">-1.86269e-14</me:pop>
        <me:pop ref="RC1.log">3.29553e-34</me:pop>
        <me:pop ref="Ring1.log">1.19752e-05</me:pop>
        <me:pop ref="Formamide1">0.437226</me:pop>
        <me:pop ref="Formaldehyde.log">0.562762</me:pop>
      </me:population>
      <me:population time="1.25893" logTime="0.1">
        <me:pop ref="CH2OO.log">6.6613e-37</me:pop>
        <me:pop ref="APC">3.73079e-35</me:pop>
        <me:pop ref="Altamine1">-1.86269e-14</me:pop>
        <me:pop ref="RC1.log">1.19524e-41</me:pop>
        <me:pop ref="Ring1.log">1.19752e-05</me:pop>
        <me:pop ref="Formamide1">0.437226</me:pop>
        <me:pop ref="Formaldehyde.log">0.562762</me:pop>
      </me:population>
      <me:population time="1.58489" logTime="0.2">
        <me:pop ref="CH2OO.log">2.45647e-45</me:pop>
        <me:pop ref="APC">3.73079e-35</me:pop>
        <me:pop ref="Altamine1">-1.86269e-14</me:pop>
        <me:pop ref="RC1.log">5.02419e-50</me:pop>
        <me:pop ref="Ring1.log">1.19752e-05</me:pop>
        <me:pop ref="Formamide1">0.437226</me:pop>
        <me:pop ref="Formaldehyde.log">0.562762</me:pop>
      </me:population>
      <me:population time="1.99526" logTime="0.3">
        <me:pop ref="CH2OO.log">2.17034e-45</me:pop>
        <me:pop ref="APC">3.73079e-35</me:pop>
        <me:pop ref="Altamine1">-1.86269e-14</me:pop>
        <me:pop ref="RC1.log">4.51079e-50</me:pop>
        <me:pop ref="Ring1.log">1.19752e-05</me:pop>
        <me:pop ref="Formamide1">0.437226</me:pop>
        <me:pop ref="Formaldehyde.log">0.562762</me:pop>
      </me:population>
      <me:population time="2.51189" logTime="0.4">
        <me:pop ref="CH2OO.log">2.17034e-45</me:pop>
        <me:pop ref="APC">3.73079e-35</me:pop>
        <me:pop ref="Altamine1">-1.86269e-14</me:pop>
        <me:pop ref="RC1.log">4.51079e-50</me:pop>
        <me:pop ref="Ring1.log">1.19752e-05</me:pop>
        <me:pop ref="Formamide1">0.437226</me:pop>
        <me:pop ref="Formaldehyde.log">0.562762</me:pop>
      </me:population>
      <me:population time="3.16228" logTime="0.5">
        <me:pop ref="CH2OO.log">2.17034e-45</me:pop>
        <me:pop ref="APC">3.73079e-35</me:pop>
        <me:pop ref="Altamine1">-1.86269e-14</me:pop>
        <me:pop ref="RC1.log">4.51079e-50</me:pop>
        <me:pop ref="Ring1.log">1.19752e-05</me:pop>
        <me:pop ref="Formamide1">0.437226</me:pop>
        <me:pop ref="Formaldehyde.log">0.562762</me:pop>
      </me:population>
      <me:population time="3.98107" logTime="0.6">
        <me:pop ref="CH2OO.log">2.17034e-45</me:pop>
        <me:pop ref="APC">3.73079e-35</me:pop>
        <me:pop ref="Altamine1">-1.86269e-14</me:pop>
        <me:pop ref="RC1.log">4.51079e-50</me:pop>
        <me:pop ref="Ring1.log">1.19752e-05</me:pop>
        <me:pop ref="Formamide1">0.437226</me:pop>
        <me:pop ref="Formaldehyde.log">0.562762</me:pop>
      </me:population>
      <me:population time="5.01187" logTime="0.7">
        <me:pop ref="CH2OO.log">2.17034e-45</me:pop>
        <me:pop ref="APC">3.73079e-35</me:pop>
        <me:pop ref="Altamine1">-1.86269e-14</me:pop>
        <me:pop ref="RC1.log">4.51079e-50</me:pop>
        <me:pop ref="Ring1.log">1.19752e-05</me:pop>
        <me:pop ref="Formamide1">0.437226</me:pop>
        <me:pop ref="Formaldehyde.log">0.562762</me:pop>
      </me:population>
      <me:population time="6.30957" logTime="0.8">
        <me:pop ref="CH2OO.log">2.17034e-45</me:pop>
        <me:pop ref="APC">3.73079e-35</me:pop>
        <me:pop ref="Altamine1">-1.86269e-14</me:pop>
        <me:pop ref="RC1.log">4.51079e-50</me:pop>
        <me:pop ref="Ring1.log">1.19752e-05</me:pop>
        <me:pop ref="Formamide1">0.437226</me:pop>
        <me:pop ref="Formaldehyde.log">0.562762</me:pop>
      </me:population>
      <me:population time="7.94328" logTime="0.9">
        <me:pop ref="CH2OO.log">2.17034e-45</me:pop>
        <me:pop ref="APC">3.73079e-35</me:pop>
        <me:pop ref="Altamine1">-1.86269e-14</me:pop>
        <me:pop ref="RC1.log">4.51079e-50</me:pop>
        <me:pop ref="Ring1.log">1.19752e-05</me:pop>
        <me:pop ref="Formamide1">0.437226</me:pop>
        <me:pop ref="Formaldehyde.log">0.562762</me:pop>
      </me:population>
      <me:population time="10" logTime="1">
        <me:pop ref="CH2OO.log">2.17034e-45</me:pop>
        <me:pop ref="APC">3.73079e-35</me:pop>
        <me:pop ref="Altamine1">-1.86269e-14</me:pop>
        <me:pop ref="RC1.log">4.51079e-50</me:pop>
        <me:pop ref="Ring1.log">1.19752e-05</me:pop>
        <me:pop ref="Formamide1">0.437226</me:pop>
        <me:pop ref="Formaldehyde.log">0.562762</me:pop>
      </me:population>
      <me:population time="12.5893" logTime="1.1">
        <me:pop ref="CH2OO.log">2.17034e-45</me:pop>
        <me:pop ref="APC">3.73079e-35</me:pop>
        <me:pop ref="Altamine1">-1.86269e-14</me:pop>
        <me:pop ref="RC1.log">4.51079e-50</me:pop>
        <me:pop ref="Ring1.log">1.19752e-05</me:pop>
        <me:pop ref="Formamide1">0.437226</me:pop>
        <me:pop ref="Formaldehyde.log">0.562762</me:pop>
      </me:population>
      <me:population time="15.8489" logTime="1.2">
        <me:pop ref="CH2OO.log">2.17034e-45</me:pop>
        <me:pop ref="APC">3.73079e-35</me:pop>
        <me:pop ref="Altamine1">-1.86269e-14</me:pop>
        <me:pop ref="RC1.log">4.51079e-50</me:pop>
        <me:pop ref="Ring1.log">1.19752e-05</me:pop>
        <me:pop ref="Formamide1">0.437226</me:pop>
        <me:pop ref="Formaldehyde.log">0.562762</me:pop>
      </me:population>
      <me:population time="19.9526" logTime="1.3">
        <me:pop ref="CH2OO.log">2.17034e-45</me:pop>
        <me:pop ref="APC">3.73079e-35</me:pop>
        <me:pop ref="Altamine1">-1.86269e-14</me:pop>
        <me:pop ref="RC1.log">4.51079e-50</me:pop>
        <me:pop ref="Ring1.log">1.19752e-05</me:pop>
        <me:pop ref="Formamide1">0.437226</me:pop>
        <me:pop ref="Formaldehyde.log">0.562762</me:pop>
      </me:population>
      <me:population time="25.1189" logTime="1.4">
        <me:pop ref="CH2OO.log">2.17034e-45</me:pop>
        <me:pop ref="APC">3.73079e-35</me:pop>
        <me:pop ref="Altamine1">-1.86269e-14</me:pop>
        <me:pop ref="RC1.log">4.51079e-50</me:pop>
        <me:pop ref="Ring1.log">1.19752e-05</me:pop>
        <me:pop ref="Formamide1">0.437226</me:pop>
        <me:pop ref="Formaldehyde.log">0.562762</me:pop>
      </me:population>
      <me:population time="31.6228" logTime="1.5">
        <me:pop ref="CH2OO.log">2.17034e-45</me:pop>
        <me:pop ref="APC">3.73079e-35</me:pop>
        <me:pop ref="Altamine1">-1.86269e-14</me:pop>
        <me:pop ref="RC1.log">4.51079e-50</me:pop>
        <me:pop ref="Ring1.log">1.19752e-05</me:pop>
        <me:pop ref="Formamide1">0.437226</me:pop>
        <me:pop ref="Formaldehyde.log">0.562762</me:pop>
      </me:population>
      <me:population time="39.8107" logTime="1.6">
        <me:pop ref="CH2OO.log">2.17034e-45</me:pop>
        <me:pop ref="APC">3.73079e-35</me:pop>
        <me:pop ref="Altamine1">-1.86269e-14</me:pop>
        <me:pop ref="RC1.log">4.51079e-50</me:pop>
        <me:pop ref="Ring1.log">1.19752e-05</me:pop>
        <me:pop ref="Formamide1">0.437226</me:pop>
        <me:pop ref="Formaldehyde.log">0.562762</me:pop>
      </me:population>
      <me:population time="50.1187" logTime="1.7">
        <me:pop ref="CH2OO.log">2.17034e-45</me:pop>
        <me:pop ref="APC">3.73079e-35</me:pop>
        <me:pop ref="Altamine1">-1.86269e-14</me:pop>
        <me:pop ref="RC1.log">4.51079e-50</me:pop>
        <me:pop ref="Ring1.log">1.19752e-05</me:pop>
        <me:pop ref="Formamide1">0.437226</me:pop>
        <me:pop ref="Formaldehyde.log">0.562762</me:pop>
      </me:population>
      <me:population time="63.0957" logTime="1.8">
        <me:pop ref="CH2OO.log">2.17034e-45</me:pop>
        <me:pop ref="APC">3.73079e-35</me:pop>
        <me:pop ref="Altamine1">-1.86269e-14</me:pop>
        <me:pop ref="RC1.log">4.51079e-50</me:pop>
        <me:pop ref="Ring1.log">1.19752e-05</me:pop>
        <me:pop ref="Formamide1">0.437226</me:pop>
        <me:pop ref="Formaldehyde.log">0.562762</me:pop>
      </me:population>
      <me:population time="79.4328" logTime="1.9">
        <me:pop ref="CH2OO.log">2.17034e-45</me:pop>
        <me:pop ref="APC">3.73079e-35</me:pop>
        <me:pop ref="Altamine1">-1.86269e-14</me:pop>
        <me:pop ref="RC1.log">4.51079e-50</me:pop>
        <me:pop ref="Ring1.log">1.19752e-05</me:pop>
        <me:pop ref="Formamide1">0.437226</me:pop>
        <me:pop ref="Formaldehyde.log">0.562762</me:pop>
      </me:population>
      <me:population time="100" logTime="2">
        <me:pop ref="CH2OO.log">2.17034e-45</me:pop>
        <me:pop ref="APC">3.73079e-35</me:pop>
        <me:pop ref="Altamine1">-1.86269e-14</me:pop>
        <me:pop ref="RC1.log">4.51079e-50</me:pop>
        <me:pop ref="Ring1.log">1.19752e-05</me:pop>
        <me:pop ref="Formamide1">0.437226</me:pop>
        <me:pop ref="Formaldehyde.log">0.562762</me:pop>
      </me:population>
      <me:population time="125.893" logTime="2.1">
        <me:pop ref="CH2OO.log">2.17034e-45</me:pop>
        <me:pop ref="APC">3.73079e-35</me:pop>
        <me:pop ref="Altamine1">-1.86269e-14</me:pop>
        <me:pop ref="RC1.log">4.51079e-50</me:pop>
        <me:pop ref="Ring1.log">1.19752e-05</me:pop>
        <me:pop ref="Formamide1">0.437226</me:pop>
        <me:pop ref="Formaldehyde.log">0.562762</me:pop>
      </me:population>
      <me:population time="158.489" logTime="2.2">
        <me:pop ref="CH2OO.log">2.17034e-45</me:pop>
        <me:pop ref="APC">3.73079e-35</me:pop>
        <me:pop ref="Altamine1">-1.86269e-14</me:pop>
        <me:pop ref="RC1.log">4.51079e-50</me:pop>
        <me:pop ref="Ring1.log">1.19752e-05</me:pop>
        <me:pop ref="Formamide1">0.437226</me:pop>
        <me:pop ref="Formaldehyde.log">0.562762</me:pop>
      </me:population>
      <me:population time="199.526" logTime="2.3">
        <me:pop ref="CH2OO.log">2.17034e-45</me:pop>
        <me:pop ref="APC">3.73079e-35</me:pop>
        <me:pop ref="Altamine1">-1.86269e-14</me:pop>
        <me:pop ref="RC1.log">4.51079e-50</me:pop>
        <me:pop ref="Ring1.log">1.19752e-05</me:pop>
        <me:pop ref="Formamide1">0.437226</me:pop>
        <me:pop ref="Formaldehyde.log">0.562762</me:pop>
      </me:population>
      <me:population time="251.189" logTime="2.4">
        <me:pop ref="CH2OO.log">2.17034e-45</me:pop>
        <me:pop ref="APC">3.73079e-35</me:pop>
        <me:pop ref="Altamine1">-1.86269e-14</me:pop>
        <me:pop ref="RC1.log">4.51079e-50</me:pop>
        <me:pop ref="Ring1.log">1.19752e-05</me:pop>
        <me:pop ref="Formamide1">0.437226</me:pop>
        <me:pop ref="Formaldehyde.log">0.562762</me:pop>
      </me:population>
      <me:population time="316.228" logTime="2.5">
        <me:pop ref="CH2OO.log">2.17034e-45</me:pop>
        <me:pop ref="APC">3.73079e-35</me:pop>
        <me:pop ref="Altamine1">-1.86269e-14</me:pop>
        <me:pop ref="RC1.log">4.51079e-50</me:pop>
        <me:pop ref="Ring1.log">1.19752e-05</me:pop>
        <me:pop ref="Formamide1">0.437226</me:pop>
        <me:pop ref="Formaldehyde.log">0.562762</me:pop>
      </me:population>
      <me:population time="398.107" logTime="2.6">
        <me:pop ref="CH2OO.log">2.17034e-45</me:pop>
        <me:pop ref="APC">3.73079e-35</me:pop>
        <me:pop ref="Altamine1">-1.86269e-14</me:pop>
        <me:pop ref="RC1.log">4.51079e-50</me:pop>
        <me:pop ref="Ring1.log">1.19752e-05</me:pop>
        <me:pop ref="Formamide1">0.437226</me:pop>
        <me:pop ref="Formaldehyde.log">0.562762</me:pop>
      </me:population>
      <me:population time="501.187" logTime="2.7">
        <me:pop ref="CH2OO.log">2.17034e-45</me:pop>
        <me:pop ref="APC">3.73079e-35</me:pop>
        <me:pop ref="Altamine1">-1.86269e-14</me:pop>
        <me:pop ref="RC1.log">4.51079e-50</me:pop>
        <me:pop ref="Ring1.log">1.19752e-05</me:pop>
        <me:pop ref="Formamide1">0.437226</me:pop>
        <me:pop ref="Formaldehyde.log">0.562762</me:pop>
      </me:population>
      <me:population time="630.957" logTime="2.8">
        <me:pop ref="CH2OO.log">2.17034e-45</me:pop>
        <me:pop ref="APC">3.73079e-35</me:pop>
        <me:pop ref="Altamine1">-1.86269e-14</me:pop>
        <me:pop ref="RC1.log">4.51079e-50</me:pop>
        <me:pop ref="Ring1.log">1.19752e-05</me:pop>
        <me:pop ref="Formamide1">0.437226</me:pop>
        <me:pop ref="Formaldehyde.log">0.562762</me:pop>
      </me:population>
      <me:population time="794.328" logTime="2.9">
        <me:pop ref="CH2OO.log">2.17034e-45</me:pop>
        <me:pop ref="APC">3.73079e-35</me:pop>
        <me:pop ref="Altamine1">-1.86269e-14</me:pop>
        <me:pop ref="RC1.log">4.51079e-50</me:pop>
        <me:pop ref="Ring1.log">1.19752e-05</me:pop>
        <me:pop ref="Formamide1">0.437226</me:pop>
        <me:pop ref="Formaldehyde.log">0.562762</me:pop>
      </me:population>
      <me:population time="1000" logTime="3">
        <me:pop ref="CH2OO.log">2.17034e-45</me:pop>
        <me:pop ref="APC">3.73079e-35</me:pop>
        <me:pop ref="Altamine1">-1.86269e-14</me:pop>
        <me:pop ref="RC1.log">4.51079e-50</me:pop>
        <me:pop ref="Ring1.log">1.19752e-05</me:pop>
        <me:pop ref="Formamide1">0.437226</me:pop>
        <me:pop ref="Formaldehyde.log">0.562762</me:pop>
      </me:population>
      <me:population time="1258.93" logTime="3.1">
        <me:pop ref="CH2OO.log">2.17034e-45</me:pop>
        <me:pop ref="APC">3.73079e-35</me:pop>
        <me:pop ref="Altamine1">-1.86269e-14</me:pop>
        <me:pop ref="RC1.log">4.51079e-50</me:pop>
        <me:pop ref="Ring1.log">1.19752e-05</me:pop>
        <me:pop ref="Formamide1">0.437226</me:pop>
        <me:pop ref="Formaldehyde.log">0.562762</me:pop>
      </me:population>
      <me:population time="1584.89" logTime="3.2">
        <me:pop ref="CH2OO.log">2.17034e-45</me:pop>
        <me:pop ref="APC">3.73079e-35</me:pop>
        <me:pop ref="Altamine1">-1.86269e-14</me:pop>
        <me:pop ref="RC1.log">4.51079e-50</me:pop>
        <me:pop ref="Ring1.log">1.19752e-05</me:pop>
        <me:pop ref="Formamide1">0.437226</me:pop>
        <me:pop ref="Formaldehyde.log">0.562762</me:pop>
      </me:population>
      <me:population time="1995.26" logTime="3.3">
        <me:pop ref="CH2OO.log">2.17034e-45</me:pop>
        <me:pop ref="APC">3.73079e-35</me:pop>
        <me:pop ref="Altamine1">-1.86269e-14</me:pop>
        <me:pop ref="RC1.log">4.51079e-50</me:pop>
        <me:pop ref="Ring1.log">1.19752e-05</me:pop>
        <me:pop ref="Formamide1">0.437226</me:pop>
        <me:pop ref="Formaldehyde.log">0.562762</me:pop>
      </me:population>
      <me:population time="2511.89" logTime="3.4">
        <me:pop ref="CH2OO.log">2.17034e-45</me:pop>
        <me:pop ref="APC">3.73079e-35</me:pop>
        <me:pop ref="Altamine1">-1.86269e-14</me:pop>
        <me:pop ref="RC1.log">4.51079e-50</me:pop>
        <me:pop ref="Ring1.log">1.19752e-05</me:pop>
        <me:pop ref="Formamide1">0.437226</me:pop>
        <me:pop ref="Formaldehyde.log">0.562762</me:pop>
      </me:population>
      <me:population time="3162.28" logTime="3.5">
        <me:pop ref="CH2OO.log">2.17034e-45</me:pop>
        <me:pop ref="APC">3.73079e-35</me:pop>
        <me:pop ref="Altamine1">-1.86269e-14</me:pop>
        <me:pop ref="RC1.log">4.51079e-50</me:pop>
        <me:pop ref="Ring1.log">1.19752e-05</me:pop>
        <me:pop ref="Formamide1">0.437226</me:pop>
        <me:pop ref="Formaldehyde.log">0.562762</me:pop>
      </me:population>
      <me:population time="3981.07" logTime="3.6">
        <me:pop ref="CH2OO.log">2.17034e-45</me:pop>
        <me:pop ref="APC">3.73079e-35</me:pop>
        <me:pop ref="Altamine1">-1.86269e-14</me:pop>
        <me:pop ref="RC1.log">4.51079e-50</me:pop>
        <me:pop ref="Ring1.log">1.19752e-05</me:pop>
        <me:pop ref="Formamide1">0.437226</me:pop>
        <me:pop ref="Formaldehyde.log">0.562762</me:pop>
      </me:population>
      <me:population time="5011.87" logTime="3.7">
        <me:pop ref="CH2OO.log">2.17034e-45</me:pop>
        <me:pop ref="APC">3.73079e-35</me:pop>
        <me:pop ref="Altamine1">-1.86269e-14</me:pop>
        <me:pop ref="RC1.log">4.51079e-50</me:pop>
        <me:pop ref="Ring1.log">1.19752e-05</me:pop>
        <me:pop ref="Formamide1">0.437226</me:pop>
        <me:pop ref="Formaldehyde.log">0.562762</me:pop>
      </me:population>
      <me:population time="6309.57" logTime="3.8">
        <me:pop ref="CH2OO.log">2.17034e-45</me:pop>
        <me:pop ref="APC">3.73079e-35</me:pop>
        <me:pop ref="Altamine1">-1.86269e-14</me:pop>
        <me:pop ref="RC1.log">4.51079e-50</me:pop>
        <me:pop ref="Ring1.log">1.19752e-05</me:pop>
        <me:pop ref="Formamide1">0.437226</me:pop>
        <me:pop ref="Formaldehyde.log">0.562762</me:pop>
      </me:population>
      <me:population time="7943.28" logTime="3.9">
        <me:pop ref="CH2OO.log">2.17034e-45</me:pop>
        <me:pop ref="APC">3.73079e-35</me:pop>
        <me:pop ref="Altamine1">-1.86269e-14</me:pop>
        <me:pop ref="RC1.log">4.51079e-50</me:pop>
        <me:pop ref="Ring1.log">1.19752e-05</me:pop>
        <me:pop ref="Formamide1">0.437226</me:pop>
        <me:pop ref="Formaldehyde.log">0.562762</me:pop>
      </me:population>
      <me:population time="10000" logTime="4">
        <me:pop ref="CH2OO.log">2.17034e-45</me:pop>
        <me:pop ref="APC">3.73079e-35</me:pop>
        <me:pop ref="Altamine1">-1.86269e-14</me:pop>
        <me:pop ref="RC1.log">4.51079e-50</me:pop>
        <me:pop ref="Ring1.log">1.19752e-05</me:pop>
        <me:pop ref="Formamide1">0.437226</me:pop>
        <me:pop ref="Formaldehyde.log">0.562762</me:pop>
      </me:population>
      <me:population time="12589.3" logTime="4.1">
        <me:pop ref="CH2OO.log">2.17034e-45</me:pop>
        <me:pop ref="APC">3.73079e-35</me:pop>
        <me:pop ref="Altamine1">-1.86269e-14</me:pop>
        <me:pop ref="RC1.log">4.51079e-50</me:pop>
        <me:pop ref="Ring1.log">1.19752e-05</me:pop>
        <me:pop ref="Formamide1">0.437226</me:pop>
        <me:pop ref="Formaldehyde.log">0.562762</me:pop>
      </me:population>
      <me:population time="15848.9" logTime="4.2">
        <me:pop ref="CH2OO.log">2.17034e-45</me:pop>
        <me:pop ref="APC">3.73079e-35</me:pop>
        <me:pop ref="Altamine1">-1.86269e-14</me:pop>
        <me:pop ref="RC1.log">4.51079e-50</me:pop>
        <me:pop ref="Ring1.log">1.19752e-05</me:pop>
        <me:pop ref="Formamide1">0.437226</me:pop>
        <me:pop ref="Formaldehyde.log">0.562762</me:pop>
      </me:population>
      <me:population time="19952.6" logTime="4.3">
        <me:pop ref="CH2OO.log">2.17034e-45</me:pop>
        <me:pop ref="APC">3.73079e-35</me:pop>
        <me:pop ref="Altamine1">-1.86269e-14</me:pop>
        <me:pop ref="RC1.log">4.51079e-50</me:pop>
        <me:pop ref="Ring1.log">1.19752e-05</me:pop>
        <me:pop ref="Formamide1">0.437226</me:pop>
        <me:pop ref="Formaldehyde.log">0.562762</me:pop>
      </me:population>
      <me:population time="25118.9" logTime="4.4">
        <me:pop ref="CH2OO.log">2.17034e-45</me:pop>
        <me:pop ref="APC">3.73079e-35</me:pop>
        <me:pop ref="Altamine1">-1.86269e-14</me:pop>
        <me:pop ref="RC1.log">4.51079e-50</me:pop>
        <me:pop ref="Ring1.log">1.19752e-05</me:pop>
        <me:pop ref="Formamide1">0.437226</me:pop>
        <me:pop ref="Formaldehyde.log">0.562762</me:pop>
      </me:population>
      <me:population time="31622.8" logTime="4.5">
        <me:pop ref="CH2OO.log">2.17034e-45</me:pop>
        <me:pop ref="APC">3.73079e-35</me:pop>
        <me:pop ref="Altamine1">-1.86269e-14</me:pop>
        <me:pop ref="RC1.log">4.51079e-50</me:pop>
        <me:pop ref="Ring1.log">1.19752e-05</me:pop>
        <me:pop ref="Formamide1">0.437226</me:pop>
        <me:pop ref="Formaldehyde.log">0.562762</me:pop>
      </me:population>
      <me:population time="39810.7" logTime="4.6">
        <me:pop ref="CH2OO.log">2.17034e-45</me:pop>
        <me:pop ref="APC">3.73079e-35</me:pop>
        <me:pop ref="Altamine1">-1.86269e-14</me:pop>
        <me:pop ref="RC1.log">4.51079e-50</me:pop>
        <me:pop ref="Ring1.log">1.19752e-05</me:pop>
        <me:pop ref="Formamide1">0.437226</me:pop>
        <me:pop ref="Formaldehyde.log">0.562762</me:pop>
      </me:population>
      <me:population time="50118.7" logTime="4.7">
        <me:pop ref="CH2OO.log">2.17034e-45</me:pop>
        <me:pop ref="APC">3.73079e-35</me:pop>
        <me:pop ref="Altamine1">-1.86269e-14</me:pop>
        <me:pop ref="RC1.log">4.51079e-50</me:pop>
        <me:pop ref="Ring1.log">1.19752e-05</me:pop>
        <me:pop ref="Formamide1">0.437226</me:pop>
        <me:pop ref="Formaldehyde.log">0.562762</me:pop>
      </me:population>
      <me:population time="63095.7" logTime="4.8">
        <me:pop ref="CH2OO.log">2.17034e-45</me:pop>
        <me:pop ref="APC">3.73079e-35</me:pop>
        <me:pop ref="Altamine1">-1.86269e-14</me:pop>
        <me:pop ref="RC1.log">4.51079e-50</me:pop>
        <me:pop ref="Ring1.log">1.19752e-05</me:pop>
        <me:pop ref="Formamide1">0.437226</me:pop>
        <me:pop ref="Formaldehyde.log">0.562762</me:pop>
      </me:population>
      <me:population time="79432.8" logTime="4.9">
        <me:pop ref="CH2OO.log">2.17034e-45</me:pop>
        <me:pop ref="APC">3.73079e-35</me:pop>
        <me:pop ref="Altamine1">-1.86269e-14</me:pop>
        <me:pop ref="RC1.log">4.51079e-50</me:pop>
        <me:pop ref="Ring1.log">1.19752e-05</me:pop>
        <me:pop ref="Formamide1">0.437226</me:pop>
        <me:pop ref="Formaldehyde.log">0.562762</me:pop>
      </me:population>
      <me:population time="100000" logTime="5">
        <me:pop ref="CH2OO.log">2.17034e-45</me:pop>
        <me:pop ref="APC">3.73079e-35</me:pop>
        <me:pop ref="Altamine1">-1.86269e-14</me:pop>
        <me:pop ref="RC1.log">4.51079e-50</me:pop>
        <me:pop ref="Ring1.log">1.19752e-05</me:pop>
        <me:pop ref="Formamide1">0.437226</me:pop>
        <me:pop ref="Formaldehyde.log">0.562762</me:pop>
      </me:population>
    </me:populationList>
    <me:rateList T="240" conc="8.04708e+18" bathGas="N2" units="s-1">
      <me:firstOrderLoss ref="APC">-1.80909e+07</me:firstOrderLoss>
      <me:firstOrderLoss ref="Altamine1">-1.96351e-22</me:firstOrderLoss>
      <me:firstOrderLoss ref="CH2OO.log">-211.868</me:firstOrderLoss>
      <me:firstOrderLoss ref="RC1.log">-8.5487e+06</me:firstOrderLoss>
      <me:firstOrderLoss ref="Ring1.log">-1.31215e-15</me:firstOrderLoss>
      <me:firstOrderRate fromRef="APC" toRef="Altamine1" reactionType="isomerization">3.56363e-15</me:firstOrderRate>
      <me:firstOrderRate fromRef="APC" toRef="CH2OO.log" reactionType="isomerization">-8.50551e-105</me:firstOrderRate>
      <me:firstOrderRate fromRef="APC" toRef="RC1.log" reactionType="isomerization">-1.61623e-107</me:firstOrderRate>
      <me:firstOrderRate fromRef="APC" toRef="Ring1.log" reactionType="isomerization">8.35376e-87</me:firstOrderRate>
      <me:firstOrderRate fromRef="Altamine1" toRef="APC" reactionType="isomerization">1.26529e-24</me:firstOrderRate>
      <me:firstOrderRate fromRef="Altamine1" toRef="CH2OO.log" reactionType="isomerization">3.10749e-115</me:firstOrderRate>
      <me:firstOrderRate fromRef="Altamine1" toRef="RC1.log" reactionType="isomerization">-3.27148e-115</me:firstOrderRate>
      <me:firstOrderRate fromRef="Altamine1" toRef="Ring1.log" reactionType="isomerization">1.47851e-97</me:firstOrderRate>
      <me:firstOrderRate fromRef="CH2OO.log" toRef="APC" reactionType="isomerization">-3.79169e-06</me:firstOrderRate>
      <me:firstOrderRate fromRef="CH2OO.log" toRef="Altamine1" reactionType="isomerization">3.90164e-07</me:firstOrderRate>
      <me:firstOrderRate fromRef="CH2OO.log" toRef="RC1.log" reactionType="isomerization">153.388</me:firstOrderRate>
      <me:firstOrderRate fromRef="CH2OO.log" toRef="Ring1.log" reactionType="isomerization">0.000516125</me:firstOrderRate>
      <me:firstOrderRate fromRef="RC1.log" toRef="APC" reactionType="isomerization">-0.000381426</me:firstOrderRate>
      <me:firstOrderRate fromRef="RC1.log" toRef="Altamine1" reactionType="isomerization">-0.0217448</me:firstOrderRate>
      <me:firstOrderRate fromRef="RC1.log" toRef="CH2OO.log" reactionType="isomerization">8.12019e+06</me:firstOrderRate>
      <me:firstOrderRate fromRef="RC1.log" toRef="Ring1.log" reactionType="isomerization">15.3962</me:firstOrderRate>
      <me:firstOrderRate fromRef="Ring1.log" toRef="APC" reactionType="isomerization">5.63609e-23</me:firstOrderRate>
      <me:firstOrderRate fromRef="Ring1.log" toRef="Altamine1" reactionType="isomerization">2.80947e-24</me:firstOrderRate>
      <me:firstOrderRate fromRef="Ring1.log" toRef="CH2OO.log" reactionType="isomerization">7.8112e-39</me:firstOrderRate>
      <me:firstOrderRate fromRef="Ring1.log" toRef="RC1.log" reactionType="isomerization">4.4015e-39</me:firstOrderRate>
      <me:firstOrderRate fromRef="APC" toRef="Formamide1+CO" reactionType="irreversible">1.79882e+07</me:firstOrderRate>
      <me:firstOrderRate fromRef="Altamine1" toRef="Formamide1+CO" reactionType="irreversible">1.94672e-22</me:firstOrderRate>
      <me:firstOrderRate fromRef="CH2OO.log" toRef="Formamide1+CO" reactionType="irreversible">24.3125</me:firstOrderRate>
      <me:firstOrderRate fromRef="RC1.log" toRef="Formamide1+CO" reactionType="irreversible">199306</me:firstOrderRate>
      <me:firstOrderRate fromRef="Ring1.log" toRef="Formamide1+CO" reactionType="irreversible">6.80887e-16</me:firstOrderRate>
      <me:firstOrderRate fromRef="APC" toRef="Formaldehyde.log+IsoC1.log" reactionType="irreversible">4.93507e-100</me:firstOrderRate>
      <me:firstOrderRate fromRef="Altamine1" toRef="Formaldehyde.log+IsoC1.log" reactionType="irreversible">-1.13195e-106</me:firstOrderRate>
      <me:firstOrderRate fromRef="CH2OO.log" toRef="Formaldehyde.log+IsoC1.log" reactionType="irreversible">31.7545</me:firstOrderRate>
      <me:firstOrderRate fromRef="RC1.log" toRef="Formaldehyde.log+IsoC1.log" reactionType="irreversible">230819</me:firstOrderRate>
      <me:firstOrderRate fromRef="Ring1.log" toRef="Formaldehyde.log+IsoC1.log" reactionType="irreversible">6.30562e-16</me:firstOrderRate>
    </me:rateList>
    <me:eigenvalueList number="3122" selection="12">
      <me:eigenvalue>-1.08759e+09</me:eigenvalue>
      <me:eigenvalue>-1.0142e+09</me:eigenvalue>
      <me:eigenvalue>-9.49516e+08</me:eigenvalue>
      <me:eigenvalue>-8.95905e+08</me:eigenvalue>
      <me:eigenvalue>-8.50828e+08</me:eigenvalue>
      <me:eigenvalue>-7.92368e+08</me:eigenvalue>
      <me:eigenvalue>-6.76863e+08</me:eigenvalue>
      <me:eigenvalue>-2.67105e+07</me:eigenvalue>
      <me:eigenvalue>-1.25783e+07</me:eigenvalue>
      <me:eigenvalue>-66.4174</me:eigenvalue>
      <me:eigenvalue>-1.31407e-15</me:eigenvalue>
      <me:eigenvalue>-1.96351e-22</me:eigenvalue>
    </me:eigenvalueList>
    <me:populationList T="240" conc="1.20706e+19">
      <me:population time="1e-10" logTime="-10">
        <me:pop ref="CH2OO.log">1</me:pop>
        <me:pop ref="APC">-1.07968e-13</me:pop>
        <me:pop ref="Altamine1">3.08354e-11</me:pop>
        <me:pop ref="RC1.log">1.88672e-07</me:pop>
        <me:pop ref="Ring1.log">2.33816e-09</me:pop>
        <me:pop ref="Formamide1">1.40402e-09</me:pop>
        <me:pop ref="Formaldehyde.log">1.55668e-09</me:pop>
      </me:population>
      <me:population time="1.25893e-10" logTime="-9.9">
        <me:pop ref="CH2OO.log">1</me:pop>
        <me:pop ref="APC">-1.07903e-13</me:pop>
        <me:pop ref="Altamine1">3.31221e-11</me:pop>
        <me:pop ref="RC1.log">1.9653e-07</me:pop>
        <me:pop ref="Ring1.log">2.52478e-09</me:pop>
        <me:pop ref="Formamide1">1.98565e-09</me:pop>
        <me:pop ref="Formaldehyde.log">2.20265e-09</me:pop>
      </me:population>
      <me:population time="1.58489e-10" logTime="-9.8">
        <me:pop ref="CH2OO.log">1</me:pop>
        <me:pop ref="APC">-1.07853e-13</me:pop>
        <me:pop ref="Altamine1">3.49269e-11</me:pop>
        <me:pop ref="RC1.log">2.06182e-07</me:pop>
        <me:pop ref="Ring1.log">2.67814e-09</me:pop>
        <me:pop ref="Formamide1">2.7613e-09</me:pop>
        <me:pop ref="Formaldehyde.log">3.06534e-09</me:pop>
      </me:population>
      <me:population time="1.99526e-10" logTime="-9.7">
        <me:pop ref="CH2OO.log">1</me:pop>
        <me:pop ref="APC">-1.07816e-13</me:pop>
        <me:pop ref="Altamine1">3.62679e-11</me:pop>
        <me:pop ref="RC1.log">2.18049e-07</me:pop>
        <me:pop ref="Ring1.log">2.79798e-09</me:pop>
        <me:pop ref="Formamide1">3.77905e-09</me:pop>
        <me:pop ref="Formaldehyde.log">4.19854e-09</me:pop>
      </me:population>
      <me:population time="2.51189e-10" logTime="-9.6">
        <me:pop ref="CH2OO.log">1</me:pop>
        <me:pop ref="APC">-1.07791e-13</me:pop>
        <me:pop ref="Altamine1">3.72293e-11</me:pop>
        <me:pop ref="RC1.log">2.32612e-07</me:pop>
        <me:pop ref="Ring1.log">2.88911e-09</me:pop>
        <me:pop ref="Formamide1">5.09755e-09</me:pop>
        <me:pop ref="Formaldehyde.log">5.66777e-09</me:pop>
      </me:population>
      <me:population time="3.16228e-10" logTime="-9.5">
        <me:pop ref="CH2OO.log">1</me:pop>
        <me:pop ref="APC">-1.07774e-13</me:pop>
        <me:pop ref="Altamine1">3.79245e-11</me:pop>
        <me:pop ref="RC1.log">2.50446e-07</me:pop>
        <me:pop ref="Ring1.log">2.95897e-09</me:pop>
        <me:pop ref="Formamide1">6.79054e-09</me:pop>
        <me:pop ref="Formaldehyde.log">7.55534e-09</me:pop>
      </me:population>
      <me:population time="3.98107e-10" logTime="-9.4">
        <me:pop ref="CH2OO.log">1</me:pop>
        <me:pop ref="APC">-1.07762e-13</me:pop>
        <me:pop ref="Altamine1">3.8454e-11</me:pop>
        <me:pop ref="RC1.log">2.72255e-07</me:pop>
        <me:pop ref="Ring1.log">3.01462e-09</me:pop>
        <me:pop ref="Formamide1">8.95228e-09</me:pop>
        <me:pop ref="Formaldehyde.log">9.96658e-09</me:pop>
      </me:population>
      <me:population time="5.01187e-10" logTime="-9.3">
        <me:pop ref="CH2OO.log">1</me:pop>
        <me:pop ref="APC">-1.07753e-13</me:pop>
        <me:pop ref="Altamine1">3.88816e-11</me:pop>
        <me:pop ref="RC1.log">2.98914e-07</me:pop>
        <me:pop ref="Ring1.log">3.06073e-09</me:pop>
        <me:pop ref="Formamide1">1.17036e-08</me:pop>
        <me:pop ref="Formaldehyde.log">1.30365e-08</me:pop>
      </me:population>
      <me:population time="6.30957e-10" logTime="-9.2">
        <me:pop ref="CH2OO.log">1</me:pop>
        <me:pop ref="APC">-1.07747e-13</me:pop>
        <me:pop ref="Altamine1">3.92366e-11</me:pop>
        <me:pop ref="RC1.log">3.31519e-07</me:pop>
        <me:pop ref="Ring1.log">3.09954e-09</me:pop>
        <me:pop ref="Formamide1">1.51981e-08</me:pop>
        <me:pop ref="Formaldehyde.log">1.69366e-08</me:pop>
      </me:population>
      <me:population time="7.94328e-10" logTime="-9.1">
        <me:pop ref="CH2OO.log">1</me:pop>
        <me:pop ref="APC">-1.07743e-13</me:pop>
        <me:pop ref="Altamine1">3.95288e-11</me:pop>
        <me:pop ref="RC1.log">3.71465e-07</me:pop>
        <me:pop ref="Ring1.log">3.13185e-09</me:pop>
        <me:pop ref="Formamide1">1.96296e-08</me:pop>
        <me:pop ref="Formaldehyde.log">2.18837e-08</me:pop>
      </me:population>
      <me:population time="1e-09" logTime="-9">
        <me:pop ref="CH2OO.log">1</me:pop>
        <me:pop ref="APC">-1.07741e-13</me:pop>
        <me:pop ref="Altamine1">3.97634e-11</me:pop>
        <me:pop ref="RC1.log">4.20524e-07</me:pop>
        <me:pop ref="Ring1.log">3.15813e-09</me:pop>
        <me:pop ref="Formamide1">2.52416e-08</me:pop>
        <me:pop ref="Formaldehyde.log">2.81498e-08</me:pop>
      </me:population>
      <me:population time="1.25893e-09" logTime="-8.9">
        <me:pop ref="CH2OO.log">0.999999</me:pop>
        <me:pop ref="APC">-1.0774e-13</me:pop>
        <me:pop ref="Altamine1">3.99469e-11</me:pop>
        <me:pop ref="RC1.log">4.80954e-07</me:pop>
        <me:pop ref="Ring1.log">3.17908e-09</me:pop>
        <me:pop ref="Formamide1">3.23399e-08</me:pop>
        <me:pop ref="Formaldehyde.log">3.60764e-08</me:pop>
      </me:population>
      <me:population time="1.58489e-09" logTime="-8.8">
        <me:pop ref="CH2OO.log">0.999999</me:pop>
        <me:pop ref="APC">-1.0774e-13</me:pop>
        <me:pop ref="Altamine1">4.00883e-11</me:pop>
        <me:pop ref="RC1.log">5.55617e-07</me:pop>
        <me:pop ref="Ring1.log">3.19565e-09</me:pop>
        <me:pop ref="Formamide1">4.13086e-08</me:pop>
        <me:pop ref="Formaldehyde.log">4.60929e-08</me:pop>
      </me:population>
      <me:population time="1.99526e-09" logTime="-8.7">
        <me:pop ref="CH2OO.log">0.999999</me:pop>
        <me:pop ref="APC">-1.07741e-13</me:pop>
        <me:pop ref="Altamine1">4.01978e-11</me:pop>
        <me:pop ref="RC1.log">6.48129e-07</me:pop>
        <me:pop ref="Ring1.log">3.2089e-09</me:pop>
        <me:pop ref="Formamide1">5.26312e-08</me:pop>
        <me:pop ref="Formaldehyde.log">5.87393e-08</me:pop>
      </me:population>
      <me:population time="2.51189e-09" logTime="-8.6">
        <me:pop ref="CH2OO.log">0.999999</me:pop>
        <me:pop ref="APC">-1.07741e-13</me:pop>
        <me:pop ref="Altamine1">4.02851e-11</me:pop>
        <me:pop ref="RC1.log">7.63021e-07</me:pop>
        <me:pop ref="Ring1.log">3.21992e-09</me:pop>
        <me:pop ref="Formamide1">6.69169e-08</me:pop>
        <me:pop ref="Formaldehyde.log">7.46964e-08</me:pop>
      </me:population>
      <me:population time="3.16228e-09" logTime="-8.5">
        <me:pop ref="CH2OO.log">0.999999</me:pop>
        <me:pop ref="APC">-1.07742e-13</me:pop>
        <me:pop ref="Altamine1">4.03602e-11</me:pop>
        <me:pop ref="RC1.log">9.05914e-07</me:pop>
        <me:pop ref="Ring1.log">3.22983e-09</me:pop>
        <me:pop ref="Formamide1">8.49341e-08</me:pop>
        <me:pop ref="Formaldehyde.log">9.48228e-08</me:pop>
      </me:population>
      <me:population time="3.98107e-09" logTime="-8.4">
        <me:pop ref="CH2OO.log">0.999999</me:pop>
        <me:pop ref="APC">-1.07742e-13</me:pop>
        <me:pop ref="Altamine1">4.04327e-11</me:pop>
        <me:pop ref="RC1.log">1.08369e-06</me:pop>
        <me:pop ref="Ring1.log">3.23978e-09</me:pop>
        <me:pop ref="Formamide1">1.07653e-07</me:pop>
        <me:pop ref="Formaldehyde.log">1.20203e-07</me:pop>
      </me:population>
      <me:population time="5.01187e-09" logTime="-8.3">
        <me:pop ref="CH2OO.log">0.999998</me:pop>
        <me:pop ref="APC">-1.07742e-13</me:pop>
        <me:pop ref="Altamine1">4.05115e-11</me:pop>
        <me:pop ref="RC1.log">1.30466e-06</me:pop>
        <me:pop ref="Ring1.log">3.25087e-09</me:pop>
        <me:pop ref="Formamide1">1.36303e-07</me:pop>
        <me:pop ref="Formaldehyde.log">1.52211e-07</me:pop>
      </me:population>
      <me:population time="6.30957e-09" logTime="-8.2">
        <me:pop ref="CH2OO.log">0.999998</me:pop>
        <me:pop ref="APC">-1.07743e-13</me:pop>
        <me:pop ref="Altamine1">4.06044e-11</me:pop>
        <me:pop ref="RC1.log">1.57869e-06</me:pop>
        <me:pop ref="Ring1.log">3.26412e-09</me:pop>
        <me:pop ref="Formamide1">1.7244e-07</me:pop>
        <me:pop ref="Formaldehyde.log">1.92585e-07</me:pop>
      </me:population>
      <me:population time="7.94328e-09" logTime="-8.1">
        <me:pop ref="CH2OO.log">0.999998</me:pop>
        <me:pop ref="APC">-1.07743e-13</me:pop>
        <me:pop ref="Altamine1">4.07177e-11</me:pop>
        <me:pop ref="RC1.log">1.91733e-06</me:pop>
        <me:pop ref="Ring1.log">3.28043e-09</me:pop>
        <me:pop ref="Formamide1">2.18036e-07</me:pop>
        <me:pop ref="Formaldehyde.log">2.43534e-07</me:pop>
      </me:population>
      <me:population time="1e-08" logTime="-8">
        <me:pop ref="CH2OO.log">0.999997</me:pop>
        <me:pop ref="APC">-1.07744e-13</me:pop>
        <me:pop ref="Altamine1">4.08567e-11</me:pop>
        <me:pop ref="RC1.log">2.33387e-06</me:pop>
        <me:pop ref="Ring1.log">3.30064e-09</me:pop>
        <me:pop ref="Formamide1">2.75599e-07</me:pop>
        <me:pop ref="Formaldehyde.log">3.07861e-07</me:pop>
      </me:population>
      <me:population time="1.25893e-08" logTime="-7.9">
        <me:pop ref="CH2OO.log">0.999996</me:pop>
        <me:pop ref="APC">-1.07744e-13</me:pop>
        <me:pop ref="Altamine1">4.10266e-11</me:pop>
        <me:pop ref="RC1.log">2.84318e-06</me:pop>
        <me:pop ref="Ring1.log">3.32566e-09</me:pop>
        <me:pop ref="Formamide1">3.48312e-07</me:pop>
        <me:pop ref="Formaldehyde.log">3.89129e-07</me:pop>
      </me:population>
      <me:population time="1.58489e-08" logTime="-7.8">
        <me:pop ref="CH2OO.log">0.999996</me:pop>
        <me:pop ref="APC">-1.07745e-13</me:pop>
        <me:pop ref="Altamine1">4.12328e-11</me:pop>
        <me:pop ref="RC1.log">3.46121e-06</me:pop>
        <me:pop ref="Ring1.log">3.3565e-09</me:pop>
        <me:pop ref="Formamide1">4.40231e-07</me:pop>
        <me:pop ref="Formaldehyde.log">4.91879e-07</me:pop>
      </me:population>
      <me:population time="1.99526e-08" logTime="-7.7">
        <me:pop ref="CH2OO.log">0.999995</me:pop>
        <me:pop ref="APC">-1.07747e-13</me:pop>
        <me:pop ref="Altamine1">4.14806e-11</me:pop>
        <me:pop ref="RC1.log">4.2041e-06</me:pop>
        <me:pop ref="Ring1.log">3.39435e-09</me:pop>
        <me:pop ref="Formamide1">5.56524e-07</me:pop>
        <me:pop ref="Formaldehyde.log">6.21901e-07</me:pop>
      </me:population>
      <me:population time="2.51189e-08" logTime="-7.6">
        <me:pop ref="CH2OO.log">0.999993</me:pop>
        <me:pop ref="APC">-1.07749e-13</me:pop>
        <me:pop ref="Altamine1">4.17749e-11</me:pop>
        <me:pop ref="RC1.log">5.08642e-06</me:pop>
        <me:pop ref="Ring1.log">3.4405e-09</me:pop>
        <me:pop ref="Formamide1">7.03794e-07</me:pop>
        <me:pop ref="Formaldehyde.log">7.86592e-07</me:pop>
      </me:population>
      <me:population time="3.16228e-08" logTime="-7.5">
        <me:pop ref="CH2OO.log">0.999992</me:pop>
        <me:pop ref="APC">-1.07751e-13</me:pop>
        <me:pop ref="Altamine1">4.21193e-11</me:pop>
        <me:pop ref="RC1.log">6.1187e-06</me:pop>
        <me:pop ref="Ring1.log">3.49641e-09</me:pop>
        <me:pop ref="Formamide1">8.90478e-07</me:pop>
        <me:pop ref="Formaldehyde.log">9.95413e-07</me:pop>
      </me:population>
      <me:population time="3.98107e-08" logTime="-7.4">
        <me:pop ref="CH2OO.log">0.99999</me:pop>
        <me:pop ref="APC">-1.07755e-13</me:pop>
        <me:pop ref="Altamine1">4.25146e-11</me:pop>
        <me:pop ref="RC1.log">7.30375e-06</me:pop>
        <me:pop ref="Ring1.log">3.56358e-09</me:pop>
        <me:pop ref="Formamide1">1.12737e-06</me:pop>
        <me:pop ref="Formaldehyde.log">1.26047e-06</me:pop>
      </me:population>
      <me:population time="5.01187e-08" logTime="-7.3">
        <me:pop ref="CH2OO.log">0.999988</me:pop>
        <me:pop ref="APC">-1.07759e-13</me:pop>
        <me:pop ref="Altamine1">4.29577e-11</me:pop>
        <me:pop ref="RC1.log">8.63217e-06</me:pop>
        <me:pop ref="Ring1.log">3.64356e-09</me:pop>
        <me:pop ref="Formamide1">1.42827e-06</me:pop>
        <me:pop ref="Formaldehyde.log">1.59726e-06</me:pop>
      </me:population>
      <me:population time="6.30957e-08" logTime="-7.2">
        <me:pop ref="CH2OO.log">0.999986</me:pop>
        <me:pop ref="APC">-1.07764e-13</me:pop>
        <me:pop ref="Altamine1">4.34398e-11</me:pop>
        <me:pop ref="RC1.log">1.00773e-05</me:pop>
        <me:pop ref="Ring1.log">3.73788e-09</me:pop>
        <me:pop ref="Formamide1">1.8108e-06</me:pop>
        <me:pop ref="Formaldehyde.log">2.02556e-06</me:pop>
      </me:population>
      <me:population time="7.94328e-08" logTime="-7.1">
        <me:pop ref="CH2OO.log">0.999984</me:pop>
        <me:pop ref="APC">-1.0777e-13</me:pop>
        <me:pop ref="Altamine1">4.39448e-11</me:pop>
        <me:pop ref="RC1.log">1.15913e-05</me:pop>
        <me:pop ref="Ring1.log">3.84805e-09</me:pop>
        <me:pop ref="Formamide1">2.29737e-06</me:pop>
        <me:pop ref="Formaldehyde.log">2.57054e-06</me:pop>
      </me:population>
      <me:population time="1e-07" logTime="-7">
        <me:pop ref="CH2OO.log">0.999981</me:pop>
        <me:pop ref="APC">-1.07777e-13</me:pop>
        <me:pop ref="Altamine1">4.44494e-11</me:pop>
        <me:pop ref="RC1.log">1.31041e-05</me:pop>
        <me:pop ref="Ring1.log">3.97572e-09</me:pop>
        <me:pop ref="Formamide1">2.91636e-06</me:pop>
        <me:pop ref="Formaldehyde.log">3.26408e-06</me:pop>
      </me:population>
      <me:population time="1.25893e-07" logTime="-6.9">
        <me:pop ref="CH2OO.log">0.999978</me:pop>
        <me:pop ref="APC">-1.07783e-13</me:pop>
        <me:pop ref="Altamine1">4.49245e-11</me:pop>
        <me:pop ref="RC1.log">1.45283e-05</me:pop>
        <me:pop ref="Ring1.log">4.12299e-09</me:pop>
        <me:pop ref="Formamide1">3.70349e-06</me:pop>
        <me:pop ref="Formaldehyde.log">4.14627e-06</me:pop>
      </me:population>
      <me:population time="1.58489e-07" logTime="-6.8">
        <me:pop ref="CH2OO.log">0.999974</me:pop>
        <me:pop ref="APC">-1.0779e-13</me:pop>
        <me:pop ref="Altamine1">4.53395e-11</me:pop>
        <me:pop ref="RC1.log">1.57726e-05</me:pop>
        <me:pop ref="Ring1.log">4.293e-09</me:pop>
        <me:pop ref="Formamide1">4.70341e-06</me:pop>
        <me:pop ref="Formaldehyde.log">5.26726e-06</me:pop>
      </me:population>
      <me:population time="1.99526e-07" logTime="-6.7">
        <me:pop ref="CH2OO.log">0.999971</me:pop>
        <me:pop ref="APC">-1.07795e-13</me:pop>
        <me:pop ref="Altamine1">4.56696e-11</me:pop>
        <me:pop ref="RC1.log">1.67625e-05</me:pop>
        <me:pop ref="Ring1.log">4.49085e-09</me:pop>
        <me:pop ref="Formamide1">5.97168e-06</me:pop>
        <me:pop ref="Formaldehyde.log">6.68941e-06</me:pop>
      </me:population>
      <me:population time="2.51189e-07" logTime="-6.6">
        <me:pop ref="CH2OO.log">0.999966</me:pop>
        <me:pop ref="APC">-1.07798e-13</me:pop>
        <me:pop ref="Altamine1">4.59031e-11</me:pop>
        <me:pop ref="RC1.log">1.74627e-05</me:pop>
        <me:pop ref="Ring1.log">4.72462e-09</me:pop>
        <me:pop ref="Formamide1">7.5773e-06</me:pop>
        <me:pop ref="Formaldehyde.log">8.49009e-06</me:pop>
      </me:population>
      <me:population time="3.16228e-07" logTime="-6.5">
        <me:pop ref="CH2OO.log">0.999962</me:pop>
        <me:pop ref="APC">-1.07801e-13</me:pop>
        <me:pop ref="Altamine1">4.60455e-11</me:pop>
        <me:pop ref="RC1.log">1.789e-05</me:pop>
        <me:pop ref="Ring1.log">5.00619e-09</me:pop>
        <me:pop ref="Formamide1">9.60611e-06</me:pop>
        <me:pop ref="Formaldehyde.log">1.07656e-05</me:pop>
      </me:population>
      <me:population time="3.98107e-07" logTime="-6.4">
        <me:pop ref="CH2OO.log">0.999956</me:pop>
        <me:pop ref="APC">-1.07801e-13</me:pop>
        <me:pop ref="Altamine1">4.61176e-11</me:pop>
        <me:pop ref="RC1.log">1.8107e-05</me:pop>
        <me:pop ref="Ring1.log">5.35166e-09</me:pop>
        <me:pop ref="Formamide1">1.21655e-05</me:pop>
        <me:pop ref="Formaldehyde.log">1.36363e-05</me:pop>
      </me:population>
      <me:population time="5.01187e-07" logTime="-6.3">
        <me:pop ref="CH2OO.log">0.999949</me:pop>
        <me:pop ref="APC">-1.07801e-13</me:pop>
        <me:pop ref="Altamine1">4.61465e-11</me:pop>
        <me:pop ref="RC1.log">1.81945e-05</me:pop>
        <me:pop ref="Ring1.log">5.78136e-09</me:pop>
        <me:pop ref="Formamide1">1.53906e-05</me:pop>
        <me:pop ref="Formaldehyde.log">1.72538e-05</me:pop>
      </me:population>
      <me:population time="6.30957e-07" logTime="-6.2">
        <me:pop ref="CH2OO.log">0.999941</me:pop>
        <me:pop ref="APC">-1.078e-13</me:pop>
        <me:pop ref="Altamine1">4.6155e-11</me:pop>
        <me:pop ref="RC1.log">1.82208e-05</me:pop>
        <me:pop ref="Ring1.log">6.31998e-09</me:pop>
        <me:pop ref="Formamide1">1.94521e-05</me:pop>
        <me:pop ref="Formaldehyde.log">2.18094e-05</me:pop>
      </me:population>
      <me:population time="7.94328e-07" logTime="-6.1">
        <me:pop ref="CH2OO.log">0.99993</me:pop>
        <me:pop ref="APC">-1.07799e-13</me:pop>
        <me:pop ref="Altamine1">4.61563e-11</me:pop>
        <me:pop ref="RC1.log">1.82262e-05</me:pop>
        <me:pop ref="Ring1.log">6.99727e-09</me:pop>
        <me:pop ref="Formamide1">2.45657e-05</me:pop>
        <me:pop ref="Formaldehyde.log">2.75452e-05</me:pop>
      </me:population>
      <me:population time="1e-06" logTime="-6">
        <me:pop ref="CH2OO.log">0.999916</me:pop>
        <me:pop ref="APC">-1.07798e-13</me:pop>
        <me:pop ref="Altamine1">4.6156e-11</me:pop>
        <me:pop ref="RC1.log">1.82268e-05</me:pop>
        <me:pop ref="Ring1.log">7.84974e-09</me:pop>
        <me:pop ref="Formamide1">3.10033e-05</me:pop>
        <me:pop ref="Formaldehyde.log">3.47661e-05</me:pop>
      </me:population>
      <me:population time="1.25893e-06" logTime="-5.9">
        <me:pop ref="CH2OO.log">0.999899</me:pop>
        <me:pop ref="APC">-1.07796e-13</me:pop>
        <me:pop ref="Altamine1">4.61552e-11</me:pop>
        <me:pop ref="RC1.log">1.82265e-05</me:pop>
        <me:pop ref="Ring1.log">8.9229e-09</me:pop>
        <me:pop ref="Formamide1">3.91077e-05</me:pop>
        <me:pop ref="Formaldehyde.log">4.38565e-05</me:pop>
      </me:population>
      <me:population time="1.58489e-06" logTime="-5.8">
        <me:pop ref="CH2OO.log">0.999877</me:pop>
        <me:pop ref="APC">-1.07793e-13</me:pop>
        <me:pop ref="Altamine1">4.61542e-11</me:pop>
        <me:pop ref="RC1.log">1.82261e-05</me:pop>
        <me:pop ref="Ring1.log">1.02739e-08</me:pop>
        <me:pop ref="Formamide1">4.93103e-05</me:pop>
        <me:pop ref="Formaldehyde.log">5.53005e-05</me:pop>
      </me:population>
      <me:population time="1.99526e-06" logTime="-5.7">
        <me:pop ref="CH2OO.log">0.99985</me:pop>
        <me:pop ref="APC">-1.0779e-13</me:pop>
        <me:pop ref="Altamine1">4.61529e-11</me:pop>
        <me:pop ref="RC1.log">1.82256e-05</me:pop>
        <me:pop ref="Ring1.log">1.19747e-08</me:pop>
        <me:pop ref="Formamide1">6.21543e-05</me:pop>
        <me:pop ref="Formaldehyde.log">6.97072e-05</me:pop>
      </me:population>
      <me:population time="2.51189e-06" logTime="-5.6">
        <me:pop ref="CH2OO.log">0.999816</me:pop>
        <me:pop ref="APC">-1.07787e-13</me:pop>
        <me:pop ref="Altamine1">4.61513e-11</me:pop>
        <me:pop ref="RC1.log">1.8225e-05</me:pop>
        <me:pop ref="Ring1.log">1.41157e-08</me:pop>
        <me:pop ref="Formamide1">7.83234e-05</me:pop>
        <me:pop ref="Formaldehyde.log">8.78436e-05</me:pop>
      </me:population>
      <me:population time="3.16228e-06" logTime="-5.5">
        <me:pop ref="CH2OO.log">0.999772</me:pop>
        <me:pop ref="APC">-1.07782e-13</me:pop>
        <me:pop ref="Altamine1">4.61493e-11</me:pop>
        <me:pop ref="RC1.log">1.82242e-05</me:pop>
        <me:pop ref="Ring1.log">1.68111e-08</me:pop>
        <me:pop ref="Formamide1">9.86783e-05</me:pop>
        <me:pop ref="Formaldehyde.log">0.000110675</me:pop>
      </me:population>
      <me:population time="3.98107e-06" logTime="-5.4">
        <me:pop ref="CH2OO.log">0.999718</me:pop>
        <me:pop ref="APC">-1.07776e-13</me:pop>
        <me:pop ref="Altamine1">4.61468e-11</me:pop>
        <me:pop ref="RC1.log">1.82232e-05</me:pop>
        <me:pop ref="Ring1.log">2.02041e-08</me:pop>
        <me:pop ref="Formamide1">0.000124302</me:pop>
        <me:pop ref="Formaldehyde.log">0.000139417</me:pop>
      </me:population>
      <me:population time="5.01187e-06" logTime="-5.3">
        <me:pop ref="CH2OO.log">0.99965</me:pop>
        <me:pop ref="APC">-1.07769e-13</me:pop>
        <me:pop ref="Altamine1">4.61437e-11</me:pop>
        <me:pop ref="RC1.log">1.8222e-05</me:pop>
        <me:pop ref="Ring1.log">2.44755e-08</me:pop>
        <me:pop ref="Formamide1">0.000156559</me:pop>
        <me:pop ref="Formaldehyde.log">0.000175599</me:pop>
      </me:population>
      <me:population time="6.30957e-06" logTime="-5.2">
        <me:pop ref="CH2OO.log">0.999563</me:pop>
        <me:pop ref="APC">-1.0776e-13</me:pop>
        <me:pop ref="Altamine1">4.61397e-11</me:pop>
        <me:pop ref="RC1.log">1.82204e-05</me:pop>
        <me:pop ref="Ring1.log">2.98524e-08</me:pop>
        <me:pop ref="Formamide1">0.000197165</me:pop>
        <me:pop ref="Formaldehyde.log">0.000221145</me:pop>
      </me:population>
      <me:population time="7.94328e-06" logTime="-5.1">
        <me:pop ref="CH2OO.log">0.999455</me:pop>
        <me:pop ref="APC">-1.07748e-13</me:pop>
        <me:pop ref="Altamine1">4.61347e-11</me:pop>
        <me:pop ref="RC1.log">1.82184e-05</me:pop>
        <me:pop ref="Ring1.log">3.66209e-08</me:pop>
        <me:pop ref="Formamide1">0.00024828</me:pop>
        <me:pop ref="Formaldehyde.log">0.000278479</me:pop>
      </me:population>
      <me:population time="1e-05" logTime="-5">
        <me:pop ref="CH2OO.log">0.999318</me:pop>
        <me:pop ref="APC">-1.07733e-13</me:pop>
        <me:pop ref="Altamine1">4.61283e-11</me:pop>
        <me:pop ref="RC1.log">1.82159e-05</me:pop>
        <me:pop ref="Ring1.log">4.51408e-08</me:pop>
        <me:pop ref="Formamide1">0.000312622</me:pop>
        <me:pop ref="Formaldehyde.log">0.000350649</me:pop>
      </me:population>
      <me:population time="1.25893e-05" logTime="-4.9">
        <me:pop ref="CH2OO.log">0.999147</me:pop>
        <me:pop ref="APC">-1.07715e-13</me:pop>
        <me:pop ref="Altamine1">4.61204e-11</me:pop>
        <me:pop ref="RC1.log">1.82128e-05</me:pop>
        <me:pop ref="Ring1.log">5.58651e-08</me:pop>
        <me:pop ref="Formamide1">0.000393611</me:pop>
        <me:pop ref="Formaldehyde.log">0.000441492</me:pop>
      </me:population>
      <me:population time="1.58489e-05" logTime="-4.8">
        <me:pop ref="CH2OO.log">0.99893</me:pop>
        <me:pop ref="APC">-1.07691e-13</me:pop>
        <me:pop ref="Altamine1">4.61104e-11</me:pop>
        <me:pop ref="RC1.log">1.82089e-05</me:pop>
        <me:pop ref="Ring1.log">6.93636e-08</me:pop>
        <me:pop ref="Formamide1">0.00049555</me:pop>
        <me:pop ref="Formaldehyde.log">0.000555835</me:pop>
      </me:population>
      <me:population time="1.99526e-05" logTime="-4.7">
        <me:pop ref="CH2OO.log">0.998658</me:pop>
        <me:pop ref="APC">-1.07662e-13</me:pop>
        <me:pop ref="Altamine1">4.60978e-11</me:pop>
        <me:pop ref="RC1.log">1.82039e-05</me:pop>
        <me:pop ref="Ring1.log">8.6353e-08</me:pop>
        <me:pop ref="Formamide1">0.000623852</me:pop>
        <me:pop ref="Formaldehyde.log">0.000699748</me:pop>
      </me:population>
      <me:population time="2.51189e-05" logTime="-4.6">
        <me:pop ref="CH2OO.log">0.998316</me:pop>
        <me:pop ref="APC">-1.07625e-13</me:pop>
        <me:pop ref="Altamine1">4.6082e-11</me:pop>
        <me:pop ref="RC1.log">1.81977e-05</me:pop>
        <me:pop ref="Ring1.log">1.07735e-07</me:pop>
        <me:pop ref="Formamide1">0.000785326</me:pop>
        <me:pop ref="Formaldehyde.log">0.000880868</me:pop>
      </me:population>
      <me:population time="3.16228e-05" logTime="-4.5">
        <me:pop ref="CH2OO.log">0.997884</me:pop>
        <me:pop ref="APC">-1.07579e-13</me:pop>
        <me:pop ref="Altamine1">4.6062e-11</me:pop>
        <me:pop ref="RC1.log">1.81898e-05</me:pop>
        <me:pop ref="Ring1.log">1.34643e-07</me:pop>
        <me:pop ref="Formamide1">0.00098853</me:pop>
        <me:pop ref="Formaldehyde.log">0.0011088</me:pop>
      </me:population>
      <me:population time="3.98107e-05" logTime="-4.4">
        <me:pop ref="CH2OO.log">0.997342</me:pop>
        <me:pop ref="APC">-1.0752e-13</me:pop>
        <me:pop ref="Altamine1">4.60369e-11</me:pop>
        <me:pop ref="RC1.log">1.81799e-05</me:pop>
        <me:pop ref="Ring1.log">1.68501e-07</me:pop>
        <me:pop ref="Formamide1">0.00124423</me:pop>
        <me:pop ref="Formaldehyde.log">0.0013956</me:pop>
      </me:population>
      <me:population time="5.01187e-05" logTime="-4.3">
        <me:pop ref="CH2OO.log">0.996659</me:pop>
        <me:pop ref="APC">-1.07447e-13</me:pop>
        <me:pop ref="Altamine1">4.60054e-11</me:pop>
        <me:pop ref="RC1.log">1.81675e-05</me:pop>
        <me:pop ref="Ring1.log">2.111e-07</me:pop>
        <me:pop ref="Formamide1">0.00156593</me:pop>
        <me:pop ref="Formaldehyde.log">0.00175645</me:pop>
      </me:population>
      <me:population time="6.30957e-05" logTime="-4.2">
        <me:pop ref="CH2OO.log">0.995801</me:pop>
        <me:pop ref="APC">-1.07354e-13</me:pop>
        <me:pop ref="Altamine1">4.59657e-11</me:pop>
        <me:pop ref="RC1.log">1.81518e-05</me:pop>
        <me:pop ref="Ring1.log">2.64687e-07</me:pop>
        <me:pop ref="Formamide1">0.00197061</me:pop>
        <me:pop ref="Formaldehyde.log">0.00221037</me:pop>
      </me:population>
      <me:population time="7.94328e-05" logTime="-4.1">
        <me:pop ref="CH2OO.log">0.994721</me:pop>
        <me:pop ref="APC">-1.07238e-13</me:pop>
        <me:pop ref="Altamine1">4.59157e-11</me:pop>
        <me:pop ref="RC1.log">1.81321e-05</me:pop>
        <me:pop ref="Ring1.log">3.32084e-07</me:pop>
        <me:pop ref="Formamide1">0.00247959</me:pop>
        <me:pop ref="Formaldehyde.log">0.00278127</me:pop>
      </me:population>
      <me:population time="0.0001" logTime="-4">
        <me:pop ref="CH2OO.log">0.993363</me:pop>
        <me:pop ref="APC">-1.07091e-13</me:pop>
        <me:pop ref="Altamine1">4.58529e-11</me:pop>
        <me:pop ref="RC1.log">1.81074e-05</me:pop>
        <me:pop ref="Ring1.log">4.16828e-07</me:pop>
        <me:pop ref="Formamide1">0.00311957</me:pop>
        <me:pop ref="Formaldehyde.log">0.00349912</me:pop>
      </me:population>
      <me:population time="0.000125893" logTime="-3.9">
        <me:pop ref="CH2OO.log">0.991656</me:pop>
        <me:pop ref="APC">-1.06907e-13</me:pop>
        <me:pop ref="Altamine1">4.5774e-11</me:pop>
        <me:pop ref="RC1.log">1.80763e-05</me:pop>
        <me:pop ref="Ring1.log">5.23349e-07</me:pop>
        <me:pop ref="Formamide1">0.00392401</me:pop>
        <me:pop ref="Formaldehyde.log">0.00440144</me:pop>
      </me:population>
      <me:population time="0.000158489" logTime="-3.8">
        <me:pop ref="CH2OO.log">0.989511</me:pop>
        <me:pop ref="APC">-1.06676e-13</me:pop>
        <me:pop ref="Altamine1">4.56748e-11</me:pop>
        <me:pop ref="RC1.log">1.80372e-05</me:pop>
        <me:pop ref="Ring1.log">6.57192e-07</me:pop>
        <me:pop ref="Formamide1">0.00493477</me:pop>
        <me:pop ref="Formaldehyde.log">0.00553518</me:pop>
      </me:population>
      <me:population time="0.000199526" logTime="-3.7">
        <me:pop ref="CH2OO.log">0.986818</me:pop>
        <me:pop ref="APC">-1.06386e-13</me:pop>
        <me:pop ref="Altamine1">4.55502e-11</me:pop>
        <me:pop ref="RC1.log">1.79881e-05</me:pop>
        <me:pop ref="Ring1.log">8.25278e-07</me:pop>
        <me:pop ref="Formamide1">0.00620414</me:pop>
        <me:pop ref="Formaldehyde.log">0.006959</me:pop>
      </me:population>
      <me:population time="0.000251189" logTime="-3.6">
        <me:pop ref="CH2OO.log">0.983438</me:pop>
        <me:pop ref="APC">-1.06021e-13</me:pop>
        <me:pop ref="Altamine1">4.53939e-11</me:pop>
        <me:pop ref="RC1.log">1.79265e-05</me:pop>
        <me:pop ref="Ring1.log">1.03624e-06</me:pop>
        <me:pop ref="Formamide1">0.00779727</me:pop>
        <me:pop ref="Formaldehyde.log">0.00874597</me:pop>
      </me:population>
      <me:population time="0.000316228" logTime="-3.5">
        <me:pop ref="CH2OO.log">0.979199</me:pop>
        <me:pop ref="APC">-1.05564e-13</me:pop>
        <me:pop ref="Altamine1">4.51979e-11</me:pop>
        <me:pop ref="RC1.log">1.78492e-05</me:pop>
        <me:pop ref="Ring1.log">1.30079e-06</me:pop>
        <me:pop ref="Formamide1">0.00979515</me:pop>
        <me:pop ref="Formaldehyde.log">0.0109869</me:pop>
      </me:population>
      <me:population time="0.000398107" logTime="-3.4">
        <me:pop ref="CH2OO.log">0.973888</me:pop>
        <me:pop ref="APC">-1.04992e-13</me:pop>
        <me:pop ref="Altamine1">4.49523e-11</me:pop>
        <me:pop ref="RC1.log">1.77524e-05</me:pop>
        <me:pop ref="Ring1.log">1.63222e-06</me:pop>
        <me:pop ref="Formamide1">0.0122981</me:pop>
        <me:pop ref="Formaldehyde.log">0.0137944</me:pop>
      </me:population>
      <me:population time="0.000501187" logTime="-3.3">
        <me:pop ref="CH2OO.log">0.967243</me:pop>
        <me:pop ref="APC">-1.04275e-13</me:pop>
        <me:pop ref="Altamine1">4.4645e-11</me:pop>
        <me:pop ref="RC1.log">1.76313e-05</me:pop>
        <me:pop ref="Ring1.log">2.04691e-06</me:pop>
        <me:pop ref="Formamide1">0.0154298</me:pop>
        <me:pop ref="Formaldehyde.log">0.0173072</me:pop>
      </me:population>
      <me:population time="0.000630957" logTime="-3.2">
        <me:pop ref="CH2OO.log">0.958943</me:pop>
        <me:pop ref="APC">-1.0338e-13</me:pop>
        <me:pop ref="Altamine1">4.42611e-11</me:pop>
        <me:pop ref="RC1.log">1.74799e-05</me:pop>
        <me:pop ref="Ring1.log">2.56496e-06</me:pop>
        <me:pop ref="Formamide1">0.019342</me:pop>
        <me:pop ref="Formaldehyde.log">0.0216954</me:pop>
      </me:population>
      <me:population time="0.000794328" logTime="-3.1">
        <me:pop ref="CH2OO.log">0.948594</me:pop>
        <me:pop ref="APC">-1.02265e-13</me:pop>
        <me:pop ref="Altamine1">4.37825e-11</me:pop>
        <me:pop ref="RC1.log">1.72913e-05</me:pop>
        <me:pop ref="Ring1.log">3.21082e-06</me:pop>
        <me:pop ref="Formamide1">0.0242195</me:pop>
        <me:pop ref="Formaldehyde.log">0.0271664</me:pop>
      </me:population>
      <me:population time="0.001" logTime="-3">
        <me:pop ref="CH2OO.log">0.935724</me:pop>
        <me:pop ref="APC">-1.00877e-13</me:pop>
        <me:pop ref="Altamine1">4.31873e-11</me:pop>
        <me:pop ref="RC1.log">1.70567e-05</me:pop>
        <me:pop ref="Ring1.log">4.01402e-06</me:pop>
        <me:pop ref="Formamide1">0.0302852</me:pop>
        <me:pop ref="Formaldehyde.log">0.03397</me:pop>
      </me:population>
      <me:population time="0.00125893" logTime="-2.9">
        <me:pop ref="CH2OO.log">0.91977</me:pop>
        <me:pop ref="APC">-9.91573e-14</me:pop>
        <me:pop ref="Altamine1">4.24494e-11</me:pop>
        <me:pop ref="RC1.log">1.67659e-05</me:pop>
        <me:pop ref="Ring1.log">5.0097e-06</me:pop>
        <me:pop ref="Formamide1">0.0378045</me:pop>
        <me:pop ref="Formaldehyde.log">0.0424042</me:pop>
      </me:population>
      <me:population time="0.00158489" logTime="-2.8">
        <me:pop ref="CH2OO.log">0.900071</me:pop>
        <me:pop ref="APC">-9.70336e-14</me:pop>
        <me:pop ref="Altamine1">4.15384e-11</me:pop>
        <me:pop ref="RC1.log">1.64068e-05</me:pop>
        <me:pop ref="Ring1.log">6.23909e-06</me:pop>
        <me:pop ref="Formamide1">0.0470887</me:pop>
        <me:pop ref="Formaldehyde.log">0.0528181</me:pop>
      </me:population>
      <me:population time="0.00199526" logTime="-2.7">
        <me:pop ref="CH2OO.log">0.87587</me:pop>
        <me:pop ref="APC">-9.44246e-14</me:pop>
        <me:pop ref="Altamine1">4.04192e-11</me:pop>
        <me:pop ref="RC1.log">1.59657e-05</me:pop>
        <me:pop ref="Ring1.log">7.74943e-06</me:pop>
        <me:pop ref="Formamide1">0.0584946</me:pop>
        <me:pop ref="Formaldehyde.log">0.0656118</me:pop>
      </me:population>
      <me:population time="0.00251189" logTime="-2.6">
        <me:pop ref="CH2OO.log">0.846326</me:pop>
        <me:pop ref="APC">-9.12396e-14</me:pop>
        <me:pop ref="Altamine1">3.90528e-11</me:pop>
        <me:pop ref="RC1.log">1.54271e-05</me:pop>
        <me:pop ref="Ring1.log">9.59323e-06</me:pop>
        <me:pop ref="Formamide1">0.0724188</me:pop>
        <me:pop ref="Formaldehyde.log">0.0812301</me:pop>
      </me:population>
      <me:population time="0.00316228" logTime="-2.5">
        <me:pop ref="CH2OO.log">0.810545</me:pop>
        <me:pop ref="APC">-8.73822e-14</me:pop>
        <me:pop ref="Altamine1">3.73981e-11</me:pop>
        <me:pop ref="RC1.log">1.47749e-05</me:pop>
        <me:pop ref="Ring1.log">1.18263e-05</me:pop>
        <me:pop ref="Formamide1">0.0892824</me:pop>
        <me:pop ref="Formaldehyde.log">0.100146</me:pop>
      </me:population>
      <me:population time="0.00398107" logTime="-2.4">
        <me:pop ref="CH2OO.log">0.767643</me:pop>
        <me:pop ref="APC">-8.27571e-14</me:pop>
        <me:pop ref="Altamine1">3.5414e-11</me:pop>
        <me:pop ref="RC1.log">1.39929e-05</me:pop>
        <me:pop ref="Ring1.log">1.45037e-05</me:pop>
        <me:pop ref="Formamide1">0.109502</me:pop>
        <me:pop ref="Formaldehyde.log">0.122826</me:pop>
      </me:population>
      <me:population time="0.00501187" logTime="-2.3">
        <me:pop ref="CH2OO.log">0.716847</me:pop>
        <me:pop ref="APC">-7.72809e-14</me:pop>
        <me:pop ref="Altamine1">3.30648e-11</me:pop>
        <me:pop ref="RC1.log">1.30669e-05</me:pop>
        <me:pop ref="Ring1.log">1.76739e-05</me:pop>
        <me:pop ref="Formamide1">0.133443</me:pop>
        <me:pop ref="Formaldehyde.log">0.149679</me:pop>
      </me:population>
      <me:population time="0.00630957" logTime="-2.2">
        <me:pop ref="CH2OO.log">0.65765</me:pop>
        <me:pop ref="APC">-7.0899e-14</me:pop>
        <me:pop ref="Altamine1">3.03271e-11</me:pop>
        <me:pop ref="RC1.log">1.19879e-05</me:pop>
        <me:pop ref="Ring1.log">2.13683e-05</me:pop>
        <me:pop ref="Formamide1">0.161343</me:pop>
        <me:pop ref="Formaldehyde.log">0.180974</me:pop>
      </me:population>
      <me:population time="0.00794328" logTime="-2.1">
        <me:pop ref="CH2OO.log">0.590025</me:pop>
        <me:pop ref="APC">-6.36087e-14</me:pop>
        <me:pop ref="Altamine1">2.71996e-11</me:pop>
        <me:pop ref="RC1.log">1.07552e-05</me:pop>
        <me:pop ref="Ring1.log">2.55887e-05</me:pop>
        <me:pop ref="Formamide1">0.193215</me:pop>
        <me:pop ref="Formaldehyde.log">0.216724</me:pop>
      </me:population>
      <me:population time="0.01" logTime="-2">
        <me:pop ref="CH2OO.log">0.514689</me:pop>
        <me:pop ref="APC">-5.54869e-14</me:pop>
        <me:pop ref="Altamine1">2.37155e-11</me:pop>
        <me:pop ref="RC1.log">9.38194e-06</me:pop>
        <me:pop ref="Ring1.log">3.02903e-05</me:pop>
        <me:pop ref="Formamide1">0.228721</me:pop>
        <me:pop ref="Formaldehyde.log">0.25655</me:pop>
      </me:population>
      <me:population time="0.0125893" logTime="-1.9">
        <me:pop ref="CH2OO.log">0.43337</me:pop>
        <me:pop ref="APC">-4.67202e-14</me:pop>
        <me:pop ref="Altamine1">1.99547e-11</me:pop>
        <me:pop ref="RC1.log">7.89962e-06</me:pop>
        <me:pop ref="Ring1.log">3.53653e-05</me:pop>
        <me:pop ref="Formamide1">0.267047</me:pop>
        <me:pop ref="Formaldehyde.log">0.299539</me:pop>
      </me:population>
      <me:population time="0.0158489" logTime="-1.8">
        <me:pop ref="CH2OO.log">0.349007</me:pop>
        <me:pop ref="APC">-3.76253e-14</me:pop>
        <me:pop ref="Altamine1">1.60532e-11</me:pop>
        <me:pop ref="RC1.log">6.36183e-06</me:pop>
        <me:pop ref="Ring1.log">4.06303e-05</me:pop>
        <me:pop ref="Formamide1">0.306808</me:pop>
        <me:pop ref="Formaldehyde.log">0.344138</me:pop>
      </me:population>
      <me:population time="0.0199526" logTime="-1.7">
        <me:pop ref="CH2OO.log">0.265745</me:pop>
        <me:pop ref="APC">-2.86491e-14</me:pop>
        <me:pop ref="Altamine1">1.22025e-11</me:pop>
        <me:pop ref="RC1.log">4.84409e-06</me:pop>
        <me:pop ref="Ring1.log">4.58267e-05</me:pop>
        <me:pop ref="Formamide1">0.34605</me:pop>
        <me:pop ref="Formaldehyde.log">0.388155</me:pop>
      </me:population>
      <me:population time="0.0251189" logTime="-1.6">
        <me:pop ref="CH2OO.log">0.188558</me:pop>
        <me:pop ref="APC">-2.03279e-14</me:pop>
        <me:pop ref="Altamine1">8.63281e-12</me:pop>
        <me:pop ref="RC1.log">3.43711e-06</me:pop>
        <me:pop ref="Ring1.log">5.06438e-05</me:pop>
        <me:pop ref="Formamide1">0.382428</me:pop>
        <me:pop ref="Formaldehyde.log">0.428959</me:pop>
      </me:population>
      <me:population time="0.0316228" logTime="-1.5">
        <me:pop ref="CH2OO.log">0.122417</me:pop>
        <me:pop ref="APC">-1.31974e-14</me:pop>
        <me:pop ref="Altamine1">5.57395e-12</me:pop>
        <me:pop ref="RC1.log">2.23146e-06</me:pop>
        <me:pop ref="Ring1.log">5.47716e-05</me:pop>
        <me:pop ref="Formamide1">0.413601</me:pop>
        <me:pop ref="Formaldehyde.log">0.463925</me:pop>
      </me:population>
      <me:population time="0.0398107" logTime="-1.4">
        <me:pop ref="CH2OO.log">0.0710663</me:pop>
        <me:pop ref="APC">-7.66142e-15</me:pop>
        <me:pop ref="Altamine1">3.19911e-12</me:pop>
        <me:pop ref="RC1.log">1.29542e-06</me:pop>
        <me:pop ref="Ring1.log">5.79763e-05</me:pop>
        <me:pop ref="Formamide1">0.437803</me:pop>
        <me:pop ref="Formaldehyde.log">0.491071</me:pop>
      </me:population>
      <me:population time="0.0501187" logTime="-1.3">
        <me:pop ref="CH2OO.log">0.035837</me:pop>
        <me:pop ref="APC">-3.86347e-15</me:pop>
        <me:pop ref="Altamine1">1.56985e-12</me:pop>
        <me:pop ref="RC1.log">6.5325e-07</me:pop>
        <me:pop ref="Ring1.log">6.01749e-05</me:pop>
        <me:pop ref="Formamide1">0.454407</me:pop>
        <me:pop ref="Formaldehyde.log">0.509695</me:pop>
      </me:population>
      <me:population time="0.0630957" logTime="-1.2">
        <me:pop ref="CH2OO.log">0.0151361</me:pop>
        <me:pop ref="APC">-1.63177e-15</me:pop>
        <me:pop ref="Altamine1">6.12481e-13</me:pop>
        <me:pop ref="RC1.log">2.75906e-07</me:pop>
        <me:pop ref="Ring1.log">6.14669e-05</me:pop>
        <me:pop ref="Formamide1">0.464163</me:pop>
        <me:pop ref="Formaldehyde.log">0.520639</me:pop>
      </me:population>
      <me:population time="0.0794328" logTime="-1.1">
        <me:pop ref="CH2OO.log">0.00511417</me:pop>
        <me:pop ref="APC">-5.51342e-16</me:pop>
        <me:pop ref="Altamine1">1.48993e-13</me:pop>
        <me:pop ref="RC1.log">9.32229e-08</me:pop>
        <me:pop ref="Ring1.log">6.20923e-05</me:pop>
        <me:pop ref="Formamide1">0.468887</me:pop>
        <me:pop ref="Formaldehyde.log">0.525937</me:pop>
      </me:population>
      <me:population time="0.1" logTime="-1">
        <me:pop ref="CH2OO.log">0.00130473</me:pop>
        <me:pop ref="APC">-1.40659e-16</me:pop>
        <me:pop ref="Altamine1">-2.71834e-14</me:pop>
        <me:pop ref="RC1.log">2.37831e-08</me:pop>
        <me:pop ref="Ring1.log">6.23301e-05</me:pop>
        <me:pop ref="Formamide1">0.470682</me:pop>
        <me:pop ref="Formaldehyde.log">0.527951</me:pop>
      </me:population>
      <me:population time="0.125893" logTime="-0.9">
        <me:pop ref="CH2OO.log">0.0002337</me:pop>
        <me:pop ref="APC">-2.51944e-17</me:pop>
        <me:pop ref="Altamine1">-7.67158e-14</me:pop>
        <me:pop ref="RC1.log">4.25996e-09</me:pop>
        <me:pop ref="Ring1.log">6.23969e-05</me:pop>
        <me:pop ref="Formamide1">0.471187</me:pop>
        <me:pop ref="Formaldehyde.log">0.528517</me:pop>
      </me:population>
      <me:population time="0.158489" logTime="-0.8">
        <me:pop ref="CH2OO.log">2.68172e-05</me:pop>
        <me:pop ref="APC">-2.89107e-18</me:pop>
        <me:pop ref="Altamine1">-8.62835e-14</me:pop>
        <me:pop ref="RC1.log">4.88833e-10</me:pop>
        <me:pop ref="Ring1.log">6.24098e-05</me:pop>
        <me:pop ref="Formamide1">0.471284</me:pop>
        <me:pop ref="Formaldehyde.log">0.528626</me:pop>
      </me:population>
      <me:population time="0.199526" logTime="-0.7">
        <me:pop ref="CH2OO.log">1.75677e-06</me:pop>
        <me:pop ref="APC">-1.89392e-19</me:pop>
        <me:pop ref="Altamine1">-8.74425e-14</me:pop>
        <me:pop ref="RC1.log">3.2023e-11</me:pop>
        <me:pop ref="Ring1.log">6.24114e-05</me:pop>
        <me:pop ref="Formamide1">0.471296</me:pop>
        <me:pop ref="Formaldehyde.log">0.52864</me:pop>
      </me:population>
      <me:population time="0.251189" logTime="-0.6">
        <me:pop ref="CH2OO.log">5.68234e-08</me:pop>
        <me:pop ref="APC">-6.12595e-21</me:pop>
        <me:pop ref="Altamine1">-8.75211e-14</me:pop>
        <me:pop ref="RC1.log">1.0358e-12</me:pop>
        <me:pop ref="Ring1.log">6.24115e-05</me:pop>
        <me:pop ref="Formamide1">0.471297</me:pop>
        <me:pop ref="Formaldehyde.log">0.52864</me:pop>
      </me:population>
      <me:population time="0.316228" logTime="-0.5">
        <me:pop ref="CH2OO.log">7.55949e-10</me:pop>
        <me:pop ref="APC">-8.14963e-23</me:pop>
        <me:pop ref="Altamine1">-8.75237e-14</me:pop>
        <me:pop ref="RC1.log">1.37797e-14</me:pop>
        <me:pop ref="Ring1.log">6.24115e-05</me:pop>
        <me:pop ref="Formamide1">0.471297</me:pop>
        <me:pop ref="Formaldehyde.log">0.528641</me:pop>
      </me:population>
      <me:population time="0.398107" logTime="-0.4">
        <me:pop ref="CH2OO.log">3.28628e-12</me:pop>
        <me:pop ref="APC">-3.54283e-25</me:pop>
        <me:pop ref="Altamine1">-8.75238e-14</me:pop>
        <me:pop ref="RC1.log">5.99035e-17</me:pop>
        <me:pop ref="Ring1.log">6.24115e-05</me:pop>
        <me:pop ref="Formamide1">0.471297</me:pop>
        <me:pop ref="Formaldehyde.log">0.528641</me:pop>
      </me:population>
      <me:population time="0.501187" logTime="-0.3">
        <me:pop ref="CH2OO.log">3.49453e-15</me:pop>
        <me:pop ref="APC">-3.76734e-28</me:pop>
        <me:pop ref="Altamine1">-8.75238e-14</me:pop>
        <me:pop ref="RC1.log">6.36996e-20</me:pop>
        <me:pop ref="Ring1.log">6.24115e-05</me:pop>
        <me:pop ref="Formamide1">0.471297</me:pop>
        <me:pop ref="Formaldehyde.log">0.528641</me:pop>
      </me:population>
      <me:population time="0.630957" logTime="-0.2">
        <me:pop ref="CH2OO.log">6.31259e-19</me:pop>
        <me:pop ref="APC">-6.8141e-32</me:pop>
        <me:pop ref="Altamine1">-8.75238e-14</me:pop>
        <me:pop ref="RC1.log">1.15068e-23</me:pop>
        <me:pop ref="Ring1.log">6.24115e-05</me:pop>
        <me:pop ref="Formamide1">0.471297</me:pop>
        <me:pop ref="Formaldehyde.log">0.528641</me:pop>
      </me:population>
      <me:population time="0.794328" logTime="-0.1">
        <me:pop ref="CH2OO.log">1.22411e-23</me:pop>
        <me:pop ref="APC">-8.83659e-35</me:pop>
        <me:pop ref="Altamine1">-8.75238e-14</me:pop>
        <me:pop ref="RC1.log">2.23135e-28</me:pop>
        <me:pop ref="Ring1.log">6.24115e-05</me:pop>
        <me:pop ref="Formamide1">0.471297</me:pop>
        <me:pop ref="Formaldehyde.log">0.528641</me:pop>
      </me:population>
      <me:population time="1" logTime="0">
        <me:pop ref="CH2OO.log">1.42981e-29</me:pop>
        <me:pop ref="APC">-8.70462e-35</me:pop>
        <me:pop ref="Altamine1">-8.75238e-14</me:pop>
        <me:pop ref="RC1.log">2.6063e-34</me:pop>
        <me:pop ref="Ring1.log">6.24115e-05</me:pop>
        <me:pop ref="Formamide1">0.471297</me:pop>
        <me:pop ref="Formaldehyde.log">0.528641</me:pop>
      </me:population>
      <me:population time="1.25893" logTime="0.1">
        <me:pop ref="CH2OO.log">4.86012e-37</me:pop>
        <me:pop ref="APC">-8.70462e-35</me:pop>
        <me:pop ref="Altamine1">-8.75238e-14</me:pop>
        <me:pop ref="RC1.log">8.85921e-42</me:pop>
        <me:pop ref="Ring1.log">6.24115e-05</me:pop>
        <me:pop ref="Formamide1">0.471297</me:pop>
        <me:pop ref="Formaldehyde.log">0.528641</me:pop>
      </me:population>
      <me:population time="1.58489" logTime="0.2">
        <me:pop ref="CH2OO.log">5.91435e-44</me:pop>
        <me:pop ref="APC">-8.70462e-35</me:pop>
        <me:pop ref="Altamine1">-8.75238e-14</me:pop>
        <me:pop ref="RC1.log">1.1891e-48</me:pop>
        <me:pop ref="Ring1.log">6.24115e-05</me:pop>
        <me:pop ref="Formamide1">0.471297</me:pop>
        <me:pop ref="Formaldehyde.log">0.528641</me:pop>
      </me:population>
      <me:population time="1.99526" logTime="0.3">
        <me:pop ref="CH2OO.log">5.89511e-44</me:pop>
        <me:pop ref="APC">-8.70462e-35</me:pop>
        <me:pop ref="Altamine1">-8.75238e-14</me:pop>
        <me:pop ref="RC1.log">1.1856e-48</me:pop>
        <me:pop ref="Ring1.log">6.24115e-05</me:pop>
        <me:pop ref="Formamide1">0.471297</me:pop>
        <me:pop ref="Formaldehyde.log">0.528641</me:pop>
      </me:population>
      <me:population time="2.51189" logTime="0.4">
        <me:pop ref="CH2OO.log">5.89511e-44</me:pop>
        <me:pop ref="APC">-8.70462e-35</me:pop>
        <me:pop ref="Altamine1">-8.75238e-14</me:pop>
        <me:pop ref="RC1.log">1.1856e-48</me:pop>
        <me:pop ref="Ring1.log">6.24115e-05</me:pop>
        <me:pop ref="Formamide1">0.471297</me:pop>
        <me:pop ref="Formaldehyde.log">0.528641</me:pop>
      </me:population>
      <me:population time="3.16228" logTime="0.5">
        <me:pop ref="CH2OO.log">5.89511e-44</me:pop>
        <me:pop ref="APC">-8.70462e-35</me:pop>
        <me:pop ref="Altamine1">-8.75238e-14</me:pop>
        <me:pop ref="RC1.log">1.1856e-48</me:pop>
        <me:pop ref="Ring1.log">6.24115e-05</me:pop>
        <me:pop ref="Formamide1">0.471297</me:pop>
        <me:pop ref="Formaldehyde.log">0.528641</me:pop>
      </me:population>
      <me:population time="3.98107" logTime="0.6">
        <me:pop ref="CH2OO.log">5.89511e-44</me:pop>
        <me:pop ref="APC">-8.70462e-35</me:pop>
        <me:pop ref="Altamine1">-8.75238e-14</me:pop>
        <me:pop ref="RC1.log">1.1856e-48</me:pop>
        <me:pop ref="Ring1.log">6.24115e-05</me:pop>
        <me:pop ref="Formamide1">0.471297</me:pop>
        <me:pop ref="Formaldehyde.log">0.528641</me:pop>
      </me:population>
      <me:population time="5.01187" logTime="0.7">
        <me:pop ref="CH2OO.log">5.89511e-44</me:pop>
        <me:pop ref="APC">-8.70462e-35</me:pop>
        <me:pop ref="Altamine1">-8.75238e-14</me:pop>
        <me:pop ref="RC1.log">1.1856e-48</me:pop>
        <me:pop ref="Ring1.log">6.24115e-05</me:pop>
        <me:pop ref="Formamide1">0.471297</me:pop>
        <me:pop ref="Formaldehyde.log">0.528641</me:pop>
      </me:population>
      <me:population time="6.30957" logTime="0.8">
        <me:pop ref="CH2OO.log">5.89511e-44</me:pop>
        <me:pop ref="APC">-8.70462e-35</me:pop>
        <me:pop ref="Altamine1">-8.75238e-14</me:pop>
        <me:pop ref="RC1.log">1.1856e-48</me:pop>
        <me:pop ref="Ring1.log">6.24115e-05</me:pop>
        <me:pop ref="Formamide1">0.471297</me:pop>
        <me:pop ref="Formaldehyde.log">0.528641</me:pop>
      </me:population>
      <me:population time="7.94328" logTime="0.9">
        <me:pop ref="CH2OO.log">5.89511e-44</me:pop>
        <me:pop ref="APC">-8.70462e-35</me:pop>
        <me:pop ref="Altamine1">-8.75238e-14</me:pop>
        <me:pop ref="RC1.log">1.1856e-48</me:pop>
        <me:pop ref="Ring1.log">6.24115e-05</me:pop>
        <me:pop ref="Formamide1">0.471297</me:pop>
        <me:pop ref="Formaldehyde.log">0.528641</me:pop>
      </me:population>
      <me:population time="10" logTime="1">
        <me:pop ref="CH2OO.log">5.89511e-44</me:pop>
        <me:pop ref="APC">-8.70462e-35</me:pop>
        <me:pop ref="Altamine1">-8.75238e-14</me:pop>
        <me:pop ref="RC1.log">1.1856e-48</me:pop>
        <me:pop ref="Ring1.log">6.24115e-05</me:pop>
        <me:pop ref="Formamide1">0.471297</me:pop>
        <me:pop ref="Formaldehyde.log">0.528641</me:pop>
      </me:population>
      <me:population time="12.5893" logTime="1.1">
        <me:pop ref="CH2OO.log">5.89511e-44</me:pop>
        <me:pop ref="APC">-8.70462e-35</me:pop>
        <me:pop ref="Altamine1">-8.75238e-14</me:pop>
        <me:pop ref="RC1.log">1.1856e-48</me:pop>
        <me:pop ref="Ring1.log">6.24115e-05</me:pop>
        <me:pop ref="Formamide1">0.471297</me:pop>
        <me:pop ref="Formaldehyde.log">0.528641</me:pop>
      </me:population>
      <me:population time="15.8489" logTime="1.2">
        <me:pop ref="CH2OO.log">5.89511e-44</me:pop>
        <me:pop ref="APC">-8.70462e-35</me:pop>
        <me:pop ref="Altamine1">-8.75238e-14</me:pop>
        <me:pop ref="RC1.log">1.1856e-48</me:pop>
        <me:pop ref="Ring1.log">6.24115e-05</me:pop>
        <me:pop ref="Formamide1">0.471297</me:pop>
        <me:pop ref="Formaldehyde.log">0.528641</me:pop>
      </me:population>
      <me:population time="19.9526" logTime="1.3">
        <me:pop ref="CH2OO.log">5.89511e-44</me:pop>
        <me:pop ref="APC">-8.70462e-35</me:pop>
        <me:pop ref="Altamine1">-8.75238e-14</me:pop>
        <me:pop ref="RC1.log">1.1856e-48</me:pop>
        <me:pop ref="Ring1.log">6.24115e-05</me:pop>
        <me:pop ref="Formamide1">0.471297</me:pop>
        <me:pop ref="Formaldehyde.log">0.528641</me:pop>
      </me:population>
      <me:population time="25.1189" logTime="1.4">
        <me:pop ref="CH2OO.log">5.89511e-44</me:pop>
        <me:pop ref="APC">-8.70462e-35</me:pop>
        <me:pop ref="Altamine1">-8.75238e-14</me:pop>
        <me:pop ref="RC1.log">1.1856e-48</me:pop>
        <me:pop ref="Ring1.log">6.24115e-05</me:pop>
        <me:pop ref="Formamide1">0.471297</me:pop>
        <me:pop ref="Formaldehyde.log">0.528641</me:pop>
      </me:population>
      <me:population time="31.6228" logTime="1.5">
        <me:pop ref="CH2OO.log">5.89511e-44</me:pop>
        <me:pop ref="APC">-8.70462e-35</me:pop>
        <me:pop ref="Altamine1">-8.75238e-14</me:pop>
        <me:pop ref="RC1.log">1.1856e-48</me:pop>
        <me:pop ref="Ring1.log">6.24115e-05</me:pop>
        <me:pop ref="Formamide1">0.471297</me:pop>
        <me:pop ref="Formaldehyde.log">0.528641</me:pop>
      </me:population>
      <me:population time="39.8107" logTime="1.6">
        <me:pop ref="CH2OO.log">5.89511e-44</me:pop>
        <me:pop ref="APC">-8.70462e-35</me:pop>
        <me:pop ref="Altamine1">-8.75238e-14</me:pop>
        <me:pop ref="RC1.log">1.1856e-48</me:pop>
        <me:pop ref="Ring1.log">6.24115e-05</me:pop>
        <me:pop ref="Formamide1">0.471297</me:pop>
        <me:pop ref="Formaldehyde.log">0.528641</me:pop>
      </me:population>
      <me:population time="50.1187" logTime="1.7">
        <me:pop ref="CH2OO.log">5.89511e-44</me:pop>
        <me:pop ref="APC">-8.70462e-35</me:pop>
        <me:pop ref="Altamine1">-8.75238e-14</me:pop>
        <me:pop ref="RC1.log">1.1856e-48</me:pop>
        <me:pop ref="Ring1.log">6.24115e-05</me:pop>
        <me:pop ref="Formamide1">0.471297</me:pop>
        <me:pop ref="Formaldehyde.log">0.528641</me:pop>
      </me:population>
      <me:population time="63.0957" logTime="1.8">
        <me:pop ref="CH2OO.log">5.89511e-44</me:pop>
        <me:pop ref="APC">-8.70462e-35</me:pop>
        <me:pop ref="Altamine1">-8.75238e-14</me:pop>
        <me:pop ref="RC1.log">1.1856e-48</me:pop>
        <me:pop ref="Ring1.log">6.24115e-05</me:pop>
        <me:pop ref="Formamide1">0.471297</me:pop>
        <me:pop ref="Formaldehyde.log">0.528641</me:pop>
      </me:population>
      <me:population time="79.4328" logTime="1.9">
        <me:pop ref="CH2OO.log">5.89511e-44</me:pop>
        <me:pop ref="APC">-8.70462e-35</me:pop>
        <me:pop ref="Altamine1">-8.75238e-14</me:pop>
        <me:pop ref="RC1.log">1.1856e-48</me:pop>
        <me:pop ref="Ring1.log">6.24115e-05</me:pop>
        <me:pop ref="Formamide1">0.471297</me:pop>
        <me:pop ref="Formaldehyde.log">0.528641</me:pop>
      </me:population>
      <me:population time="100" logTime="2">
        <me:pop ref="CH2OO.log">5.89511e-44</me:pop>
        <me:pop ref="APC">-8.70462e-35</me:pop>
        <me:pop ref="Altamine1">-8.75238e-14</me:pop>
        <me:pop ref="RC1.log">1.1856e-48</me:pop>
        <me:pop ref="Ring1.log">6.24115e-05</me:pop>
        <me:pop ref="Formamide1">0.471297</me:pop>
        <me:pop ref="Formaldehyde.log">0.528641</me:pop>
      </me:population>
      <me:population time="125.893" logTime="2.1">
        <me:pop ref="CH2OO.log">5.89511e-44</me:pop>
        <me:pop ref="APC">-8.70462e-35</me:pop>
        <me:pop ref="Altamine1">-8.75238e-14</me:pop>
        <me:pop ref="RC1.log">1.1856e-48</me:pop>
        <me:pop ref="Ring1.log">6.24115e-05</me:pop>
        <me:pop ref="Formamide1">0.471297</me:pop>
        <me:pop ref="Formaldehyde.log">0.528641</me:pop>
      </me:population>
      <me:population time="158.489" logTime="2.2">
        <me:pop ref="CH2OO.log">5.89511e-44</me:pop>
        <me:pop ref="APC">-8.70462e-35</me:pop>
        <me:pop ref="Altamine1">-8.75238e-14</me:pop>
        <me:pop ref="RC1.log">1.1856e-48</me:pop>
        <me:pop ref="Ring1.log">6.24115e-05</me:pop>
        <me:pop ref="Formamide1">0.471297</me:pop>
        <me:pop ref="Formaldehyde.log">0.528641</me:pop>
      </me:population>
      <me:population time="199.526" logTime="2.3">
        <me:pop ref="CH2OO.log">5.89511e-44</me:pop>
        <me:pop ref="APC">-8.70462e-35</me:pop>
        <me:pop ref="Altamine1">-8.75238e-14</me:pop>
        <me:pop ref="RC1.log">1.1856e-48</me:pop>
        <me:pop ref="Ring1.log">6.24115e-05</me:pop>
        <me:pop ref="Formamide1">0.471297</me:pop>
        <me:pop ref="Formaldehyde.log">0.528641</me:pop>
      </me:population>
      <me:population time="251.189" logTime="2.4">
        <me:pop ref="CH2OO.log">5.89511e-44</me:pop>
        <me:pop ref="APC">-8.70462e-35</me:pop>
        <me:pop ref="Altamine1">-8.75238e-14</me:pop>
        <me:pop ref="RC1.log">1.1856e-48</me:pop>
        <me:pop ref="Ring1.log">6.24115e-05</me:pop>
        <me:pop ref="Formamide1">0.471297</me:pop>
        <me:pop ref="Formaldehyde.log">0.528641</me:pop>
      </me:population>
      <me:population time="316.228" logTime="2.5">
        <me:pop ref="CH2OO.log">5.89511e-44</me:pop>
        <me:pop ref="APC">-8.70462e-35</me:pop>
        <me:pop ref="Altamine1">-8.75238e-14</me:pop>
        <me:pop ref="RC1.log">1.1856e-48</me:pop>
        <me:pop ref="Ring1.log">6.24115e-05</me:pop>
        <me:pop ref="Formamide1">0.471297</me:pop>
        <me:pop ref="Formaldehyde.log">0.528641</me:pop>
      </me:population>
      <me:population time="398.107" logTime="2.6">
        <me:pop ref="CH2OO.log">5.89511e-44</me:pop>
        <me:pop ref="APC">-8.70462e-35</me:pop>
        <me:pop ref="Altamine1">-8.75238e-14</me:pop>
        <me:pop ref="RC1.log">1.1856e-48</me:pop>
        <me:pop ref="Ring1.log">6.24115e-05</me:pop>
        <me:pop ref="Formamide1">0.471297</me:pop>
        <me:pop ref="Formaldehyde.log">0.528641</me:pop>
      </me:population>
      <me:population time="501.187" logTime="2.7">
        <me:pop ref="CH2OO.log">5.89511e-44</me:pop>
        <me:pop ref="APC">-8.70462e-35</me:pop>
        <me:pop ref="Altamine1">-8.75238e-14</me:pop>
        <me:pop ref="RC1.log">1.1856e-48</me:pop>
        <me:pop ref="Ring1.log">6.24115e-05</me:pop>
        <me:pop ref="Formamide1">0.471297</me:pop>
        <me:pop ref="Formaldehyde.log">0.528641</me:pop>
      </me:population>
      <me:population time="630.957" logTime="2.8">
        <me:pop ref="CH2OO.log">5.89511e-44</me:pop>
        <me:pop ref="APC">-8.70462e-35</me:pop>
        <me:pop ref="Altamine1">-8.75238e-14</me:pop>
        <me:pop ref="RC1.log">1.1856e-48</me:pop>
        <me:pop ref="Ring1.log">6.24115e-05</me:pop>
        <me:pop ref="Formamide1">0.471297</me:pop>
        <me:pop ref="Formaldehyde.log">0.528641</me:pop>
      </me:population>
      <me:population time="794.328" logTime="2.9">
        <me:pop ref="CH2OO.log">5.89511e-44</me:pop>
        <me:pop ref="APC">-8.70462e-35</me:pop>
        <me:pop ref="Altamine1">-8.75238e-14</me:pop>
        <me:pop ref="RC1.log">1.1856e-48</me:pop>
        <me:pop ref="Ring1.log">6.24115e-05</me:pop>
        <me:pop ref="Formamide1">0.471297</me:pop>
        <me:pop ref="Formaldehyde.log">0.528641</me:pop>
      </me:population>
      <me:population time="1000" logTime="3">
        <me:pop ref="CH2OO.log">5.89511e-44</me:pop>
        <me:pop ref="APC">-8.70462e-35</me:pop>
        <me:pop ref="Altamine1">-8.75238e-14</me:pop>
        <me:pop ref="RC1.log">1.1856e-48</me:pop>
        <me:pop ref="Ring1.log">6.24115e-05</me:pop>
        <me:pop ref="Formamide1">0.471297</me:pop>
        <me:pop ref="Formaldehyde.log">0.528641</me:pop>
      </me:population>
      <me:population time="1258.93" logTime="3.1">
        <me:pop ref="CH2OO.log">5.89511e-44</me:pop>
        <me:pop ref="APC">-8.70462e-35</me:pop>
        <me:pop ref="Altamine1">-8.75238e-14</me:pop>
        <me:pop ref="RC1.log">1.1856e-48</me:pop>
        <me:pop ref="Ring1.log">6.24115e-05</me:pop>
        <me:pop ref="Formamide1">0.471297</me:pop>
        <me:pop ref="Formaldehyde.log">0.528641</me:pop>
      </me:population>
      <me:population time="1584.89" logTime="3.2">
        <me:pop ref="CH2OO.log">5.89511e-44</me:pop>
        <me:pop ref="APC">-8.70462e-35</me:pop>
        <me:pop ref="Altamine1">-8.75238e-14</me:pop>
        <me:pop ref="RC1.log">1.1856e-48</me:pop>
        <me:pop ref="Ring1.log">6.24115e-05</me:pop>
        <me:pop ref="Formamide1">0.471297</me:pop>
        <me:pop ref="Formaldehyde.log">0.528641</me:pop>
      </me:population>
      <me:population time="1995.26" logTime="3.3">
        <me:pop ref="CH2OO.log">5.89511e-44</me:pop>
        <me:pop ref="APC">-8.70462e-35</me:pop>
        <me:pop ref="Altamine1">-8.75238e-14</me:pop>
        <me:pop ref="RC1.log">1.1856e-48</me:pop>
        <me:pop ref="Ring1.log">6.24115e-05</me:pop>
        <me:pop ref="Formamide1">0.471297</me:pop>
        <me:pop ref="Formaldehyde.log">0.528641</me:pop>
      </me:population>
      <me:population time="2511.89" logTime="3.4">
        <me:pop ref="CH2OO.log">5.89511e-44</me:pop>
        <me:pop ref="APC">-8.70462e-35</me:pop>
        <me:pop ref="Altamine1">-8.75238e-14</me:pop>
        <me:pop ref="RC1.log">1.1856e-48</me:pop>
        <me:pop ref="Ring1.log">6.24115e-05</me:pop>
        <me:pop ref="Formamide1">0.471297</me:pop>
        <me:pop ref="Formaldehyde.log">0.528641</me:pop>
      </me:population>
      <me:population time="3162.28" logTime="3.5">
        <me:pop ref="CH2OO.log">5.89511e-44</me:pop>
        <me:pop ref="APC">-8.70462e-35</me:pop>
        <me:pop ref="Altamine1">-8.75238e-14</me:pop>
        <me:pop ref="RC1.log">1.1856e-48</me:pop>
        <me:pop ref="Ring1.log">6.24115e-05</me:pop>
        <me:pop ref="Formamide1">0.471297</me:pop>
        <me:pop ref="Formaldehyde.log">0.528641</me:pop>
      </me:population>
      <me:population time="3981.07" logTime="3.6">
        <me:pop ref="CH2OO.log">5.89511e-44</me:pop>
        <me:pop ref="APC">-8.70462e-35</me:pop>
        <me:pop ref="Altamine1">-8.75238e-14</me:pop>
        <me:pop ref="RC1.log">1.1856e-48</me:pop>
        <me:pop ref="Ring1.log">6.24115e-05</me:pop>
        <me:pop ref="Formamide1">0.471297</me:pop>
        <me:pop ref="Formaldehyde.log">0.528641</me:pop>
      </me:population>
      <me:population time="5011.87" logTime="3.7">
        <me:pop ref="CH2OO.log">5.89511e-44</me:pop>
        <me:pop ref="APC">-8.70462e-35</me:pop>
        <me:pop ref="Altamine1">-8.75238e-14</me:pop>
        <me:pop ref="RC1.log">1.1856e-48</me:pop>
        <me:pop ref="Ring1.log">6.24115e-05</me:pop>
        <me:pop ref="Formamide1">0.471297</me:pop>
        <me:pop ref="Formaldehyde.log">0.528641</me:pop>
      </me:population>
      <me:population time="6309.57" logTime="3.8">
        <me:pop ref="CH2OO.log">5.89511e-44</me:pop>
        <me:pop ref="APC">-8.70462e-35</me:pop>
        <me:pop ref="Altamine1">-8.75238e-14</me:pop>
        <me:pop ref="RC1.log">1.1856e-48</me:pop>
        <me:pop ref="Ring1.log">6.24115e-05</me:pop>
        <me:pop ref="Formamide1">0.471297</me:pop>
        <me:pop ref="Formaldehyde.log">0.528641</me:pop>
      </me:population>
      <me:population time="7943.28" logTime="3.9">
        <me:pop ref="CH2OO.log">5.89511e-44</me:pop>
        <me:pop ref="APC">-8.70462e-35</me:pop>
        <me:pop ref="Altamine1">-8.75238e-14</me:pop>
        <me:pop ref="RC1.log">1.1856e-48</me:pop>
        <me:pop ref="Ring1.log">6.24115e-05</me:pop>
        <me:pop ref="Formamide1">0.471297</me:pop>
        <me:pop ref="Formaldehyde.log">0.528641</me:pop>
      </me:population>
      <me:population time="10000" logTime="4">
        <me:pop ref="CH2OO.log">5.89511e-44</me:pop>
        <me:pop ref="APC">-8.70462e-35</me:pop>
        <me:pop ref="Altamine1">-8.75238e-14</me:pop>
        <me:pop ref="RC1.log">1.1856e-48</me:pop>
        <me:pop ref="Ring1.log">6.24115e-05</me:pop>
        <me:pop ref="Formamide1">0.471297</me:pop>
        <me:pop ref="Formaldehyde.log">0.528641</me:pop>
      </me:population>
      <me:population time="12589.3" logTime="4.1">
        <me:pop ref="CH2OO.log">5.89511e-44</me:pop>
        <me:pop ref="APC">-8.70462e-35</me:pop>
        <me:pop ref="Altamine1">-8.75238e-14</me:pop>
        <me:pop ref="RC1.log">1.1856e-48</me:pop>
        <me:pop ref="Ring1.log">6.24115e-05</me:pop>
        <me:pop ref="Formamide1">0.471297</me:pop>
        <me:pop ref="Formaldehyde.log">0.528641</me:pop>
      </me:population>
      <me:population time="15848.9" logTime="4.2">
        <me:pop ref="CH2OO.log">5.89511e-44</me:pop>
        <me:pop ref="APC">-8.70462e-35</me:pop>
        <me:pop ref="Altamine1">-8.75238e-14</me:pop>
        <me:pop ref="RC1.log">1.1856e-48</me:pop>
        <me:pop ref="Ring1.log">6.24115e-05</me:pop>
        <me:pop ref="Formamide1">0.471297</me:pop>
        <me:pop ref="Formaldehyde.log">0.528641</me:pop>
      </me:population>
      <me:population time="19952.6" logTime="4.3">
        <me:pop ref="CH2OO.log">5.89511e-44</me:pop>
        <me:pop ref="APC">-8.70462e-35</me:pop>
        <me:pop ref="Altamine1">-8.75238e-14</me:pop>
        <me:pop ref="RC1.log">1.1856e-48</me:pop>
        <me:pop ref="Ring1.log">6.24115e-05</me:pop>
        <me:pop ref="Formamide1">0.471297</me:pop>
        <me:pop ref="Formaldehyde.log">0.528641</me:pop>
      </me:population>
      <me:population time="25118.9" logTime="4.4">
        <me:pop ref="CH2OO.log">5.89511e-44</me:pop>
        <me:pop ref="APC">-8.70462e-35</me:pop>
        <me:pop ref="Altamine1">-8.75238e-14</me:pop>
        <me:pop ref="RC1.log">1.1856e-48</me:pop>
        <me:pop ref="Ring1.log">6.24115e-05</me:pop>
        <me:pop ref="Formamide1">0.471297</me:pop>
        <me:pop ref="Formaldehyde.log">0.528641</me:pop>
      </me:population>
      <me:population time="31622.8" logTime="4.5">
        <me:pop ref="CH2OO.log">5.89511e-44</me:pop>
        <me:pop ref="APC">-8.70462e-35</me:pop>
        <me:pop ref="Altamine1">-8.75238e-14</me:pop>
        <me:pop ref="RC1.log">1.1856e-48</me:pop>
        <me:pop ref="Ring1.log">6.24115e-05</me:pop>
        <me:pop ref="Formamide1">0.471297</me:pop>
        <me:pop ref="Formaldehyde.log">0.528641</me:pop>
      </me:population>
      <me:population time="39810.7" logTime="4.6">
        <me:pop ref="CH2OO.log">5.89511e-44</me:pop>
        <me:pop ref="APC">-8.70462e-35</me:pop>
        <me:pop ref="Altamine1">-8.75238e-14</me:pop>
        <me:pop ref="RC1.log">1.1856e-48</me:pop>
        <me:pop ref="Ring1.log">6.24115e-05</me:pop>
        <me:pop ref="Formamide1">0.471297</me:pop>
        <me:pop ref="Formaldehyde.log">0.528641</me:pop>
      </me:population>
      <me:population time="50118.7" logTime="4.7">
        <me:pop ref="CH2OO.log">5.89511e-44</me:pop>
        <me:pop ref="APC">-8.70462e-35</me:pop>
        <me:pop ref="Altamine1">-8.75238e-14</me:pop>
        <me:pop ref="RC1.log">1.1856e-48</me:pop>
        <me:pop ref="Ring1.log">6.24115e-05</me:pop>
        <me:pop ref="Formamide1">0.471297</me:pop>
        <me:pop ref="Formaldehyde.log">0.528641</me:pop>
      </me:population>
      <me:population time="63095.7" logTime="4.8">
        <me:pop ref="CH2OO.log">5.89511e-44</me:pop>
        <me:pop ref="APC">-8.70462e-35</me:pop>
        <me:pop ref="Altamine1">-8.75238e-14</me:pop>
        <me:pop ref="RC1.log">1.1856e-48</me:pop>
        <me:pop ref="Ring1.log">6.24115e-05</me:pop>
        <me:pop ref="Formamide1">0.471297</me:pop>
        <me:pop ref="Formaldehyde.log">0.528641</me:pop>
      </me:population>
      <me:population time="79432.8" logTime="4.9">
        <me:pop ref="CH2OO.log">5.89511e-44</me:pop>
        <me:pop ref="APC">-8.70462e-35</me:pop>
        <me:pop ref="Altamine1">-8.75238e-14</me:pop>
        <me:pop ref="RC1.log">1.1856e-48</me:pop>
        <me:pop ref="Ring1.log">6.24115e-05</me:pop>
        <me:pop ref="Formamide1">0.471297</me:pop>
        <me:pop ref="Formaldehyde.log">0.528641</me:pop>
      </me:population>
      <me:population time="100000" logTime="5">
        <me:pop ref="CH2OO.log">5.89511e-44</me:pop>
        <me:pop ref="APC">-8.70462e-35</me:pop>
        <me:pop ref="Altamine1">-8.75238e-14</me:pop>
        <me:pop ref="RC1.log">1.1856e-48</me:pop>
        <me:pop ref="Ring1.log">6.24115e-05</me:pop>
        <me:pop ref="Formamide1">0.471297</me:pop>
        <me:pop ref="Formaldehyde.log">0.528641</me:pop>
      </me:population>
    </me:populationList>
    <me:rateList T="240" conc="1.20706e+19" bathGas="N2" units="s-1">
      <me:firstOrderLoss ref="APC">-2.67105e+07</me:firstOrderLoss>
      <me:firstOrderLoss ref="Altamine1">-1.96351e-22</me:firstOrderLoss>
      <me:firstOrderLoss ref="CH2OO.log">-287.666</me:firstOrderLoss>
      <me:firstOrderLoss ref="RC1.log">-1.25781e+07</me:firstOrderLoss>
      <me:firstOrderLoss ref="Ring1.log">-1.31407e-15</me:firstOrderLoss>
      <me:firstOrderRate fromRef="APC" toRef="Altamine1" reactionType="isomerization">3.60242e-15</me:firstOrderRate>
[truncated: 218,645 more chars]
