# Supplementary material for: An Experimental and Master Equation Investigation of Kinetics of the CH2OO + RCN Reactions (R = H, CH3, C2H5) and Their Atmospheric Relevance
Source: J Phys Chem A. 2023 Jan 5;127(2):477–88. doi: 10.1021/acs.jpca.2c07073 (PMC9869398; doi:10.1021/acs.jpca.2c07073)
Supplement: Supplementary file 2 — jp2c07073_si_002.zip [file jp2c07073_si_002.zip › MESMER/ProductDistribution/HCN/CriegeeNitrile1XMC-out.xml]

<?xml version="1.0" encoding="utf-8" ?>
<?xml-stylesheet type='text/xsl' href='../../mesmer2.xsl' media='other'?>
<?xml-stylesheet type='text/xsl' href='../../mesmer1.xsl' media='screen'?>
<me:mesmer xmlns="http://www.xml-cml.org/schema" xmlns:me="http://www.chem.leeds.ac.uk/mesmer" xmlns:xsi="http://www.w3.org/2001/XMLSchema-instance">
  <me:title>CriegeeNitrile1</me:title>
  <moleculeList convention="">
    <molecule id="CH2OO.log" description="CH2OO.log">
      <atomArray>
        <atom id="a1" elementType="C" hydrogenCount="2" x3="1.058078" y3="-0.199923" z3="0.000000" />
        <atom id="a2" elementType="H" hydrogenCount="0" x3="1.005629" y3="-1.281919" z3="0.000000" />
        <atom id="a3" elementType="H" hydrogenCount="0" x3="1.966772" y3="0.384409" z3="0.000000" />
        <atom id="a4" elementType="O" hydrogenCount="0" x3="0.000000" y3="0.456542" z3="0.000000" />
        <atom id="a5" elementType="O" hydrogenCount="0" x3="-1.165109" y3="-0.194412" z3="0.000000" />
      </atomArray>
      <bondArray>
        <bond atomRefs2="a1 a2" order="1" />
        <bond atomRefs2="a1 a3" order="1" />
        <bond atomRefs2="a1 a4" order="1" />
        <bond atomRefs2="a4 a5" order="1" />
      </bondArray>
      <propertyList>
        <property title="File Format">
          <scalar>g16</scalar>
        </property>
        <property dictRef="me:ZPE">
          <scalar units="kcal/mol">0.00</scalar>
        </property>
        <property title="Vibrational Frequencies" dictRef="me:vibFreqs">
          <array units="cm-1">543.2489 690.0797 960.7848 979.2214 1258.1765 1422.9589 1593.2124 3137.9486 3291.0333</array>
        </property>
        <property dictRef="me:rotConsts">
          <array units="GHz">81.57743 12.67017 10.96686</array>
        </property>
        <property dictRef="me:symmetryNumber">
          <scalar>1</scalar>
        </property>
        <property dictRef="me:spinMultiplicity">
          <scalar>1</scalar>
        </property>
        <property dictRef="me:frequenciesScaleFactor" default="true">
          <scalar>1</scalar>
        </property>
      </propertyList>
      <me:DOSCMethod>ClassicalRotors</me:DOSCMethod>
    </molecule>
    <molecule id="HCN.log" description="HCN.log">
      <atomArray>
        <atom id="a1" elementType="N" hydrogenCount="0" x3="0.000000" y3="0.000000" z3="0.647791" />
        <atom id="a2" elementType="H" hydrogenCount="0" x3="0.000000" y3="0.000000" z3="-1.561522" />
        <atom id="a3" elementType="C" hydrogenCount="1" x3="0.000000" y3="0.000000" z3="-0.495503" />
      </atomArray>
      <bondArray>
        <bond atomRefs2="a2 a3" order="1" />
        <bond atomRefs2="a3 a1" order="3" />
      </bondArray>
      <propertyList>
        <property title="File Format">
          <scalar>g16</scalar>
        </property>
        <property dictRef="me:ZPE">
          <scalar units="kcal/mol">0.0</scalar>
        </property>
        <property title="Vibrational Frequencies" dictRef="me:vibFreqs">
          <array units="cm-1">773.8293 773.8293 2229.1301 3462.6657</array>
        </property>
        <property dictRef="me:rotConsts">
          <array units="GHz">0.0000000 45.1603171 45.1603171</array>
        </property>
        <property dictRef="me:symmetryNumber">
          <scalar>1</scalar>
        </property>
        <property dictRef="me:spinMultiplicity">
          <scalar>1</scalar>
        </property>
        <property dictRef="me:frequenciesScaleFactor" default="true">
          <scalar>1</scalar>
        </property>
      </propertyList>
      <me:DOSCMethod>ClassicalRotors</me:DOSCMethod>
    </molecule>
    <molecule id="RC1.log" description="RC1.log">
      <atomArray>
        <atom id="a1" elementType="C" hydrogenCount="2" x3="0.971758" y3="1.062378" z3="0.209441" />
        <atom id="a2" elementType="H" hydrogenCount="0" x3="1.204097" y3="1.976171" z3="-0.319338" />
        <atom id="a3" elementType="H" hydrogenCount="0" x3="0.550568" y3="1.012389" z3="1.205037" />
        <atom id="a4" elementType="O" hydrogenCount="0" x3="1.236017" y3="0.011775" z3="-0.399565" />
        <atom id="a5" elementType="O" hydrogenCount="0" x3="0.936190" y3="-1.158561" z3="0.198755" />
        <atom id="a6" elementType="N" hydrogenCount="0" x3="-1.867154" y3="0.629881" z3="-0.043622" />
        <atom id="a7" elementType="H" hydrogenCount="0" x3="-1.557274" y3="-1.559902" z3="-0.029886" />
        <atom id="a8" elementType="C" hydrogenCount="1" x3="-1.722585" y3="-0.506302" z3="-0.033438" />
      </atomArray>
      <bondArray>
        <bond atomRefs2="a4 a5" order="1" />
        <bond atomRefs2="a4 a1" order="1" />
        <bond atomRefs2="a2 a1" order="1" />
        <bond atomRefs2="a6 a8" order="3" />
        <bond atomRefs2="a8 a7" order="1" />
        <bond atomRefs2="a1 a3" order="1" />
      </bondArray>
      <propertyList>
        <property title="File Format">
          <scalar>g16</scalar>
        </property>
        <property dictRef="me:ZPE">
          <scalar units="kcal/mol">-6.3183</scalar>
        </property>
        <property title="Vibrational Frequencies" dictRef="me:vibFreqs">
          <array units="cm-1">93.2901 119.9360 140.8174 192.9170 228.0775 541.5608 698.8433 721.0323 802.6685 942.7681 1028.7046 1254.9946 1431.1943 1612.0478 2212.1195 3146.8490 3295.0189 3459.5483</array>
        </property>
        <property dictRef="me:rotConsts">
          <array units="GHz">9.02040 3.50846 2.66727</array>
        </property>
        <property dictRef="me:symmetryNumber">
          <scalar>1</scalar>
        </property>
        <property dictRef="me:spinMultiplicity">
          <scalar>1</scalar>
        </property>
        <property dictRef="me:epsilon">
          <scalar>487.8</scalar>
          <!--a-pin SI-->
        </property>
        <property dictRef="me:sigma">
          <scalar>5.70</scalar>
          <!--a-pin SI-->
        </property>
        <property dictRef="me:frequenciesScaleFactor" default="true">
          <scalar>1</scalar>
        </property>
      </propertyList>
      <me:energyTransferModel xsi:type="me:ExponentialDown">
        <me:deltaEDown units="cm-1">260</me:deltaEDown>
      </me:energyTransferModel>
      <me:DOSCMethod>ClassicalRotors</me:DOSCMethod>
      <me:DistributionCalcMethod default="true" name="Boltzmann" />
      <me:densityOfStatesList calculated="20220916_134613">
        <me:description>Rovibronic partition function calculation at various temperatures. qtot : product of QM partition functions for vibrations (1-D harmonic oscillator) and classical partition functions for rotations.  sumc : cell based partition function. sumg : grain based partition function </me:description>
        <me:densityOfStates>
          <me:T>200</me:T>
          <me:qtot>495049</me:qtot>
          <me:sumc>495523</me:sumc>
          <me:sumg>493829</me:sumg>
        </me:densityOfStates>
        <me:densityOfStates>
          <me:T>300</me:T>
          <me:qtot>3.70247e+06</me:qtot>
          <me:sumc>3.70561e+06</me:sumc>
          <me:sumg>3.69995e+06</me:sumg>
        </me:densityOfStates>
      </me:densityOfStatesList>
    </molecule>
    <molecule id="TS1.log" description="TS1.log">
      <atomArray>
        <atom id="a1" elementType="C" hydrogenCount="2" x3="-0.798849" y3="-0.975397" z3="0.219884" />
        <atom id="a2" elementType="H" hydrogenCount="0" x3="-1.095998" y3="-1.884703" z3="-0.284942" />
        <atom id="a3" elementType="H" hydrogenCount="0" x3="-0.546423" y3="-0.947226" z3="1.269434" />
        <atom id="a4" elementType="O" hydrogenCount="0" x3="-1.106538" y3="0.090615" z3="-0.381087" />
        <atom id="a5" elementType="O" hydrogenCount="0" x3="-0.547709" y3="1.192630" z3="0.192884" />
        <atom id="a6" elementType="N" hydrogenCount="0" x3="1.333537" y3="-0.762653" z3="-0.089200" />
        <atom id="a7" elementType="H" hydrogenCount="0" x3="1.822669" y3="1.383183" z3="-0.017864" />
        <atom id="a8" elementType="C" hydrogenCount="1" x3="1.418676" y3="0.395624" z3="-0.025985" />
      </atomArray>
      <bondArray>
        <bond atomRefs2="a4 a5" order="1" />
        <bond atomRefs2="a4 a1" order="1" />
        <bond atomRefs2="a2 a1" order="1" />
        <bond atomRefs2="a6 a8" order="3" />
        <bond atomRefs2="a8 a7" order="1" />
        <bond atomRefs2="a1 a3" order="1" />
      </bondArray>
      <propertyList>
        <property title="File Format">
          <scalar>g16</scalar>
        </property>
        <property dictRef="me:ZPE">
          <scalar units="kcal/mol">-0.7958</scalar>
        </property>
        <property title="Vibrational Frequencies" dictRef="me:vibFreqs">
          <array units="cm-1">260.0720 276.1171 436.9868 475.2379 576.3524 793.0949 801.1595 826.1688 983.4782 1072.1732 1241.1550 1408.2743 1570.1847 2073.3428 3157.4922 3293.2677 3427.0952</array>
        </property>
        <property dictRef="me:imFreqs">
          <array units="cm-1">-346.4864</array>
        </property>
        <property dictRef="me:rotConsts">
          <array units="GHz">9.13819 5.49538 3.69770</array>
        </property>
        <property dictRef="me:symmetryNumber">
          <scalar>1</scalar>
        </property>
        <property dictRef="me:spinMultiplicity">
          <scalar>1</scalar>
        </property>
        <property dictRef="me:frequenciesScaleFactor" default="true">
          <scalar>1</scalar>
        </property>
      </propertyList>
      <me:DOSCMethod>ClassicalRotors</me:DOSCMethod>
      <me:densityOfStatesList calculated="20220916_134613">
        <me:description>Rovibronic partition function calculation at various temperatures. qtot : product of QM partition functions for vibrations (1-D harmonic oscillator) and classical partition functions for rotations.  sumc : cell based partition function. sumg : grain based partition function </me:description>
        <me:densityOfStates>
          <me:T>200</me:T>
          <me:qtot>53186.9</me:qtot>
          <me:sumc>53204.9</me:sumc>
          <me:sumg>53025.4</me:sumg>
        </me:densityOfStates>
        <me:densityOfStates>
          <me:T>300</me:T>
          <me:qtot>180944</me:qtot>
          <me:sumc>181062</me:sumc>
          <me:sumg>180786</me:sumg>
        </me:densityOfStates>
      </me:densityOfStatesList>
    </molecule>
    <molecule id="Ring1.log" description="Ring1.log">
      <atomArray>
        <atom id="a1" elementType="O" hydrogenCount="0" x3="-0.677064" y3="-0.964014" z3="0.000000" />
        <atom id="a2" elementType="O" hydrogenCount="0" x3="-1.130871" y3="0.400261" z3="0.000000" />
        <atom id="a3" elementType="C" hydrogenCount="1" x3="0.000000" y3="1.120451" z3="0.000000" />
        <atom id="a4" elementType="N" hydrogenCount="0" x3="1.103517" y3="0.520222" z3="0.000000" />
        <atom id="a5" elementType="C" hydrogenCount="2" x3="0.767997" y3="-0.881515" z3="0.000000" />
        <atom id="a6" elementType="H" hydrogenCount="0" x3="-0.161273" y3="2.189380" z3="0.000000" />
        <atom id="a7" elementType="H" hydrogenCount="0" x3="1.146078" y3="-1.377262" z3="0.897039" />
        <atom id="a8" elementType="H" hydrogenCount="0" x3="1.146078" y3="-1.377262" z3="-0.897039" />
      </atomArray>
      <bondArray>
        <bond atomRefs2="a8 a5" order="1" />
        <bond atomRefs2="a1 a2" order="1" />
        <bond atomRefs2="a1 a5" order="1" />
        <bond atomRefs2="a2 a3" order="1" />
        <bond atomRefs2="a3 a4" order="2" />
        <bond atomRefs2="a3 a6" order="1" />
        <bond atomRefs2="a4 a5" order="1" />
        <bond atomRefs2="a5 a7" order="1" />
      </bondArray>
      <propertyList>
        <property title="File Format">
          <scalar>g16</scalar>
        </property>
        <property dictRef="me:ZPE">
          <scalar units="kcal/mol">-51.1612</scalar>
        </property>
        <property title="Vibrational Frequencies" dictRef="me:vibFreqs">
          <array units="cm-1">148.7290745 513.0472848 736.3612129 800.8691573 893.4945621 915.8157407 981.0984034 1035.825195 1114.571062 1120.454306 1219.9908 1312.948238 1371.147241 1540.974392 1683.381189 3080.14772 3174.534129 3293.75871</array>
        </property>
        <property dictRef="me:rotConsts">
          <array units="GHz">9.09176 8.95352 4.64557</array>
        </property>
        <property dictRef="me:symmetryNumber">
          <scalar>1</scalar>
        </property>
        <property dictRef="me:spinMultiplicity">
          <scalar>1</scalar>
        </property>
        <property dictRef="me:epsilon">
          <scalar>457.3</scalar>
          <!--a-pin SI-->
        </property>
        <property dictRef="me:sigma">
          <scalar>4.93</scalar>
          <!--a-pin SI-->
        </property>
        <property dictRef="me:frequenciesScaleFactor" default="true">
          <scalar>1</scalar>
        </property>
      </propertyList>
      <me:energyTransferModel xsi:type="me:ExponentialDown">
        <me:deltaEDown units="cm-1">260</me:deltaEDown>
      </me:energyTransferModel>
      <me:DOSCMethod>ClassicalRotors</me:DOSCMethod>
      <me:DistributionCalcMethod default="true" name="Boltzmann" />
      <me:densityOfStatesList calculated="20220916_134613">
        <me:description>Rovibronic partition function calculation at various temperatures. qtot : product of QM partition functions for vibrations (1-D harmonic oscillator) and classical partition functions for rotations.  sumc : cell based partition function. sumg : grain based partition function </me:description>
        <me:densityOfStates>
          <me:T>200</me:T>
          <me:qtot>38800.5</me:qtot>
          <me:sumc>38762.1</me:sumc>
          <me:sumg>38632</me:sumg>
        </me:densityOfStates>
        <me:densityOfStates>
          <me:T>300</me:T>
          <me:qtot>107837</me:qtot>
          <me:sumc>107711</me:sumc>
          <me:sumg>107548</me:sumg>
        </me:densityOfStates>
      </me:densityOfStatesList>
    </molecule>
    <molecule id="STS1.log" description="STS1.log">
      <atomArray>
        <atom id="a1" elementType="O" hydrogenCount="0" x3="0.977461" y3="-0.945430" z3="-0.126374" />
        <atom id="a2" elementType="O" hydrogenCount="0" x3="-1.257347" y3="-0.843995" z3="0.048663" />
        <atom id="a3" elementType="C" hydrogenCount="1" x3="-1.056831" y3="0.348961" z3="-0.000394" />
        <atom id="a4" elementType="N" hydrogenCount="0" x3="-0.109120" y3="1.200681" z3="-0.128914" />
        <atom id="a5" elementType="C" hydrogenCount="2" x3="1.305899" y3="0.233930" z3="0.142061" />
        <atom id="a6" elementType="H" hydrogenCount="0" x3="-1.876954" y3="1.093023" z3="0.216954" />
        <atom id="a7" elementType="H" hydrogenCount="0" x3="1.636844" y3="0.507456" z3="1.149544" />
        <atom id="a8" elementType="H" hydrogenCount="0" x3="1.748625" y3="0.812804" z3="-0.692422" />
      </atomArray>
      <bondArray>
        <bond atomRefs2="a8 a5" order="1" />
        <bond atomRefs2="a4 a3" order="1" />
        <bond atomRefs2="a4 a5" order="1" />
        <bond atomRefs2="a1 a5" order="1" />
        <bond id="b5" atomRefs2="a3 a2" order="2" />
        <bond atomRefs2="a3 a6" order="1" />
        <bond atomRefs2="a5 a7" order="1" />
      </bondArray>
      <propertyList>
        <property title="File Format">
          <scalar>g16</scalar>
        </property>
        <property dictRef="me:ZPE">
          <scalar units="kcal/mol">-18.9456</scalar>
        </property>
        <property title="Vibrational Frequencies" dictRef="me:vibFreqs">
          <array units="cm-1">80.70572104 334.4079932 457.9738787 557.3722309 725.0800299 727.3929658 859.4670549 865.8236051 1072.682229 1204.749057 1263.339874 1311.337325 1554.795136 1682.965131 2991.992175 3057.862312 3158.520454</array>
        </property>
        <property dictRef="me:imFreqs">
          <array units="cm-1">-999.800280</array>
        </property>
        <property dictRef="me:rotConsts">
          <array units="GHz">9.59533 5.84057 3.77277</array>
        </property>
        <property dictRef="me:symmetryNumber">
          <scalar>1</scalar>
        </property>
        <property dictRef="me:spinMultiplicity">
          <scalar>1</scalar>
        </property>
        <property dictRef="me:frequenciesScaleFactor" default="true">
          <scalar>1</scalar>
        </property>
      </propertyList>
      <me:DOSCMethod>ClassicalRotors</me:DOSCMethod>
      <me:densityOfStatesList calculated="20220916_134613">
        <me:description>Rovibronic partition function calculation at various temperatures. qtot : product of QM partition functions for vibrations (1-D harmonic oscillator) and classical partition functions for rotations.  sumc : cell based partition function. sumg : grain based partition function </me:description>
        <me:densityOfStates>
          <me:T>200</me:T>
          <me:qtot>87926</me:qtot>
          <me:sumc>87721.8</me:sumc>
          <me:sumg>87423.1</me:sumg>
        </me:densityOfStates>
        <me:densityOfStates>
          <me:T>300</me:T>
          <me:qtot>316551</me:qtot>
          <me:sumc>315830</me:sumc>
          <me:sumg>315349</me:sumg>
        </me:densityOfStates>
      </me:densityOfStatesList>
    </molecule>
    <molecule id="PC1.log" description="PC1.log">
      <atomArray>
        <atom id="a1" elementType="C" hydrogenCount="2" x3="2.667131" y3="0.345791" z3="-0.001912" />
        <atom id="a2" elementType="H" hydrogenCount="0" x3="3.768629" y3="0.338375" z3="-0.003816" />
        <atom id="a3" elementType="H" hydrogenCount="0" x3="2.168924" y3="1.329486" z3="-0.002601" />
        <atom id="a4" elementType="O" hydrogenCount="0" x3="2.036728" y3="-0.676789" z3="0.000767" />
        <atom id="a5" elementType="N" hydrogenCount="1" x3="-0.626367" y3="0.401459" z3="0.003668" />
        <atom id="a6" elementType="C" hydrogenCount="0" x3="-1.778564" y3="0.053297" z3="0.000373" />
        <atom id="a7" elementType="O" hydrogenCount="0" x3="-2.922293" y3="-0.158367" z3="-0.002459" />
        <atom id="a8" elementType="H" hydrogenCount="0" x3="0.200125" y3="-0.191359" z3="0.003505" />
      </atomArray>
      <bondArray>
        <bond atomRefs2="a2 a1" order="1" />
        <bond atomRefs2="a3 a1" order="1" />
        <bond atomRefs2="a7 a6" order="2" />
        <bond atomRefs2="a1 a4" order="2" />
        <bond atomRefs2="a6 a5" order="2" />
        <bond atomRefs2="a8 a5" order="1" />
      </bondArray>
      <propertyList>
        <property title="File Format">
          <scalar>g16</scalar>
        </property>
        <property dictRef="me:ZPE">
          <scalar units="kcal/mol">-116.1402</scalar>
        </property>
        <property title="Vibrational Frequencies" dictRef="me:vibFreqs">
          <array units="cm-1">18.2936 53.0087 105.4050 187.6622 198.9704 513.5474 662.3235 680.0760 880.1043 1220.7124 1280.8307 1360.6489 1536.7528 1835.2526 2358.0765 2944.4018 3024.2008 3463.1058</array>
        </property>
        <property dictRef="me:rotConsts">
          <array units="GHz">9.0940506 2.3106702 1.8668605</array>
        </property>
        <property dictRef="me:symmetryNumber">
          <scalar>1</scalar>
        </property>
        <property dictRef="me:spinMultiplicity">
          <scalar>1</scalar>
        </property>
        <property dictRef="me:epsilon">
          <scalar>437.2</scalar>
        </property>
        <property dictRef="me:sigma">
          <scalar>4.30</scalar>
        </property>
      </propertyList>
      <me:energyTransferModel xsi:type="me:ExponentialDown">
        <me:deltaEDown units="cm-1">250</me:deltaEDown>
      </me:energyTransferModel>
      <me:DOSCMethod>ClassicalRotors</me:DOSCMethod>
    </molecule>
    <molecule id="Formaldehyde.log" description="Formaldehyde.log">
      <atomArray>
        <atom id="a1" elementType="C" hydrogenCount="2" x3="0.000000" y3="0.000000" z3="-0.525299" />
        <atom id="a2" elementType="H" hydrogenCount="0" x3="0.000000" y3="0.938820" z3="-1.108161" />
        <atom id="a3" elementType="H" hydrogenCount="0" x3="0.000000" y3="-0.938820" z3="-1.108161" />
        <atom id="a4" elementType="O" hydrogenCount="0" x3="0.000000" y3="0.000000" z3="0.671015" />
      </atomArray>
      <bondArray>
        <bond atomRefs2="a2 a1" order="1" />
        <bond atomRefs2="a3 a1" order="1" />
        <bond atomRefs2="a1 a4" order="2" />
      </bondArray>
      <propertyList>
        <property title="File Format">
          <scalar>g16</scalar>
        </property>
        <property dictRef="me:ZPE">
          <scalar units="kcal/mol">0.00</scalar>
        </property>
        <property title="Vibrational Frequencies" dictRef="me:vibFreqs">
          <array units="cm-1">1208.4168 1272.1648 1536.5095 1852.8375 2913.2769 2974.1737</array>
        </property>
        <property dictRef="me:rotConsts">
          <array units="GHz">284.47071 39.39723 34.60472</array>
        </property>
        <property dictRef="me:symmetryNumber">
          <scalar>2</scalar>
        </property>
        <property dictRef="me:spinMultiplicity">
          <scalar>1</scalar>
        </property>
        <property dictRef="me:frequenciesScaleFactor" default="true">
          <scalar>1</scalar>
        </property>
      </propertyList>
      <me:DOSCMethod>ClassicalRotors</me:DOSCMethod>
    </molecule>
    <molecule id="IsoC1.log" description="IsoC1.log">
      <atomArray>
        <atom id="a1" elementType="O" hydrogenCount="0" x3="-0.450125" y3="1.117731" z3="0.000000" />
        <atom id="a2" elementType="C" hydrogenCount="0" x3="0.000000" y3="0.048607" z3="0.000000" />
        <atom id="a3" elementType="N" hydrogenCount="1" x3="0.331787" y3="-1.112778" z3="0.000000" />
        <atom id="a4" elementType="H" hydrogenCount="0" x3="1.278492" y3="-1.444045" z3="0.000000" />
      </atomArray>
      <bondArray>
        <bond atomRefs2="a1 a2" order="2" />
        <bond atomRefs2="a2 a3" order="2" />
        <bond atomRefs2="a3 a4" order="1" />
      </bondArray>
      <propertyList>
        <property title="File Format">
          <scalar>g16</scalar>
        </property>
        <property dictRef="me:ZPE">
          <scalar units="kcal/mol">-111.6611</scalar>
        </property>
        <property title="Vibrational Frequencies" dictRef="me:vibFreqs">
          <array units="cm-1">573.4560 649.1733 795.9774 1357.0182 2357.8144 3725.5313</array>
        </property>
        <property dictRef="me:rotConsts">
          <array units="GHz">885.62568 11.17428 11.03504</array>
        </property>
        <property dictRef="me:symmetryNumber">
          <scalar>1</scalar>
        </property>
        <property dictRef="me:spinMultiplicity">
          <scalar>1</scalar>
        </property>
        <property dictRef="me:frequenciesScaleFactor" default="true">
          <scalar>1</scalar>
        </property>
      </propertyList>
      <me:DOSCMethod>ClassicalRotors</me:DOSCMethod>
    </molecule>
    <molecule id="TSH1" description="TSH1">
      <atomArray>
        <atom id="a1" elementType="O" hydrogenCount="0" x3="-1.006790" y3="-0.965100" z3="-0.091790" />
        <atom id="a2" elementType="O" hydrogenCount="0" x3="1.216860" y3="-0.829150" z3="0.036730" />
        <atom id="a3" elementType="C" hydrogenCount="1" x3="1.094870" y3="0.380240" z3="-0.007780" />
        <atom id="a4" elementType="N" hydrogenCount="0" x3="-0.008330" y3="1.144190" z3="-0.133660" />
        <atom id="a5" elementType="C" hydrogenCount="2" x3="-1.135110" y3="0.285040" z3="0.155150" />
        <atom id="a6" elementType="H" hydrogenCount="0" x3="1.948600" y3="1.030560" z3="0.243580" />
        <atom id="a7" elementType="H" hydrogenCount="0" x3="-1.632890" y3="0.692570" z3="-0.790050" />
        <atom id="a8" elementType="H" hydrogenCount="0" x3="-1.696590" y3="0.629880" z3="1.038350" />
      </atomArray>
      <bondArray>
        <bond atomRefs2="a7 a5" order="1" />
        <bond atomRefs2="a4 a3" order="1" />
        <bond atomRefs2="a4 a5" order="1" />
        <bond atomRefs2="a1 a5" order="1" />
        <bond atomRefs2="a3 a2" order="2" />
        <bond atomRefs2="a3 a6" order="1" />
        <bond atomRefs2="a5 a8" order="1" />
      </bondArray>
      <propertyList>
        <property title="File Format">
          <scalar>g16</scalar>
        </property>
        <property dictRef="me:ZPE">
          <scalar units="kcal/mol">-19.8890</scalar>
        </property>
        <property title="Vibrational Frequencies" dictRef="me:vibFreqs">
          <array units="cm-1">269.8061 312.7349 463.2676 535.6721 684.5368 859.8689 932.0733 1014.4278 1091.5484 1245.5655 1269.1093 1329.8180 1407.5562 1630.0424 2656.1473 2967.2177 2996.8683</array>
        </property>
        <property dictRef="me:imFreqs">
          <array units="cm-1">-585.0357</array>
        </property>
        <property dictRef="me:rotConsts">
          <array units="GHz">9.85469 6.19328 3.94970</array>
        </property>
        <property dictRef="me:symmetryNumber">
          <scalar>1</scalar>
        </property>
        <property dictRef="me:TSOpticalSymmetryNumber">
          <scalar>2</scalar>
        </property>
        <property dictRef="me:spinMultiplicity">
          <scalar>1</scalar>
        </property>
        <property dictRef="me:frequenciesScaleFactor" default="true">
          <scalar>1</scalar>
        </property>
      </propertyList>
      <me:DOSCMethod>ClassicalRotors</me:DOSCMethod>
      <me:densityOfStatesList calculated="20220916_134613">
        <me:description>Rovibronic partition function calculation at various temperatures. qtot : product of QM partition functions for vibrations (1-D harmonic oscillator) and classical partition functions for rotations.  sumc : cell based partition function. sumg : grain based partition function </me:description>
        <me:densityOfStates>
          <me:T>200</me:T>
          <me:qtot>85965.2</me:qtot>
          <me:sumc>85925.5</me:sumc>
          <me:sumg>85635.3</me:sumg>
        </me:densityOfStates>
        <me:densityOfStates>
          <me:T>300</me:T>
          <me:qtot>265246</me:qtot>
          <me:sumc>265038</me:sumc>
          <me:sumg>264635</me:sumg>
        </me:densityOfStates>
      </me:densityOfStatesList>
    </molecule>
    <molecule id="Altamine1" description="Altamine1">
      <atomArray>
        <atom id="a1" elementType="O" hydrogenCount="0" x3="1.837300" y3="-0.678040" z3="0.000100" />
        <atom id="a2" elementType="O" hydrogenCount="0" x3="-2.174170" y3="-0.112580" z3="0.000620" />
        <atom id="a3" elementType="C" hydrogenCount="1" x3="-0.999750" y3="-0.358050" z3="-0.000720" />
        <atom id="a4" elementType="N" hydrogenCount="1" x3="-0.033560" y3="0.637330" z3="-0.000680" />
        <atom id="a5" elementType="C" hydrogenCount="1" x3="1.327740" y3="0.407850" z3="0.000310" />
        <atom id="a6" elementType="H" hydrogenCount="0" x3="-0.573890" y3="-1.367580" z3="0.000080" />
        <atom id="a7" elementType="H" hydrogenCount="0" x3="-0.370890" y3="1.587290" z3="0.000090" />
        <atom id="a8" elementType="H" hydrogenCount="0" x3="1.906690" y3="1.345140" z3="0.001320" />
      </atomArray>
      <bondArray>
        <bond atomRefs2="a3 a4" order="1" />
        <bond atomRefs2="a3 a6" order="1" />
        <bond atomRefs2="a3 a2" order="2" />
        <bond atomRefs2="a4 a7" order="1" />
        <bond atomRefs2="a4 a5" order="1" />
        <bond atomRefs2="a1 a5" order="2" />
        <bond atomRefs2="a5 a8" order="1" />
      </bondArray>
      <propertyList>
        <property title="File Format">
          <scalar>g16</scalar>
        </property>
        <property dictRef="me:ZPE">
          <scalar units="kcal/mol">-131.2444</scalar>
        </property>
        <property title="Vibrational Frequencies" dictRef="me:vibFreqs">
          <array units="cm-1">168.4326 235.9247 258.0426 516.3088 681.4269 805.5609 1044.6182 1066.0553 1091.6117 1210.7687 1391.7530 1443.8971 1503.2510 1817.0255 1860.2680 2993.1064 3072.1917 3633.7444</array>
        </property>
        <property dictRef="me:rotConsts">
          <array units="GHz">22.02964 3.02729 2.66154</array>
        </property>
        <property dictRef="me:symmetryNumber">
          <scalar>1</scalar>
        </property>
        <property dictRef="me:spinMultiplicity">
          <scalar>1</scalar>
        </property>
        <property dictRef="me:epsilon">
          <scalar>456.3</scalar>
          <!--a-pin SI-->
        </property>
        <property dictRef="me:sigma">
          <scalar>4.88</scalar>
          <!--a-pin SI-->
        </property>
        <property dictRef="me:frequenciesScaleFactor" default="true">
          <scalar>1</scalar>
        </property>
      </propertyList>
      <me:energyTransferModel xsi:type="me:ExponentialDown">
        <me:deltaEDown units="cm-1">490</me:deltaEDown>
      </me:energyTransferModel>
      <me:DOSCMethod>ClassicalRotors</me:DOSCMethod>
      <me:DistributionCalcMethod default="true" name="Boltzmann" />
      <me:densityOfStatesList calculated="20220916_134614">
        <me:description>Rovibronic partition function calculation at various temperatures. qtot : product of QM partition functions for vibrations (1-D harmonic oscillator) and classical partition functions for rotations.  sumc : cell based partition function. sumg : grain based partition function </me:description>
        <me:densityOfStates>
          <me:T>200</me:T>
          <me:qtot>76719.5</me:qtot>
          <me:sumc>76821.3</me:sumc>
          <me:sumg>76559.8</me:sumg>
        </me:densityOfStates>
        <me:densityOfStates>
          <me:T>300</me:T>
          <me:qtot>293082</me:qtot>
          <me:sumc>293590</me:sumc>
          <me:sumg>293142</me:sumg>
        </me:densityOfStates>
      </me:densityOfStatesList>
    </molecule>
    <molecule id="TSCO" description="TSCO">
      <atomArray>
        <atom id="a1" elementType="O" hydrogenCount="1" x3="1.379828" y3="-0.925999" z3="-0.028113" />
        <atom id="a2" elementType="O" hydrogenCount="0" x3="-2.126978" y3="-0.092616" z3="0.019780" />
        <atom id="a3" elementType="C" hydrogenCount="0" x3="-1.015006" y3="-0.391550" z3="0.018845" />
        <atom id="a4" elementType="N" hydrogenCount="1" x3="0.200747" y3="0.957381" z3="-0.084172" />
        <atom id="a5" elementType="C" hydrogenCount="1" x3="1.342020" y3="0.342772" z3="0.043370" />
        <atom id="a6" elementType="H" hydrogenCount="0" x3="0.163335" y3="-1.094623" z3="-0.006373" />
        <atom id="a7" elementType="H" hydrogenCount="0" x3="0.169502" y3="1.954751" z3="0.059876" />
        <atom id="a8" elementType="H" hydrogenCount="0" x3="2.277051" y3="0.879793" z3="0.229078" />
      </atomArray>
      <bondArray>
        <bond atomRefs2="a4 a3" order="1" />
        <bond atomRefs2="a4 a5" order="1" />
        <bond atomRefs2="a4 a7" order="1" />
        <bond atomRefs2="a1 a6" order="1" />
        <bond atomRefs2="a1 a5" order="1" />
        <bond atomRefs2="a3 a2" order="2" />
        <bond atomRefs2="a5 a8" order="1" />
      </bondArray>
      <propertyList>
        <property title="File Format">
          <scalar>g16</scalar>
        </property>
        <property dictRef="me:ZPE">
          <scalar units="kcal/mol">-88.4353</scalar>
        </property>
        <property title="Vibrational Frequencies" dictRef="me:vibFreqs">
          <array units="cm-1">102.2477 228.0157 288.3176 535.9821 684.2695 691.3381 834.6976 1058.8905 1131.9743 1294.8714 1348.1186 1437.1606 1686.8824 1835.7119 2078.1706 3068.947 3624.432</array>
        </property>
        <property dictRef="me:imFreqs">
          <array units="cm-1">-1432.9792</array>
        </property>
        <property dictRef="me:rotConsts">
          <array units="GHz">14.08190 3.53941 2.83468</array>
        </property>
        <property dictRef="me:TSOpticalSymmetryNumber">
          <scalar>2</scalar>
        </property>
        <property dictRef="me:symmetryNumber">
          <scalar>1</scalar>
        </property>
        <property dictRef="me:spinMultiplicity">
          <scalar>1</scalar>
        </property>
        <property dictRef="me:frequenciesScaleFactor" default="true">
          <scalar>1</scalar>
        </property>
      </propertyList>
      <me:DOSCMethod>ClassicalRotors</me:DOSCMethod>
      <me:densityOfStatesList calculated="20220916_134614">
        <me:description>Rovibronic partition function calculation at various temperatures. qtot : product of QM partition functions for vibrations (1-D harmonic oscillator) and classical partition functions for rotations.  sumc : cell based partition function. sumg : grain based partition function </me:description>
        <me:densityOfStates>
          <me:T>200</me:T>
          <me:qtot>227311</me:qtot>
          <me:sumc>227771</me:sumc>
          <me:sumg>226999</me:sumg>
        </me:densityOfStates>
        <me:densityOfStates>
          <me:T>300</me:T>
          <me:qtot>922219</me:qtot>
          <me:sumc>924531</me:sumc>
          <me:sumg>923121</me:sumg>
        </me:densityOfStates>
      </me:densityOfStatesList>
    </molecule>
    <molecule id="APC" description="APC">
      <atomArray>
        <atom id="a1" elementType="O" hydrogenCount="1" x3="1.270024" y3="-1.132345" z3="-0.000027" />
        <atom id="a2" elementType="O" hydrogenCount="0" x3="-2.735542" y3="0.252777" z3="0.000108" />
        <atom id="a3" elementType="C" hydrogenCount="0" x3="-1.835227" y3="-0.416159" z3="0.000115" />
        <atom id="a4" elementType="N" hydrogenCount="1" x3="1.046171" y3="1.132523" z3="-0.000157" />
        <atom id="a5" elementType="C" hydrogenCount="1" x3="1.773067" y3="0.102174" z3="-0.000050" />
        <atom id="a6" elementType="H" hydrogenCount="0" x3="0.303749" y3="-1.058932" z3="-0.000228" />
        <atom id="a7" elementType="H" hydrogenCount="0" x3="1.607911" y3="1.974994" z3="0.000017" />
        <atom id="a8" elementType="H" hydrogenCount="0" x3="2.862243" y3="0.076726" z3="0.000270" />
      </atomArray>
      <bondArray>
        <bond atomRefs2="a6 a1" order="1" />
        <bond atomRefs2="a4 a5" order="2" />
        <bond atomRefs2="a4 a7" order="1" />
        <bond atomRefs2="a5 a1" order="1" />
        <bond atomRefs2="a5 a8" order="1" />
        <bond atomRefs2="a2 a3" order="2" />
      </bondArray>
      <propertyList>
        <property title="File Format">
          <scalar>g16</scalar>
        </property>
        <property dictRef="me:ZPE">
          <scalar units="kcal/mol">-120.3492</scalar>
        </property>
        <property title="Vibrational Frequencies" dictRef="me:vibFreqs">
          <array units="cm-1">102.2477 228.0157 288.3176 535.9821 684.2695 691.3381 834.6976 1058.8905 1131.9743 1294.8714 1348.1186 1437.1606 1686.8824 1835.7119 2078.1706 3068.947 3624.432 3725.2201</array>
        </property>
        <property dictRef="me:rotConsts">
          <array units="GHz">10.82147 2.02430 1.70530</array>
        </property>
        <property dictRef="me:symmetryNumber">
          <scalar>1</scalar>
        </property>
        <property dictRef="me:spinMultiplicity">
          <scalar>1</scalar>
        </property>
        <property dictRef="me:epsilon">
          <scalar>418.1</scalar>
          <!--a-pin SI-->
        </property>
        <property dictRef="me:sigma">
          <scalar>5.87</scalar>
          <!--a-pin SI-->
        </property>
        <property dictRef="me:frequenciesScaleFactor" default="true">
          <scalar>1</scalar>
        </property>
      </propertyList>
      <me:energyTransferModel xsi:type="me:ExponentialDown">
        <me:deltaEDown units="cm-1">490</me:deltaEDown>
      </me:energyTransferModel>
      <me:DOSCMethod>ClassicalRotors</me:DOSCMethod>
      <me:DistributionCalcMethod default="true" name="Boltzmann" />
      <me:densityOfStatesList calculated="20220916_134614">
        <me:description>Rovibronic partition function calculation at various temperatures. qtot : product of QM partition functions for vibrations (1-D harmonic oscillator) and classical partition functions for rotations.  sumc : cell based partition function. sumg : grain based partition function </me:description>
        <me:densityOfStates>
          <me:T>200</me:T>
          <me:qtot>221033</me:qtot>
          <me:sumc>221481</me:sumc>
          <me:sumg>220729</me:sumg>
        </me:densityOfStates>
        <me:densityOfStates>
          <me:T>300</me:T>
          <me:qtot>896750</me:qtot>
          <me:sumc>898997</me:sumc>
          <me:sumg>897627</me:sumg>
        </me:densityOfStates>
      </me:densityOfStatesList>
    </molecule>
    <molecule id="Formamide1" description="SinkProd1">
      <atomArray>
        <atom id="a1" elementType="O" hydrogenCount="1" x3="-1.093897" y3="-0.350224" z3="0.000000" />
        <atom id="a2" elementType="H" hydrogenCount="0" x3="-0.830811" y3="-1.275074" z3="0.000000" />
        <atom id="a3" elementType="C" hydrogenCount="1" x3="0.000000" y3="0.439406" z3="0.000000" />
        <atom id="a4" elementType="H" hydrogenCount="0" x3="-0.297822" y3="1.483163" z3="0.000000" />
        <atom id="a5" elementType="H" hydrogenCount="0" x3="1.367303" y3="-0.886974" z3="0.000000" />
        <atom id="a6" elementType="N" hydrogenCount="1" x3="1.216072" y3="0.120606" z3="0.000000" />
      </atomArray>
      <bondArray>
        <bond atomRefs2="a1 a2" order="1" />
        <bond atomRefs2="a1 a3" order="1" />
        <bond atomRefs2="a3 a4" order="1" />
        <bond atomRefs2="a3 a6" order="2" />
        <bond atomRefs2="a5 a6" order="1" />
      </bondArray>
      <propertyList>
        <property dictRef="me:ZPE">
          <scalar units="kcal/mol">-115.3370</scalar>
        </property>
        <property title="Vibrational Frequencies" dictRef="me:vibFreqs">
          <array units="cm-1">511.4888 605.7297 862.1796 1080.3882 1098.2647 1134.9282 1360.7406 1414.1755 1747.8863 3180.5639 3491.4912 3848.5138</array>
        </property>
        <property dictRef="me:rotConsts">
          <array units="GHz">67.57623 11.44479 9.78722</array>
        </property>
        <property dictRef="me:spinMultiplicity">
          <scalar>1</scalar>
        </property>
        <property dictRef="me:frequenciesScaleFactor" default="true">
          <scalar>1</scalar>
        </property>
        <property dictRef="me:symmetryNumber" default="true">
          <scalar>1</scalar>
        </property>
      </propertyList>
      <me:DOSCMethod>ClassicalRotors</me:DOSCMethod>
    </molecule>
    <molecule id="CO" description="SinkProd2">
      <atomArray>
        <atom id="a1" elementType="C" hydrogenCount="0" x3="0.000000" y3="0.000000" z3="-0.642103" />
        <atom id="a2" elementType="O" hydrogenCount="0" x3="0.000000" y3="0.000000" z3="0.481577" />
      </atomArray>
      <bondArray>
        <bond atomRefs2="a1 a2" order="2" />
      </bondArray>
      <propertyList>
        <property dictRef="me:ZPE">
          <scalar units="kcal/mol">0.0</scalar>
        </property>
        <property title="Vibrational Frequencies" dictRef="me:vibFreqs">
          <array units="cm-1">2240.2545</array>
        </property>
        <property dictRef="me:rotConsts">
          <array units="GHz">0.00000 30.91482 30.91482</array>
        </property>
        <property dictRef="me:spinMultiplicity">
          <scalar>1</scalar>
        </property>
        <property dictRef="me:frequenciesScaleFactor" default="true">
          <scalar>1</scalar>
        </property>
        <property dictRef="me:symmetryNumber" default="true">
          <scalar>1</scalar>
        </property>
      </propertyList>
      <me:DOSCMethod>ClassicalRotors</me:DOSCMethod>
    </molecule>
    <molecule id="N2" description="Bath">
      <propertyList>
        <property dictRef="me:epsilon">
          <scalar>91.85</scalar>
        </property>
        <property dictRef="me:sigma">
          <scalar>3.919</scalar>
        </property>
        <property dictRef="me:MW">
          <scalar units="amu">28.014</scalar>
        </property>
      </propertyList>
    </molecule>
  </moleculeList>
  <reactionList>
    <reaction id=" A1 ">
      <!-- CH2OO.log + HCN.log -> RC1.log -->
      <reactant>
        <molecule ref="CH2OO.log" role="deficientReactant" />
      </reactant>
      <reactant>
        <molecule ref="HCN.log" role="excessReactant" />
      </reactant>
      <product>
        <molecule ref="RC1.log" role="modelled" />
      </product>
      <me:MCRCMethod xsi:type="me:MesmerILT">
        <me:preExponential units="cm3molecule-1s-1">2.36e-9</me:preExponential>
        <me:activationEnergy units="kcal/mol">0.0</me:activationEnergy>
        <me:TInfinity>298.15</me:TInfinity>
        <me:nInfinity>0</me:nInfinity>
      </me:MCRCMethod>
      <me:excessReactantConc>1e15</me:excessReactantConc>
      <me:TInfinity default="true">298</me:TInfinity>
    </reaction>
    <reaction id=" C2 ">
      <!-- RC1.log -> [ TS1.log ] -> Ring1.log -->
      <reactant>
        <molecule ref="RC1.log" role="modelled" />
      </reactant>
      <me:transitionState>
        <molecule ref="TS1.log" role="transitionState" />
      </me:transitionState>
      <product>
        <molecule ref="Ring1.log" role="modelled" />
      </product>
      <me:MCRCMethod name="RRKM" />
    </reaction>
    <reaction id=" S1 ">
      <!-- Ring1.log -> [ STS1.log ] -> PC1.log -->
      <reactant>
        <molecule ref="Ring1.log" role="modelled" />
      </reactant>
      <me:transitionState>
        <molecule ref="STS1.log" role="transitionState" />
      </me:transitionState>
      <product>
        <molecule ref="Formaldehyde.log" role="sink" />
      </product>
      <product>
        <molecule ref="IsoC1.log" role="sink" />
      </product>
      <me:tunneling>Eckart</me:tunneling>
      <me:MCRCMethod name="RRKM" />
    </reaction>
    <reaction id=" H1 ">
      <!-- Ring1.log -> [ TSH1 ] -> Altamine1 -->
      <reactant>
        <molecule ref="Ring1.log" role="modelled" />
      </reactant>
      <me:transitionState>
        <molecule ref="TSH1" role="transitionState" />
      </me:transitionState>
      <product>
        <molecule ref="Altamine1" role="modelled" />
      </product>
      <me:tunneling>Eckart</me:tunneling>
      <me:MCRCMethod name="RRKM" />
    </reaction>
    <reaction id=" CO1 ">
      <!-- Altamine1 -> [ TSCO ] -> APC -->
      <reactant>
        <molecule ref="Altamine1" role="modelled" />
      </reactant>
      <me:transitionState>
        <molecule ref="TSCO" role="transitionState" />
      </me:transitionState>
      <product>
        <molecule ref="APC" role="modelled" />
      </product>
      <me:tunneling>Eckart</me:tunneling>
      <me:MCRCMethod name="RRKM" />
    </reaction>
    <reaction id=" COD ">
      <!-- APC -> Formamide1 + CO -->
      <reactant>
        <molecule ref="APC" role="modelled" />
      </reactant>
      <product>
        <molecule ref="Formamide1" role="sink" />
      </product>
      <product>
        <molecule ref="CO" role="sink" />
      </product>
      <me:MCRCMethod xsi:type="me:MesmerILT">
        <me:preExponential units="cm3molecule-1s-1">1.4e-10</me:preExponential>
        <me:activationEnergy units="kcal/mol" reverse="true">0.0</me:activationEnergy>
        <me:TInfinity>298.15</me:TInfinity>
        <me:nInfinity>1.0</me:nInfinity>
      </me:MCRCMethod>
      <me:TInfinity default="true">298</me:TInfinity>
    </reaction>
  </reactionList>
  <me:conditions>
    <me:bathGas>N2</me:bathGas>
    <me:PTs>
      <me:PTpair units="torr" P="1.0" T="298.15" precision="qd" bathGas="N2" />
      <me:PTpair units="torr" P="40.0" T="298.15" precision="qd" bathGas="N2" />
      <me:PTpair units="torr" P="100.0" T="298.15" precision="qd" bathGas="N2" />
      <me:PTpair units="torr" P="200.0" T="298.15" precision="qd" bathGas="N2" />
      <me:PTpair units="torr" P="300.0" T="298.15" precision="qd" bathGas="N2" />
      <me:PTpair units="torr" P="400.0" T="298.15" precision="qd" bathGas="N2" />
      <me:PTpair units="torr" P="600.0" T="298.15" precision="qd" bathGas="N2" />
      <me:PTpair units="torr" P="760.0" T="298.15" precision="qd" bathGas="N2" />
    </me:PTs>
    <me:InitialPopulation>
      <me:molecule ref="CH2OO.log" me:population="1.0" />
      <me:molecule ref="RC1.log" me:population="0.0" />
      <me:molecule ref="Ring1.log" me:population="0.0" />
      <me:molecule ref="Formaldehyde.log" me:population="0.0" />
      <me:molecule ref="Altamine1" me:population="0.0" />
      <me:molecule ref="APC" me:population="0.0" />
      <me:molecule ref="Formamide1" me:population="0.0" />
    </me:InitialPopulation>
  </me:conditions>
  <me:modelParameters>
    <me:grainSize units="cm-1">40</me:grainSize>
    <me:energyAboveTheTopHill>25</me:energyAboveTheTopHill>
  </me:modelParameters>
  <me:control>
    <me:eigenvalues>12</me:eigenvalues>
    <me:testDOS />
    <me:printSpeciesProfile />
    <me:shortestTimeOfInterest>1.0e-10</me:shortestTimeOfInterest>
    <me:MaximumEvolutionTime>1e5</me:MaximumEvolutionTime>
    <me:calcMethod default="true" name="simpleCalc" />
    <me:ForceMacroDetailedBalance default="true">true</me:ForceMacroDetailedBalance>
  </me:control>
  <metadataList xmlns:dc="http://purl.org/dc/elements/1.1/">
    <dc:title>CriegeeNitrile1</dc:title>
    <dc:source>CriegeeNitrile1XMCAD.xml</dc:source>
    <dc:creator>Mesmer v6.0</dc:creator>
    <dc:date>20220916_134613</dc:date>
    <dc:contributor>lfranzon</dc:contributor>
  </metadataList>
  <me:analysis calculated="20220916_212944">
    <me:description>All calculations shown</me:description>
    <me:eigenvalueList number="3226" selection="12">
      <me:eigenvalue>-2.82957e+06</me:eigenvalue>
      <me:eigenvalue>-2.54126e+06</me:eigenvalue>
      <me:eigenvalue>-2.22099e+06</me:eigenvalue>
      <me:eigenvalue>-1.9475e+06</me:eigenvalue>
      <me:eigenvalue>-1.73166e+06</me:eigenvalue>
      <me:eigenvalue>-1.55338e+06</me:eigenvalue>
      <me:eigenvalue>-1.27171e+06</me:eigenvalue>
      <me:eigenvalue>-347367</me:eigenvalue>
      <me:eigenvalue>-269507</me:eigenvalue>
      <me:eigenvalue>-42.559</me:eigenvalue>
      <me:eigenvalue>-2.03905e-10</me:eigenvalue>
      <me:eigenvalue>-3.38777e-17</me:eigenvalue>
    </me:eigenvalueList>
    <me:populationList T="298.15" conc="3.2388e+16">
      <me:population time="1e-10" logTime="-10">
        <me:pop ref="CH2OO.log">1</me:pop>
        <me:pop ref="APC">7.32338e-16</me:pop>
        <me:pop ref="Altamine1">2.38293e-11</me:pop>
        <me:pop ref="RC1.log">9.2507e-08</me:pop>
        <me:pop ref="Ring1.log">1.60993e-09</me:pop>
        <me:pop ref="Formamide1">1.1244e-09</me:pop>
        <me:pop ref="Formaldehyde.log">1.3589e-09</me:pop>
      </me:population>
      <me:population time="1.25893e-10" logTime="-9.9">
        <me:pop ref="CH2OO.log">1</me:pop>
        <me:pop ref="APC">7.71562e-16</me:pop>
        <me:pop ref="Altamine1">2.51512e-11</me:pop>
        <me:pop ref="RC1.log">9.26645e-08</me:pop>
        <me:pop ref="Ring1.log">1.70516e-09</me:pop>
        <me:pop ref="Formamide1">1.56744e-09</me:pop>
        <me:pop ref="Formaldehyde.log">1.89344e-09</me:pop>
      </me:population>
      <me:population time="1.58489e-10" logTime="-9.8">
        <me:pop ref="CH2OO.log">1</me:pop>
        <me:pop ref="APC">7.98915e-16</me:pop>
        <me:pop ref="Altamine1">2.60798e-11</me:pop>
        <me:pop ref="RC1.log">9.28267e-08</me:pop>
        <me:pop ref="Ring1.log">1.77356e-09</me:pop>
        <me:pop ref="Formamide1">2.14957e-09</me:pop>
        <me:pop ref="Formaldehyde.log">2.59481e-09</me:pop>
      </me:population>
      <me:population time="1.99526e-10" logTime="-9.7">
        <me:pop ref="CH2OO.log">1</me:pop>
        <me:pop ref="APC">8.1584e-16</me:pop>
        <me:pop ref="Altamine1">2.66587e-11</me:pop>
        <me:pop ref="RC1.log">9.30159e-08</me:pop>
        <me:pop ref="Ring1.log">1.81726e-09</me:pop>
        <me:pop ref="Formamide1">2.90268e-09</me:pop>
        <me:pop ref="Formaldehyde.log">3.5013e-09</me:pop>
      </me:population>
      <me:population time="2.51189e-10" logTime="-9.6">
        <me:pop ref="CH2OO.log">1</me:pop>
        <me:pop ref="APC">8.25009e-16</me:pop>
        <me:pop ref="Altamine1">2.6975e-11</me:pop>
        <me:pop ref="RC1.log">9.32452e-08</me:pop>
        <me:pop ref="Ring1.log">1.8418e-09</me:pop>
        <me:pop ref="Formamide1">3.86567e-09</me:pop>
        <me:pop ref="Formaldehyde.log">4.65969e-09</me:pop>
      </me:population>
      <me:population time="3.16228e-10" logTime="-9.5">
        <me:pop ref="CH2OO.log">1</me:pop>
        <me:pop ref="APC">8.29404e-16</me:pop>
        <me:pop ref="Altamine1">2.71282e-11</me:pop>
        <me:pop ref="RC1.log">9.35235e-08</me:pop>
        <me:pop ref="Ring1.log">1.85411e-09</me:pop>
        <me:pop ref="Formamide1">5.08757e-09</me:pop>
        <me:pop ref="Formaldehyde.log">6.12903e-09</me:pop>
      </me:population>
      <me:population time="3.98107e-10" logTime="-9.4">
        <me:pop ref="CH2OO.log">1</me:pop>
        <me:pop ref="APC">8.31469e-16</me:pop>
        <me:pop ref="Altamine1">2.72011e-11</me:pop>
        <me:pop ref="RC1.log">9.38587e-08</me:pop>
        <me:pop ref="Ring1.log">1.86029e-09</me:pop>
        <me:pop ref="Formamide1">6.63153e-09</me:pop>
        <me:pop ref="Formaldehyde.log">7.98529e-09</me:pop>
      </me:population>
      <me:population time="5.01187e-10" logTime="-9.3">
        <me:pop ref="CH2OO.log">1</me:pop>
        <me:pop ref="APC">8.32712e-16</me:pop>
        <me:pop ref="Altamine1">2.72457e-11</me:pop>
        <me:pop ref="RC1.log">9.42577e-08</me:pop>
        <me:pop ref="Ring1.log">1.86429e-09</me:pop>
        <me:pop ref="Formamide1">8.57896e-09</me:pop>
        <me:pop ref="Formaldehyde.log">1.03264e-08</me:pop>
      </me:population>
      <me:population time="6.30957e-10" logTime="-9.2">
        <me:pop ref="CH2OO.log">1</me:pop>
        <me:pop ref="APC">8.33828e-16</me:pop>
        <me:pop ref="Altamine1">2.7286e-11</me:pop>
        <me:pop ref="RC1.log">9.47261e-08</me:pop>
        <me:pop ref="Ring1.log">1.86801e-09</me:pop>
        <me:pop ref="Formamide1">1.10341e-08</me:pop>
        <me:pop ref="Formaldehyde.log">1.32775e-08</me:pop>
      </me:population>
      <me:population time="7.94328e-10" logTime="-9.1">
        <me:pop ref="CH2OO.log">1</me:pop>
        <me:pop ref="APC">8.3504e-16</me:pop>
        <me:pop ref="Altamine1">2.73298e-11</me:pop>
        <me:pop ref="RC1.log">9.52667e-08</me:pop>
        <me:pop ref="Ring1.log">1.87207e-09</me:pop>
        <me:pop ref="Formamide1">1.41292e-08</me:pop>
        <me:pop ref="Formaldehyde.log">1.69977e-08</me:pop>
      </me:population>
      <me:population time="1e-09" logTime="-9">
        <me:pop ref="CH2OO.log">1</me:pop>
        <me:pop ref="APC">8.36388e-16</me:pop>
        <me:pop ref="Altamine1">2.73786e-11</me:pop>
        <me:pop ref="RC1.log">9.58773e-08</me:pop>
        <me:pop ref="Ring1.log">1.8766e-09</me:pop>
        <me:pop ref="Formamide1">1.80319e-08</me:pop>
        <me:pop ref="Formaldehyde.log">2.16882e-08</me:pop>
      </me:population>
      <me:population time="1.25893e-09" logTime="-8.9">
        <me:pop ref="CH2OO.log">1</me:pop>
        <me:pop ref="APC">8.37852e-16</me:pop>
        <me:pop ref="Altamine1">2.74316e-11</me:pop>
        <me:pop ref="RC1.log">9.65495e-08</me:pop>
        <me:pop ref="Ring1.log">1.88152e-09</me:pop>
        <me:pop ref="Formamide1">2.29534e-08</me:pop>
        <me:pop ref="Formaldehyde.log">2.76029e-08</me:pop>
      </me:population>
      <me:population time="1.58489e-09" logTime="-8.8">
        <me:pop ref="CH2OO.log">1</me:pop>
        <me:pop ref="APC">8.39383e-16</me:pop>
        <me:pop ref="Altamine1">2.7487e-11</me:pop>
        <me:pop ref="RC1.log">9.72672e-08</me:pop>
        <me:pop ref="Ring1.log">1.88666e-09</me:pop>
        <me:pop ref="Formamide1">2.91605e-08</me:pop>
        <me:pop ref="Formaldehyde.log">3.5062e-08</me:pop>
      </me:population>
      <me:population time="1.99526e-09" logTime="-8.7">
        <me:pop ref="CH2OO.log">1</me:pop>
        <me:pop ref="APC">8.40915e-16</me:pop>
        <me:pop ref="Altamine1">2.75424e-11</me:pop>
        <me:pop ref="RC1.log">9.80064e-08</me:pop>
        <me:pop ref="Ring1.log">1.89182e-09</me:pop>
        <me:pop ref="Formamide1">3.69891e-08</me:pop>
        <me:pop ref="Formaldehyde.log">4.44693e-08</me:pop>
      </me:population>
      <me:population time="2.51189e-09" logTime="-8.6">
        <me:pop ref="CH2OO.log">1</me:pop>
        <me:pop ref="APC">8.42365e-16</me:pop>
        <me:pop ref="Altamine1">2.75949e-11</me:pop>
        <me:pop ref="RC1.log">9.87388e-08</me:pop>
        <me:pop ref="Ring1.log">1.8967e-09</me:pop>
        <me:pop ref="Formamide1">4.68624e-08</me:pop>
        <me:pop ref="Formaldehyde.log">5.6333e-08</me:pop>
      </me:population>
      <me:population time="3.16228e-09" logTime="-8.5">
        <me:pop ref="CH2OO.log">1</me:pop>
        <me:pop ref="APC">8.43653e-16</me:pop>
        <me:pop ref="Altamine1">2.76416e-11</me:pop>
        <me:pop ref="RC1.log">9.94369e-08</me:pop>
        <me:pop ref="Ring1.log">1.90105e-09</me:pop>
        <me:pop ref="Formamide1">5.93126e-08</me:pop>
        <me:pop ref="Formaldehyde.log">7.12922e-08</me:pop>
      </me:population>
      <me:population time="3.98107e-09" logTime="-8.4">
        <me:pop ref="CH2OO.log">1</me:pop>
        <me:pop ref="APC">8.44718e-16</me:pop>
        <me:pop ref="Altamine1">2.76801e-11</me:pop>
        <me:pop ref="RC1.log">1.00084e-07</me:pop>
        <me:pop ref="Ring1.log">1.90466e-09</me:pop>
        <me:pop ref="Formamide1">7.50084e-08</me:pop>
        <me:pop ref="Formaldehyde.log">9.01503e-08</me:pop>
      </me:population>
      <me:population time="5.01187e-09" logTime="-8.3">
        <me:pop ref="CH2OO.log">1</me:pop>
        <me:pop ref="APC">8.45539e-16</me:pop>
        <me:pop ref="Altamine1">2.77099e-11</me:pop>
        <me:pop ref="RC1.log">1.00679e-07</me:pop>
        <me:pop ref="Ring1.log">1.90745e-09</me:pop>
        <me:pop ref="Formamide1">9.47903e-08</me:pop>
        <me:pop ref="Formaldehyde.log">1.13917e-07</me:pop>
      </me:population>
      <me:population time="6.30957e-09" logTime="-8.2">
        <me:pop ref="CH2OO.log">1</me:pop>
        <me:pop ref="APC">8.46144e-16</me:pop>
        <me:pop ref="Altamine1">2.77319e-11</me:pop>
        <me:pop ref="RC1.log">1.01247e-07</me:pop>
        <me:pop ref="Ring1.log">1.90954e-09</me:pop>
        <me:pop ref="Formamide1">1.19715e-07</me:pop>
        <me:pop ref="Formaldehyde.log">1.43862e-07</me:pop>
      </me:population>
      <me:population time="7.94328e-09" logTime="-8.1">
        <me:pop ref="CH2OO.log">1</me:pop>
        <me:pop ref="APC">8.46597e-16</me:pop>
        <me:pop ref="Altamine1">2.77485e-11</me:pop>
        <me:pop ref="RC1.log">1.01827e-07</me:pop>
        <me:pop ref="Ring1.log">1.91112e-09</me:pop>
        <me:pop ref="Formamide1">1.51113e-07</me:pop>
        <me:pop ref="Formaldehyde.log">1.81583e-07</me:pop>
      </me:population>
      <me:population time="1e-08" logTime="-8">
        <me:pop ref="CH2OO.log">0.999999</me:pop>
        <me:pop ref="APC">8.46969e-16</me:pop>
        <me:pop ref="Altamine1">2.77621e-11</me:pop>
        <me:pop ref="RC1.log">1.02462e-07</me:pop>
        <me:pop ref="Ring1.log">1.91244e-09</me:pop>
        <me:pop ref="Formamide1">1.9066e-07</me:pop>
        <me:pop ref="Formaldehyde.log">2.29093e-07</me:pop>
      </me:population>
      <me:population time="1.25893e-08" logTime="-7.9">
        <me:pop ref="CH2OO.log">0.999999</me:pop>
        <me:pop ref="APC">8.4731e-16</me:pop>
        <me:pop ref="Altamine1">2.77746e-11</me:pop>
        <me:pop ref="RC1.log">1.03193e-07</me:pop>
        <me:pop ref="Ring1.log">1.91366e-09</me:pop>
        <me:pop ref="Formamide1">2.40467e-07</me:pop>
        <me:pop ref="Formaldehyde.log">2.88929e-07</me:pop>
      </me:population>
      <me:population time="1.58489e-08" logTime="-7.8">
        <me:pop ref="CH2OO.log">0.999999</me:pop>
        <me:pop ref="APC">8.47637e-16</me:pop>
        <me:pop ref="Altamine1">2.77866e-11</me:pop>
        <me:pop ref="RC1.log">1.04048e-07</me:pop>
        <me:pop ref="Ring1.log">1.91484e-09</me:pop>
        <me:pop ref="Formamide1">3.03195e-07</me:pop>
        <me:pop ref="Formaldehyde.log">3.64287e-07</me:pop>
      </me:population>
      <me:population time="1.99526e-08" logTime="-7.7">
        <me:pop ref="CH2OO.log">0.999999</me:pop>
        <me:pop ref="APC">8.47949e-16</me:pop>
        <me:pop ref="Altamine1">2.77981e-11</me:pop>
        <me:pop ref="RC1.log">1.05053e-07</me:pop>
        <me:pop ref="Ring1.log">1.91597e-09</me:pop>
        <me:pop ref="Formamide1">3.82195e-07</me:pop>
        <me:pop ref="Formaldehyde.log">4.59192e-07</me:pop>
      </me:population>
      <me:population time="2.51189e-08" logTime="-7.6">
        <me:pop ref="CH2OO.log">0.999999</me:pop>
        <me:pop ref="APC">8.48234e-16</me:pop>
        <me:pop ref="Altamine1">2.78086e-11</me:pop>
        <me:pop ref="RC1.log">1.06234e-07</me:pop>
        <me:pop ref="Ring1.log">1.91701e-09</me:pop>
        <me:pop ref="Formamide1">4.81686e-07</me:pop>
        <me:pop ref="Formaldehyde.log">5.78711e-07</me:pop>
      </me:population>
      <me:population time="3.16228e-08" logTime="-7.5">
        <me:pop ref="CH2OO.log">0.999999</me:pop>
        <me:pop ref="APC">8.48482e-16</me:pop>
        <me:pop ref="Altamine1">2.78177e-11</me:pop>
        <me:pop ref="RC1.log">1.07626e-07</me:pop>
        <me:pop ref="Ring1.log">1.91792e-09</me:pop>
        <me:pop ref="Formamide1">6.06977e-07</me:pop>
        <me:pop ref="Formaldehyde.log">7.29223e-07</me:pop>
      </me:population>
      <me:population time="3.98107e-08" logTime="-7.4">
        <me:pop ref="CH2OO.log">0.999998</me:pop>
        <me:pop ref="APC">8.4869e-16</me:pop>
        <me:pop ref="Altamine1">2.78254e-11</me:pop>
        <me:pop ref="RC1.log">1.09274e-07</me:pop>
        <me:pop ref="Ring1.log">1.91868e-09</me:pop>
        <me:pop ref="Formamide1">7.64751e-07</me:pop>
        <me:pop ref="Formaldehyde.log">9.18756e-07</me:pop>
      </me:population>
      <me:population time="5.01187e-08" logTime="-7.3">
        <me:pop ref="CH2OO.log">0.999998</me:pop>
        <me:pop ref="APC">8.48861e-16</me:pop>
        <me:pop ref="Altamine1">2.78317e-11</me:pop>
        <me:pop ref="RC1.log">1.11238e-07</me:pop>
        <me:pop ref="Ring1.log">1.91932e-09</me:pop>
        <me:pop ref="Formamide1">9.63422e-07</me:pop>
        <me:pop ref="Formaldehyde.log">1.15741e-06</me:pop>
      </me:population>
      <me:population time="6.30957e-08" logTime="-7.2">
        <me:pop ref="CH2OO.log">0.999997</me:pop>
        <me:pop ref="APC">8.49002e-16</me:pop>
        <me:pop ref="Altamine1">2.78369e-11</me:pop>
        <me:pop ref="RC1.log">1.1359e-07</me:pop>
        <me:pop ref="Ring1.log">1.91984e-09</me:pop>
        <me:pop ref="Formamide1">1.21358e-06</me:pop>
        <me:pop ref="Formaldehyde.log">1.45792e-06</me:pop>
      </me:population>
      <me:population time="7.94328e-08" logTime="-7.1">
        <me:pop ref="CH2OO.log">0.999997</me:pop>
        <me:pop ref="APC">8.49123e-16</me:pop>
        <me:pop ref="Altamine1">2.78414e-11</me:pop>
        <me:pop ref="RC1.log">1.16419e-07</me:pop>
        <me:pop ref="Ring1.log">1.9203e-09</me:pop>
        <me:pop ref="Formamide1">1.52856e-06</me:pop>
        <me:pop ref="Formaldehyde.log">1.83629e-06</me:pop>
      </me:population>
      <me:population time="1e-07" logTime="-7">
        <me:pop ref="CH2OO.log">0.999996</me:pop>
        <me:pop ref="APC">8.49231e-16</me:pop>
        <me:pop ref="Altamine1">2.78454e-11</me:pop>
        <me:pop ref="RC1.log">1.19827e-07</me:pop>
        <me:pop ref="Ring1.log">1.9207e-09</me:pop>
        <me:pop ref="Formamide1">1.92514e-06</me:pop>
        <me:pop ref="Formaldehyde.log">2.3127e-06</me:pop>
      </me:population>
      <me:population time="1.25893e-07" logTime="-6.9">
        <me:pop ref="CH2OO.log">0.999995</me:pop>
        <me:pop ref="APC">8.49332e-16</me:pop>
        <me:pop ref="Altamine1">2.78491e-11</me:pop>
        <me:pop ref="RC1.log">1.23936e-07</me:pop>
        <me:pop ref="Ring1.log">1.92108e-09</me:pop>
        <me:pop ref="Formamide1">2.42448e-06</me:pop>
        <me:pop ref="Formaldehyde.log">2.91252e-06</me:pop>
      </me:population>
      <me:population time="1.58489e-07" logTime="-6.8">
        <me:pop ref="CH2OO.log">0.999993</me:pop>
        <me:pop ref="APC">8.49428e-16</me:pop>
        <me:pop ref="Altamine1">2.78527e-11</me:pop>
        <me:pop ref="RC1.log">1.28887e-07</me:pop>
        <me:pop ref="Ring1.log">1.92144e-09</me:pop>
        <me:pop ref="Formamide1">3.05318e-06</me:pop>
        <me:pop ref="Formaldehyde.log">3.66775e-06</me:pop>
      </me:population>
      <me:population time="1.99526e-07" logTime="-6.7">
        <me:pop ref="CH2OO.log">0.999991</me:pop>
        <me:pop ref="APC">8.4952e-16</me:pop>
        <me:pop ref="Altamine1">2.78561e-11</me:pop>
        <me:pop ref="RC1.log">1.34846e-07</me:pop>
        <me:pop ref="Ring1.log">1.92178e-09</me:pop>
        <me:pop ref="Formamide1">3.84475e-06</me:pop>
        <me:pop ref="Formaldehyde.log">4.61862e-06</me:pop>
      </me:population>
      <me:population time="2.51189e-07" logTime="-6.6">
        <me:pop ref="CH2OO.log">0.999989</me:pop>
        <me:pop ref="APC">8.49608e-16</me:pop>
        <me:pop ref="Altamine1">2.78593e-11</me:pop>
        <me:pop ref="RC1.log">1.42014e-07</me:pop>
        <me:pop ref="Ring1.log">1.92211e-09</me:pop>
        <me:pop ref="Formamide1">4.84139e-06</me:pop>
        <me:pop ref="Formaldehyde.log">5.81582e-06</me:pop>
      </me:population>
      <me:population time="3.16228e-07" logTime="-6.5">
        <me:pop ref="CH2OO.log">0.999986</me:pop>
        <me:pop ref="APC">8.49691e-16</me:pop>
        <me:pop ref="Altamine1">2.78624e-11</me:pop>
        <me:pop ref="RC1.log">1.50632e-07</me:pop>
        <me:pop ref="Ring1.log">1.92242e-09</me:pop>
        <me:pop ref="Formamide1">6.0962e-06</me:pop>
        <me:pop ref="Formaldehyde.log">7.32315e-06</me:pop>
      </me:population>
      <me:population time="3.98107e-07" logTime="-6.4">
        <me:pop ref="CH2OO.log">0.999983</me:pop>
        <me:pop ref="APC">8.49769e-16</me:pop>
        <me:pop ref="Altamine1">2.78653e-11</me:pop>
        <me:pop ref="RC1.log">1.60993e-07</me:pop>
        <me:pop ref="Ring1.log">1.92271e-09</me:pop>
        <me:pop ref="Formamide1">7.67608e-06</me:pop>
        <me:pop ref="Formaldehyde.log">9.22095e-06</me:pop>
      </me:population>
      <me:population time="5.01187e-07" logTime="-6.3">
        <me:pop ref="CH2OO.log">0.999979</me:pop>
        <me:pop ref="APC">8.49844e-16</me:pop>
        <me:pop ref="Altamine1">2.78681e-11</me:pop>
        <me:pop ref="RC1.log">1.73444e-07</me:pop>
        <me:pop ref="Ring1.log">1.92299e-09</me:pop>
        <me:pop ref="Formamide1">9.6652e-06</me:pop>
        <me:pop ref="Formaldehyde.log">1.16103e-05</me:pop>
      </me:population>
      <me:population time="6.30957e-07" logTime="-6.2">
        <me:pop ref="CH2OO.log">0.999973</me:pop>
        <me:pop ref="APC">8.49916e-16</me:pop>
        <me:pop ref="Altamine1">2.78708e-11</me:pop>
        <me:pop ref="RC1.log">1.88391e-07</me:pop>
        <me:pop ref="Ring1.log">1.92327e-09</me:pop>
        <me:pop ref="Formamide1">1.21696e-05</me:pop>
        <me:pop ref="Formaldehyde.log">1.46187e-05</me:pop>
      </me:population>
      <me:population time="7.94328e-07" logTime="-6.1">
        <me:pop ref="CH2OO.log">0.999966</me:pop>
        <me:pop ref="APC">8.49989e-16</me:pop>
        <me:pop ref="Altamine1">2.78735e-11</me:pop>
        <me:pop ref="RC1.log">2.06283e-07</me:pop>
        <me:pop ref="Ring1.log">1.92355e-09</me:pop>
        <me:pop ref="Formamide1">1.53227e-05</me:pop>
        <me:pop ref="Formaldehyde.log">1.84062e-05</me:pop>
      </me:population>
      <me:population time="1e-06" logTime="-6">
        <me:pop ref="CH2OO.log">0.999957</me:pop>
        <me:pop ref="APC">8.50067e-16</me:pop>
        <me:pop ref="Altamine1">2.78764e-11</me:pop>
        <me:pop ref="RC1.log">2.27577e-07</me:pop>
        <me:pop ref="Ring1.log">1.92385e-09</me:pop>
        <me:pop ref="Formamide1">1.92925e-05</me:pop>
        <me:pop ref="Formaldehyde.log">2.31749e-05</me:pop>
      </me:population>
      <me:population time="1.25893e-06" logTime="-5.9">
        <me:pop ref="CH2OO.log">0.999946</me:pop>
        <me:pop ref="APC">8.50153e-16</me:pop>
        <me:pop ref="Altamine1">2.78796e-11</me:pop>
        <me:pop ref="RC1.log">2.52677e-07</me:pop>
        <me:pop ref="Ring1.log">1.92418e-09</me:pop>
        <me:pop ref="Formamide1">2.42908e-05</me:pop>
        <me:pop ref="Formaldehyde.log">2.91788e-05</me:pop>
      </me:population>
      <me:population time="1.58489e-06" logTime="-5.8">
        <me:pop ref="CH2OO.log">0.999932</me:pop>
        <me:pop ref="APC">8.50249e-16</me:pop>
        <me:pop ref="Altamine1">2.78832e-11</me:pop>
        <me:pop ref="RC1.log">2.81845e-07</me:pop>
        <me:pop ref="Ring1.log">1.92455e-09</me:pop>
        <me:pop ref="Formamide1">3.05839e-05</me:pop>
        <me:pop ref="Formaldehyde.log">3.67381e-05</me:pop>
      </me:population>
      <me:population time="1.99526e-06" logTime="-5.7">
        <me:pop ref="CH2OO.log">0.999915</me:pop>
        <me:pop ref="APC">8.50357e-16</me:pop>
        <me:pop ref="Altamine1">2.78872e-11</me:pop>
        <me:pop ref="RC1.log">3.1509e-07</me:pop>
        <me:pop ref="Ring1.log">1.92497e-09</me:pop>
        <me:pop ref="Formamide1">3.85074e-05</me:pop>
        <me:pop ref="Formaldehyde.log">4.62558e-05</me:pop>
      </me:population>
      <me:population time="2.51189e-06" logTime="-5.6">
        <me:pop ref="CH2OO.log">0.999893</me:pop>
        <me:pop ref="APC">8.50474e-16</me:pop>
        <me:pop ref="Altamine1">2.78916e-11</me:pop>
        <me:pop ref="RC1.log">3.52033e-07</me:pop>
        <me:pop ref="Ring1.log">1.92543e-09</me:pop>
        <me:pop ref="Formamide1">4.84838e-05</me:pop>
        <me:pop ref="Formaldehyde.log">5.82394e-05</me:pop>
      </me:population>
      <me:population time="3.16228e-06" logTime="-5.5">
        <me:pop ref="CH2OO.log">0.999865</me:pop>
        <me:pop ref="APC">8.50596e-16</me:pop>
        <me:pop ref="Altamine1">2.78963e-11</me:pop>
        <me:pop ref="RC1.log">3.9179e-07</me:pop>
        <me:pop ref="Ring1.log">1.92591e-09</me:pop>
        <me:pop ref="Formamide1">6.10452e-05</me:pop>
        <me:pop ref="Formaldehyde.log">7.3328e-05</me:pop>
      </me:population>
      <me:population time="3.98107e-06" logTime="-5.4">
        <me:pop ref="CH2OO.log">0.99983</me:pop>
        <me:pop ref="APC">8.50718e-16</me:pop>
        <me:pop ref="Altamine1">2.79009e-11</me:pop>
        <me:pop ref="RC1.log">4.32878e-07</me:pop>
        <me:pop ref="Ring1.log">1.9264e-09</me:pop>
        <me:pop ref="Formamide1">7.68613e-05</me:pop>
        <me:pop ref="Formaldehyde.log">9.2326e-05</me:pop>
      </me:population>
      <me:population time="5.01187e-06" logTime="-5.3">
        <me:pop ref="CH2OO.log">0.999787</me:pop>
        <me:pop ref="APC">8.50829e-16</me:pop>
        <me:pop ref="Altamine1">2.79051e-11</me:pop>
        <me:pop ref="RC1.log">4.73236e-07</me:pop>
        <me:pop ref="Ring1.log">1.92687e-09</me:pop>
        <me:pop ref="Formamide1">9.67754e-05</me:pop>
        <me:pop ref="Formaldehyde.log">0.000116246</me:pop>
      </me:population>
      <me:population time="6.30957e-06" logTime="-5.2">
        <me:pop ref="CH2OO.log">0.999731</me:pop>
        <me:pop ref="APC">8.50918e-16</me:pop>
        <me:pop ref="Altamine1">2.79086e-11</me:pop>
        <me:pop ref="RC1.log">5.10421e-07</me:pop>
        <me:pop ref="Ring1.log">1.92727e-09</me:pop>
        <me:pop ref="Formamide1">0.000121849</me:pop>
        <me:pop ref="Formaldehyde.log">0.000146363</me:pop>
      </me:population>
      <me:population time="7.94328e-06" logTime="-5.1">
        <me:pop ref="CH2OO.log">0.999662</me:pop>
        <me:pop ref="APC">8.50975e-16</me:pop>
        <me:pop ref="Altamine1">2.7911e-11</me:pop>
        <me:pop ref="RC1.log">5.42038e-07</me:pop>
        <me:pop ref="Ring1.log">1.92756e-09</me:pop>
        <me:pop ref="Formamide1">0.000153417</me:pop>
        <me:pop ref="Formaldehyde.log">0.000184282</me:pop>
      </me:population>
      <me:population time="1e-05" logTime="-5">
        <me:pop ref="CH2OO.log">0.999574</me:pop>
        <me:pop ref="APC">8.5099e-16</me:pop>
        <me:pop ref="Altamine1">2.79118e-11</me:pop>
        <me:pop ref="RC1.log">5.66339e-07</me:pop>
        <me:pop ref="Ring1.log">1.92772e-09</me:pop>
        <me:pop ref="Formamide1">0.000193161</me:pop>
        <me:pop ref="Formaldehyde.log">0.00023202</me:pop>
      </me:population>
      <me:population time="1.25893e-05" logTime="-4.9">
        <me:pop ref="CH2OO.log">0.999464</me:pop>
        <me:pop ref="APC">8.50957e-16</me:pop>
        <me:pop ref="Altamine1">2.7911e-11</me:pop>
        <me:pop ref="RC1.log">5.82789e-07</me:pop>
        <me:pop ref="Ring1.log">1.92773e-09</me:pop>
        <me:pop ref="Formamide1">0.000243195</me:pop>
        <me:pop ref="Formaldehyde.log">0.000292118</me:pop>
      </me:population>
      <me:population time="1.58489e-05" logTime="-4.8">
        <me:pop ref="CH2OO.log">0.999325</me:pop>
        <me:pop ref="APC">8.50874e-16</me:pop>
        <me:pop ref="Altamine1">2.79084e-11</me:pop>
        <me:pop ref="RC1.log">5.92272e-07</me:pop>
        <me:pop ref="Ring1.log">1.9276e-09</me:pop>
        <me:pop ref="Formamide1">0.000306179</me:pop>
        <me:pop ref="Formaldehyde.log">0.000367772</me:pop>
      </me:population>
      <me:population time="1.99526e-05" logTime="-4.7">
        <me:pop ref="CH2OO.log">0.999151</me:pop>
        <me:pop ref="APC">8.50742e-16</me:pop>
        <me:pop ref="Altamine1">2.79042e-11</me:pop>
        <me:pop ref="RC1.log">5.96715e-07</me:pop>
        <me:pop ref="Ring1.log">1.92732e-09</me:pop>
        <me:pop ref="Formamide1">0.000385462</me:pop>
        <me:pop ref="Formaldehyde.log">0.000463003</me:pop>
      </me:population>
      <me:population time="2.51189e-05" logTime="-4.6">
        <me:pop ref="CH2OO.log">0.998931</me:pop>
        <me:pop ref="APC">8.50562e-16</me:pop>
        <me:pop ref="Altamine1">2.78983e-11</me:pop>
        <me:pop ref="RC1.log">5.98273e-07</me:pop>
        <me:pop ref="Ring1.log">1.92692e-09</me:pop>
        <me:pop ref="Formamide1">0.000485254</me:pop>
        <me:pop ref="Formaldehyde.log">0.000582868</me:pop>
      </me:population>
      <me:population time="3.16228e-05" logTime="-4.5">
        <me:pop ref="CH2OO.log">0.998655</me:pop>
        <me:pop ref="APC">8.50328e-16</me:pop>
        <me:pop ref="Altamine1">2.78906e-11</me:pop>
        <me:pop ref="RC1.log">5.9857e-07</me:pop>
        <me:pop ref="Ring1.log">1.92639e-09</me:pop>
        <me:pop ref="Formamide1">0.000610855</me:pop>
        <me:pop ref="Formaldehyde.log">0.000733733</me:pop>
      </me:population>
      <me:population time="3.98107e-05" logTime="-4.4">
        <me:pop ref="CH2OO.log">0.998307</me:pop>
        <me:pop ref="APC">8.50032e-16</me:pop>
        <me:pop ref="Altamine1">2.78809e-11</me:pop>
        <me:pop ref="RC1.log">5.98447e-07</me:pop>
        <me:pop ref="Ring1.log">1.92572e-09</me:pop>
        <me:pop ref="Formamide1">0.000768928</me:pop>
        <me:pop ref="Formaldehyde.log">0.000923602</me:pop>
      </me:population>
      <me:population time="5.01187e-05" logTime="-4.3">
        <me:pop ref="CH2OO.log">0.997869</me:pop>
        <me:pop ref="APC">8.49659e-16</me:pop>
        <me:pop ref="Altamine1">2.78687e-11</me:pop>
        <me:pop ref="RC1.log">5.98195e-07</me:pop>
        <me:pop ref="Ring1.log">1.92488e-09</me:pop>
        <me:pop ref="Formamide1">0.000967852</me:pop>
        <me:pop ref="Formaldehyde.log">0.00116254</me:pop>
      </me:population>
      <me:population time="6.30957e-05" logTime="-4.2">
        <me:pop ref="CH2OO.log">0.997318</me:pop>
        <me:pop ref="APC">8.4919e-16</me:pop>
        <me:pop ref="Altamine1">2.78533e-11</me:pop>
        <me:pop ref="RC1.log">5.97865e-07</me:pop>
        <me:pop ref="Ring1.log">1.92382e-09</me:pop>
        <me:pop ref="Formamide1">0.00121816</me:pop>
        <me:pop ref="Formaldehyde.log">0.00146319</me:pop>
      </me:population>
      <me:population time="7.94328e-05" logTime="-4.1">
        <me:pop ref="CH2OO.log">0.996625</me:pop>
        <me:pop ref="APC">8.486e-16</me:pop>
        <me:pop ref="Altamine1">2.78339e-11</me:pop>
        <me:pop ref="RC1.log">5.9745e-07</me:pop>
        <me:pop ref="Ring1.log">1.92248e-09</me:pop>
        <me:pop ref="Formamide1">0.00153308</me:pop>
        <me:pop ref="Formaldehyde.log">0.00184146</me:pop>
      </me:population>
      <me:population time="0.0001" logTime="-4">
        <me:pop ref="CH2OO.log">0.995753</me:pop>
        <me:pop ref="APC">8.47857e-16</me:pop>
        <me:pop ref="Altamine1">2.78096e-11</me:pop>
        <me:pop ref="RC1.log">5.96927e-07</me:pop>
        <me:pop ref="Ring1.log">1.9208e-09</me:pop>
        <me:pop ref="Formamide1">0.00192923</me:pop>
        <me:pop ref="Formaldehyde.log">0.00231729</me:pop>
      </me:population>
      <me:population time="0.000125893" logTime="-3.9">
        <me:pop ref="CH2OO.log">0.994656</me:pop>
        <me:pop ref="APC">8.46924e-16</me:pop>
        <me:pop ref="Altamine1">2.77789e-11</me:pop>
        <me:pop ref="RC1.log">5.96269e-07</me:pop>
        <me:pop ref="Ring1.log">1.91868e-09</me:pop>
        <me:pop ref="Formamide1">0.00242746</me:pop>
        <me:pop ref="Formaldehyde.log">0.00291574</me:pop>
      </me:population>
      <me:population time="0.000158489" logTime="-3.8">
        <me:pop ref="CH2OO.log">0.993277</me:pop>
        <me:pop ref="APC">8.45749e-16</me:pop>
        <me:pop ref="Altamine1">2.77404e-11</me:pop>
        <me:pop ref="RC1.log">5.95443e-07</me:pop>
        <me:pop ref="Ring1.log">1.91602e-09</me:pop>
        <me:pop ref="Formamide1">0.00305391</me:pop>
        <me:pop ref="Formaldehyde.log">0.0036682</me:pop>
      </me:population>
      <me:population time="0.000199526" logTime="-3.7">
        <me:pop ref="CH2OO.log">0.991544</me:pop>
        <me:pop ref="APC">8.44274e-16</me:pop>
        <me:pop ref="Altamine1">2.7692e-11</me:pop>
        <me:pop ref="RC1.log">5.94404e-07</me:pop>
        <me:pop ref="Ring1.log">1.91268e-09</me:pop>
        <me:pop ref="Formamide1">0.00384133</me:pop>
        <me:pop ref="Formaldehyde.log">0.00461402</me:pop>
      </me:population>
      <me:population time="0.000251189" logTime="-3.6">
        <me:pop ref="CH2OO.log">0.989366</me:pop>
        <me:pop ref="APC">8.42419e-16</me:pop>
        <me:pop ref="Altamine1">2.76312e-11</me:pop>
        <me:pop ref="RC1.log">5.93098e-07</me:pop>
        <me:pop ref="Ring1.log">1.90848e-09</me:pop>
        <me:pop ref="Formamide1">0.00483069</me:pop>
        <me:pop ref="Formaldehyde.log">0.00580238</me:pop>
      </me:population>
      <me:population time="0.000316228" logTime="-3.5">
        <me:pop ref="CH2OO.log">0.986632</me:pop>
        <me:pop ref="APC">8.40091e-16</me:pop>
        <me:pop ref="Altamine1">2.75548e-11</me:pop>
        <me:pop ref="RC1.log">5.91459e-07</me:pop>
        <me:pop ref="Ring1.log">1.9032e-09</me:pop>
        <me:pop ref="Formamide1">0.00607312</me:pop>
        <me:pop ref="Formaldehyde.log">0.00729472</me:pop>
      </me:population>
      <me:population time="0.000398107" logTime="-3.4">
        <me:pop ref="CH2OO.log">0.983199</me:pop>
        <me:pop ref="APC">8.37168e-16</me:pop>
        <me:pop ref="Altamine1">2.7459e-11</me:pop>
        <me:pop ref="RC1.log">5.89401e-07</me:pop>
        <me:pop ref="Ring1.log">1.89658e-09</me:pop>
        <me:pop ref="Formamide1">0.00763237</me:pop>
        <me:pop ref="Formaldehyde.log">0.00916761</me:pop>
      </me:population>
      <me:population time="0.000501187" logTime="-3.3">
        <me:pop ref="CH2OO.log">0.978896</me:pop>
        <me:pop ref="APC">8.33504e-16</me:pop>
        <me:pop ref="Altamine1">2.73388e-11</me:pop>
        <me:pop ref="RC1.log">5.86821e-07</me:pop>
        <me:pop ref="Ring1.log">1.88828e-09</me:pop>
        <me:pop ref="Formamide1">0.00958764</me:pop>
        <me:pop ref="Formaldehyde.log">0.0115162</me:pop>
      </me:population>
      <me:population time="0.000630957" logTime="-3.2">
        <me:pop ref="CH2OO.log">0.973504</me:pop>
        <me:pop ref="APC">8.28913e-16</me:pop>
        <me:pop ref="Altamine1">2.71882e-11</me:pop>
        <me:pop ref="RC1.log">5.83589e-07</me:pop>
        <me:pop ref="Ring1.log">1.87788e-09</me:pop>
        <me:pop ref="Formamide1">0.012037</me:pop>
        <me:pop ref="Formaldehyde.log">0.0144582</me:pop>
      </me:population>
      <me:population time="0.000794328" logTime="-3.1">
        <me:pop ref="CH2OO.log">0.966759</me:pop>
        <me:pop ref="APC">8.2317e-16</me:pop>
        <me:pop ref="Altamine1">2.69998e-11</me:pop>
        <me:pop ref="RC1.log">5.79546e-07</me:pop>
        <me:pop ref="Ring1.log">1.86487e-09</me:pop>
        <me:pop ref="Formamide1">0.0151014</me:pop>
        <me:pop ref="Formaldehyde.log">0.018139</me:pop>
      </me:population>
      <me:population time="0.001" logTime="-3">
        <me:pop ref="CH2OO.log">0.958334</me:pop>
        <me:pop ref="APC">8.15996e-16</me:pop>
        <me:pop ref="Altamine1">2.67645e-11</me:pop>
        <me:pop ref="RC1.log">5.74495e-07</me:pop>
        <me:pop ref="Ring1.log">1.84862e-09</me:pop>
        <me:pop ref="Formamide1">0.0189291</me:pop>
        <me:pop ref="Formaldehyde.log">0.0227367</me:pop>
      </me:population>
      <me:population time="0.00125893" logTime="-2.9">
        <me:pop ref="CH2OO.log">0.947831</me:pop>
        <me:pop ref="APC">8.07053e-16</me:pop>
        <me:pop ref="Altamine1">2.64712e-11</me:pop>
        <me:pop ref="RC1.log">5.68199e-07</me:pop>
        <me:pop ref="Ring1.log">1.82836e-09</me:pop>
        <me:pop ref="Formamide1">0.0237005</me:pop>
        <me:pop ref="Formaldehyde.log">0.0284678</me:pop>
      </me:population>
      <me:population time="0.00158489" logTime="-2.8">
        <me:pop ref="CH2OO.log">0.934773</me:pop>
        <me:pop ref="APC">7.95934e-16</me:pop>
        <me:pop ref="Altamine1">2.61065e-11</me:pop>
        <me:pop ref="RC1.log">5.60371e-07</me:pop>
        <me:pop ref="Ring1.log">1.80317e-09</me:pop>
        <me:pop ref="Formamide1">0.029633</me:pop>
        <me:pop ref="Formaldehyde.log">0.0355936</me:pop>
      </me:population>
      <me:population time="0.00199526" logTime="-2.7">
        <me:pop ref="CH2OO.log">0.918589</me:pop>
        <me:pop ref="APC">7.82154e-16</me:pop>
        <me:pop ref="Altamine1">2.56545e-11</me:pop>
        <me:pop ref="RC1.log">5.50669e-07</me:pop>
        <me:pop ref="Ring1.log">1.77195e-09</me:pop>
        <me:pop ref="Formamide1">0.0369855</me:pop>
        <me:pop ref="Formaldehyde.log">0.0444251</me:pop>
      </me:population>
      <me:population time="0.00251189" logTime="-2.6">
        <me:pop ref="CH2OO.log">0.898612</me:pop>
        <me:pop ref="APC">7.65145e-16</me:pop>
        <me:pop ref="Altamine1">2.50966e-11</me:pop>
        <me:pop ref="RC1.log">5.38694e-07</me:pop>
        <me:pop ref="Ring1.log">1.73342e-09</me:pop>
        <me:pop ref="Formamide1">0.0460611</me:pop>
        <me:pop ref="Formaldehyde.log">0.0553262</me:pop>
      </me:population>
      <me:population time="0.00316228" logTime="-2.5">
        <me:pop ref="CH2OO.log">0.87408</me:pop>
        <me:pop ref="APC">7.44256e-16</me:pop>
        <me:pop ref="Altamine1">2.44115e-11</me:pop>
        <me:pop ref="RC1.log">5.23987e-07</me:pop>
        <me:pop ref="Ring1.log">1.68609e-09</me:pop>
        <me:pop ref="Formamide1">0.0572064</me:pop>
        <me:pop ref="Formaldehyde.log">0.0687133</me:pop>
      </me:population>
      <me:population time="0.00398107" logTime="-2.4">
        <me:pop ref="CH2OO.log">0.844145</me:pop>
        <me:pop ref="APC">7.18767e-16</me:pop>
        <me:pop ref="Altamine1">2.35754e-11</me:pop>
        <me:pop ref="RC1.log">5.06042e-07</me:pop>
        <me:pop ref="Ring1.log">1.62835e-09</me:pop>
        <me:pop ref="Formamide1">0.0708059</me:pop>
        <me:pop ref="Formaldehyde.log">0.0850484</me:pop>
      </me:population>
      <me:population time="0.00501187" logTime="-2.3">
        <me:pop ref="CH2OO.log">0.807913</me:pop>
        <me:pop ref="APC">6.87917e-16</me:pop>
        <me:pop ref="Altamine1">2.25635e-11</me:pop>
        <me:pop ref="RC1.log">4.84322e-07</me:pop>
        <me:pop ref="Ring1.log">1.55846e-09</me:pop>
        <me:pop ref="Formamide1">0.0872664</me:pop>
        <me:pop ref="Formaldehyde.log">0.10482</me:pop>
      </me:population>
      <me:population time="0.00630957" logTime="-2.2">
        <me:pop ref="CH2OO.log">0.764503</me:pop>
        <me:pop ref="APC">6.50954e-16</me:pop>
        <me:pop ref="Altamine1">2.13512e-11</me:pop>
        <me:pop ref="RC1.log">4.58299e-07</me:pop>
        <me:pop ref="Ring1.log">1.47472e-09</me:pop>
        <me:pop ref="Formamide1">0.106988</me:pop>
        <me:pop ref="Formaldehyde.log">0.128509</me:pop>
      </me:population>
      <me:population time="0.00794328" logTime="-2.1">
        <me:pop ref="CH2OO.log">0.713154</me:pop>
        <me:pop ref="APC">6.07231e-16</me:pop>
        <me:pop ref="Altamine1">1.99171e-11</me:pop>
        <me:pop ref="RC1.log">4.27516e-07</me:pop>
        <me:pop ref="Ring1.log">1.37567e-09</me:pop>
        <me:pop ref="Formamide1">0.130317</me:pop>
        <me:pop ref="Formaldehyde.log">0.156529</me:pop>
      </me:population>
      <me:population time="0.01" logTime="-2">
        <me:pop ref="CH2OO.log">0.653384</me:pop>
        <me:pop ref="APC">5.56339e-16</me:pop>
        <me:pop ref="Altamine1">1.82478e-11</me:pop>
        <me:pop ref="RC1.log">3.91686e-07</me:pop>
        <me:pop ref="Ring1.log">1.26038e-09</me:pop>
        <me:pop ref="Formamide1">0.15747</me:pop>
        <me:pop ref="Formaldehyde.log">0.189145</me:pop>
      </me:population>
      <me:population time="0.0125893" logTime="-1.9">
        <me:pop ref="CH2OO.log">0.585209</me:pop>
        <me:pop ref="APC">4.9829e-16</me:pop>
        <me:pop ref="Altamine1">1.63438e-11</me:pop>
        <me:pop ref="RC1.log">3.50817e-07</me:pop>
        <me:pop ref="Ring1.log">1.12887e-09</me:pop>
        <me:pop ref="Formamide1">0.188443</me:pop>
        <me:pop ref="Formaldehyde.log">0.226348</me:pop>
      </me:population>
      <me:population time="0.0158489" logTime="-1.8">
        <me:pop ref="CH2OO.log">0.509403</me:pop>
        <me:pop ref="APC">4.33744e-16</me:pop>
        <me:pop ref="Altamine1">1.42267e-11</me:pop>
        <me:pop ref="RC1.log">3.05373e-07</me:pop>
        <me:pop ref="Ring1.log">9.82645e-10</me:pop>
        <me:pop ref="Formamide1">0.222882</me:pop>
        <me:pop ref="Formaldehyde.log">0.267714</me:pop>
      </me:population>
      <me:population time="0.0199526" logTime="-1.7">
        <me:pop ref="CH2OO.log">0.427772</me:pop>
        <me:pop ref="APC">3.64237e-16</me:pop>
        <me:pop ref="Altamine1">1.19469e-11</me:pop>
        <me:pop ref="RC1.log">2.56438e-07</me:pop>
        <me:pop ref="Ring1.log">8.25182e-10</me:pop>
        <me:pop ref="Formamide1">0.259968</me:pop>
        <me:pop ref="Formaldehyde.log">0.31226</me:pop>
      </me:population>
      <me:population time="0.0251189" logTime="-1.6">
        <me:pop ref="CH2OO.log">0.34334</me:pop>
        <me:pop ref="APC">2.92345e-16</me:pop>
        <me:pop ref="Altamine1">9.58886e-12</me:pop>
        <me:pop ref="RC1.log">2.05823e-07</me:pop>
        <me:pop ref="Ring1.log">6.62314e-10</me:pop>
        <me:pop ref="Formamide1">0.298326</me:pop>
        <me:pop ref="Formaldehyde.log">0.358334</me:pop>
      </me:population>
      <me:population time="0.0316228" logTime="-1.5">
        <me:pop ref="CH2OO.log">0.260322</me:pop>
        <me:pop ref="APC">2.21658e-16</me:pop>
        <me:pop ref="Altamine1">7.27033e-12</me:pop>
        <me:pop ref="RC1.log">1.56056e-07</me:pop>
        <me:pop ref="Ring1.log">5.02176e-10</me:pop>
        <me:pop ref="Formamide1">0.336042</me:pop>
        <me:pop ref="Formaldehyde.log">0.403636</me:pop>
      </me:population>
      <me:population time="0.0398107" logTime="-1.4">
        <me:pop ref="CH2OO.log">0.183727</me:pop>
        <me:pop ref="APC">1.56439e-16</me:pop>
        <me:pop ref="Altamine1">5.13116e-12</me:pop>
        <me:pop ref="RC1.log">1.10139e-07</me:pop>
        <me:pop ref="Ring1.log">3.54426e-10</me:pop>
        <me:pop ref="Formamide1">0.37084</me:pop>
        <me:pop ref="Formaldehyde.log">0.445433</me:pop>
      </me:population>
      <me:population time="0.0501187" logTime="-1.3">
        <me:pop ref="CH2OO.log">0.118481</me:pop>
        <me:pop ref="APC">1.00883e-16</me:pop>
        <me:pop ref="Altamine1">3.30896e-12</me:pop>
        <me:pop ref="RC1.log">7.10261e-08</me:pop>
        <me:pop ref="Ring1.log">2.28569e-10</me:pop>
        <me:pop ref="Formamide1">0.400482</me:pop>
        <me:pop ref="Formaldehyde.log">0.481037</me:pop>
      </me:population>
      <me:population time="0.0630957" logTime="-1.2">
        <me:pop ref="CH2OO.log">0.0682012</me:pop>
        <me:pop ref="APC">5.80716e-17</me:pop>
        <me:pop ref="Altamine1">1.90474e-12</me:pop>
        <me:pop ref="RC1.log">4.08848e-08</me:pop>
        <me:pop ref="Ring1.log">1.31581e-10</me:pop>
        <me:pop ref="Formamide1">0.423324</me:pop>
        <me:pop ref="Formaldehyde.log">0.508475</me:pop>
      </me:population>
      <me:population time="0.0794328" logTime="-1.1">
        <me:pop ref="CH2OO.log">0.0340276</me:pop>
        <me:pop ref="APC">2.89736e-17</me:pop>
        <me:pop ref="Altamine1">9.50329e-13</me:pop>
        <me:pop ref="RC1.log">2.03986e-08</me:pop>
        <me:pop ref="Ring1.log">6.56609e-11</me:pop>
        <me:pop ref="Formamide1">0.438849</me:pop>
        <me:pop ref="Formaldehyde.log">0.527123</me:pop>
      </me:population>
      <me:population time="0.1" logTime="-1">
        <me:pop ref="CH2OO.log">0.0141803</me:pop>
        <me:pop ref="APC">1.20742e-17</me:pop>
        <me:pop ref="Altamine1">3.9603e-13</me:pop>
        <me:pop ref="RC1.log">8.5007e-09</me:pop>
        <me:pop ref="Ring1.log">2.73761e-11</me:pop>
        <me:pop ref="Formamide1">0.447866</me:pop>
        <me:pop ref="Formaldehyde.log">0.537953</me:pop>
      </me:population>
      <me:population time="0.125893" logTime="-0.9">
        <me:pop ref="CH2OO.log">0.00471096</me:pop>
        <me:pop ref="APC">4.01126e-18</me:pop>
        <me:pop ref="Altamine1">1.31569e-13</me:pop>
        <me:pop ref="RC1.log">2.8241e-09</me:pop>
        <me:pop ref="Ring1.log">9.11005e-12</me:pop>
        <me:pop ref="Formamide1">0.452168</me:pop>
        <me:pop ref="Formaldehyde.log">0.543121</me:pop>
      </me:population>
      <me:population time="0.158489" logTime="-0.8">
        <me:pop ref="CH2OO.log">0.00117657</me:pop>
        <me:pop ref="APC">1.00182e-18</me:pop>
        <me:pop ref="Altamine1">3.28595e-14</me:pop>
        <me:pop ref="RC1.log">7.05323e-10</me:pop>
        <me:pop ref="Ring1.log">2.29232e-12</me:pop>
        <me:pop ref="Formamide1">0.453774</me:pop>
        <me:pop ref="Formaldehyde.log">0.545049</me:pop>
      </me:population>
      <me:population time="0.199526" logTime="-0.7">
        <me:pop ref="CH2OO.log">0.000205176</me:pop>
        <me:pop ref="APC">1.74702e-19</me:pop>
        <me:pop ref="Altamine1">5.73021e-15</me:pop>
        <me:pop ref="RC1.log">1.22998e-10</me:pop>
        <me:pop ref="Ring1.log">4.1853e-13</me:pop>
        <me:pop ref="Formamide1">0.454215</me:pop>
        <me:pop ref="Formaldehyde.log">0.54558</me:pop>
      </me:population>
      <me:population time="0.251189" logTime="-0.6">
        <me:pop ref="CH2OO.log">2.27637e-05</me:pop>
        <me:pop ref="APC">1.93827e-20</me:pop>
        <me:pop ref="Altamine1">6.3575e-16</me:pop>
        <me:pop ref="RC1.log">1.36462e-11</me:pop>
        <me:pop ref="Ring1.log">6.66618e-14</me:pop>
        <me:pop ref="Formamide1">0.454298</me:pop>
        <me:pop ref="Formaldehyde.log">0.545679</me:pop>
      </me:population>
      <me:population time="0.316228" logTime="-0.5">
        <me:pop ref="CH2OO.log">1.42928e-06</me:pop>
        <me:pop ref="APC">1.21699e-21</me:pop>
        <me:pop ref="Altamine1">3.99171e-17</me:pop>
        <me:pop ref="RC1.log">8.56812e-13</me:pop>
        <me:pop ref="Ring1.log">2.55083e-14</me:pop>
        <me:pop ref="Formamide1">0.454308</me:pop>
        <me:pop ref="Formaldehyde.log">0.545691</me:pop>
      </me:population>
      <me:population time="0.398107" logTime="-0.4">
        <me:pop ref="CH2OO.log">4.38255e-08</me:pop>
        <me:pop ref="APC">3.73163e-23</me:pop>
        <me:pop ref="Altamine1">1.22397e-18</me:pop>
        <me:pop ref="RC1.log">2.62722e-14</me:pop>
        <me:pop ref="Ring1.log">2.28358e-14</me:pop>
        <me:pop ref="Formamide1">0.454308</me:pop>
        <me:pop ref="Formaldehyde.log">0.545692</me:pop>
      </me:population>
      <me:population time="0.501187" logTime="-0.3">
        <me:pop ref="CH2OO.log">5.45109e-10</me:pop>
        <me:pop ref="APC">4.64146e-25</me:pop>
        <me:pop ref="Altamine1">1.52246e-20</me:pop>
        <me:pop ref="RC1.log">3.26778e-16</me:pop>
        <me:pop ref="Ring1.log">2.27523e-14</me:pop>
        <me:pop ref="Formamide1">0.454308</me:pop>
        <me:pop ref="Formaldehyde.log">0.545692</me:pop>
      </me:population>
      <me:population time="0.630957" logTime="-0.2">
        <me:pop ref="CH2OO.log">2.17733e-12</me:pop>
        <me:pop ref="APC">1.85394e-27</me:pop>
        <me:pop ref="Altamine1">6.14887e-23</me:pop>
        <me:pop ref="RC1.log">1.30525e-18</me:pop>
        <me:pop ref="Ring1.log">2.27513e-14</me:pop>
        <me:pop ref="Formamide1">0.454308</me:pop>
        <me:pop ref="Formaldehyde.log">0.545692</me:pop>
      </me:population>
      <me:population time="0.794328" logTime="-0.1">
        <me:pop ref="CH2OO.log">2.08121e-15</me:pop>
        <me:pop ref="APC">1.77209e-30</me:pop>
        <me:pop ref="Altamine1">7.3808e-25</me:pop>
        <me:pop ref="RC1.log">1.24763e-21</me:pop>
        <me:pop ref="Ring1.log">2.27513e-14</me:pop>
        <me:pop ref="Formamide1">0.454308</me:pop>
        <me:pop ref="Formaldehyde.log">0.545692</me:pop>
      </me:population>
      <me:population time="1" logTime="0">
        <me:pop ref="CH2OO.log">3.28742e-19</me:pop>
        <me:pop ref="APC">2.79915e-34</me:pop>
        <me:pop ref="Altamine1">6.79964e-25</me:pop>
        <me:pop ref="RC1.log">1.97072e-25</me:pop>
        <me:pop ref="Ring1.log">2.27513e-14</me:pop>
        <me:pop ref="Formamide1">0.454308</me:pop>
        <me:pop ref="Formaldehyde.log">0.545692</me:pop>
      </me:population>
      <me:population time="1.25893" logTime="0.1">
        <me:pop ref="CH2OO.log">5.38392e-24</me:pop>
        <me:pop ref="APC">4.70475e-39</me:pop>
        <me:pop ref="Altamine1">6.79955e-25</me:pop>
        <me:pop ref="RC1.log">3.22751e-30</me:pop>
        <me:pop ref="Ring1.log">2.27513e-14</me:pop>
        <me:pop ref="Formamide1">0.454308</me:pop>
        <me:pop ref="Formaldehyde.log">0.545692</me:pop>
      </me:population>
      <me:population time="1.58489" logTime="0.2">
        <me:pop ref="CH2OO.log">5.0838e-30</me:pop>
        <me:pop ref="APC">1.20487e-40</me:pop>
        <me:pop ref="Altamine1">6.79955e-25</me:pop>
        <me:pop ref="RC1.log">3.0476e-36</me:pop>
        <me:pop ref="Ring1.log">2.27513e-14</me:pop>
        <me:pop ref="Formamide1">0.454308</me:pop>
        <me:pop ref="Formaldehyde.log">0.545692</me:pop>
      </me:population>
      <me:population time="1.99526" logTime="0.3">
        <me:pop ref="CH2OO.log">1.32214e-37</me:pop>
        <me:pop ref="APC">1.20483e-40</me:pop>
        <me:pop ref="Altamine1">6.79955e-25</me:pop>
        <me:pop ref="RC1.log">7.92586e-44</me:pop>
        <me:pop ref="Ring1.log">2.27513e-14</me:pop>
        <me:pop ref="Formamide1">0.454308</me:pop>
        <me:pop ref="Formaldehyde.log">0.545692</me:pop>
      </me:population>
      <me:population time="2.51189" logTime="0.4">
        <me:pop ref="CH2OO.log">3.73627e-47</me:pop>
        <me:pop ref="APC">1.20483e-40</me:pop>
        <me:pop ref="Altamine1">6.79955e-25</me:pop>
        <me:pop ref="RC1.log">2.23981e-53</me:pop>
        <me:pop ref="Ring1.log">2.27513e-14</me:pop>
        <me:pop ref="Formamide1">0.454308</me:pop>
        <me:pop ref="Formaldehyde.log">0.545692</me:pop>
      </me:population>
      <me:population time="3.16228" logTime="0.5">
        <me:pop ref="CH2OO.log">1.41367e-53</me:pop>
        <me:pop ref="APC">1.20483e-40</me:pop>
        <me:pop ref="Altamine1">6.79955e-25</me:pop>
        <me:pop ref="RC1.log">1.74232e-58</me:pop>
        <me:pop ref="Ring1.log">2.27513e-14</me:pop>
        <me:pop ref="Formamide1">0.454308</me:pop>
        <me:pop ref="Formaldehyde.log">0.545692</me:pop>
      </me:population>
      <me:population time="3.98107" logTime="0.6">
        <me:pop ref="CH2OO.log">1.41367e-53</me:pop>
        <me:pop ref="APC">1.20483e-40</me:pop>
        <me:pop ref="Altamine1">6.79955e-25</me:pop>
        <me:pop ref="RC1.log">1.74231e-58</me:pop>
        <me:pop ref="Ring1.log">2.27513e-14</me:pop>
        <me:pop ref="Formamide1">0.454308</me:pop>
        <me:pop ref="Formaldehyde.log">0.545692</me:pop>
      </me:population>
      <me:population time="5.01187" logTime="0.7">
        <me:pop ref="CH2OO.log">1.41367e-53</me:pop>
        <me:pop ref="APC">1.20483e-40</me:pop>
        <me:pop ref="Altamine1">6.79955e-25</me:pop>
        <me:pop ref="RC1.log">1.74231e-58</me:pop>
        <me:pop ref="Ring1.log">2.27513e-14</me:pop>
        <me:pop ref="Formamide1">0.454308</me:pop>
        <me:pop ref="Formaldehyde.log">0.545692</me:pop>
      </me:population>
      <me:population time="6.30957" logTime="0.8">
        <me:pop ref="CH2OO.log">1.41367e-53</me:pop>
        <me:pop ref="APC">1.20483e-40</me:pop>
        <me:pop ref="Altamine1">6.79955e-25</me:pop>
        <me:pop ref="RC1.log">1.74231e-58</me:pop>
        <me:pop ref="Ring1.log">2.27513e-14</me:pop>
        <me:pop ref="Formamide1">0.454308</me:pop>
        <me:pop ref="Formaldehyde.log">0.545692</me:pop>
      </me:population>
      <me:population time="7.94328" logTime="0.9">
        <me:pop ref="CH2OO.log">1.41367e-53</me:pop>
        <me:pop ref="APC">1.20483e-40</me:pop>
        <me:pop ref="Altamine1">6.79955e-25</me:pop>
        <me:pop ref="RC1.log">1.74231e-58</me:pop>
        <me:pop ref="Ring1.log">2.27513e-14</me:pop>
        <me:pop ref="Formamide1">0.454308</me:pop>
        <me:pop ref="Formaldehyde.log">0.545692</me:pop>
      </me:population>
      <me:population time="10" logTime="1">
        <me:pop ref="CH2OO.log">1.41367e-53</me:pop>
        <me:pop ref="APC">1.20483e-40</me:pop>
        <me:pop ref="Altamine1">6.79955e-25</me:pop>
        <me:pop ref="RC1.log">1.74231e-58</me:pop>
        <me:pop ref="Ring1.log">2.27513e-14</me:pop>
        <me:pop ref="Formamide1">0.454308</me:pop>
        <me:pop ref="Formaldehyde.log">0.545692</me:pop>
      </me:population>
      <me:population time="12.5893" logTime="1.1">
        <me:pop ref="CH2OO.log">1.41367e-53</me:pop>
        <me:pop ref="APC">1.20483e-40</me:pop>
        <me:pop ref="Altamine1">6.79955e-25</me:pop>
        <me:pop ref="RC1.log">1.74231e-58</me:pop>
        <me:pop ref="Ring1.log">2.27513e-14</me:pop>
        <me:pop ref="Formamide1">0.454308</me:pop>
        <me:pop ref="Formaldehyde.log">0.545692</me:pop>
      </me:population>
      <me:population time="15.8489" logTime="1.2">
        <me:pop ref="CH2OO.log">1.41367e-53</me:pop>
        <me:pop ref="APC">1.20483e-40</me:pop>
        <me:pop ref="Altamine1">6.79955e-25</me:pop>
        <me:pop ref="RC1.log">1.74231e-58</me:pop>
        <me:pop ref="Ring1.log">2.27513e-14</me:pop>
        <me:pop ref="Formamide1">0.454308</me:pop>
        <me:pop ref="Formaldehyde.log">0.545692</me:pop>
      </me:population>
      <me:population time="19.9526" logTime="1.3">
        <me:pop ref="CH2OO.log">1.41367e-53</me:pop>
        <me:pop ref="APC">1.20483e-40</me:pop>
        <me:pop ref="Altamine1">6.79955e-25</me:pop>
        <me:pop ref="RC1.log">1.74231e-58</me:pop>
        <me:pop ref="Ring1.log">2.27513e-14</me:pop>
        <me:pop ref="Formamide1">0.454308</me:pop>
        <me:pop ref="Formaldehyde.log">0.545692</me:pop>
      </me:population>
      <me:population time="25.1189" logTime="1.4">
        <me:pop ref="CH2OO.log">1.41367e-53</me:pop>
        <me:pop ref="APC">1.20483e-40</me:pop>
        <me:pop ref="Altamine1">6.79955e-25</me:pop>
        <me:pop ref="RC1.log">1.74231e-58</me:pop>
        <me:pop ref="Ring1.log">2.27513e-14</me:pop>
        <me:pop ref="Formamide1">0.454308</me:pop>
        <me:pop ref="Formaldehyde.log">0.545692</me:pop>
      </me:population>
      <me:population time="31.6228" logTime="1.5">
        <me:pop ref="CH2OO.log">1.41367e-53</me:pop>
        <me:pop ref="APC">1.20483e-40</me:pop>
        <me:pop ref="Altamine1">6.79955e-25</me:pop>
        <me:pop ref="RC1.log">1.74231e-58</me:pop>
        <me:pop ref="Ring1.log">2.27513e-14</me:pop>
        <me:pop ref="Formamide1">0.454308</me:pop>
        <me:pop ref="Formaldehyde.log">0.545692</me:pop>
      </me:population>
      <me:population time="39.8107" logTime="1.6">
        <me:pop ref="CH2OO.log">1.41367e-53</me:pop>
        <me:pop ref="APC">1.20483e-40</me:pop>
        <me:pop ref="Altamine1">6.79955e-25</me:pop>
        <me:pop ref="RC1.log">1.74231e-58</me:pop>
        <me:pop ref="Ring1.log">2.27513e-14</me:pop>
        <me:pop ref="Formamide1">0.454308</me:pop>
        <me:pop ref="Formaldehyde.log">0.545692</me:pop>
      </me:population>
      <me:population time="50.1187" logTime="1.7">
        <me:pop ref="CH2OO.log">1.41367e-53</me:pop>
        <me:pop ref="APC">1.20483e-40</me:pop>
        <me:pop ref="Altamine1">6.79955e-25</me:pop>
        <me:pop ref="RC1.log">1.74231e-58</me:pop>
        <me:pop ref="Ring1.log">2.27513e-14</me:pop>
        <me:pop ref="Formamide1">0.454308</me:pop>
        <me:pop ref="Formaldehyde.log">0.545692</me:pop>
      </me:population>
      <me:population time="63.0957" logTime="1.8">
        <me:pop ref="CH2OO.log">1.41367e-53</me:pop>
        <me:pop ref="APC">1.20483e-40</me:pop>
        <me:pop ref="Altamine1">6.79955e-25</me:pop>
        <me:pop ref="RC1.log">1.74231e-58</me:pop>
        <me:pop ref="Ring1.log">2.27513e-14</me:pop>
        <me:pop ref="Formamide1">0.454308</me:pop>
        <me:pop ref="Formaldehyde.log">0.545692</me:pop>
      </me:population>
      <me:population time="79.4328" logTime="1.9">
        <me:pop ref="CH2OO.log">1.41367e-53</me:pop>
        <me:pop ref="APC">1.20483e-40</me:pop>
        <me:pop ref="Altamine1">6.79955e-25</me:pop>
        <me:pop ref="RC1.log">1.74231e-58</me:pop>
        <me:pop ref="Ring1.log">2.27513e-14</me:pop>
        <me:pop ref="Formamide1">0.454308</me:pop>
        <me:pop ref="Formaldehyde.log">0.545692</me:pop>
      </me:population>
      <me:population time="100" logTime="2">
        <me:pop ref="CH2OO.log">1.41367e-53</me:pop>
        <me:pop ref="APC">1.20483e-40</me:pop>
        <me:pop ref="Altamine1">6.79955e-25</me:pop>
        <me:pop ref="RC1.log">1.74231e-58</me:pop>
        <me:pop ref="Ring1.log">2.27513e-14</me:pop>
        <me:pop ref="Formamide1">0.454308</me:pop>
        <me:pop ref="Formaldehyde.log">0.545692</me:pop>
      </me:population>
      <me:population time="125.893" logTime="2.1">
        <me:pop ref="CH2OO.log">1.41367e-53</me:pop>
        <me:pop ref="APC">1.20483e-40</me:pop>
        <me:pop ref="Altamine1">6.79955e-25</me:pop>
        <me:pop ref="RC1.log">1.74231e-58</me:pop>
        <me:pop ref="Ring1.log">2.27513e-14</me:pop>
        <me:pop ref="Formamide1">0.454308</me:pop>
        <me:pop ref="Formaldehyde.log">0.545692</me:pop>
      </me:population>
      <me:population time="158.489" logTime="2.2">
        <me:pop ref="CH2OO.log">1.41367e-53</me:pop>
        <me:pop ref="APC">1.20483e-40</me:pop>
        <me:pop ref="Altamine1">6.79955e-25</me:pop>
        <me:pop ref="RC1.log">1.74231e-58</me:pop>
        <me:pop ref="Ring1.log">2.27513e-14</me:pop>
        <me:pop ref="Formamide1">0.454308</me:pop>
        <me:pop ref="Formaldehyde.log">0.545692</me:pop>
      </me:population>
      <me:population time="199.526" logTime="2.3">
        <me:pop ref="CH2OO.log">1.41367e-53</me:pop>
        <me:pop ref="APC">1.20483e-40</me:pop>
        <me:pop ref="Altamine1">6.79955e-25</me:pop>
        <me:pop ref="RC1.log">1.74231e-58</me:pop>
        <me:pop ref="Ring1.log">2.27513e-14</me:pop>
        <me:pop ref="Formamide1">0.454308</me:pop>
        <me:pop ref="Formaldehyde.log">0.545692</me:pop>
      </me:population>
      <me:population time="251.189" logTime="2.4">
        <me:pop ref="CH2OO.log">1.41367e-53</me:pop>
        <me:pop ref="APC">1.20483e-40</me:pop>
        <me:pop ref="Altamine1">6.79955e-25</me:pop>
        <me:pop ref="RC1.log">1.74231e-58</me:pop>
        <me:pop ref="Ring1.log">2.27513e-14</me:pop>
        <me:pop ref="Formamide1">0.454308</me:pop>
        <me:pop ref="Formaldehyde.log">0.545692</me:pop>
      </me:population>
      <me:population time="316.228" logTime="2.5">
        <me:pop ref="CH2OO.log">1.41367e-53</me:pop>
        <me:pop ref="APC">1.20483e-40</me:pop>
        <me:pop ref="Altamine1">6.79955e-25</me:pop>
        <me:pop ref="RC1.log">1.74231e-58</me:pop>
        <me:pop ref="Ring1.log">2.27513e-14</me:pop>
        <me:pop ref="Formamide1">0.454308</me:pop>
        <me:pop ref="Formaldehyde.log">0.545692</me:pop>
      </me:population>
      <me:population time="398.107" logTime="2.6">
        <me:pop ref="CH2OO.log">1.41367e-53</me:pop>
        <me:pop ref="APC">1.20483e-40</me:pop>
        <me:pop ref="Altamine1">6.79955e-25</me:pop>
        <me:pop ref="RC1.log">1.74231e-58</me:pop>
        <me:pop ref="Ring1.log">2.27513e-14</me:pop>
        <me:pop ref="Formamide1">0.454308</me:pop>
        <me:pop ref="Formaldehyde.log">0.545692</me:pop>
      </me:population>
      <me:population time="501.187" logTime="2.7">
        <me:pop ref="CH2OO.log">1.41367e-53</me:pop>
        <me:pop ref="APC">1.20483e-40</me:pop>
        <me:pop ref="Altamine1">6.79955e-25</me:pop>
        <me:pop ref="RC1.log">1.74231e-58</me:pop>
        <me:pop ref="Ring1.log">2.27513e-14</me:pop>
        <me:pop ref="Formamide1">0.454308</me:pop>
        <me:pop ref="Formaldehyde.log">0.545692</me:pop>
      </me:population>
      <me:population time="630.957" logTime="2.8">
        <me:pop ref="CH2OO.log">1.41367e-53</me:pop>
        <me:pop ref="APC">1.20483e-40</me:pop>
        <me:pop ref="Altamine1">6.79955e-25</me:pop>
        <me:pop ref="RC1.log">1.74231e-58</me:pop>
        <me:pop ref="Ring1.log">2.27513e-14</me:pop>
        <me:pop ref="Formamide1">0.454308</me:pop>
        <me:pop ref="Formaldehyde.log">0.545692</me:pop>
      </me:population>
      <me:population time="794.328" logTime="2.9">
        <me:pop ref="CH2OO.log">1.41367e-53</me:pop>
        <me:pop ref="APC">1.20483e-40</me:pop>
        <me:pop ref="Altamine1">6.79955e-25</me:pop>
        <me:pop ref="RC1.log">1.74231e-58</me:pop>
        <me:pop ref="Ring1.log">2.27513e-14</me:pop>
        <me:pop ref="Formamide1">0.454308</me:pop>
        <me:pop ref="Formaldehyde.log">0.545692</me:pop>
      </me:population>
      <me:population time="1000" logTime="3">
        <me:pop ref="CH2OO.log">1.41367e-53</me:pop>
        <me:pop ref="APC">1.20483e-40</me:pop>
        <me:pop ref="Altamine1">6.79955e-25</me:pop>
        <me:pop ref="RC1.log">1.74231e-58</me:pop>
        <me:pop ref="Ring1.log">2.27513e-14</me:pop>
        <me:pop ref="Formamide1">0.454308</me:pop>
        <me:pop ref="Formaldehyde.log">0.545692</me:pop>
      </me:population>
      <me:population time="1258.93" logTime="3.1">
        <me:pop ref="CH2OO.log">1.41367e-53</me:pop>
        <me:pop ref="APC">1.20483e-40</me:pop>
        <me:pop ref="Altamine1">6.79955e-25</me:pop>
        <me:pop ref="RC1.log">1.74231e-58</me:pop>
        <me:pop ref="Ring1.log">2.27513e-14</me:pop>
        <me:pop ref="Formamide1">0.454308</me:pop>
        <me:pop ref="Formaldehyde.log">0.545692</me:pop>
      </me:population>
      <me:population time="1584.89" logTime="3.2">
        <me:pop ref="CH2OO.log">1.41367e-53</me:pop>
        <me:pop ref="APC">1.20483e-40</me:pop>
        <me:pop ref="Altamine1">6.79955e-25</me:pop>
        <me:pop ref="RC1.log">1.74231e-58</me:pop>
        <me:pop ref="Ring1.log">2.27513e-14</me:pop>
        <me:pop ref="Formamide1">0.454308</me:pop>
        <me:pop ref="Formaldehyde.log">0.545692</me:pop>
      </me:population>
      <me:population time="1995.26" logTime="3.3">
        <me:pop ref="CH2OO.log">1.41367e-53</me:pop>
        <me:pop ref="APC">1.20483e-40</me:pop>
        <me:pop ref="Altamine1">6.79955e-25</me:pop>
        <me:pop ref="RC1.log">1.74231e-58</me:pop>
        <me:pop ref="Ring1.log">2.27513e-14</me:pop>
        <me:pop ref="Formamide1">0.454308</me:pop>
        <me:pop ref="Formaldehyde.log">0.545692</me:pop>
      </me:population>
      <me:population time="2511.89" logTime="3.4">
        <me:pop ref="CH2OO.log">1.41367e-53</me:pop>
        <me:pop ref="APC">1.20483e-40</me:pop>
        <me:pop ref="Altamine1">6.79955e-25</me:pop>
        <me:pop ref="RC1.log">1.74231e-58</me:pop>
        <me:pop ref="Ring1.log">2.27513e-14</me:pop>
        <me:pop ref="Formamide1">0.454308</me:pop>
        <me:pop ref="Formaldehyde.log">0.545692</me:pop>
      </me:population>
      <me:population time="3162.28" logTime="3.5">
        <me:pop ref="CH2OO.log">1.41367e-53</me:pop>
        <me:pop ref="APC">1.20483e-40</me:pop>
        <me:pop ref="Altamine1">6.79955e-25</me:pop>
        <me:pop ref="RC1.log">1.74231e-58</me:pop>
        <me:pop ref="Ring1.log">2.27513e-14</me:pop>
        <me:pop ref="Formamide1">0.454308</me:pop>
        <me:pop ref="Formaldehyde.log">0.545692</me:pop>
      </me:population>
      <me:population time="3981.07" logTime="3.6">
        <me:pop ref="CH2OO.log">1.41367e-53</me:pop>
        <me:pop ref="APC">1.20483e-40</me:pop>
        <me:pop ref="Altamine1">6.79955e-25</me:pop>
        <me:pop ref="RC1.log">1.74231e-58</me:pop>
        <me:pop ref="Ring1.log">2.27513e-14</me:pop>
        <me:pop ref="Formamide1">0.454308</me:pop>
        <me:pop ref="Formaldehyde.log">0.545692</me:pop>
      </me:population>
      <me:population time="5011.87" logTime="3.7">
        <me:pop ref="CH2OO.log">1.41367e-53</me:pop>
        <me:pop ref="APC">1.20483e-40</me:pop>
        <me:pop ref="Altamine1">6.79955e-25</me:pop>
        <me:pop ref="RC1.log">1.74231e-58</me:pop>
        <me:pop ref="Ring1.log">2.27513e-14</me:pop>
        <me:pop ref="Formamide1">0.454308</me:pop>
        <me:pop ref="Formaldehyde.log">0.545692</me:pop>
      </me:population>
      <me:population time="6309.57" logTime="3.8">
        <me:pop ref="CH2OO.log">1.41367e-53</me:pop>
        <me:pop ref="APC">1.20483e-40</me:pop>
        <me:pop ref="Altamine1">6.79955e-25</me:pop>
        <me:pop ref="RC1.log">1.74231e-58</me:pop>
        <me:pop ref="Ring1.log">2.27513e-14</me:pop>
        <me:pop ref="Formamide1">0.454308</me:pop>
        <me:pop ref="Formaldehyde.log">0.545692</me:pop>
      </me:population>
      <me:population time="7943.28" logTime="3.9">
        <me:pop ref="CH2OO.log">1.41367e-53</me:pop>
        <me:pop ref="APC">1.20483e-40</me:pop>
        <me:pop ref="Altamine1">6.79955e-25</me:pop>
        <me:pop ref="RC1.log">1.74231e-58</me:pop>
        <me:pop ref="Ring1.log">2.27512e-14</me:pop>
        <me:pop ref="Formamide1">0.454308</me:pop>
        <me:pop ref="Formaldehyde.log">0.545692</me:pop>
      </me:population>
      <me:population time="10000" logTime="4">
        <me:pop ref="CH2OO.log">1.41367e-53</me:pop>
        <me:pop ref="APC">1.20483e-40</me:pop>
        <me:pop ref="Altamine1">6.79955e-25</me:pop>
        <me:pop ref="RC1.log">1.74231e-58</me:pop>
        <me:pop ref="Ring1.log">2.27512e-14</me:pop>
        <me:pop ref="Formamide1">0.454308</me:pop>
        <me:pop ref="Formaldehyde.log">0.545692</me:pop>
      </me:population>
      <me:population time="12589.3" logTime="4.1">
        <me:pop ref="CH2OO.log">1.41367e-53</me:pop>
        <me:pop ref="APC">1.20483e-40</me:pop>
        <me:pop ref="Altamine1">6.79955e-25</me:pop>
        <me:pop ref="RC1.log">1.74231e-58</me:pop>
        <me:pop ref="Ring1.log">2.27512e-14</me:pop>
        <me:pop ref="Formamide1">0.454308</me:pop>
        <me:pop ref="Formaldehyde.log">0.545692</me:pop>
      </me:population>
      <me:population time="15848.9" logTime="4.2">
        <me:pop ref="CH2OO.log">1.41366e-53</me:pop>
        <me:pop ref="APC">1.20482e-40</me:pop>
        <me:pop ref="Altamine1">6.79955e-25</me:pop>
        <me:pop ref="RC1.log">1.74231e-58</me:pop>
        <me:pop ref="Ring1.log">2.27512e-14</me:pop>
        <me:pop ref="Formamide1">0.454308</me:pop>
        <me:pop ref="Formaldehyde.log">0.545692</me:pop>
      </me:population>
      <me:population time="19952.6" logTime="4.3">
        <me:pop ref="CH2OO.log">1.41366e-53</me:pop>
        <me:pop ref="APC">1.20482e-40</me:pop>
        <me:pop ref="Altamine1">6.79955e-25</me:pop>
        <me:pop ref="RC1.log">1.74231e-58</me:pop>
        <me:pop ref="Ring1.log">2.27512e-14</me:pop>
        <me:pop ref="Formamide1">0.454308</me:pop>
        <me:pop ref="Formaldehyde.log">0.545692</me:pop>
      </me:population>
      <me:population time="25118.9" logTime="4.4">
        <me:pop ref="CH2OO.log">1.41366e-53</me:pop>
        <me:pop ref="APC">1.20482e-40</me:pop>
        <me:pop ref="Altamine1">6.79955e-25</me:pop>
        <me:pop ref="RC1.log">1.74231e-58</me:pop>
        <me:pop ref="Ring1.log">2.27512e-14</me:pop>
        <me:pop ref="Formamide1">0.454308</me:pop>
        <me:pop ref="Formaldehyde.log">0.545692</me:pop>
      </me:population>
      <me:population time="31622.8" logTime="4.5">
        <me:pop ref="CH2OO.log">1.41366e-53</me:pop>
        <me:pop ref="APC">1.20482e-40</me:pop>
        <me:pop ref="Altamine1">6.79955e-25</me:pop>
        <me:pop ref="RC1.log">1.7423e-58</me:pop>
        <me:pop ref="Ring1.log">2.27511e-14</me:pop>
        <me:pop ref="Formamide1">0.454308</me:pop>
        <me:pop ref="Formaldehyde.log">0.545692</me:pop>
      </me:population>
      <me:population time="39810.7" logTime="4.6">
        <me:pop ref="CH2OO.log">1.41366e-53</me:pop>
        <me:pop ref="APC">1.20482e-40</me:pop>
        <me:pop ref="Altamine1">6.79955e-25</me:pop>
        <me:pop ref="RC1.log">1.7423e-58</me:pop>
        <me:pop ref="Ring1.log">2.27511e-14</me:pop>
        <me:pop ref="Formamide1">0.454308</me:pop>
        <me:pop ref="Formaldehyde.log">0.545692</me:pop>
      </me:population>
      <me:population time="50118.7" logTime="4.7">
        <me:pop ref="CH2OO.log">1.41365e-53</me:pop>
        <me:pop ref="APC">1.20482e-40</me:pop>
        <me:pop ref="Altamine1">6.79955e-25</me:pop>
        <me:pop ref="RC1.log">1.7423e-58</me:pop>
        <me:pop ref="Ring1.log">2.27511e-14</me:pop>
        <me:pop ref="Formamide1">0.454308</me:pop>
        <me:pop ref="Formaldehyde.log">0.545692</me:pop>
      </me:population>
      <me:population time="63095.7" logTime="4.8">
        <me:pop ref="CH2OO.log">1.41365e-53</me:pop>
        <me:pop ref="APC">1.20481e-40</me:pop>
        <me:pop ref="Altamine1">6.79955e-25</me:pop>
        <me:pop ref="RC1.log">1.74229e-58</me:pop>
        <me:pop ref="Ring1.log">2.2751e-14</me:pop>
        <me:pop ref="Formamide1">0.454308</me:pop>
        <me:pop ref="Formaldehyde.log">0.545692</me:pop>
      </me:population>
      <me:population time="79432.8" logTime="4.9">
        <me:pop ref="CH2OO.log">1.41365e-53</me:pop>
        <me:pop ref="APC">1.20481e-40</me:pop>
        <me:pop ref="Altamine1">6.79955e-25</me:pop>
        <me:pop ref="RC1.log">1.74229e-58</me:pop>
        <me:pop ref="Ring1.log">2.27509e-14</me:pop>
        <me:pop ref="Formamide1">0.454308</me:pop>
        <me:pop ref="Formaldehyde.log">0.545692</me:pop>
      </me:population>
      <me:population time="100000" logTime="5">
        <me:pop ref="CH2OO.log">1.41364e-53</me:pop>
        <me:pop ref="APC">1.2048e-40</me:pop>
        <me:pop ref="Altamine1">6.79955e-25</me:pop>
        <me:pop ref="RC1.log">1.74228e-58</me:pop>
        <me:pop ref="Ring1.log">2.27508e-14</me:pop>
        <me:pop ref="Formamide1">0.454308</me:pop>
        <me:pop ref="Formaldehyde.log">0.545692</me:pop>
      </me:population>
    </me:populationList>
    <me:rateList T="298.15" conc="3.2388e+16" bathGas="N2" units="s-1">
      <me:warning> WARNING: Chemically significant eigenvalues (CSE) not well separated from internal energy relaxation eigenvals (IEREs).  The last CSE = -347367 and the first IERE = -1.27171e+06 (last CSE)/(first IERE) ratio = 0.27315, which is less than an order of magnitude  Results obtained from Bartis Widom eigenvalue-vector analysis may be unreliable </me:warning>
      <me:firstOrderLoss ref="APC">-347367</me:firstOrderLoss>
      <me:firstOrderLoss ref="Altamine1">-3.38777e-17</me:firstOrderLoss>
      <me:firstOrderLoss ref="CH2OO.log">-42.6169</me:firstOrderLoss>
      <me:firstOrderLoss ref="RC1.log">-269507</me:firstOrderLoss>
      <me:firstOrderLoss ref="Ring1.log">-2.03905e-10</me:firstOrderLoss>
      <me:firstOrderRate fromRef="APC" toRef="Altamine1" reactionType="isomerization">7.33474e-15</me:firstOrderRate>
      <me:firstOrderRate fromRef="APC" toRef="CH2OO.log" reactionType="isomerization">1.87547e-87</me:firstOrderRate>
      <me:firstOrderRate fromRef="APC" toRef="RC1.log" reactionType="isomerization">3.03496e-90</me:firstOrderRate>
      <me:firstOrderRate fromRef="APC" toRef="Ring1.log" reactionType="isomerization">4.27393e-73</me:firstOrderRate>
      <me:firstOrderRate fromRef="Altamine1" toRef="APC" reactionType="isomerization">2.31611e-22</me:firstOrderRate>
      <me:firstOrderRate fromRef="Altamine1" toRef="CH2OO.log" reactionType="isomerization">1.14317e-105</me:firstOrderRate>
      <me:firstOrderRate fromRef="Altamine1" toRef="RC1.log" reactionType="isomerization">-3.1719e-105</me:firstOrderRate>
      <me:firstOrderRate fromRef="Altamine1" toRef="Ring1.log" reactionType="isomerization">3.33827e-85</me:firstOrderRate>
      <me:firstOrderRate fromRef="CH2OO.log" toRef="APC" reactionType="isomerization">2.95566e-10</me:firstOrderRate>
      <me:firstOrderRate fromRef="CH2OO.log" toRef="Altamine1" reactionType="isomerization">5.70531e-21</me:firstOrderRate>
      <me:firstOrderRate fromRef="CH2OO.log" toRef="RC1.log" reactionType="isomerization">0.161536</me:firstOrderRate>
      <me:firstOrderRate fromRef="CH2OO.log" toRef="Ring1.log" reactionType="isomerization">9.42492e-13</me:firstOrderRate>
      <me:firstOrderRate fromRef="RC1.log" toRef="APC" reactionType="isomerization">2.8614e-07</me:firstOrderRate>
      <me:firstOrderRate fromRef="RC1.log" toRef="Altamine1" reactionType="isomerization">-9.47044e-15</me:firstOrderRate>
      <me:firstOrderRate fromRef="RC1.log" toRef="CH2OO.log" reactionType="isomerization">96638.8</me:firstOrderRate>
      <me:firstOrderRate fromRef="RC1.log" toRef="Ring1.log" reactionType="isomerization">4.30114e-08</me:firstOrderRate>
      <me:firstOrderRate fromRef="Ring1.log" toRef="APC" reactionType="isomerization">1.83953e-21</me:firstOrderRate>
      <me:firstOrderRate fromRef="Ring1.log" toRef="Altamine1" reactionType="isomerization">4.55017e-26</me:firstOrderRate>
      <me:firstOrderRate fromRef="Ring1.log" toRef="CH2OO.log" reactionType="isomerization">2.57403e-38</me:firstOrderRate>
      <me:firstOrderRate fromRef="Ring1.log" toRef="RC1.log" reactionType="isomerization">1.96354e-39</me:firstOrderRate>
      <me:firstOrderRate fromRef="APC" toRef="Formamide1+CO" reactionType="irreversible">335784</me:firstOrderRate>
      <me:firstOrderRate fromRef="Altamine1" toRef="Formamide1+CO" reactionType="irreversible">3.38216e-17</me:firstOrderRate>
      <me:firstOrderRate fromRef="CH2OO.log" toRef="Formamide1+CO" reactionType="irreversible">19.2986</me:firstOrderRate>
      <me:firstOrderRate fromRef="RC1.log" toRef="Formamide1+CO" reactionType="irreversible">79324.4</me:firstOrderRate>
      <me:firstOrderRate fromRef="Ring1.log" toRef="Formamide1+CO" reactionType="irreversible">1.26674e-10</me:firstOrderRate>
      <me:firstOrderRate fromRef="APC" toRef="Formaldehyde.log+IsoC1.log" reactionType="irreversible">9.86739e-89</me:firstOrderRate>
      <me:firstOrderRate fromRef="Altamine1" toRef="Formaldehyde.log+IsoC1.log" reactionType="irreversible">7.46131e-94</me:firstOrderRate>
      <me:firstOrderRate fromRef="CH2OO.log" toRef="Formaldehyde.log+IsoC1.log" reactionType="irreversible">23.1825</me:firstOrderRate>
      <me:firstOrderRate fromRef="RC1.log" toRef="Formaldehyde.log+IsoC1.log" reactionType="irreversible">91934.2</me:firstOrderRate>
      <me:firstOrderRate fromRef="Ring1.log" toRef="Formaldehyde.log+IsoC1.log" reactionType="irreversible">7.72133e-11</me:firstOrderRate>
    </me:rateList>
    <me:eigenvalueList number="3226" selection="12">
      <me:eigenvalue>-1.071e+08</me:eigenvalue>
      <me:eigenvalue>-9.52973e+07</me:eigenvalue>
      <me:eigenvalue>-8.47093e+07</me:eigenvalue>
      <me:eigenvalue>-7.56923e+07</me:eigenvalue>
      <me:eigenvalue>-6.8588e+07</me:eigenvalue>
      <me:eigenvalue>-6.20991e+07</me:eigenvalue>
      <me:eigenvalue>-5.08683e+07</me:eigenvalue>
      <me:eigenvalue>-1.34658e+07</me:eigenvalue>
      <me:eigenvalue>-7.14798e+06</me:eigenvalue>
      <me:eigenvalue>-45.0656</me:eigenvalue>
      <me:eigenvalue>-3.75329e-10</me:eigenvalue>
      <me:eigenvalue>-3.40717e-17</me:eigenvalue>
    </me:eigenvalueList>
    <me:populationList T="298.15" conc="1.29552e+18">
      <me:population time="1e-10" logTime="-10">
        <me:pop ref="CH2OO.log">1</me:pop>
        <me:pop ref="APC">7.32342e-16</me:pop>
        <me:pop ref="Altamine1">2.38388e-11</me:pop>
        <me:pop ref="RC1.log">9.38228e-08</me:pop>
        <me:pop ref="Ring1.log">1.61312e-09</me:pop>
        <me:pop ref="Formamide1">1.12418e-09</me:pop>
        <me:pop ref="Formaldehyde.log">1.35853e-09</me:pop>
      </me:population>
      <me:population time="1.25893e-10" logTime="-9.9">
        <me:pop ref="CH2OO.log">1</me:pop>
        <me:pop ref="APC">7.71818e-16</me:pop>
        <me:pop ref="Altamine1">2.51715e-11</me:pop>
        <me:pop ref="RC1.log">9.43477e-08</me:pop>
        <me:pop ref="Ring1.log">1.70986e-09</me:pop>
        <me:pop ref="Formamide1">1.56731e-09</me:pop>
        <me:pop ref="Formaldehyde.log">1.89312e-09</me:pop>
      </me:population>
      <me:population time="1.58489e-10" logTime="-9.8">
        <me:pop ref="CH2OO.log">1</me:pop>
        <me:pop ref="APC">7.99568e-16</me:pop>
        <me:pop ref="Altamine1">2.6116e-11</me:pop>
        <me:pop ref="RC1.log">9.49706e-08</me:pop>
        <me:pop ref="Ring1.log">1.78025e-09</me:pop>
        <me:pop ref="Formamide1">2.14978e-09</me:pop>
        <me:pop ref="Formaldehyde.log">2.59483e-09</me:pop>
      </me:population>
      <me:population time="1.99526e-10" logTime="-9.7">
        <me:pop ref="CH2OO.log">1</me:pop>
        <me:pop ref="APC">8.17051e-16</me:pop>
        <me:pop ref="Altamine1">2.67165e-11</me:pop>
        <me:pop ref="RC1.log">9.5735e-08</me:pop>
        <me:pop ref="Ring1.log">1.8264e-09</me:pop>
        <me:pop ref="Formamide1">2.90379e-09</me:pop>
        <me:pop ref="Formaldehyde.log">3.50227e-09</me:pop>
      </me:population>
      <me:population time="2.51189e-10" logTime="-9.6">
        <me:pop ref="CH2OO.log">1</me:pop>
        <me:pop ref="APC">8.26931e-16</me:pop>
        <me:pop ref="Altamine1">2.70596e-11</me:pop>
        <me:pop ref="RC1.log">9.66801e-08</me:pop>
        <me:pop ref="Ring1.log">1.85382e-09</me:pop>
        <me:pop ref="Formamide1">3.86865e-09</me:pop>
        <me:pop ref="Formaldehyde.log">4.66271e-09</me:pop>
      </me:population>
      <me:population time="3.16228e-10" logTime="-9.5">
        <me:pop ref="CH2OO.log">1</me:pop>
        <me:pop ref="APC">8.32174e-16</me:pop>
        <me:pop ref="Altamine1">2.72443e-11</me:pop>
        <me:pop ref="RC1.log">9.78469e-08</me:pop>
        <me:pop ref="Ring1.log">1.8694e-09</me:pop>
        <me:pop ref="Formamide1">5.09409e-09</me:pop>
        <me:pop ref="Formaldehyde.log">6.13598e-09</me:pop>
      </me:population>
      <me:population time="3.98107e-10" logTime="-9.4">
        <me:pop ref="CH2OO.log">1</me:pop>
        <me:pop ref="APC">8.35208e-16</me:pop>
        <me:pop ref="Altamine1">2.7353e-11</me:pop>
        <me:pop ref="RC1.log">9.92818e-08</me:pop>
        <me:pop ref="Ring1.log">1.87917e-09</me:pop>
        <me:pop ref="Formamide1">6.64422e-09</me:pop>
        <me:pop ref="Formaldehyde.log">7.99916e-09</me:pop>
      </me:population>
      <me:population time="5.01187e-10" logTime="-9.3">
        <me:pop ref="CH2OO.log">1</me:pop>
        <me:pop ref="APC">8.37535e-16</me:pop>
        <me:pop ref="Altamine1">2.74375e-11</me:pop>
        <me:pop ref="RC1.log">1.01039e-07</me:pop>
        <me:pop ref="Ring1.log">1.88712e-09</me:pop>
        <me:pop ref="Formamide1">8.60183e-09</me:pop>
        <me:pop ref="Formaldehyde.log">1.03517e-08</me:pop>
      </me:population>
      <me:population time="6.30957e-10" logTime="-9.2">
        <me:pop ref="CH2OO.log">1</me:pop>
        <me:pop ref="APC">8.39851e-16</me:pop>
        <me:pop ref="Altamine1">2.75219e-11</me:pop>
        <me:pop ref="RC1.log">1.03179e-07</me:pop>
        <me:pop ref="Ring1.log">1.89518e-09</me:pop>
        <me:pop ref="Formamide1">1.10732e-08</me:pop>
        <me:pop ref="Formaldehyde.log">1.33213e-08</me:pop>
      </me:population>
      <me:population time="7.94328e-10" logTime="-9.1">
        <me:pop ref="CH2OO.log">1</me:pop>
        <me:pop ref="APC">8.4238e-16</me:pop>
        <me:pop ref="Altamine1">2.76141e-11</me:pop>
        <me:pop ref="RC1.log">1.05774e-07</me:pop>
        <me:pop ref="Ring1.log">1.904e-09</me:pop>
        <me:pop ref="Formamide1">1.41935e-08</me:pop>
        <me:pop ref="Formaldehyde.log">1.70702e-08</me:pop>
      </me:population>
      <me:population time="1e-09" logTime="-9">
        <me:pop ref="CH2OO.log">1</me:pop>
        <me:pop ref="APC">8.45146e-16</me:pop>
        <me:pop ref="Altamine1">2.7715e-11</me:pop>
        <me:pop ref="RC1.log">1.08905e-07</me:pop>
        <me:pop ref="Ring1.log">1.91368e-09</me:pop>
        <me:pop ref="Formamide1">1.81342e-08</me:pop>
        <me:pop ref="Formaldehyde.log">2.18042e-08</me:pop>
      </me:population>
      <me:population time="1.25893e-09" logTime="-8.9">
        <me:pop ref="CH2OO.log">1</me:pop>
        <me:pop ref="APC">8.48106e-16</me:pop>
        <me:pop ref="Altamine1">2.7823e-11</me:pop>
        <me:pop ref="RC1.log">1.12665e-07</me:pop>
        <me:pop ref="Ring1.log">1.92406e-09</me:pop>
        <me:pop ref="Formamide1">2.31123e-08</me:pop>
        <me:pop ref="Formaldehyde.log">2.77837e-08</me:pop>
      </me:population>
      <me:population time="1.58489e-09" logTime="-8.8">
        <me:pop ref="CH2OO.log">1</me:pop>
        <me:pop ref="APC">8.51184e-16</me:pop>
        <me:pop ref="Altamine1">2.79354e-11</me:pop>
        <me:pop ref="RC1.log">1.17167e-07</me:pop>
        <me:pop ref="Ring1.log">1.93489e-09</me:pop>
        <me:pop ref="Formamide1">2.9402e-08</me:pop>
        <me:pop ref="Formaldehyde.log">3.53376e-08</me:pop>
      </me:population>
      <me:population time="1.99526e-09" logTime="-8.7">
        <me:pop ref="CH2OO.log">1</me:pop>
        <me:pop ref="APC">8.54289e-16</me:pop>
        <me:pop ref="Altamine1">2.8049e-11</me:pop>
        <me:pop ref="RC1.log">1.22545e-07</me:pop>
        <me:pop ref="Ring1.log">1.94587e-09</me:pop>
        <me:pop ref="Formamide1">3.73493e-08</me:pop>
        <me:pop ref="Formaldehyde.log">4.48811e-08</me:pop>
      </me:population>
      <me:population time="2.51189e-09" logTime="-8.6">
        <me:pop ref="CH2OO.log">1</me:pop>
        <me:pop ref="APC">8.5733e-16</me:pop>
        <me:pop ref="Altamine1">2.81603e-11</me:pop>
        <me:pop ref="RC1.log">1.28967e-07</me:pop>
        <me:pop ref="Ring1.log">1.95667e-09</me:pop>
        <me:pop ref="Formamide1">4.73908e-08</me:pop>
        <me:pop ref="Formaldehyde.log">5.69379e-08</me:pop>
      </me:population>
      <me:population time="3.16228e-09" logTime="-8.5">
        <me:pop ref="CH2OO.log">1</me:pop>
        <me:pop ref="APC">8.60224e-16</me:pop>
        <me:pop ref="Altamine1">2.82663e-11</me:pop>
        <me:pop ref="RC1.log">1.3664e-07</me:pop>
        <me:pop ref="Ring1.log">1.96699e-09</me:pop>
        <me:pop ref="Formamide1">6.00764e-08</me:pop>
        <me:pop ref="Formaldehyde.log">7.21679e-08</me:pop>
      </me:population>
      <me:population time="3.98107e-09" logTime="-8.4">
        <me:pop ref="CH2OO.log">1</me:pop>
        <me:pop ref="APC">8.62903e-16</me:pop>
        <me:pop ref="Altamine1">2.83646e-11</me:pop>
        <me:pop ref="RC1.log">1.45819e-07</me:pop>
        <me:pop ref="Ring1.log">1.9766e-09</me:pop>
        <me:pop ref="Formamide1">7.60988e-08</me:pop>
        <me:pop ref="Formaldehyde.log">9.14018e-08</me:pop>
      </me:population>
      <me:population time="5.01187e-09" logTime="-8.3">
        <me:pop ref="CH2OO.log">1</me:pop>
        <me:pop ref="APC">8.65324e-16</me:pop>
        <me:pop ref="Altamine1">2.84534e-11</me:pop>
        <me:pop ref="RC1.log">1.56817e-07</me:pop>
        <me:pop ref="Ring1.log">1.9853e-09</me:pop>
        <me:pop ref="Formamide1">9.63298e-08</me:pop>
        <me:pop ref="Formaldehyde.log">1.15686e-07</me:pop>
      </me:population>
      <me:population time="6.30957e-09" logTime="-8.2">
        <me:pop ref="CH2OO.log">1</me:pop>
        <me:pop ref="APC">8.67464e-16</me:pop>
        <me:pop ref="Altamine1">2.8532e-11</me:pop>
        <me:pop ref="RC1.log">1.70015e-07</me:pop>
        <me:pop ref="Ring1.log">1.99302e-09</me:pop>
        <me:pop ref="Formamide1">1.21867e-07</me:pop>
        <me:pop ref="Formaldehyde.log">1.46335e-07</me:pop>
      </me:population>
      <me:population time="7.94328e-09" logTime="-8.1">
        <me:pop ref="CH2OO.log">0.999999</me:pop>
        <me:pop ref="APC">8.69327e-16</me:pop>
        <me:pop ref="Altamine1">2.86005e-11</me:pop>
        <me:pop ref="RC1.log">1.85885e-07</me:pop>
        <me:pop ref="Ring1.log">1.99975e-09</me:pop>
        <me:pop ref="Formamide1">1.5409e-07</me:pop>
        <me:pop ref="Formaldehyde.log">1.85008e-07</me:pop>
      </me:population>
      <me:population time="1e-08" logTime="-8">
        <me:pop ref="CH2OO.log">0.999999</me:pop>
        <me:pop ref="APC">8.70941e-16</me:pop>
        <me:pop ref="Altamine1">2.86598e-11</me:pop>
        <me:pop ref="RC1.log">2.05007e-07</me:pop>
        <me:pop ref="Ring1.log">2.00559e-09</me:pop>
        <me:pop ref="Formamide1">1.94738e-07</me:pop>
        <me:pop ref="Formaldehyde.log">2.33788e-07</me:pop>
      </me:population>
      <me:population time="1.25893e-08" logTime="-7.9">
        <me:pop ref="CH2OO.log">0.999999</me:pop>
        <me:pop ref="APC">8.72355e-16</me:pop>
        <me:pop ref="Altamine1">2.87117e-11</me:pop>
        <me:pop ref="RC1.log">2.28093e-07</me:pop>
        <me:pop ref="Ring1.log">2.0107e-09</me:pop>
        <me:pop ref="Formamide1">2.46e-07</me:pop>
        <me:pop ref="Formaldehyde.log">2.95302e-07</me:pop>
      </me:population>
      <me:population time="1.58489e-08" logTime="-7.8">
        <me:pop ref="CH2OO.log">0.999999</me:pop>
        <me:pop ref="APC">8.73628e-16</me:pop>
        <me:pop ref="Altamine1">2.87585e-11</me:pop>
        <me:pop ref="RC1.log">2.56006e-07</me:pop>
        <me:pop ref="Ring1.log">2.0153e-09</me:pop>
        <me:pop ref="Formamide1">3.10634e-07</me:pop>
        <me:pop ref="Formaldehyde.log">3.72859e-07</me:pop>
      </me:population>
      <me:population time="1.99526e-08" logTime="-7.7">
        <me:pop ref="CH2OO.log">0.999999</me:pop>
        <me:pop ref="APC">8.74828e-16</me:pop>
        <me:pop ref="Altamine1">2.88026e-11</me:pop>
        <me:pop ref="RC1.log">2.8976e-07</me:pop>
        <me:pop ref="Ring1.log">2.01965e-09</me:pop>
        <me:pop ref="Formamide1">3.92119e-07</me:pop>
        <me:pop ref="Formaldehyde.log">4.70632e-07</me:pop>
      </me:population>
      <me:population time="2.51189e-08" logTime="-7.6">
        <me:pop ref="CH2OO.log">0.999999</me:pop>
        <me:pop ref="APC">8.76032e-16</me:pop>
        <me:pop ref="Altamine1">2.88468e-11</me:pop>
        <me:pop ref="RC1.log">3.30508e-07</me:pop>
        <me:pop ref="Ring1.log">2.02401e-09</me:pop>
        <me:pop ref="Formamide1">4.94843e-07</me:pop>
        <me:pop ref="Formaldehyde.log">5.93884e-07</me:pop>
      </me:population>
      <me:population time="3.16228e-08" logTime="-7.5">
        <me:pop ref="CH2OO.log">0.999998</me:pop>
        <me:pop ref="APC">8.77323e-16</me:pop>
        <me:pop ref="Altamine1">2.88943e-11</me:pop>
        <me:pop ref="RC1.log">3.79471e-07</me:pop>
        <me:pop ref="Ring1.log">2.02868e-09</me:pop>
        <me:pop ref="Formamide1">6.24351e-07</me:pop>
        <me:pop ref="Formaldehyde.log">7.49264e-07</me:pop>
      </me:population>
      <me:population time="3.98107e-08" logTime="-7.4">
        <me:pop ref="CH2OO.log">0.999998</me:pop>
        <me:pop ref="APC">8.78778e-16</me:pop>
        <me:pop ref="Altamine1">2.89477e-11</me:pop>
        <me:pop ref="RC1.log">4.37831e-07</me:pop>
        <me:pop ref="Ring1.log">2.03394e-09</me:pop>
        <me:pop ref="Formamide1">7.87648e-07</me:pop>
        <me:pop ref="Formaldehyde.log">9.45173e-07</me:pop>
      </me:population>
      <me:population time="5.01187e-08" logTime="-7.3">
        <me:pop ref="CH2OO.log">0.999997</me:pop>
        <me:pop ref="APC">8.80457e-16</me:pop>
        <me:pop ref="Altamine1">2.90094e-11</me:pop>
        <me:pop ref="RC1.log">5.06552e-07</me:pop>
        <me:pop ref="Ring1.log">2.04002e-09</me:pop>
        <me:pop ref="Formamide1">9.93597e-07</me:pop>
        <me:pop ref="Formaldehyde.log">1.19224e-06</me:pop>
      </me:population>
      <me:population time="6.30957e-08" logTime="-7.2">
        <me:pop ref="CH2OO.log">0.999997</me:pop>
        <me:pop ref="APC">8.8239e-16</me:pop>
        <me:pop ref="Altamine1">2.90805e-11</me:pop>
        <me:pop ref="RC1.log">5.86151e-07</me:pop>
        <me:pop ref="Ring1.log">2.04702e-09</me:pop>
        <me:pop ref="Formamide1">1.25341e-06</me:pop>
        <me:pop ref="Formaldehyde.log">1.50389e-06</me:pop>
      </me:population>
      <me:population time="7.94328e-08" logTime="-7.1">
        <me:pop ref="CH2OO.log">0.999996</me:pop>
        <me:pop ref="APC">8.8458e-16</me:pop>
        <me:pop ref="Altamine1">2.91609e-11</me:pop>
        <me:pop ref="RC1.log">6.76409e-07</me:pop>
        <me:pop ref="Ring1.log">2.05494e-09</me:pop>
        <me:pop ref="Formamide1">1.58126e-06</me:pop>
        <me:pop ref="Formaldehyde.log">1.89714e-06</me:pop>
      </me:population>
      <me:population time="1e-07" logTime="-7">
        <me:pop ref="CH2OO.log">0.999995</me:pop>
        <me:pop ref="APC">8.86997e-16</me:pop>
        <me:pop ref="Altamine1">2.92497e-11</me:pop>
        <me:pop ref="RC1.log">7.76028e-07</me:pop>
        <me:pop ref="Ring1.log">2.06369e-09</me:pop>
        <me:pop ref="Formamide1">1.9951e-06</me:pop>
        <me:pop ref="Formaldehyde.log">2.39347e-06</me:pop>
      </me:population>
      <me:population time="1.25893e-07" logTime="-6.9">
        <me:pop ref="CH2OO.log">0.999994</me:pop>
        <me:pop ref="APC">8.89575e-16</me:pop>
        <me:pop ref="Altamine1">2.93445e-11</me:pop>
        <me:pop ref="RC1.log">8.8231e-07</me:pop>
        <me:pop ref="Ring1.log">2.07303e-09</me:pop>
        <me:pop ref="Formamide1">2.51757e-06</me:pop>
        <me:pop ref="Formaldehyde.log">3.02003e-06</me:pop>
      </me:population>
      <me:population time="1.58489e-07" logTime="-6.8">
        <me:pop ref="CH2OO.log">0.999992</me:pop>
        <me:pop ref="APC">8.92211e-16</me:pop>
        <me:pop ref="Altamine1">2.94413e-11</me:pop>
        <me:pop ref="RC1.log">9.90962e-07</me:pop>
        <me:pop ref="Ring1.log">2.08257e-09</me:pop>
        <me:pop ref="Formamide1">3.17727e-06</me:pop>
        <me:pop ref="Formaldehyde.log">3.81109e-06</me:pop>
      </me:population>
      <me:population time="1.99526e-07" logTime="-6.7">
        <me:pop ref="CH2OO.log">0.99999</me:pop>
        <me:pop ref="APC">8.94764e-16</me:pop>
        <me:pop ref="Altamine1">2.95351e-11</me:pop>
        <me:pop ref="RC1.log">1.09623e-06</me:pop>
        <me:pop ref="Ring1.log">2.09181e-09</me:pop>
        <me:pop ref="Formamide1">4.01023e-06</me:pop>
        <me:pop ref="Formaldehyde.log">4.80982e-06</me:pop>
      </me:population>
      <me:population time="2.51189e-07" logTime="-6.6">
        <me:pop ref="CH2OO.log">0.999988</me:pop>
        <me:pop ref="APC">8.97076e-16</me:pop>
        <me:pop ref="Altamine1">2.96201e-11</me:pop>
        <me:pop ref="RC1.log">1.19159e-06</me:pop>
        <me:pop ref="Ring1.log">2.10019e-09</me:pop>
        <me:pop ref="Formamide1">5.06175e-06</me:pop>
        <me:pop ref="Formaldehyde.log">6.07049e-06</me:pop>
      </me:population>
      <me:population time="3.16228e-07" logTime="-6.5">
        <me:pop ref="CH2OO.log">0.999985</me:pop>
        <me:pop ref="APC">8.98999e-16</me:pop>
        <me:pop ref="Altamine1">2.96908e-11</me:pop>
        <me:pop ref="RC1.log">1.27095e-06</me:pop>
        <me:pop ref="Ring1.log">2.10716e-09</me:pop>
        <me:pop ref="Formamide1">6.38868e-06</me:pop>
        <me:pop ref="Formaldehyde.log">7.66124e-06</me:pop>
      </me:population>
      <me:population time="3.98107e-07" logTime="-6.4">
        <me:pop ref="CH2OO.log">0.999981</me:pop>
        <me:pop ref="APC">9.00437e-16</me:pop>
        <me:pop ref="Altamine1">2.97437e-11</me:pop>
        <me:pop ref="RC1.log">1.33036e-06</me:pop>
        <me:pop ref="Ring1.log">2.11238e-09</me:pop>
        <me:pop ref="Formamide1">8.06231e-06</me:pop>
        <me:pop ref="Formaldehyde.log">9.66753e-06</me:pop>
      </me:population>
      <me:population time="5.01187e-07" logTime="-6.3">
        <me:pop ref="CH2OO.log">0.999976</me:pop>
        <me:pop ref="APC">9.01378e-16</me:pop>
        <me:pop ref="Altamine1">2.97782e-11</me:pop>
        <me:pop ref="RC1.log">1.36929e-06</me:pop>
        <me:pop ref="Ring1.log">2.11581e-09</me:pop>
        <me:pop ref="Formamide1">1.01721e-05</me:pop>
        <me:pop ref="Formaldehyde.log">1.21965e-05</me:pop>
      </me:population>
      <me:population time="6.30957e-07" logTime="-6.2">
        <me:pop ref="CH2OO.log">0.99997</me:pop>
        <me:pop ref="APC">9.01897e-16</me:pop>
        <me:pop ref="Altamine1">2.97973e-11</me:pop>
        <me:pop ref="RC1.log">1.3909e-06</me:pop>
        <me:pop ref="Ring1.log">2.11771e-09</me:pop>
        <me:pop ref="Formamide1">1.28302e-05</me:pop>
        <me:pop ref="Formaldehyde.log">1.53828e-05</me:pop>
      </me:population>
      <me:population time="7.94328e-07" logTime="-6.1">
        <me:pop ref="CH2OO.log">0.999963</me:pop>
        <me:pop ref="APC">9.02127e-16</me:pop>
        <me:pop ref="Altamine1">2.98058e-11</me:pop>
        <me:pop ref="RC1.log">1.40063e-06</me:pop>
        <me:pop ref="Ring1.log">2.11857e-09</me:pop>
        <me:pop ref="Formamide1">1.61779e-05</me:pop>
        <me:pop ref="Formaldehyde.log">1.93957e-05</me:pop>
      </me:population>
      <me:population time="1e-06" logTime="-6">
        <me:pop ref="CH2OO.log">0.999954</me:pop>
        <me:pop ref="APC">9.02201e-16</me:pop>
        <me:pop ref="Altamine1">2.98085e-11</me:pop>
        <me:pop ref="RC1.log">1.404e-06</me:pop>
        <me:pop ref="Ring1.log">2.11888e-09</me:pop>
        <me:pop ref="Formamide1">2.0393e-05</me:pop>
        <me:pop ref="Formaldehyde.log">2.44483e-05</me:pop>
      </me:population>
      <me:population time="1.25893e-06" logTime="-5.9">
        <me:pop ref="CH2OO.log">0.999942</me:pop>
        <me:pop ref="APC">9.02211e-16</me:pop>
        <me:pop ref="Altamine1">2.9809e-11</me:pop>
        <me:pop ref="RC1.log">1.40484e-06</me:pop>
        <me:pop ref="Ring1.log">2.11897e-09</me:pop>
        <me:pop ref="Formamide1">2.56998e-05</me:pop>
        <me:pop ref="Formaldehyde.log">3.08094e-05</me:pop>
      </me:population>
      <me:population time="1.58489e-06" logTime="-5.8">
        <me:pop ref="CH2OO.log">0.999927</me:pop>
        <me:pop ref="APC">9.02201e-16</me:pop>
        <me:pop ref="Altamine1">2.98086e-11</me:pop>
        <me:pop ref="RC1.log">1.40496e-06</me:pop>
        <me:pop ref="Ring1.log">2.11899e-09</me:pop>
        <me:pop ref="Formamide1">3.23806e-05</me:pop>
        <me:pop ref="Formaldehyde.log">3.88176e-05</me:pop>
      </me:population>
      <me:population time="1.99526e-06" logTime="-5.7">
        <me:pop ref="CH2OO.log">0.999909</me:pop>
        <me:pop ref="APC">9.02185e-16</me:pop>
        <me:pop ref="Altamine1">2.98081e-11</me:pop>
        <me:pop ref="RC1.log">1.40495e-06</me:pop>
        <me:pop ref="Ring1.log">2.11901e-09</me:pop>
        <me:pop ref="Formamide1">4.0791e-05</me:pop>
        <me:pop ref="Formaldehyde.log">4.88992e-05</me:pop>
      </me:population>
      <me:population time="2.51189e-06" logTime="-5.6">
        <me:pop ref="CH2OO.log">0.999886</me:pop>
        <me:pop ref="APC">9.02164e-16</me:pop>
        <me:pop ref="Altamine1">2.98074e-11</me:pop>
        <me:pop ref="RC1.log">1.40491e-06</me:pop>
        <me:pop ref="Ring1.log">2.11904e-09</me:pop>
        <me:pop ref="Formamide1">5.1379e-05</me:pop>
        <me:pop ref="Formaldehyde.log">6.15908e-05</me:pop>
      </me:population>
      <me:population time="3.16228e-06" logTime="-5.5">
        <me:pop ref="CH2OO.log">0.999856</me:pop>
        <me:pop ref="APC">9.02138e-16</me:pop>
        <me:pop ref="Altamine1">2.98065e-11</me:pop>
        <me:pop ref="RC1.log">1.40487e-06</me:pop>
        <me:pop ref="Ring1.log">2.11907e-09</me:pop>
        <me:pop ref="Formamide1">6.47081e-05</me:pop>
        <me:pop ref="Formaldehyde.log">7.75683e-05</me:pop>
      </me:population>
      <me:population time="3.98107e-06" logTime="-5.4">
        <me:pop ref="CH2OO.log">0.999819</me:pop>
        <me:pop ref="APC">9.02104e-16</me:pop>
        <me:pop ref="Altamine1">2.98054e-11</me:pop>
        <me:pop ref="RC1.log">1.40482e-06</me:pop>
        <me:pop ref="Ring1.log">2.11911e-09</me:pop>
        <me:pop ref="Formamide1">8.14879e-05</me:pop>
        <me:pop ref="Formaldehyde.log">9.7682e-05</me:pop>
      </me:population>
      <me:population time="5.01187e-06" logTime="-5.3">
        <me:pop ref="CH2OO.log">0.999773</me:pop>
        <me:pop ref="APC">9.02062e-16</me:pop>
        <me:pop ref="Altamine1">2.98041e-11</me:pop>
        <me:pop ref="RC1.log">1.40476e-06</me:pop>
        <me:pop ref="Ring1.log">2.11916e-09</me:pop>
        <me:pop ref="Formamide1">0.000102612</me:pop>
        <me:pop ref="Formaldehyde.log">0.000123003</me:pop>
      </me:population>
      <me:population time="6.30957e-06" logTime="-5.2">
        <me:pop ref="CH2OO.log">0.999715</me:pop>
        <me:pop ref="APC">9.0201e-16</me:pop>
        <me:pop ref="Altamine1">2.98023e-11</me:pop>
        <me:pop ref="RC1.log">1.40467e-06</me:pop>
        <me:pop ref="Ring1.log">2.11922e-09</me:pop>
        <me:pop ref="Formamide1">0.000129203</me:pop>
        <me:pop ref="Formaldehyde.log">0.000154878</me:pop>
      </me:population>
      <me:population time="7.94328e-06" logTime="-5.1">
        <me:pop ref="CH2OO.log">0.999641</me:pop>
        <me:pop ref="APC">9.01943e-16</me:pop>
        <me:pop ref="Altamine1">2.98001e-11</me:pop>
        <me:pop ref="RC1.log">1.40457e-06</me:pop>
        <me:pop ref="Ring1.log">2.1193e-09</me:pop>
        <me:pop ref="Formamide1">0.000162678</me:pop>
        <me:pop ref="Formaldehyde.log">0.000195003</me:pop>
      </me:population>
      <me:population time="1e-05" logTime="-5">
        <me:pop ref="CH2OO.log">0.999548</me:pop>
        <me:pop ref="APC">9.0186e-16</me:pop>
        <me:pop ref="Altamine1">2.97974e-11</me:pop>
        <me:pop ref="RC1.log">1.40444e-06</me:pop>
        <me:pop ref="Ring1.log">2.1194e-09</me:pop>
        <me:pop ref="Formamide1">0.000204817</me:pop>
        <me:pop ref="Formaldehyde.log">0.000245515</me:pop>
      </me:population>
      <me:population time="1.25893e-05" logTime="-4.9">
        <me:pop ref="CH2OO.log">0.999432</me:pop>
        <me:pop ref="APC">9.01754e-16</me:pop>
        <me:pop ref="Altamine1">2.97939e-11</me:pop>
        <me:pop ref="RC1.log">1.40428e-06</me:pop>
        <me:pop ref="Ring1.log">2.11952e-09</me:pop>
        <me:pop ref="Formamide1">0.000257861</me:pop>
        <me:pop ref="Formaldehyde.log">0.000309098</me:pop>
      </me:population>
      <me:population time="1.58489e-05" logTime="-4.8">
        <me:pop ref="CH2OO.log">0.999285</me:pop>
        <me:pop ref="APC">9.01622e-16</me:pop>
        <me:pop ref="Altamine1">2.97895e-11</me:pop>
        <me:pop ref="RC1.log">1.40407e-06</me:pop>
        <me:pop ref="Ring1.log">2.11967e-09</me:pop>
        <me:pop ref="Formamide1">0.00032463</me:pop>
        <me:pop ref="Formaldehyde.log">0.000389133</me:pop>
      </me:population>
      <me:population time="1.99526e-05" logTime="-4.7">
        <me:pop ref="CH2OO.log">0.9991</me:pop>
        <me:pop ref="APC">9.01455e-16</me:pop>
        <me:pop ref="Altamine1">2.9784e-11</me:pop>
        <me:pop ref="RC1.log">1.40381e-06</me:pop>
        <me:pop ref="Ring1.log">2.11987e-09</me:pop>
        <me:pop ref="Formamide1">0.000408674</me:pop>
        <me:pop ref="Formaldehyde.log">0.000489876</me:pop>
      </me:population>
      <me:population time="2.51189e-05" logTime="-4.6">
        <me:pop ref="CH2OO.log">0.998867</me:pop>
        <me:pop ref="APC">9.01245e-16</me:pop>
        <me:pop ref="Altamine1">2.97771e-11</me:pop>
        <me:pop ref="RC1.log">1.40348e-06</me:pop>
        <me:pop ref="Ring1.log">2.12011e-09</me:pop>
        <me:pop ref="Formamide1">0.000514457</me:pop>
        <me:pop ref="Formaldehyde.log">0.000616676</me:pop>
      </me:population>
      <me:population time="3.16228e-05" logTime="-4.5">
        <me:pop ref="CH2OO.log">0.998575</me:pop>
        <me:pop ref="APC">9.00981e-16</me:pop>
        <me:pop ref="Altamine1">2.97683e-11</me:pop>
        <me:pop ref="RC1.log">1.40307e-06</me:pop>
        <me:pop ref="Ring1.log">2.12042e-09</me:pop>
        <me:pop ref="Formamide1">0.000647595</me:pop>
        <me:pop ref="Formaldehyde.log">0.000776267</me:pop>
      </me:population>
      <me:population time="3.98107e-05" logTime="-4.4">
        <me:pop ref="CH2OO.log">0.998206</me:pop>
        <me:pop ref="APC">9.00649e-16</me:pop>
        <me:pop ref="Altamine1">2.97574e-11</me:pop>
        <me:pop ref="RC1.log">1.40256e-06</me:pop>
        <me:pop ref="Ring1.log">2.12081e-09</me:pop>
        <me:pop ref="Formamide1">0.00081515</me:pop>
        <me:pop ref="Formaldehyde.log">0.000977113</me:pop>
      </me:population>
      <me:population time="5.01187e-05" logTime="-4.3">
        <me:pop ref="CH2OO.log">0.997743</me:pop>
        <me:pop ref="APC">9.00231e-16</me:pop>
        <me:pop ref="Altamine1">2.97435e-11</me:pop>
        <me:pop ref="RC1.log">1.4019e-06</me:pop>
        <me:pop ref="Ring1.log">2.1213e-09</me:pop>
        <me:pop ref="Formamide1">0.001026</me:pop>
        <me:pop ref="Formaldehyde.log">0.00122986</me:pop>
      </me:population>
      <me:population time="6.30957e-05" logTime="-4.2">
        <me:pop ref="CH2OO.log">0.997159</me:pop>
        <me:pop ref="APC">8.99704e-16</me:pop>
        <me:pop ref="Altamine1">2.97261e-11</me:pop>
        <me:pop ref="RC1.log">1.40108e-06</me:pop>
        <me:pop ref="Ring1.log">2.12191e-09</me:pop>
        <me:pop ref="Formamide1">0.00129131</me:pop>
        <me:pop ref="Formaldehyde.log">0.00154788</me:pop>
      </me:population>
      <me:population time="7.94328e-05" logTime="-4.1">
        <me:pop ref="CH2OO.log">0.996426</me:pop>
        <me:pop ref="APC">8.99042e-16</me:pop>
        <me:pop ref="Altamine1">2.97043e-11</me:pop>
        <me:pop ref="RC1.log">1.40005e-06</me:pop>
        <me:pop ref="Ring1.log">2.12269e-09</me:pop>
        <me:pop ref="Formamide1">0.00162509</me:pop>
        <me:pop ref="Formaldehyde.log">0.00194798</me:pop>
      </me:population>
      <me:population time="0.0001" logTime="-4">
        <me:pop ref="CH2OO.log">0.995502</me:pop>
        <me:pop ref="APC">8.98209e-16</me:pop>
        <me:pop ref="Altamine1">2.96767e-11</me:pop>
        <me:pop ref="RC1.log">1.39876e-06</me:pop>
        <me:pop ref="Ring1.log">2.12366e-09</me:pop>
        <me:pop ref="Formamide1">0.00204495</me:pop>
        <me:pop ref="Formaldehyde.log">0.00245125</me:pop>
      </me:population>
      <me:population time="0.000125893" logTime="-3.9">
        <me:pop ref="CH2OO.log">0.994341</me:pop>
        <me:pop ref="APC">8.97162e-16</me:pop>
        <me:pop ref="Altamine1">2.96421e-11</me:pop>
        <me:pop ref="RC1.log">1.39712e-06</me:pop>
        <me:pop ref="Ring1.log">2.12488e-09</me:pop>
        <me:pop ref="Formamide1">0.00257296</me:pop>
        <me:pop ref="Formaldehyde.log">0.00308418</me:pop>
      </me:population>
      <me:population time="0.000158489" logTime="-3.8">
        <me:pop ref="CH2OO.log">0.992882</me:pop>
        <me:pop ref="APC">8.95845e-16</me:pop>
        <me:pop ref="Altamine1">2.95986e-11</me:pop>
        <me:pop ref="RC1.log">1.39507e-06</me:pop>
        <me:pop ref="Ring1.log">2.12642e-09</me:pop>
        <me:pop ref="Formamide1">0.00323682</me:pop>
        <me:pop ref="Formaldehyde.log">0.00387993</me:pop>
      </me:population>
      <me:population time="0.000199526" logTime="-3.7">
        <me:pop ref="CH2OO.log">0.991047</me:pop>
        <me:pop ref="APC">8.9419e-16</me:pop>
        <me:pop ref="Altamine1">2.95439e-11</me:pop>
        <me:pop ref="RC1.log">1.3925e-06</me:pop>
        <me:pop ref="Ring1.log">2.12835e-09</me:pop>
        <me:pop ref="Formamide1">0.00407118</me:pop>
        <me:pop ref="Formaldehyde.log">0.00488007</me:pop>
      </me:population>
      <me:population time="0.000251189" logTime="-3.6">
        <me:pop ref="CH2OO.log">0.988743</me:pop>
        <me:pop ref="APC">8.9211e-16</me:pop>
        <me:pop ref="Altamine1">2.94752e-11</me:pop>
        <me:pop ref="RC1.log">1.38926e-06</me:pop>
        <me:pop ref="Ring1.log">2.13078e-09</me:pop>
        <me:pop ref="Formamide1">0.00511938</me:pop>
        <me:pop ref="Formaldehyde.log">0.00613654</me:pop>
      </me:population>
      <me:population time="0.000316228" logTime="-3.5">
        <me:pop ref="CH2OO.log">0.985849</me:pop>
        <me:pop ref="APC">8.89499e-16</me:pop>
        <me:pop ref="Altamine1">2.9389e-11</me:pop>
        <me:pop ref="RC1.log">1.38519e-06</me:pop>
        <me:pop ref="Ring1.log">2.13383e-09</me:pop>
        <me:pop ref="Formamide1">0.00643553</me:pop>
        <me:pop ref="Formaldehyde.log">0.00771419</me:pop>
      </me:population>
      <me:population time="0.000398107" logTime="-3.4">
        <me:pop ref="CH2OO.log">0.982218</me:pop>
        <me:pop ref="APC">8.86223e-16</me:pop>
        <me:pop ref="Altamine1">2.92807e-11</me:pop>
        <me:pop ref="RC1.log">1.38009e-06</me:pop>
        <me:pop ref="Ring1.log">2.13766e-09</me:pop>
        <me:pop ref="Formamide1">0.00808698</me:pop>
        <me:pop ref="Formaldehyde.log">0.00969376</me:pop>
      </me:population>
      <me:population time="0.000501187" logTime="-3.3">
        <me:pop ref="CH2OO.log">0.977666</me:pop>
        <me:pop ref="APC">8.82116e-16</me:pop>
        <me:pop ref="Altamine1">2.9145e-11</me:pop>
        <me:pop ref="RC1.log">1.37369e-06</me:pop>
        <me:pop ref="Ring1.log">2.14245e-09</me:pop>
        <me:pop ref="Formamide1">0.0101574</me:pop>
        <me:pop ref="Formaldehyde.log">0.0121755</me:pop>
      </me:population>
      <me:population time="0.000630957" logTime="-3.2">
        <me:pop ref="CH2OO.log">0.971965</me:pop>
        <me:pop ref="APC">8.76972e-16</me:pop>
        <me:pop ref="Altamine1">2.89751e-11</me:pop>
        <me:pop ref="RC1.log">1.36568e-06</me:pop>
        <me:pop ref="Ring1.log">2.14846e-09</me:pop>
        <me:pop ref="Formamide1">0.0127502</me:pop>
        <me:pop ref="Formaldehyde.log">0.0152836</me:pop>
      </me:population>
      <me:population time="0.000794328" logTime="-3.1">
        <me:pop ref="CH2OO.log">0.964835</me:pop>
        <me:pop ref="APC">8.70539e-16</me:pop>
        <me:pop ref="Altamine1">2.87625e-11</me:pop>
        <me:pop ref="RC1.log">1.35567e-06</me:pop>
        <me:pop ref="Ring1.log">2.15597e-09</me:pop>
        <me:pop ref="Formamide1">0.015993</me:pop>
        <me:pop ref="Formaldehyde.log">0.0191706</me:pop>
      </me:population>
      <me:population time="0.001" logTime="-3">
        <me:pop ref="CH2OO.log">0.955934</me:pop>
        <me:pop ref="APC">8.62508e-16</me:pop>
        <me:pop ref="Altamine1">2.84972e-11</me:pop>
        <me:pop ref="RC1.log">1.34316e-06</me:pop>
        <me:pop ref="Ring1.log">2.16535e-09</me:pop>
        <me:pop ref="Formamide1">0.0200415</me:pop>
        <me:pop ref="Formaldehyde.log">0.0240235</me:pop>
      </me:population>
      <me:population time="0.00125893" logTime="-2.9">
        <me:pop ref="CH2OO.log">0.944844</me:pop>
        <me:pop ref="APC">8.52502e-16</me:pop>
        <me:pop ref="Altamine1">2.81666e-11</me:pop>
        <me:pop ref="RC1.log">1.32758e-06</me:pop>
        <me:pop ref="Ring1.log">2.17704e-09</me:pop>
        <me:pop ref="Formamide1">0.0250853</me:pop>
        <me:pop ref="Formaldehyde.log">0.0300694</me:pop>
      </me:population>
      <me:population time="0.00158489" logTime="-2.8">
        <me:pop ref="CH2OO.log">0.931066</me:pop>
        <me:pop ref="APC">8.4007e-16</me:pop>
        <me:pop ref="Altamine1">2.77558e-11</me:pop>
        <me:pop ref="RC1.log">1.30822e-06</me:pop>
        <me:pop ref="Ring1.log">2.19156e-09</me:pop>
        <me:pop ref="Formamide1">0.0313519</me:pop>
        <me:pop ref="Formaldehyde.log">0.0375811</me:pop>
      </me:population>
      <me:population time="0.00199526" logTime="-2.7">
        <me:pop ref="CH2OO.log">0.914005</me:pop>
        <me:pop ref="APC">8.24677e-16</me:pop>
        <me:pop ref="Altamine1">2.72473e-11</me:pop>
        <me:pop ref="RC1.log">1.28425e-06</me:pop>
        <me:pop ref="Ring1.log">2.20953e-09</me:pop>
        <me:pop ref="Formamide1">0.0391113</me:pop>
        <me:pop ref="Formaldehyde.log">0.0468822</me:pop>
      </me:population>
      <me:population time="0.00251189" logTime="-2.6">
        <me:pop ref="CH2OO.log">0.892971</me:pop>
        <me:pop ref="APC">8.05699e-16</me:pop>
        <me:pop ref="Altamine1">2.66202e-11</me:pop>
        <me:pop ref="RC1.log">1.25469e-06</me:pop>
        <me:pop ref="Ring1.log">2.2317e-09</me:pop>
        <me:pop ref="Formamide1">0.0486779</me:pop>
        <me:pop ref="Formaldehyde.log">0.0583496</me:pop>
      </me:population>
      <me:population time="0.00316228" logTime="-2.5">
        <me:pop ref="CH2OO.log">0.867178</me:pop>
        <me:pop ref="APC">7.82426e-16</me:pop>
        <me:pop ref="Altamine1">2.58513e-11</me:pop>
        <me:pop ref="RC1.log">1.21845e-06</me:pop>
        <me:pop ref="Ring1.log">2.25888e-09</me:pop>
        <me:pop ref="Formamide1">0.0604092</me:pop>
        <me:pop ref="Formaldehyde.log">0.0724117</me:pop>
      </me:population>
      <me:population time="0.00398107" logTime="-2.4">
        <me:pop ref="CH2OO.log">0.835763</me:pop>
        <me:pop ref="APC">7.54081e-16</me:pop>
        <me:pop ref="Altamine1">2.49148e-11</me:pop>
        <me:pop ref="RC1.log">1.17431e-06</me:pop>
        <me:pop ref="Ring1.log">2.29198e-09</me:pop>
        <me:pop ref="Formamide1">0.0746974</me:pop>
        <me:pop ref="Formaldehyde.log">0.0895388</me:pop>
      </me:population>
      <me:population time="0.00501187" logTime="-2.3">
        <me:pop ref="CH2OO.log">0.797826</me:pop>
        <me:pop ref="APC">7.19853e-16</me:pop>
        <me:pop ref="Altamine1">2.37839e-11</me:pop>
        <me:pop ref="RC1.log">1.12101e-06</me:pop>
        <me:pop ref="Ring1.log">2.33195e-09</me:pop>
        <me:pop ref="Formamide1">0.0919515</me:pop>
        <me:pop ref="Formaldehyde.log">0.110221</me:pop>
      </me:population>
      <me:population time="0.00630957" logTime="-2.2">
        <me:pop ref="CH2OO.log">0.752506</me:pop>
        <me:pop ref="APC">6.78962e-16</me:pop>
        <me:pop ref="Altamine1">2.24328e-11</me:pop>
        <me:pop ref="RC1.log">1.05733e-06</me:pop>
        <me:pop ref="Ring1.log">2.37971e-09</me:pop>
        <me:pop ref="Formamide1">0.112564</me:pop>
        <me:pop ref="Formaldehyde.log">0.134929</me:pop>
      </me:population>
      <me:population time="0.00794328" logTime="-2.1">
        <me:pop ref="CH2OO.log">0.699094</me:pop>
        <me:pop ref="APC">6.3077e-16</me:pop>
        <me:pop ref="Altamine1">2.08406e-11</me:pop>
        <me:pop ref="RC1.log">9.8228e-07</me:pop>
        <me:pop ref="Ring1.log">2.43599e-09</me:pop>
        <me:pop ref="Formamide1">0.136857</me:pop>
        <me:pop ref="Formaldehyde.log">0.164048</me:pop>
      </me:population>
      <me:population time="0.01" logTime="-2">
        <me:pop ref="CH2OO.log">0.637209</me:pop>
        <me:pop ref="APC">5.74933e-16</me:pop>
        <me:pop ref="Altamine1">1.89957e-11</me:pop>
        <me:pop ref="RC1.log">8.95327e-07</me:pop>
        <me:pop ref="Ring1.log">2.5012e-09</me:pop>
        <me:pop ref="Formamide1">0.165003</me:pop>
        <me:pop ref="Formaldehyde.log">0.197787</me:pop>
      </me:population>
      <me:population time="0.0125893" logTime="-1.9">
        <me:pop ref="CH2OO.log">0.56703</me:pop>
        <me:pop ref="APC">5.11612e-16</me:pop>
        <me:pop ref="Altamine1">1.69036e-11</me:pop>
        <me:pop ref="RC1.log">7.9672e-07</me:pop>
        <me:pop ref="Ring1.log">2.57515e-09</me:pop>
        <me:pop ref="Formamide1">0.196922</me:pop>
        <me:pop ref="Formaldehyde.log">0.236048</me:pop>
      </me:population>
      <me:population time="0.0158489" logTime="-1.8">
        <me:pop ref="CH2OO.log">0.489563</me:pop>
        <me:pop ref="APC">4.41716e-16</me:pop>
        <me:pop ref="Altamine1">1.45943e-11</me:pop>
        <me:pop ref="RC1.log">6.87872e-07</me:pop>
        <me:pop ref="Ring1.log">2.65678e-09</me:pop>
        <me:pop ref="Formamide1">0.232155</me:pop>
        <me:pop ref="Formaldehyde.log">0.278281</me:pop>
      </me:population>
      <me:population time="0.0199526" logTime="-1.7">
        <me:pop ref="CH2OO.log">0.406904</me:pop>
        <me:pop ref="APC">3.67136e-16</me:pop>
        <me:pop ref="Altamine1">1.21301e-11</me:pop>
        <me:pop ref="RC1.log">5.71731e-07</me:pop>
        <me:pop ref="Ring1.log">2.74388e-09</me:pop>
        <me:pop ref="Formamide1">0.26975</me:pop>
        <me:pop ref="Formaldehyde.log">0.323346</me:pop>
      </me:population>
      <me:population time="0.0251189" logTime="-1.6">
        <me:pop ref="CH2OO.log">0.322388</me:pop>
        <me:pop ref="APC">2.90881e-16</me:pop>
        <me:pop ref="Altamine1">9.61067e-12</me:pop>
        <me:pop ref="RC1.log">4.5298e-07</me:pop>
        <me:pop ref="Ring1.log">2.83294e-09</me:pop>
        <me:pop ref="Formamide1">0.308189</me:pop>
        <me:pop ref="Formaldehyde.log">0.369422</me:pop>
      </me:population>
      <me:population time="0.0316228" logTime="-1.5">
        <me:pop ref="CH2OO.log">0.240484</me:pop>
        <me:pop ref="APC">2.16981e-16</me:pop>
        <me:pop ref="Altamine1">7.16903e-12</me:pop>
        <me:pop ref="RC1.log">3.37898e-07</me:pop>
        <me:pop ref="Ring1.log">2.91924e-09</me:pop>
        <me:pop ref="Formamide1">0.34544</me:pop>
        <me:pop ref="Formaldehyde.log">0.414075</me:pop>
      </me:population>
      <me:population time="0.0398107" logTime="-1.4">
        <me:pop ref="CH2OO.log">0.166278</me:pop>
        <me:pop ref="APC">1.50027e-16</me:pop>
        <me:pop ref="Altamine1">4.95688e-12</me:pop>
        <me:pop ref="RC1.log">2.33633e-07</me:pop>
        <me:pop ref="Ring1.log">2.99743e-09</me:pop>
        <me:pop ref="Formamide1">0.379191</me:pop>
        <me:pop ref="Formaldehyde.log">0.454531</me:pop>
      </me:population>
      <me:population time="0.0501187" logTime="-1.3">
        <me:pop ref="CH2OO.log">0.104493</me:pop>
        <me:pop ref="APC">9.42809e-17</me:pop>
        <me:pop ref="Altamine1">3.11503e-12</me:pop>
        <me:pop ref="RC1.log">1.46821e-07</me:pop>
        <me:pop ref="Ring1.log">3.06254e-09</me:pop>
        <me:pop ref="Formamide1">0.407292</me:pop>
        <me:pop ref="Formaldehyde.log">0.488215</me:pop>
      </me:population>
      <me:population time="0.0630957" logTime="-1.2">
        <me:pop ref="CH2OO.log">0.0582245</me:pop>
        <me:pop ref="APC">5.25341e-17</me:pop>
        <me:pop ref="Altamine1">1.73572e-12</me:pop>
        <me:pop ref="RC1.log">8.18098e-08</me:pop>
        <me:pop ref="Ring1.log">3.11129e-09</me:pop>
        <me:pop ref="Formamide1">0.428335</me:pop>
        <me:pop ref="Formaldehyde.log">0.51344</me:pop>
      </me:population>
      <me:population time="0.0794328" logTime="-1.1">
        <me:pop ref="CH2OO.log">0.0278843</me:pop>
        <me:pop ref="APC">2.51591e-17</me:pop>
        <me:pop ref="Altamine1">8.31255e-13</me:pop>
        <me:pop ref="RC1.log">3.91796e-08</me:pop>
        <me:pop ref="Ring1.log">3.14326e-09</me:pop>
        <me:pop ref="Formamide1">0.442135</me:pop>
        <me:pop ref="Formaldehyde.log">0.529981</me:pop>
      </me:population>
      <me:population time="0.1" logTime="-1">
        <me:pop ref="CH2OO.log">0.0110363</me:pop>
        <me:pop ref="APC">9.95772e-18</me:pop>
        <me:pop ref="Altamine1">3.29002e-13</me:pop>
        <me:pop ref="RC1.log">1.55069e-08</me:pop>
        <me:pop ref="Ring1.log">3.16102e-09</me:pop>
        <me:pop ref="Formamide1">0.449797</me:pop>
        <me:pop ref="Formaldehyde.log">0.539166</me:pop>
      </me:population>
      <me:population time="0.125893" logTime="-0.9">
        <me:pop ref="CH2OO.log">0.00343607</me:pop>
        <me:pop ref="APC">3.10026e-18</me:pop>
        <me:pop ref="Altamine1">1.02432e-13</me:pop>
        <me:pop ref="RC1.log">4.82795e-09</me:pop>
        <me:pop ref="Ring1.log">3.16902e-09</me:pop>
        <me:pop ref="Formamide1">0.453254</me:pop>
        <me:pop ref="Formaldehyde.log">0.54331</me:pop>
      </me:population>
      <me:population time="0.158489" logTime="-0.8">
        <me:pop ref="CH2OO.log">0.000790837</me:pop>
        <me:pop ref="APC">7.13546e-19</me:pop>
        <me:pop ref="Altamine1">2.35755e-14</me:pop>
        <me:pop ref="RC1.log">1.11119e-09</me:pop>
        <me:pop ref="Ring1.log">3.17181e-09</me:pop>
        <me:pop ref="Formamide1">0.454457</me:pop>
        <me:pop ref="Formaldehyde.log">0.544752</me:pop>
      </me:population>
      <me:population time="0.199526" logTime="-0.7">
        <me:pop ref="CH2OO.log">0.000124429</me:pop>
        <me:pop ref="APC">1.12269e-19</me:pop>
        <me:pop ref="Altamine1">3.70934e-15</me:pop>
        <me:pop ref="RC1.log">1.74833e-10</me:pop>
        <me:pop ref="Ring1.log">3.17251e-09</me:pop>
        <me:pop ref="Formamide1">0.45476</me:pop>
        <me:pop ref="Formaldehyde.log">0.545115</me:pop>
      </me:population>
      <me:population time="0.251189" logTime="-0.6">
        <me:pop ref="CH2OO.log">1.21283e-05</me:pop>
        <me:pop ref="APC">1.09429e-20</me:pop>
        <me:pop ref="Altamine1">3.61554e-16</me:pop>
        <me:pop ref="RC1.log">1.70411e-11</me:pop>
        <me:pop ref="Ring1.log">3.17263e-09</me:pop>
        <me:pop ref="Formamide1">0.454811</me:pop>
        <me:pop ref="Formaldehyde.log">0.545176</me:pop>
      </me:population>
      <me:population time="0.316228" logTime="-0.5">
        <me:pop ref="CH2OO.log">6.46949e-07</me:pop>
        <me:pop ref="APC">5.83721e-22</me:pop>
        <me:pop ref="Altamine1">1.92861e-17</me:pop>
        <me:pop ref="RC1.log">9.09012e-13</me:pop>
        <me:pop ref="Ring1.log">3.17264e-09</me:pop>
        <me:pop ref="Formamide1">0.454817</me:pop>
        <me:pop ref="Formaldehyde.log">0.545183</me:pop>
      </me:population>
      <me:population time="0.398107" logTime="-0.4">
        <me:pop ref="CH2OO.log">1.61565e-08</me:pop>
        <me:pop ref="APC">1.45775e-23</me:pop>
        <me:pop ref="Altamine1">4.81638e-19</me:pop>
        <me:pop ref="RC1.log">2.27011e-14</me:pop>
        <me:pop ref="Ring1.log">3.17264e-09</me:pop>
        <me:pop ref="Formamide1">0.454817</me:pop>
        <me:pop ref="Formaldehyde.log">0.545183</me:pop>
      </me:population>
      <me:population time="0.501187" logTime="-0.3">
        <me:pop ref="CH2OO.log">1.55199e-10</me:pop>
        <me:pop ref="APC">1.40031e-25</me:pop>
        <me:pop ref="Altamine1">4.62679e-21</me:pop>
        <me:pop ref="RC1.log">2.18067e-16</me:pop>
        <me:pop ref="Ring1.log">3.17264e-09</me:pop>
        <me:pop ref="Formamide1">0.454817</me:pop>
        <me:pop ref="Formaldehyde.log">0.545183</me:pop>
      </me:population>
      <me:population time="0.630957" logTime="-0.2">
        <me:pop ref="CH2OO.log">4.47778e-13</me:pop>
        <me:pop ref="APC">4.04015e-28</me:pop>
        <me:pop ref="Altamine1">1.35171e-23</me:pop>
        <me:pop ref="RC1.log">6.29162e-19</me:pop>
        <me:pop ref="Ring1.log">3.17264e-09</me:pop>
        <me:pop ref="Formamide1">0.454817</me:pop>
        <me:pop ref="Formaldehyde.log">0.545183</me:pop>
      </me:population>
      <me:population time="0.794328" logTime="-0.1">
        <me:pop ref="CH2OO.log">2.8419e-16</me:pop>
        <me:pop ref="APC">2.56447e-31</me:pop>
        <me:pop ref="Altamine1">1.76902e-25</me:pop>
        <me:pop ref="RC1.log">3.99309e-22</me:pop>
        <me:pop ref="Ring1.log">3.17264e-09</me:pop>
        <me:pop ref="Formamide1">0.454817</me:pop>
        <me:pop ref="Formaldehyde.log">0.545183</me:pop>
      </me:population>
      <me:population time="1" logTime="0">
        <me:pop ref="CH2OO.log">2.68073e-20</me:pop>
        <me:pop ref="APC">5.58665e-35</me:pop>
        <me:pop ref="Altamine1">1.68431e-25</me:pop>
        <me:pop ref="RC1.log">3.76663e-26</me:pop>
        <me:pop ref="Ring1.log">3.17264e-09</me:pop>
        <me:pop ref="Formamide1">0.454817</me:pop>
        <me:pop ref="Formaldehyde.log">0.545183</me:pop>
      </me:population>
      <me:population time="1.25893" logTime="0.1">
        <me:pop ref="CH2OO.log">2.2942e-25</me:pop>
        <me:pop ref="APC">3.16794e-35</me:pop>
        <me:pop ref="Altamine1">1.6843e-25</me:pop>
        <me:pop ref="RC1.log">3.22352e-31</me:pop>
        <me:pop ref="Ring1.log">3.17264e-09</me:pop>
        <me:pop ref="Formamide1">0.454817</me:pop>
        <me:pop ref="Formaldehyde.log">0.545183</me:pop>
      </me:population>
      <me:population time="1.58489" logTime="0.2">
        <me:pop ref="CH2OO.log">9.56913e-32</me:pop>
        <me:pop ref="APC">3.16791e-35</me:pop>
        <me:pop ref="Altamine1">1.6843e-25</me:pop>
        <me:pop ref="RC1.log">1.34453e-37</me:pop>
        <me:pop ref="Ring1.log">3.17264e-09</me:pop>
        <me:pop ref="Formamide1">0.454817</me:pop>
        <me:pop ref="Formaldehyde.log">0.545183</me:pop>
      </me:population>
      <me:population time="1.99526" logTime="0.3">
        <me:pop ref="CH2OO.log">8.89951e-40</me:pop>
        <me:pop ref="APC">3.16791e-35</me:pop>
        <me:pop ref="Altamine1">1.6843e-25</me:pop>
        <me:pop ref="RC1.log">1.2509e-45</me:pop>
        <me:pop ref="Ring1.log">3.17264e-09</me:pop>
        <me:pop ref="Formamide1">0.454817</me:pop>
        <me:pop ref="Formaldehyde.log">0.545183</me:pop>
      </me:population>
      <me:population time="2.51189" logTime="0.4">
        <me:pop ref="CH2OO.log">2.74903e-43</me:pop>
        <me:pop ref="APC">3.16791e-35</me:pop>
        <me:pop ref="Altamine1">1.6843e-25</me:pop>
        <me:pop ref="RC1.log">8.38821e-49</me:pop>
        <me:pop ref="Ring1.log">3.17264e-09</me:pop>
        <me:pop ref="Formamide1">0.454817</me:pop>
        <me:pop ref="Formaldehyde.log">0.545183</me:pop>
      </me:population>
      <me:population time="3.16228" logTime="0.5">
        <me:pop ref="CH2OO.log">2.74903e-43</me:pop>
        <me:pop ref="APC">3.16791e-35</me:pop>
        <me:pop ref="Altamine1">1.6843e-25</me:pop>
        <me:pop ref="RC1.log">8.38821e-49</me:pop>
        <me:pop ref="Ring1.log">3.17264e-09</me:pop>
        <me:pop ref="Formamide1">0.454817</me:pop>
        <me:pop ref="Formaldehyde.log">0.545183</me:pop>
      </me:population>
      <me:population time="3.98107" logTime="0.6">
        <me:pop ref="CH2OO.log">2.74903e-43</me:pop>
        <me:pop ref="APC">3.16791e-35</me:pop>
        <me:pop ref="Altamine1">1.6843e-25</me:pop>
        <me:pop ref="RC1.log">8.38821e-49</me:pop>
        <me:pop ref="Ring1.log">3.17264e-09</me:pop>
        <me:pop ref="Formamide1">0.454817</me:pop>
        <me:pop ref="Formaldehyde.log">0.545183</me:pop>
      </me:population>
      <me:population time="5.01187" logTime="0.7">
        <me:pop ref="CH2OO.log">2.74903e-43</me:pop>
        <me:pop ref="APC">3.16791e-35</me:pop>
        <me:pop ref="Altamine1">1.6843e-25</me:pop>
        <me:pop ref="RC1.log">8.38821e-49</me:pop>
        <me:pop ref="Ring1.log">3.17264e-09</me:pop>
        <me:pop ref="Formamide1">0.454817</me:pop>
        <me:pop ref="Formaldehyde.log">0.545183</me:pop>
      </me:population>
      <me:population time="6.30957" logTime="0.8">
        <me:pop ref="CH2OO.log">2.74903e-43</me:pop>
        <me:pop ref="APC">3.16791e-35</me:pop>
        <me:pop ref="Altamine1">1.6843e-25</me:pop>
        <me:pop ref="RC1.log">8.38821e-49</me:pop>
        <me:pop ref="Ring1.log">3.17264e-09</me:pop>
        <me:pop ref="Formamide1">0.454817</me:pop>
        <me:pop ref="Formaldehyde.log">0.545183</me:pop>
      </me:population>
      <me:population time="7.94328" logTime="0.9">
        <me:pop ref="CH2OO.log">2.74903e-43</me:pop>
        <me:pop ref="APC">3.16791e-35</me:pop>
        <me:pop ref="Altamine1">1.6843e-25</me:pop>
        <me:pop ref="RC1.log">8.38821e-49</me:pop>
        <me:pop ref="Ring1.log">3.17264e-09</me:pop>
        <me:pop ref="Formamide1">0.454817</me:pop>
        <me:pop ref="Formaldehyde.log">0.545183</me:pop>
      </me:population>
      <me:population time="10" logTime="1">
        <me:pop ref="CH2OO.log">2.74903e-43</me:pop>
        <me:pop ref="APC">3.16791e-35</me:pop>
        <me:pop ref="Altamine1">1.6843e-25</me:pop>
        <me:pop ref="RC1.log">8.38821e-49</me:pop>
        <me:pop ref="Ring1.log">3.17264e-09</me:pop>
        <me:pop ref="Formamide1">0.454817</me:pop>
        <me:pop ref="Formaldehyde.log">0.545183</me:pop>
      </me:population>
      <me:population time="12.5893" logTime="1.1">
        <me:pop ref="CH2OO.log">2.74903e-43</me:pop>
        <me:pop ref="APC">3.16791e-35</me:pop>
        <me:pop ref="Altamine1">1.6843e-25</me:pop>
        <me:pop ref="RC1.log">8.38821e-49</me:pop>
        <me:pop ref="Ring1.log">3.17264e-09</me:pop>
        <me:pop ref="Formamide1">0.454817</me:pop>
        <me:pop ref="Formaldehyde.log">0.545183</me:pop>
      </me:population>
      <me:population time="15.8489" logTime="1.2">
        <me:pop ref="CH2OO.log">2.74903e-43</me:pop>
        <me:pop ref="APC">3.16791e-35</me:pop>
        <me:pop ref="Altamine1">1.6843e-25</me:pop>
        <me:pop ref="RC1.log">8.38821e-49</me:pop>
        <me:pop ref="Ring1.log">3.17264e-09</me:pop>
        <me:pop ref="Formamide1">0.454817</me:pop>
        <me:pop ref="Formaldehyde.log">0.545183</me:pop>
      </me:population>
      <me:population time="19.9526" logTime="1.3">
        <me:pop ref="CH2OO.log">2.74903e-43</me:pop>
        <me:pop ref="APC">3.16791e-35</me:pop>
        <me:pop ref="Altamine1">1.6843e-25</me:pop>
        <me:pop ref="RC1.log">8.38821e-49</me:pop>
        <me:pop ref="Ring1.log">3.17264e-09</me:pop>
        <me:pop ref="Formamide1">0.454817</me:pop>
        <me:pop ref="Formaldehyde.log">0.545183</me:pop>
      </me:population>
      <me:population time="25.1189" logTime="1.4">
        <me:pop ref="CH2OO.log">2.74903e-43</me:pop>
        <me:pop ref="APC">3.16791e-35</me:pop>
        <me:pop ref="Altamine1">1.6843e-25</me:pop>
        <me:pop ref="RC1.log">8.38821e-49</me:pop>
        <me:pop ref="Ring1.log">3.17264e-09</me:pop>
        <me:pop ref="Formamide1">0.454817</me:pop>
        <me:pop ref="Formaldehyde.log">0.545183</me:pop>
      </me:population>
      <me:population time="31.6228" logTime="1.5">
        <me:pop ref="CH2OO.log">2.74903e-43</me:pop>
        <me:pop ref="APC">3.16791e-35</me:pop>
        <me:pop ref="Altamine1">1.6843e-25</me:pop>
        <me:pop ref="RC1.log">8.38821e-49</me:pop>
        <me:pop ref="Ring1.log">3.17264e-09</me:pop>
        <me:pop ref="Formamide1">0.454817</me:pop>
        <me:pop ref="Formaldehyde.log">0.545183</me:pop>
      </me:population>
      <me:population time="39.8107" logTime="1.6">
        <me:pop ref="CH2OO.log">2.74903e-43</me:pop>
        <me:pop ref="APC">3.16791e-35</me:pop>
        <me:pop ref="Altamine1">1.6843e-25</me:pop>
        <me:pop ref="RC1.log">8.38821e-49</me:pop>
        <me:pop ref="Ring1.log">3.17264e-09</me:pop>
        <me:pop ref="Formamide1">0.454817</me:pop>
        <me:pop ref="Formaldehyde.log">0.545183</me:pop>
      </me:population>
      <me:population time="50.1187" logTime="1.7">
        <me:pop ref="CH2OO.log">2.74903e-43</me:pop>
        <me:pop ref="APC">3.16791e-35</me:pop>
        <me:pop ref="Altamine1">1.6843e-25</me:pop>
        <me:pop ref="RC1.log">8.38821e-49</me:pop>
        <me:pop ref="Ring1.log">3.17264e-09</me:pop>
        <me:pop ref="Formamide1">0.454817</me:pop>
        <me:pop ref="Formaldehyde.log">0.545183</me:pop>
      </me:population>
      <me:population time="63.0957" logTime="1.8">
        <me:pop ref="CH2OO.log">2.74903e-43</me:pop>
        <me:pop ref="APC">3.16791e-35</me:pop>
        <me:pop ref="Altamine1">1.6843e-25</me:pop>
        <me:pop ref="RC1.log">8.38821e-49</me:pop>
        <me:pop ref="Ring1.log">3.17264e-09</me:pop>
        <me:pop ref="Formamide1">0.454817</me:pop>
        <me:pop ref="Formaldehyde.log">0.545183</me:pop>
      </me:population>
      <me:population time="79.4328" logTime="1.9">
        <me:pop ref="CH2OO.log">2.74903e-43</me:pop>
        <me:pop ref="APC">3.16791e-35</me:pop>
        <me:pop ref="Altamine1">1.6843e-25</me:pop>
        <me:pop ref="RC1.log">8.38821e-49</me:pop>
        <me:pop ref="Ring1.log">3.17264e-09</me:pop>
        <me:pop ref="Formamide1">0.454817</me:pop>
        <me:pop ref="Formaldehyde.log">0.545183</me:pop>
      </me:population>
      <me:population time="100" logTime="2">
        <me:pop ref="CH2OO.log">2.74903e-43</me:pop>
        <me:pop ref="APC">3.16791e-35</me:pop>
        <me:pop ref="Altamine1">1.6843e-25</me:pop>
        <me:pop ref="RC1.log">8.38821e-49</me:pop>
        <me:pop ref="Ring1.log">3.17264e-09</me:pop>
        <me:pop ref="Formamide1">0.454817</me:pop>
        <me:pop ref="Formaldehyde.log">0.545183</me:pop>
      </me:population>
      <me:population time="125.893" logTime="2.1">
        <me:pop ref="CH2OO.log">2.74903e-43</me:pop>
        <me:pop ref="APC">3.16791e-35</me:pop>
        <me:pop ref="Altamine1">1.6843e-25</me:pop>
        <me:pop ref="RC1.log">8.38821e-49</me:pop>
        <me:pop ref="Ring1.log">3.17264e-09</me:pop>
        <me:pop ref="Formamide1">0.454817</me:pop>
        <me:pop ref="Formaldehyde.log">0.545183</me:pop>
      </me:population>
      <me:population time="158.489" logTime="2.2">
        <me:pop ref="CH2OO.log">2.74903e-43</me:pop>
        <me:pop ref="APC">3.16791e-35</me:pop>
        <me:pop ref="Altamine1">1.6843e-25</me:pop>
        <me:pop ref="RC1.log">8.38821e-49</me:pop>
        <me:pop ref="Ring1.log">3.17264e-09</me:pop>
        <me:pop ref="Formamide1">0.454817</me:pop>
        <me:pop ref="Formaldehyde.log">0.545183</me:pop>
      </me:population>
      <me:population time="199.526" logTime="2.3">
        <me:pop ref="CH2OO.log">2.74903e-43</me:pop>
        <me:pop ref="APC">3.16791e-35</me:pop>
        <me:pop ref="Altamine1">1.6843e-25</me:pop>
        <me:pop ref="RC1.log">8.38821e-49</me:pop>
        <me:pop ref="Ring1.log">3.17264e-09</me:pop>
        <me:pop ref="Formamide1">0.454817</me:pop>
        <me:pop ref="Formaldehyde.log">0.545183</me:pop>
      </me:population>
      <me:population time="251.189" logTime="2.4">
        <me:pop ref="CH2OO.log">2.74903e-43</me:pop>
        <me:pop ref="APC">3.16791e-35</me:pop>
        <me:pop ref="Altamine1">1.6843e-25</me:pop>
        <me:pop ref="RC1.log">8.38821e-49</me:pop>
        <me:pop ref="Ring1.log">3.17264e-09</me:pop>
        <me:pop ref="Formamide1">0.454817</me:pop>
        <me:pop ref="Formaldehyde.log">0.545183</me:pop>
      </me:population>
      <me:population time="316.228" logTime="2.5">
        <me:pop ref="CH2OO.log">2.74902e-43</me:pop>
        <me:pop ref="APC">3.16791e-35</me:pop>
        <me:pop ref="Altamine1">1.6843e-25</me:pop>
        <me:pop ref="RC1.log">8.38821e-49</me:pop>
        <me:pop ref="Ring1.log">3.17264e-09</me:pop>
        <me:pop ref="Formamide1">0.454817</me:pop>
        <me:pop ref="Formaldehyde.log">0.545183</me:pop>
      </me:population>
      <me:population time="398.107" logTime="2.6">
        <me:pop ref="CH2OO.log">2.74902e-43</me:pop>
        <me:pop ref="APC">3.16791e-35</me:pop>
        <me:pop ref="Altamine1">1.6843e-25</me:pop>
        <me:pop ref="RC1.log">8.38821e-49</me:pop>
        <me:pop ref="Ring1.log">3.17264e-09</me:pop>
        <me:pop ref="Formamide1">0.454817</me:pop>
        <me:pop ref="Formaldehyde.log">0.545183</me:pop>
      </me:population>
      <me:population time="501.187" logTime="2.7">
        <me:pop ref="CH2OO.log">2.74902e-43</me:pop>
        <me:pop ref="APC">3.16791e-35</me:pop>
        <me:pop ref="Altamine1">1.6843e-25</me:pop>
        <me:pop ref="RC1.log">8.38821e-49</me:pop>
        <me:pop ref="Ring1.log">3.17264e-09</me:pop>
        <me:pop ref="Formamide1">0.454817</me:pop>
        <me:pop ref="Formaldehyde.log">0.545183</me:pop>
      </me:population>
      <me:population time="630.957" logTime="2.8">
        <me:pop ref="CH2OO.log">2.74902e-43</me:pop>
        <me:pop ref="APC">3.16791e-35</me:pop>
        <me:pop ref="Altamine1">1.6843e-25</me:pop>
        <me:pop ref="RC1.log">8.38821e-49</me:pop>
        <me:pop ref="Ring1.log">3.17264e-09</me:pop>
        <me:pop ref="Formamide1">0.454817</me:pop>
        <me:pop ref="Formaldehyde.log">0.545183</me:pop>
      </me:population>
      <me:population time="794.328" logTime="2.9">
        <me:pop ref="CH2OO.log">2.74902e-43</me:pop>
        <me:pop ref="APC">3.16791e-35</me:pop>
        <me:pop ref="Altamine1">1.6843e-25</me:pop>
        <me:pop ref="RC1.log">8.38821e-49</me:pop>
        <me:pop ref="Ring1.log">3.17264e-09</me:pop>
        <me:pop ref="Formamide1">0.454817</me:pop>
        <me:pop ref="Formaldehyde.log">0.545183</me:pop>
      </me:population>
      <me:population time="1000" logTime="3">
        <me:pop ref="CH2OO.log">2.74902e-43</me:pop>
        <me:pop ref="APC">3.16791e-35</me:pop>
        <me:pop ref="Altamine1">1.6843e-25</me:pop>
        <me:pop ref="RC1.log">8.38821e-49</me:pop>
        <me:pop ref="Ring1.log">3.17264e-09</me:pop>
        <me:pop ref="Formamide1">0.454817</me:pop>
        <me:pop ref="Formaldehyde.log">0.545183</me:pop>
      </me:population>
      <me:population time="1258.93" logTime="3.1">
        <me:pop ref="CH2OO.log">2.74902e-43</me:pop>
        <me:pop ref="APC">3.16791e-35</me:pop>
        <me:pop ref="Altamine1">1.6843e-25</me:pop>
        <me:pop ref="RC1.log">8.38821e-49</me:pop>
        <me:pop ref="Ring1.log">3.17264e-09</me:pop>
        <me:pop ref="Formamide1">0.454817</me:pop>
        <me:pop ref="Formaldehyde.log">0.545183</me:pop>
      </me:population>
      <me:population time="1584.89" logTime="3.2">
        <me:pop ref="CH2OO.log">2.74902e-43</me:pop>
        <me:pop ref="APC">3.16791e-35</me:pop>
        <me:pop ref="Altamine1">1.6843e-25</me:pop>
        <me:pop ref="RC1.log">8.38821e-49</me:pop>
        <me:pop ref="Ring1.log">3.17264e-09</me:pop>
        <me:pop ref="Formamide1">0.454817</me:pop>
        <me:pop ref="Formaldehyde.log">0.545183</me:pop>
      </me:population>
      <me:population time="1995.26" logTime="3.3">
        <me:pop ref="CH2OO.log">2.74902e-43</me:pop>
        <me:pop ref="APC">3.16791e-35</me:pop>
        <me:pop ref="Altamine1">1.6843e-25</me:pop>
        <me:pop ref="RC1.log">8.38821e-49</me:pop>
        <me:pop ref="Ring1.log">3.17264e-09</me:pop>
        <me:pop ref="Formamide1">0.454817</me:pop>
        <me:pop ref="Formaldehyde.log">0.545183</me:pop>
      </me:population>
      <me:population time="2511.89" logTime="3.4">
        <me:pop ref="CH2OO.log">2.74902e-43</me:pop>
        <me:pop ref="APC">3.16791e-35</me:pop>
        <me:pop ref="Altamine1">1.6843e-25</me:pop>
        <me:pop ref="RC1.log">8.3882e-49</me:pop>
        <me:pop ref="Ring1.log">3.17264e-09</me:pop>
        <me:pop ref="Formamide1">0.454817</me:pop>
        <me:pop ref="Formaldehyde.log">0.545183</me:pop>
      </me:population>
      <me:population time="3162.28" logTime="3.5">
        <me:pop ref="CH2OO.log">2.74902e-43</me:pop>
        <me:pop ref="APC">3.16791e-35</me:pop>
        <me:pop ref="Altamine1">1.6843e-25</me:pop>
        <me:pop ref="RC1.log">8.3882e-49</me:pop>
        <me:pop ref="Ring1.log">3.17264e-09</me:pop>
        <me:pop ref="Formamide1">0.454817</me:pop>
        <me:pop ref="Formaldehyde.log">0.545183</me:pop>
      </me:population>
      <me:population time="3981.07" logTime="3.6">
        <me:pop ref="CH2OO.log">2.74902e-43</me:pop>
        <me:pop ref="APC">3.16791e-35</me:pop>
        <me:pop ref="Altamine1">1.6843e-25</me:pop>
        <me:pop ref="RC1.log">8.3882e-49</me:pop>
        <me:pop ref="Ring1.log">3.17264e-09</me:pop>
        <me:pop ref="Formamide1">0.454817</me:pop>
        <me:pop ref="Formaldehyde.log">0.545183</me:pop>
      </me:population>
      <me:population time="5011.87" logTime="3.7">
        <me:pop ref="CH2OO.log">2.74902e-43</me:pop>
        <me:pop ref="APC">3.16791e-35</me:pop>
        <me:pop ref="Altamine1">1.6843e-25</me:pop>
        <me:pop ref="RC1.log">8.3882e-49</me:pop>
        <me:pop ref="Ring1.log">3.17264e-09</me:pop>
        <me:pop ref="Formamide1">0.454817</me:pop>
        <me:pop ref="Formaldehyde.log">0.545183</me:pop>
      </me:population>
      <me:population time="6309.57" logTime="3.8">
        <me:pop ref="CH2OO.log">2.74902e-43</me:pop>
        <me:pop ref="APC">3.16791e-35</me:pop>
        <me:pop ref="Altamine1">1.6843e-25</me:pop>
        <me:pop ref="RC1.log">8.38819e-49</me:pop>
        <me:pop ref="Ring1.log">3.17264e-09</me:pop>
        <me:pop ref="Formamide1">0.454817</me:pop>
        <me:pop ref="Formaldehyde.log">0.545183</me:pop>
      </me:population>
      <me:population time="7943.28" logTime="3.9">
        <me:pop ref="CH2OO.log">2.74902e-43</me:pop>
        <me:pop ref="APC">3.16791e-35</me:pop>
        <me:pop ref="Altamine1">1.6843e-25</me:pop>
        <me:pop ref="RC1.log">8.38819e-49</me:pop>
        <me:pop ref="Ring1.log">3.17264e-09</me:pop>
        <me:pop ref="Formamide1">0.454817</me:pop>
        <me:pop ref="Formaldehyde.log">0.545183</me:pop>
      </me:population>
      <me:population time="10000" logTime="4">
        <me:pop ref="CH2OO.log">2.74901e-43</me:pop>
        <me:pop ref="APC">3.1679e-35</me:pop>
        <me:pop ref="Altamine1">1.6843e-25</me:pop>
        <me:pop ref="RC1.log">8.38818e-49</me:pop>
        <me:pop ref="Ring1.log">3.17263e-09</me:pop>
        <me:pop ref="Formamide1">0.454817</me:pop>
        <me:pop ref="Formaldehyde.log">0.545183</me:pop>
      </me:population>
      <me:population time="12589.3" logTime="4.1">
        <me:pop ref="CH2OO.log">2.74901e-43</me:pop>
        <me:pop ref="APC">3.1679e-35</me:pop>
        <me:pop ref="Altamine1">1.6843e-25</me:pop>
        <me:pop ref="RC1.log">8.38817e-49</me:pop>
        <me:pop ref="Ring1.log">3.17263e-09</me:pop>
        <me:pop ref="Formamide1">0.454817</me:pop>
        <me:pop ref="Formaldehyde.log">0.545183</me:pop>
      </me:population>
      <me:population time="15848.9" logTime="4.2">
        <me:pop ref="CH2OO.log">2.74901e-43</me:pop>
        <me:pop ref="APC">3.1679e-35</me:pop>
        <me:pop ref="Altamine1">1.6843e-25</me:pop>
        <me:pop ref="RC1.log">8.38816e-49</me:pop>
        <me:pop ref="Ring1.log">3.17263e-09</me:pop>
        <me:pop ref="Formamide1">0.454817</me:pop>
        <me:pop ref="Formaldehyde.log">0.545183</me:pop>
      </me:population>
      <me:population time="19952.6" logTime="4.3">
        <me:pop ref="CH2OO.log">2.749e-43</me:pop>
        <me:pop ref="APC">3.16789e-35</me:pop>
        <me:pop ref="Altamine1">1.6843e-25</me:pop>
        <me:pop ref="RC1.log">8.38815e-49</me:pop>
        <me:pop ref="Ring1.log">3.17262e-09</me:pop>
        <me:pop ref="Formamide1">0.454817</me:pop>
        <me:pop ref="Formaldehyde.log">0.545183</me:pop>
      </me:population>
      <me:population time="25118.9" logTime="4.4">
        <me:pop ref="CH2OO.log">2.749e-43</me:pop>
        <me:pop ref="APC">3.16788e-35</me:pop>
        <me:pop ref="Altamine1">1.6843e-25</me:pop>
        <me:pop ref="RC1.log">8.38813e-49</me:pop>
        <me:pop ref="Ring1.log">3.17261e-09</me:pop>
        <me:pop ref="Formamide1">0.454817</me:pop>
        <me:pop ref="Formaldehyde.log">0.545183</me:pop>
      </me:population>
      <me:population time="31622.8" logTime="4.5">
        <me:pop ref="CH2OO.log">2.74899e-43</me:pop>
        <me:pop ref="APC">3.16788e-35</me:pop>
        <me:pop ref="Altamine1">1.6843e-25</me:pop>
        <me:pop ref="RC1.log">8.38811e-49</me:pop>
        <me:pop ref="Ring1.log">3.17261e-09</me:pop>
        <me:pop ref="Formamide1">0.454817</me:pop>
        <me:pop ref="Formaldehyde.log">0.545183</me:pop>
      </me:population>
      <me:population time="39810.7" logTime="4.6">
        <me:pop ref="CH2OO.log">2.74898e-43</me:pop>
        <me:pop ref="APC">3.16787e-35</me:pop>
        <me:pop ref="Altamine1">1.6843e-25</me:pop>
        <me:pop ref="RC1.log">8.38809e-49</me:pop>
        <me:pop ref="Ring1.log">3.1726e-09</me:pop>
        <me:pop ref="Formamide1">0.454817</me:pop>
        <me:pop ref="Formaldehyde.log">0.545183</me:pop>
      </me:population>
      <me:population time="50118.7" logTime="4.7">
        <me:pop ref="CH2OO.log">2.74897e-43</me:pop>
        <me:pop ref="APC">3.16785e-35</me:pop>
        <me:pop ref="Altamine1">1.6843e-25</me:pop>
        <me:pop ref="RC1.log">8.38805e-49</me:pop>
        <me:pop ref="Ring1.log">3.17259e-09</me:pop>
        <me:pop ref="Formamide1">0.454817</me:pop>
        <me:pop ref="Formaldehyde.log">0.545183</me:pop>
      </me:population>
      <me:population time="63095.7" logTime="4.8">
        <me:pop ref="CH2OO.log">2.74896e-43</me:pop>
        <me:pop ref="APC">3.16784e-35</me:pop>
        <me:pop ref="Altamine1">1.6843e-25</me:pop>
        <me:pop ref="RC1.log">8.38801e-49</me:pop>
        <me:pop ref="Ring1.log">3.17257e-09</me:pop>
        <me:pop ref="Formamide1">0.454817</me:pop>
        <me:pop ref="Formaldehyde.log">0.545183</me:pop>
      </me:population>
      <me:population time="79432.8" logTime="4.9">
        <me:pop ref="CH2OO.log">2.74894e-43</me:pop>
        <me:pop ref="APC">3.16782e-35</me:pop>
        <me:pop ref="Altamine1">1.6843e-25</me:pop>
        <me:pop ref="RC1.log">8.38796e-49</me:pop>
        <me:pop ref="Ring1.log">3.17255e-09</me:pop>
        <me:pop ref="Formamide1">0.454817</me:pop>
        <me:pop ref="Formaldehyde.log">0.545183</me:pop>
      </me:population>
      <me:population time="100000" logTime="5">
        <me:pop ref="CH2OO.log">2.74892e-43</me:pop>
        <me:pop ref="APC">3.1678e-35</me:pop>
        <me:pop ref="Altamine1">1.6843e-25</me:pop>
        <me:pop ref="RC1.log">8.3879e-49</me:pop>
        <me:pop ref="Ring1.log">3.17253e-09</me:pop>
        <me:pop ref="Formamide1">0.454817</me:pop>
        <me:pop ref="Formaldehyde.log">0.545183</me:pop>
      </me:population>
    </me:populationList>
    <me:rateList T="298.15" conc="1.29552e+18" bathGas="N2" units="s-1">
      <me:warning> WARNING: Chemically significant eigenvalues (CSE) not well separated from internal energy relaxation eigenvals (IEREs).  The last CSE = -1.34658e+07 and the first IERE = -5.08683e+07 (last CSE)/(first IERE) ratio = 0.264719, which is less than an order of magnitude  Results obtained from Bartis Widom eigenvalue-vector analysis may be unreliable </me:warning>
      <me:firstOrderLoss ref="APC">-1.34658e+07</me:firstOrderLoss>
      <me:firstOrderLoss ref="Altamine1">-3.40717e-17</me:firstOrderLoss>
      <me:firstOrderLoss ref="CH2OO.log">-53.5079</me:firstOrderLoss>
      <me:firstOrderLoss ref="RC1.log">-7.14797e+06</me:firstOrderLoss>
      <me:firstOrderLoss ref="Ring1.log">-3.75329e-10</me:firstOrderLoss>
      <me:firstOrderRate fromRef="APC" toRef="Altamine1" reactionType="isomerization">7.68238e-15</me:firstOrderRate>
      <me:firstOrderRate fromRef="APC" toRef="CH2OO.log" reactionType="isomerization">7.57271e-86</me:firstOrderRate>
      <me:firstOrderRate fromRef="APC" toRef="RC1.log" reactionType="isomerization">1.62628e-87</me:firstOrderRate>
      <me:firstOrderRate fromRef="APC" toRef="Ring1.log" reactionType="isomerization">3.12395e-71</me:firstOrderRate>
      <me:firstOrderRate fromRef="Altamine1" toRef="APC" reactionType="isomerization">2.42588e-22</me:firstOrderRate>
      <me:firstOrderRate fromRef="Altamine1" toRef="CH2OO.log" reactionType="isomerization">2.82888e-103</me:firstOrderRate>
      <me:firstOrderRate fromRef="Altamine1" toRef="RC1.log" reactionType="isomerization">-3.36538e-103</me:firstOrderRate>
      <me:firstOrderRate fromRef="Altamine1" toRef="Ring1.log" reactionType="isomerization">-4.16376e-87</me:firstOrderRate>
      <me:firstOrderRate fromRef="CH2OO.log" toRef="APC" reactionType="isomerization">1.19343e-08</me:firstOrderRate>
      <me:firstOrderRate fromRef="CH2OO.log" toRef="Altamine1" reactionType="isomerization">1.41184e-18</me:firstOrderRate>
      <me:firstOrderRate fromRef="CH2OO.log" toRef="RC1.log" reactionType="isomerization">10.0434</me:firstOrderRate>
      <me:firstOrderRate fromRef="CH2OO.log" toRef="Ring1.log" reactionType="isomerization">1.11595e-07</me:firstOrderRate>
      <me:firstOrderRate fromRef="RC1.log" toRef="APC" reactionType="isomerization">0.000153327</me:firstOrderRate>
      <me:firstOrderRate fromRef="RC1.log" toRef="Altamine1" reactionType="isomerization">-1.00481e-12</me:firstOrderRate>
      <me:firstOrderRate fromRef="RC1.log" toRef="CH2OO.log" reactionType="isomerization">6.00842e+06</me:firstOrderRate>
      <me:firstOrderRate fromRef="RC1.log" toRef="Ring1.log" reactionType="isomerization">0.0223351</me:firstOrderRate>
      <me:firstOrderRate fromRef="Ring1.log" toRef="APC" reactionType="isomerization">1.34457e-19</me:firstOrderRate>
      <me:firstOrderRate fromRef="Ring1.log" toRef="Altamine1" reactionType="isomerization">-5.67533e-28</me:firstOrderRate>
      <me:firstOrderRate fromRef="Ring1.log" toRef="CH2OO.log" reactionType="isomerization">3.04776e-33</me:firstOrderRate>
      <me:firstOrderRate fromRef="Ring1.log" toRef="RC1.log" reactionType="isomerization">1.01963e-33</me:firstOrderRate>
      <me:firstOrderRate fromRef="APC" toRef="Formamide1+CO" reactionType="irreversible">1.30331e+07</me:firstOrderRate>
      <me:firstOrderRate fromRef="Altamine1" toRef="Formamide1+CO" reactionType="irreversible">3.40152e-17</me:firstOrderRate>
      <me:firstOrderRate fromRef="CH2OO.log" toRef="Formamide1+CO" reactionType="irreversible">19.7589</me:firstOrderRate>
      <me:firstOrderRate fromRef="RC1.log" toRef="Formamide1+CO" reactionType="irreversible">533633</me:firstOrderRate>
      <me:firstOrderRate fromRef="Ring1.log" toRef="Formamide1+CO" reactionType="irreversible">2.3846e-10</me:firstOrderRate>
      <me:firstOrderRate fromRef="APC" toRef="Formaldehyde.log+IsoC1.log" reactionType="irreversible">4.7715e-88</me:firstOrderRate>
      <me:firstOrderRate fromRef="Altamine1" toRef="Formaldehyde.log+IsoC1.log" reactionType="irreversible">1.26107e-89</me:firstOrderRate>
      <me:firstOrderRate fromRef="CH2OO.log" toRef="Formaldehyde.log+IsoC1.log" reactionType="irreversible">23.7132</me:firstOrderRate>
      <me:firstOrderRate fromRef="RC1.log" toRef="Formaldehyde.log+IsoC1.log" reactionType="irreversible">619411</me:firstOrderRate>
      <me:firstOrderRate fromRef="Ring1.log" toRef="Formaldehyde.log+IsoC1.log" reactionType="irreversible">1.36835e-10</me:firstOrderRate>
    </me:rateList>
    <me:eigenvalueList number="3226" selection="12">
      <me:eigenvalue>-2.61208e+08</me:eigenvalue>
      <me:eigenvalue>-2.33623e+08</me:eigenvalue>
      <me:eigenvalue>-2.08861e+08</me:eigenvalue>
      <me:eigenvalue>-1.87764e+08</me:eigenvalue>
      <me:eigenvalue>-1.71088e+08</me:eigenvalue>
      <me:eigenvalue>-1.55234e+08</me:eigenvalue>
      <me:eigenvalue>-1.27171e+08</me:eigenvalue>
      <me:eigenvalue>-3.28588e+07</me:eigenvalue>
      <me:eigenvalue>-1.67102e+07</me:eigenvalue>
      <me:eigenvalue>-45.5497</me:eigenvalue>
      <me:eigenvalue>-3.93696e-10</me:eigenvalue>
      <me:eigenvalue>-3.40758e-17</me:eigenvalue>
    </me:eigenvalueList>
    <me:populationList T="298.15" conc="3.2388e+18">
      <me:population time="1e-10" logTime="-10">
        <me:pop ref="CH2OO.log">1</me:pop>
        <me:pop ref="APC">7.32319e-16</me:pop>
        <me:pop ref="Altamine1">2.38523e-11</me:pop>
        <me:pop ref="RC1.log">9.58198e-08</me:pop>
        <me:pop ref="Ring1.log">1.61793e-09</me:pop>
        <me:pop ref="Formamide1">1.12382e-09</me:pop>
        <me:pop ref="Formaldehyde.log">1.35794e-09</me:pop>
      </me:population>
      <me:population time="1.25893e-10" logTime="-9.9">
        <me:pop ref="CH2OO.log">1</me:pop>
        <me:pop ref="APC">7.72153e-16</me:pop>
        <me:pop ref="Altamine1">2.52005e-11</me:pop>
        <me:pop ref="RC1.log">9.6893e-08</me:pop>
        <me:pop ref="Ring1.log">1.71691e-09</me:pop>
        <me:pop ref="Formamide1">1.56705e-09</me:pop>
        <me:pop ref="Formaldehyde.log">1.89258e-09</me:pop>
      </me:population>
      <me:population time="1.58489e-10" logTime="-9.8">
        <me:pop ref="CH2OO.log">1</me:pop>
        <me:pop ref="APC">8.00465e-16</me:pop>
        <me:pop ref="Altamine1">2.61677e-11</me:pop>
        <me:pop ref="RC1.log">9.81993e-08</me:pop>
        <me:pop ref="Ring1.log">1.7902e-09</me:pop>
        <me:pop ref="Formamide1">2.15e-09</me:pop>
        <me:pop ref="Formaldehyde.log">2.59474e-09</me:pop>
      </me:population>
      <me:population time="1.99526e-10" logTime="-9.7">
        <me:pop ref="CH2OO.log">1</me:pop>
        <me:pop ref="APC">8.18718e-16</me:pop>
        <me:pop ref="Altamine1">2.67982e-11</me:pop>
        <me:pop ref="RC1.log">9.981e-08</me:pop>
        <me:pop ref="Ring1.log">1.83986e-09</me:pop>
        <me:pop ref="Formamide1">2.90525e-09</me:pop>
        <me:pop ref="Formaldehyde.log">3.50346e-09</me:pop>
      </me:population>
      <me:population time="2.51189e-10" logTime="-9.6">
        <me:pop ref="CH2OO.log">1</me:pop>
        <me:pop ref="APC">8.2955e-16</me:pop>
        <me:pop ref="Altamine1">2.71775e-11</me:pop>
        <me:pop ref="RC1.log">1.01798e-07</me:pop>
        <me:pop ref="Ring1.log">1.87128e-09</me:pop>
        <me:pop ref="Formamide1">3.87269e-09</me:pop>
        <me:pop ref="Formaldehyde.log">4.6667e-09</me:pop>
      </me:population>
      <me:population time="3.16228e-10" logTime="-9.5">
        <me:pop ref="CH2OO.log">1</me:pop>
        <me:pop ref="APC">8.35874e-16</me:pop>
        <me:pop ref="Altamine1">2.74027e-11</me:pop>
        <me:pop ref="RC1.log">1.04246e-07</me:pop>
        <me:pop ref="Ring1.log">1.89115e-09</me:pop>
        <me:pop ref="Formamide1">5.10291e-09</me:pop>
        <me:pop ref="Formaldehyde.log">6.14524e-09</me:pop>
      </me:population>
      <me:population time="3.98107e-10" logTime="-9.4">
        <me:pop ref="CH2OO.log">1</me:pop>
        <me:pop ref="APC">8.40053e-16</me:pop>
        <me:pop ref="Altamine1">2.75541e-11</me:pop>
        <me:pop ref="RC1.log">1.07247e-07</me:pop>
        <me:pop ref="Ring1.log">1.90534e-09</me:pop>
        <me:pop ref="Formamide1">6.66115e-09</me:pop>
        <me:pop ref="Formaldehyde.log">8.01746e-09</me:pop>
      </me:population>
      <me:population time="5.01187e-10" logTime="-9.3">
        <me:pop ref="CH2OO.log">1</me:pop>
        <me:pop ref="APC">8.43536e-16</me:pop>
        <me:pop ref="Altamine1">2.76813e-11</me:pop>
        <me:pop ref="RC1.log">1.10912e-07</me:pop>
        <me:pop ref="Ring1.log">1.91766e-09</me:pop>
        <me:pop ref="Formamide1">8.6317e-09</me:pop>
        <me:pop ref="Formaldehyde.log">1.03846e-08</me:pop>
      </me:population>
      <me:population time="6.30957e-10" logTime="-9.2">
        <me:pop ref="CH2OO.log">1</me:pop>
        <me:pop ref="APC">8.46967e-16</me:pop>
        <me:pop ref="Altamine1">2.78069e-11</me:pop>
        <me:pop ref="RC1.log">1.15367e-07</me:pop>
        <me:pop ref="Ring1.log">1.92992e-09</me:pop>
        <me:pop ref="Formamide1">1.11227e-08</me:pop>
        <me:pop ref="Formaldehyde.log">1.33763e-08</me:pop>
      </me:population>
      <me:population time="7.94328e-10" logTime="-9.1">
        <me:pop ref="CH2OO.log">1</me:pop>
        <me:pop ref="APC">8.50509e-16</me:pop>
        <me:pop ref="Altamine1">2.79367e-11</me:pop>
        <me:pop ref="RC1.log">1.20762e-07</me:pop>
        <me:pop ref="Ring1.log">1.94258e-09</me:pop>
        <me:pop ref="Formamide1">1.42717e-08</me:pop>
        <me:pop ref="Formaldehyde.log">1.71577e-08</me:pop>
      </me:population>
      <me:population time="1e-09" logTime="-9">
        <me:pop ref="CH2OO.log">1</me:pop>
        <me:pop ref="APC">8.54119e-16</me:pop>
        <me:pop ref="Altamine1">2.80689e-11</me:pop>
        <me:pop ref="RC1.log">1.27274e-07</me:pop>
        <me:pop ref="Ring1.log">1.9555e-09</me:pop>
        <me:pop ref="Formamide1">1.8253e-08</me:pop>
        <me:pop ref="Formaldehyde.log">2.19377e-08</me:pop>
      </me:population>
      <me:population time="1.25893e-09" logTime="-8.9">
        <me:pop ref="CH2OO.log">1</me:pop>
        <me:pop ref="APC">8.57684e-16</me:pop>
        <me:pop ref="Altamine1">2.81996e-11</me:pop>
        <me:pop ref="RC1.log">1.35114e-07</me:pop>
        <me:pop ref="Ring1.log">1.96829e-09</me:pop>
        <me:pop ref="Formamide1">2.32865e-08</me:pop>
        <me:pop ref="Formaldehyde.log">2.79801e-08</me:pop>
      </me:population>
      <me:population time="1.58489e-09" logTime="-8.8">
        <me:pop ref="CH2OO.log">1</me:pop>
        <me:pop ref="APC">8.61082e-16</me:pop>
        <me:pop ref="Altamine1">2.83243e-11</me:pop>
        <me:pop ref="RC1.log">1.44539e-07</me:pop>
        <me:pop ref="Ring1.log">1.98051e-09</me:pop>
        <me:pop ref="Formamide1">2.96493e-08</me:pop>
        <me:pop ref="Formaldehyde.log">3.5617e-08</me:pop>
      </me:population>
      <me:population time="1.99526e-09" logTime="-8.7">
        <me:pop ref="CH2OO.log">1</me:pop>
        <me:pop ref="APC">8.6421e-16</me:pop>
        <me:pop ref="Altamine1">2.84391e-11</me:pop>
        <me:pop ref="RC1.log">1.55867e-07</me:pop>
        <me:pop ref="Ring1.log">1.99181e-09</me:pop>
        <me:pop ref="Formamide1">3.76902e-08</me:pop>
        <me:pop ref="Formaldehyde.log">4.5267e-08</me:pop>
      </me:population>
      <me:population time="2.51189e-09" logTime="-8.6">
        <me:pop ref="CH2OO.log">1</me:pop>
        <me:pop ref="APC">8.67004e-16</me:pop>
        <me:pop ref="Altamine1">2.85418e-11</me:pop>
        <me:pop ref="RC1.log">1.6949e-07</me:pop>
        <me:pop ref="Ring1.log">2.00192e-09</me:pop>
        <me:pop ref="Formamide1">4.7848e-08</me:pop>
        <me:pop ref="Formaldehyde.log">5.7456e-08</me:pop>
      </me:population>
      <me:population time="3.16228e-09" logTime="-8.5">
        <me:pop ref="CH2OO.log">1</me:pop>
        <me:pop ref="APC">8.69447e-16</me:pop>
        <me:pop ref="Altamine1">2.86316e-11</me:pop>
        <me:pop ref="RC1.log">1.85899e-07</me:pop>
        <me:pop ref="Ring1.log">2.01079e-09</me:pop>
        <me:pop ref="Formamide1">6.06748e-08</me:pop>
        <me:pop ref="Formaldehyde.log">7.28462e-08</me:pop>
      </me:population>
      <me:population time="3.98107e-09" logTime="-8.4">
        <me:pop ref="CH2OO.log">1</me:pop>
        <me:pop ref="APC">8.71561e-16</me:pop>
        <me:pop ref="Altamine1">2.87093e-11</me:pop>
        <me:pop ref="RC1.log">2.05696e-07</me:pop>
        <me:pop ref="Ring1.log">2.01847e-09</me:pop>
        <me:pop ref="Formamide1">7.68651e-08</me:pop>
        <me:pop ref="Formaldehyde.log">9.22705e-08</me:pop>
      </me:population>
      <me:population time="5.01187e-09" logTime="-8.3">
        <me:pop ref="CH2OO.log">1</me:pop>
        <me:pop ref="APC">8.734e-16</me:pop>
        <me:pop ref="Altamine1">2.87769e-11</me:pop>
        <me:pop ref="RC1.log">2.29627e-07</me:pop>
        <me:pop ref="Ring1.log">2.02516e-09</me:pop>
        <me:pop ref="Formamide1">9.72938e-08</me:pop>
        <me:pop ref="Formaldehyde.log">1.16778e-07</me:pop>
      </me:population>
      <me:population time="6.30957e-09" logTime="-8.2">
        <me:pop ref="CH2OO.log">0.999999</me:pop>
        <me:pop ref="APC">8.75035e-16</me:pop>
        <me:pop ref="Altamine1">2.8837e-11</me:pop>
        <me:pop ref="RC1.log">2.58598e-07</me:pop>
        <me:pop ref="Ring1.log">2.03111e-09</me:pop>
        <me:pop ref="Formamide1">1.23063e-07</me:pop>
        <me:pop ref="Formaldehyde.log">1.47691e-07</me:pop>
      </me:population>
      <me:population time="7.94328e-09" logTime="-8.1">
        <me:pop ref="CH2OO.log">0.999999</me:pop>
        <me:pop ref="APC">8.76554e-16</me:pop>
        <me:pop ref="Altamine1">2.88928e-11</me:pop>
        <me:pop ref="RC1.log">2.93686e-07</me:pop>
        <me:pop ref="Ring1.log">2.03664e-09</me:pop>
        <me:pop ref="Formamide1">1.55563e-07</me:pop>
        <me:pop ref="Formaldehyde.log">1.86675e-07</me:pop>
      </me:population>
      <me:population time="1e-08" logTime="-8">
        <me:pop ref="CH2OO.log">0.999999</me:pop>
        <me:pop ref="APC">8.78054e-16</me:pop>
        <me:pop ref="Altamine1">2.8948e-11</me:pop>
        <me:pop ref="RC1.log">3.36125e-07</me:pop>
        <me:pop ref="Ring1.log">2.0421e-09</me:pop>
        <me:pop ref="Formamide1">1.96549e-07</me:pop>
        <me:pop ref="Formaldehyde.log">2.35836e-07</me:pop>
      </me:population>
      <me:population time="1.25893e-08" logTime="-7.9">
        <me:pop ref="CH2OO.log">0.999999</me:pop>
        <me:pop ref="APC">8.79643e-16</me:pop>
        <me:pop ref="Altamine1">2.90064e-11</me:pop>
        <me:pop ref="RC1.log">3.87254e-07</me:pop>
        <me:pop ref="Ring1.log">2.04789e-09</me:pop>
        <me:pop ref="Formamide1">2.48239e-07</me:pop>
        <me:pop ref="Formaldehyde.log">2.97831e-07</me:pop>
      </me:population>
      <me:population time="1.58489e-08" logTime="-7.8">
        <me:pop ref="CH2OO.log">0.999999</me:pop>
        <me:pop ref="APC">8.81422e-16</me:pop>
        <me:pop ref="Altamine1">2.90718e-11</me:pop>
        <me:pop ref="RC1.log">4.48405e-07</me:pop>
        <me:pop ref="Ring1.log">2.05438e-09</me:pop>
        <me:pop ref="Formamide1">3.13437e-07</me:pop>
        <me:pop ref="Formaldehyde.log">3.76023e-07</me:pop>
      </me:population>
      <me:population time="1.99526e-08" logTime="-7.7">
        <me:pop ref="CH2OO.log">0.999999</me:pop>
        <me:pop ref="APC">8.83475e-16</me:pop>
        <me:pop ref="Altamine1">2.91473e-11</me:pop>
        <me:pop ref="RC1.log">5.20735e-07</me:pop>
        <me:pop ref="Ring1.log">2.06186e-09</me:pop>
        <me:pop ref="Formamide1">3.95697e-07</me:pop>
        <me:pop ref="Formaldehyde.log">4.7467e-07</me:pop>
      </me:population>
      <me:population time="2.51189e-08" logTime="-7.6">
        <me:pop ref="CH2OO.log">0.999998</me:pop>
        <me:pop ref="APC">8.85849e-16</me:pop>
        <me:pop ref="Altamine1">2.92346e-11</me:pop>
        <me:pop ref="RC1.log">6.04995e-07</me:pop>
        <me:pop ref="Ring1.log">2.07051e-09</me:pop>
        <me:pop ref="Formamide1">4.99518e-07</me:pop>
        <me:pop ref="Formaldehyde.log">5.99162e-07</me:pop>
      </me:population>
      <me:population time="3.16228e-08" logTime="-7.5">
        <me:pop ref="CH2OO.log">0.999998</me:pop>
        <me:pop ref="APC">8.88557e-16</me:pop>
        <me:pop ref="Altamine1">2.93342e-11</me:pop>
        <me:pop ref="RC1.log">7.01231e-07</me:pop>
        <me:pop ref="Ring1.log">2.08039e-09</me:pop>
        <me:pop ref="Formamide1">6.306e-07</me:pop>
        <me:pop ref="Formaldehyde.log">7.56327e-07</me:pop>
      </me:population>
      <me:population time="3.98107e-08" logTime="-7.4">
        <me:pop ref="CH2OO.log">0.999997</me:pop>
        <me:pop ref="APC">8.91573e-16</me:pop>
        <me:pop ref="Altamine1">2.9445e-11</me:pop>
        <me:pop ref="RC1.log">8.08419e-07</me:pop>
        <me:pop ref="Ring1.log">2.09139e-09</me:pop>
        <me:pop ref="Formamide1">7.96161e-07</me:pop>
        <me:pop ref="Formaldehyde.log">9.5481e-07</me:pop>
      </me:population>
      <me:population time="5.01187e-08" logTime="-7.3">
        <me:pop ref="CH2OO.log">0.999997</me:pop>
        <me:pop ref="APC">8.94827e-16</me:pop>
        <me:pop ref="Altamine1">2.95647e-11</me:pop>
        <me:pop ref="RC1.log">9.24091e-07</me:pop>
        <me:pop ref="Ring1.log">2.10327e-09</me:pop>
        <me:pop ref="Formamide1">1.00533e-06</me:pop>
        <me:pop ref="Formaldehyde.log">1.20555e-06</me:pop>
      </me:population>
      <me:population time="6.30957e-08" logTime="-7.2">
        <me:pop ref="CH2OO.log">0.999996</me:pop>
        <me:pop ref="APC">8.98202e-16</me:pop>
        <me:pop ref="Altamine1">2.96888e-11</me:pop>
        <me:pop ref="RC1.log">1.04406e-06</me:pop>
        <me:pop ref="Ring1.log">2.11561e-09</me:pop>
        <me:pop ref="Formamide1">1.26965e-06</me:pop>
        <me:pop ref="Formaldehyde.log">1.52235e-06</me:pop>
      </me:population>
      <me:population time="7.94328e-08" logTime="-7.1">
        <me:pop ref="CH2OO.log">0.999995</me:pop>
        <me:pop ref="APC">9.01532e-16</me:pop>
        <me:pop ref="Altamine1">2.98112e-11</me:pop>
        <me:pop ref="RC1.log">1.16241e-06</me:pop>
        <me:pop ref="Ring1.log">2.1278e-09</me:pop>
        <me:pop ref="Formamide1">1.60366e-06</me:pop>
        <me:pop ref="Formaldehyde.log">1.92264e-06</me:pop>
      </me:population>
      <me:population time="1e-07" logTime="-7">
        <me:pop ref="CH2OO.log">0.999994</me:pop>
        <me:pop ref="APC">9.04617e-16</me:pop>
        <me:pop ref="Altamine1">2.99246e-11</me:pop>
        <me:pop ref="RC1.log">1.27207e-06</me:pop>
        <me:pop ref="Ring1.log">2.13912e-09</me:pop>
        <me:pop ref="Formamide1">2.02567e-06</me:pop>
        <me:pop ref="Formaldehyde.log">2.42834e-06</me:pop>
      </me:population>
      <me:population time="1.25893e-07" logTime="-6.9">
        <me:pop ref="CH2OO.log">0.999993</me:pop>
        <me:pop ref="APC">9.07258e-16</me:pop>
        <me:pop ref="Altamine1">3.00217e-11</me:pop>
        <me:pop ref="RC1.log">1.36598e-06</me:pop>
        <me:pop ref="Ring1.log">2.14887e-09</me:pop>
        <me:pop ref="Formamide1">2.55865e-06</me:pop>
        <me:pop ref="Formaldehyde.log">3.06694e-06</me:pop>
      </me:population>
      <me:population time="1.58489e-07" logTime="-6.8">
        <me:pop ref="CH2OO.log">0.999991</me:pop>
        <me:pop ref="APC">9.09307e-16</me:pop>
        <me:pop ref="Altamine1">3.00971e-11</me:pop>
        <me:pop ref="RC1.log">1.43884e-06</me:pop>
        <me:pop ref="Ring1.log">2.15649e-09</me:pop>
        <me:pop ref="Formamide1">3.23137e-06</me:pop>
        <me:pop ref="Formaldehyde.log">3.87293e-06</me:pop>
      </me:population>
      <me:population time="1.99526e-07" logTime="-6.7">
        <me:pop ref="CH2OO.log">0.99999</me:pop>
        <me:pop ref="APC">9.1071e-16</me:pop>
        <me:pop ref="Altamine1">3.01487e-11</me:pop>
        <me:pop ref="RC1.log">1.48877e-06</me:pop>
        <me:pop ref="Ring1.log">2.16183e-09</me:pop>
        <me:pop ref="Formamide1">4.07988e-06</me:pop>
        <me:pop ref="Formaldehyde.log">4.88947e-06</me:pop>
      </me:population>
      <me:population time="2.51189e-07" logTime="-6.6">
        <me:pop ref="CH2OO.log">0.999987</me:pop>
        <me:pop ref="APC">9.11533e-16</me:pop>
        <me:pop ref="Altamine1">3.01789e-11</me:pop>
        <me:pop ref="RC1.log">1.51807e-06</me:pop>
        <me:pop ref="Ring1.log">2.16511e-09</me:pop>
        <me:pop ref="Formamide1">5.14937e-06</me:pop>
        <me:pop ref="Formaldehyde.log">6.17073e-06</me:pop>
      </me:population>
      <me:population time="3.16228e-07" logTime="-6.5">
        <me:pop ref="CH2OO.log">0.999984</me:pop>
        <me:pop ref="APC">9.11928e-16</me:pop>
        <me:pop ref="Altamine1">3.01935e-11</me:pop>
        <me:pop ref="RC1.log">1.53223e-06</me:pop>
        <me:pop ref="Ring1.log">2.16692e-09</me:pop>
        <me:pop ref="Formamide1">6.49664e-06</me:pop>
        <me:pop ref="Formaldehyde.log">7.78476e-06</me:pop>
      </me:population>
      <me:population time="3.98107e-07" logTime="-6.4">
        <me:pop ref="CH2OO.log">0.99998</me:pop>
        <me:pop ref="APC">9.12076e-16</me:pop>
        <me:pop ref="Altamine1">3.01989e-11</me:pop>
        <me:pop ref="RC1.log">1.5376e-06</me:pop>
        <me:pop ref="Ring1.log">2.16792e-09</me:pop>
        <me:pop ref="Formamide1">8.19323e-06</me:pop>
        <me:pop ref="Formaldehyde.log">9.81725e-06</me:pop>
      </me:population>
      <me:population time="5.01187e-07" logTime="-6.3">
        <me:pop ref="CH2OO.log">0.999976</me:pop>
        <me:pop ref="APC">9.12114e-16</me:pop>
        <me:pop ref="Altamine1">3.02004e-11</me:pop>
        <me:pop ref="RC1.log">1.5391e-06</me:pop>
        <me:pop ref="Ring1.log">2.16864e-09</me:pop>
        <me:pop ref="Formamide1">1.03293e-05</me:pop>
        <me:pop ref="Formaldehyde.log">1.23762e-05</me:pop>
      </me:population>
      <me:population time="6.30957e-07" logTime="-6.2">
        <me:pop ref="CH2OO.log">0.99997</me:pop>
        <me:pop ref="APC">9.12117e-16</me:pop>
        <me:pop ref="Altamine1">3.02005e-11</me:pop>
        <me:pop ref="RC1.log">1.53939e-06</me:pop>
        <me:pop ref="Ring1.log">2.16939e-09</me:pop>
        <me:pop ref="Formamide1">1.30185e-05</me:pop>
        <me:pop ref="Formaldehyde.log">1.55978e-05</me:pop>
      </me:population>
      <me:population time="7.94328e-07" logTime="-6.1">
        <me:pop ref="CH2OO.log">0.999962</me:pop>
        <me:pop ref="APC">9.12111e-16</me:pop>
        <me:pop ref="Altamine1">3.02003e-11</me:pop>
        <me:pop ref="RC1.log">1.53941e-06</me:pop>
        <me:pop ref="Ring1.log">2.1703e-09</me:pop>
        <me:pop ref="Formamide1">1.6404e-05</me:pop>
        <me:pop ref="Formaldehyde.log">1.96536e-05</me:pop>
      </me:population>
      <me:population time="1e-06" logTime="-6">
        <me:pop ref="CH2OO.log">0.999953</me:pop>
        <me:pop ref="APC">9.12103e-16</me:pop>
        <me:pop ref="Altamine1">3.02e-11</me:pop>
        <me:pop ref="RC1.log">1.5394e-06</me:pop>
        <me:pop ref="Ring1.log">2.17144e-09</me:pop>
        <me:pop ref="Formamide1">2.0666e-05</me:pop>
        <me:pop ref="Formaldehyde.log">2.47595e-05</me:pop>
      </me:population>
      <me:population time="1.25893e-06" logTime="-5.9">
        <me:pop ref="CH2OO.log">0.999941</me:pop>
        <me:pop ref="APC">9.12092e-16</me:pop>
        <me:pop ref="Altamine1">3.01996e-11</me:pop>
        <me:pop ref="RC1.log">1.53938e-06</me:pop>
        <me:pop ref="Ring1.log">2.17288e-09</me:pop>
        <me:pop ref="Formamide1">2.60316e-05</me:pop>
        <me:pop ref="Formaldehyde.log">3.11873e-05</me:pop>
      </me:population>
      <me:population time="1.58489e-06" logTime="-5.8">
        <me:pop ref="CH2OO.log">0.999926</me:pop>
        <me:pop ref="APC">9.12079e-16</me:pop>
        <me:pop ref="Altamine1">3.01992e-11</me:pop>
        <me:pop ref="RC1.log">1.53936e-06</me:pop>
        <me:pop ref="Ring1.log">2.17468e-09</me:pop>
        <me:pop ref="Formamide1">3.27863e-05</me:pop>
        <me:pop ref="Formaldehyde.log">3.92794e-05</me:pop>
      </me:population>
      <me:population time="1.99526e-06" logTime="-5.7">
        <me:pop ref="CH2OO.log">0.999908</me:pop>
        <me:pop ref="APC">9.12062e-16</me:pop>
        <me:pop ref="Altamine1">3.01986e-11</me:pop>
        <me:pop ref="RC1.log">1.53933e-06</me:pop>
        <me:pop ref="Ring1.log">2.17696e-09</me:pop>
        <me:pop ref="Formamide1">4.12899e-05</me:pop>
        <me:pop ref="Formaldehyde.log">4.94665e-05</me:pop>
      </me:population>
      <me:population time="2.51189e-06" logTime="-5.6">
        <me:pop ref="CH2OO.log">0.999884</me:pop>
        <me:pop ref="APC">9.1204e-16</me:pop>
        <me:pop ref="Altamine1">3.01979e-11</me:pop>
        <me:pop ref="RC1.log">1.53929e-06</me:pop>
        <me:pop ref="Ring1.log">2.17982e-09</me:pop>
        <me:pop ref="Formamide1">5.1995e-05</me:pop>
        <me:pop ref="Formaldehyde.log">6.22911e-05</me:pop>
      </me:population>
      <me:population time="3.16228e-06" logTime="-5.5">
        <me:pop ref="CH2OO.log">0.999855</me:pop>
        <me:pop ref="APC">9.12013e-16</me:pop>
        <me:pop ref="Altamine1">3.0197e-11</me:pop>
        <me:pop ref="RC1.log">1.53925e-06</me:pop>
        <me:pop ref="Ring1.log">2.18342e-09</me:pop>
        <me:pop ref="Formamide1">6.54716e-05</me:pop>
        <me:pop ref="Formaldehyde.log">7.84358e-05</me:pop>
      </me:population>
      <me:population time="3.98107e-06" logTime="-5.4">
        <me:pop ref="CH2OO.log">0.999817</me:pop>
        <me:pop ref="APC">9.11979e-16</me:pop>
        <me:pop ref="Altamine1">3.01959e-11</me:pop>
        <me:pop ref="RC1.log">1.53919e-06</me:pop>
        <me:pop ref="Ring1.log">2.18796e-09</me:pop>
        <me:pop ref="Formamide1">8.2437e-05</me:pop>
        <me:pop ref="Formaldehyde.log">9.87601e-05</me:pop>
      </me:population>
      <me:population time="5.01187e-06" logTime="-5.3">
        <me:pop ref="CH2OO.log">0.99977</me:pop>
        <me:pop ref="APC">9.11936e-16</me:pop>
        <me:pop ref="Altamine1">3.01945e-11</me:pop>
        <me:pop ref="RC1.log">1.53912e-06</me:pop>
        <me:pop ref="Ring1.log">2.19367e-09</me:pop>
        <me:pop ref="Formamide1">0.000103794</me:pop>
        <me:pop ref="Formaldehyde.log">0.000124346</me:pop>
      </me:population>
      <me:population time="6.30957e-06" logTime="-5.2">
        <me:pop ref="CH2OO.log">0.999711</me:pop>
        <me:pop ref="APC">9.11882e-16</me:pop>
        <me:pop ref="Altamine1">3.01927e-11</me:pop>
        <me:pop ref="RC1.log">1.53902e-06</me:pop>
        <me:pop ref="Ring1.log">2.20085e-09</me:pop>
        <me:pop ref="Formamide1">0.00013068</me:pop>
        <me:pop ref="Formaldehyde.log">0.000156555</me:pop>
      </me:population>
      <me:population time="7.94328e-06" logTime="-5.1">
        <me:pop ref="CH2OO.log">0.999637</me:pop>
        <me:pop ref="APC">9.11815e-16</me:pop>
        <me:pop ref="Altamine1">3.01905e-11</me:pop>
        <me:pop ref="RC1.log">1.53891e-06</me:pop>
        <me:pop ref="Ring1.log">2.2099e-09</me:pop>
        <me:pop ref="Formamide1">0.000164525</me:pop>
        <me:pop ref="Formaldehyde.log">0.000197101</me:pop>
      </me:population>
      <me:population time="1e-05" logTime="-5">
        <me:pop ref="CH2OO.log">0.999543</me:pop>
        <me:pop ref="APC">9.11729e-16</me:pop>
        <me:pop ref="Altamine1">3.01876e-11</me:pop>
        <me:pop ref="RC1.log">1.53877e-06</me:pop>
        <me:pop ref="Ring1.log">2.22129e-09</me:pop>
        <me:pop ref="Formamide1">0.00020713</me:pop>
        <me:pop ref="Formaldehyde.log">0.00024814</me:pop>
      </me:population>
      <me:population time="1.25893e-05" logTime="-4.9">
        <me:pop ref="CH2OO.log">0.999425</me:pop>
        <me:pop ref="APC">9.11622e-16</me:pop>
        <me:pop ref="Altamine1">3.01841e-11</me:pop>
        <me:pop ref="RC1.log">1.53858e-06</me:pop>
        <me:pop ref="Ring1.log">2.23563e-09</me:pop>
        <me:pop ref="Formamide1">0.000260761</me:pop>
        <me:pop ref="Formaldehyde.log">0.000312389</me:pop>
      </me:population>
      <me:population time="1.58489e-05" logTime="-4.8">
        <me:pop ref="CH2OO.log">0.999277</me:pop>
        <me:pop ref="APC">9.11486e-16</me:pop>
        <me:pop ref="Altamine1">3.01796e-11</me:pop>
        <me:pop ref="RC1.log">1.53836e-06</me:pop>
        <me:pop ref="Ring1.log">2.25368e-09</me:pop>
        <me:pop ref="Formamide1">0.000328269</me:pop>
        <me:pop ref="Formaldehyde.log">0.000393262</me:pop>
      </me:population>
      <me:population time="1.99526e-05" logTime="-4.7">
        <me:pop ref="CH2OO.log">0.99909</me:pop>
        <me:pop ref="APC">9.11316e-16</me:pop>
        <me:pop ref="Altamine1">3.01739e-11</me:pop>
        <me:pop ref="RC1.log">1.53807e-06</me:pop>
        <me:pop ref="Ring1.log">2.2764e-09</me:pop>
        <me:pop ref="Formamide1">0.000413242</me:pop>
        <me:pop ref="Formaldehyde.log">0.000495059</me:pop>
      </me:population>
      <me:population time="2.51189e-05" logTime="-4.6">
        <me:pop ref="CH2OO.log">0.998855</me:pop>
        <me:pop ref="APC">9.11101e-16</me:pop>
        <me:pop ref="Altamine1">3.01668e-11</me:pop>
        <me:pop ref="RC1.log">1.53771e-06</me:pop>
        <me:pop ref="Ring1.log">2.305e-09</me:pop>
        <me:pop ref="Formamide1">0.000520194</me:pop>
        <me:pop ref="Formaldehyde.log">0.000623186</me:pop>
      </me:population>
      <me:population time="3.16228e-05" logTime="-4.5">
        <me:pop ref="CH2OO.log">0.998559</me:pop>
        <me:pop ref="APC">9.10832e-16</me:pop>
        <me:pop ref="Altamine1">3.01579e-11</me:pop>
        <me:pop ref="RC1.log">1.53725e-06</me:pop>
        <me:pop ref="Ring1.log">2.34098e-09</me:pop>
        <me:pop ref="Formamide1">0.000654803</me:pop>
        <me:pop ref="Formaldehyde.log">0.000784446</me:pop>
      </me:population>
      <me:population time="3.98107e-05" logTime="-4.4">
        <me:pop ref="CH2OO.log">0.998187</me:pop>
        <me:pop ref="APC">9.10492e-16</me:pop>
        <me:pop ref="Altamine1">3.01467e-11</me:pop>
        <me:pop ref="RC1.log">1.53668e-06</me:pop>
        <me:pop ref="Ring1.log">2.38628e-09</me:pop>
        <me:pop ref="Formamide1">0.00082421</me:pop>
        <me:pop ref="Formaldehyde.log">0.000987392</me:pop>
      </me:population>
      <me:population time="5.01187e-05" logTime="-4.3">
        <me:pop ref="CH2OO.log">0.997718</me:pop>
        <me:pop ref="APC">9.10065e-16</me:pop>
        <me:pop ref="Altamine1">3.01325e-11</me:pop>
        <me:pop ref="RC1.log">1.53596e-06</me:pop>
        <me:pop ref="Ring1.log">2.44327e-09</me:pop>
        <me:pop ref="Formamide1">0.00103739</me:pop>
        <me:pop ref="Formaldehyde.log">0.00124278</me:pop>
      </me:population>
      <me:population time="6.30957e-05" logTime="-4.2">
        <me:pop ref="CH2OO.log">0.997129</me:pop>
        <me:pop ref="APC">9.09527e-16</me:pop>
        <me:pop ref="Altamine1">3.01147e-11</me:pop>
        <me:pop ref="RC1.log">1.53505e-06</me:pop>
        <me:pop ref="Ring1.log">2.51499e-09</me:pop>
        <me:pop ref="Formamide1">0.00130563</me:pop>
        <me:pop ref="Formaldehyde.log">0.00156412</me:pop>
      </me:population>
      <me:population time="7.94328e-05" logTime="-4.1">
        <me:pop ref="CH2OO.log">0.996387</me:pop>
        <me:pop ref="APC">9.0885e-16</me:pop>
        <me:pop ref="Altamine1">3.00923e-11</me:pop>
        <me:pop ref="RC1.log">1.53391e-06</me:pop>
        <me:pop ref="Ring1.log">2.60521e-09</me:pop>
        <me:pop ref="Formamide1">0.00164309</me:pop>
        <me:pop ref="Formaldehyde.log">0.0019684</me:pop>
      </me:population>
      <me:population time="0.0001" logTime="-4">
        <me:pop ref="CH2OO.log">0.995454</me:pop>
        <me:pop ref="APC">9.07999e-16</me:pop>
        <me:pop ref="Altamine1">3.00641e-11</me:pop>
        <me:pop ref="RC1.log">1.53247e-06</me:pop>
        <me:pop ref="Ring1.log">2.7187e-09</me:pop>
        <me:pop ref="Formamide1">0.00206757</me:pop>
        <me:pop ref="Formaldehyde.log">0.00247692</me:pop>
      </me:population>
      <me:population time="0.000125893" logTime="-3.9">
        <me:pop ref="CH2OO.log">0.994281</me:pop>
        <me:pop ref="APC">9.06929e-16</me:pop>
        <me:pop ref="Altamine1">3.00287e-11</me:pop>
        <me:pop ref="RC1.log">1.53066e-06</me:pop>
        <me:pop ref="Ring1.log">2.86143e-09</me:pop>
        <me:pop ref="Formamide1">0.0026014</me:pop>
        <me:pop ref="Formaldehyde.log">0.00311644</me:pop>
      </me:population>
      <me:population time="0.000158489" logTime="-3.8">
        <me:pop ref="CH2OO.log">0.992805</me:pop>
        <me:pop ref="APC">9.05583e-16</me:pop>
        <me:pop ref="Altamine1">2.99841e-11</me:pop>
        <me:pop ref="RC1.log">1.52839e-06</me:pop>
        <me:pop ref="Ring1.log">3.04087e-09</me:pop>
        <me:pop ref="Formamide1">0.00327256</me:pop>
        <me:pop ref="Formaldehyde.log">0.00392047</me:pop>
      </me:population>
      <me:population time="0.000199526" logTime="-3.7">
        <me:pop ref="CH2OO.log">0.990951</me:pop>
        <me:pop ref="APC">9.03892e-16</me:pop>
        <me:pop ref="Altamine1">2.99281e-11</me:pop>
        <me:pop ref="RC1.log">1.52554e-06</me:pop>
        <me:pop ref="Ring1.log">3.26639e-09</me:pop>
        <me:pop ref="Formamide1">0.00411608</me:pop>
        <me:pop ref="Formaldehyde.log">0.00493099</me:pop>
      </me:population>
      <me:population time="0.000251189" logTime="-3.6">
        <me:pop ref="CH2OO.log">0.988622</me:pop>
        <me:pop ref="APC">9.01768e-16</me:pop>
        <me:pop ref="Altamine1">2.98578e-11</me:pop>
        <me:pop ref="RC1.log">1.52195e-06</me:pop>
        <me:pop ref="Ring1.log">3.54971e-09</me:pop>
        <me:pop ref="Formamide1">0.00517576</me:pop>
        <me:pop ref="Formaldehyde.log">0.00620048</me:pop>
      </me:population>
      <me:population time="0.000316228" logTime="-3.5">
        <me:pop ref="CH2OO.log">0.985698</me:pop>
        <me:pop ref="APC">8.991e-16</me:pop>
        <me:pop ref="Altamine1">2.97695e-11</me:pop>
        <me:pop ref="RC1.log">1.51745e-06</me:pop>
        <me:pop ref="Ring1.log">3.90544e-09</me:pop>
        <me:pop ref="Formamide1">0.00650629</me:pop>
        <me:pop ref="Formaldehyde.log">0.00779444</me:pop>
      </me:population>
      <me:population time="0.000398107" logTime="-3.4">
        <me:pop ref="CH2OO.log">0.982028</me:pop>
        <me:pop ref="APC">8.95753e-16</me:pop>
        <me:pop ref="Altamine1">2.96587e-11</me:pop>
        <me:pop ref="RC1.log">1.5118e-06</me:pop>
        <me:pop ref="Ring1.log">4.35178e-09</me:pop>
        <me:pop ref="Formamide1">0.00817573</me:pop>
        <me:pop ref="Formaldehyde.log">0.0097944</me:pop>
      </me:population>
      <me:population time="0.000501187" logTime="-3.3">
        <me:pop ref="CH2OO.log">0.977428</me:pop>
        <me:pop ref="APC">8.91557e-16</me:pop>
        <me:pop ref="Altamine1">2.95197e-11</me:pop>
        <me:pop ref="RC1.log">1.50472e-06</me:pop>
        <me:pop ref="Ring1.log">4.91133e-09</me:pop>
        <me:pop ref="Formamide1">0.0102686</me:pop>
        <me:pop ref="Formaldehyde.log">0.0123016</me:pop>
      </me:population>
      <me:population time="0.000630957" logTime="-3.2">
        <me:pop ref="CH2OO.log">0.971668</me:pop>
        <me:pop ref="APC">8.86303e-16</me:pop>
        <me:pop ref="Altamine1">2.93457e-11</me:pop>
        <me:pop ref="RC1.log">1.49585e-06</me:pop>
        <me:pop ref="Ring1.log">5.61203e-09</me:pop>
        <me:pop ref="Formamide1">0.0128894</me:pop>
        <me:pop ref="Formaldehyde.log">0.0154413</me:pop>
      </me:population>
      <me:population time="0.000794328" logTime="-3.1">
        <me:pop ref="CH2OO.log">0.964464</me:pop>
        <me:pop ref="APC">8.79732e-16</me:pop>
        <me:pop ref="Altamine1">2.91282e-11</me:pop>
        <me:pop ref="RC1.log">1.48476e-06</me:pop>
        <me:pop ref="Ring1.log">6.48829e-09</me:pop>
        <me:pop ref="Formamide1">0.0161669</me:pop>
        <me:pop ref="Formaldehyde.log">0.0193677</me:pop>
      </me:population>
      <me:population time="0.001" logTime="-3">
        <me:pop ref="CH2OO.log">0.955471</me:pop>
        <me:pop ref="APC">8.71529e-16</me:pop>
        <me:pop ref="Altamine1">2.88566e-11</me:pop>
        <me:pop ref="RC1.log">1.47092e-06</me:pop>
        <me:pop ref="Ring1.log">7.58222e-09</me:pop>
        <me:pop ref="Formamide1">0.0202585</me:pop>
        <me:pop ref="Formaldehyde.log">0.0242693</me:pop>
      </me:population>
      <me:population time="0.00125893" logTime="-2.9">
        <me:pop ref="CH2OO.log">0.944268</me:pop>
        <me:pop ref="APC">8.6131e-16</me:pop>
        <me:pop ref="Altamine1">2.85182e-11</me:pop>
        <me:pop ref="RC1.log">1.45367e-06</me:pop>
        <me:pop ref="Ring1.log">8.94489e-09</me:pop>
        <me:pop ref="Formamide1">0.0253553</me:pop>
        <me:pop ref="Formaldehyde.log">0.0303752</me:pop>
      </me:population>
      <me:population time="0.00158489" logTime="-2.8">
        <me:pop ref="CH2OO.log">0.930351</me:pop>
        <me:pop ref="APC">8.48616e-16</me:pop>
        <me:pop ref="Altamine1">2.80979e-11</me:pop>
        <me:pop ref="RC1.log">1.43225e-06</me:pop>
        <me:pop ref="Ring1.log">1.06377e-08</me:pop>
        <me:pop ref="Formamide1">0.0316868</me:pop>
        <me:pop ref="Formaldehyde.log">0.0379603</me:pop>
      </me:population>
      <me:population time="0.00199526" logTime="-2.7">
        <me:pop ref="CH2OO.log">0.913123</me:pop>
        <me:pop ref="APC">8.32901e-16</me:pop>
        <me:pop ref="Altamine1">2.75776e-11</me:pop>
        <me:pop ref="RC1.log">1.40572e-06</me:pop>
        <me:pop ref="Ring1.log">1.27334e-08</me:pop>
        <me:pop ref="Formamide1">0.0395253</me:pop>
        <me:pop ref="Formaldehyde.log">0.0473507</me:pop>
      </me:population>
      <me:population time="0.00251189" logTime="-2.6">
        <me:pop ref="CH2OO.log">0.891886</me:pop>
        <me:pop ref="APC">8.1353e-16</me:pop>
        <me:pop ref="Altamine1">2.69362e-11</me:pop>
        <me:pop ref="RC1.log">1.37303e-06</me:pop>
        <me:pop ref="Ring1.log">1.53166e-08</me:pop>
        <me:pop ref="Formamide1">0.0491873</me:pop>
        <me:pop ref="Formaldehyde.log">0.0589256</me:pop>
      </me:population>
      <me:population time="0.00316228" logTime="-2.5">
        <me:pop ref="CH2OO.log">0.865851</me:pop>
        <me:pop ref="APC">7.89782e-16</me:pop>
        <me:pop ref="Altamine1">2.61499e-11</me:pop>
        <me:pop ref="RC1.log">1.33295e-06</me:pop>
        <me:pop ref="Ring1.log">1.84834e-08</me:pop>
        <me:pop ref="Formamide1">0.0610321</me:pop>
        <me:pop ref="Formaldehyde.log">0.0731155</me:pop>
      </me:population>
      <me:population time="0.00398107" logTime="-2.4">
        <me:pop ref="CH2OO.log">0.834153</me:pop>
        <me:pop ref="APC">7.60869e-16</me:pop>
        <me:pop ref="Altamine1">2.51926e-11</me:pop>
        <me:pop ref="RC1.log">1.28415e-06</me:pop>
        <me:pop ref="Ring1.log">2.23391e-08</me:pop>
        <me:pop ref="Formamide1">0.0754535</me:pop>
        <me:pop ref="Formaldehyde.log">0.090392</me:pop>
      </me:population>
      <me:population time="0.00501187" logTime="-2.3">
        <me:pop ref="CH2OO.log">0.795893</me:pop>
        <me:pop ref="APC">7.2597e-16</me:pop>
        <me:pop ref="Altamine1">2.40371e-11</me:pop>
        <me:pop ref="RC1.log">1.22525e-06</me:pop>
        <me:pop ref="Ring1.log">2.69931e-08</me:pop>
        <me:pop ref="Formamide1">0.0928606</me:pop>
        <me:pop ref="Formaldehyde.log">0.111245</me:pop>
      </me:population>
      <me:population time="0.00630957" logTime="-2.2">
        <me:pop ref="CH2OO.log">0.750211</me:pop>
        <me:pop ref="APC">6.84302e-16</me:pop>
        <me:pop ref="Altamine1">2.26574e-11</me:pop>
        <me:pop ref="RC1.log">1.15493e-06</me:pop>
        <me:pop ref="Ring1.log">3.25498e-08</me:pop>
        <me:pop ref="Formamide1">0.113644</me:pop>
        <me:pop ref="Formaldehyde.log">0.136144</me:pop>
      </me:population>
      <me:population time="0.00794328" logTime="-2.1">
        <me:pop ref="CH2OO.log">0.696411</me:pop>
        <me:pop ref="APC">6.35228e-16</me:pop>
        <me:pop ref="Altamine1">2.10326e-11</me:pop>
        <me:pop ref="RC1.log">1.0721e-06</me:pop>
        <me:pop ref="Ring1.log">3.9094e-08</me:pop>
        <me:pop ref="Formamide1">0.138121</me:pop>
        <me:pop ref="Formaldehyde.log">0.165467</me:pop>
      </me:population>
      <me:population time="0.01" logTime="-2">
        <me:pop ref="CH2OO.log">0.634132</me:pop>
        <me:pop ref="APC">5.7842e-16</me:pop>
        <me:pop ref="Altamine1">1.91517e-11</me:pop>
        <me:pop ref="RC1.log">9.76226e-07</me:pop>
        <me:pop ref="Ring1.log">4.66695e-08</me:pop>
        <me:pop ref="Formamide1">0.166456</me:pop>
        <me:pop ref="Formaldehyde.log">0.199412</me:pop>
      </me:population>
      <me:population time="0.0125893" logTime="-1.9">
        <me:pop ref="CH2OO.log">0.563584</me:pop>
        <me:pop ref="APC">5.14071e-16</me:pop>
        <me:pop ref="Altamine1">1.7021e-11</me:pop>
        <me:pop ref="RC1.log">8.6762e-07</me:pop>
        <me:pop ref="Ring1.log">5.52508e-08</me:pop>
        <me:pop ref="Formamide1">0.198552</me:pop>
        <me:pop ref="Formaldehyde.log">0.237863</me:pop>
      </me:population>
      <me:population time="0.0158489" logTime="-1.8">
        <me:pop ref="CH2OO.log">0.48582</me:pop>
        <me:pop ref="APC">4.43139e-16</me:pop>
        <me:pop ref="Altamine1">1.46725e-11</me:pop>
        <me:pop ref="RC1.log">7.47905e-07</me:pop>
        <me:pop ref="Ring1.log">6.47099e-08</me:pop>
        <me:pop ref="Formamide1">0.233932</me:pop>
        <me:pop ref="Formaldehyde.log">0.280247</me:pop>
      </me:population>
      <me:population time="0.0199526" logTime="-1.7">
        <me:pop ref="CH2OO.log">0.402992</me:pop>
        <me:pop ref="APC">3.67588e-16</me:pop>
        <me:pop ref="Altamine1">1.21709e-11</me:pop>
        <me:pop ref="RC1.log">6.20394e-07</me:pop>
        <me:pop ref="Ring1.log">7.4785e-08</me:pop>
        <me:pop ref="Formamide1">0.271616</me:pop>
        <me:pop ref="Formaldehyde.log">0.325391</me:pop>
      </me:population>
      <me:population time="0.0251189" logTime="-1.6">
        <me:pop ref="CH2OO.log">0.318492</me:pop>
        <me:pop ref="APC">2.90511e-16</me:pop>
        <me:pop ref="Altamine1">9.6189e-12</me:pop>
        <me:pop ref="RC1.log">4.90308e-07</me:pop>
        <me:pop ref="Ring1.log">8.50636e-08</me:pop>
        <me:pop ref="Formamide1">0.31006</me:pop>
        <me:pop ref="Formaldehyde.log">0.371447</me:pop>
      </me:population>
      <me:population time="0.0316228" logTime="-1.5">
        <me:pop ref="CH2OO.log">0.23683</me:pop>
        <me:pop ref="APC">2.16024e-16</me:pop>
        <me:pop ref="Altamine1">7.15262e-12</me:pop>
        <me:pop ref="RC1.log">3.64593e-07</me:pop>
        <me:pop ref="Ring1.log">9.49967e-08</me:pop>
        <me:pop ref="Formamide1">0.347213</me:pop>
        <me:pop ref="Formaldehyde.log">0.415956</me:pop>
      </me:population>
      <me:population time="0.0398107" logTime="-1.4">
        <me:pop ref="CH2OO.log">0.163104</me:pop>
        <me:pop ref="APC">1.48774e-16</me:pop>
        <me:pop ref="Altamine1">4.92596e-12</me:pop>
        <me:pop ref="RC1.log">2.51093e-07</me:pop>
        <me:pop ref="Ring1.log">1.03965e-07</me:pop>
        <me:pop ref="Formamide1">0.380756</me:pop>
        <me:pop ref="Formaldehyde.log">0.45614</me:pop>
      </me:population>
      <me:population time="0.0501187" logTime="-1.3">
        <me:pop ref="CH2OO.log">0.101988</me:pop>
        <me:pop ref="APC">9.30283e-17</me:pop>
        <me:pop ref="Altamine1">3.08019e-12</me:pop>
        <me:pop ref="RC1.log">1.57008e-07</me:pop>
        <me:pop ref="Ring1.log">1.11399e-07</me:pop>
        <me:pop ref="Formamide1">0.408561</me:pop>
        <me:pop ref="Formaldehyde.log">0.48945</me:pop>
      </me:population>
      <me:population time="0.0630957" logTime="-1.2">
        <me:pop ref="CH2OO.log">0.0564728</me:pop>
        <me:pop ref="APC">5.15114e-17</me:pop>
        <me:pop ref="Altamine1">1.70556e-12</me:pop>
        <me:pop ref="RC1.log">8.69381e-08</me:pop>
        <me:pop ref="Ring1.log">1.16935e-07</me:pop>
        <me:pop ref="Formamide1">0.429269</me:pop>
        <me:pop ref="Formaldehyde.log">0.514258</me:pop>
      </me:population>
      <me:population time="0.0794328" logTime="-1.1">
        <me:pop ref="CH2OO.log">0.0268324</me:pop>
        <me:pop ref="APC">2.4475e-17</me:pop>
        <me:pop ref="Altamine1">8.10376e-13</me:pop>
        <me:pop ref="RC1.log">4.13076e-08</me:pop>
        <me:pop ref="Ring1.log">1.20541e-07</me:pop>
        <me:pop ref="Formamide1">0.442755</me:pop>
        <me:pop ref="Formaldehyde.log">0.530413</me:pop>
      </me:population>
      <me:population time="0.1" logTime="-1">
        <me:pop ref="CH2OO.log">0.0105148</me:pop>
        <me:pop ref="APC">9.59099e-18</me:pop>
        <me:pop ref="Altamine1">3.1756e-13</me:pop>
        <me:pop ref="RC1.log">1.61871e-08</me:pop>
        <me:pop ref="Ring1.log">1.22525e-07</me:pop>
        <me:pop ref="Formamide1">0.450179</me:pop>
        <me:pop ref="Formaldehyde.log">0.539307</me:pop>
      </me:population>
      <me:population time="0.125893" logTime="-0.9">
        <me:pop ref="CH2OO.log">0.0032329</me:pop>
        <me:pop ref="APC">2.94888e-18</me:pop>
        <me:pop ref="Altamine1">9.76383e-14</me:pop>
        <me:pop ref="RC1.log">4.97695e-09</me:pop>
        <me:pop ref="Ring1.log">1.23411e-07</me:pop>
        <me:pop ref="Formamide1">0.453491</me:pop>
        <me:pop ref="Formaldehyde.log">0.543275</me:pop>
      </me:population>
      <me:population time="0.158489" logTime="-0.8">
        <me:pop ref="CH2OO.log">0.000732425</me:pop>
        <me:pop ref="APC">6.68078e-19</me:pop>
        <me:pop ref="Altamine1">2.21203e-14</me:pop>
        <me:pop ref="RC1.log">1.12755e-09</me:pop>
        <me:pop ref="Ring1.log">1.23715e-07</me:pop>
        <me:pop ref="Formamide1">0.454629</me:pop>
        <me:pop ref="Formaldehyde.log">0.544638</me:pop>
      </me:population>
      <me:population time="0.199526" logTime="-0.7">
        <me:pop ref="CH2OO.log">0.000112972</me:pop>
        <me:pop ref="APC">1.03047e-19</me:pop>
        <me:pop ref="Altamine1">3.41192e-15</me:pop>
        <me:pop ref="RC1.log">1.73917e-10</me:pop>
        <me:pop ref="Ring1.log">1.23791e-07</me:pop>
        <me:pop ref="Formamide1">0.454911</me:pop>
        <me:pop ref="Formaldehyde.log">0.544976</me:pop>
      </me:population>
      <me:population time="0.251189" logTime="-0.6">
        <me:pop ref="CH2OO.log">1.07395e-05</me:pop>
        <me:pop ref="APC">9.79601e-21</me:pop>
        <me:pop ref="Altamine1">3.24349e-16</me:pop>
        <me:pop ref="RC1.log">1.65332e-11</me:pop>
        <me:pop ref="Ring1.log">1.23803e-07</me:pop>
        <me:pop ref="Formamide1">0.454957</me:pop>
        <me:pop ref="Formaldehyde.log">0.545032</me:pop>
      </me:population>
      <me:population time="0.316228" logTime="-0.5">
        <me:pop ref="CH2OO.log">5.55112e-07</me:pop>
        <me:pop ref="APC">5.06343e-22</me:pop>
        <me:pop ref="Altamine1">1.67652e-17</me:pop>
        <me:pop ref="RC1.log">8.54578e-13</me:pop>
        <me:pop ref="Ring1.log">1.23804e-07</me:pop>
        <me:pop ref="Formamide1">0.454962</me:pop>
        <me:pop ref="Formaldehyde.log">0.545037</me:pop>
      </me:population>
      <me:population time="0.398107" logTime="-0.4">
        <me:pop ref="CH2OO.log">1.33242e-08</me:pop>
        <me:pop ref="APC">1.21536e-23</me:pop>
        <me:pop ref="Altamine1">4.02417e-19</me:pop>
        <me:pop ref="RC1.log">2.05122e-14</me:pop>
        <me:pop ref="Ring1.log">1.23804e-07</me:pop>
        <me:pop ref="Formamide1">0.454962</me:pop>
        <me:pop ref="Formaldehyde.log">0.545038</me:pop>
      </me:population>
      <me:population time="0.501187" logTime="-0.3">
        <me:pop ref="CH2OO.log">1.21762e-10</me:pop>
        <me:pop ref="APC">1.11065e-25</me:pop>
        <me:pop ref="Altamine1">3.68356e-21</me:pop>
        <me:pop ref="RC1.log">1.87449e-16</me:pop>
        <me:pop ref="Ring1.log">1.23804e-07</me:pop>
        <me:pop ref="Formamide1">0.454962</me:pop>
        <me:pop ref="Formaldehyde.log">0.545038</me:pop>
      </me:population>
      <me:population time="0.630957" logTime="-0.2">
        <me:pop ref="CH2OO.log">3.29913e-13</me:pop>
        <me:pop ref="APC">3.0093e-28</me:pop>
        <me:pop ref="Altamine1">1.61374e-23</me:pop>
        <me:pop ref="RC1.log">5.07891e-19</me:pop>
        <me:pop ref="Ring1.log">1.23804e-07</me:pop>
        <me:pop ref="Formamide1">0.454962</me:pop>
        <me:pop ref="Formaldehyde.log">0.545038</me:pop>
      </me:population>
      <me:population time="0.794328" logTime="-0.1">
        <me:pop ref="CH2OO.log">1.93462e-16</me:pop>
        <me:pop ref="APC">1.77761e-31</me:pop>
        <me:pop ref="Altamine1">6.17943e-24</me:pop>
        <me:pop ref="RC1.log">2.97829e-22</me:pop>
        <me:pop ref="Ring1.log">1.23804e-07</me:pop>
        <me:pop ref="Formamide1">0.454962</me:pop>
        <me:pop ref="Formaldehyde.log">0.545038</me:pop>
      </me:population>
      <me:population time="1" logTime="0">
        <me:pop ref="CH2OO.log">1.65195e-20</me:pop>
        <me:pop ref="APC">1.31038e-33</me:pop>
        <me:pop ref="Altamine1">6.17358e-24</me:pop>
        <me:pop ref="RC1.log">2.54312e-26</me:pop>
        <me:pop ref="Ring1.log">1.23804e-07</me:pop>
        <me:pop ref="Formamide1">0.454962</me:pop>
        <me:pop ref="Formaldehyde.log">0.545038</me:pop>
      </me:population>
      <me:population time="1.25893" logTime="0.1">
        <me:pop ref="CH2OO.log">1.24719e-25</me:pop>
        <me:pop ref="APC">1.29531e-33</me:pop>
        <me:pop ref="Altamine1">6.17358e-24</me:pop>
        <me:pop ref="RC1.log">1.92001e-31</me:pop>
        <me:pop ref="Ring1.log">1.23804e-07</me:pop>
        <me:pop ref="Formamide1">0.454962</me:pop>
        <me:pop ref="Formaldehyde.log">0.545038</me:pop>
      </me:population>
      <me:population time="1.58489" logTime="0.2">
        <me:pop ref="CH2OO.log">4.4426e-32</me:pop>
        <me:pop ref="APC">1.29531e-33</me:pop>
        <me:pop ref="Altamine1">6.17358e-24</me:pop>
        <me:pop ref="RC1.log">6.83925e-38</me:pop>
        <me:pop ref="Ring1.log">1.23804e-07</me:pop>
        <me:pop ref="Formamide1">0.454962</me:pop>
        <me:pop ref="Formaldehyde.log">0.545038</me:pop>
      </me:population>
      <me:population time="1.99526" logTime="0.3">
        <me:pop ref="CH2OO.log">7.5723e-40</me:pop>
        <me:pop ref="APC">1.29531e-33</me:pop>
        <me:pop ref="Altamine1">6.17358e-24</me:pop>
        <me:pop ref="RC1.log">1.47318e-45</me:pop>
        <me:pop ref="Ring1.log">1.23804e-07</me:pop>
        <me:pop ref="Formamide1">0.454962</me:pop>
        <me:pop ref="Formaldehyde.log">0.545038</me:pop>
      </me:population>
      <me:population time="2.51189" logTime="0.4">
        <me:pop ref="CH2OO.log">4.18609e-40</me:pop>
        <me:pop ref="APC">1.29531e-33</me:pop>
        <me:pop ref="Altamine1">6.17358e-24</me:pop>
        <me:pop ref="RC1.log">9.51886e-46</me:pop>
        <me:pop ref="Ring1.log">1.23804e-07</me:pop>
        <me:pop ref="Formamide1">0.454962</me:pop>
        <me:pop ref="Formaldehyde.log">0.545038</me:pop>
      </me:population>
      <me:population time="3.16228" logTime="0.5">
        <me:pop ref="CH2OO.log">4.18609e-40</me:pop>
        <me:pop ref="APC">1.29531e-33</me:pop>
        <me:pop ref="Altamine1">6.17358e-24</me:pop>
        <me:pop ref="RC1.log">9.51886e-46</me:pop>
        <me:pop ref="Ring1.log">1.23804e-07</me:pop>
        <me:pop ref="Formamide1">0.454962</me:pop>
        <me:pop ref="Formaldehyde.log">0.545038</me:pop>
      </me:population>
      <me:population time="3.98107" logTime="0.6">
        <me:pop ref="CH2OO.log">4.18609e-40</me:pop>
        <me:pop ref="APC">1.29531e-33</me:pop>
        <me:pop ref="Altamine1">6.17358e-24</me:pop>
        <me:pop ref="RC1.log">9.51886e-46</me:pop>
        <me:pop ref="Ring1.log">1.23804e-07</me:pop>
        <me:pop ref="Formamide1">0.454962</me:pop>
        <me:pop ref="Formaldehyde.log">0.545038</me:pop>
      </me:population>
      <me:population time="5.01187" logTime="0.7">
        <me:pop ref="CH2OO.log">4.18609e-40</me:pop>
        <me:pop ref="APC">1.29531e-33</me:pop>
        <me:pop ref="Altamine1">6.17358e-24</me:pop>
        <me:pop ref="RC1.log">9.51886e-46</me:pop>
        <me:pop ref="Ring1.log">1.23804e-07</me:pop>
        <me:pop ref="Formamide1">0.454962</me:pop>
        <me:pop ref="Formaldehyde.log">0.545038</me:pop>
      </me:population>
      <me:population time="6.30957" logTime="0.8">
        <me:pop ref="CH2OO.log">4.18609e-40</me:pop>
        <me:pop ref="APC">1.29531e-33</me:pop>
        <me:pop ref="Altamine1">6.17358e-24</me:pop>
        <me:pop ref="RC1.log">9.51886e-46</me:pop>
        <me:pop ref="Ring1.log">1.23804e-07</me:pop>
        <me:pop ref="Formamide1">0.454962</me:pop>
        <me:pop ref="Formaldehyde.log">0.545038</me:pop>
      </me:population>
      <me:population time="7.94328" logTime="0.9">
        <me:pop ref="CH2OO.log">4.18609e-40</me:pop>
        <me:pop ref="APC">1.29531e-33</me:pop>
        <me:pop ref="Altamine1">6.17358e-24</me:pop>
        <me:pop ref="RC1.log">9.51886e-46</me:pop>
        <me:pop ref="Ring1.log">1.23804e-07</me:pop>
        <me:pop ref="Formamide1">0.454962</me:pop>
        <me:pop ref="Formaldehyde.log">0.545038</me:pop>
      </me:population>
      <me:population time="10" logTime="1">
        <me:pop ref="CH2OO.log">4.18609e-40</me:pop>
        <me:pop ref="APC">1.29531e-33</me:pop>
        <me:pop ref="Altamine1">6.17358e-24</me:pop>
        <me:pop ref="RC1.log">9.51886e-46</me:pop>
        <me:pop ref="Ring1.log">1.23804e-07</me:pop>
        <me:pop ref="Formamide1">0.454962</me:pop>
        <me:pop ref="Formaldehyde.log">0.545038</me:pop>
      </me:population>
      <me:population time="12.5893" logTime="1.1">
        <me:pop ref="CH2OO.log">4.18609e-40</me:pop>
        <me:pop ref="APC">1.29531e-33</me:pop>
        <me:pop ref="Altamine1">6.17358e-24</me:pop>
        <me:pop ref="RC1.log">9.51886e-46</me:pop>
        <me:pop ref="Ring1.log">1.23804e-07</me:pop>
        <me:pop ref="Formamide1">0.454962</me:pop>
        <me:pop ref="Formaldehyde.log">0.545038</me:pop>
      </me:population>
      <me:population time="15.8489" logTime="1.2">
        <me:pop ref="CH2OO.log">4.18609e-40</me:pop>
        <me:pop ref="APC">1.29531e-33</me:pop>
        <me:pop ref="Altamine1">6.17358e-24</me:pop>
        <me:pop ref="RC1.log">9.51886e-46</me:pop>
        <me:pop ref="Ring1.log">1.23804e-07</me:pop>
        <me:pop ref="Formamide1">0.454962</me:pop>
        <me:pop ref="Formaldehyde.log">0.545038</me:pop>
      </me:population>
      <me:population time="19.9526" logTime="1.3">
        <me:pop ref="CH2OO.log">4.18609e-40</me:pop>
        <me:pop ref="APC">1.29531e-33</me:pop>
        <me:pop ref="Altamine1">6.17358e-24</me:pop>
        <me:pop ref="RC1.log">9.51886e-46</me:pop>
        <me:pop ref="Ring1.log">1.23804e-07</me:pop>
        <me:pop ref="Formamide1">0.454962</me:pop>
        <me:pop ref="Formaldehyde.log">0.545038</me:pop>
      </me:population>
      <me:population time="25.1189" logTime="1.4">
        <me:pop ref="CH2OO.log">4.18609e-40</me:pop>
        <me:pop ref="APC">1.29531e-33</me:pop>
        <me:pop ref="Altamine1">6.17358e-24</me:pop>
        <me:pop ref="RC1.log">9.51886e-46</me:pop>
        <me:pop ref="Ring1.log">1.23804e-07</me:pop>
        <me:pop ref="Formamide1">0.454962</me:pop>
        <me:pop ref="Formaldehyde.log">0.545038</me:pop>
      </me:population>
      <me:population time="31.6228" logTime="1.5">
        <me:pop ref="CH2OO.log">4.18609e-40</me:pop>
        <me:pop ref="APC">1.29531e-33</me:pop>
        <me:pop ref="Altamine1">6.17358e-24</me:pop>
        <me:pop ref="RC1.log">9.51886e-46</me:pop>
        <me:pop ref="Ring1.log">1.23804e-07</me:pop>
        <me:pop ref="Formamide1">0.454962</me:pop>
        <me:pop ref="Formaldehyde.log">0.545038</me:pop>
      </me:population>
      <me:population time="39.8107" logTime="1.6">
        <me:pop ref="CH2OO.log">4.18609e-40</me:pop>
        <me:pop ref="APC">1.29531e-33</me:pop>
        <me:pop ref="Altamine1">6.17358e-24</me:pop>
        <me:pop ref="RC1.log">9.51886e-46</me:pop>
        <me:pop ref="Ring1.log">1.23804e-07</me:pop>
        <me:pop ref="Formamide1">0.454962</me:pop>
        <me:pop ref="Formaldehyde.log">0.545038</me:pop>
      </me:population>
      <me:population time="50.1187" logTime="1.7">
        <me:pop ref="CH2OO.log">4.18609e-40</me:pop>
        <me:pop ref="APC">1.29531e-33</me:pop>
        <me:pop ref="Altamine1">6.17358e-24</me:pop>
        <me:pop ref="RC1.log">9.51886e-46</me:pop>
        <me:pop ref="Ring1.log">1.23804e-07</me:pop>
        <me:pop ref="Formamide1">0.454962</me:pop>
        <me:pop ref="Formaldehyde.log">0.545038</me:pop>
      </me:population>
      <me:population time="63.0957" logTime="1.8">
        <me:pop ref="CH2OO.log">4.18609e-40</me:pop>
        <me:pop ref="APC">1.29531e-33</me:pop>
        <me:pop ref="Altamine1">6.17358e-24</me:pop>
        <me:pop ref="RC1.log">9.51886e-46</me:pop>
        <me:pop ref="Ring1.log">1.23804e-07</me:pop>
        <me:pop ref="Formamide1">0.454962</me:pop>
        <me:pop ref="Formaldehyde.log">0.545038</me:pop>
      </me:population>
      <me:population time="79.4328" logTime="1.9">
        <me:pop ref="CH2OO.log">4.18609e-40</me:pop>
        <me:pop ref="APC">1.29531e-33</me:pop>
        <me:pop ref="Altamine1">6.17358e-24</me:pop>
        <me:pop ref="RC1.log">9.51886e-46</me:pop>
        <me:pop ref="Ring1.log">1.23804e-07</me:pop>
        <me:pop ref="Formamide1">0.454962</me:pop>
        <me:pop ref="Formaldehyde.log">0.545038</me:pop>
      </me:population>
      <me:population time="100" logTime="2">
        <me:pop ref="CH2OO.log">4.18609e-40</me:pop>
        <me:pop ref="APC">1.29531e-33</me:pop>
        <me:pop ref="Altamine1">6.17358e-24</me:pop>
        <me:pop ref="RC1.log">9.51886e-46</me:pop>
        <me:pop ref="Ring1.log">1.23804e-07</me:pop>
        <me:pop ref="Formamide1">0.454962</me:pop>
        <me:pop ref="Formaldehyde.log">0.545038</me:pop>
      </me:population>
      <me:population time="125.893" logTime="2.1">
        <me:pop ref="CH2OO.log">4.18609e-40</me:pop>
        <me:pop ref="APC">1.29531e-33</me:pop>
        <me:pop ref="Altamine1">6.17358e-24</me:pop>
        <me:pop ref="RC1.log">9.51886e-46</me:pop>
        <me:pop ref="Ring1.log">1.23804e-07</me:pop>
        <me:pop ref="Formamide1">0.454962</me:pop>
        <me:pop ref="Formaldehyde.log">0.545038</me:pop>
      </me:population>
      <me:population time="158.489" logTime="2.2">
        <me:pop ref="CH2OO.log">4.18609e-40</me:pop>
        <me:pop ref="APC">1.29531e-33</me:pop>
        <me:pop ref="Altamine1">6.17358e-24</me:pop>
        <me:pop ref="RC1.log">9.51886e-46</me:pop>
        <me:pop ref="Ring1.log">1.23804e-07</me:pop>
        <me:pop ref="Formamide1">0.454962</me:pop>
        <me:pop ref="Formaldehyde.log">0.545038</me:pop>
      </me:population>
      <me:population time="199.526" logTime="2.3">
        <me:pop ref="CH2OO.log">4.18609e-40</me:pop>
        <me:pop ref="APC">1.29531e-33</me:pop>
        <me:pop ref="Altamine1">6.17358e-24</me:pop>
        <me:pop ref="RC1.log">9.51886e-46</me:pop>
        <me:pop ref="Ring1.log">1.23804e-07</me:pop>
        <me:pop ref="Formamide1">0.454962</me:pop>
        <me:pop ref="Formaldehyde.log">0.545038</me:pop>
      </me:population>
      <me:population time="251.189" logTime="2.4">
        <me:pop ref="CH2OO.log">4.18609e-40</me:pop>
        <me:pop ref="APC">1.29531e-33</me:pop>
        <me:pop ref="Altamine1">6.17358e-24</me:pop>
        <me:pop ref="RC1.log">9.51886e-46</me:pop>
        <me:pop ref="Ring1.log">1.23804e-07</me:pop>
        <me:pop ref="Formamide1">0.454962</me:pop>
        <me:pop ref="Formaldehyde.log">0.545038</me:pop>
      </me:population>
      <me:population time="316.228" logTime="2.5">
        <me:pop ref="CH2OO.log">4.18609e-40</me:pop>
        <me:pop ref="APC">1.29531e-33</me:pop>
        <me:pop ref="Altamine1">6.17358e-24</me:pop>
        <me:pop ref="RC1.log">9.51886e-46</me:pop>
        <me:pop ref="Ring1.log">1.23804e-07</me:pop>
        <me:pop ref="Formamide1">0.454962</me:pop>
        <me:pop ref="Formaldehyde.log">0.545038</me:pop>
      </me:population>
      <me:population time="398.107" logTime="2.6">
        <me:pop ref="CH2OO.log">4.18609e-40</me:pop>
        <me:pop ref="APC">1.29531e-33</me:pop>
        <me:pop ref="Altamine1">6.17358e-24</me:pop>
        <me:pop ref="RC1.log">9.51886e-46</me:pop>
        <me:pop ref="Ring1.log">1.23804e-07</me:pop>
        <me:pop ref="Formamide1">0.454962</me:pop>
        <me:pop ref="Formaldehyde.log">0.545038</me:pop>
      </me:population>
      <me:population time="501.187" logTime="2.7">
        <me:pop ref="CH2OO.log">4.18609e-40</me:pop>
        <me:pop ref="APC">1.29531e-33</me:pop>
        <me:pop ref="Altamine1">6.17359e-24</me:pop>
        <me:pop ref="RC1.log">9.51886e-46</me:pop>
        <me:pop ref="Ring1.log">1.23804e-07</me:pop>
        <me:pop ref="Formamide1">0.454962</me:pop>
        <me:pop ref="Formaldehyde.log">0.545038</me:pop>
      </me:population>
      <me:population time="630.957" logTime="2.8">
        <me:pop ref="CH2OO.log">4.18609e-40</me:pop>
        <me:pop ref="APC">1.29531e-33</me:pop>
        <me:pop ref="Altamine1">6.17359e-24</me:pop>
        <me:pop ref="RC1.log">9.51886e-46</me:pop>
        <me:pop ref="Ring1.log">1.23804e-07</me:pop>
        <me:pop ref="Formamide1">0.454962</me:pop>
        <me:pop ref="Formaldehyde.log">0.545038</me:pop>
      </me:population>
      <me:population time="794.328" logTime="2.9">
        <me:pop ref="CH2OO.log">4.18609e-40</me:pop>
        <me:pop ref="APC">1.29531e-33</me:pop>
        <me:pop ref="Altamine1">6.17359e-24</me:pop>
        <me:pop ref="RC1.log">9.51885e-46</me:pop>
        <me:pop ref="Ring1.log">1.23804e-07</me:pop>
        <me:pop ref="Formamide1">0.454962</me:pop>
        <me:pop ref="Formaldehyde.log">0.545038</me:pop>
      </me:population>
      <me:population time="1000" logTime="3">
        <me:pop ref="CH2OO.log">4.18609e-40</me:pop>
        <me:pop ref="APC">1.29531e-33</me:pop>
        <me:pop ref="Altamine1">6.17359e-24</me:pop>
        <me:pop ref="RC1.log">9.51885e-46</me:pop>
        <me:pop ref="Ring1.log">1.23804e-07</me:pop>
        <me:pop ref="Formamide1">0.454962</me:pop>
        <me:pop ref="Formaldehyde.log">0.545038</me:pop>
      </me:population>
      <me:population time="1258.93" logTime="3.1">
        <me:pop ref="CH2OO.log">4.18609e-40</me:pop>
        <me:pop ref="APC">1.29531e-33</me:pop>
        <me:pop ref="Altamine1">6.17359e-24</me:pop>
        <me:pop ref="RC1.log">9.51885e-46</me:pop>
        <me:pop ref="Ring1.log">1.23804e-07</me:pop>
        <me:pop ref="Formamide1">0.454962</me:pop>
        <me:pop ref="Formaldehyde.log">0.545038</me:pop>
      </me:population>
      <me:population time="1584.89" logTime="3.2">
        <me:pop ref="CH2OO.log">4.18609e-40</me:pop>
        <me:pop ref="APC">1.29531e-33</me:pop>
        <me:pop ref="Altamine1">6.17359e-24</me:pop>
        <me:pop ref="RC1.log">9.51885e-46</me:pop>
        <me:pop ref="Ring1.log">1.23804e-07</me:pop>
        <me:pop ref="Formamide1">0.454962</me:pop>
        <me:pop ref="Formaldehyde.log">0.545038</me:pop>
      </me:population>
      <me:population time="1995.26" logTime="3.3">
        <me:pop ref="CH2OO.log">4.18609e-40</me:pop>
        <me:pop ref="APC">1.29531e-33</me:pop>
        <me:pop ref="Altamine1">6.17359e-24</me:pop>
        <me:pop ref="RC1.log">9.51885e-46</me:pop>
        <me:pop ref="Ring1.log">1.23804e-07</me:pop>
        <me:pop ref="Formamide1">0.454962</me:pop>
        <me:pop ref="Formaldehyde.log">0.545038</me:pop>
      </me:population>
      <me:population time="2511.89" logTime="3.4">
        <me:pop ref="CH2OO.log">4.18609e-40</me:pop>
        <me:pop ref="APC">1.29531e-33</me:pop>
        <me:pop ref="Altamine1">6.17359e-24</me:pop>
        <me:pop ref="RC1.log">9.51885e-46</me:pop>
        <me:pop ref="Ring1.log">1.23804e-07</me:pop>
        <me:pop ref="Formamide1">0.454962</me:pop>
        <me:pop ref="Formaldehyde.log">0.545038</me:pop>
      </me:population>
      <me:population time="3162.28" logTime="3.5">
        <me:pop ref="CH2OO.log">4.18608e-40</me:pop>
        <me:pop ref="APC">1.29531e-33</me:pop>
        <me:pop ref="Altamine1">6.17359e-24</me:pop>
        <me:pop ref="RC1.log">9.51885e-46</me:pop>
        <me:pop ref="Ring1.log">1.23804e-07</me:pop>
        <me:pop ref="Formamide1">0.454962</me:pop>
        <me:pop ref="Formaldehyde.log">0.545038</me:pop>
      </me:population>
      <me:population time="3981.07" logTime="3.6">
        <me:pop ref="CH2OO.log">4.18608e-40</me:pop>
        <me:pop ref="APC">1.29531e-33</me:pop>
        <me:pop ref="Altamine1">6.17359e-24</me:pop>
        <me:pop ref="RC1.log">9.51884e-46</me:pop>
        <me:pop ref="Ring1.log">1.23804e-07</me:pop>
        <me:pop ref="Formamide1">0.454962</me:pop>
        <me:pop ref="Formaldehyde.log">0.545038</me:pop>
      </me:population>
      <me:population time="5011.87" logTime="3.7">
        <me:pop ref="CH2OO.log">4.18608e-40</me:pop>
        <me:pop ref="APC">1.29531e-33</me:pop>
        <me:pop ref="Altamine1">6.17359e-24</me:pop>
        <me:pop ref="RC1.log">9.51884e-46</me:pop>
        <me:pop ref="Ring1.log">1.23804e-07</me:pop>
        <me:pop ref="Formamide1">0.454962</me:pop>
        <me:pop ref="Formaldehyde.log">0.545038</me:pop>
      </me:population>
      <me:population time="6309.57" logTime="3.8">
        <me:pop ref="CH2OO.log">4.18608e-40</me:pop>
        <me:pop ref="APC">1.29531e-33</me:pop>
        <me:pop ref="Altamine1">6.1736e-24</me:pop>
        <me:pop ref="RC1.log">9.51883e-46</me:pop>
        <me:pop ref="Ring1.log">1.23804e-07</me:pop>
        <me:pop ref="Formamide1">0.454962</me:pop>
        <me:pop ref="Formaldehyde.log">0.545038</me:pop>
      </me:population>
      <me:population time="7943.28" logTime="3.9">
        <me:pop ref="CH2OO.log">4.18608e-40</me:pop>
        <me:pop ref="APC">1.29531e-33</me:pop>
        <me:pop ref="Altamine1">6.1736e-24</me:pop>
        <me:pop ref="RC1.log">9.51883e-46</me:pop>
        <me:pop ref="Ring1.log">1.23804e-07</me:pop>
        <me:pop ref="Formamide1">0.454962</me:pop>
        <me:pop ref="Formaldehyde.log">0.545038</me:pop>
      </me:population>
      <me:population time="10000" logTime="4">
        <me:pop ref="CH2OO.log">4.18607e-40</me:pop>
        <me:pop ref="APC">1.29531e-33</me:pop>
        <me:pop ref="Altamine1">6.17361e-24</me:pop>
        <me:pop ref="RC1.log">9.51882e-46</me:pop>
        <me:pop ref="Ring1.log">1.23804e-07</me:pop>
        <me:pop ref="Formamide1">0.454962</me:pop>
        <me:pop ref="Formaldehyde.log">0.545038</me:pop>
      </me:population>
      <me:population time="12589.3" logTime="4.1">
        <me:pop ref="CH2OO.log">4.18607e-40</me:pop>
        <me:pop ref="APC">1.29531e-33</me:pop>
        <me:pop ref="Altamine1">6.17361e-24</me:pop>
        <me:pop ref="RC1.log">9.51881e-46</me:pop>
        <me:pop ref="Ring1.log">1.23804e-07</me:pop>
        <me:pop ref="Formamide1">0.454962</me:pop>
        <me:pop ref="Formaldehyde.log">0.545038</me:pop>
      </me:population>
      <me:population time="15848.9" logTime="4.2">
        <me:pop ref="CH2OO.log">4.18606e-40</me:pop>
        <me:pop ref="APC">1.29531e-33</me:pop>
        <me:pop ref="Altamine1">6.17362e-24</me:pop>
        <me:pop ref="RC1.log">9.5188e-46</me:pop>
        <me:pop ref="Ring1.log">1.23804e-07</me:pop>
        <me:pop ref="Formamide1">0.454962</me:pop>
        <me:pop ref="Formaldehyde.log">0.545038</me:pop>
      </me:population>
      <me:population time="19952.6" logTime="4.3">
        <me:pop ref="CH2OO.log">4.18606e-40</me:pop>
        <me:pop ref="APC">1.2953e-33</me:pop>
        <me:pop ref="Altamine1">6.17363e-24</me:pop>
        <me:pop ref="RC1.log">9.51878e-46</me:pop>
        <me:pop ref="Ring1.log">1.23804e-07</me:pop>
        <me:pop ref="Formamide1">0.454962</me:pop>
        <me:pop ref="Formaldehyde.log">0.545038</me:pop>
      </me:population>
      <me:population time="25118.9" logTime="4.4">
        <me:pop ref="CH2OO.log">4.18605e-40</me:pop>
        <me:pop ref="APC">1.2953e-33</me:pop>
        <me:pop ref="Altamine1">6.17364e-24</me:pop>
        <me:pop ref="RC1.log">9.51876e-46</me:pop>
        <me:pop ref="Ring1.log">1.23803e-07</me:pop>
        <me:pop ref="Formamide1">0.454962</me:pop>
        <me:pop ref="Formaldehyde.log">0.545038</me:pop>
      </me:population>
      <me:population time="31622.8" logTime="4.5">
        <me:pop ref="CH2OO.log">4.18604e-40</me:pop>
        <me:pop ref="APC">1.2953e-33</me:pop>
        <me:pop ref="Altamine1">6.17365e-24</me:pop>
        <me:pop ref="RC1.log">9.51874e-46</me:pop>
        <me:pop ref="Ring1.log">1.23803e-07</me:pop>
        <me:pop ref="Formamide1">0.454962</me:pop>
        <me:pop ref="Formaldehyde.log">0.545038</me:pop>
      </me:population>
      <me:population time="39810.7" logTime="4.6">
        <me:pop ref="CH2OO.log">4.18602e-40</me:pop>
        <me:pop ref="APC">1.29529e-33</me:pop>
        <me:pop ref="Altamine1">6.17367e-24</me:pop>
        <me:pop ref="RC1.log">9.51871e-46</me:pop>
        <me:pop ref="Ring1.log">1.23803e-07</me:pop>
        <me:pop ref="Formamide1">0.454962</me:pop>
        <me:pop ref="Formaldehyde.log">0.545038</me:pop>
      </me:population>
      <me:population time="50118.7" logTime="4.7">
        <me:pop ref="CH2OO.log">4.18601e-40</me:pop>
        <me:pop ref="APC">1.29529e-33</me:pop>
        <me:pop ref="Altamine1">6.17369e-24</me:pop>
        <me:pop ref="RC1.log">9.51867e-46</me:pop>
        <me:pop ref="Ring1.log">1.23802e-07</me:pop>
        <me:pop ref="Formamide1">0.454962</me:pop>
        <me:pop ref="Formaldehyde.log">0.545038</me:pop>
      </me:population>
      <me:population time="63095.7" logTime="4.8">
        <me:pop ref="CH2OO.log">4.18599e-40</me:pop>
        <me:pop ref="APC">1.29528e-33</me:pop>
        <me:pop ref="Altamine1">6.17372e-24</me:pop>
        <me:pop ref="RC1.log">9.51862e-46</me:pop>
        <me:pop ref="Ring1.log">1.23801e-07</me:pop>
        <me:pop ref="Formamide1">0.454962</me:pop>
        <me:pop ref="Formaldehyde.log">0.545038</me:pop>
      </me:population>
      <me:population time="79432.8" logTime="4.9">
        <me:pop ref="CH2OO.log">4.18596e-40</me:pop>
        <me:pop ref="APC">1.29527e-33</me:pop>
        <me:pop ref="Altamine1">6.17375e-24</me:pop>
        <me:pop ref="RC1.log">9.51856e-46</me:pop>
        <me:pop ref="Ring1.log">1.23801e-07</me:pop>
        <me:pop ref="Formamide1">0.454962</me:pop>
        <me:pop ref="Formaldehyde.log">0.545038</me:pop>
      </me:population>
      <me:population time="100000" logTime="5">
        <me:pop ref="CH2OO.log">4.18593e-40</me:pop>
        <me:pop ref="APC">1.29526e-33</me:pop>
        <me:pop ref="Altamine1">6.1738e-24</me:pop>
        <me:pop ref="RC1.log">9.51848e-46</me:pop>
        <me:pop ref="Ring1.log">1.238e-07</me:pop>
        <me:pop ref="Formamide1">0.454962</me:pop>
        <me:pop ref="Formaldehyde.log">0.545038</me:pop>
      </me:population>
    </me:populationList>
    <me:rateList T="298.15" conc="3.2388e+18" bathGas="N2" units="s-1">
      <me:warning> WARNING: Chemically significant eigenvalues (CSE) not well separated from internal energy relaxation eigenvals (IEREs).  The last CSE = -3.28588e+07 and the first IERE = -1.27171e+08 (last CSE)/(first IERE) ratio = 0.258383, which is less than an order of magnitude  Results obtained from Bartis Widom eigenvalue-vector analysis may be unreliable </me:warning>
      <me:firstOrderLoss ref="APC">-3.28588e+07</me:firstOrderLoss>
      <me:firstOrderLoss ref="Altamine1">-3.40758e-17</me:firstOrderLoss>
      <me:firstOrderLoss ref="CH2OO.log">-69.2418</me:firstOrderLoss>
      <me:firstOrderLoss ref="RC1.log">-1.67101e+07</me:firstOrderLoss>
      <me:firstOrderLoss ref="Ring1.log">-3.93696e-10</me:firstOrderLoss>
      <me:firstOrderRate fromRef="APC" toRef="Altamine1" reactionType="isomerization">7.94422e-15</me:firstOrderRate>
      <me:firstOrderRate fromRef="APC" toRef="CH2OO.log" reactionType="isomerization">1.85743e-85</me:firstOrderRate>
      <me:firstOrderRate fromRef="APC" toRef="RC1.log" reactionType="isomerization">4.81971e-87</me:firstOrderRate>
      <me:firstOrderRate fromRef="APC" toRef="Ring1.log" reactionType="isomerization">7.98748e-71</me:firstOrderRate>
      <me:firstOrderRate fromRef="Altamine1" toRef="APC" reactionType="isomerization">2.50857e-22</me:firstOrderRate>
      <me:firstOrderRate fromRef="Altamine1" toRef="CH2OO.log" reactionType="isomerization">-2.54335e-103</me:firstOrderRate>
      <me:firstOrderRate fromRef="Altamine1" toRef="RC1.log" reactionType="isomerization">2.76217e-103</me:firstOrderRate>
      <me:firstOrderRate fromRef="Altamine1" toRef="Ring1.log" reactionType="isomerization">1.25094e-85</me:firstOrderRate>
      <me:firstOrderRate fromRef="CH2OO.log" toRef="APC" reactionType="isomerization">2.92724e-08</me:firstOrderRate>
      <me:firstOrderRate fromRef="CH2OO.log" toRef="Altamine1" reactionType="isomerization">-1.26933e-18</me:firstOrderRate>
      <me:firstOrderRate fromRef="CH2OO.log" toRef="RC1.log" reactionType="isomerization">25.7247</me:firstOrderRate>
      <me:firstOrderRate fromRef="CH2OO.log" toRef="Ring1.log" reactionType="isomerization">4.23989e-06</me:firstOrderRate>
      <me:firstOrderRate fromRef="RC1.log" toRef="APC" reactionType="isomerization">0.000454409</me:firstOrderRate>
      <me:firstOrderRate fromRef="RC1.log" toRef="Altamine1" reactionType="isomerization">8.24711e-13</me:firstOrderRate>
      <me:firstOrderRate fromRef="RC1.log" toRef="CH2OO.log" reactionType="isomerization">1.53897e+07</me:firstOrderRate>
      <me:firstOrderRate fromRef="RC1.log" toRef="Ring1.log" reactionType="isomerization">0.909005</me:firstOrderRate>
      <me:firstOrderRate fromRef="Ring1.log" toRef="APC" reactionType="isomerization">3.43787e-19</me:firstOrderRate>
      <me:firstOrderRate fromRef="Ring1.log" toRef="Altamine1" reactionType="isomerization">1.70508e-26</me:firstOrderRate>
      <me:firstOrderRate fromRef="Ring1.log" toRef="CH2OO.log" reactionType="isomerization">1.15795e-31</me:firstOrderRate>
      <me:firstOrderRate fromRef="Ring1.log" toRef="RC1.log" reactionType="isomerization">4.14974e-32</me:firstOrderRate>
      <me:firstOrderRate fromRef="APC" toRef="Formamide1+CO" reactionType="irreversible">3.18291e+07</me:firstOrderRate>
      <me:firstOrderRate fromRef="Altamine1" toRef="Formamide1+CO" reactionType="irreversible">3.40194e-17</me:firstOrderRate>
      <me:firstOrderRate fromRef="CH2OO.log" toRef="Formamide1+CO" reactionType="irreversible">19.7812</me:firstOrderRate>
      <me:firstOrderRate fromRef="RC1.log" toRef="Formamide1+CO" reactionType="irreversible">619991</me:firstOrderRate>
      <me:firstOrderRate fromRef="Ring1.log" toRef="Formamide1+CO" reactionType="irreversible">2.49812e-10</me:firstOrderRate>
      <me:firstOrderRate fromRef="APC" toRef="Formaldehyde.log+IsoC1.log" reactionType="irreversible">5.64489e-88</me:firstOrderRate>
      <me:firstOrderRate fromRef="Altamine1" toRef="Formaldehyde.log+IsoC1.log" reactionType="irreversible">2.72406e-88</me:firstOrderRate>
      <me:firstOrderRate fromRef="CH2OO.log" toRef="Formaldehyde.log+IsoC1.log" reactionType="irreversible">23.7333</me:firstOrderRate>
      <me:firstOrderRate fromRef="RC1.log" toRef="Formaldehyde.log+IsoC1.log" reactionType="irreversible">719518</me:firstOrderRate>
      <me:firstOrderRate fromRef="Ring1.log" toRef="Formaldehyde.log+IsoC1.log" reactionType="irreversible">1.43848e-10</me:firstOrderRate>
    </me:rateList>
    <me:eigenvalueList number="3226" selection="12">
      <me:eigenvalue>-5.12197e+08</me:eigenvalue>
      <me:eigenvalue>-4.60061e+08</me:eigenvalue>
      <me:eigenvalue>-4.13243e+08</me:eigenvalue>
      <me:eigenvalue>-3.73333e+08</me:eigenvalue>
      <me:eigenvalue>-3.4165e+08</me:eigenvalue>
      <me:eigenvalue>-3.10453e+08</me:eigenvalue>
      <me:eigenvalue>-2.54342e+08</me:eigenvalue>
      <me:eigenvalue>-6.44119e+07</me:eigenvalue>
      <me:eigenvalue>-3.23306e+07</me:eigenvalue>
      <me:eigenvalue>-45.77</me:eigenvalue>
      <me:eigenvalue>-4.02114e-10</me:eigenvalue>
      <me:eigenvalue>-3.40773e-17</me:eigenvalue>
    </me:eigenvalueList>
    <me:populationList T="298.15" conc="6.47761e+18">
      <me:population time="1e-10" logTime="-10">
        <me:pop ref="CH2OO.log">1</me:pop>
        <me:pop ref="APC">7.32203e-16</me:pop>
        <me:pop ref="Altamine1">2.38719e-11</me:pop>
        <me:pop ref="RC1.log">9.90784e-08</me:pop>
        <me:pop ref="Ring1.log">1.6257e-09</me:pop>
        <me:pop ref="Formamide1">1.12319e-09</me:pop>
        <me:pop ref="Formaldehyde.log">1.3569e-09</me:pop>
      </me:population>
      <me:population time="1.25893e-10" logTime="-9.9">
        <me:pop ref="CH2OO.log">1</me:pop>
        <me:pop ref="APC">7.72566e-16</me:pop>
        <me:pop ref="Altamine1">2.52436e-11</me:pop>
        <me:pop ref="RC1.log">1.01025e-07</me:pop>
        <me:pop ref="Ring1.log">1.72821e-09</me:pop>
        <me:pop ref="Formamide1">1.56652e-09</me:pop>
        <me:pop ref="Formaldehyde.log">1.89154e-09</me:pop>
      </me:population>
      <me:population time="1.58489e-10" logTime="-9.8">
        <me:pop ref="CH2OO.log">1</me:pop>
        <me:pop ref="APC">8.01693e-16</me:pop>
        <me:pop ref="Altamine1">2.62444e-11</me:pop>
        <me:pop ref="RC1.log">1.03409e-07</me:pop>
        <me:pop ref="Ring1.log">1.80596e-09</me:pop>
        <me:pop ref="Formamide1">2.15012e-09</me:pop>
        <me:pop ref="Formaldehyde.log">2.59427e-09</me:pop>
      </me:population>
      <me:population time="1.99526e-10" logTime="-9.7">
        <me:pop ref="CH2OO.log">1</me:pop>
        <me:pop ref="APC">8.21031e-16</me:pop>
        <me:pop ref="Altamine1">2.69177e-11</me:pop>
        <me:pop ref="RC1.log">1.0634e-07</me:pop>
        <me:pop ref="Ring1.log">1.86087e-09</me:pop>
        <me:pop ref="Formamide1">2.90708e-09</me:pop>
        <me:pop ref="Formaldehyde.log">3.50474e-09</me:pop>
      </me:population>
      <me:population time="2.51189e-10" logTime="-9.6">
        <me:pop ref="CH2OO.log">1</me:pop>
        <me:pop ref="APC">8.33138e-16</me:pop>
        <me:pop ref="Altamine1">2.73462e-11</me:pop>
        <me:pop ref="RC1.log">1.09938e-07</me:pop>
        <me:pop ref="Ring1.log">1.898e-09</me:pop>
        <me:pop ref="Formamide1">3.8781e-09</me:pop>
        <me:pop ref="Formaldehyde.log">4.67177e-09</me:pop>
      </me:population>
      <me:population time="3.16228e-10" logTime="-9.5">
        <me:pop ref="CH2OO.log">1</me:pop>
        <me:pop ref="APC">8.40797e-16</me:pop>
        <me:pop ref="Altamine1">2.76221e-11</me:pop>
        <me:pop ref="RC1.log">1.14337e-07</me:pop>
        <me:pop ref="Ring1.log">1.92358e-09</me:pop>
        <me:pop ref="Formamide1">5.11478e-09</me:pop>
        <me:pop ref="Formaldehyde.log">6.15733e-09</me:pop>
      </me:population>
      <me:population time="3.98107e-10" logTime="-9.4">
        <me:pop ref="CH2OO.log">1</me:pop>
        <me:pop ref="APC">8.46229e-16</me:pop>
        <me:pop ref="Altamine1">2.78208e-11</me:pop>
        <me:pop ref="RC1.log">1.19694e-07</me:pop>
        <me:pop ref="Ring1.log">1.94302e-09</me:pop>
        <me:pop ref="Formamide1">6.6836e-09</me:pop>
        <me:pop ref="Formaldehyde.log">8.04117e-09</me:pop>
      </me:population>
      <me:population time="5.01187e-10" logTime="-9.3">
        <me:pop ref="CH2OO.log">1</me:pop>
        <me:pop ref="APC">8.5076e-16</me:pop>
        <me:pop ref="Altamine1">2.79875e-11</me:pop>
        <me:pop ref="RC1.log">1.26194e-07</me:pop>
        <me:pop ref="Ring1.log">1.95975e-09</me:pop>
        <me:pop ref="Formamide1">8.6702e-09</me:pop>
        <me:pop ref="Formaldehyde.log">1.0426e-08</me:pop>
      </me:population>
      <me:population time="6.30957e-10" logTime="-9.2">
        <me:pop ref="CH2OO.log">1</me:pop>
        <me:pop ref="APC">8.5494e-16</me:pop>
        <me:pop ref="Altamine1">2.81416e-11</me:pop>
        <me:pop ref="RC1.log">1.34054e-07</me:pop>
        <me:pop ref="Ring1.log">1.97527e-09</me:pop>
        <me:pop ref="Formamide1">1.11841e-08</me:pop>
        <me:pop ref="Formaldehyde.log">1.34432e-08</me:pop>
      </me:population>
      <me:population time="7.94328e-10" logTime="-9.1">
        <me:pop ref="CH2OO.log">1</me:pop>
        <me:pop ref="APC">8.58878e-16</me:pop>
        <me:pop ref="Altamine1">2.82867e-11</me:pop>
        <me:pop ref="RC1.log">1.43537e-07</me:pop>
        <me:pop ref="Ring1.log">1.98988e-09</me:pop>
        <me:pop ref="Formamide1">1.4364e-08</me:pop>
        <me:pop ref="Formaldehyde.log">1.7259e-08</me:pop>
      </me:population>
      <me:population time="1e-09" logTime="-9">
        <me:pop ref="CH2OO.log">1</me:pop>
        <me:pop ref="APC">8.62512e-16</me:pop>
        <me:pop ref="Altamine1">2.84206e-11</me:pop>
        <me:pop ref="RC1.log">1.54962e-07</me:pop>
        <me:pop ref="Ring1.log">2.00336e-09</me:pop>
        <me:pop ref="Formamide1">1.83852e-08</me:pop>
        <me:pop ref="Formaldehyde.log">2.20834e-08</me:pop>
      </me:population>
      <me:population time="1.25893e-09" logTime="-8.9">
        <me:pop ref="CH2OO.log">1</me:pop>
        <me:pop ref="APC">8.65766e-16</me:pop>
        <me:pop ref="Altamine1">2.85406e-11</me:pop>
        <me:pop ref="RC1.log">1.68727e-07</me:pop>
        <me:pop ref="Ring1.log">2.01545e-09</me:pop>
        <me:pop ref="Formamide1">2.34679e-08</me:pop>
        <me:pop ref="Formaldehyde.log">2.81805e-08</me:pop>
      </me:population>
      <me:population time="1.58489e-09" logTime="-8.8">
        <me:pop ref="CH2OO.log">1</me:pop>
        <me:pop ref="APC">8.68606e-16</me:pop>
        <me:pop ref="Altamine1">2.86453e-11</me:pop>
        <me:pop ref="RC1.log">1.85325e-07</me:pop>
        <me:pop ref="Ring1.log">2.02601e-09</me:pop>
        <me:pop ref="Formamide1">2.98894e-08</me:pop>
        <me:pop ref="Formaldehyde.log">3.58825e-08</me:pop>
      </me:population>
      <me:population time="1.99526e-09" logTime="-8.7">
        <me:pop ref="CH2OO.log">1</me:pop>
        <me:pop ref="APC">8.7105e-16</me:pop>
        <me:pop ref="Altamine1">2.87353e-11</me:pop>
        <me:pop ref="RC1.log">2.05368e-07</me:pop>
        <me:pop ref="Ring1.log">2.03512e-09</me:pop>
        <me:pop ref="Formamide1">3.79982e-08</me:pop>
        <me:pop ref="Formaldehyde.log">4.56074e-08</me:pop>
      </me:population>
      <me:population time="2.51189e-09" logTime="-8.6">
        <me:pop ref="CH2OO.log">1</me:pop>
        <me:pop ref="APC">8.73156e-16</me:pop>
        <me:pop ref="Altamine1">2.8813e-11</me:pop>
        <me:pop ref="RC1.log">2.29614e-07</me:pop>
        <me:pop ref="Ring1.log">2.04297e-09</me:pop>
        <me:pop ref="Formamide1">4.82333e-08</me:pop>
        <me:pop ref="Formaldehyde.log">5.78813e-08</me:pop>
      </me:population>
      <me:population time="3.16228e-09" logTime="-8.5">
        <me:pop ref="CH2OO.log">1</me:pop>
        <me:pop ref="APC">8.75011e-16</me:pop>
        <me:pop ref="Altamine1">2.88814e-11</me:pop>
        <me:pop ref="RC1.log">2.58987e-07</me:pop>
        <me:pop ref="Ring1.log">2.0499e-09</me:pop>
        <me:pop ref="Formamide1">6.11478e-08</me:pop>
        <me:pop ref="Formaldehyde.log">7.3367e-08</me:pop>
      </me:population>
      <me:population time="3.98107e-09" logTime="-8.4">
        <me:pop ref="CH2OO.log">1</me:pop>
        <me:pop ref="APC">8.76714e-16</me:pop>
        <me:pop ref="Altamine1">2.89441e-11</me:pop>
        <me:pop ref="RC1.log">2.94587e-07</me:pop>
        <me:pop ref="Ring1.log">2.05627e-09</me:pop>
        <me:pop ref="Formamide1">7.74393e-08</me:pop>
        <me:pop ref="Formaldehyde.log">9.29008e-08</me:pop>
      </me:population>
      <me:population time="5.01187e-09" logTime="-8.3">
        <me:pop ref="CH2OO.log">0.999999</me:pop>
        <me:pop ref="APC">8.78378e-16</me:pop>
        <me:pop ref="Altamine1">2.90055e-11</me:pop>
        <me:pop ref="RC1.log">3.37685e-07</me:pop>
        <me:pop ref="Ring1.log">2.0625e-09</me:pop>
        <me:pop ref="Formamide1">9.79884e-08</me:pop>
        <me:pop ref="Formaldehyde.log">1.17538e-07</me:pop>
      </me:population>
      <me:population time="6.30957e-09" logTime="-8.2">
        <me:pop ref="CH2OO.log">0.999999</me:pop>
        <me:pop ref="APC">8.80128e-16</me:pop>
        <me:pop ref="Altamine1">2.90699e-11</me:pop>
        <me:pop ref="RC1.log">3.89664e-07</me:pop>
        <me:pop ref="Ring1.log">2.06906e-09</me:pop>
        <me:pop ref="Formamide1">1.23909e-07</me:pop>
        <me:pop ref="Formaldehyde.log">1.48613e-07</me:pop>
      </me:population>
      <me:population time="7.94328e-09" logTime="-8.1">
        <me:pop ref="CH2OO.log">0.999999</me:pop>
        <me:pop ref="APC">8.8208e-16</me:pop>
        <me:pop ref="Altamine1">2.91418e-11</me:pop>
        <me:pop ref="RC1.log">4.51921e-07</me:pop>
        <me:pop ref="Ring1.log">2.07639e-09</me:pop>
        <me:pop ref="Formamide1">1.56609e-07</me:pop>
        <me:pop ref="Formaldehyde.log">1.87814e-07</me:pop>
      </me:population>
      <me:population time="1e-08" logTime="-8">
        <me:pop ref="CH2OO.log">0.999999</me:pop>
        <me:pop ref="APC">8.8433e-16</me:pop>
        <me:pop ref="Altamine1">2.92247e-11</me:pop>
        <me:pop ref="RC1.log">5.25695e-07</me:pop>
        <me:pop ref="Ring1.log">2.08485e-09</me:pop>
        <me:pop ref="Formamide1">1.97876e-07</me:pop>
        <me:pop ref="Formaldehyde.log">2.37279e-07</me:pop>
      </me:population>
      <me:population time="1.25893e-08" logTime="-7.9">
        <me:pop ref="CH2OO.log">0.999999</me:pop>
        <me:pop ref="APC">8.86936e-16</me:pop>
        <me:pop ref="Altamine1">2.93207e-11</me:pop>
        <me:pop ref="RC1.log">6.11837e-07</me:pop>
        <me:pop ref="Ring1.log">2.09467e-09</me:pop>
        <me:pop ref="Formamide1">2.49972e-07</me:pop>
        <me:pop ref="Formaldehyde.log">2.99719e-07</me:pop>
      </me:population>
      <me:population time="1.58489e-08" logTime="-7.8">
        <me:pop ref="CH2OO.log">0.999999</me:pop>
        <me:pop ref="APC">8.89918e-16</me:pop>
        <me:pop ref="Altamine1">2.94306e-11</me:pop>
        <me:pop ref="RC1.log">7.10512e-07</me:pop>
        <me:pop ref="Ring1.log">2.10592e-09</me:pop>
        <me:pop ref="Formamide1">3.15765e-07</me:pop>
        <me:pop ref="Formaldehyde.log">3.78567e-07</me:pop>
      </me:population>
      <me:population time="1.99526e-08" logTime="-7.7">
        <me:pop ref="CH2OO.log">0.999998</me:pop>
        <me:pop ref="APC">8.9325e-16</me:pop>
        <me:pop ref="Altamine1">2.95533e-11</me:pop>
        <me:pop ref="RC1.log">8.20825e-07</me:pop>
        <me:pop ref="Ring1.log">2.11855e-09</me:pop>
        <me:pop ref="Formamide1">3.98892e-07</me:pop>
        <me:pop ref="Formaldehyde.log">4.78177e-07</me:pop>
      </me:population>
      <me:population time="2.51189e-08" logTime="-7.6">
        <me:pop ref="CH2OO.log">0.999998</me:pop>
        <me:pop ref="APC">8.96863e-16</me:pop>
        <me:pop ref="Altamine1">2.96864e-11</me:pop>
        <me:pop ref="RC1.log">9.40426e-07</me:pop>
        <me:pop ref="Ring1.log">2.13232e-09</me:pop>
        <me:pop ref="Formamide1">5.03955e-07</me:pop>
        <me:pop ref="Formaldehyde.log">6.04055e-07</me:pop>
      </me:population>
      <me:population time="3.16228e-08" logTime="-7.5">
        <me:pop ref="CH2OO.log">0.999998</me:pop>
        <me:pop ref="APC">9.00631e-16</me:pop>
        <me:pop ref="Altamine1">2.98253e-11</me:pop>
        <me:pop ref="RC1.log">1.06519e-06</me:pop>
        <me:pop ref="Ring1.log">2.14679e-09</me:pop>
        <me:pop ref="Formamide1">6.36771e-07</me:pop>
        <me:pop ref="Formaldehyde.log">7.63165e-07</me:pop>
      </me:population>
      <me:population time="3.98107e-08" logTime="-7.4">
        <me:pop ref="CH2OO.log">0.999997</me:pop>
        <me:pop ref="APC">9.04377e-16</me:pop>
        <me:pop ref="Altamine1">2.99633e-11</me:pop>
        <me:pop ref="RC1.log">1.18919e-06</me:pop>
        <me:pop ref="Ring1.log">2.16134e-09</me:pop>
        <me:pop ref="Formamide1">8.04684e-07</me:pop>
        <me:pop ref="Formaldehyde.log">9.64291e-07</me:pop>
      </me:population>
      <me:population time="5.01187e-08" logTime="-7.3">
        <me:pop ref="CH2OO.log">0.999996</me:pop>
        <me:pop ref="APC">9.07879e-16</me:pop>
        <me:pop ref="Altamine1">3.00923e-11</me:pop>
        <me:pop ref="RC1.log">1.30515e-06</me:pop>
        <me:pop ref="Ring1.log">2.17522e-09</me:pop>
        <me:pop ref="Formamide1">1.01693e-06</me:pop>
        <me:pop ref="Formaldehyde.log">1.21849e-06</me:pop>
      </me:population>
      <me:population time="6.30957e-08" logTime="-7.2">
        <me:pop ref="CH2OO.log">0.999996</me:pop>
        <me:pop ref="APC">9.10914e-16</me:pop>
        <me:pop ref="Altamine1">3.02041e-11</me:pop>
        <me:pop ref="RC1.log">1.40562e-06</me:pop>
        <me:pop ref="Ring1.log">2.18765e-09</me:pop>
        <me:pop ref="Formamide1">1.2851e-06</me:pop>
        <me:pop ref="Formaldehyde.log">1.53964e-06</me:pop>
      </me:population>
      <me:population time="7.94328e-08" logTime="-7.1">
        <me:pop ref="CH2OO.log">0.999995</me:pop>
        <me:pop ref="APC">9.13302e-16</me:pop>
        <me:pop ref="Altamine1">3.02921e-11</me:pop>
        <me:pop ref="RC1.log">1.48469e-06</me:pop>
        <me:pop ref="Ring1.log">2.19805e-09</me:pop>
        <me:pop ref="Formamide1">1.62373e-06</me:pop>
        <me:pop ref="Formaldehyde.log">1.94511e-06</me:pop>
      </me:population>
      <me:population time="1e-07" logTime="-7">
        <me:pop ref="CH2OO.log">0.999994</me:pop>
        <me:pop ref="APC">9.14969e-16</me:pop>
        <me:pop ref="Altamine1">3.03535e-11</me:pop>
        <me:pop ref="RC1.log">1.53989e-06</me:pop>
        <me:pop ref="Ring1.log">2.20623e-09</me:pop>
        <me:pop ref="Formamide1">2.05097e-06</me:pop>
        <me:pop ref="Formaldehyde.log">2.45668e-06</me:pop>
      </me:population>
      <me:population time="1.25893e-07" logTime="-6.9">
        <me:pop ref="CH2OO.log">0.999993</me:pop>
        <me:pop ref="APC">9.15969e-16</me:pop>
        <me:pop ref="Altamine1">3.03903e-11</me:pop>
        <me:pop ref="RC1.log">1.57303e-06</me:pop>
        <me:pop ref="Ring1.log">2.21251e-09</me:pop>
        <me:pop ref="Formamide1">2.58961e-06</me:pop>
        <me:pop ref="Formaldehyde.log">3.1016e-06</me:pop>
      </me:population>
      <me:population time="1.58489e-07" logTime="-6.8">
        <me:pop ref="CH2OO.log">0.999991</me:pop>
        <me:pop ref="APC">9.16465e-16</me:pop>
        <me:pop ref="Altamine1">3.04086e-11</me:pop>
        <me:pop ref="RC1.log">1.58951e-06</me:pop>
        <me:pop ref="Ring1.log">2.21762e-09</me:pop>
        <me:pop ref="Formamide1">3.26825e-06</me:pop>
        <me:pop ref="Formaldehyde.log">3.91414e-06</me:pop>
      </me:population>
      <me:population time="1.99526e-07" logTime="-6.7">
        <me:pop ref="CH2OO.log">0.999989</me:pop>
        <me:pop ref="APC">9.16659e-16</me:pop>
        <me:pop ref="Altamine1">3.04158e-11</me:pop>
        <me:pop ref="RC1.log">1.59599e-06</me:pop>
        <me:pop ref="Ring1.log">2.22246e-09</me:pop>
        <me:pop ref="Formamide1">4.12291e-06</me:pop>
        <me:pop ref="Formaldehyde.log">4.93742e-06</me:pop>
      </me:population>
      <me:population time="2.51189e-07" logTime="-6.6">
        <me:pop ref="CH2OO.log">0.999987</me:pop>
        <me:pop ref="APC">9.16714e-16</me:pop>
        <me:pop ref="Altamine1">3.04178e-11</me:pop>
        <me:pop ref="RC1.log">1.59789e-06</me:pop>
        <me:pop ref="Ring1.log">2.22788e-09</me:pop>
        <me:pop ref="Formamide1">5.199e-06</me:pop>
        <me:pop ref="Formaldehyde.log">6.22581e-06</me:pop>
      </me:population>
      <me:population time="3.16228e-07" logTime="-6.5">
        <me:pop ref="CH2OO.log">0.999984</me:pop>
        <me:pop ref="APC">9.16723e-16</me:pop>
        <me:pop ref="Altamine1">3.04181e-11</me:pop>
        <me:pop ref="RC1.log">1.59827e-06</me:pop>
        <me:pop ref="Ring1.log">2.23447e-09</me:pop>
        <me:pop ref="Formamide1">6.55375e-06</me:pop>
        <me:pop ref="Formaldehyde.log">7.84783e-06</me:pop>
      </me:population>
      <me:population time="3.98107e-07" logTime="-6.4">
        <me:pop ref="CH2OO.log">0.99998</me:pop>
        <me:pop ref="APC">9.16722e-16</me:pop>
        <me:pop ref="Altamine1">3.04181e-11</me:pop>
        <me:pop ref="RC1.log">1.59831e-06</me:pop>
        <me:pop ref="Ring1.log">2.24271e-09</me:pop>
        <me:pop ref="Formamide1">8.25928e-06</me:pop>
        <me:pop ref="Formaldehyde.log">9.88985e-06</me:pop>
      </me:population>
      <me:population time="5.01187e-07" logTime="-6.3">
        <me:pop ref="CH2OO.log">0.999976</me:pop>
        <me:pop ref="APC">9.16717e-16</me:pop>
        <me:pop ref="Altamine1">3.04179e-11</me:pop>
        <me:pop ref="RC1.log">1.59831e-06</me:pop>
        <me:pop ref="Ring1.log">2.25309e-09</me:pop>
        <me:pop ref="Formamide1">1.04064e-05</me:pop>
        <me:pop ref="Formaldehyde.log">1.24606e-05</me:pop>
      </me:population>
      <me:population time="6.30957e-07" logTime="-6.2">
        <me:pop ref="CH2OO.log">0.99997</me:pop>
        <me:pop ref="APC">9.16712e-16</me:pop>
        <me:pop ref="Altamine1">3.04178e-11</me:pop>
        <me:pop ref="RC1.log">1.5983e-06</me:pop>
        <me:pop ref="Ring1.log">2.26615e-09</me:pop>
        <me:pop ref="Formamide1">1.31095e-05</me:pop>
        <me:pop ref="Formaldehyde.log">1.56969e-05</me:pop>
      </me:population>
      <me:population time="7.94328e-07" logTime="-6.1">
        <me:pop ref="CH2OO.log">0.999962</me:pop>
        <me:pop ref="APC">9.16705e-16</me:pop>
        <me:pop ref="Altamine1">3.04175e-11</me:pop>
        <me:pop ref="RC1.log">1.59829e-06</me:pop>
        <me:pop ref="Ring1.log">2.2826e-09</me:pop>
        <me:pop ref="Formamide1">1.65124e-05</me:pop>
        <me:pop ref="Formaldehyde.log">1.97712e-05</me:pop>
      </me:population>
      <me:population time="1e-06" logTime="-6">
        <me:pop ref="CH2OO.log">0.999953</me:pop>
        <me:pop ref="APC">9.16696e-16</me:pop>
        <me:pop ref="Altamine1">3.04172e-11</me:pop>
        <me:pop ref="RC1.log">1.59827e-06</me:pop>
        <me:pop ref="Ring1.log">2.3033e-09</me:pop>
        <me:pop ref="Formamide1">2.07964e-05</me:pop>
        <me:pop ref="Formaldehyde.log">2.49004e-05</me:pop>
      </me:population>
      <me:population time="1.25893e-06" logTime="-5.9">
        <me:pop ref="CH2OO.log">0.999941</me:pop>
        <me:pop ref="APC">9.16685e-16</me:pop>
        <me:pop ref="Altamine1">3.04169e-11</me:pop>
        <me:pop ref="RC1.log">1.59825e-06</me:pop>
        <me:pop ref="Ring1.log">2.32937e-09</me:pop>
        <me:pop ref="Formamide1">2.61896e-05</me:pop>
        <me:pop ref="Formaldehyde.log">3.13576e-05</me:pop>
      </me:population>
      <me:population time="1.58489e-06" logTime="-5.8">
        <me:pop ref="CH2OO.log">0.999926</me:pop>
        <me:pop ref="APC">9.16672e-16</me:pop>
        <me:pop ref="Altamine1">3.04164e-11</me:pop>
        <me:pop ref="RC1.log">1.59823e-06</me:pop>
        <me:pop ref="Ring1.log">2.36218e-09</me:pop>
        <me:pop ref="Formamide1">3.29791e-05</me:pop>
        <me:pop ref="Formaldehyde.log">3.94866e-05</me:pop>
      </me:population>
      <me:population time="1.99526e-06" logTime="-5.7">
        <me:pop ref="CH2OO.log">0.999907</me:pop>
        <me:pop ref="APC">9.16655e-16</me:pop>
        <me:pop ref="Altamine1">3.04159e-11</me:pop>
        <me:pop ref="RC1.log">1.5982e-06</me:pop>
        <me:pop ref="Ring1.log">2.40349e-09</me:pop>
        <me:pop ref="Formamide1">4.15265e-05</me:pop>
        <me:pop ref="Formaldehyde.log">4.97203e-05</me:pop>
      </me:population>
      <me:population time="2.51189e-06" logTime="-5.6">
        <me:pop ref="CH2OO.log">0.999884</me:pop>
        <me:pop ref="APC">9.16633e-16</me:pop>
        <me:pop ref="Altamine1">3.04151e-11</me:pop>
        <me:pop ref="RC1.log">1.59816e-06</me:pop>
        <me:pop ref="Ring1.log">2.45549e-09</me:pop>
        <me:pop ref="Formamide1">5.22867e-05</me:pop>
        <me:pop ref="Formaldehyde.log">6.26034e-05</me:pop>
      </me:population>
      <me:population time="3.16228e-06" logTime="-5.5">
        <me:pop ref="CH2OO.log">0.999854</me:pop>
        <me:pop ref="APC">9.16606e-16</me:pop>
        <me:pop ref="Altamine1">3.04142e-11</me:pop>
        <me:pop ref="RC1.log">1.59811e-06</me:pop>
        <me:pop ref="Ring1.log">2.52096e-09</me:pop>
        <me:pop ref="Formamide1">6.58328e-05</me:pop>
        <me:pop ref="Formaldehyde.log">7.88219e-05</me:pop>
      </me:population>
      <me:population time="3.98107e-06" logTime="-5.4">
        <me:pop ref="CH2OO.log">0.999816</me:pop>
        <me:pop ref="APC">9.16571e-16</me:pop>
        <me:pop ref="Altamine1">3.04131e-11</me:pop>
        <me:pop ref="RC1.log">1.59805e-06</me:pop>
        <me:pop ref="Ring1.log">2.60337e-09</me:pop>
        <me:pop ref="Formamide1">8.28856e-05</me:pop>
        <me:pop ref="Formaldehyde.log">9.92391e-05</me:pop>
      </me:population>
      <me:population time="5.01187e-06" logTime="-5.3">
        <me:pop ref="CH2OO.log">0.999769</me:pop>
        <me:pop ref="APC">9.16528e-16</me:pop>
        <me:pop ref="Altamine1">3.04117e-11</me:pop>
        <me:pop ref="RC1.log">1.59798e-06</me:pop>
        <me:pop ref="Ring1.log">2.70712e-09</me:pop>
        <me:pop ref="Formamide1">0.000104353</me:pop>
        <me:pop ref="Formaldehyde.log">0.000124942</me:pop>
      </me:population>
      <me:population time="6.30957e-06" logTime="-5.2">
        <me:pop ref="CH2OO.log">0.99971</me:pop>
        <me:pop ref="APC">9.16474e-16</me:pop>
        <me:pop ref="Altamine1">3.04099e-11</me:pop>
        <me:pop ref="RC1.log">1.59788e-06</me:pop>
        <me:pop ref="Ring1.log">2.83772e-09</me:pop>
        <me:pop ref="Formamide1">0.000131377</me:pop>
        <me:pop ref="Formaldehyde.log">0.000157298</me:pop>
      </me:population>
      <me:population time="7.94328e-06" logTime="-5.1">
        <me:pop ref="CH2OO.log">0.999635</me:pop>
        <me:pop ref="APC">9.16405e-16</me:pop>
        <me:pop ref="Altamine1">3.04076e-11</me:pop>
        <me:pop ref="RC1.log">1.59776e-06</me:pop>
        <me:pop ref="Ring1.log">3.00213e-09</me:pop>
        <me:pop ref="Formamide1">0.000165397</me:pop>
        <me:pop ref="Formaldehyde.log">0.000198029</me:pop>
      </me:population>
      <me:population time="1e-05" logTime="-5">
        <me:pop ref="CH2OO.log">0.999541</me:pop>
        <me:pop ref="APC">9.16319e-16</me:pop>
        <me:pop ref="Altamine1">3.04047e-11</me:pop>
        <me:pop ref="RC1.log">1.59761e-06</me:pop>
        <me:pop ref="Ring1.log">3.20909e-09</me:pop>
        <me:pop ref="Formamide1">0.000208221</me:pop>
        <me:pop ref="Formaldehyde.log">0.000249302</me:pop>
      </me:population>
      <me:population time="1.25893e-05" logTime="-4.9">
        <me:pop ref="CH2OO.log">0.999422</me:pop>
        <me:pop ref="APC">9.1621e-16</me:pop>
        <me:pop ref="Altamine1">3.04011e-11</me:pop>
        <me:pop ref="RC1.log">1.59742e-06</me:pop>
        <me:pop ref="Ring1.log">3.46962e-09</me:pop>
        <me:pop ref="Formamide1">0.000262128</me:pop>
        <me:pop ref="Formaldehyde.log">0.000313844</me:pop>
      </me:population>
      <me:population time="1.58489e-05" logTime="-4.8">
        <me:pop ref="CH2OO.log">0.999273</me:pop>
        <me:pop ref="APC">9.16074e-16</me:pop>
        <me:pop ref="Altamine1">3.03966e-11</me:pop>
        <me:pop ref="RC1.log">1.59719e-06</me:pop>
        <me:pop ref="Ring1.log">3.79755e-09</me:pop>
        <me:pop ref="Formamide1">0.000329983</me:pop>
        <me:pop ref="Formaldehyde.log">0.000395086</me:pop>
      </me:population>
      <me:population time="1.99526e-05" logTime="-4.7">
        <me:pop ref="CH2OO.log">0.999086</me:pop>
        <me:pop ref="APC">9.15902e-16</me:pop>
        <me:pop ref="Altamine1">3.03909e-11</me:pop>
        <me:pop ref="RC1.log">1.59689e-06</me:pop>
        <me:pop ref="Ring1.log">4.21032e-09</me:pop>
        <me:pop ref="Formamide1">0.000415394</me:pop>
        <me:pop ref="Formaldehyde.log">0.000497347</me:pop>
      </me:population>
      <me:population time="2.51189e-05" logTime="-4.6">
        <me:pop ref="CH2OO.log">0.998849</me:pop>
        <me:pop ref="APC">9.15685e-16</me:pop>
        <me:pop ref="Altamine1">3.03837e-11</me:pop>
        <me:pop ref="RC1.log">1.59651e-06</me:pop>
        <me:pop ref="Ring1.log">4.72987e-09</me:pop>
        <me:pop ref="Formamide1">0.000522896</me:pop>
        <me:pop ref="Formaldehyde.log">0.000626059</me:pop>
      </me:population>
      <me:population time="3.16228e-05" logTime="-4.5">
        <me:pop ref="CH2OO.log">0.998552</me:pop>
        <me:pop ref="APC">9.15412e-16</me:pop>
        <me:pop ref="Altamine1">3.03746e-11</me:pop>
        <me:pop ref="RC1.log">1.59603e-06</me:pop>
        <me:pop ref="Ring1.log">5.38376e-09</me:pop>
        <me:pop ref="Formamide1">0.000658198</me:pop>
        <me:pop ref="Formaldehyde.log">0.000788055</me:pop>
      </me:population>
      <me:population time="3.98107e-05" logTime="-4.4">
        <me:pop ref="CH2OO.log">0.998178</me:pop>
        <me:pop ref="APC">9.15069e-16</me:pop>
        <me:pop ref="Altamine1">3.03633e-11</me:pop>
        <me:pop ref="RC1.log">1.59543e-06</me:pop>
        <me:pop ref="Ring1.log">6.20668e-09</me:pop>
        <me:pop ref="Formamide1">0.000828476</me:pop>
        <me:pop ref="Formaldehyde.log">0.000991926</me:pop>
      </me:population>
      <me:population time="5.01187e-05" logTime="-4.3">
        <me:pop ref="CH2OO.log">0.997707</me:pop>
        <me:pop ref="APC">9.14638e-16</me:pop>
        <me:pop ref="Altamine1">3.03489e-11</me:pop>
        <me:pop ref="RC1.log">1.59468e-06</me:pop>
        <me:pop ref="Ring1.log">7.24224e-09</me:pop>
        <me:pop ref="Formamide1">0.00104275</me:pop>
        <me:pop ref="Formaldehyde.log">0.00124848</me:pop>
      </me:population>
      <me:population time="6.30957e-05" logTime="-4.2">
        <me:pop ref="CH2OO.log">0.997115</me:pop>
        <me:pop ref="APC">9.14095e-16</me:pop>
        <me:pop ref="Altamine1">3.03309e-11</me:pop>
        <me:pop ref="RC1.log">1.59374e-06</me:pop>
        <me:pop ref="Ring1.log">8.54524e-09</me:pop>
        <me:pop ref="Formamide1">0.00131237</me:pop>
        <me:pop ref="Formaldehyde.log">0.00157128</me:pop>
      </me:population>
      <me:population time="7.94328e-05" logTime="-4.1">
        <me:pop ref="CH2OO.log">0.996369</me:pop>
        <me:pop ref="APC">9.13411e-16</me:pop>
        <me:pop ref="Altamine1">3.03083e-11</me:pop>
        <me:pop ref="RC1.log">1.59254e-06</me:pop>
        <me:pop ref="Ring1.log">1.01845e-08</me:pop>
        <me:pop ref="Formamide1">0.00165156</me:pop>
        <me:pop ref="Formaldehyde.log">0.0019774</me:pop>
      </me:population>
      <me:population time="0.0001" logTime="-4">
        <me:pop ref="CH2OO.log">0.995432</me:pop>
        <me:pop ref="APC">9.12552e-16</me:pop>
        <me:pop ref="Altamine1">3.02797e-11</me:pop>
        <me:pop ref="RC1.log">1.59105e-06</me:pop>
        <me:pop ref="Ring1.log">1.22465e-08</me:pop>
        <me:pop ref="Formamide1">0.00207822</me:pop>
        <me:pop ref="Formaldehyde.log">0.00248824</me:pop>
      </me:population>
      <me:population time="0.000125893" logTime="-3.9">
        <me:pop ref="CH2OO.log">0.994253</me:pop>
        <me:pop ref="APC">9.11471e-16</me:pop>
        <me:pop ref="Altamine1">3.02439e-11</me:pop>
        <me:pop ref="RC1.log">1.58916e-06</me:pop>
        <me:pop ref="Ring1.log">1.48396e-08</me:pop>
        <me:pop ref="Formamide1">0.00261479</me:pop>
        <me:pop ref="Formaldehyde.log">0.00313066</me:pop>
      </me:population>
      <me:population time="0.000158489" logTime="-3.8">
        <me:pop ref="CH2OO.log">0.992771</me:pop>
        <me:pop ref="APC">9.10112e-16</me:pop>
        <me:pop ref="Altamine1">3.01988e-11</me:pop>
        <me:pop ref="RC1.log">1.58679e-06</me:pop>
        <me:pop ref="Ring1.log">1.80998e-08</me:pop>
        <me:pop ref="Formamide1">0.00328938</me:pop>
        <me:pop ref="Formaldehyde.log">0.00393834</me:pop>
      </me:population>
      <me:population time="0.000199526" logTime="-3.7">
        <me:pop ref="CH2OO.log">0.990908</me:pop>
        <me:pop ref="APC">9.08404e-16</me:pop>
        <me:pop ref="Altamine1">3.01421e-11</me:pop>
        <me:pop ref="RC1.log">1.58381e-06</me:pop>
        <me:pop ref="Ring1.log">2.21972e-08</me:pop>
        <me:pop ref="Formamide1">0.00413721</me:pop>
        <me:pop ref="Formaldehyde.log">0.00495344</me:pop>
      </me:population>
      <me:population time="0.000251189" logTime="-3.6">
        <me:pop ref="CH2OO.log">0.988567</me:pop>
        <me:pop ref="APC">9.06259e-16</me:pop>
        <me:pop ref="Altamine1">3.00709e-11</me:pop>
        <me:pop ref="RC1.log">1.58007e-06</me:pop>
        <me:pop ref="Ring1.log">2.73447e-08</me:pop>
        <me:pop ref="Formamide1">0.00520231</me:pop>
        <me:pop ref="Formaldehyde.log">0.00622867</me:pop>
      </me:population>
      <me:population time="0.000316228" logTime="-3.5">
        <me:pop ref="CH2OO.log">0.985629</me:pop>
        <me:pop ref="APC">9.03565e-16</me:pop>
        <me:pop ref="Altamine1">2.99815e-11</me:pop>
        <me:pop ref="RC1.log">1.57538e-06</me:pop>
        <me:pop ref="Ring1.log">3.38076e-08</me:pop>
        <me:pop ref="Formamide1">0.00653961</me:pop>
        <me:pop ref="Formaldehyde.log">0.0078298</me:pop>
      </me:population>
      <me:population time="0.000398107" logTime="-3.4">
        <me:pop ref="CH2OO.log">0.981942</me:pop>
        <me:pop ref="APC">9.00185e-16</me:pop>
        <me:pop ref="Altamine1">2.98694e-11</me:pop>
        <me:pop ref="RC1.log">1.56948e-06</me:pop>
        <me:pop ref="Ring1.log">4.19167e-08</me:pop>
        <me:pop ref="Formamide1">0.00821751</me:pop>
        <me:pop ref="Formaldehyde.log">0.00983874</me:pop>
      </me:population>
      <me:population time="0.000501187" logTime="-3.3">
        <me:pop ref="CH2OO.log">0.97732</me:pop>
        <me:pop ref="APC">8.95948e-16</me:pop>
        <me:pop ref="Altamine1">2.97288e-11</me:pop>
        <me:pop ref="RC1.log">1.5621e-06</me:pop>
        <me:pop ref="Ring1.log">5.20822e-08</me:pop>
        <me:pop ref="Formamide1">0.010321</me:pop>
        <me:pop ref="Formaldehyde.log">0.0123572</me:pop>
      </me:population>
      <me:population time="0.000630957" logTime="-3.2">
        <me:pop ref="CH2OO.log">0.971533</me:pop>
        <me:pop ref="APC">8.90643e-16</me:pop>
        <me:pop ref="Altamine1">2.95527e-11</me:pop>
        <me:pop ref="RC1.log">1.55285e-06</me:pop>
        <me:pop ref="Ring1.log">6.48119e-08</me:pop>
        <me:pop ref="Formamide1">0.012955</me:pop>
        <me:pop ref="Formaldehyde.log">0.0155108</me:pop>
      </me:population>
      <me:population time="0.000794328" logTime="-3.1">
        <me:pop ref="CH2OO.log">0.964295</me:pop>
        <me:pop ref="APC">8.84008e-16</me:pop>
        <me:pop ref="Altamine1">2.93326e-11</me:pop>
        <me:pop ref="RC1.log">1.54128e-06</me:pop>
        <me:pop ref="Ring1.log">8.07305e-08</me:pop>
        <me:pop ref="Formamide1">0.0162488</me:pop>
        <me:pop ref="Formaldehyde.log">0.0194545</me:pop>
      </me:population>
      <me:population time="0.001" logTime="-3">
        <me:pop ref="CH2OO.log">0.95526</me:pop>
        <me:pop ref="APC">8.75725e-16</me:pop>
        <me:pop ref="Altamine1">2.90578e-11</me:pop>
        <me:pop ref="RC1.log">1.52684e-06</me:pop>
        <me:pop ref="Ring1.log">1.00602e-07</me:pop>
        <me:pop ref="Formamide1">0.0203606</me:pop>
        <me:pop ref="Formaldehyde.log">0.0243776</me:pop>
      </me:population>
      <me:population time="0.00125893" logTime="-2.9">
        <me:pop ref="CH2OO.log">0.944006</me:pop>
        <me:pop ref="APC">8.65408e-16</me:pop>
        <me:pop ref="Altamine1">2.87154e-11</me:pop>
        <me:pop ref="RC1.log">1.50885e-06</me:pop>
        <me:pop ref="Ring1.log">1.25355e-07</me:pop>
        <me:pop ref="Formamide1">0.0254824</me:pop>
        <me:pop ref="Formaldehyde.log">0.0305098</me:pop>
      </me:population>
      <me:population time="0.00158489" logTime="-2.8">
        <me:pop ref="CH2OO.log">0.930027</me:pop>
        <me:pop ref="APC">8.52592e-16</me:pop>
        <me:pop ref="Altamine1">2.82902e-11</me:pop>
        <me:pop ref="RC1.log">1.48651e-06</me:pop>
        <me:pop ref="Ring1.log">1.56102e-07</me:pop>
        <me:pop ref="Formamide1">0.0318446</me:pop>
        <me:pop ref="Formaldehyde.log">0.0381272</me:pop>
      </me:population>
      <me:population time="0.00199526" logTime="-2.7">
        <me:pop ref="CH2OO.log">0.912721</me:pop>
        <me:pop ref="APC">8.36728e-16</me:pop>
        <me:pop ref="Altamine1">2.77638e-11</me:pop>
        <me:pop ref="RC1.log">1.45885e-06</me:pop>
        <me:pop ref="Ring1.log">1.94164e-07</me:pop>
        <me:pop ref="Formamide1">0.0397203</me:pop>
        <me:pop ref="Formaldehyde.log">0.0475567</me:pop>
      </me:population>
      <me:population time="0.00251189" logTime="-2.6">
        <me:pop ref="CH2OO.log">0.891392</me:pop>
        <me:pop ref="APC">8.17175e-16</me:pop>
        <me:pop ref="Altamine1">2.7115e-11</me:pop>
        <me:pop ref="RC1.log">1.42475e-06</me:pop>
        <me:pop ref="Ring1.log">2.41076e-07</me:pop>
        <me:pop ref="Formamide1">0.0494273</me:pop>
        <me:pop ref="Formaldehyde.log">0.0591787</me:pop>
      </me:population>
      <me:population time="0.00316228" logTime="-2.5">
        <me:pop ref="CH2OO.log">0.865248</me:pop>
        <me:pop ref="APC">7.93207e-16</me:pop>
        <me:pop ref="Altamine1">2.63197e-11</me:pop>
        <me:pop ref="RC1.log">1.38297e-06</me:pop>
        <me:pop ref="Ring1.log">2.98579e-07</me:pop>
        <me:pop ref="Formamide1">0.0613257</me:pop>
        <me:pop ref="Formaldehyde.log">0.0734246</me:pop>
      </me:population>
      <me:population time="0.00398107" logTime="-2.4">
        <me:pop ref="CH2OO.log">0.833422</me:pop>
        <me:pop ref="APC">7.64031e-16</me:pop>
        <me:pop ref="Altamine1">2.53516e-11</me:pop>
        <me:pop ref="RC1.log">1.3321e-06</me:pop>
        <me:pop ref="Ring1.log">3.68579e-07</me:pop>
        <me:pop ref="Formamide1">0.0758099</me:pop>
        <me:pop ref="Formaldehyde.log">0.0907664</me:pop>
      </me:population>
      <me:population time="0.00501187" logTime="-2.3">
        <me:pop ref="CH2OO.log">0.795014</me:pop>
        <me:pop ref="APC">7.28821e-16</me:pop>
        <me:pop ref="Altamine1">2.41833e-11</me:pop>
        <me:pop ref="RC1.log">1.27071e-06</me:pop>
        <me:pop ref="Ring1.log">4.53055e-07</me:pop>
        <me:pop ref="Formamide1">0.0932894</me:pop>
        <me:pop ref="Formaldehyde.log">0.111694</me:pop>
      </me:population>
      <me:population time="0.00630957" logTime="-2.2">
        <me:pop ref="CH2OO.log">0.749169</me:pop>
        <me:pop ref="APC">6.86793e-16</me:pop>
        <me:pop ref="Altamine1">2.27887e-11</me:pop>
        <me:pop ref="RC1.log">1.19743e-06</me:pop>
        <me:pop ref="Ring1.log">5.5389e-07</me:pop>
        <me:pop ref="Formamide1">0.114154</me:pop>
        <me:pop ref="Formaldehyde.log">0.136675</me:pop>
      </me:population>
      <me:population time="0.00794328" logTime="-2.1">
        <me:pop ref="CH2OO.log">0.695193</me:pop>
        <me:pop ref="APC">6.37311e-16</me:pop>
        <me:pop ref="Altamine1">2.11469e-11</me:pop>
        <me:pop ref="RC1.log">1.11116e-06</me:pop>
        <me:pop ref="Ring1.log">6.72607e-07</me:pop>
        <me:pop ref="Formamide1">0.138719</me:pop>
        <me:pop ref="Formaldehyde.log">0.166086</me:pop>
      </me:population>
      <me:population time="0.01" logTime="-2">
        <me:pop ref="CH2OO.log">0.632736</me:pop>
        <me:pop ref="APC">5.80054e-16</me:pop>
        <me:pop ref="Altamine1">1.9247e-11</me:pop>
        <me:pop ref="RC1.log">1.01133e-06</me:pop>
        <me:pop ref="Ring1.log">8.09978e-07</me:pop>
        <me:pop ref="Formamide1">0.167143</me:pop>
        <me:pop ref="Formaldehyde.log">0.200119</me:pop>
      </me:population>
      <me:population time="0.0125893" logTime="-1.9">
        <me:pop ref="CH2OO.log">0.562023</me:pop>
        <me:pop ref="APC">5.15229e-16</me:pop>
        <me:pop ref="Altamine1">1.7096e-11</me:pop>
        <me:pop ref="RC1.log">8.98308e-07</me:pop>
        <me:pop ref="Ring1.log">9.65507e-07</me:pop>
        <me:pop ref="Formamide1">0.199325</me:pop>
        <me:pop ref="Formaldehyde.log">0.23865</me:pop>
      </me:population>
      <me:population time="0.0158489" logTime="-1.8">
        <me:pop ref="CH2OO.log">0.484127</me:pop>
        <me:pop ref="APC">4.43819e-16</me:pop>
        <me:pop ref="Altamine1">1.47265e-11</me:pop>
        <me:pop ref="RC1.log">7.73803e-07</me:pop>
        <me:pop ref="Ring1.log">1.13684e-06</me:pop>
        <me:pop ref="Formamide1">0.234776</me:pop>
        <me:pop ref="Formaldehyde.log">0.281095</me:pop>
      </me:population>
      <me:population time="0.0199526" logTime="-1.7">
        <me:pop ref="CH2OO.log">0.401225</me:pop>
        <me:pop ref="APC">3.67819e-16</me:pop>
        <me:pop ref="Altamine1">1.22047e-11</me:pop>
        <me:pop ref="RC1.log">6.41296e-07</me:pop>
        <me:pop ref="Ring1.log">1.31918e-06</me:pop>
        <me:pop ref="Formamide1">0.272505</me:pop>
        <me:pop ref="Formaldehyde.log">0.326268</me:pop>
      </me:population>
      <me:population time="0.0251189" logTime="-1.6">
        <me:pop ref="CH2OO.log">0.316734</me:pop>
        <me:pop ref="APC">2.90363e-16</me:pop>
        <me:pop ref="Altamine1">9.63464e-12</me:pop>
        <me:pop ref="RC1.log">5.06251e-07</me:pop>
        <me:pop ref="Ring1.log">1.50501e-06</me:pop>
        <me:pop ref="Formamide1">0.310958</me:pop>
        <me:pop ref="Formaldehyde.log">0.372306</me:pop>
      </me:population>
      <me:population time="0.0316228" logTime="-1.5">
        <me:pop ref="CH2OO.log">0.235187</me:pop>
        <me:pop ref="APC">2.15605e-16</me:pop>
        <me:pop ref="Altamine1">7.15407e-12</me:pop>
        <me:pop ref="RC1.log">3.7591e-07</me:pop>
        <me:pop ref="Ring1.log">1.68437e-06</me:pop>
        <me:pop ref="Formamide1">0.348071</me:pop>
        <me:pop ref="Formaldehyde.log">0.416741</me:pop>
      </me:population>
      <me:population time="0.0398107" logTime="-1.4">
        <me:pop ref="CH2OO.log">0.16168</me:pop>
        <me:pop ref="APC">1.48218e-16</me:pop>
        <me:pop ref="Altamine1">4.91808e-12</me:pop>
        <me:pop ref="RC1.log">2.5842e-07</me:pop>
        <me:pop ref="Ring1.log">1.84604e-06</me:pop>
        <me:pop ref="Formamide1">0.381524</me:pop>
        <me:pop ref="Formaldehyde.log">0.456794</me:pop>
      </me:population>
      <me:population time="0.0501187" logTime="-1.3">
        <me:pop ref="CH2OO.log">0.100869</me:pop>
        <me:pop ref="APC">9.24703e-17</me:pop>
        <me:pop ref="Altamine1">3.06829e-12</me:pop>
        <me:pop ref="RC1.log">1.61223e-07</me:pop>
        <me:pop ref="Ring1.log">1.97979e-06</me:pop>
        <me:pop ref="Formamide1">0.409199</me:pop>
        <me:pop ref="Formaldehyde.log">0.48993</me:pop>
      </me:population>
      <me:population time="0.0630957" logTime="-1.2">
        <me:pop ref="CH2OO.log">0.0556934</me:pop>
        <me:pop ref="APC">5.10563e-17</me:pop>
        <me:pop ref="Altamine1">1.69412e-12</me:pop>
        <me:pop ref="RC1.log">8.90173e-08</me:pop>
        <me:pop ref="Ring1.log">2.07915e-06</me:pop>
        <me:pop ref="Formamide1">0.429759</me:pop>
        <me:pop ref="Formaldehyde.log">0.514546</me:pop>
      </me:population>
      <me:population time="0.0794328" logTime="-1.1">
        <me:pop ref="CH2OO.log">0.026367</me:pop>
        <me:pop ref="APC">2.41717e-17</me:pop>
        <me:pop ref="Altamine1">8.02049e-13</me:pop>
        <me:pop ref="RC1.log">4.21436e-08</me:pop>
        <me:pop ref="Ring1.log">2.14366e-06</me:pop>
        <me:pop ref="Formamide1">0.443106</me:pop>
        <me:pop ref="Formaldehyde.log">0.530525</me:pop>
      </me:population>
      <me:population time="0.1" logTime="-1">
        <me:pop ref="CH2OO.log">0.0102857</me:pop>
        <me:pop ref="APC">9.42929e-18</me:pop>
        <me:pop ref="Altamine1">3.12877e-13</me:pop>
        <me:pop ref="RC1.log">1.64401e-08</me:pop>
        <me:pop ref="Ring1.log">2.17903e-06</me:pop>
        <me:pop ref="Formamide1">0.450424</me:pop>
        <me:pop ref="Formaldehyde.log">0.539288</me:pop>
      </me:population>
      <me:population time="0.125893" logTime="-0.9">
        <me:pop ref="CH2OO.log">0.00314449</me:pop>
        <me:pop ref="APC">2.88268e-18</me:pop>
        <me:pop ref="Altamine1">9.56511e-14</me:pop>
        <me:pop ref="RC1.log">5.02598e-09</me:pop>
        <me:pop ref="Ring1.log">2.19473e-06</me:pop>
        <me:pop ref="Formamide1">0.453674</me:pop>
        <me:pop ref="Formaldehyde.log">0.543179</me:pop>
      </me:population>
      <me:population time="0.158489" logTime="-0.8">
        <me:pop ref="CH2OO.log">0.000707297</me:pop>
        <me:pop ref="APC">6.48407e-19</me:pop>
        <me:pop ref="Altamine1">2.1515e-14</me:pop>
        <me:pop ref="RC1.log">1.13051e-09</me:pop>
        <me:pop ref="Ring1.log">2.20009e-06</me:pop>
        <me:pop ref="Formamide1">0.454783</me:pop>
        <me:pop ref="Formaldehyde.log">0.544507</me:pop>
      </me:population>
      <me:population time="0.199526" logTime="-0.7">
        <me:pop ref="CH2OO.log">0.000108114</me:pop>
        <me:pop ref="APC">9.91128e-20</me:pop>
        <me:pop ref="Altamine1">3.2887e-15</me:pop>
        <me:pop ref="RC1.log">1.72804e-10</me:pop>
        <me:pop ref="Ring1.log">2.20141e-06</me:pop>
        <me:pop ref="Formamide1">0.455056</me:pop>
        <me:pop ref="Formaldehyde.log">0.544834</me:pop>
      </me:population>
      <me:population time="0.251189" logTime="-0.6">
        <me:pop ref="CH2OO.log">1.01615e-05</me:pop>
        <me:pop ref="APC">9.31541e-21</me:pop>
        <me:pop ref="Altamine1">3.09098e-16</me:pop>
        <me:pop ref="RC1.log">1.62415e-11</me:pop>
        <me:pop ref="Ring1.log">2.20163e-06</me:pop>
        <me:pop ref="Formamide1">0.455101</me:pop>
        <me:pop ref="Formaldehyde.log">0.544887</me:pop>
      </me:population>
      <me:population time="0.316228" logTime="-0.5">
        <me:pop ref="CH2OO.log">5.17762e-07</me:pop>
        <me:pop ref="APC">4.74653e-22</me:pop>
        <me:pop ref="Altamine1">1.57499e-17</me:pop>
        <me:pop ref="RC1.log">8.27563e-13</me:pop>
        <me:pop ref="Ring1.log">2.20165e-06</me:pop>
        <me:pop ref="Formamide1">0.455105</me:pop>
        <me:pop ref="Formaldehyde.log">0.544892</me:pop>
      </me:population>
      <me:population time="0.398107" logTime="-0.4">
        <me:pop ref="CH2OO.log">1.22056e-08</me:pop>
        <me:pop ref="APC">1.11893e-23</me:pop>
        <me:pop ref="Altamine1">3.71498e-19</me:pop>
        <me:pop ref="RC1.log">1.95088e-14</me:pop>
        <me:pop ref="Ring1.log">2.20165e-06</me:pop>
        <me:pop ref="Formamide1">0.455105</me:pop>
        <me:pop ref="Formaldehyde.log">0.544892</me:pop>
      </me:population>
      <me:population time="0.501187" logTime="-0.3">
        <me:pop ref="CH2OO.log">1.09035e-10</me:pop>
        <me:pop ref="APC">9.99572e-26</me:pop>
        <me:pop ref="Altamine1">3.53686e-21</me:pop>
        <me:pop ref="RC1.log">1.74277e-16</me:pop>
        <me:pop ref="Ring1.log">2.20165e-06</me:pop>
        <me:pop ref="Formamide1">0.455105</me:pop>
        <me:pop ref="Formaldehyde.log">0.544893</me:pop>
      </me:population>
      <me:population time="0.630957" logTime="-0.2">
        <me:pop ref="CH2OO.log">2.87105e-13</me:pop>
        <me:pop ref="APC">2.63224e-28</me:pop>
        <me:pop ref="Altamine1">2.28882e-22</me:pop>
        <me:pop ref="RC1.log">4.58894e-19</me:pop>
        <me:pop ref="Ring1.log">2.20165e-06</me:pop>
        <me:pop ref="Formamide1">0.455105</me:pop>
        <me:pop ref="Formaldehyde.log">0.544893</me:pop>
      </me:population>
      <me:population time="0.794328" logTime="-0.1">
        <me:pop ref="CH2OO.log">1.62409e-16</me:pop>
        <me:pop ref="APC">1.72397e-31</me:pop>
        <me:pop ref="Altamine1">2.20153e-22</me:pop>
        <me:pop ref="RC1.log">2.59585e-22</me:pop>
        <me:pop ref="Ring1.log">2.20165e-06</me:pop>
        <me:pop ref="Formamide1">0.455105</me:pop>
        <me:pop ref="Formaldehyde.log">0.544893</me:pop>
      </me:population>
      <me:population time="1" logTime="0">
        <me:pop ref="CH2OO.log">1.32536e-20</me:pop>
        <me:pop ref="APC">2.35224e-32</me:pop>
        <me:pop ref="Altamine1">2.20148e-22</me:pop>
        <me:pop ref="RC1.log">2.11839e-26</me:pop>
        <me:pop ref="Ring1.log">2.20165e-06</me:pop>
        <me:pop ref="Formamide1">0.455105</me:pop>
        <me:pop ref="Formaldehyde.log">0.544893</me:pop>
      </me:population>
      <me:population time="1.25893" logTime="0.1">
        <me:pop ref="CH2OO.log">9.45154e-26</me:pop>
        <me:pop ref="APC">2.35102e-32</me:pop>
        <me:pop ref="Altamine1">2.20148e-22</me:pop>
        <me:pop ref="RC1.log">1.51068e-31</me:pop>
        <me:pop ref="Ring1.log">2.20165e-06</me:pop>
        <me:pop ref="Formamide1">0.455105</me:pop>
        <me:pop ref="Formaldehyde.log">0.544893</me:pop>
      </me:population>
      <me:population time="1.58489" logTime="0.2">
        <me:pop ref="CH2OO.log">3.13348e-32</me:pop>
        <me:pop ref="APC">2.35102e-32</me:pop>
        <me:pop ref="Altamine1">2.20148e-22</me:pop>
        <me:pop ref="RC1.log">5.00839e-38</me:pop>
        <me:pop ref="Ring1.log">2.20165e-06</me:pop>
        <me:pop ref="Formamide1">0.455105</me:pop>
        <me:pop ref="Formaldehyde.log">0.544893</me:pop>
      </me:population>
      <me:population time="1.99526" logTime="0.3">
        <me:pop ref="CH2OO.log">1.32601e-37</me:pop>
        <me:pop ref="APC">2.35102e-32</me:pop>
        <me:pop ref="Altamine1">2.20148e-22</me:pop>
        <me:pop ref="RC1.log">2.61642e-43</me:pop>
        <me:pop ref="Ring1.log">2.20165e-06</me:pop>
        <me:pop ref="Formamide1">0.455105</me:pop>
        <me:pop ref="Formaldehyde.log">0.544893</me:pop>
      </me:population>
      <me:population time="2.51189" logTime="0.4">
        <me:pop ref="CH2OO.log">1.32383e-37</me:pop>
        <me:pop ref="APC">2.35102e-32</me:pop>
        <me:pop ref="Altamine1">2.20148e-22</me:pop>
        <me:pop ref="RC1.log">2.61294e-43</me:pop>
        <me:pop ref="Ring1.log">2.20165e-06</me:pop>
        <me:pop ref="Formamide1">0.455105</me:pop>
        <me:pop ref="Formaldehyde.log">0.544893</me:pop>
      </me:population>
      <me:population time="3.16228" logTime="0.5">
        <me:pop ref="CH2OO.log">1.32383e-37</me:pop>
        <me:pop ref="APC">2.35102e-32</me:pop>
        <me:pop ref="Altamine1">2.20148e-22</me:pop>
        <me:pop ref="RC1.log">2.61294e-43</me:pop>
        <me:pop ref="Ring1.log">2.20165e-06</me:pop>
        <me:pop ref="Formamide1">0.455105</me:pop>
        <me:pop ref="Formaldehyde.log">0.544893</me:pop>
      </me:population>
      <me:population time="3.98107" logTime="0.6">
        <me:pop ref="CH2OO.log">1.32383e-37</me:pop>
        <me:pop ref="APC">2.35102e-32</me:pop>
        <me:pop ref="Altamine1">2.20148e-22</me:pop>
        <me:pop ref="RC1.log">2.61294e-43</me:pop>
        <me:pop ref="Ring1.log">2.20165e-06</me:pop>
        <me:pop ref="Formamide1">0.455105</me:pop>
        <me:pop ref="Formaldehyde.log">0.544893</me:pop>
      </me:population>
      <me:population time="5.01187" logTime="0.7">
        <me:pop ref="CH2OO.log">1.32383e-37</me:pop>
        <me:pop ref="APC">2.35102e-32</me:pop>
        <me:pop ref="Altamine1">2.20148e-22</me:pop>
        <me:pop ref="RC1.log">2.61294e-43</me:pop>
        <me:pop ref="Ring1.log">2.20165e-06</me:pop>
        <me:pop ref="Formamide1">0.455105</me:pop>
        <me:pop ref="Formaldehyde.log">0.544893</me:pop>
      </me:population>
      <me:population time="6.30957" logTime="0.8">
        <me:pop ref="CH2OO.log">1.32383e-37</me:pop>
        <me:pop ref="APC">2.35102e-32</me:pop>
        <me:pop ref="Altamine1">2.20148e-22</me:pop>
        <me:pop ref="RC1.log">2.61294e-43</me:pop>
        <me:pop ref="Ring1.log">2.20165e-06</me:pop>
        <me:pop ref="Formamide1">0.455105</me:pop>
        <me:pop ref="Formaldehyde.log">0.544893</me:pop>
      </me:population>
      <me:population time="7.94328" logTime="0.9">
        <me:pop ref="CH2OO.log">1.32383e-37</me:pop>
        <me:pop ref="APC">2.35102e-32</me:pop>
        <me:pop ref="Altamine1">2.20148e-22</me:pop>
        <me:pop ref="RC1.log">2.61294e-43</me:pop>
        <me:pop ref="Ring1.log">2.20165e-06</me:pop>
        <me:pop ref="Formamide1">0.455105</me:pop>
        <me:pop ref="Formaldehyde.log">0.544893</me:pop>
      </me:population>
      <me:population time="10" logTime="1">
        <me:pop ref="CH2OO.log">1.32383e-37</me:pop>
        <me:pop ref="APC">2.35102e-32</me:pop>
        <me:pop ref="Altamine1">2.20148e-22</me:pop>
        <me:pop ref="RC1.log">2.61294e-43</me:pop>
        <me:pop ref="Ring1.log">2.20165e-06</me:pop>
        <me:pop ref="Formamide1">0.455105</me:pop>
        <me:pop ref="Formaldehyde.log">0.544893</me:pop>
      </me:population>
      <me:population time="12.5893" logTime="1.1">
        <me:pop ref="CH2OO.log">1.32383e-37</me:pop>
        <me:pop ref="APC">2.35102e-32</me:pop>
        <me:pop ref="Altamine1">2.20148e-22</me:pop>
        <me:pop ref="RC1.log">2.61294e-43</me:pop>
        <me:pop ref="Ring1.log">2.20165e-06</me:pop>
        <me:pop ref="Formamide1">0.455105</me:pop>
        <me:pop ref="Formaldehyde.log">0.544893</me:pop>
      </me:population>
      <me:population time="15.8489" logTime="1.2">
        <me:pop ref="CH2OO.log">1.32383e-37</me:pop>
        <me:pop ref="APC">2.35102e-32</me:pop>
        <me:pop ref="Altamine1">2.20148e-22</me:pop>
        <me:pop ref="RC1.log">2.61294e-43</me:pop>
        <me:pop ref="Ring1.log">2.20165e-06</me:pop>
        <me:pop ref="Formamide1">0.455105</me:pop>
        <me:pop ref="Formaldehyde.log">0.544893</me:pop>
      </me:population>
      <me:population time="19.9526" logTime="1.3">
        <me:pop ref="CH2OO.log">1.32383e-37</me:pop>
        <me:pop ref="APC">2.35102e-32</me:pop>
        <me:pop ref="Altamine1">2.20148e-22</me:pop>
        <me:pop ref="RC1.log">2.61294e-43</me:pop>
        <me:pop ref="Ring1.log">2.20165e-06</me:pop>
        <me:pop ref="Formamide1">0.455105</me:pop>
        <me:pop ref="Formaldehyde.log">0.544893</me:pop>
      </me:population>
      <me:population time="25.1189" logTime="1.4">
        <me:pop ref="CH2OO.log">1.32383e-37</me:pop>
        <me:pop ref="APC">2.35102e-32</me:pop>
        <me:pop ref="Altamine1">2.20148e-22</me:pop>
        <me:pop ref="RC1.log">2.61294e-43</me:pop>
        <me:pop ref="Ring1.log">2.20165e-06</me:pop>
        <me:pop ref="Formamide1">0.455105</me:pop>
        <me:pop ref="Formaldehyde.log">0.544893</me:pop>
      </me:population>
      <me:population time="31.6228" logTime="1.5">
        <me:pop ref="CH2OO.log">1.32383e-37</me:pop>
        <me:pop ref="APC">2.35102e-32</me:pop>
        <me:pop ref="Altamine1">2.20148e-22</me:pop>
        <me:pop ref="RC1.log">2.61294e-43</me:pop>
        <me:pop ref="Ring1.log">2.20165e-06</me:pop>
        <me:pop ref="Formamide1">0.455105</me:pop>
        <me:pop ref="Formaldehyde.log">0.544893</me:pop>
      </me:population>
      <me:population time="39.8107" logTime="1.6">
        <me:pop ref="CH2OO.log">1.32383e-37</me:pop>
        <me:pop ref="APC">2.35102e-32</me:pop>
        <me:pop ref="Altamine1">2.20148e-22</me:pop>
        <me:pop ref="RC1.log">2.61294e-43</me:pop>
        <me:pop ref="Ring1.log">2.20165e-06</me:pop>
        <me:pop ref="Formamide1">0.455105</me:pop>
        <me:pop ref="Formaldehyde.log">0.544893</me:pop>
      </me:population>
      <me:population time="50.1187" logTime="1.7">
        <me:pop ref="CH2OO.log">1.32383e-37</me:pop>
        <me:pop ref="APC">2.35102e-32</me:pop>
        <me:pop ref="Altamine1">2.20148e-22</me:pop>
        <me:pop ref="RC1.log">2.61294e-43</me:pop>
        <me:pop ref="Ring1.log">2.20165e-06</me:pop>
        <me:pop ref="Formamide1">0.455105</me:pop>
        <me:pop ref="Formaldehyde.log">0.544893</me:pop>
      </me:population>
      <me:population time="63.0957" logTime="1.8">
        <me:pop ref="CH2OO.log">1.32383e-37</me:pop>
        <me:pop ref="APC">2.35102e-32</me:pop>
        <me:pop ref="Altamine1">2.20148e-22</me:pop>
        <me:pop ref="RC1.log">2.61294e-43</me:pop>
        <me:pop ref="Ring1.log">2.20165e-06</me:pop>
        <me:pop ref="Formamide1">0.455105</me:pop>
        <me:pop ref="Formaldehyde.log">0.544893</me:pop>
      </me:population>
      <me:population time="79.4328" logTime="1.9">
        <me:pop ref="CH2OO.log">1.32383e-37</me:pop>
        <me:pop ref="APC">2.35102e-32</me:pop>
        <me:pop ref="Altamine1">2.20148e-22</me:pop>
        <me:pop ref="RC1.log">2.61294e-43</me:pop>
        <me:pop ref="Ring1.log">2.20165e-06</me:pop>
        <me:pop ref="Formamide1">0.455105</me:pop>
        <me:pop ref="Formaldehyde.log">0.544893</me:pop>
      </me:population>
      <me:population time="100" logTime="2">
        <me:pop ref="CH2OO.log">1.32383e-37</me:pop>
        <me:pop ref="APC">2.35102e-32</me:pop>
        <me:pop ref="Altamine1">2.20148e-22</me:pop>
        <me:pop ref="RC1.log">2.61294e-43</me:pop>
        <me:pop ref="Ring1.log">2.20165e-06</me:pop>
        <me:pop ref="Formamide1">0.455105</me:pop>
        <me:pop ref="Formaldehyde.log">0.544893</me:pop>
      </me:population>
      <me:population time="125.893" logTime="2.1">
        <me:pop ref="CH2OO.log">1.32383e-37</me:pop>
        <me:pop ref="APC">2.35102e-32</me:pop>
        <me:pop ref="Altamine1">2.20148e-22</me:pop>
        <me:pop ref="RC1.log">2.61294e-43</me:pop>
        <me:pop ref="Ring1.log">2.20165e-06</me:pop>
        <me:pop ref="Formamide1">0.455105</me:pop>
        <me:pop ref="Formaldehyde.log">0.544893</me:pop>
      </me:population>
      <me:population time="158.489" logTime="2.2">
        <me:pop ref="CH2OO.log">1.32383e-37</me:pop>
        <me:pop ref="APC">2.35102e-32</me:pop>
        <me:pop ref="Altamine1">2.20149e-22</me:pop>
        <me:pop ref="RC1.log">2.61294e-43</me:pop>
        <me:pop ref="Ring1.log">2.20165e-06</me:pop>
        <me:pop ref="Formamide1">0.455105</me:pop>
        <me:pop ref="Formaldehyde.log">0.544893</me:pop>
      </me:population>
      <me:population time="199.526" logTime="2.3">
        <me:pop ref="CH2OO.log">1.32383e-37</me:pop>
        <me:pop ref="APC">2.35102e-32</me:pop>
        <me:pop ref="Altamine1">2.20149e-22</me:pop>
        <me:pop ref="RC1.log">2.61294e-43</me:pop>
        <me:pop ref="Ring1.log">2.20165e-06</me:pop>
        <me:pop ref="Formamide1">0.455105</me:pop>
        <me:pop ref="Formaldehyde.log">0.544893</me:pop>
      </me:population>
      <me:population time="251.189" logTime="2.4">
        <me:pop ref="CH2OO.log">1.32383e-37</me:pop>
        <me:pop ref="APC">2.35102e-32</me:pop>
        <me:pop ref="Altamine1">2.20149e-22</me:pop>
        <me:pop ref="RC1.log">2.61294e-43</me:pop>
        <me:pop ref="Ring1.log">2.20165e-06</me:pop>
        <me:pop ref="Formamide1">0.455105</me:pop>
        <me:pop ref="Formaldehyde.log">0.544893</me:pop>
      </me:population>
      <me:population time="316.228" logTime="2.5">
        <me:pop ref="CH2OO.log">1.32383e-37</me:pop>
        <me:pop ref="APC">2.35102e-32</me:pop>
        <me:pop ref="Altamine1">2.20149e-22</me:pop>
        <me:pop ref="RC1.log">2.61294e-43</me:pop>
        <me:pop ref="Ring1.log">2.20165e-06</me:pop>
        <me:pop ref="Formamide1">0.455105</me:pop>
        <me:pop ref="Formaldehyde.log">0.544893</me:pop>
      </me:population>
      <me:population time="398.107" logTime="2.6">
        <me:pop ref="CH2OO.log">1.32383e-37</me:pop>
        <me:pop ref="APC">2.35102e-32</me:pop>
        <me:pop ref="Altamine1">2.20149e-22</me:pop>
        <me:pop ref="RC1.log">2.61294e-43</me:pop>
        <me:pop ref="Ring1.log">2.20165e-06</me:pop>
        <me:pop ref="Formamide1">0.455105</me:pop>
        <me:pop ref="Formaldehyde.log">0.544893</me:pop>
      </me:population>
      <me:population time="501.187" logTime="2.7">
        <me:pop ref="CH2OO.log">1.32383e-37</me:pop>
        <me:pop ref="APC">2.35102e-32</me:pop>
        <me:pop ref="Altamine1">2.20149e-22</me:pop>
        <me:pop ref="RC1.log">2.61294e-43</me:pop>
        <me:pop ref="Ring1.log">2.20165e-06</me:pop>
        <me:pop ref="Formamide1">0.455105</me:pop>
        <me:pop ref="Formaldehyde.log">0.544893</me:pop>
      </me:population>
      <me:population time="630.957" logTime="2.8">
        <me:pop ref="CH2OO.log">1.32383e-37</me:pop>
        <me:pop ref="APC">2.35102e-32</me:pop>
        <me:pop ref="Altamine1">2.20149e-22</me:pop>
        <me:pop ref="RC1.log">2.61294e-43</me:pop>
        <me:pop ref="Ring1.log">2.20165e-06</me:pop>
        <me:pop ref="Formamide1">0.455105</me:pop>
        <me:pop ref="Formaldehyde.log">0.544893</me:pop>
      </me:population>
      <me:population time="794.328" logTime="2.9">
        <me:pop ref="CH2OO.log">1.32383e-37</me:pop>
        <me:pop ref="APC">2.35102e-32</me:pop>
        <me:pop ref="Altamine1">2.20149e-22</me:pop>
        <me:pop ref="RC1.log">2.61293e-43</me:pop>
        <me:pop ref="Ring1.log">2.20165e-06</me:pop>
        <me:pop ref="Formamide1">0.455105</me:pop>
        <me:pop ref="Formaldehyde.log">0.544893</me:pop>
      </me:population>
      <me:population time="1000" logTime="3">
        <me:pop ref="CH2OO.log">1.32383e-37</me:pop>
        <me:pop ref="APC">2.35102e-32</me:pop>
        <me:pop ref="Altamine1">2.20149e-22</me:pop>
        <me:pop ref="RC1.log">2.61293e-43</me:pop>
        <me:pop ref="Ring1.log">2.20165e-06</me:pop>
        <me:pop ref="Formamide1">0.455105</me:pop>
        <me:pop ref="Formaldehyde.log">0.544893</me:pop>
      </me:population>
      <me:population time="1258.93" logTime="3.1">
        <me:pop ref="CH2OO.log">1.32383e-37</me:pop>
        <me:pop ref="APC">2.35102e-32</me:pop>
        <me:pop ref="Altamine1">2.20149e-22</me:pop>
        <me:pop ref="RC1.log">2.61293e-43</me:pop>
        <me:pop ref="Ring1.log">2.20165e-06</me:pop>
        <me:pop ref="Formamide1">0.455105</me:pop>
        <me:pop ref="Formaldehyde.log">0.544893</me:pop>
      </me:population>
      <me:population time="1584.89" logTime="3.2">
        <me:pop ref="CH2OO.log">1.32383e-37</me:pop>
        <me:pop ref="APC">2.35102e-32</me:pop>
        <me:pop ref="Altamine1">2.2015e-22</me:pop>
        <me:pop ref="RC1.log">2.61293e-43</me:pop>
        <me:pop ref="Ring1.log">2.20165e-06</me:pop>
        <me:pop ref="Formamide1">0.455105</me:pop>
        <me:pop ref="Formaldehyde.log">0.544893</me:pop>
      </me:population>
      <me:population time="1995.26" logTime="3.3">
        <me:pop ref="CH2OO.log">1.32383e-37</me:pop>
        <me:pop ref="APC">2.35102e-32</me:pop>
        <me:pop ref="Altamine1">2.2015e-22</me:pop>
        <me:pop ref="RC1.log">2.61293e-43</me:pop>
        <me:pop ref="Ring1.log">2.20165e-06</me:pop>
        <me:pop ref="Formamide1">0.455105</me:pop>
        <me:pop ref="Formaldehyde.log">0.544893</me:pop>
      </me:population>
      <me:population time="2511.89" logTime="3.4">
        <me:pop ref="CH2OO.log">1.32383e-37</me:pop>
        <me:pop ref="APC">2.35102e-32</me:pop>
        <me:pop ref="Altamine1">2.2015e-22</me:pop>
        <me:pop ref="RC1.log">2.61293e-43</me:pop>
        <me:pop ref="Ring1.log">2.20165e-06</me:pop>
        <me:pop ref="Formamide1">0.455105</me:pop>
        <me:pop ref="Formaldehyde.log">0.544893</me:pop>
      </me:population>
      <me:population time="3162.28" logTime="3.5">
        <me:pop ref="CH2OO.log">1.32383e-37</me:pop>
        <me:pop ref="APC">2.35102e-32</me:pop>
        <me:pop ref="Altamine1">2.20151e-22</me:pop>
        <me:pop ref="RC1.log">2.61293e-43</me:pop>
        <me:pop ref="Ring1.log">2.20165e-06</me:pop>
        <me:pop ref="Formamide1">0.455105</me:pop>
        <me:pop ref="Formaldehyde.log">0.544893</me:pop>
      </me:population>
      <me:population time="3981.07" logTime="3.6">
        <me:pop ref="CH2OO.log">1.32383e-37</me:pop>
        <me:pop ref="APC">2.35102e-32</me:pop>
        <me:pop ref="Altamine1">2.20151e-22</me:pop>
        <me:pop ref="RC1.log">2.61293e-43</me:pop>
        <me:pop ref="Ring1.log">2.20165e-06</me:pop>
        <me:pop ref="Formamide1">0.455105</me:pop>
        <me:pop ref="Formaldehyde.log">0.544893</me:pop>
      </me:population>
      <me:population time="5011.87" logTime="3.7">
        <me:pop ref="CH2OO.log">1.32383e-37</me:pop>
        <me:pop ref="APC">2.35102e-32</me:pop>
        <me:pop ref="Altamine1">2.20152e-22</me:pop>
        <me:pop ref="RC1.log">2.61293e-43</me:pop>
        <me:pop ref="Ring1.log">2.20164e-06</me:pop>
        <me:pop ref="Formamide1">0.455105</me:pop>
        <me:pop ref="Formaldehyde.log">0.544893</me:pop>
      </me:population>
      <me:population time="6309.57" logTime="3.8">
        <me:pop ref="CH2OO.log">1.32383e-37</me:pop>
        <me:pop ref="APC">2.35101e-32</me:pop>
        <me:pop ref="Altamine1">2.20153e-22</me:pop>
        <me:pop ref="RC1.log">2.61293e-43</me:pop>
        <me:pop ref="Ring1.log">2.20164e-06</me:pop>
        <me:pop ref="Formamide1">0.455105</me:pop>
        <me:pop ref="Formaldehyde.log">0.544893</me:pop>
      </me:population>
      <me:population time="7943.28" logTime="3.9">
        <me:pop ref="CH2OO.log">1.32383e-37</me:pop>
        <me:pop ref="APC">2.35101e-32</me:pop>
        <me:pop ref="Altamine1">2.20154e-22</me:pop>
        <me:pop ref="RC1.log">2.61293e-43</me:pop>
        <me:pop ref="Ring1.log">2.20164e-06</me:pop>
        <me:pop ref="Formamide1">0.455105</me:pop>
        <me:pop ref="Formaldehyde.log">0.544893</me:pop>
      </me:population>
      <me:population time="10000" logTime="4">
        <me:pop ref="CH2OO.log">1.32382e-37</me:pop>
        <me:pop ref="APC">2.35101e-32</me:pop>
        <me:pop ref="Altamine1">2.20156e-22</me:pop>
        <me:pop ref="RC1.log">2.61293e-43</me:pop>
        <me:pop ref="Ring1.log">2.20164e-06</me:pop>
        <me:pop ref="Formamide1">0.455105</me:pop>
        <me:pop ref="Formaldehyde.log">0.544893</me:pop>
      </me:population>
      <me:population time="12589.3" logTime="4.1">
        <me:pop ref="CH2OO.log">1.32382e-37</me:pop>
        <me:pop ref="APC">2.35101e-32</me:pop>
        <me:pop ref="Altamine1">2.20158e-22</me:pop>
        <me:pop ref="RC1.log">2.61292e-43</me:pop>
        <me:pop ref="Ring1.log">2.20164e-06</me:pop>
        <me:pop ref="Formamide1">0.455105</me:pop>
        <me:pop ref="Formaldehyde.log">0.544893</me:pop>
      </me:population>
      <me:population time="15848.9" logTime="4.2">
        <me:pop ref="CH2OO.log">1.32382e-37</me:pop>
        <me:pop ref="APC">2.35101e-32</me:pop>
        <me:pop ref="Altamine1">2.2016e-22</me:pop>
        <me:pop ref="RC1.log">2.61292e-43</me:pop>
        <me:pop ref="Ring1.log">2.20164e-06</me:pop>
        <me:pop ref="Formamide1">0.455105</me:pop>
        <me:pop ref="Formaldehyde.log">0.544893</me:pop>
      </me:population>
      <me:population time="19952.6" logTime="4.3">
        <me:pop ref="CH2OO.log">1.32382e-37</me:pop>
        <me:pop ref="APC">2.351e-32</me:pop>
        <me:pop ref="Altamine1">2.20163e-22</me:pop>
        <me:pop ref="RC1.log">2.61291e-43</me:pop>
        <me:pop ref="Ring1.log">2.20163e-06</me:pop>
        <me:pop ref="Formamide1">0.455105</me:pop>
        <me:pop ref="Formaldehyde.log">0.544893</me:pop>
      </me:population>
      <me:population time="25118.9" logTime="4.4">
        <me:pop ref="CH2OO.log">1.32382e-37</me:pop>
        <me:pop ref="APC">2.351e-32</me:pop>
        <me:pop ref="Altamine1">2.20167e-22</me:pop>
        <me:pop ref="RC1.log">2.61291e-43</me:pop>
        <me:pop ref="Ring1.log">2.20163e-06</me:pop>
        <me:pop ref="Formamide1">0.455105</me:pop>
        <me:pop ref="Formaldehyde.log">0.544893</me:pop>
      </me:population>
      <me:population time="31622.8" logTime="4.5">
        <me:pop ref="CH2OO.log">1.32381e-37</me:pop>
        <me:pop ref="APC">2.35099e-32</me:pop>
        <me:pop ref="Altamine1">2.20172e-22</me:pop>
        <me:pop ref="RC1.log">2.6129e-43</me:pop>
        <me:pop ref="Ring1.log">2.20162e-06</me:pop>
        <me:pop ref="Formamide1">0.455105</me:pop>
        <me:pop ref="Formaldehyde.log">0.544893</me:pop>
      </me:population>
      <me:population time="39810.7" logTime="4.6">
        <me:pop ref="CH2OO.log">1.32381e-37</me:pop>
        <me:pop ref="APC">2.35098e-32</me:pop>
        <me:pop ref="Altamine1">2.20178e-22</me:pop>
        <me:pop ref="RC1.log">2.61289e-43</me:pop>
        <me:pop ref="Ring1.log">2.20161e-06</me:pop>
        <me:pop ref="Formamide1">0.455105</me:pop>
        <me:pop ref="Formaldehyde.log">0.544893</me:pop>
      </me:population>
      <me:population time="50118.7" logTime="4.7">
        <me:pop ref="CH2OO.log">1.3238e-37</me:pop>
        <me:pop ref="APC">2.35097e-32</me:pop>
        <me:pop ref="Altamine1">2.20186e-22</me:pop>
        <me:pop ref="RC1.log">2.61288e-43</me:pop>
        <me:pop ref="Ring1.log">2.20161e-06</me:pop>
        <me:pop ref="Formamide1">0.455105</me:pop>
        <me:pop ref="Formaldehyde.log">0.544893</me:pop>
      </me:population>
      <me:population time="63095.7" logTime="4.8">
        <me:pop ref="CH2OO.log">1.3238e-37</me:pop>
        <me:pop ref="APC">2.35096e-32</me:pop>
        <me:pop ref="Altamine1">2.20196e-22</me:pop>
        <me:pop ref="RC1.log">2.61287e-43</me:pop>
        <me:pop ref="Ring1.log">2.20159e-06</me:pop>
        <me:pop ref="Formamide1">0.455105</me:pop>
        <me:pop ref="Formaldehyde.log">0.544893</me:pop>
      </me:population>
      <me:population time="79432.8" logTime="4.9">
        <me:pop ref="CH2OO.log">1.32379e-37</me:pop>
        <me:pop ref="APC">2.35095e-32</me:pop>
        <me:pop ref="Altamine1">2.20208e-22</me:pop>
        <me:pop ref="RC1.log">2.61285e-43</me:pop>
        <me:pop ref="Ring1.log">2.20158e-06</me:pop>
        <me:pop ref="Formamide1">0.455105</me:pop>
        <me:pop ref="Formaldehyde.log">0.544893</me:pop>
      </me:population>
      <me:population time="100000" logTime="5">
        <me:pop ref="CH2OO.log">1.32378e-37</me:pop>
        <me:pop ref="APC">2.35093e-32</me:pop>
        <me:pop ref="Altamine1">2.20223e-22</me:pop>
        <me:pop ref="RC1.log">2.61283e-43</me:pop>
        <me:pop ref="Ring1.log">2.20156e-06</me:pop>
        <me:pop ref="Formamide1">0.455105</me:pop>
        <me:pop ref="Formaldehyde.log">0.544893</me:pop>
      </me:population>
    </me:populationList>
    <me:rateList T="298.15" conc="6.47761e+18" bathGas="N2" units="s-1">
      <me:warning> WARNING: Chemically significant eigenvalues (CSE) not well separated from internal energy relaxation eigenvals (IEREs).  The last CSE = -6.44119e+07 and the first IERE = -2.54342e+08 (last CSE)/(first IERE) ratio = 0.25325, which is less than an order of magnitude  Results obtained from Bartis Widom eigenvalue-vector analysis may be unreliable </me:warning>
      <me:firstOrderLoss ref="APC">-6.44119e+07</me:firstOrderLoss>
      <me:firstOrderLoss ref="Altamine1">-3.40773e-17</me:firstOrderLoss>
      <me:firstOrderLoss ref="CH2OO.log">-95.1824</me:firstOrderLoss>
      <me:firstOrderLoss ref="RC1.log">-3.23306e+07</me:firstOrderLoss>
      <me:firstOrderLoss ref="Ring1.log">-4.02114e-10</me:firstOrderLoss>
      <me:firstOrderRate fromRef="APC" toRef="Altamine1" reactionType="isomerization">8.16254e-15</me:firstOrderRate>
      <me:firstOrderRate fromRef="APC" toRef="CH2OO.log" reactionType="isomerization">3.64857e-85</me:firstOrderRate>
      <me:firstOrderRate fromRef="APC" toRef="RC1.log" reactionType="isomerization">1.02797e-86</me:firstOrderRate>
      <me:firstOrderRate fromRef="APC" toRef="Ring1.log" reactionType="isomerization">1.59806e-70</me:firstOrderRate>
      <me:firstOrderRate fromRef="Altamine1" toRef="APC" reactionType="isomerization">2.57751e-22</me:firstOrderRate>
      <me:firstOrderRate fromRef="Altamine1" toRef="CH2OO.log" reactionType="isomerization">7.69723e-103</me:firstOrderRate>
      <me:firstOrderRate fromRef="Altamine1" toRef="RC1.log" reactionType="isomerization">-8.02864e-103</me:firstOrderRate>
      <me:firstOrderRate fromRef="Altamine1" toRef="Ring1.log" reactionType="isomerization">2.49545e-84</me:firstOrderRate>
      <me:firstOrderRate fromRef="CH2OO.log" toRef="APC" reactionType="isomerization">5.74999e-08</me:firstOrderRate>
      <me:firstOrderRate fromRef="CH2OO.log" toRef="Altamine1" reactionType="isomerization">3.84153e-18</me:firstOrderRate>
      <me:firstOrderRate fromRef="CH2OO.log" toRef="RC1.log" reactionType="isomerization">51.6754</me:firstOrderRate>
      <me:firstOrderRate fromRef="CH2OO.log" toRef="Ring1.log" reactionType="isomerization">7.5217e-05</me:firstOrderRate>
      <me:firstOrderRate fromRef="RC1.log" toRef="APC" reactionType="isomerization">0.000969181</me:firstOrderRate>
      <me:firstOrderRate fromRef="RC1.log" toRef="Altamine1" reactionType="isomerization">-2.39714e-12</me:firstOrderRate>
      <me:firstOrderRate fromRef="RC1.log" toRef="CH2OO.log" reactionType="isomerization">3.09147e+07</me:firstOrderRate>
      <me:firstOrderRate fromRef="RC1.log" toRef="Ring1.log" reactionType="isomerization">15.987</me:firstOrderRate>
      <me:firstOrderRate fromRef="Ring1.log" toRef="APC" reactionType="isomerization">6.8782e-19</me:firstOrderRate>
      <me:firstOrderRate fromRef="Ring1.log" toRef="Altamine1" reactionType="isomerization">3.40138e-25</me:firstOrderRate>
      <me:firstOrderRate fromRef="Ring1.log" toRef="CH2OO.log" reactionType="isomerization">2.05424e-30</me:firstOrderRate>
      <me:firstOrderRate fromRef="Ring1.log" toRef="RC1.log" reactionType="isomerization">7.2983e-31</me:firstOrderRate>
      <me:firstOrderRate fromRef="APC" toRef="Formamide1+CO" reactionType="irreversible">6.24318e+07</me:firstOrderRate>
      <me:firstOrderRate fromRef="Altamine1" toRef="Formamide1+CO" reactionType="irreversible">3.40208e-17</me:firstOrderRate>
      <me:firstOrderRate fromRef="CH2OO.log" toRef="Formamide1+CO" reactionType="irreversible">19.7775</me:firstOrderRate>
      <me:firstOrderRate fromRef="RC1.log" toRef="Formamide1+CO" reactionType="irreversible">666309</me:firstOrderRate>
      <me:firstOrderRate fromRef="Ring1.log" toRef="Formamide1+CO" reactionType="irreversible">2.54942e-10</me:firstOrderRate>
      <me:firstOrderRate fromRef="APC" toRef="Formaldehyde.log+IsoC1.log" reactionType="irreversible">6.12542e-88</me:firstOrderRate>
      <me:firstOrderRate fromRef="Altamine1" toRef="Formaldehyde.log+IsoC1.log" reactionType="irreversible">3.83068e-87</me:firstOrderRate>
      <me:firstOrderRate fromRef="CH2OO.log" toRef="Formaldehyde.log+IsoC1.log" reactionType="irreversible">23.7193</me:firstOrderRate>
      <me:firstOrderRate fromRef="RC1.log" toRef="Formaldehyde.log+IsoC1.log" reactionType="irreversible">772786</me:firstOrderRate>
      <me:firstOrderRate fromRef="Ring1.log" toRef="Formaldehyde.log+IsoC1.log" reactionType="irreversible">1.47136e-10</me:firstOrderRate>
    </me:rateList>
    <me:eigenvalueList number="3226" selection="12">
      <me:eigenvalue>-7.59202e+08</me:eigenvalue>
      <me:eigenvalue>-6.83721e+08</me:eigenvalue>
      <me:eigenvalue>-6.15926e+08</me:eigenvalue>
      <me:eigenvalue>-5.58108e+08</me:eigenvalue>
      <me:eigenvalue>-5.12048e+08</me:eigenvalue>
      <me:eigenvalue>-4.65669e+08</me:eigenvalue>
      <me:eigenvalue>-3.81512e+08</me:eigenvalue>
      <me:eigenvalue>-9.55123e+07</me:eigenvalue>
      <me:eigenvalue>-4.7801e+07</me:eigenvalue>
      <me:eigenvalue>-45.8543</me:eigenvalue>
      <me:eigenvalue>-4.05432e-10</me:eigenvalue>
      <me:eigenvalue>-3.40777e-17</me:eigenvalue>
    </me:eigenvalueList>
    <me:populationList T="298.15" conc="9.71641e+18">
      <me:population time="1e-10" logTime="-10">
        <me:pop ref="CH2OO.log">1</me:pop>
        <me:pop ref="APC">7.31999e-16</me:pop>
        <me:pop ref="Altamine1">2.38883e-11</me:pop>
        <me:pop ref="RC1.log">1.02256e-07</me:pop>
        <me:pop ref="Ring1.log">1.63319e-09</me:pop>
        <me:pop ref="Formamide1">1.1225e-09</me:pop>
        <me:pop ref="Formaldehyde.log">1.3558e-09</me:pop>
      </me:population>
      <me:population time="1.25893e-10" logTime="-9.9">
        <me:pop ref="CH2OO.log">1</me:pop>
        <me:pop ref="APC">7.72813e-16</me:pop>
        <me:pop ref="Altamine1">2.52806e-11</me:pop>
        <me:pop ref="RC1.log">1.05031e-07</me:pop>
        <me:pop ref="Ring1.log">1.73899e-09</me:pop>
        <me:pop ref="Formamide1">1.56587e-09</me:pop>
        <me:pop ref="Formaldehyde.log">1.89036e-09</me:pop>
      </me:population>
      <me:population time="1.58489e-10" logTime="-9.8">
        <me:pop ref="CH2OO.log">1</me:pop>
        <me:pop ref="APC">8.02626e-16</me:pop>
        <me:pop ref="Altamine1">2.63103e-11</me:pop>
        <me:pop ref="RC1.log">1.08427e-07</me:pop>
        <me:pop ref="Ring1.log">1.82081e-09</me:pop>
        <me:pop ref="Formamide1">2.14994e-09</me:pop>
        <me:pop ref="Formaldehyde.log">2.59346e-09</me:pop>
      </me:population>
      <me:population time="1.99526e-10" logTime="-9.7">
        <me:pop ref="CH2OO.log">1</me:pop>
        <me:pop ref="APC">8.22846e-16</me:pop>
        <me:pop ref="Altamine1">2.70192e-11</me:pop>
        <me:pop ref="RC1.log">1.12587e-07</me:pop>
        <me:pop ref="Ring1.log">1.88038e-09</me:pop>
        <me:pop ref="Formamide1">2.90824e-09</me:pop>
        <me:pop ref="Formaldehyde.log">3.50522e-09</me:pop>
      </me:population>
      <me:population time="2.51189e-10" logTime="-9.6">
        <me:pop ref="CH2OO.log">1</me:pop>
        <me:pop ref="APC">8.35927e-16</me:pop>
        <me:pop ref="Altamine1">2.74861e-11</me:pop>
        <me:pop ref="RC1.log">1.17666e-07</me:pop>
        <me:pop ref="Ring1.log">1.92232e-09</me:pop>
        <me:pop ref="Formamide1">3.88208e-09</me:pop>
        <me:pop ref="Formaldehyde.log">4.67515e-09</me:pop>
      </me:population>
      <me:population time="3.16228e-10" logTime="-9.5">
        <me:pop ref="CH2OO.log">1</me:pop>
        <me:pop ref="APC">8.44511e-16</me:pop>
        <me:pop ref="Altamine1">2.77981e-11</me:pop>
        <me:pop ref="RC1.log">1.23845e-07</me:pop>
        <me:pop ref="Ring1.log">1.95236e-09</me:pop>
        <me:pop ref="Formamide1">5.12373e-09</me:pop>
        <me:pop ref="Formaldehyde.log">6.16597e-09</me:pop>
      </me:population>
      <me:population time="3.98107e-10" logTime="-9.4">
        <me:pop ref="CH2OO.log">1</me:pop>
        <me:pop ref="APC">8.50677e-16</me:pop>
        <me:pop ref="Altamine1">2.80253e-11</me:pop>
        <me:pop ref="RC1.log">1.31336e-07</me:pop>
        <me:pop ref="Ring1.log">1.97544e-09</me:pop>
        <me:pop ref="Formamide1">6.70038e-09</me:pop>
        <me:pop ref="Formaldehyde.log">8.05821e-09</me:pop>
      </me:population>
      <me:population time="5.01187e-10" logTime="-9.3">
        <me:pop ref="CH2OO.log">1</me:pop>
        <me:pop ref="APC">8.55655e-16</me:pop>
        <me:pop ref="Altamine1">2.82099e-11</me:pop>
        <me:pop ref="RC1.log">1.40392e-07</me:pop>
        <me:pop ref="Ring1.log">1.99467e-09</me:pop>
        <me:pop ref="Formamide1">8.69823e-09</me:pop>
        <me:pop ref="Formaldehyde.log">1.04552e-08</me:pop>
      </me:population>
      <me:population time="6.30957e-10" logTime="-9.2">
        <me:pop ref="CH2OO.log">1</me:pop>
        <me:pop ref="APC">8.59964e-16</me:pop>
        <me:pop ref="Altamine1">2.83698e-11</me:pop>
        <me:pop ref="RC1.log">1.51318e-07</me:pop>
        <me:pop ref="Ring1.log">2.01145e-09</me:pop>
        <me:pop ref="Formamide1">1.12271e-08</me:pop>
        <me:pop ref="Formaldehyde.log">1.34886e-08</me:pop>
      </me:population>
      <me:population time="7.94328e-10" logTime="-9.1">
        <me:pop ref="CH2OO.log">1</me:pop>
        <me:pop ref="APC">8.63743e-16</me:pop>
        <me:pop ref="Altamine1">2.851e-11</me:pop>
        <me:pop ref="RC1.log">1.64491e-07</me:pop>
        <me:pop ref="Ring1.log">2.02617e-09</me:pop>
        <me:pop ref="Formamide1">1.44258e-08</me:pop>
        <me:pop ref="Formaldehyde.log">1.73246e-08</me:pop>
      </me:population>
      <me:population time="1e-09" logTime="-9">
        <me:pop ref="CH2OO.log">1</me:pop>
        <me:pop ref="APC">8.67012e-16</me:pop>
        <me:pop ref="Altamine1">2.86312e-11</me:pop>
        <me:pop ref="RC1.log">1.8038e-07</me:pop>
        <me:pop ref="Ring1.log">2.03891e-09</me:pop>
        <me:pop ref="Formamide1">1.84694e-08</me:pop>
        <me:pop ref="Formaldehyde.log">2.2173e-08</me:pop>
      </me:population>
      <me:population time="1.25893e-09" logTime="-8.9">
        <me:pop ref="CH2OO.log">1</me:pop>
        <me:pop ref="APC">8.69799e-16</me:pop>
        <me:pop ref="Altamine1">2.87345e-11</me:pop>
        <me:pop ref="RC1.log">1.99569e-07</me:pop>
        <me:pop ref="Ring1.log">2.04979e-09</me:pop>
        <me:pop ref="Formamide1">2.35777e-08</me:pop>
        <me:pop ref="Formaldehyde.log">2.82974e-08</me:pop>
      </me:population>
      <me:population time="1.58489e-09" logTime="-8.8">
        <me:pop ref="CH2OO.log">1</me:pop>
        <me:pop ref="APC">8.72169e-16</me:pop>
        <me:pop ref="Altamine1">2.88223e-11</me:pop>
        <me:pop ref="RC1.log">2.22778e-07</me:pop>
        <me:pop ref="Ring1.log">2.05906e-09</me:pop>
        <me:pop ref="Formamide1">3.00279e-08</me:pop>
        <me:pop ref="Formaldehyde.log">3.60295e-08</me:pop>
      </me:population>
      <me:population time="1.99526e-09" logTime="-8.7">
        <me:pop ref="CH2OO.log">1</me:pop>
        <me:pop ref="APC">8.74218e-16</me:pop>
        <me:pop ref="Altamine1">2.88982e-11</me:pop>
        <me:pop ref="RC1.log">2.50896e-07</me:pop>
        <me:pop ref="Ring1.log">2.0671e-09</me:pop>
        <me:pop ref="Formamide1">3.81688e-08</me:pop>
        <me:pop ref="Formaldehyde.log">4.57875e-08</me:pop>
      </me:population>
      <me:population time="2.51189e-09" logTime="-8.6">
        <me:pop ref="CH2OO.log">1</me:pop>
        <me:pop ref="APC">8.76057e-16</me:pop>
        <me:pop ref="Altamine1">2.89662e-11</me:pop>
        <me:pop ref="RC1.log">2.84985e-07</me:pop>
        <me:pop ref="Ring1.log">2.07435e-09</me:pop>
        <me:pop ref="Formamide1">4.84404e-08</me:pop>
        <me:pop ref="Formaldehyde.log">5.80986e-08</me:pop>
      </me:population>
      <me:population time="3.16228e-09" logTime="-8.5">
        <me:pop ref="CH2OO.log">1</me:pop>
        <me:pop ref="APC">8.77808e-16</me:pop>
        <me:pop ref="Altamine1">2.9031e-11</me:pop>
        <me:pop ref="RC1.log">3.26289e-07</me:pop>
        <me:pop ref="Ring1.log">2.08128e-09</me:pop>
        <me:pop ref="Formamide1">6.1398e-08</me:pop>
        <me:pop ref="Formaldehyde.log">7.36279e-08</me:pop>
      </me:population>
      <me:population time="3.98107e-09" logTime="-8.4">
        <me:pop ref="CH2OO.log">0.999999</me:pop>
        <me:pop ref="APC">8.79604e-16</me:pop>
        <me:pop ref="Altamine1">2.90973e-11</me:pop>
        <me:pop ref="RC1.log">3.76186e-07</me:pop>
        <me:pop ref="Ring1.log">2.08841e-09</me:pop>
        <me:pop ref="Formamide1">7.77438e-08</me:pop>
        <me:pop ref="Formaldehyde.log">9.32163e-08</me:pop>
      </me:population>
      <me:population time="5.01187e-09" logTime="-8.3">
        <me:pop ref="CH2OO.log">0.999999</me:pop>
        <me:pop ref="APC">8.81575e-16</me:pop>
        <me:pop ref="Altamine1">2.91702e-11</me:pop>
        <me:pop ref="RC1.log">4.36105e-07</me:pop>
        <me:pop ref="Ring1.log">2.09627e-09</me:pop>
        <me:pop ref="Formamide1">9.83662e-08</me:pop>
        <me:pop ref="Formaldehyde.log">1.17928e-07</me:pop>
      </me:population>
      <me:population time="6.30957e-09" logTime="-8.2">
        <me:pop ref="CH2OO.log">0.999999</me:pop>
        <me:pop ref="APC">8.83833e-16</me:pop>
        <me:pop ref="Altamine1">2.92535e-11</me:pop>
        <me:pop ref="RC1.log">5.0737e-07</me:pop>
        <me:pop ref="Ring1.log">2.1053e-09</me:pop>
        <me:pop ref="Formamide1">1.24391e-07</me:pop>
        <me:pop ref="Formaldehyde.log">1.4911e-07</me:pop>
      </me:population>
      <me:population time="7.94328e-09" logTime="-8.1">
        <me:pop ref="CH2OO.log">0.999999</me:pop>
        <me:pop ref="APC">8.8645e-16</me:pop>
        <me:pop ref="Altamine1">2.93502e-11</me:pop>
        <me:pop ref="RC1.log">5.90994e-07</me:pop>
        <me:pop ref="Ring1.log">2.11582e-09</me:pop>
        <me:pop ref="Formamide1">1.57246e-07</me:pop>
        <me:pop ref="Formaldehyde.log">1.88473e-07</me:pop>
      </me:population>
      <me:population time="1e-08" logTime="-8">
        <me:pop ref="CH2OO.log">0.999999</me:pop>
        <me:pop ref="APC">8.8946e-16</me:pop>
        <me:pop ref="Altamine1">2.94613e-11</me:pop>
        <me:pop ref="RC1.log">6.87389e-07</me:pop>
        <me:pop ref="Ring1.log">2.12801e-09</me:pop>
        <me:pop ref="Formamide1">1.9874e-07</me:pop>
        <me:pop ref="Formaldehyde.log">2.3818e-07</me:pop>
      </me:population>
      <me:population time="1.25893e-08" logTime="-7.9">
        <me:pop ref="CH2OO.log">0.999999</me:pop>
        <me:pop ref="APC">8.92849e-16</me:pop>
        <me:pop ref="Altamine1">2.95865e-11</me:pop>
        <me:pop ref="RC1.log">7.96014e-07</me:pop>
        <me:pop ref="Ring1.log">2.14189e-09</me:pop>
        <me:pop ref="Formamide1">2.51168e-07</me:pop>
        <me:pop ref="Formaldehyde.log">3.00978e-07</me:pop>
      </me:population>
      <me:population time="1.58489e-08" logTime="-7.8">
        <me:pop ref="CH2OO.log">0.999998</me:pop>
        <me:pop ref="APC">8.96562e-16</me:pop>
        <me:pop ref="Altamine1">2.97236e-11</me:pop>
        <me:pop ref="RC1.log">9.14967e-07</me:pop>
        <me:pop ref="Ring1.log">2.15732e-09</me:pop>
        <me:pop ref="Formamide1">3.17438e-07</me:pop>
        <me:pop ref="Formaldehyde.log">3.80343e-07</me:pop>
      </me:population>
      <me:population time="1.99526e-08" logTime="-7.7">
        <me:pop ref="CH2OO.log">0.999998</me:pop>
        <me:pop ref="APC">9.00483e-16</me:pop>
        <me:pop ref="Altamine1">2.98684e-11</me:pop>
        <me:pop ref="RC1.log">1.04063e-06</me:pop>
        <me:pop ref="Ring1.log">2.17397e-09</me:pop>
        <me:pop ref="Formamide1">4.01225e-07</me:pop>
        <me:pop ref="Formaldehyde.log">4.80675e-07</me:pop>
      </me:population>
      <me:population time="2.51189e-08" logTime="-7.6">
        <me:pop ref="CH2OO.log">0.999998</me:pop>
        <me:pop ref="APC">9.04442e-16</me:pop>
        <me:pop ref="Altamine1">3.00146e-11</me:pop>
        <me:pop ref="RC1.log">1.16751e-06</me:pop>
        <me:pop ref="Ring1.log">2.19134e-09</me:pop>
        <me:pop ref="Formamide1">5.07175e-07</me:pop>
        <me:pop ref="Formaldehyde.log">6.07528e-07</me:pop>
      </me:population>
      <me:population time="3.16228e-08" logTime="-7.5">
        <me:pop ref="CH2OO.log">0.999997</me:pop>
        <me:pop ref="APC">9.08219e-16</me:pop>
        <me:pop ref="Altamine1">3.0154e-11</me:pop>
        <me:pop ref="RC1.log">1.28854e-06</me:pop>
        <me:pop ref="Ring1.log">2.20876e-09</me:pop>
        <me:pop ref="Formamide1">6.41136e-07</me:pop>
        <me:pop ref="Formaldehyde.log">7.67895e-07</me:pop>
      </me:population>
      <me:population time="3.98107e-08" logTime="-7.4">
        <me:pop ref="CH2OO.log">0.999997</me:pop>
        <me:pop ref="APC">9.11574e-16</me:pop>
        <me:pop ref="Altamine1">3.02779e-11</me:pop>
        <me:pop ref="RC1.log">1.39604e-06</me:pop>
        <me:pop ref="Ring1.log">2.22554e-09</me:pop>
        <me:pop ref="Formamide1">8.10451e-07</me:pop>
        <me:pop ref="Formaldehyde.log">9.70562e-07</me:pop>
      </me:population>
      <me:population time="5.01187e-08" logTime="-7.3">
        <me:pop ref="CH2OO.log">0.999996</me:pop>
        <me:pop ref="APC">9.14298e-16</me:pop>
        <me:pop ref="Altamine1">3.03785e-11</me:pop>
        <me:pop ref="RC1.log">1.48335e-06</me:pop>
        <me:pop ref="Ring1.log">2.24115e-09</me:pop>
        <me:pop ref="Formamide1">1.02432e-06</me:pop>
        <me:pop ref="Formaldehyde.log">1.22654e-06</me:pop>
      </me:population>
      <me:population time="6.30957e-08" logTime="-7.2">
        <me:pop ref="CH2OO.log">0.999996</me:pop>
        <me:pop ref="APC">9.16275e-16</me:pop>
        <me:pop ref="Altamine1">3.04515e-11</me:pop>
        <me:pop ref="RC1.log">1.54672e-06</me:pop>
        <me:pop ref="Ring1.log">2.25545e-09</me:pop>
        <me:pop ref="Formamide1">1.29426e-06</me:pop>
        <me:pop ref="Formaldehyde.log">1.5496e-06</me:pop>
      </me:population>
      <me:population time="7.94328e-08" logTime="-7.1">
        <me:pop ref="CH2OO.log">0.999995</me:pop>
        <me:pop ref="APC">9.17522e-16</me:pop>
        <me:pop ref="Altamine1">3.04975e-11</me:pop>
        <me:pop ref="RC1.log">1.58669e-06</me:pop>
        <me:pop ref="Ring1.log">2.26889e-09</me:pop>
        <me:pop ref="Formamide1">1.63469e-06</me:pop>
        <me:pop ref="Formaldehyde.log">1.957e-06</me:pop>
      </me:population>
      <me:population time="1e-07" logTime="-7">
        <me:pop ref="CH2OO.log">0.999994</me:pop>
        <me:pop ref="APC">9.1818e-16</me:pop>
        <me:pop ref="Altamine1">3.05218e-11</me:pop>
        <me:pop ref="RC1.log">1.60782e-06</me:pop>
        <me:pop ref="Ring1.log">2.28245e-09</me:pop>
        <me:pop ref="Formamide1">2.06369e-06</me:pop>
        <me:pop ref="Formaldehyde.log">2.47039e-06</me:pop>
      </me:population>
      <me:population time="1.25893e-07" logTime="-6.9">
        <me:pop ref="CH2OO.log">0.999993</me:pop>
        <me:pop ref="APC">9.18459e-16</me:pop>
        <me:pop ref="Altamine1">3.05321e-11</me:pop>
        <me:pop ref="RC1.log">1.61679e-06</me:pop>
        <me:pop ref="Ring1.log">2.29751e-09</me:pop>
        <me:pop ref="Formamide1">2.60404e-06</me:pop>
        <me:pop ref="Formaldehyde.log">3.11702e-06</me:pop>
      </me:population>
      <me:population time="1.58489e-07" logTime="-6.8">
        <me:pop ref="CH2OO.log">0.999991</me:pop>
        <me:pop ref="APC">9.18548e-16</me:pop>
        <me:pop ref="Altamine1">3.05354e-11</me:pop>
        <me:pop ref="RC1.log">1.61968e-06</me:pop>
        <me:pop ref="Ring1.log">2.31549e-09</me:pop>
        <me:pop ref="Formamide1">3.28442e-06</me:pop>
        <me:pop ref="Formaldehyde.log">3.93122e-06</me:pop>
      </me:population>
      <me:population time="1.99526e-07" logTime="-6.7">
        <me:pop ref="CH2OO.log">0.999989</me:pop>
        <me:pop ref="APC">9.18567e-16</me:pop>
        <me:pop ref="Altamine1">3.05361e-11</me:pop>
        <me:pop ref="RC1.log">1.62034e-06</me:pop>
        <me:pop ref="Ring1.log">2.33779e-09</me:pop>
        <me:pop ref="Formamide1">4.14101e-06</me:pop>
        <me:pop ref="Formaldehyde.log">4.95629e-06</me:pop>
      </me:population>
      <me:population time="2.51189e-07" logTime="-6.6">
        <me:pop ref="CH2OO.log">0.999987</me:pop>
        <me:pop ref="APC">9.18568e-16</me:pop>
        <me:pop ref="Altamine1">3.05362e-11</me:pop>
        <me:pop ref="RC1.log">1.62043e-06</me:pop>
        <me:pop ref="Ring1.log">2.36577e-09</me:pop>
        <me:pop ref="Formamide1">5.2194e-06</me:pop>
        <me:pop ref="Formaldehyde.log">6.24679e-06</me:pop>
      </me:population>
      <me:population time="3.16228e-07" logTime="-6.5">
        <me:pop ref="CH2OO.log">0.999984</me:pop>
        <me:pop ref="APC">9.18565e-16</me:pop>
        <me:pop ref="Altamine1">3.05361e-11</me:pop>
        <me:pop ref="RC1.log">1.62044e-06</me:pop>
        <me:pop ref="Ring1.log">2.40099e-09</me:pop>
        <me:pop ref="Formamide1">6.57701e-06</me:pop>
        <me:pop ref="Formaldehyde.log">7.87143e-06</me:pop>
      </me:population>
      <me:population time="3.98107e-07" logTime="-6.4">
        <me:pop ref="CH2OO.log">0.99998</me:pop>
        <me:pop ref="APC">9.18562e-16</me:pop>
        <me:pop ref="Altamine1">3.0536e-11</me:pop>
        <me:pop ref="RC1.log">1.62043e-06</me:pop>
        <me:pop ref="Ring1.log">2.44533e-09</me:pop>
        <me:pop ref="Formamide1">8.28614e-06</me:pop>
        <me:pop ref="Formaldehyde.log">9.91672e-06</me:pop>
      </me:population>
      <me:population time="5.01187e-07" logTime="-6.3">
        <me:pop ref="CH2OO.log">0.999975</me:pop>
        <me:pop ref="APC">9.18558e-16</me:pop>
        <me:pop ref="Altamine1">3.05358e-11</me:pop>
        <me:pop ref="RC1.log">1.62042e-06</me:pop>
        <me:pop ref="Ring1.log">2.50114e-09</me:pop>
        <me:pop ref="Formamide1">1.04378e-05</me:pop>
        <me:pop ref="Formaldehyde.log">1.24916e-05</me:pop>
      </me:population>
      <me:population time="6.30957e-07" logTime="-6.2">
        <me:pop ref="CH2OO.log">0.999969</me:pop>
        <me:pop ref="APC">9.18552e-16</me:pop>
        <me:pop ref="Altamine1">3.05357e-11</me:pop>
        <me:pop ref="RC1.log">1.62042e-06</me:pop>
        <me:pop ref="Ring1.log">2.57141e-09</me:pop>
        <me:pop ref="Formamide1">1.31465e-05</me:pop>
        <me:pop ref="Formaldehyde.log">1.57331e-05</me:pop>
      </me:population>
      <me:population time="7.94328e-07" logTime="-6.1">
        <me:pop ref="CH2OO.log">0.999962</me:pop>
        <me:pop ref="APC">9.18545e-16</me:pop>
        <me:pop ref="Altamine1">3.05354e-11</me:pop>
        <me:pop ref="RC1.log">1.6204e-06</me:pop>
        <me:pop ref="Ring1.log">2.65987e-09</me:pop>
        <me:pop ref="Formamide1">1.65566e-05</me:pop>
        <me:pop ref="Formaldehyde.log">1.98139e-05</me:pop>
      </me:population>
      <me:population time="1e-06" logTime="-6">
        <me:pop ref="CH2OO.log">0.999953</me:pop>
        <me:pop ref="APC">9.18537e-16</me:pop>
        <me:pop ref="Altamine1">3.05351e-11</me:pop>
        <me:pop ref="RC1.log">1.62039e-06</me:pop>
        <me:pop ref="Ring1.log">2.77124e-09</me:pop>
        <me:pop ref="Formamide1">2.08497e-05</me:pop>
        <me:pop ref="Formaldehyde.log">2.49514e-05</me:pop>
      </me:population>
      <me:population time="1.25893e-06" logTime="-5.9">
        <me:pop ref="CH2OO.log">0.999941</me:pop>
        <me:pop ref="APC">9.18526e-16</me:pop>
        <me:pop ref="Altamine1">3.05348e-11</me:pop>
        <me:pop ref="RC1.log">1.62037e-06</me:pop>
        <me:pop ref="Ring1.log">2.91144e-09</me:pop>
        <me:pop ref="Formamide1">2.62542e-05</me:pop>
        <me:pop ref="Formaldehyde.log">3.14189e-05</me:pop>
      </me:population>
      <me:population time="1.58489e-06" logTime="-5.8">
        <me:pop ref="CH2OO.log">0.999926</me:pop>
        <me:pop ref="APC">9.18512e-16</me:pop>
        <me:pop ref="Altamine1">3.05343e-11</me:pop>
        <me:pop ref="RC1.log">1.62034e-06</me:pop>
        <me:pop ref="Ring1.log">3.08793e-09</me:pop>
        <me:pop ref="Formamide1">3.3058e-05</me:pop>
        <me:pop ref="Formaldehyde.log">3.9561e-05</me:pop>
      </me:population>
      <me:population time="1.99526e-06" logTime="-5.7">
        <me:pop ref="CH2OO.log">0.999907</me:pop>
        <me:pop ref="APC">9.18495e-16</me:pop>
        <me:pop ref="Altamine1">3.05337e-11</me:pop>
        <me:pop ref="RC1.log">1.62031e-06</me:pop>
        <me:pop ref="Ring1.log">3.31013e-09</me:pop>
        <me:pop ref="Formamide1">4.16234e-05</me:pop>
        <me:pop ref="Formaldehyde.log">4.9811e-05</me:pop>
      </me:population>
      <me:population time="2.51189e-06" logTime="-5.6">
        <me:pop ref="CH2OO.log">0.999883</me:pop>
        <me:pop ref="APC">9.18473e-16</me:pop>
        <me:pop ref="Altamine1">3.0533e-11</me:pop>
        <me:pop ref="RC1.log">1.62028e-06</me:pop>
        <me:pop ref="Ring1.log">3.58985e-09</me:pop>
        <me:pop ref="Formamide1">5.24063e-05</me:pop>
        <me:pop ref="Formaldehyde.log">6.27148e-05</me:pop>
      </me:population>
      <me:population time="3.16228e-06" logTime="-5.5">
        <me:pop ref="CH2OO.log">0.999853</me:pop>
        <me:pop ref="APC">9.18446e-16</me:pop>
        <me:pop ref="Altamine1">3.05321e-11</me:pop>
        <me:pop ref="RC1.log">1.62023e-06</me:pop>
        <me:pop ref="Ring1.log">3.94199e-09</me:pop>
        <me:pop ref="Formamide1">6.59808e-05</me:pop>
        <me:pop ref="Formaldehyde.log">7.89593e-05</me:pop>
      </me:population>
      <me:population time="3.98107e-06" logTime="-5.4">
        <me:pop ref="CH2OO.log">0.999816</me:pop>
        <me:pop ref="APC">9.18411e-16</me:pop>
        <me:pop ref="Altamine1">3.0531e-11</me:pop>
        <me:pop ref="RC1.log">1.62017e-06</me:pop>
        <me:pop ref="Ring1.log">4.38528e-09</me:pop>
        <me:pop ref="Formamide1">8.30696e-05</me:pop>
        <me:pop ref="Formaldehyde.log">9.94092e-05</me:pop>
      </me:population>
      <me:population time="5.01187e-06" logTime="-5.3">
        <me:pop ref="CH2OO.log">0.999769</me:pop>
        <me:pop ref="APC">9.18368e-16</me:pop>
        <me:pop ref="Altamine1">3.05295e-11</me:pop>
        <me:pop ref="RC1.log">1.62009e-06</me:pop>
        <me:pop ref="Ring1.log">4.94334e-09</me:pop>
        <me:pop ref="Formamide1">0.000104582</me:pop>
        <me:pop ref="Formaldehyde.log">0.000125153</me:pop>
      </me:population>
      <me:population time="6.30957e-06" logTime="-5.2">
        <me:pop ref="CH2OO.log">0.999709</me:pop>
        <me:pop ref="APC">9.18313e-16</me:pop>
        <me:pop ref="Altamine1">3.05277e-11</me:pop>
        <me:pop ref="RC1.log">1.61999e-06</me:pop>
        <me:pop ref="Ring1.log">5.64586e-09</me:pop>
        <me:pop ref="Formamide1">0.000131663</me:pop>
        <me:pop ref="Formaldehyde.log">0.000157561</me:pop>
      </me:population>
      <me:population time="7.94328e-06" logTime="-5.1">
        <me:pop ref="CH2OO.log">0.999634</me:pop>
        <me:pop ref="APC">9.18244e-16</me:pop>
        <me:pop ref="Altamine1">3.05254e-11</me:pop>
        <me:pop ref="RC1.log">1.61987e-06</me:pop>
        <me:pop ref="Ring1.log">6.53021e-09</me:pop>
        <me:pop ref="Formamide1">0.000165754</me:pop>
        <me:pop ref="Formaldehyde.log">0.000198357</me:pop>
      </me:population>
      <me:population time="1e-05" logTime="-5">
        <me:pop ref="CH2OO.log">0.99954</me:pop>
        <me:pop ref="APC">9.18158e-16</me:pop>
        <me:pop ref="Altamine1">3.05225e-11</me:pop>
        <me:pop ref="RC1.log">1.61972e-06</me:pop>
        <me:pop ref="Ring1.log">7.64345e-09</me:pop>
        <me:pop ref="Formamide1">0.000208669</me:pop>
        <me:pop ref="Formaldehyde.log">0.000249712</me:pop>
      </me:population>
      <me:population time="1.25893e-05" logTime="-4.9">
        <me:pop ref="CH2OO.log">0.999421</me:pop>
        <me:pop ref="APC">9.18049e-16</me:pop>
        <me:pop ref="Altamine1">3.05189e-11</me:pop>
        <me:pop ref="RC1.log">1.61953e-06</me:pop>
        <me:pop ref="Ring1.log">9.04479e-09</me:pop>
        <me:pop ref="Formamide1">0.000262689</me:pop>
        <me:pop ref="Formaldehyde.log">0.000314358</me:pop>
      </me:population>
      <me:population time="1.58489e-05" logTime="-4.8">
        <me:pop ref="CH2OO.log">0.999272</me:pop>
        <me:pop ref="APC">9.17911e-16</me:pop>
        <me:pop ref="Altamine1">3.05144e-11</me:pop>
        <me:pop ref="RC1.log">1.61928e-06</me:pop>
        <me:pop ref="Ring1.log">1.08087e-08</me:pop>
        <me:pop ref="Formamide1">0.000330687</me:pop>
        <me:pop ref="Formaldehyde.log">0.00039573</me:pop>
      </me:population>
      <me:population time="1.99526e-05" logTime="-4.7">
        <me:pop ref="CH2OO.log">0.999084</me:pop>
        <me:pop ref="APC">9.17739e-16</me:pop>
        <me:pop ref="Altamine1">3.05086e-11</me:pop>
        <me:pop ref="RC1.log">1.61898e-06</me:pop>
        <me:pop ref="Ring1.log">1.3029e-08</me:pop>
        <me:pop ref="Formamide1">0.000416277</me:pop>
        <me:pop ref="Formaldehyde.log">0.000498155</me:pop>
      </me:population>
      <me:population time="2.51189e-05" logTime="-4.6">
        <me:pop ref="CH2OO.log">0.998847</me:pop>
        <me:pop ref="APC">9.17521e-16</me:pop>
        <me:pop ref="Altamine1">3.05014e-11</me:pop>
        <me:pop ref="RC1.log">1.6186e-06</me:pop>
        <me:pop ref="Ring1.log">1.58236e-08</me:pop>
        <me:pop ref="Formamide1">0.000524006</me:pop>
        <me:pop ref="Formaldehyde.log">0.000627073</me:pop>
      </me:population>
      <me:population time="3.16228e-05" logTime="-4.5">
        <me:pop ref="CH2OO.log">0.998549</me:pop>
        <me:pop ref="APC">9.17248e-16</me:pop>
        <me:pop ref="Altamine1">3.04923e-11</me:pop>
        <me:pop ref="RC1.log">1.61811e-06</me:pop>
        <me:pop ref="Ring1.log">1.93409e-08</me:pop>
        <me:pop ref="Formamide1">0.000659593</me:pop>
        <me:pop ref="Formaldehyde.log">0.000789328</me:pop>
      </me:population>
      <me:population time="3.98107e-05" logTime="-4.4">
        <me:pop ref="CH2OO.log">0.998175</me:pop>
        <me:pop ref="APC">9.16903e-16</me:pop>
        <me:pop ref="Altamine1">3.04809e-11</me:pop>
        <me:pop ref="RC1.log">1.61751e-06</me:pop>
        <me:pop ref="Ring1.log">2.37673e-08</me:pop>
        <me:pop ref="Formamide1">0.000830229</me:pop>
        <me:pop ref="Formaldehyde.log">0.000993526</me:pop>
      </me:population>
      <me:population time="5.01187e-05" logTime="-4.3">
        <me:pop ref="CH2OO.log">0.997703</me:pop>
        <me:pop ref="APC">9.1647e-16</me:pop>
        <me:pop ref="Altamine1">3.04664e-11</me:pop>
        <me:pop ref="RC1.log">1.61674e-06</me:pop>
        <me:pop ref="Ring1.log">2.93376e-08</me:pop>
        <me:pop ref="Formamide1">0.00104496</me:pop>
        <me:pop ref="Formaldehyde.log">0.00125049</me:pop>
      </me:population>
      <me:population time="6.30957e-05" logTime="-4.2">
        <me:pop ref="CH2OO.log">0.997109</me:pop>
        <me:pop ref="APC">9.15925e-16</me:pop>
        <me:pop ref="Altamine1">3.04483e-11</me:pop>
        <me:pop ref="RC1.log">1.61578e-06</me:pop>
        <me:pop ref="Ring1.log">3.63463e-08</me:pop>
        <me:pop ref="Formamide1">0.00131514</me:pop>
        <me:pop ref="Formaldehyde.log">0.00157381</me:pop>
      </me:population>
      <me:population time="7.94328e-05" logTime="-4.1">
        <me:pop ref="CH2OO.log">0.996363</me:pop>
        <me:pop ref="APC">9.15239e-16</me:pop>
        <me:pop ref="Altamine1">3.04255e-11</me:pop>
        <me:pop ref="RC1.log">1.61457e-06</me:pop>
        <me:pop ref="Ring1.log">4.51639e-08</me:pop>
        <me:pop ref="Formamide1">0.00165504</me:pop>
        <me:pop ref="Formaldehyde.log">0.00198057</me:pop>
      </me:population>
      <me:population time="0.0001" logTime="-4">
        <me:pop ref="CH2OO.log">0.995424</me:pop>
        <me:pop ref="APC">9.14376e-16</me:pop>
        <me:pop ref="Altamine1">3.03968e-11</me:pop>
        <me:pop ref="RC1.log">1.61305e-06</me:pop>
        <me:pop ref="Ring1.log">5.62552e-08</me:pop>
        <me:pop ref="Formamide1">0.0020826</me:pop>
        <me:pop ref="Formaldehyde.log">0.00249223</me:pop>
      </me:population>
      <me:population time="0.000125893" logTime="-3.9">
        <me:pop ref="CH2OO.log">0.994242</me:pop>
        <me:pop ref="APC">9.13291e-16</me:pop>
        <me:pop ref="Altamine1">3.03608e-11</me:pop>
        <me:pop ref="RC1.log">1.61113e-06</me:pop>
        <me:pop ref="Ring1.log">7.02034e-08</me:pop>
        <me:pop ref="Formamide1">0.00262029</me:pop>
        <me:pop ref="Formaldehyde.log">0.00313567</me:pop>
      </me:population>
      <me:population time="0.000158489" logTime="-3.8">
        <me:pop ref="CH2OO.log">0.992757</me:pop>
        <me:pop ref="APC">9.11927e-16</me:pop>
        <me:pop ref="Altamine1">3.03154e-11</me:pop>
        <me:pop ref="RC1.log">1.60873e-06</me:pop>
        <me:pop ref="Ring1.log">8.77396e-08</me:pop>
        <me:pop ref="Formamide1">0.0032963</me:pop>
        <me:pop ref="Formaldehyde.log">0.00394464</me:pop>
      </me:population>
      <me:population time="0.000199526" logTime="-3.7">
        <me:pop ref="CH2OO.log">0.990891</me:pop>
        <me:pop ref="APC">9.10213e-16</me:pop>
        <me:pop ref="Altamine1">3.02584e-11</me:pop>
        <me:pop ref="RC1.log">1.6057e-06</me:pop>
        <me:pop ref="Ring1.log">1.09779e-07</me:pop>
        <me:pop ref="Formamide1">0.0041459</me:pop>
        <me:pop ref="Formaldehyde.log">0.00496135</me:pop>
      </me:population>
      <me:population time="0.000251189" logTime="-3.6">
        <me:pop ref="CH2OO.log">0.988546</me:pop>
        <me:pop ref="APC">9.08059e-16</me:pop>
        <me:pop ref="Altamine1">3.01868e-11</me:pop>
        <me:pop ref="RC1.log">1.6019e-06</me:pop>
        <me:pop ref="Ring1.log">1.37467e-07</me:pop>
        <me:pop ref="Formamide1">0.00521322</me:pop>
        <me:pop ref="Formaldehyde.log">0.0062386</me:pop>
      </me:population>
      <me:population time="0.000316228" logTime="-3.5">
        <me:pop ref="CH2OO.log">0.985603</me:pop>
        <me:pop ref="APC">9.05355e-16</me:pop>
        <me:pop ref="Altamine1">3.00969e-11</me:pop>
        <me:pop ref="RC1.log">1.59713e-06</me:pop>
        <me:pop ref="Ring1.log">1.7223e-07</me:pop>
        <me:pop ref="Formamide1">0.0065533</me:pop>
        <me:pop ref="Formaldehyde.log">0.00784226</me:pop>
      </me:population>
      <me:population time="0.000398107" logTime="-3.4">
        <me:pop ref="CH2OO.log">0.981909</me:pop>
        <me:pop ref="APC">9.01962e-16</me:pop>
        <me:pop ref="Altamine1">2.99842e-11</me:pop>
        <me:pop ref="RC1.log">1.59115e-06</me:pop>
        <me:pop ref="Ring1.log">2.15847e-07</me:pop>
        <me:pop ref="Formamide1">0.00823469</me:pop>
        <me:pop ref="Formaldehyde.log">0.00985436</me:pop>
      </me:population>
      <me:population time="0.000501187" logTime="-3.3">
        <me:pop ref="CH2OO.log">0.977279</me:pop>
        <me:pop ref="APC">8.97709e-16</me:pop>
        <me:pop ref="Altamine1">2.98428e-11</me:pop>
        <me:pop ref="RC1.log">1.58365e-06</me:pop>
        <me:pop ref="Ring1.log">2.70525e-07</me:pop>
        <me:pop ref="Formamide1">0.0103425</me:pop>
        <me:pop ref="Formaldehyde.log">0.0123767</me:pop>
      </me:population>
      <me:population time="0.000630957" logTime="-3.2">
        <me:pop ref="CH2OO.log">0.971481</me:pop>
        <me:pop ref="APC">8.92383e-16</me:pop>
        <me:pop ref="Altamine1">2.96657e-11</me:pop>
        <me:pop ref="RC1.log">1.57425e-06</me:pop>
        <me:pop ref="Ring1.log">3.38994e-07</me:pop>
        <me:pop ref="Formamide1">0.0129819</me:pop>
        <me:pop ref="Formaldehyde.log">0.0155353</me:pop>
      </me:population>
      <me:population time="0.000794328" logTime="-3.1">
        <me:pop ref="CH2OO.log">0.96423</me:pop>
        <me:pop ref="APC">8.85723e-16</me:pop>
        <me:pop ref="Altamine1">2.94443e-11</me:pop>
        <me:pop ref="RC1.log">1.5625e-06</me:pop>
        <me:pop ref="Ring1.log">4.24615e-07</me:pop>
        <me:pop ref="Formamide1">0.0162825</me:pop>
        <me:pop ref="Formaldehyde.log">0.0194851</me:pop>
      </me:population>
      <me:population time="0.001" logTime="-3">
        <me:pop ref="CH2OO.log">0.95518</me:pop>
        <me:pop ref="APC">8.77409e-16</me:pop>
        <me:pop ref="Altamine1">2.91679e-11</me:pop>
        <me:pop ref="RC1.log">1.54783e-06</me:pop>
        <me:pop ref="Ring1.log">5.31496e-07</me:pop>
        <me:pop ref="Formamide1">0.0204027</me:pop>
        <me:pop ref="Formaldehyde.log">0.0244156</me:pop>
      </me:population>
      <me:population time="0.00125893" logTime="-2.9">
        <me:pop ref="CH2OO.log">0.943906</me:pop>
        <me:pop ref="APC">8.67053e-16</me:pop>
        <me:pop ref="Altamine1">2.88237e-11</me:pop>
        <me:pop ref="RC1.log">1.52957e-06</me:pop>
        <me:pop ref="Ring1.log">6.64627e-07</me:pop>
        <me:pop ref="Formamide1">0.0255347</me:pop>
        <me:pop ref="Formaldehyde.log">0.0305571</me:pop>
      </me:population>
      <me:population time="0.00158489" logTime="-2.8">
        <me:pop ref="CH2OO.log">0.929902</me:pop>
        <me:pop ref="APC">8.5419e-16</me:pop>
        <me:pop ref="Altamine1">2.8396e-11</me:pop>
        <me:pop ref="RC1.log">1.50687e-06</me:pop>
        <me:pop ref="Ring1.log">8.29997e-07</me:pop>
        <me:pop ref="Formamide1">0.0319096</me:pop>
        <me:pop ref="Formaldehyde.log">0.0381858</me:pop>
      </me:population>
      <me:population time="0.00199526" logTime="-2.7">
        <me:pop ref="CH2OO.log">0.912568</me:pop>
        <me:pop ref="APC">8.38267e-16</me:pop>
        <me:pop ref="Altamine1">2.78667e-11</me:pop>
        <me:pop ref="RC1.log">1.47878e-06</me:pop>
        <me:pop ref="Ring1.log">1.0347e-06</me:pop>
        <me:pop ref="Formamide1">0.0398007</me:pop>
        <me:pop ref="Formaldehyde.log">0.047629</me:pop>
      </me:population>
      <me:population time="0.00251189" logTime="-2.6">
        <me:pop ref="CH2OO.log">0.891204</me:pop>
        <me:pop ref="APC">8.18642e-16</me:pop>
        <me:pop ref="Altamine1">2.72143e-11</me:pop>
        <me:pop ref="RC1.log">1.44416e-06</me:pop>
        <me:pop ref="Ring1.log">1.28699e-06</me:pop>
        <me:pop ref="Formamide1">0.0495262</me:pop>
        <me:pop ref="Formaldehyde.log">0.0592675</me:pop>
      </me:population>
      <me:population time="0.00316228" logTime="-2.5">
        <me:pop ref="CH2OO.log">0.865017</me:pop>
        <me:pop ref="APC">7.94588e-16</me:pop>
        <me:pop ref="Altamine1">2.64147e-11</me:pop>
        <me:pop ref="RC1.log">1.40173e-06</me:pop>
        <me:pop ref="Ring1.log">1.59622e-06</me:pop>
        <me:pop ref="Formamide1">0.0614468</me:pop>
        <me:pop ref="Formaldehyde.log">0.0735327</me:pop>
      </me:population>
      <me:population time="0.00398107" logTime="-2.4">
        <me:pop ref="CH2OO.log">0.833142</me:pop>
        <me:pop ref="APC">7.65308e-16</me:pop>
        <me:pop ref="Altamine1">2.54413e-11</me:pop>
        <me:pop ref="RC1.log">1.35008e-06</me:pop>
        <me:pop ref="Ring1.log">1.97264e-06</me:pop>
        <me:pop ref="Formamide1">0.0759572</me:pop>
        <me:pop ref="Formaldehyde.log">0.0908972</me:pop>
      </me:population>
      <me:population time="0.00501187" logTime="-2.3">
        <me:pop ref="CH2OO.log">0.794679</me:pop>
        <me:pop ref="APC">7.29976e-16</me:pop>
        <me:pop ref="Altamine1">2.42668e-11</me:pop>
        <me:pop ref="RC1.log">1.28775e-06</me:pop>
        <me:pop ref="Ring1.log">2.42686e-06</me:pop>
        <me:pop ref="Formamide1">0.0934669</me:pop>
        <me:pop ref="Formaldehyde.log">0.111851</me:pop>
      </me:population>
      <me:population time="0.00630957" logTime="-2.2">
        <me:pop ref="CH2OO.log">0.748771</me:pop>
        <me:pop ref="APC">6.87806e-16</me:pop>
        <me:pop ref="Altamine1">2.28649e-11</me:pop>
        <me:pop ref="RC1.log">1.21336e-06</me:pop>
        <me:pop ref="Ring1.log">2.96899e-06</me:pop>
        <me:pop ref="Formamide1">0.114365</me:pop>
        <me:pop ref="Formaldehyde.log">0.13686</me:pop>
      </me:population>
      <me:population time="0.00794328" logTime="-2.1">
        <me:pop ref="CH2OO.log">0.694728</me:pop>
        <me:pop ref="APC">6.38163e-16</me:pop>
        <me:pop ref="Altamine1">2.12146e-11</me:pop>
        <me:pop ref="RC1.log">1.12578e-06</me:pop>
        <me:pop ref="Ring1.log">3.60718e-06</me:pop>
        <me:pop ref="Formamide1">0.138967</me:pop>
        <me:pop ref="Formaldehyde.log">0.1663</me:pop>
      </me:population>
      <me:population time="0.01" logTime="-2">
        <me:pop ref="CH2OO.log">0.632203</me:pop>
        <me:pop ref="APC">5.80729e-16</me:pop>
        <me:pop ref="Altamine1">1.93053e-11</me:pop>
        <me:pop ref="RC1.log">1.02446e-06</me:pop>
        <me:pop ref="Ring1.log">4.34553e-06</me:pop>
        <me:pop ref="Formamide1">0.16743</me:pop>
        <me:pop ref="Formaldehyde.log">0.200362</me:pop>
      </me:population>
      <me:population time="0.0125893" logTime="-1.9">
        <me:pop ref="CH2OO.log">0.561427</me:pop>
        <me:pop ref="APC">5.15716e-16</me:pop>
        <me:pop ref="Altamine1">1.71441e-11</me:pop>
        <me:pop ref="RC1.log">9.09773e-07</me:pop>
        <me:pop ref="Ring1.log">5.18133e-06</me:pop>
        <me:pop ref="Formamide1">0.199649</me:pop>
        <me:pop ref="Formaldehyde.log">0.238918</me:pop>
      </me:population>
      <me:population time="0.0158489" logTime="-1.8">
        <me:pop ref="CH2OO.log">0.483481</me:pop>
        <me:pop ref="APC">4.44116e-16</me:pop>
        <me:pop ref="Altamine1">1.47639e-11</me:pop>
        <me:pop ref="RC1.log">7.83464e-07</me:pop>
        <me:pop ref="Ring1.log">6.1018e-06</me:pop>
        <me:pop ref="Formamide1">0.235132</me:pop>
        <me:pop ref="Formaldehyde.log">0.28138</me:pop>
      </me:population>
      <me:population time="0.0199526" logTime="-1.7">
        <me:pop ref="CH2OO.log">0.400551</me:pop>
        <me:pop ref="APC">3.67938e-16</me:pop>
        <me:pop ref="Altamine1">1.22314e-11</me:pop>
        <me:pop ref="RC1.log">6.49078e-07</me:pop>
        <me:pop ref="Ring1.log">7.08112e-06</me:pop>
        <me:pop ref="Formamide1">0.272884</me:pop>
        <me:pop ref="Formaldehyde.log">0.326558</me:pop>
      </me:population>
      <me:population time="0.0251189" logTime="-1.6">
        <me:pop ref="CH2OO.log">0.316064</me:pop>
        <me:pop ref="APC">2.9033e-16</me:pop>
        <me:pop ref="Altamine1">9.65153e-12</me:pop>
        <me:pop ref="RC1.log">5.12171e-07</me:pop>
        <me:pop ref="Ring1.log">8.07882e-06</me:pop>
        <me:pop ref="Formamide1">0.311345</me:pop>
        <me:pop ref="Formaldehyde.log">0.372583</me:pop>
      </me:population>
      <me:population time="0.0316228" logTime="-1.5">
        <me:pop ref="CH2OO.log">0.23456</me:pop>
        <me:pop ref="APC">2.15463e-16</me:pop>
        <me:pop ref="Altamine1">7.16268e-12</me:pop>
        <me:pop ref="RC1.log">3.80097e-07</me:pop>
        <me:pop ref="Ring1.log">9.04131e-06</me:pop>
        <me:pop ref="Formamide1">0.348447</me:pop>
        <me:pop ref="Formaldehyde.log">0.416983</me:pop>
      </me:population>
      <me:population time="0.0398107" logTime="-1.4">
        <me:pop ref="CH2OO.log">0.161138</me:pop>
        <me:pop ref="APC">1.48018e-16</me:pop>
        <me:pop ref="Altamine1">4.9206e-12</me:pop>
        <me:pop ref="RC1.log">2.61118e-07</me:pop>
        <me:pop ref="Ring1.log">9.90835e-06</me:pop>
        <me:pop ref="Formamide1">0.381871</me:pop>
        <me:pop ref="Formaldehyde.log">0.456981</me:pop>
      </me:population>
      <me:population time="0.0501187" logTime="-1.3">
        <me:pop ref="CH2OO.log">0.100443</me:pop>
        <me:pop ref="APC">9.22653e-17</me:pop>
        <me:pop ref="Altamine1">3.0672e-12</me:pop>
        <me:pop ref="RC1.log">1.62765e-07</me:pop>
        <me:pop ref="Ring1.log">1.06251e-05</me:pop>
        <me:pop ref="Formamide1">0.409501</me:pop>
        <me:pop ref="Formaldehyde.log">0.490045</me:pop>
      </me:population>
      <me:population time="0.0630957" logTime="-1.2">
        <me:pop ref="CH2OO.log">0.0553979</me:pop>
        <me:pop ref="APC">5.08875e-17</me:pop>
        <me:pop ref="Altamine1">1.69166e-12</me:pop>
        <me:pop ref="RC1.log">8.97704e-08</me:pop>
        <me:pop ref="Ring1.log">1.1157e-05</me:pop>
        <me:pop ref="Formamide1">0.430007</me:pop>
        <me:pop ref="Formaldehyde.log">0.514584</me:pop>
      </me:population>
      <me:population time="0.0794328" logTime="-1.1">
        <me:pop ref="CH2OO.log">0.026191</me:pop>
        <me:pop ref="APC">2.40586e-17</me:pop>
        <me:pop ref="Altamine1">7.99784e-13</me:pop>
        <me:pop ref="RC1.log">4.24416e-08</me:pop>
        <me:pop ref="Ring1.log">1.15019e-05</me:pop>
        <me:pop ref="Formamide1">0.443302</me:pop>
        <me:pop ref="Formaldehyde.log">0.530495</me:pop>
      </me:population>
      <me:population time="0.1" logTime="-1">
        <me:pop ref="CH2OO.log">0.0101993</me:pop>
        <me:pop ref="APC">9.36891e-18</me:pop>
        <me:pop ref="Altamine1">3.11453e-13</me:pop>
        <me:pop ref="RC1.log">1.65277e-08</me:pop>
        <me:pop ref="Ring1.log">1.16908e-05</me:pop>
        <me:pop ref="Formamide1">0.450582</me:pop>
        <me:pop ref="Formaldehyde.log">0.539207</me:pop>
      </me:population>
      <me:population time="0.125893" logTime="-0.9">
        <me:pop ref="CH2OO.log">0.00311129</me:pop>
        <me:pop ref="APC">2.85797e-18</me:pop>
        <me:pop ref="Altamine1">9.50083e-14</me:pop>
        <me:pop ref="RC1.log">5.04174e-09</me:pop>
        <me:pop ref="Ring1.log">1.17745e-05</me:pop>
        <me:pop ref="Formamide1">0.453809</me:pop>
        <me:pop ref="Formaldehyde.log">0.543068</me:pop>
      </me:population>
      <me:population time="0.158489" logTime="-0.8">
        <me:pop ref="CH2OO.log">0.00069791</me:pop>
        <me:pop ref="APC">6.41087e-19</me:pop>
        <me:pop ref="Altamine1">2.13118e-14</me:pop>
        <me:pop ref="RC1.log">1.13094e-09</me:pop>
        <me:pop ref="Ring1.log">1.1803e-05</me:pop>
        <me:pop ref="Formamide1">0.454908</me:pop>
        <me:pop ref="Formaldehyde.log">0.544383</me:pop>
      </me:population>
      <me:population time="0.199526" logTime="-0.7">
        <me:pop ref="CH2OO.log">0.000106311</me:pop>
        <me:pop ref="APC">9.76555e-20</me:pop>
        <me:pop ref="Altamine1">3.24639e-15</me:pop>
        <me:pop ref="RC1.log">1.72274e-10</me:pop>
        <me:pop ref="Ring1.log">1.181e-05</me:pop>
        <me:pop ref="Formamide1">0.455177</me:pop>
        <me:pop ref="Formaldehyde.log">0.544705</me:pop>
      </me:population>
      <me:population time="0.251189" logTime="-0.6">
        <me:pop ref="CH2OO.log">9.94856e-06</me:pop>
        <me:pop ref="APC">9.13855e-21</me:pop>
        <me:pop ref="Altamine1">3.03798e-16</me:pop>
        <me:pop ref="RC1.log">1.61213e-11</me:pop>
        <me:pop ref="Ring1.log">1.18111e-05</me:pop>
        <me:pop ref="Formamide1">0.455221</me:pop>
        <me:pop ref="Formaldehyde.log">0.544758</me:pop>
      </me:population>
      <me:population time="0.316228" logTime="-0.5">
        <me:pop ref="CH2OO.log">5.04142e-07</me:pop>
        <me:pop ref="APC">4.63095e-22</me:pop>
        <me:pop ref="Altamine1">1.53974e-17</me:pop>
        <me:pop ref="RC1.log">8.16945e-13</me:pop>
        <me:pop ref="Ring1.log">1.18112e-05</me:pop>
        <me:pop ref="Formamide1">0.455225</me:pop>
        <me:pop ref="Formaldehyde.log">0.544763</me:pop>
      </me:population>
      <me:population time="0.398107" logTime="-0.4">
        <me:pop ref="CH2OO.log">1.18028e-08</me:pop>
        <me:pop ref="APC">1.08418e-23</me:pop>
        <me:pop ref="Altamine1">3.63062e-19</me:pop>
        <me:pop ref="RC1.log">1.9126e-14</me:pop>
        <me:pop ref="Ring1.log">1.18112e-05</me:pop>
        <me:pop ref="Formamide1">0.455225</me:pop>
        <me:pop ref="Formaldehyde.log">0.544763</me:pop>
      </me:population>
      <me:population time="0.501187" logTime="-0.3">
        <me:pop ref="CH2OO.log">1.04525e-10</me:pop>
        <me:pop ref="APC">9.60147e-26</me:pop>
        <me:pop ref="Altamine1">5.83676e-21</me:pop>
        <me:pop ref="RC1.log">1.69379e-16</me:pop>
        <me:pop ref="Ring1.log">1.18112e-05</me:pop>
        <me:pop ref="Formamide1">0.455225</me:pop>
        <me:pop ref="Formaldehyde.log">0.544763</me:pop>
      </me:population>
      <me:population time="0.630957" logTime="-0.2">
        <me:pop ref="CH2OO.log">2.72234e-13</me:pop>
        <me:pop ref="APC">2.50196e-28</me:pop>
        <me:pop ref="Altamine1">2.65324e-21</me:pop>
        <me:pop ref="RC1.log">4.41146e-19</me:pop>
        <me:pop ref="Ring1.log">1.18112e-05</me:pop>
        <me:pop ref="Formamide1">0.455225</me:pop>
        <me:pop ref="Formaldehyde.log">0.544763</me:pop>
      </me:population>
      <me:population time="0.794328" logTime="-0.1">
        <me:pop ref="CH2OO.log">1.5189e-16</me:pop>
        <me:pop ref="APC">2.66645e-31</me:pop>
        <me:pop ref="Altamine1">2.64493e-21</me:pop>
        <me:pop ref="RC1.log">2.46133e-22</me:pop>
        <me:pop ref="Ring1.log">1.18112e-05</me:pop>
        <me:pop ref="Formamide1">0.455225</me:pop>
        <me:pop ref="Formaldehyde.log">0.544763</me:pop>
      </me:population>
      <me:population time="1" logTime="0">
        <me:pop ref="CH2OO.log">1.21822e-20</me:pop>
        <me:pop ref="APC">1.27133e-31</me:pop>
        <me:pop ref="Altamine1">2.64493e-21</me:pop>
        <me:pop ref="RC1.log">1.97408e-26</me:pop>
        <me:pop ref="Ring1.log">1.18112e-05</me:pop>
        <me:pop ref="Formamide1">0.455225</me:pop>
        <me:pop ref="Formaldehyde.log">0.544763</me:pop>
      </me:population>
      <me:population time="1.25893" logTime="0.1">
        <me:pop ref="CH2OO.log">8.49992e-26</me:pop>
        <me:pop ref="APC">1.27122e-31</me:pop>
        <me:pop ref="Altamine1">2.64493e-21</me:pop>
        <me:pop ref="RC1.log">1.37738e-31</me:pop>
        <me:pop ref="Ring1.log">1.18112e-05</me:pop>
        <me:pop ref="Formamide1">0.455225</me:pop>
        <me:pop ref="Formaldehyde.log">0.544763</me:pop>
      </me:population>
      <me:population time="1.58489" logTime="0.2">
        <me:pop ref="CH2OO.log">2.74198e-32</me:pop>
        <me:pop ref="APC">1.27122e-31</me:pop>
        <me:pop ref="Altamine1">2.64493e-21</me:pop>
        <me:pop ref="RC1.log">4.44337e-38</me:pop>
        <me:pop ref="Ring1.log">1.18112e-05</me:pop>
        <me:pop ref="Formamide1">0.455225</me:pop>
        <me:pop ref="Formaldehyde.log">0.544763</me:pop>
      </me:population>
      <me:population time="1.99526" logTime="0.3">
        <me:pop ref="CH2OO.log">3.8102e-36</me:pop>
        <me:pop ref="APC">1.27122e-31</me:pop>
        <me:pop ref="Altamine1">2.64493e-21</me:pop>
        <me:pop ref="RC1.log">7.11732e-42</me:pop>
        <me:pop ref="Ring1.log">1.18112e-05</me:pop>
        <me:pop ref="Formamide1">0.455225</me:pop>
        <me:pop ref="Formaldehyde.log">0.544763</me:pop>
      </me:population>
      <me:population time="2.51189" logTime="0.4">
        <me:pop ref="CH2OO.log">3.81001e-36</me:pop>
        <me:pop ref="APC">1.27122e-31</me:pop>
        <me:pop ref="Altamine1">2.64493e-21</me:pop>
        <me:pop ref="RC1.log">7.11702e-42</me:pop>
        <me:pop ref="Ring1.log">1.18112e-05</me:pop>
        <me:pop ref="Formamide1">0.455225</me:pop>
        <me:pop ref="Formaldehyde.log">0.544763</me:pop>
      </me:population>
      <me:population time="3.16228" logTime="0.5">
        <me:pop ref="CH2OO.log">3.81001e-36</me:pop>
        <me:pop ref="APC">1.27122e-31</me:pop>
        <me:pop ref="Altamine1">2.64493e-21</me:pop>
        <me:pop ref="RC1.log">7.11702e-42</me:pop>
        <me:pop ref="Ring1.log">1.18112e-05</me:pop>
        <me:pop ref="Formamide1">0.455225</me:pop>
        <me:pop ref="Formaldehyde.log">0.544763</me:pop>
      </me:population>
      <me:population time="3.98107" logTime="0.6">
        <me:pop ref="CH2OO.log">3.81001e-36</me:pop>
        <me:pop ref="APC">1.27122e-31</me:pop>
        <me:pop ref="Altamine1">2.64493e-21</me:pop>
        <me:pop ref="RC1.log">7.11702e-42</me:pop>
        <me:pop ref="Ring1.log">1.18112e-05</me:pop>
        <me:pop ref="Formamide1">0.455225</me:pop>
        <me:pop ref="Formaldehyde.log">0.544763</me:pop>
      </me:population>
      <me:population time="5.01187" logTime="0.7">
        <me:pop ref="CH2OO.log">3.81001e-36</me:pop>
        <me:pop ref="APC">1.27122e-31</me:pop>
        <me:pop ref="Altamine1">2.64493e-21</me:pop>
        <me:pop ref="RC1.log">7.11702e-42</me:pop>
        <me:pop ref="Ring1.log">1.18112e-05</me:pop>
        <me:pop ref="Formamide1">0.455225</me:pop>
        <me:pop ref="Formaldehyde.log">0.544763</me:pop>
      </me:population>
      <me:population time="6.30957" logTime="0.8">
        <me:pop ref="CH2OO.log">3.81001e-36</me:pop>
        <me:pop ref="APC">1.27122e-31</me:pop>
        <me:pop ref="Altamine1">2.64493e-21</me:pop>
        <me:pop ref="RC1.log">7.11702e-42</me:pop>
        <me:pop ref="Ring1.log">1.18112e-05</me:pop>
        <me:pop ref="Formamide1">0.455225</me:pop>
        <me:pop ref="Formaldehyde.log">0.544763</me:pop>
      </me:population>
      <me:population time="7.94328" logTime="0.9">
        <me:pop ref="CH2OO.log">3.81001e-36</me:pop>
        <me:pop ref="APC">1.27122e-31</me:pop>
        <me:pop ref="Altamine1">2.64493e-21</me:pop>
        <me:pop ref="RC1.log">7.11702e-42</me:pop>
        <me:pop ref="Ring1.log">1.18112e-05</me:pop>
        <me:pop ref="Formamide1">0.455225</me:pop>
        <me:pop ref="Formaldehyde.log">0.544763</me:pop>
      </me:population>
      <me:population time="10" logTime="1">
        <me:pop ref="CH2OO.log">3.81001e-36</me:pop>
        <me:pop ref="APC">1.27122e-31</me:pop>
        <me:pop ref="Altamine1">2.64493e-21</me:pop>
        <me:pop ref="RC1.log">7.11702e-42</me:pop>
        <me:pop ref="Ring1.log">1.18112e-05</me:pop>
        <me:pop ref="Formamide1">0.455225</me:pop>
        <me:pop ref="Formaldehyde.log">0.544763</me:pop>
      </me:population>
      <me:population time="12.5893" logTime="1.1">
        <me:pop ref="CH2OO.log">3.81001e-36</me:pop>
        <me:pop ref="APC">1.27122e-31</me:pop>
        <me:pop ref="Altamine1">2.64493e-21</me:pop>
        <me:pop ref="RC1.log">7.11702e-42</me:pop>
        <me:pop ref="Ring1.log">1.18112e-05</me:pop>
        <me:pop ref="Formamide1">0.455225</me:pop>
        <me:pop ref="Formaldehyde.log">0.544763</me:pop>
      </me:population>
      <me:population time="15.8489" logTime="1.2">
        <me:pop ref="CH2OO.log">3.81001e-36</me:pop>
        <me:pop ref="APC">1.27122e-31</me:pop>
        <me:pop ref="Altamine1">2.64493e-21</me:pop>
        <me:pop ref="RC1.log">7.11702e-42</me:pop>
        <me:pop ref="Ring1.log">1.18112e-05</me:pop>
        <me:pop ref="Formamide1">0.455225</me:pop>
        <me:pop ref="Formaldehyde.log">0.544763</me:pop>
      </me:population>
      <me:population time="19.9526" logTime="1.3">
        <me:pop ref="CH2OO.log">3.81001e-36</me:pop>
        <me:pop ref="APC">1.27122e-31</me:pop>
        <me:pop ref="Altamine1">2.64493e-21</me:pop>
        <me:pop ref="RC1.log">7.11702e-42</me:pop>
        <me:pop ref="Ring1.log">1.18112e-05</me:pop>
        <me:pop ref="Formamide1">0.455225</me:pop>
        <me:pop ref="Formaldehyde.log">0.544763</me:pop>
      </me:population>
      <me:population time="25.1189" logTime="1.4">
        <me:pop ref="CH2OO.log">3.81001e-36</me:pop>
        <me:pop ref="APC">1.27122e-31</me:pop>
        <me:pop ref="Altamine1">2.64493e-21</me:pop>
        <me:pop ref="RC1.log">7.11702e-42</me:pop>
        <me:pop ref="Ring1.log">1.18112e-05</me:pop>
        <me:pop ref="Formamide1">0.455225</me:pop>
        <me:pop ref="Formaldehyde.log">0.544763</me:pop>
      </me:population>
      <me:population time="31.6228" logTime="1.5">
        <me:pop ref="CH2OO.log">3.81001e-36</me:pop>
        <me:pop ref="APC">1.27122e-31</me:pop>
        <me:pop ref="Altamine1">2.64493e-21</me:pop>
        <me:pop ref="RC1.log">7.11702e-42</me:pop>
        <me:pop ref="Ring1.log">1.18112e-05</me:pop>
        <me:pop ref="Formamide1">0.455225</me:pop>
        <me:pop ref="Formaldehyde.log">0.544763</me:pop>
      </me:population>
      <me:population time="39.8107" logTime="1.6">
        <me:pop ref="CH2OO.log">3.81001e-36</me:pop>
        <me:pop ref="APC">1.27122e-31</me:pop>
        <me:pop ref="Altamine1">2.64493e-21</me:pop>
        <me:pop ref="RC1.log">7.11702e-42</me:pop>
        <me:pop ref="Ring1.log">1.18112e-05</me:pop>
        <me:pop ref="Formamide1">0.455225</me:pop>
        <me:pop ref="Formaldehyde.log">0.544763</me:pop>
      </me:population>
      <me:population time="50.1187" logTime="1.7">
        <me:pop ref="CH2OO.log">3.81001e-36</me:pop>
        <me:pop ref="APC">1.27122e-31</me:pop>
        <me:pop ref="Altamine1">2.64493e-21</me:pop>
        <me:pop ref="RC1.log">7.11702e-42</me:pop>
        <me:pop ref="Ring1.log">1.18112e-05</me:pop>
        <me:pop ref="Formamide1">0.455225</me:pop>
        <me:pop ref="Formaldehyde.log">0.544763</me:pop>
      </me:population>
      <me:population time="63.0957" logTime="1.8">
        <me:pop ref="CH2OO.log">3.81001e-36</me:pop>
        <me:pop ref="APC">1.27122e-31</me:pop>
        <me:pop ref="Altamine1">2.64493e-21</me:pop>
        <me:pop ref="RC1.log">7.11702e-42</me:pop>
        <me:pop ref="Ring1.log">1.18112e-05</me:pop>
        <me:pop ref="Formamide1">0.455225</me:pop>
        <me:pop ref="Formaldehyde.log">0.544763</me:pop>
      </me:population>
      <me:population time="79.4328" logTime="1.9">
        <me:pop ref="CH2OO.log">3.81001e-36</me:pop>
        <me:pop ref="APC">1.27122e-31</me:pop>
        <me:pop ref="Altamine1">2.64493e-21</me:pop>
        <me:pop ref="RC1.log">7.11702e-42</me:pop>
        <me:pop ref="Ring1.log">1.18112e-05</me:pop>
        <me:pop ref="Formamide1">0.455225</me:pop>
        <me:pop ref="Formaldehyde.log">0.544763</me:pop>
      </me:population>
      <me:population time="100" logTime="2">
        <me:pop ref="CH2OO.log">3.81001e-36</me:pop>
        <me:pop ref="APC">1.27122e-31</me:pop>
        <me:pop ref="Altamine1">2.64493e-21</me:pop>
        <me:pop ref="RC1.log">7.11702e-42</me:pop>
        <me:pop ref="Ring1.log">1.18112e-05</me:pop>
        <me:pop ref="Formamide1">0.455225</me:pop>
        <me:pop ref="Formaldehyde.log">0.544763</me:pop>
      </me:population>
      <me:population time="125.893" logTime="2.1">
        <me:pop ref="CH2OO.log">3.81001e-36</me:pop>
        <me:pop ref="APC">1.27122e-31</me:pop>
        <me:pop ref="Altamine1">2.64493e-21</me:pop>
        <me:pop ref="RC1.log">7.11702e-42</me:pop>
        <me:pop ref="Ring1.log">1.18112e-05</me:pop>
        <me:pop ref="Formamide1">0.455225</me:pop>
        <me:pop ref="Formaldehyde.log">0.544763</me:pop>
      </me:population>
      <me:population time="158.489" logTime="2.2">
        <me:pop ref="CH2OO.log">3.81001e-36</me:pop>
        <me:pop ref="APC">1.27122e-31</me:pop>
        <me:pop ref="Altamine1">2.64493e-21</me:pop>
        <me:pop ref="RC1.log">7.11702e-42</me:pop>
        <me:pop ref="Ring1.log">1.18112e-05</me:pop>
        <me:pop ref="Formamide1">0.455225</me:pop>
        <me:pop ref="Formaldehyde.log">0.544763</me:pop>
      </me:population>
      <me:population time="199.526" logTime="2.3">
        <me:pop ref="CH2OO.log">3.81001e-36</me:pop>
        <me:pop ref="APC">1.27122e-31</me:pop>
        <me:pop ref="Altamine1">2.64493e-21</me:pop>
        <me:pop ref="RC1.log">7.11702e-42</me:pop>
        <me:pop ref="Ring1.log">1.18112e-05</me:pop>
        <me:pop ref="Formamide1">0.455225</me:pop>
        <me:pop ref="Formaldehyde.log">0.544763</me:pop>
      </me:population>
      <me:population time="251.189" logTime="2.4">
        <me:pop ref="CH2OO.log">3.81001e-36</me:pop>
        <me:pop ref="APC">1.27122e-31</me:pop>
        <me:pop ref="Altamine1">2.64493e-21</me:pop>
        <me:pop ref="RC1.log">7.11702e-42</me:pop>
        <me:pop ref="Ring1.log">1.18112e-05</me:pop>
        <me:pop ref="Formamide1">0.455225</me:pop>
        <me:pop ref="Formaldehyde.log">0.544763</me:pop>
      </me:population>
      <me:population time="316.228" logTime="2.5">
        <me:pop ref="CH2OO.log">3.81001e-36</me:pop>
        <me:pop ref="APC">1.27122e-31</me:pop>
        <me:pop ref="Altamine1">2.64494e-21</me:pop>
        <me:pop ref="RC1.log">7.11702e-42</me:pop>
        <me:pop ref="Ring1.log">1.18112e-05</me:pop>
        <me:pop ref="Formamide1">0.455225</me:pop>
        <me:pop ref="Formaldehyde.log">0.544763</me:pop>
      </me:population>
      <me:population time="398.107" logTime="2.6">
        <me:pop ref="CH2OO.log">3.81001e-36</me:pop>
        <me:pop ref="APC">1.27122e-31</me:pop>
        <me:pop ref="Altamine1">2.64494e-21</me:pop>
        <me:pop ref="RC1.log">7.11702e-42</me:pop>
        <me:pop ref="Ring1.log">1.18112e-05</me:pop>
        <me:pop ref="Formamide1">0.455225</me:pop>
        <me:pop ref="Formaldehyde.log">0.544763</me:pop>
      </me:population>
      <me:population time="501.187" logTime="2.7">
        <me:pop ref="CH2OO.log">3.81001e-36</me:pop>
        <me:pop ref="APC">1.27122e-31</me:pop>
        <me:pop ref="Altamine1">2.64494e-21</me:pop>
        <me:pop ref="RC1.log">7.11702e-42</me:pop>
        <me:pop ref="Ring1.log">1.18112e-05</me:pop>
        <me:pop ref="Formamide1">0.455225</me:pop>
        <me:pop ref="Formaldehyde.log">0.544763</me:pop>
      </me:population>
      <me:population time="630.957" logTime="2.8">
        <me:pop ref="CH2OO.log">3.81001e-36</me:pop>
        <me:pop ref="APC">1.27122e-31</me:pop>
        <me:pop ref="Altamine1">2.64495e-21</me:pop>
        <me:pop ref="RC1.log">7.11702e-42</me:pop>
        <me:pop ref="Ring1.log">1.18112e-05</me:pop>
        <me:pop ref="Formamide1">0.455225</me:pop>
        <me:pop ref="Formaldehyde.log">0.544763</me:pop>
      </me:population>
      <me:population time="794.328" logTime="2.9">
        <me:pop ref="CH2OO.log">3.81001e-36</me:pop>
        <me:pop ref="APC">1.27122e-31</me:pop>
        <me:pop ref="Altamine1">2.64495e-21</me:pop>
        <me:pop ref="RC1.log">7.11702e-42</me:pop>
        <me:pop ref="Ring1.log">1.18112e-05</me:pop>
        <me:pop ref="Formamide1">0.455225</me:pop>
        <me:pop ref="Formaldehyde.log">0.544763</me:pop>
      </me:population>
      <me:population time="1000" logTime="3">
        <me:pop ref="CH2OO.log">3.81001e-36</me:pop>
        <me:pop ref="APC">1.27122e-31</me:pop>
        <me:pop ref="Altamine1">2.64496e-21</me:pop>
        <me:pop ref="RC1.log">7.11702e-42</me:pop>
        <me:pop ref="Ring1.log">1.18112e-05</me:pop>
        <me:pop ref="Formamide1">0.455225</me:pop>
        <me:pop ref="Formaldehyde.log">0.544763</me:pop>
      </me:population>
      <me:population time="1258.93" logTime="3.1">
        <me:pop ref="CH2OO.log">3.81001e-36</me:pop>
        <me:pop ref="APC">1.27122e-31</me:pop>
        <me:pop ref="Altamine1">2.64497e-21</me:pop>
        <me:pop ref="RC1.log">7.11702e-42</me:pop>
        <me:pop ref="Ring1.log">1.18112e-05</me:pop>
        <me:pop ref="Formamide1">0.455225</me:pop>
        <me:pop ref="Formaldehyde.log">0.544763</me:pop>
      </me:population>
      <me:population time="1584.89" logTime="3.2">
        <me:pop ref="CH2OO.log">3.81001e-36</me:pop>
        <me:pop ref="APC">1.27122e-31</me:pop>
        <me:pop ref="Altamine1">2.64498e-21</me:pop>
        <me:pop ref="RC1.log">7.11702e-42</me:pop>
        <me:pop ref="Ring1.log">1.18112e-05</me:pop>
        <me:pop ref="Formamide1">0.455225</me:pop>
        <me:pop ref="Formaldehyde.log">0.544763</me:pop>
      </me:population>
      <me:population time="1995.26" logTime="3.3">
        <me:pop ref="CH2OO.log">3.81001e-36</me:pop>
        <me:pop ref="APC">1.27122e-31</me:pop>
        <me:pop ref="Altamine1">2.64499e-21</me:pop>
        <me:pop ref="RC1.log">7.11702e-42</me:pop>
        <me:pop ref="Ring1.log">1.18112e-05</me:pop>
        <me:pop ref="Formamide1">0.455225</me:pop>
        <me:pop ref="Formaldehyde.log">0.544763</me:pop>
      </me:population>
      <me:population time="2511.89" logTime="3.4">
        <me:pop ref="CH2OO.log">3.81001e-36</me:pop>
        <me:pop ref="APC">1.27122e-31</me:pop>
        <me:pop ref="Altamine1">2.64501e-21</me:pop>
        <me:pop ref="RC1.log">7.11702e-42</me:pop>
        <me:pop ref="Ring1.log">1.18112e-05</me:pop>
        <me:pop ref="Formamide1">0.455225</me:pop>
        <me:pop ref="Formaldehyde.log">0.544763</me:pop>
      </me:population>
      <me:population time="3162.28" logTime="3.5">
        <me:pop ref="CH2OO.log">3.81001e-36</me:pop>
        <me:pop ref="APC">1.27122e-31</me:pop>
        <me:pop ref="Altamine1">2.64503e-21</me:pop>
        <me:pop ref="RC1.log">7.11701e-42</me:pop>
        <me:pop ref="Ring1.log">1.18112e-05</me:pop>
        <me:pop ref="Formamide1">0.455225</me:pop>
        <me:pop ref="Formaldehyde.log">0.544763</me:pop>
      </me:population>
      <me:population time="3981.07" logTime="3.6">
        <me:pop ref="CH2OO.log">3.81001e-36</me:pop>
        <me:pop ref="APC">1.27121e-31</me:pop>
        <me:pop ref="Altamine1">2.64505e-21</me:pop>
        <me:pop ref="RC1.log">7.11701e-42</me:pop>
        <me:pop ref="Ring1.log">1.18112e-05</me:pop>
        <me:pop ref="Formamide1">0.455225</me:pop>
        <me:pop ref="Formaldehyde.log">0.544763</me:pop>
      </me:population>
      <me:population time="5011.87" logTime="3.7">
        <me:pop ref="CH2OO.log">3.81001e-36</me:pop>
        <me:pop ref="APC">1.27121e-31</me:pop>
        <me:pop ref="Altamine1">2.64509e-21</me:pop>
        <me:pop ref="RC1.log">7.11701e-42</me:pop>
        <me:pop ref="Ring1.log">1.18112e-05</me:pop>
        <me:pop ref="Formamide1">0.455225</me:pop>
        <me:pop ref="Formaldehyde.log">0.544763</me:pop>
      </me:population>
      <me:population time="6309.57" logTime="3.8">
        <me:pop ref="CH2OO.log">3.81e-36</me:pop>
        <me:pop ref="APC">1.27121e-31</me:pop>
        <me:pop ref="Altamine1">2.64513e-21</me:pop>
        <me:pop ref="RC1.log">7.117e-42</me:pop>
        <me:pop ref="Ring1.log">1.18112e-05</me:pop>
        <me:pop ref="Formamide1">0.455225</me:pop>
        <me:pop ref="Formaldehyde.log">0.544763</me:pop>
      </me:population>
      <me:population time="7943.28" logTime="3.9">
        <me:pop ref="CH2OO.log">3.81e-36</me:pop>
        <me:pop ref="APC">1.27121e-31</me:pop>
        <me:pop ref="Altamine1">2.64518e-21</me:pop>
        <me:pop ref="RC1.log">7.117e-42</me:pop>
        <me:pop ref="Ring1.log">1.18112e-05</me:pop>
        <me:pop ref="Formamide1">0.455225</me:pop>
        <me:pop ref="Formaldehyde.log">0.544763</me:pop>
      </me:population>
      <me:population time="10000" logTime="4">
        <me:pop ref="CH2OO.log">3.81e-36</me:pop>
        <me:pop ref="APC">1.27121e-31</me:pop>
        <me:pop ref="Altamine1">2.64524e-21</me:pop>
        <me:pop ref="RC1.log">7.11699e-42</me:pop>
        <me:pop ref="Ring1.log">1.18112e-05</me:pop>
        <me:pop ref="Formamide1">0.455225</me:pop>
        <me:pop ref="Formaldehyde.log">0.544763</me:pop>
      </me:population>
      <me:population time="12589.3" logTime="4.1">
        <me:pop ref="CH2OO.log">3.80999e-36</me:pop>
        <me:pop ref="APC">1.27121e-31</me:pop>
        <me:pop ref="Altamine1">2.64533e-21</me:pop>
        <me:pop ref="RC1.log">7.11699e-42</me:pop>
        <me:pop ref="Ring1.log">1.18112e-05</me:pop>
        <me:pop ref="Formamide1">0.455225</me:pop>
        <me:pop ref="Formaldehyde.log">0.544763</me:pop>
      </me:population>
      <me:population time="15848.9" logTime="4.2">
        <me:pop ref="CH2OO.log">3.80999e-36</me:pop>
        <me:pop ref="APC">1.27121e-31</me:pop>
        <me:pop ref="Altamine1">2.64543e-21</me:pop>
        <me:pop ref="RC1.log">7.11698e-42</me:pop>
        <me:pop ref="Ring1.log">1.18112e-05</me:pop>
        <me:pop ref="Formamide1">0.455225</me:pop>
        <me:pop ref="Formaldehyde.log">0.544763</me:pop>
      </me:population>
      <me:population time="19952.6" logTime="4.3">
        <me:pop ref="CH2OO.log">3.80998e-36</me:pop>
        <me:pop ref="APC">1.27121e-31</me:pop>
        <me:pop ref="Altamine1">2.64556e-21</me:pop>
        <me:pop ref="RC1.log">7.11696e-42</me:pop>
        <me:pop ref="Ring1.log">1.18111e-05</me:pop>
        <me:pop ref="Formamide1">0.455225</me:pop>
        <me:pop ref="Formaldehyde.log">0.544763</me:pop>
      </me:population>
      <me:population time="25118.9" logTime="4.4">
        <me:pop ref="CH2OO.log">3.80997e-36</me:pop>
        <me:pop ref="APC">1.2712e-31</me:pop>
        <me:pop ref="Altamine1">2.64573e-21</me:pop>
        <me:pop ref="RC1.log">7.11695e-42</me:pop>
        <me:pop ref="Ring1.log">1.18111e-05</me:pop>
        <me:pop ref="Formamide1">0.455225</me:pop>
        <me:pop ref="Formaldehyde.log">0.544763</me:pop>
      </me:population>
      <me:population time="31622.8" logTime="4.5">
        <me:pop ref="CH2OO.log">3.80996e-36</me:pop>
        <me:pop ref="APC">1.2712e-31</me:pop>
        <me:pop ref="Altamine1">2.64593e-21</me:pop>
        <me:pop ref="RC1.log">7.11693e-42</me:pop>
        <me:pop ref="Ring1.log">1.18111e-05</me:pop>
        <me:pop ref="Formamide1">0.455225</me:pop>
        <me:pop ref="Formaldehyde.log">0.544763</me:pop>
      </me:population>
      <me:population time="39810.7" logTime="4.6">
        <me:pop ref="CH2OO.log">3.80995e-36</me:pop>
        <me:pop ref="APC">1.2712e-31</me:pop>
        <me:pop ref="Altamine1">2.64619e-21</me:pop>
        <me:pop ref="RC1.log">7.11691e-42</me:pop>
        <me:pop ref="Ring1.log">1.1811e-05</me:pop>
        <me:pop ref="Formamide1">0.455225</me:pop>
        <me:pop ref="Formaldehyde.log">0.544763</me:pop>
      </me:population>
      <me:population time="50118.7" logTime="4.7">
        <me:pop ref="CH2OO.log">3.80994e-36</me:pop>
        <me:pop ref="APC">1.27119e-31</me:pop>
        <me:pop ref="Altamine1">2.64652e-21</me:pop>
        <me:pop ref="RC1.log">7.11688e-42</me:pop>
        <me:pop ref="Ring1.log">1.1811e-05</me:pop>
        <me:pop ref="Formamide1">0.455225</me:pop>
        <me:pop ref="Formaldehyde.log">0.544763</me:pop>
      </me:population>
      <me:population time="63095.7" logTime="4.8">
        <me:pop ref="CH2OO.log">3.80992e-36</me:pop>
        <me:pop ref="APC">1.27118e-31</me:pop>
        <me:pop ref="Altamine1">2.64694e-21</me:pop>
        <me:pop ref="RC1.log">7.11684e-42</me:pop>
        <me:pop ref="Ring1.log">1.18109e-05</me:pop>
        <me:pop ref="Formamide1">0.455225</me:pop>
        <me:pop ref="Formaldehyde.log">0.544763</me:pop>
      </me:population>
      <me:population time="79432.8" logTime="4.9">
        <me:pop ref="CH2OO.log">3.80989e-36</me:pop>
        <me:pop ref="APC">1.27118e-31</me:pop>
        <me:pop ref="Altamine1">2.64746e-21</me:pop>
        <me:pop ref="RC1.log">7.11679e-42</me:pop>
        <me:pop ref="Ring1.log">1.18109e-05</me:pop>
        <me:pop ref="Formamide1">0.455225</me:pop>
        <me:pop ref="Formaldehyde.log">0.544763</me:pop>
      </me:population>
      <me:population time="100000" logTime="5">
        <me:pop ref="CH2OO.log">3.80986e-36</me:pop>
        <me:pop ref="APC">1.27117e-31</me:pop>
        <me:pop ref="Altamine1">2.64811e-21</me:pop>
        <me:pop ref="RC1.log">7.11673e-42</me:pop>
[truncated: 218,657 more chars]
