# Supplementary material for: An Experimental and Master Equation Investigation of Kinetics of the CH2OO + RCN Reactions (R = H, CH3, C2H5) and Their Atmospheric Relevance
Source: J Phys Chem A. 2023 Jan 5;127(2):477–88. doi: 10.1021/acs.jpca.2c07073 (PMC9869398; doi:10.1021/acs.jpca.2c07073)
Supplement: Supplementary file 2 — jp2c07073_si_002.zip [file jp2c07073_si_002.zip › MESMER/RateComparison/CriegeeNitrile1XMCExpCond-out.xml]

<?xml version="1.0" encoding="utf-8" ?>
<?xml-stylesheet type='text/xsl' href='../../mesmer2.xsl' media='other'?>
<?xml-stylesheet type='text/xsl' href='../../mesmer1.xsl' media='screen'?>
<me:mesmer xmlns="http://www.xml-cml.org/schema" xmlns:me="http://www.chem.leeds.ac.uk/mesmer" xmlns:xsi="http://www.w3.org/2001/XMLSchema-instance">
  <me:title>CriegeeNitrile1</me:title>
  <moleculeList convention="">
    <molecule id="CH2OO.log" description="CH2OO.log">
      <atomArray>
        <atom id="a1" elementType="C" hydrogenCount="2" x3="1.058078" y3="-0.199923" z3="0.000000" />
        <atom id="a2" elementType="H" hydrogenCount="0" x3="1.005629" y3="-1.281919" z3="0.000000" />
        <atom id="a3" elementType="H" hydrogenCount="0" x3="1.966772" y3="0.384409" z3="0.000000" />
        <atom id="a4" elementType="O" hydrogenCount="0" x3="0.000000" y3="0.456542" z3="0.000000" />
        <atom id="a5" elementType="O" hydrogenCount="0" x3="-1.165109" y3="-0.194412" z3="0.000000" />
      </atomArray>
      <bondArray>
        <bond atomRefs2="a1 a2" order="1" />
        <bond atomRefs2="a1 a3" order="1" />
        <bond atomRefs2="a1 a4" order="1" />
        <bond atomRefs2="a4 a5" order="1" />
      </bondArray>
      <propertyList>
        <property title="File Format">
          <scalar>g16</scalar>
        </property>
        <property dictRef="me:ZPE">
          <scalar units="kcal/mol">0.00</scalar>
        </property>
        <property title="Vibrational Frequencies" dictRef="me:vibFreqs">
          <array units="cm-1">543.2489 690.0797 960.7848 979.2214 1258.1765 1422.9589 1593.2124 3137.9486 3291.0333</array>
        </property>
        <property dictRef="me:rotConsts">
          <array units="GHz">81.57743 12.67017 10.96686</array>
        </property>
        <property dictRef="me:symmetryNumber">
          <scalar>1</scalar>
        </property>
        <property dictRef="me:spinMultiplicity">
          <scalar>1</scalar>
        </property>
        <property dictRef="me:frequenciesScaleFactor" default="true">
          <scalar>1</scalar>
        </property>
      </propertyList>
      <me:DOSCMethod>ClassicalRotors</me:DOSCMethod>
    </molecule>
    <molecule id="HCN.log" description="HCN.log">
      <atomArray>
        <atom id="a1" elementType="N" hydrogenCount="0" x3="0.000000" y3="0.000000" z3="0.647791" />
        <atom id="a2" elementType="H" hydrogenCount="0" x3="0.000000" y3="0.000000" z3="-1.561522" />
        <atom id="a3" elementType="C" hydrogenCount="1" x3="0.000000" y3="0.000000" z3="-0.495503" />
      </atomArray>
      <bondArray>
        <bond atomRefs2="a2 a3" order="1" />
        <bond atomRefs2="a3 a1" order="3" />
      </bondArray>
      <propertyList>
        <property title="File Format">
          <scalar>g16</scalar>
        </property>
        <property dictRef="me:ZPE">
          <scalar units="kcal/mol">0.0</scalar>
        </property>
        <property title="Vibrational Frequencies" dictRef="me:vibFreqs">
          <array units="cm-1">773.8293 773.8293 2229.1301 3462.6657</array>
        </property>
        <property dictRef="me:rotConsts">
          <array units="GHz">0.0000000 45.1603171 45.1603171</array>
        </property>
        <property dictRef="me:symmetryNumber">
          <scalar>1</scalar>
        </property>
        <property dictRef="me:spinMultiplicity">
          <scalar>1</scalar>
        </property>
        <property dictRef="me:frequenciesScaleFactor" default="true">
          <scalar>1</scalar>
        </property>
      </propertyList>
      <me:DOSCMethod>ClassicalRotors</me:DOSCMethod>
    </molecule>
    <molecule id="RC1.log" description="RC1.log">
      <atomArray>
        <atom id="a1" elementType="C" hydrogenCount="2" x3="0.971758" y3="1.062378" z3="0.209441" />
        <atom id="a2" elementType="H" hydrogenCount="0" x3="1.204097" y3="1.976171" z3="-0.319338" />
        <atom id="a3" elementType="H" hydrogenCount="0" x3="0.550568" y3="1.012389" z3="1.205037" />
        <atom id="a4" elementType="O" hydrogenCount="0" x3="1.236017" y3="0.011775" z3="-0.399565" />
        <atom id="a5" elementType="O" hydrogenCount="0" x3="0.936190" y3="-1.158561" z3="0.198755" />
        <atom id="a6" elementType="N" hydrogenCount="0" x3="-1.867154" y3="0.629881" z3="-0.043622" />
        <atom id="a7" elementType="H" hydrogenCount="0" x3="-1.557274" y3="-1.559902" z3="-0.029886" />
        <atom id="a8" elementType="C" hydrogenCount="1" x3="-1.722585" y3="-0.506302" z3="-0.033438" />
      </atomArray>
      <bondArray>
        <bond atomRefs2="a4 a5" order="1" />
        <bond atomRefs2="a4 a1" order="1" />
        <bond atomRefs2="a2 a1" order="1" />
        <bond atomRefs2="a6 a8" order="3" />
        <bond atomRefs2="a8 a7" order="1" />
        <bond atomRefs2="a1 a3" order="1" />
      </bondArray>
      <propertyList>
        <property title="File Format">
          <scalar>g16</scalar>
        </property>
        <property dictRef="me:ZPE">
          <scalar units="kcal/mol">-6.3183</scalar>
        </property>
        <property title="Vibrational Frequencies" dictRef="me:vibFreqs">
          <array units="cm-1">93.2901 119.9360 140.8174 192.9170 228.0775 541.5608 698.8433 721.0323 802.6685 942.7681 1028.7046 1254.9946 1431.1943 1612.0478 2212.1195 3146.8490 3295.0189 3459.5483</array>
        </property>
        <property dictRef="me:rotConsts">
          <array units="GHz">9.02040 3.50846 2.66727</array>
        </property>
        <property dictRef="me:symmetryNumber">
          <scalar>1</scalar>
        </property>
        <property dictRef="me:spinMultiplicity">
          <scalar>1</scalar>
        </property>
        <property dictRef="me:epsilon">
          <scalar>487.8</scalar>
          <!--a-pin SI-->
        </property>
        <property dictRef="me:sigma">
          <scalar>5.70</scalar>
          <!--a-pin SI-->
        </property>
        <property dictRef="me:frequenciesScaleFactor" default="true">
          <scalar>1</scalar>
        </property>
      </propertyList>
      <me:energyTransferModel xsi:type="me:ExponentialDown">
        <me:deltaEDown units="cm-1">260</me:deltaEDown>
      </me:energyTransferModel>
      <me:DOSCMethod>ClassicalRotors</me:DOSCMethod>
      <me:DistributionCalcMethod default="true" name="Boltzmann" />
      <me:densityOfStatesList calculated="20220822_123918">
        <me:description>Rovibronic partition function calculation at various temperatures. qtot : product of QM partition functions for vibrations (1-D harmonic oscillator) and classical partition functions for rotations.  sumc : cell based partition function. sumg : grain based partition function </me:description>
        <me:densityOfStates>
          <me:T>200</me:T>
          <me:qtot>495049</me:qtot>
          <me:sumc>495523</me:sumc>
          <me:sumg>493827</me:sumg>
        </me:densityOfStates>
        <me:densityOfStates>
          <me:T>300</me:T>
          <me:qtot>3.70247e+06</me:qtot>
          <me:sumc>3.70561e+06</me:sumc>
          <me:sumg>3.69995e+06</me:sumg>
        </me:densityOfStates>
      </me:densityOfStatesList>
    </molecule>
    <molecule id="TS1.log" description="TS1.log">
      <atomArray>
        <atom id="a1" elementType="C" hydrogenCount="2" x3="-0.798849" y3="-0.975397" z3="0.219884" />
        <atom id="a2" elementType="H" hydrogenCount="0" x3="-1.095998" y3="-1.884703" z3="-0.284942" />
        <atom id="a3" elementType="H" hydrogenCount="0" x3="-0.546423" y3="-0.947226" z3="1.269434" />
        <atom id="a4" elementType="O" hydrogenCount="0" x3="-1.106538" y3="0.090615" z3="-0.381087" />
        <atom id="a5" elementType="O" hydrogenCount="0" x3="-0.547709" y3="1.192630" z3="0.192884" />
        <atom id="a6" elementType="N" hydrogenCount="0" x3="1.333537" y3="-0.762653" z3="-0.089200" />
        <atom id="a7" elementType="H" hydrogenCount="0" x3="1.822669" y3="1.383183" z3="-0.017864" />
        <atom id="a8" elementType="C" hydrogenCount="1" x3="1.418676" y3="0.395624" z3="-0.025985" />
      </atomArray>
      <bondArray>
        <bond atomRefs2="a4 a5" order="1" />
        <bond atomRefs2="a4 a1" order="1" />
        <bond atomRefs2="a2 a1" order="1" />
        <bond atomRefs2="a6 a8" order="3" />
        <bond atomRefs2="a8 a7" order="1" />
        <bond atomRefs2="a1 a3" order="1" />
      </bondArray>
      <propertyList>
        <property title="File Format">
          <scalar>g16</scalar>
        </property>
        <property dictRef="me:ZPE">
          <scalar units="kcal/mol">-0.7958</scalar>
        </property>
        <property title="Vibrational Frequencies" dictRef="me:vibFreqs">
          <array units="cm-1">260.0720 276.1171 436.9868 475.2379 576.3524 793.0949 801.1595 826.1688 983.4782 1072.1732 1241.1550 1408.2743 1570.1847 2073.3428 3157.4922 3293.2677 3427.0952</array>
        </property>
        <property dictRef="me:imFreqs">
          <array units="cm-1">-346.4864</array>
        </property>
        <property dictRef="me:rotConsts">
          <array units="GHz">9.13819 5.49538 3.69770</array>
        </property>
        <property dictRef="me:symmetryNumber">
          <scalar>1</scalar>
        </property>
        <property dictRef="me:spinMultiplicity">
          <scalar>1</scalar>
        </property>
        <property dictRef="me:frequenciesScaleFactor" default="true">
          <scalar>1</scalar>
        </property>
      </propertyList>
      <me:DOSCMethod>ClassicalRotors</me:DOSCMethod>
      <me:densityOfStatesList calculated="20220822_123918">
        <me:description>Rovibronic partition function calculation at various temperatures. qtot : product of QM partition functions for vibrations (1-D harmonic oscillator) and classical partition functions for rotations.  sumc : cell based partition function. sumg : grain based partition function </me:description>
        <me:densityOfStates>
          <me:T>200</me:T>
          <me:qtot>53186.9</me:qtot>
          <me:sumc>53204.9</me:sumc>
          <me:sumg>53026.7</me:sumg>
        </me:densityOfStates>
        <me:densityOfStates>
          <me:T>300</me:T>
          <me:qtot>180944</me:qtot>
          <me:sumc>181062</me:sumc>
          <me:sumg>180787</me:sumg>
        </me:densityOfStates>
      </me:densityOfStatesList>
    </molecule>
    <molecule id="Ring1.log" description="Ring1.log">
      <atomArray>
        <atom id="a1" elementType="O" hydrogenCount="0" x3="-0.677064" y3="-0.964014" z3="0.000000" />
        <atom id="a2" elementType="O" hydrogenCount="0" x3="-1.130871" y3="0.400261" z3="0.000000" />
        <atom id="a3" elementType="C" hydrogenCount="1" x3="0.000000" y3="1.120451" z3="0.000000" />
        <atom id="a4" elementType="N" hydrogenCount="0" x3="1.103517" y3="0.520222" z3="0.000000" />
        <atom id="a5" elementType="C" hydrogenCount="2" x3="0.767997" y3="-0.881515" z3="0.000000" />
        <atom id="a6" elementType="H" hydrogenCount="0" x3="-0.161273" y3="2.189380" z3="0.000000" />
        <atom id="a7" elementType="H" hydrogenCount="0" x3="1.146078" y3="-1.377262" z3="0.897039" />
        <atom id="a8" elementType="H" hydrogenCount="0" x3="1.146078" y3="-1.377262" z3="-0.897039" />
      </atomArray>
      <bondArray>
        <bond atomRefs2="a8 a5" order="1" />
        <bond atomRefs2="a1 a2" order="1" />
        <bond atomRefs2="a1 a5" order="1" />
        <bond atomRefs2="a2 a3" order="1" />
        <bond atomRefs2="a3 a4" order="2" />
        <bond atomRefs2="a3 a6" order="1" />
        <bond atomRefs2="a4 a5" order="1" />
        <bond atomRefs2="a5 a7" order="1" />
      </bondArray>
      <propertyList>
        <property title="File Format">
          <scalar>g16</scalar>
        </property>
        <property dictRef="me:ZPE">
          <scalar units="kcal/mol">-51.1612</scalar>
        </property>
        <property title="Vibrational Frequencies" dictRef="me:vibFreqs">
          <array units="cm-1">148.7290745 513.0472848 736.3612129 800.8691573 893.4945621 915.8157407 981.0984034 1035.825195 1114.571062 1120.454306 1219.9908 1312.948238 1371.147241 1540.974392 1683.381189 3080.14772 3174.534129 3293.75871</array>
        </property>
        <property dictRef="me:rotConsts">
          <array units="GHz">9.09176 8.95352 4.64557</array>
        </property>
        <property dictRef="me:symmetryNumber">
          <scalar>1</scalar>
        </property>
        <property dictRef="me:spinMultiplicity">
          <scalar>1</scalar>
        </property>
        <property dictRef="me:epsilon">
          <scalar>457.3</scalar>
          <!--a-pin SI-->
        </property>
        <property dictRef="me:sigma">
          <scalar>4.93</scalar>
          <!--a-pin SI-->
        </property>
        <property dictRef="me:frequenciesScaleFactor" default="true">
          <scalar>1</scalar>
        </property>
      </propertyList>
      <me:energyTransferModel xsi:type="me:ExponentialDown">
        <me:deltaEDown units="cm-1">260</me:deltaEDown>
      </me:energyTransferModel>
      <me:DOSCMethod>ClassicalRotors</me:DOSCMethod>
      <me:DistributionCalcMethod default="true" name="Boltzmann" />
      <me:densityOfStatesList calculated="20220822_123918">
        <me:description>Rovibronic partition function calculation at various temperatures. qtot : product of QM partition functions for vibrations (1-D harmonic oscillator) and classical partition functions for rotations.  sumc : cell based partition function. sumg : grain based partition function </me:description>
        <me:densityOfStates>
          <me:T>200</me:T>
          <me:qtot>38800.5</me:qtot>
          <me:sumc>38762.1</me:sumc>
          <me:sumg>38630</me:sumg>
        </me:densityOfStates>
        <me:densityOfStates>
          <me:T>300</me:T>
          <me:qtot>107837</me:qtot>
          <me:sumc>107711</me:sumc>
          <me:sumg>107547</me:sumg>
        </me:densityOfStates>
      </me:densityOfStatesList>
    </molecule>
    <molecule id="STS1.log" description="STS1.log">
      <atomArray>
        <atom id="a1" elementType="O" hydrogenCount="0" x3="0.977461" y3="-0.945430" z3="-0.126374" />
        <atom id="a2" elementType="O" hydrogenCount="0" x3="-1.257347" y3="-0.843995" z3="0.048663" />
        <atom id="a3" elementType="C" hydrogenCount="1" x3="-1.056831" y3="0.348961" z3="-0.000394" />
        <atom id="a4" elementType="N" hydrogenCount="0" x3="-0.109120" y3="1.200681" z3="-0.128914" />
        <atom id="a5" elementType="C" hydrogenCount="2" x3="1.305899" y3="0.233930" z3="0.142061" />
        <atom id="a6" elementType="H" hydrogenCount="0" x3="-1.876954" y3="1.093023" z3="0.216954" />
        <atom id="a7" elementType="H" hydrogenCount="0" x3="1.636844" y3="0.507456" z3="1.149544" />
        <atom id="a8" elementType="H" hydrogenCount="0" x3="1.748625" y3="0.812804" z3="-0.692422" />
      </atomArray>
      <bondArray>
        <bond atomRefs2="a8 a5" order="1" />
        <bond atomRefs2="a4 a3" order="1" />
        <bond atomRefs2="a4 a5" order="1" />
        <bond atomRefs2="a1 a5" order="1" />
        <bond id="b5" atomRefs2="a3 a2" order="2" />
        <bond atomRefs2="a3 a6" order="1" />
        <bond atomRefs2="a5 a7" order="1" />
      </bondArray>
      <propertyList>
        <property title="File Format">
          <scalar>g16</scalar>
        </property>
        <property dictRef="me:ZPE">
          <scalar units="kcal/mol">-18.9456</scalar>
        </property>
        <property title="Vibrational Frequencies" dictRef="me:vibFreqs">
          <array units="cm-1">80.70572104 334.4079932 457.9738787 557.3722309 725.0800299 727.3929658 859.4670549 865.8236051 1072.682229 1204.749057 1263.339874 1311.337325 1554.795136 1682.965131 2991.992175 3057.862312 3158.520454</array>
        </property>
        <property dictRef="me:imFreqs">
          <array units="cm-1">-999.800280</array>
        </property>
        <property dictRef="me:rotConsts">
          <array units="GHz">9.59533 5.84057 3.77277</array>
        </property>
        <property dictRef="me:symmetryNumber">
          <scalar>1</scalar>
        </property>
        <property dictRef="me:spinMultiplicity">
          <scalar>1</scalar>
        </property>
        <property dictRef="me:frequenciesScaleFactor" default="true">
          <scalar>1</scalar>
        </property>
      </propertyList>
      <me:DOSCMethod>ClassicalRotors</me:DOSCMethod>
      <me:densityOfStatesList calculated="20220822_123918">
        <me:description>Rovibronic partition function calculation at various temperatures. qtot : product of QM partition functions for vibrations (1-D harmonic oscillator) and classical partition functions for rotations.  sumc : cell based partition function. sumg : grain based partition function </me:description>
        <me:densityOfStates>
          <me:T>200</me:T>
          <me:qtot>87926</me:qtot>
          <me:sumc>87721.8</me:sumc>
          <me:sumg>87422.1</me:sumg>
        </me:densityOfStates>
        <me:densityOfStates>
          <me:T>300</me:T>
          <me:qtot>316551</me:qtot>
          <me:sumc>315830</me:sumc>
          <me:sumg>315348</me:sumg>
        </me:densityOfStates>
      </me:densityOfStatesList>
    </molecule>
    <molecule id="PC1.log" description="PC1.log">
      <atomArray>
        <atom id="a1" elementType="C" hydrogenCount="2" x3="2.667131" y3="0.345791" z3="-0.001912" />
        <atom id="a2" elementType="H" hydrogenCount="0" x3="3.768629" y3="0.338375" z3="-0.003816" />
        <atom id="a3" elementType="H" hydrogenCount="0" x3="2.168924" y3="1.329486" z3="-0.002601" />
        <atom id="a4" elementType="O" hydrogenCount="0" x3="2.036728" y3="-0.676789" z3="0.000767" />
        <atom id="a5" elementType="N" hydrogenCount="1" x3="-0.626367" y3="0.401459" z3="0.003668" />
        <atom id="a6" elementType="C" hydrogenCount="0" x3="-1.778564" y3="0.053297" z3="0.000373" />
        <atom id="a7" elementType="O" hydrogenCount="0" x3="-2.922293" y3="-0.158367" z3="-0.002459" />
        <atom id="a8" elementType="H" hydrogenCount="0" x3="0.200125" y3="-0.191359" z3="0.003505" />
      </atomArray>
      <bondArray>
        <bond atomRefs2="a2 a1" order="1" />
        <bond atomRefs2="a3 a1" order="1" />
        <bond atomRefs2="a7 a6" order="2" />
        <bond atomRefs2="a1 a4" order="2" />
        <bond atomRefs2="a6 a5" order="2" />
        <bond atomRefs2="a8 a5" order="1" />
      </bondArray>
      <propertyList>
        <property title="File Format">
          <scalar>g16</scalar>
        </property>
        <property dictRef="me:ZPE">
          <scalar units="kcal/mol">-116.1402</scalar>
        </property>
        <property title="Vibrational Frequencies" dictRef="me:vibFreqs">
          <array units="cm-1">18.2936 53.0087 105.4050 187.6622 198.9704 513.5474 662.3235 680.0760 880.1043 1220.7124 1280.8307 1360.6489 1536.7528 1835.2526 2358.0765 2944.4018 3024.2008 3463.1058</array>
        </property>
        <property dictRef="me:rotConsts">
          <array units="GHz">9.0940506 2.3106702 1.8668605</array>
        </property>
        <property dictRef="me:symmetryNumber">
          <scalar>1</scalar>
        </property>
        <property dictRef="me:spinMultiplicity">
          <scalar>1</scalar>
        </property>
        <property dictRef="me:epsilon">
          <scalar>437.2</scalar>
          <!--a-pin SI-->
        </property>
        <property dictRef="me:sigma">
          <scalar>4.30</scalar>
          <!--a-pin SI-->
        </property>
      </propertyList>
      <me:energyTransferModel xsi:type="me:ExponentialDown">
        <me:deltaEDown units="cm-1">250</me:deltaEDown>
      </me:energyTransferModel>
      <me:DOSCMethod>ClassicalRotors</me:DOSCMethod>
    </molecule>
    <molecule id="Formaldehyde.log" description="Formaldehyde.log">
      <atomArray>
        <atom id="a1" elementType="C" hydrogenCount="2" x3="0.000000" y3="0.000000" z3="-0.525299" />
        <atom id="a2" elementType="H" hydrogenCount="0" x3="0.000000" y3="0.938820" z3="-1.108161" />
        <atom id="a3" elementType="H" hydrogenCount="0" x3="0.000000" y3="-0.938820" z3="-1.108161" />
        <atom id="a4" elementType="O" hydrogenCount="0" x3="0.000000" y3="0.000000" z3="0.671015" />
      </atomArray>
      <bondArray>
        <bond atomRefs2="a2 a1" order="1" />
        <bond atomRefs2="a3 a1" order="1" />
        <bond atomRefs2="a1 a4" order="2" />
      </bondArray>
      <propertyList>
        <property title="File Format">
          <scalar>g16</scalar>
        </property>
        <property dictRef="me:ZPE">
          <scalar units="kcal/mol">0.00</scalar>
        </property>
        <property title="Vibrational Frequencies" dictRef="me:vibFreqs">
          <array units="cm-1">1208.4168 1272.1648 1536.5095 1852.8375 2913.2769 2974.1737</array>
        </property>
        <property dictRef="me:rotConsts">
          <array units="GHz">284.47071 39.39723 34.60472</array>
        </property>
        <property dictRef="me:symmetryNumber">
          <scalar>2</scalar>
        </property>
        <property dictRef="me:spinMultiplicity">
          <scalar>1</scalar>
        </property>
        <property dictRef="me:frequenciesScaleFactor" default="true">
          <scalar>1</scalar>
        </property>
      </propertyList>
      <me:DOSCMethod>ClassicalRotors</me:DOSCMethod>
    </molecule>
    <molecule id="IsoC1.log" description="IsoC1.log">
      <atomArray>
        <atom id="a1" elementType="O" hydrogenCount="0" x3="-0.450125" y3="1.117731" z3="0.000000" />
        <atom id="a2" elementType="C" hydrogenCount="0" x3="0.000000" y3="0.048607" z3="0.000000" />
        <atom id="a3" elementType="N" hydrogenCount="1" x3="0.331787" y3="-1.112778" z3="0.000000" />
        <atom id="a4" elementType="H" hydrogenCount="0" x3="1.278492" y3="-1.444045" z3="0.000000" />
      </atomArray>
      <bondArray>
        <bond atomRefs2="a1 a2" order="2" />
        <bond atomRefs2="a2 a3" order="2" />
        <bond atomRefs2="a3 a4" order="1" />
      </bondArray>
      <propertyList>
        <property title="File Format">
          <scalar>g16</scalar>
        </property>
        <property dictRef="me:ZPE">
          <scalar units="kcal/mol">-111.6611</scalar>
        </property>
        <property title="Vibrational Frequencies" dictRef="me:vibFreqs">
          <array units="cm-1">573.4560 649.1733 795.9774 1357.0182 2357.8144 3725.5313</array>
        </property>
        <property dictRef="me:rotConsts">
          <array units="GHz">885.62568 11.17428 11.03504</array>
        </property>
        <property dictRef="me:symmetryNumber">
          <scalar>1</scalar>
        </property>
        <property dictRef="me:spinMultiplicity">
          <scalar>1</scalar>
        </property>
        <property dictRef="me:frequenciesScaleFactor" default="true">
          <scalar>1</scalar>
        </property>
      </propertyList>
      <me:DOSCMethod>ClassicalRotors</me:DOSCMethod>
    </molecule>
    <molecule id="TSH1" description="TSH1">
      <atomArray>
        <atom id="a1" elementType="O" hydrogenCount="0" x3="-1.006790" y3="-0.965100" z3="-0.091790" />
        <atom id="a2" elementType="O" hydrogenCount="0" x3="1.216860" y3="-0.829150" z3="0.036730" />
        <atom id="a3" elementType="C" hydrogenCount="1" x3="1.094870" y3="0.380240" z3="-0.007780" />
        <atom id="a4" elementType="N" hydrogenCount="0" x3="-0.008330" y3="1.144190" z3="-0.133660" />
        <atom id="a5" elementType="C" hydrogenCount="2" x3="-1.135110" y3="0.285040" z3="0.155150" />
        <atom id="a6" elementType="H" hydrogenCount="0" x3="1.948600" y3="1.030560" z3="0.243580" />
        <atom id="a7" elementType="H" hydrogenCount="0" x3="-1.632890" y3="0.692570" z3="-0.790050" />
        <atom id="a8" elementType="H" hydrogenCount="0" x3="-1.696590" y3="0.629880" z3="1.038350" />
      </atomArray>
      <bondArray>
        <bond atomRefs2="a7 a5" order="1" />
        <bond atomRefs2="a4 a3" order="1" />
        <bond atomRefs2="a4 a5" order="1" />
        <bond atomRefs2="a1 a5" order="1" />
        <bond atomRefs2="a3 a2" order="2" />
        <bond atomRefs2="a3 a6" order="1" />
        <bond atomRefs2="a5 a8" order="1" />
      </bondArray>
      <propertyList>
        <property title="File Format">
          <scalar>g16</scalar>
        </property>
        <property dictRef="me:ZPE">
          <scalar units="kcal/mol">-19.8890</scalar>
        </property>
        <property title="Vibrational Frequencies" dictRef="me:vibFreqs">
          <array units="cm-1">269.8061 312.7349 463.2676 535.6721 684.5368 859.8689 932.0733 1014.4278 1091.5484 1245.5655 1269.1093 1329.8180 1407.5562 1630.0424 2656.1473 2967.2177 2996.8683</array>
        </property>
        <property dictRef="me:imFreqs">
          <array units="cm-1">-585.0357</array>
        </property>
        <property dictRef="me:rotConsts">
          <array units="GHz">9.85469 6.19328 3.94970</array>
        </property>
        <property dictRef="me:symmetryNumber">
          <scalar>1</scalar>
        </property>
        <property dictRef="me:TSOpticalSymmetryNumber">
          <scalar>2</scalar>
        </property>
        <property dictRef="me:spinMultiplicity">
          <scalar>1</scalar>
        </property>
        <property dictRef="me:frequenciesScaleFactor" default="true">
          <scalar>1</scalar>
        </property>
      </propertyList>
      <me:DOSCMethod>ClassicalRotors</me:DOSCMethod>
      <me:densityOfStatesList calculated="20220822_123918">
        <me:description>Rovibronic partition function calculation at various temperatures. qtot : product of QM partition functions for vibrations (1-D harmonic oscillator) and classical partition functions for rotations.  sumc : cell based partition function. sumg : grain based partition function </me:description>
        <me:densityOfStates>
          <me:T>200</me:T>
          <me:qtot>85965.2</me:qtot>
          <me:sumc>85925.5</me:sumc>
          <me:sumg>85638.5</me:sumg>
        </me:densityOfStates>
        <me:densityOfStates>
          <me:T>300</me:T>
          <me:qtot>265246</me:qtot>
          <me:sumc>265038</me:sumc>
          <me:sumg>264637</me:sumg>
        </me:densityOfStates>
      </me:densityOfStatesList>
    </molecule>
    <molecule id="Altamine1" description="Altamine1">
      <atomArray>
        <atom id="a1" elementType="O" hydrogenCount="0" x3="1.837300" y3="-0.678040" z3="0.000100" />
        <atom id="a2" elementType="O" hydrogenCount="0" x3="-2.174170" y3="-0.112580" z3="0.000620" />
        <atom id="a3" elementType="C" hydrogenCount="1" x3="-0.999750" y3="-0.358050" z3="-0.000720" />
        <atom id="a4" elementType="N" hydrogenCount="1" x3="-0.033560" y3="0.637330" z3="-0.000680" />
        <atom id="a5" elementType="C" hydrogenCount="1" x3="1.327740" y3="0.407850" z3="0.000310" />
        <atom id="a6" elementType="H" hydrogenCount="0" x3="-0.573890" y3="-1.367580" z3="0.000080" />
        <atom id="a7" elementType="H" hydrogenCount="0" x3="-0.370890" y3="1.587290" z3="0.000090" />
        <atom id="a8" elementType="H" hydrogenCount="0" x3="1.906690" y3="1.345140" z3="0.001320" />
      </atomArray>
      <bondArray>
        <bond atomRefs2="a3 a4" order="1" />
        <bond atomRefs2="a3 a6" order="1" />
        <bond atomRefs2="a3 a2" order="2" />
        <bond atomRefs2="a4 a7" order="1" />
        <bond atomRefs2="a4 a5" order="1" />
        <bond atomRefs2="a1 a5" order="2" />
        <bond atomRefs2="a5 a8" order="1" />
      </bondArray>
      <propertyList>
        <property title="File Format">
          <scalar>g16</scalar>
        </property>
        <property dictRef="me:ZPE">
          <scalar units="kcal/mol">-131.2444</scalar>
        </property>
        <property title="Vibrational Frequencies" dictRef="me:vibFreqs">
          <array units="cm-1">168.4326 235.9247 258.0426 516.3088 681.4269 805.5609 1044.6182 1066.0553 1091.6117 1210.7687 1391.7530 1443.8971 1503.2510 1817.0255 1860.2680 2993.1064 3072.1917 3633.7444</array>
        </property>
        <property dictRef="me:rotConsts">
          <array units="GHz">22.02964 3.02729 2.66154</array>
        </property>
        <property dictRef="me:symmetryNumber">
          <scalar>1</scalar>
        </property>
        <property dictRef="me:spinMultiplicity">
          <scalar>1</scalar>
        </property>
        <property dictRef="me:epsilon">
          <scalar>456.3</scalar>
          <!--a-pin SI-->
        </property>
        <property dictRef="me:sigma">
          <scalar>4.88</scalar>
          <!--a-pin SI-->
        </property>
        <property dictRef="me:frequenciesScaleFactor" default="true">
          <scalar>1</scalar>
        </property>
      </propertyList>
      <me:energyTransferModel xsi:type="me:ExponentialDown">
        <me:deltaEDown units="cm-1">490</me:deltaEDown>
      </me:energyTransferModel>
      <me:DOSCMethod>ClassicalRotors</me:DOSCMethod>
    </molecule>
    <molecule id="N2" description="Bath">
      <propertyList>
        <property dictRef="me:epsilon">
          <scalar>91.85</scalar>
        </property>
        <property dictRef="me:sigma">
          <scalar>3.919</scalar>
        </property>
        <property dictRef="me:MW">
          <scalar units="amu">28.014</scalar>
        </property>
      </propertyList>
    </molecule>
  </moleculeList>
  <reactionList>
    <reaction id=" A1 ">
      <!-- CH2OO.log + HCN.log -> RC1.log -->
      <reactant>
        <molecule ref="CH2OO.log" role="deficientReactant" />
      </reactant>
      <reactant>
        <molecule ref="HCN.log" role="excessReactant" />
      </reactant>
      <product>
        <molecule ref="RC1.log" role="modelled" />
      </product>
      <me:MCRCMethod xsi:type="me:MesmerILT">
        <me:preExponential units="cm3molecule-1s-1">2.36e-9</me:preExponential>
        <me:activationEnergy units="kcal/mol">0.0</me:activationEnergy>
        <me:TInfinity>298.15</me:TInfinity>
        <me:nInfinity>0</me:nInfinity>
      </me:MCRCMethod>
      <me:excessReactantConc>1e15</me:excessReactantConc>
      <me:TInfinity default="true">298</me:TInfinity>
    </reaction>
    <reaction id=" C2 ">
      <!-- RC1.log -> [ TS1.log ] -> Ring1.log -->
      <reactant>
        <molecule ref="RC1.log" role="modelled" />
      </reactant>
      <me:transitionState>
        <molecule ref="TS1.log" role="transitionState" />
      </me:transitionState>
      <product>
        <molecule ref="Ring1.log" role="modelled" />
      </product>
      <me:MCRCMethod name="RRKM" />
    </reaction>
    <reaction id=" S1 ">
      <!-- Ring1.log -> [ STS1.log ] -> PC1.log -->
      <reactant>
        <molecule ref="Ring1.log" role="modelled" />
      </reactant>
      <me:transitionState>
        <molecule ref="STS1.log" role="transitionState" />
      </me:transitionState>
      <product>
        <molecule ref="Formaldehyde.log" role="sink" />
      </product>
      <product>
        <molecule ref="IsoC1.log" role="sink" />
      </product>
      <me:tunneling>Eckart</me:tunneling>
      <me:MCRCMethod name="RRKM" />
    </reaction>
    <reaction id=" H1 ">
      <!-- Ring1.log -> [ TSH1 ] -> Altamine1 -->
      <reactant>
        <molecule ref="Ring1.log" role="modelled" />
      </reactant>
      <me:transitionState>
        <molecule ref="TSH1" role="transitionState" />
      </me:transitionState>
      <product>
        <molecule ref="Altamine1" role="sink" />
      </product>
      <me:tunneling>Eckart</me:tunneling>
      <me:MCRCMethod name="RRKM" />
    </reaction>
  </reactionList>
  <me:conditions>
    <me:bathGas>N2</me:bathGas>
    <me:PTs>
      <me:PTpair units="torr" P="250.0" T="296.0" precision="dd" bathGas="N2">
        <me:experimentalEigenvalue EigenvalueID="2" error="1.1" calculated="20220822_123943" calcVal="46.5245">22.2</me:experimentalEigenvalue>
      </me:PTpair>
    </me:PTs>
  </me:conditions>
  <me:modelParameters>
    <me:grainSize units="cm-1">40</me:grainSize>
    <me:energyAboveTheTopHill>25</me:energyAboveTheTopHill>
  </me:modelParameters>
  <me:control>
    <me:eigenvalues>12</me:eigenvalues>
    <me:testDOS />
    <me:printSpeciesProfile />
    <me:shortestTimeOfInterest>1.0e-10</me:shortestTimeOfInterest>
    <me:MaximumEvolutionTime>1e5</me:MaximumEvolutionTime>
    <me:calcMethod default="true" name="simpleCalc" />
    <me:ForceMacroDetailedBalance default="true">true</me:ForceMacroDetailedBalance>
  </me:control>
  <metadataList xmlns:dc="http://purl.org/dc/elements/1.1/">
    <dc:title>CriegeeNitrile1</dc:title>
    <dc:source>CriegeeNitrile1XMCExpCond.xml</dc:source>
    <dc:creator>Mesmer v6.0</dc:creator>
    <dc:date>20220822_123918</dc:date>
    <dc:contributor>lfranzon</dc:contributor>
  </metadataList>
  <me:analysis calculated="20220822_123943">
    <me:description>All calculations shown</me:description>
    <me:eigenvalueList number="761" selection="12">
      <me:eigenvalue>-7.85286e+08</me:eigenvalue>
      <me:eigenvalue>-7.12058e+08</me:eigenvalue>
      <me:eigenvalue>-6.42998e+08</me:eigenvalue>
      <me:eigenvalue>-5.79132e+08</me:eigenvalue>
      <me:eigenvalue>-5.21809e+08</me:eigenvalue>
      <me:eigenvalue>-4.7298e+08</me:eigenvalue>
      <me:eigenvalue>-4.34139e+08</me:eigenvalue>
      <me:eigenvalue>-3.95069e+08</me:eigenvalue>
      <me:eigenvalue>-3.24108e+08</me:eigenvalue>
      <me:eigenvalue>-3.91438e+07</me:eigenvalue>
      <me:eigenvalue>-46.5245</me:eigenvalue>
      <me:eigenvalue>-2.74979e-10</me:eigenvalue>
    </me:eigenvalueList>
    <me:populationList T="296" conc="8.15582e+18">
      <me:population time="1e-10" logTime="-10">
        <me:pop ref="CH2OO.log">1</me:pop>
        <me:pop ref="RC1.log">1.02677e-07</me:pop>
        <me:pop ref="Ring1.log">1.6547e-09</me:pop>
        <me:pop ref="Altamine1">1.14632e-09</me:pop>
        <me:pop ref="Formaldehyde.log">1.37824e-09</me:pop>
      </me:population>
      <me:population time="1.25893e-10" logTime="-9.9">
        <me:pop ref="CH2OO.log">1</me:pop>
        <me:pop ref="RC1.log">1.05349e-07</me:pop>
        <me:pop ref="Ring1.log">1.76179e-09</me:pop>
        <me:pop ref="Altamine1">1.59568e-09</me:pop>
        <me:pop ref="Formaldehyde.log">1.91825e-09</me:pop>
      </me:population>
      <me:population time="1.58489e-10" logTime="-9.8">
        <me:pop ref="CH2OO.log">1</me:pop>
        <me:pop ref="RC1.log">1.08596e-07</me:pop>
        <me:pop ref="Ring1.log">1.84477e-09</me:pop>
        <me:pop ref="Altamine1">2.18717e-09</me:pop>
        <me:pop ref="Formaldehyde.log">2.6287e-09</me:pop>
      </me:population>
      <me:population time="1.99526e-10" logTime="-9.7">
        <me:pop ref="CH2OO.log">1</me:pop>
        <me:pop ref="RC1.log">1.12526e-07</me:pop>
        <me:pop ref="Ring1.log">1.90536e-09</me:pop>
        <me:pop ref="Altamine1">2.95485e-09</me:pop>
        <me:pop ref="Formaldehyde.log">3.55036e-09</me:pop>
      </me:population>
      <me:population time="2.51189e-10" logTime="-9.6">
        <me:pop ref="CH2OO.log">1</me:pop>
        <me:pop ref="RC1.log">1.17268e-07</me:pop>
        <me:pop ref="Ring1.log">1.94816e-09</me:pop>
        <me:pop ref="Altamine1">3.94069e-09</me:pop>
        <me:pop ref="Formaldehyde.log">4.73345e-09</me:pop>
      </me:population>
      <me:population time="3.16228e-10" logTime="-9.5">
        <me:pop ref="CH2OO.log">1</me:pop>
        <me:pop ref="RC1.log">1.22976e-07</me:pop>
        <me:pop ref="Ring1.log">1.97889e-09</me:pop>
        <me:pop ref="Altamine1">5.1978e-09</me:pop>
        <me:pop ref="Formaldehyde.log">6.2416e-09</me:pop>
      </me:population>
      <me:population time="3.98107e-10" logTime="-9.4">
        <me:pop ref="CH2OO.log">1</me:pop>
        <me:pop ref="RC1.log">1.29838e-07</me:pop>
        <me:pop ref="Ring1.log">2.00246e-09</me:pop>
        <me:pop ref="Altamine1">6.79432e-09</me:pop>
        <me:pop ref="Formaldehyde.log">8.15641e-09</me:pop>
      </me:population>
      <me:population time="5.01187e-10" logTime="-9.3">
        <me:pop ref="CH2OO.log">1</me:pop>
        <me:pop ref="RC1.log">1.38088e-07</me:pop>
        <me:pop ref="Ring1.log">2.02202e-09</me:pop>
        <me:pop ref="Altamine1">8.81762e-09</me:pop>
        <me:pop ref="Formaldehyde.log">1.05825e-08</me:pop>
      </me:population>
      <me:population time="6.30957e-10" logTime="-9.2">
        <me:pop ref="CH2OO.log">1</me:pop>
        <me:pop ref="RC1.log">1.48013e-07</me:pop>
        <me:pop ref="Ring1.log">2.03908e-09</me:pop>
        <me:pop ref="Altamine1">1.1379e-08</me:pop>
        <me:pop ref="Formaldehyde.log">1.36532e-08</me:pop>
      </me:population>
      <me:population time="7.94328e-10" logTime="-9.1">
        <me:pop ref="CH2OO.log">1</me:pop>
        <me:pop ref="RC1.log">1.59962e-07</me:pop>
        <me:pop ref="Ring1.log">2.05417e-09</me:pop>
        <me:pop ref="Altamine1">1.46191e-08</me:pop>
        <me:pop ref="Formaldehyde.log">1.7537e-08</me:pop>
      </me:population>
      <me:population time="1e-09" logTime="-9">
        <me:pop ref="CH2OO.log">1</me:pop>
        <me:pop ref="RC1.log">1.74364e-07</me:pop>
        <me:pop ref="Ring1.log">2.06742e-09</me:pop>
        <me:pop ref="Altamine1">1.87156e-08</me:pop>
        <me:pop ref="Formaldehyde.log">2.24466e-08</me:pop>
      </me:population>
      <me:population time="1.25893e-09" logTime="-8.9">
        <me:pop ref="CH2OO.log">1</me:pop>
        <me:pop ref="RC1.log">1.91744e-07</me:pop>
        <me:pop ref="Ring1.log">2.0789e-09</me:pop>
        <me:pop ref="Altamine1">2.38919e-08</me:pop>
        <me:pop ref="Formaldehyde.log">2.86495e-08</me:pop>
      </me:population>
      <me:population time="1.58489e-09" logTime="-8.8">
        <me:pop ref="CH2OO.log">1</me:pop>
        <me:pop ref="RC1.log">2.12749e-07</me:pop>
        <me:pop ref="Ring1.log">2.08874e-09</me:pop>
        <me:pop ref="Altamine1">3.0429e-08</me:pop>
        <me:pop ref="Formaldehyde.log">3.64824e-08</me:pop>
      </me:population>
      <me:population time="1.99526e-09" logTime="-8.7">
        <me:pop ref="CH2OO.log">1</me:pop>
        <me:pop ref="RC1.log">2.38181e-07</me:pop>
        <me:pop ref="Ring1.log">2.09719e-09</me:pop>
        <me:pop ref="Altamine1">3.86811e-08</me:pop>
        <me:pop ref="Formaldehyde.log">4.63692e-08</me:pop>
      </me:population>
      <me:population time="2.51189e-09" logTime="-8.6">
        <me:pop ref="CH2OO.log">1</me:pop>
        <me:pop ref="RC1.log">2.69016e-07</me:pop>
        <me:pop ref="Ring1.log">2.1046e-09</me:pop>
        <me:pop ref="Altamine1">4.90942e-08</me:pop>
        <me:pop ref="Formaldehyde.log">5.88441e-08</me:pop>
      </me:population>
      <me:population time="3.16228e-09" logTime="-8.5">
        <me:pop ref="CH2OO.log">1</me:pop>
        <me:pop ref="RC1.log">3.06426e-07</me:pop>
        <me:pop ref="Ring1.log">2.11137e-09</me:pop>
        <me:pop ref="Altamine1">6.22306e-08</me:pop>
        <me:pop ref="Formaldehyde.log">7.45807e-08</me:pop>
      </me:population>
      <me:population time="3.98107e-09" logTime="-8.4">
        <me:pop ref="CH2OO.log">0.999999</me:pop>
        <me:pop ref="RC1.log">3.51768e-07</me:pop>
        <me:pop ref="Ring1.log">2.11797e-09</me:pop>
        <me:pop ref="Altamine1">7.88008e-08</me:pop>
        <me:pop ref="Formaldehyde.log">9.44293e-08</me:pop>
      </me:population>
      <me:population time="5.01187e-09" logTime="-8.3">
        <me:pop ref="CH2OO.log">0.999999</me:pop>
        <me:pop ref="RC1.log">4.06535e-07</me:pop>
        <me:pop ref="Ring1.log">2.1249e-09</me:pop>
        <me:pop ref="Altamine1">9.97025e-08</me:pop>
        <me:pop ref="Formaldehyde.log">1.19465e-07</me:pop>
      </me:population>
      <me:population time="6.30957e-09" logTime="-8.2">
        <me:pop ref="CH2OO.log">0.999999</me:pop>
        <me:pop ref="RC1.log">4.72248e-07</me:pop>
        <me:pop ref="Ring1.log">2.13263e-09</me:pop>
        <me:pop ref="Altamine1">1.26072e-07</me:pop>
        <me:pop ref="Formaldehyde.log">1.51047e-07</me:pop>
      </me:population>
      <me:population time="7.94328e-09" logTime="-8.1">
        <me:pop ref="CH2OO.log">0.999999</me:pop>
        <me:pop ref="RC1.log">5.50295e-07</me:pop>
        <me:pop ref="Ring1.log">2.14157e-09</me:pop>
        <me:pop ref="Altamine1">1.5935e-07</me:pop>
        <me:pop ref="Formaldehyde.log">1.90901e-07</me:pop>
      </me:population>
      <me:population time="1e-08" logTime="-8">
        <me:pop ref="CH2OO.log">0.999999</me:pop>
        <me:pop ref="RC1.log">6.41689e-07</me:pop>
        <me:pop ref="Ring1.log">2.15199e-09</me:pop>
        <me:pop ref="Altamine1">2.01362e-07</me:pop>
        <me:pop ref="Formaldehyde.log">2.41209e-07</me:pop>
      </me:population>
      <me:population time="1.25893e-08" logTime="-7.9">
        <me:pop ref="CH2OO.log">0.999999</me:pop>
        <me:pop ref="RC1.log">7.46757e-07</me:pop>
        <me:pop ref="Ring1.log">2.16401e-09</me:pop>
        <me:pop ref="Altamine1">2.54422e-07</me:pop>
        <me:pop ref="Formaldehyde.log">3.0474e-07</me:pop>
      </me:population>
      <me:population time="1.58489e-08" logTime="-7.8">
        <me:pop ref="CH2OO.log">0.999998</me:pop>
        <me:pop ref="RC1.log">8.64752e-07</me:pop>
        <me:pop ref="Ring1.log">2.1776e-09</me:pop>
        <me:pop ref="Altamine1">3.21466e-07</me:pop>
        <me:pop ref="Formaldehyde.log">3.85003e-07</me:pop>
      </me:population>
      <me:population time="1.99526e-08" logTime="-7.7">
        <me:pop ref="CH2OO.log">0.999998</me:pop>
        <me:pop ref="RC1.log">9.93412e-07</me:pop>
        <me:pop ref="Ring1.log">2.19258e-09</me:pop>
        <me:pop ref="Altamine1">4.06207e-07</me:pop>
        <me:pop ref="Formaldehyde.log">4.86442e-07</me:pop>
      </me:population>
      <me:population time="2.51189e-08" logTime="-7.6">
        <me:pop ref="CH2OO.log">0.999998</me:pop>
        <me:pop ref="RC1.log">1.1286e-06</me:pop>
        <me:pop ref="Ring1.log">2.20854e-09</me:pop>
        <me:pop ref="Altamine1">5.13348e-07</me:pop>
        <me:pop ref="Formaldehyde.log">6.14675e-07</me:pop>
      </me:population>
      <me:population time="3.16228e-08" logTime="-7.5">
        <me:pop ref="CH2OO.log">0.999997</me:pop>
        <me:pop ref="RC1.log">1.26416e-06</me:pop>
        <me:pop ref="Ring1.log">2.22492e-09</me:pop>
        <me:pop ref="Altamine1">6.48822e-07</me:pop>
        <me:pop ref="Formaldehyde.log">7.76796e-07</me:pop>
      </me:population>
      <me:population time="3.98107e-08" logTime="-7.4">
        <me:pop ref="CH2OO.log">0.999997</me:pop>
        <me:pop ref="RC1.log">1.39239e-06</me:pop>
        <me:pop ref="Ring1.log">2.24097e-09</me:pop>
        <me:pop ref="Altamine1">8.20096e-07</me:pop>
        <me:pop ref="Formaldehyde.log">9.81735e-07</me:pop>
      </me:population>
      <me:population time="5.01187e-08" logTime="-7.3">
        <me:pop ref="CH2OO.log">0.999996</me:pop>
        <me:pop ref="RC1.log">1.50506e-06</me:pop>
        <me:pop ref="Ring1.log">2.25593e-09</me:pop>
        <me:pop ref="Altamine1">1.03655e-06</me:pop>
        <me:pop ref="Formaldehyde.log">1.2407e-06</me:pop>
      </me:population>
      <me:population time="6.30957e-08" logTime="-7.2">
        <me:pop ref="CH2OO.log">0.999996</me:pop>
        <me:pop ref="RC1.log">1.59535e-06</me:pop>
        <me:pop ref="Ring1.log">2.26922e-09</me:pop>
        <me:pop ref="Altamine1">1.30992e-06</me:pop>
        <me:pop ref="Formaldehyde.log">1.56774e-06</me:pop>
      </me:population>
      <me:population time="7.94328e-08" logTime="-7.1">
        <me:pop ref="CH2OO.log">0.999995</me:pop>
        <me:pop ref="RC1.log">1.65979e-06</me:pop>
        <me:pop ref="Ring1.log">2.28066e-09</me:pop>
        <me:pop ref="Altamine1">1.65492e-06</me:pop>
        <me:pop ref="Formaldehyde.log">1.98044e-06</me:pop>
      </me:population>
      <me:population time="1e-07" logTime="-7">
        <me:pop ref="CH2OO.log">0.999994</me:pop>
        <me:pop ref="RC1.log">1.69958e-06</me:pop>
        <me:pop ref="Ring1.log">2.29061e-09</me:pop>
        <me:pop ref="Altamine1">2.08995e-06</me:pop>
        <me:pop ref="Formaldehyde.log">2.50081e-06</me:pop>
      </me:population>
      <me:population time="1.25893e-07" logTime="-6.9">
        <me:pop ref="CH2OO.log">0.999992</me:pop>
        <me:pop ref="RC1.log">1.72008e-06</me:pop>
        <me:pop ref="Ring1.log">2.29995e-09</me:pop>
        <me:pop ref="Altamine1">2.63812e-06</me:pop>
        <me:pop ref="Formaldehyde.log">3.15651e-06</me:pop>
      </me:population>
      <me:population time="1.58489e-07" logTime="-6.8">
        <me:pop ref="CH2OO.log">0.999991</me:pop>
        <me:pop ref="RC1.log">1.72849e-06</me:pop>
        <me:pop ref="Ring1.log">2.30984e-09</me:pop>
        <me:pop ref="Altamine1">3.32852e-06</me:pop>
        <me:pop ref="Formaldehyde.log">3.98234e-06</me:pop>
      </me:population>
      <me:population time="1.99526e-07" logTime="-6.7">
        <me:pop ref="CH2OO.log">0.999989</me:pop>
        <me:pop ref="RC1.log">1.73109e-06</me:pop>
        <me:pop ref="Ring1.log">2.32143e-09</me:pop>
        <me:pop ref="Altamine1">4.19782e-06</me:pop>
        <me:pop ref="Formaldehyde.log">5.02214e-06</me:pop>
      </me:population>
      <me:population time="2.51189e-07" logTime="-6.6">
        <me:pop ref="CH2OO.log">0.999987</me:pop>
        <me:pop ref="RC1.log">1.73165e-06</me:pop>
        <me:pop ref="Ring1.log">2.33573e-09</me:pop>
        <me:pop ref="Altamine1">5.29224e-06</me:pop>
        <me:pop ref="Formaldehyde.log">6.33123e-06</me:pop>
      </me:population>
      <me:population time="3.16228e-07" logTime="-6.5">
        <me:pop ref="CH2OO.log">0.999984</me:pop>
        <me:pop ref="RC1.log">1.73173e-06</me:pop>
        <me:pop ref="Ring1.log">2.35367e-09</me:pop>
        <me:pop ref="Altamine1">6.67004e-06</me:pop>
        <me:pop ref="Formaldehyde.log">7.97928e-06</me:pop>
      </me:population>
      <me:population time="3.98107e-07" logTime="-6.4">
        <me:pop ref="CH2OO.log">0.99998</me:pop>
        <me:pop ref="RC1.log">1.73173e-06</me:pop>
        <me:pop ref="Ring1.log">2.37624e-09</me:pop>
        <me:pop ref="Altamine1">8.40459e-06</me:pop>
        <me:pop ref="Formaldehyde.log">1.00541e-05</me:pop>
      </me:population>
      <me:population time="5.01187e-07" logTime="-6.3">
        <me:pop ref="CH2OO.log">0.999975</me:pop>
        <me:pop ref="RC1.log">1.73172e-06</me:pop>
        <me:pop ref="Ring1.log">2.40465e-09</me:pop>
        <me:pop ref="Altamine1">1.05882e-05</me:pop>
        <me:pop ref="Formaldehyde.log">1.2666e-05</me:pop>
      </me:population>
      <me:population time="6.30957e-07" logTime="-6.2">
        <me:pop ref="CH2OO.log">0.999969</me:pop>
        <me:pop ref="RC1.log">1.73171e-06</me:pop>
        <me:pop ref="Ring1.log">2.44042e-09</me:pop>
        <me:pop ref="Altamine1">1.33373e-05</me:pop>
        <me:pop ref="Formaldehyde.log">1.59543e-05</me:pop>
      </me:population>
      <me:population time="7.94328e-07" logTime="-6.1">
        <me:pop ref="CH2OO.log">0.999961</me:pop>
        <me:pop ref="RC1.log">1.7317e-06</me:pop>
        <me:pop ref="Ring1.log">2.48545e-09</me:pop>
        <me:pop ref="Altamine1">1.67981e-05</me:pop>
        <me:pop ref="Formaldehyde.log">2.00939e-05</me:pop>
      </me:population>
      <me:population time="1e-06" logTime="-6">
        <me:pop ref="CH2OO.log">0.999952</me:pop>
        <me:pop ref="RC1.log">1.73168e-06</me:pop>
        <me:pop ref="Ring1.log">2.54214e-09</me:pop>
        <me:pop ref="Altamine1">2.1155e-05</me:pop>
        <me:pop ref="Formaldehyde.log">2.53054e-05</me:pop>
      </me:population>
      <me:population time="1.25893e-06" logTime="-5.9">
        <me:pop ref="CH2OO.log">0.99994</me:pop>
        <me:pop ref="RC1.log">1.73166e-06</me:pop>
        <me:pop ref="Ring1.log">2.61351e-09</me:pop>
        <me:pop ref="Altamine1">2.66399e-05</me:pop>
        <me:pop ref="Formaldehyde.log">3.18661e-05</me:pop>
      </me:population>
      <me:population time="1.58489e-06" logTime="-5.8">
        <me:pop ref="CH2OO.log">0.999925</me:pop>
        <me:pop ref="RC1.log">1.73163e-06</me:pop>
        <me:pop ref="Ring1.log">2.70336e-09</me:pop>
        <me:pop ref="Altamine1">3.35449e-05</me:pop>
        <me:pop ref="Formaldehyde.log">4.01255e-05</me:pop>
      </me:population>
      <me:population time="1.99526e-06" logTime="-5.7">
        <me:pop ref="CH2OO.log">0.999906</me:pop>
        <me:pop ref="RC1.log">1.7316e-06</me:pop>
        <me:pop ref="Ring1.log">2.81647e-09</me:pop>
        <me:pop ref="Altamine1">4.22376e-05</me:pop>
        <me:pop ref="Formaldehyde.log">5.05233e-05</me:pop>
      </me:population>
      <me:population time="2.51189e-06" logTime="-5.6">
        <me:pop ref="CH2OO.log">0.999881</me:pop>
        <me:pop ref="RC1.log">1.73156e-06</me:pop>
        <me:pop ref="Ring1.log">2.95886e-09</me:pop>
        <me:pop ref="Altamine1">5.31809e-05</me:pop>
        <me:pop ref="Formaldehyde.log">6.36131e-05</me:pop>
      </me:population>
      <me:population time="3.16228e-06" logTime="-5.5">
        <me:pop ref="CH2OO.log">0.999851</me:pop>
        <me:pop ref="RC1.log">1.73151e-06</me:pop>
        <me:pop ref="Ring1.log">3.13811e-09</me:pop>
        <me:pop ref="Altamine1">6.69573e-05</me:pop>
        <me:pop ref="Formaldehyde.log">8.00917e-05</me:pop>
      </me:population>
      <me:population time="3.98107e-06" logTime="-5.4">
        <me:pop ref="CH2OO.log">0.999813</me:pop>
        <me:pop ref="RC1.log">1.73144e-06</me:pop>
        <me:pop ref="Ring1.log">3.36377e-09</me:pop>
        <me:pop ref="Altamine1">8.43002e-05</me:pop>
        <me:pop ref="Formaldehyde.log">0.000100836</me:pop>
      </me:population>
      <me:population time="5.01187e-06" logTime="-5.3">
        <me:pop ref="CH2OO.log">0.999765</me:pop>
        <me:pop ref="RC1.log">1.73136e-06</me:pop>
        <me:pop ref="Ring1.log">3.64785e-09</me:pop>
        <me:pop ref="Altamine1">0.000106133</me:pop>
        <me:pop ref="Formaldehyde.log">0.000126951</me:pop>
      </me:population>
      <me:population time="6.30957e-06" logTime="-5.2">
        <me:pop ref="CH2OO.log">0.999705</me:pop>
        <me:pop ref="RC1.log">1.73125e-06</me:pop>
        <me:pop ref="Ring1.log">4.00546e-09</me:pop>
        <me:pop ref="Altamine1">0.000133617</me:pop>
        <me:pop ref="Formaldehyde.log">0.000159826</me:pop>
      </me:population>
      <me:population time="7.94328e-06" logTime="-5.1">
        <me:pop ref="CH2OO.log">0.999629</me:pop>
        <me:pop ref="RC1.log">1.73112e-06</me:pop>
        <me:pop ref="Ring1.log">4.45564e-09</me:pop>
        <me:pop ref="Altamine1">0.000168214</me:pop>
        <me:pop ref="Formaldehyde.log">0.00020121</me:pop>
      </me:population>
      <me:population time="1e-05" logTime="-5">
        <me:pop ref="CH2OO.log">0.999533</me:pop>
        <me:pop ref="RC1.log">1.73096e-06</me:pop>
        <me:pop ref="Ring1.log">5.02233e-09</me:pop>
        <me:pop ref="Altamine1">0.000211767</me:pop>
        <me:pop ref="Formaldehyde.log">0.000253305</me:pop>
      </me:population>
      <me:population time="1.25893e-05" logTime="-4.9">
        <me:pop ref="CH2OO.log">0.999413</me:pop>
        <me:pop ref="RC1.log">1.73075e-06</me:pop>
        <me:pop ref="Ring1.log">5.73567e-09</me:pop>
        <me:pop ref="Altamine1">0.00026659</me:pop>
        <me:pop ref="Formaldehyde.log">0.000318882</me:pop>
      </me:population>
      <me:population time="1.58489e-05" logTime="-4.8">
        <me:pop ref="CH2OO.log">0.999261</me:pop>
        <me:pop ref="RC1.log">1.73048e-06</me:pop>
        <me:pop ref="Ring1.log">6.6336e-09</me:pop>
        <me:pop ref="Altamine1">0.000335599</me:pop>
        <me:pop ref="Formaldehyde.log">0.000401426</me:pop>
      </me:population>
      <me:population time="1.99526e-05" logTime="-4.7">
        <me:pop ref="CH2OO.log">0.99907</me:pop>
        <me:pop ref="RC1.log">1.73015e-06</me:pop>
        <me:pop ref="Ring1.log">7.76382e-09</me:pop>
        <me:pop ref="Altamine1">0.000422461</me:pop>
        <me:pop ref="Formaldehyde.log">0.000505326</me:pop>
      </me:population>
      <me:population time="2.51189e-05" logTime="-4.6">
        <me:pop ref="CH2OO.log">0.99883</me:pop>
        <me:pop ref="RC1.log">1.72974e-06</me:pop>
        <me:pop ref="Ring1.log">9.18639e-09</me:pop>
        <me:pop ref="Altamine1">0.000531791</me:pop>
        <me:pop ref="Formaldehyde.log">0.000636101</me:pop>
      </me:population>
      <me:population time="3.16228e-05" logTime="-4.5">
        <me:pop ref="CH2OO.log">0.998528</me:pop>
        <me:pop ref="RC1.log">1.72922e-06</me:pop>
        <me:pop ref="Ring1.log">1.09768e-08</me:pop>
        <me:pop ref="Altamine1">0.000669391</me:pop>
        <me:pop ref="Formaldehyde.log">0.000800691</me:pop>
      </me:population>
      <me:population time="3.98107e-05" logTime="-4.4">
        <me:pop ref="CH2OO.log">0.998148</me:pop>
        <me:pop ref="RC1.log">1.72856e-06</me:pop>
        <me:pop ref="Ring1.log">1.323e-08</me:pop>
        <me:pop ref="Altamine1">0.000842561</me:pop>
        <me:pop ref="Formaldehyde.log">0.00100783</me:pop>
      </me:population>
      <me:population time="5.01187e-05" logTime="-4.3">
        <me:pop ref="CH2OO.log">0.997669</me:pop>
        <me:pop ref="RC1.log">1.72773e-06</me:pop>
        <me:pop ref="Ring1.log">1.60655e-08</me:pop>
        <me:pop ref="Altamine1">0.00106047</me:pop>
        <me:pop ref="Formaldehyde.log">0.00126848</me:pop>
      </me:population>
      <me:population time="6.30957e-05" logTime="-4.2">
        <me:pop ref="CH2OO.log">0.997067</me:pop>
        <me:pop ref="RC1.log">1.72669e-06</me:pop>
        <me:pop ref="Ring1.log">1.96331e-08</me:pop>
        <me:pop ref="Altamine1">0.00133466</me:pop>
        <me:pop ref="Formaldehyde.log">0.00159645</me:pop>
      </me:population>
      <me:population time="7.94328e-05" logTime="-4.1">
        <me:pop ref="CH2OO.log">0.99631</me:pop>
        <me:pop ref="RC1.log">1.72537e-06</me:pop>
        <me:pop ref="Ring1.log">2.41215e-08</me:pop>
        <me:pop ref="Altamine1">0.00167961</me:pop>
        <me:pop ref="Formaldehyde.log">0.00200906</me:pop>
      </me:population>
      <me:population time="0.0001" logTime="-4">
        <me:pop ref="CH2OO.log">0.995357</me:pop>
        <me:pop ref="RC1.log">1.72372e-06</me:pop>
        <me:pop ref="Ring1.log">2.97671e-08</me:pop>
        <me:pop ref="Altamine1">0.0021135</me:pop>
        <me:pop ref="Formaldehyde.log">0.00252806</me:pop>
      </me:population>
      <me:population time="0.000125893" logTime="-3.9">
        <me:pop ref="CH2OO.log">0.994158</me:pop>
        <me:pop ref="RC1.log">1.72165e-06</me:pop>
        <me:pop ref="Ring1.log">3.68669e-08</me:pop>
        <me:pop ref="Altamine1">0.00265915</me:pop>
        <me:pop ref="Formaldehyde.log">0.00318073</me:pop>
      </me:population>
      <me:population time="0.000158489" logTime="-3.8">
        <me:pop ref="CH2OO.log">0.992652</me:pop>
        <me:pop ref="RC1.log">1.71904e-06</me:pop>
        <me:pop ref="Ring1.log">4.57929e-08</me:pop>
        <me:pop ref="Altamine1">0.00334514</me:pop>
        <me:pop ref="Formaldehyde.log">0.00400128</me:pop>
      </me:population>
      <me:population time="0.000199526" logTime="-3.7">
        <me:pop ref="CH2OO.log">0.990758</me:pop>
        <me:pop ref="RC1.log">1.71576e-06</me:pop>
        <me:pop ref="Ring1.log">5.70107e-08</me:pop>
        <me:pop ref="Altamine1">0.00420728</me:pop>
        <me:pop ref="Formaldehyde.log">0.00503252</me:pop>
      </me:population>
      <me:population time="0.000251189" logTime="-3.6">
        <me:pop ref="CH2OO.log">0.98838</me:pop>
        <me:pop ref="RC1.log">1.71164e-06</me:pop>
        <me:pop ref="Ring1.log">7.11028e-08</me:pop>
        <me:pop ref="Altamine1">0.00529031</me:pop>
        <me:pop ref="Formaldehyde.log">0.00632798</me:pop>
      </me:population>
      <me:population time="0.000316228" logTime="-3.5">
        <me:pop ref="CH2OO.log">0.985394</me:pop>
        <me:pop ref="RC1.log">1.70647e-06</me:pop>
        <me:pop ref="Ring1.log">8.87955e-08</me:pop>
        <me:pop ref="Altamine1">0.00665006</me:pop>
        <me:pop ref="Formaldehyde.log">0.00795445</me:pop>
      </me:population>
      <me:population time="0.000398107" logTime="-3.4">
        <me:pop ref="CH2OO.log">0.981647</me:pop>
        <me:pop ref="RC1.log">1.69998e-06</me:pop>
        <me:pop ref="Ring1.log">1.10993e-07</me:pop>
        <me:pop ref="Altamine1">0.00835605</me:pop>
        <me:pop ref="Formaldehyde.log">0.00999506</me:pop>
      </me:population>
      <me:population time="0.000501187" logTime="-3.3">
        <me:pop ref="CH2OO.log">0.976951</me:pop>
        <me:pop ref="RC1.log">1.69185e-06</me:pop>
        <me:pop ref="Ring1.log">1.38819e-07</me:pop>
        <me:pop ref="Altamine1">0.0104945</me:pop>
        <me:pop ref="Formaldehyde.log">0.012553</me:pop>
      </me:population>
      <me:population time="0.000630957" logTime="-3.2">
        <me:pop ref="CH2OO.log">0.97107</me:pop>
        <me:pop ref="RC1.log">1.68166e-06</me:pop>
        <me:pop ref="Ring1.log">1.7366e-07</me:pop>
        <me:pop ref="Altamine1">0.0131722</me:pop>
        <me:pop ref="Formaldehyde.log">0.0157559</me:pop>
      </me:population>
      <me:population time="0.000794328" logTime="-3.1">
        <me:pop ref="CH2OO.log">0.963717</me:pop>
        <me:pop ref="RC1.log">1.66893e-06</me:pop>
        <me:pop ref="Ring1.log">2.17224e-07</me:pop>
        <me:pop ref="Altamine1">0.0165203</me:pop>
        <me:pop ref="Formaldehyde.log">0.0197607</me:pop>
      </me:population>
      <me:population time="0.001" logTime="-3">
        <me:pop ref="CH2OO.log">0.95454</me:pop>
        <me:pop ref="RC1.log">1.65304e-06</me:pop>
        <me:pop ref="Ring1.log">2.71599e-07</me:pop>
        <me:pop ref="Altamine1">0.0206992</me:pop>
        <me:pop ref="Formaldehyde.log">0.0247593</me:pop>
      </me:population>
      <me:population time="0.00125893" logTime="-2.9">
        <me:pop ref="CH2OO.log">0.94311</me:pop>
        <me:pop ref="RC1.log">1.63324e-06</me:pop>
        <me:pop ref="Ring1.log">3.39318e-07</me:pop>
        <me:pop ref="Altamine1">0.0259037</me:pop>
        <me:pop ref="Formaldehyde.log">0.0309846</me:pop>
      </me:population>
      <me:population time="0.00158489" logTime="-2.8">
        <me:pop ref="CH2OO.log">0.928915</me:pop>
        <me:pop ref="RC1.log">1.60866e-06</me:pop>
        <me:pop ref="Ring1.log">4.23419e-07</me:pop>
        <me:pop ref="Altamine1">0.0323672</me:pop>
        <me:pop ref="Formaldehyde.log">0.0387159</me:pop>
      </me:population>
      <me:population time="0.00199526" logTime="-2.7">
        <me:pop ref="CH2OO.log">0.911348</me:pop>
        <me:pop ref="RC1.log">1.57824e-06</me:pop>
        <me:pop ref="Ring1.log">5.27498e-07</me:pop>
        <me:pop ref="Altamine1">0.0403661</me:pop>
        <me:pop ref="Formaldehyde.log">0.0482837</me:pop>
      </me:population>
      <me:population time="0.00251189" logTime="-2.6">
        <me:pop ref="CH2OO.log">0.889704</me:pop>
        <me:pop ref="RC1.log">1.54076e-06</me:pop>
        <me:pop ref="Ring1.log">6.55732e-07</me:pop>
        <me:pop ref="Altamine1">0.0502214</me:pop>
        <me:pop ref="Formaldehyde.log">0.0600721</me:pop>
      </me:population>
      <me:population time="0.00316228" logTime="-2.5">
        <me:pop ref="CH2OO.log">0.863186</me:pop>
        <me:pop ref="RC1.log">1.49483e-06</me:pop>
        <me:pop ref="Ring1.log">8.12848e-07</me:pop>
        <me:pop ref="Altamine1">0.0622963</me:pop>
        <me:pop ref="Formaldehyde.log">0.0745155</me:pop>
      </me:population>
      <me:population time="0.00398107" logTime="-2.4">
        <me:pop ref="CH2OO.log">0.830922</me:pop>
        <me:pop ref="RC1.log">1.43896e-06</me:pop>
        <me:pop ref="Ring1.log">1.004e-06</me:pop>
        <me:pop ref="Altamine1">0.0769873</me:pop>
        <me:pop ref="Formaldehyde.log">0.0920881</me:pop>
      </me:population>
      <me:population time="0.00501187" logTime="-2.3">
        <me:pop ref="CH2OO.log">0.792014</me:pop>
        <me:pop ref="RC1.log">1.37158e-06</me:pop>
        <me:pop ref="Ring1.log">1.23453e-06</me:pop>
        <me:pop ref="Altamine1">0.094704</me:pop>
        <me:pop ref="Formaldehyde.log">0.11328</me:pop>
      </me:population>
      <me:population time="0.00630957" logTime="-2.2">
        <me:pop ref="CH2OO.log">0.745611</me:pop>
        <me:pop ref="RC1.log">1.29122e-06</me:pop>
        <me:pop ref="Ring1.log">1.50945e-06</me:pop>
        <me:pop ref="Altamine1">0.115833</me:pop>
        <me:pop ref="Formaldehyde.log">0.138553</me:pop>
      </me:population>
      <me:population time="0.00794328" logTime="-2.1">
        <me:pop ref="CH2OO.log">0.691039</me:pop>
        <me:pop ref="RC1.log">1.19672e-06</me:pop>
        <me:pop ref="Ring1.log">1.83278e-06</me:pop>
        <me:pop ref="Altamine1">0.140682</me:pop>
        <me:pop ref="Formaldehyde.log">0.168276</me:pop>
      </me:population>
      <me:population time="0.01" logTime="-2">
        <me:pop ref="CH2OO.log">0.62798</me:pop>
        <me:pop ref="RC1.log">1.08751e-06</me:pop>
        <me:pop ref="Ring1.log">2.20639e-06</me:pop>
        <me:pop ref="Altamine1">0.169395</me:pop>
        <me:pop ref="Formaldehyde.log">0.202622</me:pop>
      </me:population>
      <me:population time="0.0125893" logTime="-1.9">
        <me:pop ref="CH2OO.log">0.55671</me:pop>
        <me:pop ref="RC1.log">9.6409e-07</me:pop>
        <me:pop ref="Ring1.log">2.62865e-06</me:pop>
        <me:pop ref="Altamine1">0.201847</me:pop>
        <me:pop ref="Formaldehyde.log">0.241439</me:pop>
      </me:population>
      <me:population time="0.0158489" logTime="-1.8">
        <me:pop ref="CH2OO.log">0.478372</me:pop>
        <me:pop ref="RC1.log">8.28428e-07</me:pop>
        <me:pop ref="Ring1.log">3.09278e-06</me:pop>
        <me:pop ref="Altamine1">0.237518</me:pop>
        <me:pop ref="Formaldehyde.log">0.284106</me:pop>
      </me:population>
      <me:population time="0.0199526" logTime="-1.7">
        <me:pop ref="CH2OO.log">0.39523</me:pop>
        <me:pop ref="RC1.log">6.84444e-07</me:pop>
        <me:pop ref="Ring1.log">3.58538e-06</me:pop>
        <me:pop ref="Altamine1">0.275376</me:pop>
        <me:pop ref="Formaldehyde.log">0.32939</me:pop>
      </me:population>
      <me:population time="0.0251189" logTime="-1.6">
        <me:pop ref="CH2OO.log">0.310788</me:pop>
        <me:pop ref="RC1.log">5.38211e-07</me:pop>
        <me:pop ref="Ring1.log">4.08568e-06</me:pop>
        <me:pop ref="Altamine1">0.313826</me:pop>
        <me:pop ref="Formaldehyde.log">0.375382</me:pop>
      </me:population>
      <me:population time="0.0316228" logTime="-1.5">
        <me:pop ref="CH2OO.log">0.229641</me:pop>
        <me:pop ref="RC1.log">3.97684e-07</me:pop>
        <me:pop ref="Ring1.log">4.56645e-06</me:pop>
        <me:pop ref="Altamine1">0.350775</me:pop>
        <me:pop ref="Formaldehyde.log">0.419579</me:pop>
      </me:population>
      <me:population time="0.0398107" logTime="-1.4">
        <me:pop ref="CH2OO.log">0.156895</me:pop>
        <me:pop ref="RC1.log">2.71705e-07</me:pop>
        <me:pop ref="Ring1.log">4.99745e-06</me:pop>
        <me:pop ref="Altamine1">0.3839</me:pop>
        <me:pop ref="Formaldehyde.log">0.4592</me:pop>
      </me:population>
      <me:population time="0.0501187" logTime="-1.3">
        <me:pop ref="CH2OO.log">0.0971254</me:pop>
        <me:pop ref="RC1.log">1.68198e-07</me:pop>
        <me:pop ref="Ring1.log">5.35158e-06</me:pop>
        <me:pop ref="Altamine1">0.411115</me:pop>
        <me:pop ref="Formaldehyde.log">0.491754</me:pop>
      </me:population>
      <me:population time="0.0630957" logTime="-1.2">
        <me:pop ref="CH2OO.log">0.053104</me:pop>
        <me:pop ref="RC1.log">9.19637e-08</me:pop>
        <me:pop ref="Ring1.log">5.61239e-06</me:pop>
        <me:pop ref="Altamine1">0.43116</me:pop>
        <me:pop ref="Formaldehyde.log">0.51573</me:pop>
      </me:population>
      <me:population time="0.0794328" logTime="-1.1">
        <me:pop ref="CH2OO.log">0.0248331</me:pop>
        <me:pop ref="RC1.log">4.30051e-08</me:pop>
        <me:pop ref="Ring1.log">5.77989e-06</me:pop>
        <me:pop ref="Altamine1">0.444033</me:pop>
        <me:pop ref="Formaldehyde.log">0.531128</me:pop>
      </me:population>
      <me:population time="0.1" logTime="-1">
        <me:pop ref="CH2OO.log">0.00953814</me:pop>
        <me:pop ref="RC1.log">1.65178e-08</me:pop>
        <me:pop ref="Ring1.log">5.87051e-06</me:pop>
        <me:pop ref="Altamine1">0.450997</me:pop>
        <me:pop ref="Formaldehyde.log">0.539459</me:pop>
      </me:population>
      <me:population time="0.125893" logTime="-0.9">
        <me:pop ref="CH2OO.log">0.00285954</me:pop>
        <me:pop ref="RC1.log">4.95205e-09</me:pop>
        <me:pop ref="Ring1.log">5.91008e-06</me:pop>
        <me:pop ref="Altamine1">0.454038</me:pop>
        <me:pop ref="Formaldehyde.log">0.543096</me:pop>
      </me:population>
      <me:population time="0.158489" logTime="-0.8">
        <me:pop ref="CH2OO.log">0.000627576</me:pop>
        <me:pop ref="RC1.log">1.08681e-09</me:pop>
        <me:pop ref="Ring1.log">5.9233e-06</me:pop>
        <me:pop ref="Altamine1">0.455055</me:pop>
        <me:pop ref="Formaldehyde.log">0.544312</me:pop>
      </me:population>
      <me:population time="0.199526" logTime="-0.7">
        <me:pop ref="CH2OO.log">9.30039e-05</me:pop>
        <me:pop ref="RC1.log">1.61061e-10</me:pop>
        <me:pop ref="Ring1.log">5.92647e-06</me:pop>
        <me:pop ref="Altamine1">0.455298</me:pop>
        <me:pop ref="Formaldehyde.log">0.544603</me:pop>
      </me:population>
      <me:population time="0.251189" logTime="-0.6">
        <me:pop ref="CH2OO.log">8.40705e-06</me:pop>
        <me:pop ref="RC1.log">1.4559e-11</me:pop>
        <me:pop ref="Ring1.log">5.92697e-06</me:pop>
        <me:pop ref="Altamine1">0.455337</me:pop>
        <me:pop ref="Formaldehyde.log">0.544649</me:pop>
      </me:population>
      <me:population time="0.316228" logTime="-0.5">
        <me:pop ref="CH2OO.log">4.07855e-07</me:pop>
        <me:pop ref="RC1.log">7.06308e-13</me:pop>
        <me:pop ref="Ring1.log">5.92702e-06</me:pop>
        <me:pop ref="Altamine1">0.45534</me:pop>
        <me:pop ref="Formaldehyde.log">0.544653</me:pop>
      </me:population>
      <me:population time="0.398107" logTime="-0.4">
        <me:pop ref="CH2OO.log">9.03864e-09</me:pop>
        <me:pop ref="RC1.log">1.56528e-14</me:pop>
        <me:pop ref="Ring1.log">5.92702e-06</me:pop>
        <me:pop ref="Altamine1">0.45534</me:pop>
        <me:pop ref="Formaldehyde.log">0.544654</me:pop>
      </me:population>
      <me:population time="0.501187" logTime="-0.3">
        <me:pop ref="CH2OO.log">7.47023e-11</me:pop>
        <me:pop ref="RC1.log">1.29367e-16</me:pop>
        <me:pop ref="Ring1.log">5.92702e-06</me:pop>
        <me:pop ref="Altamine1">0.45534</me:pop>
        <me:pop ref="Formaldehyde.log">0.544654</me:pop>
      </me:population>
      <me:population time="0.630957" logTime="-0.2">
        <me:pop ref="CH2OO.log">1.78354e-13</me:pop>
        <me:pop ref="RC1.log">3.08867e-19</me:pop>
        <me:pop ref="Ring1.log">5.92702e-06</me:pop>
        <me:pop ref="Altamine1">0.45534</me:pop>
        <me:pop ref="Formaldehyde.log">0.544654</me:pop>
      </me:population>
      <me:population time="0.794328" logTime="-0.1">
        <me:pop ref="CH2OO.log">8.919e-17</me:pop>
        <me:pop ref="RC1.log">1.54456e-22</me:pop>
        <me:pop ref="Ring1.log">5.92702e-06</me:pop>
        <me:pop ref="Altamine1">0.45534</me:pop>
        <me:pop ref="Formaldehyde.log">0.544654</me:pop>
      </me:population>
      <me:population time="1" logTime="0">
        <me:pop ref="CH2OO.log">6.23226e-21</me:pop>
        <me:pop ref="RC1.log">1.07928e-26</me:pop>
        <me:pop ref="Ring1.log">5.92702e-06</me:pop>
        <me:pop ref="Altamine1">0.45534</me:pop>
        <me:pop ref="Formaldehyde.log">0.544654</me:pop>
      </me:population>
      <me:population time="1.25893" logTime="0.1">
        <me:pop ref="CH2OO.log">3.65566e-26</me:pop>
        <me:pop ref="RC1.log">6.33074e-32</me:pop>
        <me:pop ref="Ring1.log">5.92702e-06</me:pop>
        <me:pop ref="Altamine1">0.45534</me:pop>
        <me:pop ref="Formaldehyde.log">0.544654</me:pop>
      </me:population>
      <me:population time="1.58489" logTime="0.2">
        <me:pop ref="CH2OO.log">9.47752e-33</me:pop>
        <me:pop ref="RC1.log">1.6413e-38</me:pop>
        <me:pop ref="Ring1.log">5.92702e-06</me:pop>
        <me:pop ref="Altamine1">0.45534</me:pop>
        <me:pop ref="Formaldehyde.log">0.544654</me:pop>
      </me:population>
      <me:population time="1.99526" logTime="0.3">
        <me:pop ref="CH2OO.log">5.0603e-37</me:pop>
        <me:pop ref="RC1.log">1.03228e-42</me:pop>
        <me:pop ref="Ring1.log">5.92702e-06</me:pop>
        <me:pop ref="Altamine1">0.45534</me:pop>
        <me:pop ref="Formaldehyde.log">0.544654</me:pop>
      </me:population>
      <me:population time="2.51189" logTime="0.4">
        <me:pop ref="CH2OO.log">5.05982e-37</me:pop>
        <me:pop ref="RC1.log">1.03219e-42</me:pop>
        <me:pop ref="Ring1.log">5.92702e-06</me:pop>
        <me:pop ref="Altamine1">0.45534</me:pop>
        <me:pop ref="Formaldehyde.log">0.544654</me:pop>
      </me:population>
      <me:population time="3.16228" logTime="0.5">
        <me:pop ref="CH2OO.log">5.05982e-37</me:pop>
        <me:pop ref="RC1.log">1.03219e-42</me:pop>
        <me:pop ref="Ring1.log">5.92702e-06</me:pop>
        <me:pop ref="Altamine1">0.45534</me:pop>
        <me:pop ref="Formaldehyde.log">0.544654</me:pop>
      </me:population>
      <me:population time="3.98107" logTime="0.6">
        <me:pop ref="CH2OO.log">5.05982e-37</me:pop>
        <me:pop ref="RC1.log">1.03219e-42</me:pop>
        <me:pop ref="Ring1.log">5.92702e-06</me:pop>
        <me:pop ref="Altamine1">0.45534</me:pop>
        <me:pop ref="Formaldehyde.log">0.544654</me:pop>
      </me:population>
      <me:population time="5.01187" logTime="0.7">
        <me:pop ref="CH2OO.log">5.05982e-37</me:pop>
        <me:pop ref="RC1.log">1.03219e-42</me:pop>
        <me:pop ref="Ring1.log">5.92702e-06</me:pop>
        <me:pop ref="Altamine1">0.45534</me:pop>
        <me:pop ref="Formaldehyde.log">0.544654</me:pop>
      </me:population>
      <me:population time="6.30957" logTime="0.8">
        <me:pop ref="CH2OO.log">5.05982e-37</me:pop>
        <me:pop ref="RC1.log">1.03219e-42</me:pop>
        <me:pop ref="Ring1.log">5.92702e-06</me:pop>
        <me:pop ref="Altamine1">0.45534</me:pop>
        <me:pop ref="Formaldehyde.log">0.544654</me:pop>
      </me:population>
      <me:population time="7.94328" logTime="0.9">
        <me:pop ref="CH2OO.log">5.05982e-37</me:pop>
        <me:pop ref="RC1.log">1.03219e-42</me:pop>
        <me:pop ref="Ring1.log">5.92702e-06</me:pop>
        <me:pop ref="Altamine1">0.45534</me:pop>
        <me:pop ref="Formaldehyde.log">0.544654</me:pop>
      </me:population>
      <me:population time="10" logTime="1">
        <me:pop ref="CH2OO.log">5.05982e-37</me:pop>
        <me:pop ref="RC1.log">1.03219e-42</me:pop>
        <me:pop ref="Ring1.log">5.92702e-06</me:pop>
        <me:pop ref="Altamine1">0.45534</me:pop>
        <me:pop ref="Formaldehyde.log">0.544654</me:pop>
      </me:population>
      <me:population time="12.5893" logTime="1.1">
        <me:pop ref="CH2OO.log">5.05982e-37</me:pop>
        <me:pop ref="RC1.log">1.03219e-42</me:pop>
        <me:pop ref="Ring1.log">5.92702e-06</me:pop>
        <me:pop ref="Altamine1">0.45534</me:pop>
        <me:pop ref="Formaldehyde.log">0.544654</me:pop>
      </me:population>
      <me:population time="15.8489" logTime="1.2">
        <me:pop ref="CH2OO.log">5.05982e-37</me:pop>
        <me:pop ref="RC1.log">1.03219e-42</me:pop>
        <me:pop ref="Ring1.log">5.92702e-06</me:pop>
        <me:pop ref="Altamine1">0.45534</me:pop>
        <me:pop ref="Formaldehyde.log">0.544654</me:pop>
      </me:population>
      <me:population time="19.9526" logTime="1.3">
        <me:pop ref="CH2OO.log">5.05982e-37</me:pop>
        <me:pop ref="RC1.log">1.03219e-42</me:pop>
        <me:pop ref="Ring1.log">5.92702e-06</me:pop>
        <me:pop ref="Altamine1">0.45534</me:pop>
        <me:pop ref="Formaldehyde.log">0.544654</me:pop>
      </me:population>
      <me:population time="25.1189" logTime="1.4">
        <me:pop ref="CH2OO.log">5.05982e-37</me:pop>
        <me:pop ref="RC1.log">1.03219e-42</me:pop>
        <me:pop ref="Ring1.log">5.92702e-06</me:pop>
        <me:pop ref="Altamine1">0.45534</me:pop>
        <me:pop ref="Formaldehyde.log">0.544654</me:pop>
      </me:population>
      <me:population time="31.6228" logTime="1.5">
        <me:pop ref="CH2OO.log">5.05982e-37</me:pop>
        <me:pop ref="RC1.log">1.03219e-42</me:pop>
        <me:pop ref="Ring1.log">5.92702e-06</me:pop>
        <me:pop ref="Altamine1">0.45534</me:pop>
        <me:pop ref="Formaldehyde.log">0.544654</me:pop>
      </me:population>
      <me:population time="39.8107" logTime="1.6">
        <me:pop ref="CH2OO.log">5.05982e-37</me:pop>
        <me:pop ref="RC1.log">1.03219e-42</me:pop>
        <me:pop ref="Ring1.log">5.92702e-06</me:pop>
        <me:pop ref="Altamine1">0.45534</me:pop>
        <me:pop ref="Formaldehyde.log">0.544654</me:pop>
      </me:population>
      <me:population time="50.1187" logTime="1.7">
        <me:pop ref="CH2OO.log">5.05982e-37</me:pop>
        <me:pop ref="RC1.log">1.03219e-42</me:pop>
        <me:pop ref="Ring1.log">5.92702e-06</me:pop>
        <me:pop ref="Altamine1">0.45534</me:pop>
        <me:pop ref="Formaldehyde.log">0.544654</me:pop>
      </me:population>
      <me:population time="63.0957" logTime="1.8">
        <me:pop ref="CH2OO.log">5.05982e-37</me:pop>
        <me:pop ref="RC1.log">1.03219e-42</me:pop>
        <me:pop ref="Ring1.log">5.92702e-06</me:pop>
        <me:pop ref="Altamine1">0.45534</me:pop>
        <me:pop ref="Formaldehyde.log">0.544654</me:pop>
      </me:population>
      <me:population time="79.4328" logTime="1.9">
        <me:pop ref="CH2OO.log">5.05982e-37</me:pop>
        <me:pop ref="RC1.log">1.03219e-42</me:pop>
        <me:pop ref="Ring1.log">5.92702e-06</me:pop>
        <me:pop ref="Altamine1">0.45534</me:pop>
        <me:pop ref="Formaldehyde.log">0.544654</me:pop>
      </me:population>
      <me:population time="100" logTime="2">
        <me:pop ref="CH2OO.log">5.05982e-37</me:pop>
        <me:pop ref="RC1.log">1.03219e-42</me:pop>
        <me:pop ref="Ring1.log">5.92702e-06</me:pop>
        <me:pop ref="Altamine1">0.45534</me:pop>
        <me:pop ref="Formaldehyde.log">0.544654</me:pop>
      </me:population>
      <me:population time="125.893" logTime="2.1">
        <me:pop ref="CH2OO.log">5.05982e-37</me:pop>
        <me:pop ref="RC1.log">1.03219e-42</me:pop>
        <me:pop ref="Ring1.log">5.92702e-06</me:pop>
        <me:pop ref="Altamine1">0.45534</me:pop>
        <me:pop ref="Formaldehyde.log">0.544654</me:pop>
      </me:population>
      <me:population time="158.489" logTime="2.2">
        <me:pop ref="CH2OO.log">5.05982e-37</me:pop>
        <me:pop ref="RC1.log">1.03219e-42</me:pop>
        <me:pop ref="Ring1.log">5.92702e-06</me:pop>
        <me:pop ref="Altamine1">0.45534</me:pop>
        <me:pop ref="Formaldehyde.log">0.544654</me:pop>
      </me:population>
      <me:population time="199.526" logTime="2.3">
        <me:pop ref="CH2OO.log">5.05982e-37</me:pop>
        <me:pop ref="RC1.log">1.03219e-42</me:pop>
        <me:pop ref="Ring1.log">5.92702e-06</me:pop>
        <me:pop ref="Altamine1">0.45534</me:pop>
        <me:pop ref="Formaldehyde.log">0.544654</me:pop>
      </me:population>
      <me:population time="251.189" logTime="2.4">
        <me:pop ref="CH2OO.log">5.05982e-37</me:pop>
        <me:pop ref="RC1.log">1.03219e-42</me:pop>
        <me:pop ref="Ring1.log">5.92702e-06</me:pop>
        <me:pop ref="Altamine1">0.45534</me:pop>
        <me:pop ref="Formaldehyde.log">0.544654</me:pop>
      </me:population>
      <me:population time="316.228" logTime="2.5">
        <me:pop ref="CH2OO.log">5.05982e-37</me:pop>
        <me:pop ref="RC1.log">1.03219e-42</me:pop>
        <me:pop ref="Ring1.log">5.92702e-06</me:pop>
        <me:pop ref="Altamine1">0.45534</me:pop>
        <me:pop ref="Formaldehyde.log">0.544654</me:pop>
      </me:population>
      <me:population time="398.107" logTime="2.6">
        <me:pop ref="CH2OO.log">5.05982e-37</me:pop>
        <me:pop ref="RC1.log">1.03219e-42</me:pop>
        <me:pop ref="Ring1.log">5.92702e-06</me:pop>
        <me:pop ref="Altamine1">0.45534</me:pop>
        <me:pop ref="Formaldehyde.log">0.544654</me:pop>
      </me:population>
      <me:population time="501.187" logTime="2.7">
        <me:pop ref="CH2OO.log">5.05982e-37</me:pop>
        <me:pop ref="RC1.log">1.03219e-42</me:pop>
        <me:pop ref="Ring1.log">5.92702e-06</me:pop>
        <me:pop ref="Altamine1">0.45534</me:pop>
        <me:pop ref="Formaldehyde.log">0.544654</me:pop>
      </me:population>
      <me:population time="630.957" logTime="2.8">
        <me:pop ref="CH2OO.log">5.05982e-37</me:pop>
        <me:pop ref="RC1.log">1.03219e-42</me:pop>
        <me:pop ref="Ring1.log">5.92702e-06</me:pop>
        <me:pop ref="Altamine1">0.45534</me:pop>
        <me:pop ref="Formaldehyde.log">0.544654</me:pop>
      </me:population>
      <me:population time="794.328" logTime="2.9">
        <me:pop ref="CH2OO.log">5.05982e-37</me:pop>
        <me:pop ref="RC1.log">1.03219e-42</me:pop>
        <me:pop ref="Ring1.log">5.92702e-06</me:pop>
        <me:pop ref="Altamine1">0.45534</me:pop>
        <me:pop ref="Formaldehyde.log">0.544654</me:pop>
      </me:population>
      <me:population time="1000" logTime="3">
        <me:pop ref="CH2OO.log">5.05982e-37</me:pop>
        <me:pop ref="RC1.log">1.03219e-42</me:pop>
        <me:pop ref="Ring1.log">5.92702e-06</me:pop>
        <me:pop ref="Altamine1">0.45534</me:pop>
        <me:pop ref="Formaldehyde.log">0.544654</me:pop>
      </me:population>
      <me:population time="1258.93" logTime="3.1">
        <me:pop ref="CH2OO.log">5.05982e-37</me:pop>
        <me:pop ref="RC1.log">1.03219e-42</me:pop>
        <me:pop ref="Ring1.log">5.92702e-06</me:pop>
        <me:pop ref="Altamine1">0.45534</me:pop>
        <me:pop ref="Formaldehyde.log">0.544654</me:pop>
      </me:population>
      <me:population time="1584.89" logTime="3.2">
        <me:pop ref="CH2OO.log">5.05982e-37</me:pop>
        <me:pop ref="RC1.log">1.03219e-42</me:pop>
        <me:pop ref="Ring1.log">5.92702e-06</me:pop>
        <me:pop ref="Altamine1">0.45534</me:pop>
        <me:pop ref="Formaldehyde.log">0.544654</me:pop>
      </me:population>
      <me:population time="1995.26" logTime="3.3">
        <me:pop ref="CH2OO.log">5.05982e-37</me:pop>
        <me:pop ref="RC1.log">1.03219e-42</me:pop>
        <me:pop ref="Ring1.log">5.92702e-06</me:pop>
        <me:pop ref="Altamine1">0.45534</me:pop>
        <me:pop ref="Formaldehyde.log">0.544654</me:pop>
      </me:population>
      <me:population time="2511.89" logTime="3.4">
        <me:pop ref="CH2OO.log">5.05982e-37</me:pop>
        <me:pop ref="RC1.log">1.03219e-42</me:pop>
        <me:pop ref="Ring1.log">5.92702e-06</me:pop>
        <me:pop ref="Altamine1">0.45534</me:pop>
        <me:pop ref="Formaldehyde.log">0.544654</me:pop>
      </me:population>
      <me:population time="3162.28" logTime="3.5">
        <me:pop ref="CH2OO.log">5.05981e-37</me:pop>
        <me:pop ref="RC1.log">1.03219e-42</me:pop>
        <me:pop ref="Ring1.log">5.92701e-06</me:pop>
        <me:pop ref="Altamine1">0.45534</me:pop>
        <me:pop ref="Formaldehyde.log">0.544654</me:pop>
      </me:population>
      <me:population time="3981.07" logTime="3.6">
        <me:pop ref="CH2OO.log">5.05981e-37</me:pop>
        <me:pop ref="RC1.log">1.03219e-42</me:pop>
        <me:pop ref="Ring1.log">5.92701e-06</me:pop>
        <me:pop ref="Altamine1">0.45534</me:pop>
        <me:pop ref="Formaldehyde.log">0.544654</me:pop>
      </me:population>
      <me:population time="5011.87" logTime="3.7">
        <me:pop ref="CH2OO.log">5.05981e-37</me:pop>
        <me:pop ref="RC1.log">1.03219e-42</me:pop>
        <me:pop ref="Ring1.log">5.92701e-06</me:pop>
        <me:pop ref="Altamine1">0.45534</me:pop>
        <me:pop ref="Formaldehyde.log">0.544654</me:pop>
      </me:population>
      <me:population time="6309.57" logTime="3.8">
        <me:pop ref="CH2OO.log">5.05981e-37</me:pop>
        <me:pop ref="RC1.log">1.03219e-42</me:pop>
        <me:pop ref="Ring1.log">5.92701e-06</me:pop>
        <me:pop ref="Altamine1">0.45534</me:pop>
        <me:pop ref="Formaldehyde.log">0.544654</me:pop>
      </me:population>
      <me:population time="7943.28" logTime="3.9">
        <me:pop ref="CH2OO.log">5.05981e-37</me:pop>
        <me:pop ref="RC1.log">1.03219e-42</me:pop>
        <me:pop ref="Ring1.log">5.92701e-06</me:pop>
        <me:pop ref="Altamine1">0.45534</me:pop>
        <me:pop ref="Formaldehyde.log">0.544654</me:pop>
      </me:population>
      <me:population time="10000" logTime="4">
        <me:pop ref="CH2OO.log">5.0598e-37</me:pop>
        <me:pop ref="RC1.log">1.03219e-42</me:pop>
        <me:pop ref="Ring1.log">5.927e-06</me:pop>
        <me:pop ref="Altamine1">0.45534</me:pop>
        <me:pop ref="Formaldehyde.log">0.544654</me:pop>
      </me:population>
      <me:population time="12589.3" logTime="4.1">
        <me:pop ref="CH2OO.log">5.0598e-37</me:pop>
        <me:pop ref="RC1.log">1.03219e-42</me:pop>
        <me:pop ref="Ring1.log">5.927e-06</me:pop>
        <me:pop ref="Altamine1">0.45534</me:pop>
        <me:pop ref="Formaldehyde.log">0.544654</me:pop>
      </me:population>
      <me:population time="15848.9" logTime="4.2">
        <me:pop ref="CH2OO.log">5.0598e-37</me:pop>
        <me:pop ref="RC1.log">1.03219e-42</me:pop>
        <me:pop ref="Ring1.log">5.92699e-06</me:pop>
        <me:pop ref="Altamine1">0.45534</me:pop>
        <me:pop ref="Formaldehyde.log">0.544654</me:pop>
      </me:population>
      <me:population time="19952.6" logTime="4.3">
        <me:pop ref="CH2OO.log">5.05979e-37</me:pop>
        <me:pop ref="RC1.log">1.03219e-42</me:pop>
        <me:pop ref="Ring1.log">5.92699e-06</me:pop>
        <me:pop ref="Altamine1">0.45534</me:pop>
        <me:pop ref="Formaldehyde.log">0.544654</me:pop>
      </me:population>
      <me:population time="25118.9" logTime="4.4">
        <me:pop ref="CH2OO.log">5.05978e-37</me:pop>
        <me:pop ref="RC1.log">1.03219e-42</me:pop>
        <me:pop ref="Ring1.log">5.92698e-06</me:pop>
        <me:pop ref="Altamine1">0.45534</me:pop>
        <me:pop ref="Formaldehyde.log">0.544654</me:pop>
      </me:population>
      <me:population time="31622.8" logTime="4.5">
        <me:pop ref="CH2OO.log">5.05977e-37</me:pop>
        <me:pop ref="RC1.log">1.03219e-42</me:pop>
        <me:pop ref="Ring1.log">5.92697e-06</me:pop>
        <me:pop ref="Altamine1">0.45534</me:pop>
        <me:pop ref="Formaldehyde.log">0.544654</me:pop>
      </me:population>
      <me:population time="39810.7" logTime="4.6">
        <me:pop ref="CH2OO.log">5.05976e-37</me:pop>
        <me:pop ref="RC1.log">1.03218e-42</me:pop>
        <me:pop ref="Ring1.log">5.92696e-06</me:pop>
        <me:pop ref="Altamine1">0.45534</me:pop>
        <me:pop ref="Formaldehyde.log">0.544654</me:pop>
      </me:population>
      <me:population time="50118.7" logTime="4.7">
        <me:pop ref="CH2OO.log">5.05975e-37</me:pop>
        <me:pop ref="RC1.log">1.03218e-42</me:pop>
        <me:pop ref="Ring1.log">5.92694e-06</me:pop>
        <me:pop ref="Altamine1">0.45534</me:pop>
        <me:pop ref="Formaldehyde.log">0.544654</me:pop>
      </me:population>
      <me:population time="63095.7" logTime="4.8">
        <me:pop ref="CH2OO.log">5.05973e-37</me:pop>
        <me:pop ref="RC1.log">1.03218e-42</me:pop>
        <me:pop ref="Ring1.log">5.92692e-06</me:pop>
        <me:pop ref="Altamine1">0.45534</me:pop>
        <me:pop ref="Formaldehyde.log">0.544654</me:pop>
      </me:population>
      <me:population time="79432.8" logTime="4.9">
        <me:pop ref="CH2OO.log">5.05971e-37</me:pop>
        <me:pop ref="RC1.log">1.03217e-42</me:pop>
        <me:pop ref="Ring1.log">5.92689e-06</me:pop>
        <me:pop ref="Altamine1">0.45534</me:pop>
        <me:pop ref="Formaldehyde.log">0.544654</me:pop>
      </me:population>
      <me:population time="100000" logTime="5">
        <me:pop ref="CH2OO.log">5.05968e-37</me:pop>
        <me:pop ref="RC1.log">1.03217e-42</me:pop>
        <me:pop ref="Ring1.log">5.92686e-06</me:pop>
        <me:pop ref="Altamine1">0.45534</me:pop>
        <me:pop ref="Formaldehyde.log">0.544654</me:pop>
      </me:population>
    </me:populationList>
    <me:rateList T="296" conc="8.15582e+18" bathGas="N2" units="s-1">
      <me:warning> WARNING: Chemically significant eigenvalues (CSE) not well separated from internal energy relaxation eigenvals (IEREs).  The last CSE = -3.91438e+07 and the first IERE = -3.24108e+08 (last CSE)/(first IERE) ratio = 0.120774, which is less than an order of magnitude  Results obtained from Bartis Widom eigenvalue-vector analysis may be unreliable </me:warning>
      <me:firstOrderLoss ref="CH2OO.log">-111.936</me:firstOrderLoss>
      <me:firstOrderLoss ref="RC1.log">-3.91437e+07</me:firstOrderLoss>
      <me:firstOrderLoss ref="Ring1.log">-2.74979e-10</me:firstOrderLoss>
      <me:firstOrderRate fromRef="CH2OO.log" toRef="RC1.log" reactionType="isomerization">67.7877</me:firstOrderRate>
      <me:firstOrderRate fromRef="CH2OO.log" toRef="Ring1.log" reactionType="isomerization">0.00020675</me:firstOrderRate>
      <me:firstOrderRate fromRef="RC1.log" toRef="CH2OO.log" reactionType="isomerization">3.77718e+07</me:firstOrderRate>
      <me:firstOrderRate fromRef="RC1.log" toRef="Ring1.log" reactionType="isomerization">39.8454</me:firstOrderRate>
      <me:firstOrderRate fromRef="Ring1.log" toRef="CH2OO.log" reactionType="isomerization">2.97788e-30</me:firstOrderRate>
      <me:firstOrderRate fromRef="Ring1.log" toRef="RC1.log" reactionType="isomerization">1.02997e-30</me:firstOrderRate>
      <me:firstOrderRate fromRef="CH2OO.log" toRef="Altamine1" reactionType="irreversible">20.081</me:firstOrderRate>
      <me:firstOrderRate fromRef="RC1.log" toRef="Altamine1" reactionType="irreversible">645695</me:firstOrderRate>
      <me:firstOrderRate fromRef="Ring1.log" toRef="Altamine1" reactionType="irreversible">1.74038e-10</me:firstOrderRate>
      <me:firstOrderRate fromRef="CH2OO.log" toRef="Formaldehyde.log+IsoC1.log" reactionType="irreversible">24.0613</me:firstOrderRate>
      <me:firstOrderRate fromRef="RC1.log" toRef="Formaldehyde.log+IsoC1.log" reactionType="irreversible">748380</me:firstOrderRate>
      <me:firstOrderRate fromRef="Ring1.log" toRef="Formaldehyde.log+IsoC1.log" reactionType="irreversible">1.00941e-10</me:firstOrderRate>
    </me:rateList>
  </me:analysis>
</me:mesmer>
