# Supplementary material for: An Experimental and Master Equation Investigation of Kinetics of the CH2OO + RCN Reactions (R = H, CH3, C2H5) and Their Atmospheric Relevance
Source: J Phys Chem A. 2023 Jan 5;127(2):477–88. doi: 10.1021/acs.jpca.2c07073 (PMC9869398; doi:10.1021/acs.jpca.2c07073)
Supplement: Supplementary file 2 — jp2c07073_si_002.zip [file jp2c07073_si_002.zip › MESMER/RateComparison/CriegeeNitrile2XMCExpCond-out.xml]

<?xml version="1.0" encoding="utf-8" ?>
<?xml-stylesheet type='text/xsl' href='../../mesmer2.xsl' media='other'?>
<?xml-stylesheet type='text/xsl' href='../../mesmer1.xsl' media='screen'?>
<me:mesmer xmlns="http://www.xml-cml.org/schema" xmlns:me="http://www.chem.leeds.ac.uk/mesmer" xmlns:xsi="http://www.w3.org/2001/XMLSchema-instance">
  <me:title>CriegeeNitrile2</me:title>
  <moleculeList convention="">
    <molecule id="CH2oo.log" description="CH2oo.log">
      <atomArray>
        <atom id="a1" elementType="C" hydrogenCount="2" x3="1.058078" y3="-0.199923" z3="0.000000" />
        <atom id="a2" elementType="H" hydrogenCount="0" x3="1.005629" y3="-1.281919" z3="0.000000" />
        <atom id="a3" elementType="H" hydrogenCount="0" x3="1.966772" y3="0.384409" z3="0.000000" />
        <atom id="a4" elementType="O" hydrogenCount="0" x3="0.000000" y3="0.456542" z3="0.000000" />
        <atom id="a5" elementType="O" hydrogenCount="0" x3="-1.165109" y3="-0.194412" z3="0.000000" />
      </atomArray>
      <bondArray>
        <bond atomRefs2="a1 a2" order="1" />
        <bond atomRefs2="a1 a3" order="1" />
        <bond atomRefs2="a1 a4" order="1" />
        <bond atomRefs2="a4 a5" order="1" />
      </bondArray>
      <propertyList>
        <property title="File Format">
          <scalar>g16</scalar>
        </property>
        <property dictRef="me:ZPE">
          <scalar units="kcal/mol">0.0</scalar>
        </property>
        <property title="Vibrational Frequencies" dictRef="me:vibFreqs">
          <array units="cm-1">543.2489 690.0797 960.7848 979.2214 1258.1765 1422.9589 1593.2124 3137.9486 3291.0333</array>
        </property>
        <property dictRef="me:rotConsts">
          <array units="GHz">81.57743 12.67017 10.96686</array>
        </property>
        <property dictRef="me:symmetryNumber">
          <scalar>1</scalar>
        </property>
        <property dictRef="me:spinMultiplicity">
          <scalar>1</scalar>
        </property>
        <property dictRef="me:frequenciesScaleFactor" default="true">
          <scalar>1</scalar>
        </property>
      </propertyList>
      <me:DOSCMethod>ClassicalRotors</me:DOSCMethod>
    </molecule>
    <molecule id="CH3CN.log" description="CH3CN.log">
      <atomArray>
        <atom id="a1" elementType="C" hydrogenCount="0" x3="-0.281014" y3="0.000268" z3="-0.000071" />
        <atom id="a2" elementType="N" hydrogenCount="0" x3="-1.427186" y3="-0.000119" z3="0.000032" />
        <atom id="a3" elementType="C" hydrogenCount="3" x3="1.173636" y3="-0.000060" z3="0.000016" />
        <atom id="a4" elementType="H" hydrogenCount="0" x3="1.544632" y3="-0.995975" z3="0.233800" />
        <atom id="a5" elementType="H" hydrogenCount="0" x3="1.544965" y3="0.700223" z3="0.745573" />
        <atom id="a6" elementType="H" hydrogenCount="0" x3="1.544975" y3="0.295333" z3="-0.979262" />
      </atomArray>
      <bondArray>
        <bond atomRefs2="a6 a3" order="1" />
        <bond atomRefs2="a1 a3" order="1" />
        <bond atomRefs2="a1 a2" order="3" />
        <bond atomRefs2="a3 a4" order="1" />
        <bond atomRefs2="a3 a5" order="1" />
      </bondArray>
      <propertyList>
        <property title="File Format">
          <scalar>g16</scalar>
        </property>
        <property dictRef="me:ZPE">
          <scalar units="kcal/mol">0.0</scalar>
        </property>
        <property title="Vibrational Frequencies" dictRef="me:vibFreqs">
          <array units="cm-1">385.1968 385.4021 937.0092 1066.1841 1066.3197 1416.4490 1480.7657 1480.8283 2401.3797 3072.9161 3154.7676 3154.7825</array>
        </property>
        <property dictRef="me:rotConsts">
          <array units="GHz">159.75006 9.31057 9.31057</array>
        </property>
        <property dictRef="me:symmetryNumber">
          <scalar>3</scalar>
        </property>
        <property dictRef="me:spinMultiplicity">
          <scalar>1</scalar>
        </property>
        <property dictRef="me:frequenciesScaleFactor" default="true">
          <scalar>1</scalar>
        </property>
      </propertyList>
      <me:DOSCMethod>ClassicalRotors</me:DOSCMethod>
    </molecule>
    <molecule id="RC2.log" description="RC2.log">
      <atomArray>
        <atom id="a1" elementType="C" hydrogenCount="2" x3="1.788558" y3="0.724326" z3="0.193490" />
        <atom id="a2" elementType="H" hydrogenCount="0" x3="2.332156" y3="1.480807" z3="-0.353410" />
        <atom id="a3" elementType="H" hydrogenCount="0" x3="1.397808" y3="0.839485" z3="1.194230" />
        <atom id="a4" elementType="O" hydrogenCount="0" x3="1.615722" y3="-0.347725" z3="-0.408430" />
        <atom id="a5" elementType="O" hydrogenCount="0" x3="0.906335" y3="-1.310847" z3="0.219010" />
        <atom id="a6" elementType="N" hydrogenCount="0" x3="-0.891214" y3="1.550858" z3="-0.022100" />
        <atom id="a7" elementType="C" hydrogenCount="0" x3="-1.433201" y3="0.540086" z3="-0.022570" />
        <atom id="a8" elementType="C" hydrogenCount="3" x3="-2.143877" y3="-0.726366" z3="-0.023510" />
        <atom id="a9" elementType="H" hydrogenCount="0" x3="-1.614305" y3="-1.427994" z3="-0.661710" />
        <atom id="a10" elementType="H" hydrogenCount="0" x3="-3.160868" y3="-0.578279" z3="-0.378610" />
        <atom id="a11" elementType="H" hydrogenCount="0" x3="-2.161626" y3="-1.129726" z3="0.985110" />
      </atomArray>
      <bondArray>
        <bond atomRefs2="a9 a8" order="1" />
        <bond atomRefs2="a4 a1" order="1" />
        <bond atomRefs2="a4 a5" order="1" />
        <bond atomRefs2="a10 a8" order="1" />
        <bond atomRefs2="a2 a1" order="1" />
        <bond atomRefs2="a8 a7" order="1" />
        <bond atomRefs2="a8 a11" order="1" />
        <bond atomRefs2="a7 a6" order="3" />
        <bond atomRefs2="a1 a3" order="1" />
      </bondArray>
      <propertyList>
        <property title="File Format">
          <scalar>g16</scalar>
        </property>
        <property dictRef="me:ZPE">
          <scalar units="kcal/mol">-7.1975</scalar>
        </property>
        <property title="Vibrational Frequencies" dictRef="me:vibFreqs">
          <array units="cm-1">-91.4658 51.1310 97.5825 113.3958 114.9821 208.3399 392.1802 395.0184 539.3339 689.6956 933.3107 937.8778 1017.6583 1063.9909 1065.7305 1252.5788 1410.4911 1429.6498 1465.0153 1476.4423 1616.1587 2392.7383 3084.8525 3157.7501 3169.8575 3176.4850 3307.0447</array>
        </property>
        <property dictRef="me:rotConsts">
          <array units="GHz">5.50301 2.32929 1.71447</array>
        </property>
        <property dictRef="me:symmetryNumber">
          <scalar>1</scalar>
        </property>
        <property dictRef="me:spinMultiplicity">
          <scalar>1</scalar>
        </property>
        <property dictRef="me:epsilon">
          <scalar>500.6</scalar>
          <!--a-pin SI-->
        </property>
        <property dictRef="me:sigma">
          <scalar>3.19</scalar>
          <!--a-pin SI-->
        </property>
        <property dictRef="me:frequenciesScaleFactor" default="true">
          <scalar>1</scalar>
        </property>
      </propertyList>
      <me:energyTransferModel xsi:type="me:ExponentialDown">
        <me:deltaEDown units="cm-1">310</me:deltaEDown>
      </me:energyTransferModel>
      <me:DOSCMethod>ClassicalRotors</me:DOSCMethod>
      <me:DistributionCalcMethod default="true" name="Boltzmann" />
      <me:densityOfStatesList calculated="20220822_164417">
        <me:description>Rovibronic partition function calculation at various temperatures. qtot : product of QM partition functions for vibrations (1-D harmonic oscillator) and classical partition functions for rotations.  sumc : cell based partition function. sumg : grain based partition function </me:description>
        <me:densityOfStates>
          <me:T>200</me:T>
          <me:qtot>-3.36753e+06</me:qtot>
          <me:sumc>3.14171e+06</me:sumc>
          <me:sumg>3.13094e+06</me:sumg>
        </me:densityOfStates>
        <me:densityOfStates>
          <me:T>300</me:T>
          <me:qtot>-6.08595e+07</me:qtot>
          <me:sumc>3.35991e+07</me:sumc>
          <me:sumg>3.35477e+07</me:sumg>
        </me:densityOfStates>
      </me:densityOfStatesList>
    </molecule>
    <molecule id="TS2.log" description="TS2.log">
      <atomArray>
        <atom id="a1" elementType="C" hydrogenCount="2" x3="1.634627" y3="0.521938" z3="0.220765" />
        <atom id="a2" elementType="H" hydrogenCount="0" x3="1.427621" y3="0.594244" z3="1.278799" />
        <atom id="a3" elementType="H" hydrogenCount="0" x3="2.341766" y3="1.177377" z3="-0.269580" />
        <atom id="a4" elementType="O" hydrogenCount="0" x3="1.407925" y3="-0.564599" z3="-0.384069" />
        <atom id="a5" elementType="O" hydrogenCount="0" x3="0.380934" y3="-1.263632" z3="0.192971" />
        <atom id="a6" elementType="N" hydrogenCount="0" x3="-0.214634" y3="1.398401" z3="-0.086639" />
        <atom id="a7" elementType="C" hydrogenCount="0" x3="-0.964568" y3="0.509155" z3="-0.030073" />
        <atom id="a8" elementType="C" hydrogenCount="3" x3="-2.188517" y3="-0.279094" z3="-0.004970" />
        <atom id="a9" elementType="H" hydrogenCount="0" x3="-2.209171" y3="-0.879917" z3="0.901108" />
        <atom id="a10" elementType="H" hydrogenCount="0" x3="-2.202096" y3="-0.950781" z3="-0.859396" />
        <atom id="a11" elementType="H" hydrogenCount="0" x3="-3.052560" y3="0.383290" z3="-0.033354" />
      </atomArray>
      <bondArray>
        <bond atomRefs2="a10 a8" order="1" />
        <bond atomRefs2="a4 a5" order="1" />
        <bond atomRefs2="a4 a1" order="1" />
        <bond atomRefs2="a3 a1" order="1" />
        <bond id="r1" atomRefs2="a6 a7" order="3" />
        <bond atomRefs2="a11 a8" order="1" />
        <bond id="r2" atomRefs2="a7 a8" order="1" />
        <bond atomRefs2="a8 a9" order="1" />
        <bond atomRefs2="a1 a2" order="1" />
      </bondArray>
      <propertyList>
        <property title="File Format">
          <scalar>g16</scalar>
        </property>
        <property dictRef="me:ZPE">
          <scalar units="kcal/mol" lower="-20.0" upper="20.0" stepsize="0.05">-1.3047</scalar>
        </property>
        <property title="Vibrational Frequencies" dictRef="me:vibFreqs">
          <array units="cm-1">142.4025 199.8258 279.1681 438.8581 452.0182 481.4351 569.7806 844.4271 938.3491 970.5237 1054.9870 1070.7194 1104.2036 1237.8044 1401.9443 1411.2311 1469.8050 1477.8752 1564.5803 2238.5179 3072.6431 3151.7597 3156.9170 3167.5662 3282.2865</array>
        </property>
        <property dictRef="me:imFreqs">
          <array units="cm-1">-344.7093</array>
        </property>
        <property dictRef="me:rotConsts">
          <array units="GHz">6.70119 2.98424 2.18851</array>
        </property>
        <property dictRef="me:symmetryNumber">
          <scalar>1</scalar>
        </property>
        <property dictRef="me:spinMultiplicity">
          <scalar>1</scalar>
        </property>
        <property dictRef="me:frequenciesScaleFactor" default="true">
          <scalar>1</scalar>
        </property>
      </propertyList>
      <me:DOSCMethod xsi:type="me:ClassicalRotors" />
      <me:ExtraDOSCMethod xsi:type="me:HinderedRotorQM1D">
        <me:bondRef>r2</me:bondRef>
        <me:HinderedRotorPotential format="analytical" units="kJ/mol">
          <me:PotentialPoint index="0" coefficient="2.650" />
          <me:PotentialPoint index="3" coefficient="-2.650" />
        </me:HinderedRotorPotential>
        <me:periodicity>3</me:periodicity>
      </me:ExtraDOSCMethod>
      <me:densityOfStatesList calculated="20220822_164417">
        <me:description>Rovibronic partition function calculation at various temperatures. qtot : product of QM partition functions for vibrations (1-D harmonic oscillator) and classical partition functions for rotations.  sumc : cell based partition function. sumg : grain based partition function </me:description>
        <me:densityOfStates>
          <me:T>200</me:T>
          <me:qtot>258016</me:qtot>
          <me:sumc>258398</me:sumc>
          <me:sumg>257518</me:sumg>
        </me:densityOfStates>
        <me:densityOfStates>
          <me:T>300</me:T>
          <me:qtot>1.5715e+06</me:qtot>
          <me:sumc>1.57418e+06</me:sumc>
          <me:sumg>1.57178e+06</me:sumg>
        </me:densityOfStates>
      </me:densityOfStatesList>
    </molecule>
    <molecule id="Ring2.log" description="Ring2.log">
      <atomArray>
        <atom id="a1" elementType="O" hydrogenCount="0" x3="-1.074824" y3="-0.165921" z3="0.000000" />
        <atom id="a2" elementType="O" hydrogenCount="0" x3="-0.529495" y3="-1.491948" z3="0.000000" />
        <atom id="a3" elementType="C" hydrogenCount="2" x3="0.906314" y3="-1.305534" z3="0.000000" />
        <atom id="a4" elementType="N" hydrogenCount="0" x3="1.139235" y3="0.111176" z3="0.000000" />
        <atom id="a5" elementType="C" hydrogenCount="0" x3="0.000000" y3="0.651566" z3="0.000000" />
        <atom id="a6" elementType="H" hydrogenCount="0" x3="1.317810" y3="-1.776916" z3="0.896124" />
        <atom id="a7" elementType="H" hydrogenCount="0" x3="1.317810" y3="-1.776916" z3="-0.896124" />
        <atom id="a8" elementType="C" hydrogenCount="3" x3="-0.328651" y3="2.098945" z3="0.000000" />
        <atom id="a9" elementType="H" hydrogenCount="0" x3="-0.917553" y3="2.349053" z3="0.881227" />
        <atom id="a10" elementType="H" hydrogenCount="0" x3="-0.917553" y3="2.349053" z3="-0.881227" />
        <atom id="a11" elementType="H" hydrogenCount="0" x3="0.593408" y3="2.670580" z3="0.000000" />
      </atomArray>
      <bondArray>
        <bond atomRefs2="a7 a3" order="1" />
        <bond atomRefs2="a10 a8" order="1" />
        <bond atomRefs2="a1 a2" order="1" />
        <bond atomRefs2="a1 a5" order="1" />
        <bond atomRefs2="a2 a3" order="1" />
        <bond atomRefs2="a3 a4" order="1" />
        <bond atomRefs2="a3 a6" order="1" />
        <bond atomRefs2="a4 a5" order="2" />
        <bond id="r1" atomRefs2="a5 a8" order="1" />
        <bond atomRefs2="a8 a11" order="1" />
        <bond atomRefs2="a8 a9" order="1" />
      </bondArray>
      <propertyList>
        <property title="File Format">
          <scalar>g16</scalar>
        </property>
        <property dictRef="me:ZPE">
          <scalar units="kcal/mol">-51.2925</scalar>
        </property>
        <property title="Vibrational Frequencies" dictRef="me:vibFreqs">
          <array units="cm-1">161.504884 252.5722461 340.9294222 640.2827605 653.613022 761.8629812 828.3654114 959.7040116 973.8041967 980.0497218 996.7149151 1101.964699 1126.80644 1219.764929 1278.597355 1379.387053 1423.711698 1489.079099 1497.601821 1539.654845 1733.151548 3071.002138 3111.24375 3169.308965 3195.700645 3233.556577</array>
        </property>
        <property dictRef="me:rotConsts">
          <array units="GHz">8.55785 3.50288 2.56587</array>
        </property>
        <property dictRef="me:symmetryNumber">
          <scalar>1</scalar>
        </property>
        <property dictRef="me:spinMultiplicity">
          <scalar>1</scalar>
        </property>
        <property dictRef="me:epsilon">
          <scalar>477.2</scalar>
          <!--a-pin SI-->
        </property>
        <property dictRef="me:sigma">
          <scalar>5.31</scalar>
          <!--a-pin SI-->
        </property>
        <property dictRef="me:frequenciesScaleFactor" default="true">
          <scalar>1</scalar>
        </property>
      </propertyList>
      <me:energyTransferModel xsi:type="me:ExponentialDown">
        <me:deltaEDown units="cm-1">310</me:deltaEDown>
      </me:energyTransferModel>
      <me:DOSCMethod>ClassicalRotors</me:DOSCMethod>
      <me:ExtraDOSCMethod xsi:type="me:HinderedRotorQM1D">
        <me:bondRef>r1</me:bondRef>
        <me:HinderedRotorPotential format="analytical" units="kJ/mol">
          <me:PotentialPoint index="0" coefficient="1.665" />
          <me:PotentialPoint index="3" coefficient="-1.665" />
        </me:HinderedRotorPotential>
        <me:periodicity>3</me:periodicity>
      </me:ExtraDOSCMethod>
      <me:DistributionCalcMethod default="true" name="Boltzmann" />
      <me:densityOfStatesList calculated="20220822_164417">
        <me:description>Rovibronic partition function calculation at various temperatures. qtot : product of QM partition functions for vibrations (1-D harmonic oscillator) and classical partition functions for rotations.  sumc : cell based partition function. sumg : grain based partition function </me:description>
        <me:densityOfStates>
          <me:T>200</me:T>
          <me:qtot>215280</me:qtot>
          <me:sumc>214913</me:sumc>
          <me:sumg>214178</me:sumg>
        </me:densityOfStates>
        <me:densityOfStates>
          <me:T>300</me:T>
          <me:qtot>1.06676e+06</me:qtot>
          <me:sumc>1.0639e+06</me:sumc>
          <me:sumg>1.06227e+06</me:sumg>
        </me:densityOfStates>
      </me:densityOfStatesList>
    </molecule>
    <molecule id="STS2.log" description="STS2.log">
      <atomArray>
        <atom id="a1" elementType="O" hydrogenCount="0" x3="-0.484134" y3="1.244388" z3="0.046095" />
        <atom id="a2" elementType="O" hydrogenCount="0" x3="1.835001" y3="0.663577" z3="-0.080670" />
        <atom id="a3" elementType="C" hydrogenCount="2" x3="1.937633" y3="-0.546212" z3="0.054762" />
        <atom id="a4" elementType="N" hydrogenCount="0" x3="-0.099820" y3="-1.079961" z3="-0.026727" />
        <atom id="a5" elementType="C" hydrogenCount="0" x3="-0.729911" y3="0.014930" z3="0.004884" />
        <atom id="a6" elementType="H" hydrogenCount="0" x3="2.141762" y3="-1.200382" z3="-0.804350" />
        <atom id="a7" elementType="H" hydrogenCount="0" x3="2.024518" y3="-1.001831" z3="1.051837" />
        <atom id="a8" elementType="C" hydrogenCount="3" x3="-2.281611" y3="-0.243050" z3="-0.014417" />
        <atom id="a9" elementType="H" hydrogenCount="0" x3="-2.675706" y3="0.253067" z3="-0.896122" />
        <atom id="a10" elementType="H" hydrogenCount="0" x3="-2.690290" y3="0.201133" z3="0.888070" />
        <atom id="a11" elementType="H" hydrogenCount="0" x3="-2.465145" y3="-1.309998" z3="-0.047115" />
      </atomArray>
      <bondArray>
        <bond atomRefs2="a9 a8" order="1" />
        <bond atomRefs2="a6 a3" order="1" />
        <bond atomRefs2="a2 a3" order="2" />
        <bond atomRefs2="a11 a8" order="1" />
        <bond atomRefs2="a4 a5" order="1" />
        <bond id="r1" atomRefs2="a8 a5" order="1" />
        <bond atomRefs2="a8 a10" order="1" />
        <bond atomRefs2="a5 a1" order="2" />
        <bond atomRefs2="a3 a7" order="1" />
      </bondArray>
      <propertyList>
        <property title="File Format">
          <scalar>g16</scalar>
        </property>
        <property dictRef="me:ZPE">
          <scalar units="kcal/mol">-19.7883</scalar>
        </property>
        <property title="Vibrational Frequencies" dictRef="me:vibFreqs">
          <array units="cm-1">96.39687116 136.2474171 218.414561 387.8437728 480.2566096 570.6485064 616.9778715 841.2344012 910.2266048 1022.904879 1030.80296 1103.504891 1189.552905 1232.428067 1377.652431 1393.851867 1488.333064 1501.13743 1537.225028 1819.817839 3019.251407 3124.91481 3130.416703 3236.623006 3268.764322</array>
        </property>
        <property dictRef="me:imFreqs">
          <array units="cm-1">-466.3901046</array>
        </property>
        <property dictRef="me:rotConsts">
          <array units="GHz">8.0274563 2.8855691 2.2140320</array>
        </property>
        <property dictRef="me:symmetryNumber">
          <scalar>1</scalar>
        </property>
        <property dictRef="me:TSOpticalSymmetryNumber">
          <scalar>2</scalar>
        </property>
        <property dictRef="me:spinMultiplicity">
          <scalar>1</scalar>
        </property>
        <property dictRef="me:frequenciesScaleFactor" default="true">
          <scalar>1</scalar>
        </property>
      </propertyList>
      <me:DOSCMethod xsi:type="me:ClassicalRotors" />
      <me:ExtraDOSCMethod xsi:type="me:HinderedRotorQM1D">
        <me:bondRef>r1</me:bondRef>
        <me:HinderedRotorPotential format="analytical" units="kJ/mol">
          <me:PotentialPoint index="0" coefficient="3.520" />
          <me:PotentialPoint index="3" coefficient="-3.520" />
        </me:HinderedRotorPotential>
        <me:periodicity>3</me:periodicity>
      </me:ExtraDOSCMethod>
      <me:densityOfStatesList calculated="20220822_164417">
        <me:description>Rovibronic partition function calculation at various temperatures. qtot : product of QM partition functions for vibrations (1-D harmonic oscillator) and classical partition functions for rotations.  sumc : cell based partition function. sumg : grain based partition function </me:description>
        <me:densityOfStates>
          <me:T>200</me:T>
          <me:qtot>931853</me:qtot>
          <me:sumc>936041</me:sumc>
          <me:sumg>932842</me:sumg>
        </me:densityOfStates>
        <me:densityOfStates>
          <me:T>300</me:T>
          <me:qtot>6.7253e+06</me:qtot>
          <me:sumc>6.76163e+06</me:sumc>
          <me:sumg>6.7513e+06</me:sumg>
        </me:densityOfStates>
      </me:densityOfStatesList>
    </molecule>
    <molecule id="PC2.log" description="PC2.log">
      <atomArray>
        <atom id="a1" elementType="C" hydrogenCount="2" x3="2.285468" y3="-0.235345" z3="0.017680" />
        <atom id="a2" elementType="H" hydrogenCount="0" x3="2.814742" y3="0.105256" z3="-0.888958" />
        <atom id="a3" elementType="H" hydrogenCount="0" x3="2.499247" y3="0.319540" z3="0.946602" />
        <atom id="a4" elementType="O" hydrogenCount="0" x3="1.517279" y3="-1.155732" z3="-0.008269" />
        <atom id="a5" elementType="N" hydrogenCount="0" x3="-1.587627" y3="0.191949" z3="-0.007707" />
        <atom id="a6" elementType="C" hydrogenCount="0" x3="-0.717038" y3="1.002139" z3="-0.007188" />
        <atom id="a7" elementType="O" hydrogenCount="0" x3="0.057450" y3="1.882416" z3="-0.008502" />
        <atom id="a8" elementType="C" hydrogenCount="3" x3="-1.783007" y3="-1.231248" z3="0.006647" />
        <atom id="a9" elementType="H" hydrogenCount="0" x3="-2.847750" y3="-1.439900" z3="0.068308" />
        <atom id="a10" elementType="H" hydrogenCount="0" x3="-1.278832" y3="-1.677386" z3="0.862080" />
        <atom id="a11" elementType="H" hydrogenCount="0" x3="-1.384390" y3="-1.677897" z3="-0.902746" />
      </atomArray>
      <bondArray>
        <bond atomRefs2="a11 a8" order="1" />
        <bond atomRefs2="a2 a1" order="1" />
        <bond atomRefs2="a7 a6" order="2" />
        <bond atomRefs2="a4 a1" order="2" />
        <bond atomRefs2="a5 a6" order="2" />
        <bond atomRefs2="a5 a8" order="1" />
        <bond atomRefs2="a8 a9" order="1" />
        <bond atomRefs2="a8 a10" order="1" />
        <bond atomRefs2="a1 a3" order="1" />
      </bondArray>
      <propertyList>
        <property title="File Format">
          <scalar>g16</scalar>
        </property>
        <property dictRef="me:ZPE">
          <scalar units="kcal/mol">-99.3404</scalar>
        </property>
        <property title="Vibrational Frequencies" dictRef="me:vibFreqs">
          <array units="cm-1">97.5054 32.1959 47.3685 55.5768 62.8084 82.7198 117.3789 180.1137 612.2262 652.3261 893.3231 1140.6679 1160.3475 1214.2153 1273.0620 1467.2225 1490.3818 1506.5603 1531.1951 1539.1919 1843.0009 2398.8373 2930.9405 2999.3245 3063.2127 3137.1223 3152.1955</array>
        </property>
        <property dictRef="me:rotConsts">
          <array units="GHz">4.23346 2.41212 1.56789</array>
        </property>
        <property dictRef="me:symmetryNumber">
          <scalar>1</scalar>
        </property>
        <property dictRef="me:spinMultiplicity">
          <scalar>1</scalar>
        </property>
        <property dictRef="me:epsilon">
          <scalar>446.7</scalar>
          <!--a-pin SI-->
        </property>
        <property dictRef="me:sigma">
          <scalar>4.17</scalar>
          <!--a-pin SI-->
        </property>
      </propertyList>
      <me:energyTransferModel xsi:type="me:ExponentialDown">
        <me:deltaEDown units="cm-1">310</me:deltaEDown>
      </me:energyTransferModel>
      <me:DOSCMethod>ClassicalRotors</me:DOSCMethod>
    </molecule>
    <molecule id="Formaldehyde.log" description="Formaldehyde.log">
      <atomArray>
        <atom id="a1" elementType="C" hydrogenCount="2" x3="0.000000" y3="0.000000" z3="-0.525299" />
        <atom id="a2" elementType="H" hydrogenCount="0" x3="0.000000" y3="0.938820" z3="-1.108161" />
        <atom id="a3" elementType="H" hydrogenCount="0" x3="0.000000" y3="-0.938820" z3="-1.108161" />
        <atom id="a4" elementType="O" hydrogenCount="0" x3="0.000000" y3="0.000000" z3="0.671015" />
      </atomArray>
      <bondArray>
        <bond atomRefs2="a2 a1" order="1" />
        <bond atomRefs2="a3 a1" order="1" />
        <bond atomRefs2="a1 a4" order="2" />
      </bondArray>
      <propertyList>
        <property title="File Format">
          <scalar>g16</scalar>
        </property>
        <property dictRef="me:ZPE">
          <scalar units="kcal/mol">0.0</scalar>
        </property>
        <property title="Vibrational Frequencies" dictRef="me:vibFreqs">
          <array units="cm-1">1208.4168 1272.1648 1536.5095 1852.8375 2913.2769 2974.1737</array>
        </property>
        <property dictRef="me:rotConsts">
          <array units="GHz">284.47071 39.39723 34.60472</array>
        </property>
        <property dictRef="me:symmetryNumber">
          <scalar>2</scalar>
        </property>
        <property dictRef="me:spinMultiplicity">
          <scalar>1</scalar>
        </property>
        <property dictRef="me:frequenciesScaleFactor" default="true">
          <scalar>1</scalar>
        </property>
      </propertyList>
      <me:DOSCMethod>ClassicalRotors</me:DOSCMethod>
    </molecule>
    <molecule id="IsoC2.log" description="IsoC2.log">
      <atomArray>
        <atom id="a1" elementType="O" hydrogenCount="0" x3="1.882603" y3="0.151278" z3="0.000006" />
        <atom id="a2" elementType="C" hydrogenCount="0" x3="0.733790" y3="-0.060751" z3="-0.000003" />
        <atom id="a3" elementType="N" hydrogenCount="0" x3="-0.410420" y3="-0.400209" z3="-0.000015" />
        <atom id="a4" elementType="C" hydrogenCount="3" x3="-1.727025" y3="0.170276" z3="0.000002" />
        <atom id="a5" elementType="H" hydrogenCount="0" x3="-1.883755" y3="0.784807" z3="-0.886426" />
        <atom id="a6" elementType="H" hydrogenCount="0" x3="-1.884959" y3="0.781718" z3="0.888351" />
        <atom id="a7" elementType="H" hydrogenCount="0" x3="-2.459752" y3="-0.632435" z3="-0.001866" />
      </atomArray>
      <bondArray>
        <bond atomRefs2="a5 a4" order="1" />
        <bond atomRefs2="a7 a4" order="1" />
        <bond atomRefs2="a3 a2" order="2" />
        <bond atomRefs2="a3 a4" order="1" />
        <bond atomRefs2="a2 a1" order="2" />
        <bond atomRefs2="a4 a6" order="1" />
      </bondArray>
      <propertyList>
        <property title="File Format">
          <scalar>g16</scalar>
        </property>
        <property dictRef="me:ZPE">
          <scalar units="kcal/mol">-95.7531</scalar>
        </property>
        <property title="Vibrational Frequencies" dictRef="me:vibFreqs">
          <array units="cm-1">47.6344 165.6066 613.2216 656.0384 898.0581 1139.1631 1162.4514 1467.8808 1496.0301 1514.7746 1536.9177 2396.7472 3051.9925 3120.6653 3146.7420</array>
        </property>
        <property dictRef="me:rotConsts">
          <array units="GHz">81.60827 4.37575 4.26431</array>
        </property>
        <property dictRef="me:symmetryNumber">
          <scalar>1</scalar>
        </property>
        <property dictRef="me:spinMultiplicity">
          <scalar>1</scalar>
        </property>
        <property dictRef="me:frequenciesScaleFactor" default="true">
          <scalar>1</scalar>
        </property>
      </propertyList>
      <me:DOSCMethod>ClassicalRotors</me:DOSCMethod>
    </molecule>
    <molecule id="TSH2" description="TSH2">
      <atomArray>
        <atom id="a1" elementType="O" hydrogenCount="0" x3="-1.818280" y3="0.585150" z3="-0.064810" />
        <atom id="a2" elementType="O" hydrogenCount="0" x3="0.326580" y3="1.262010" z3="0.032390" />
        <atom id="a3" elementType="C" hydrogenCount="0" x3="0.703120" y3="0.105080" z3="-0.091510" />
        <atom id="a4" elementType="N" hydrogenCount="0" x3="-0.106730" y3="-0.992770" z3="-0.182810" />
        <atom id="a5" elementType="C" hydrogenCount="2" x3="-1.406930" y3="-0.614600" z3="0.175120" />
        <atom id="a6" elementType="H" hydrogenCount="0" x3="-1.748140" y3="-1.130270" z3="1.095130" />
        <atom id="a7" elementType="H" hydrogenCount="0" x3="-1.935530" y3="-1.158070" z3="-0.678740" />
        <atom id="a8" elementType="C" hydrogenCount="3" x3="2.172200" y3="-0.247040" z3="0.052970" />
        <atom id="a9" elementType="H" hydrogenCount="0" x3="2.386370" y3="-1.148790" z3="-0.513370" />
        <atom id="a10" elementType="H" hydrogenCount="0" x3="2.386930" y3="-0.436500" z3="1.103880" />
        <atom id="a11" elementType="H" hydrogenCount="0" x3="2.780720" y3="0.585150" z3="-0.287350" />
      </atomArray>
      <bondArray>
        <bond atomRefs2="a7 a5" order="1" />
        <bond atomRefs2="a9 a8" order="1" />
        <bond atomRefs2="a11 a8" order="1" />
        <bond atomRefs2="a4 a3" order="1" />
        <bond atomRefs2="a4 a5" order="1" />
        <bond atomRefs2="a3 a2" order="2" />
        <bond id="r1" atomRefs2="a3 a8" order="1" />
        <bond atomRefs2="a1 a5" order="1" />
        <bond atomRefs2="a8 a10" order="1" />
        <bond atomRefs2="a5 a6" order="1" />
      </bondArray>
      <propertyList>
        <property title="File Format">
          <scalar>g16</scalar>
        </property>
        <property dictRef="me:ZPE">
          <scalar units="kcal/mol">-18.4841</scalar>
        </property>
        <property title="Vibrational Frequencies" dictRef="me:vibFreqs">
          <array units="cm-1">57.5489 125.7094 342.0366 454.5074 542.1973 602.2907 686.8756 747.4249 933.8332 992.1645 1031.2743 1059.8024 1175.4813 1224.8673 1307.9443 1387.6827 1392.8462 1475.7022 1482.2046 1606.0440 2689.1822 2894.9536 3076.2519 3157.9803 3186.3910</array>
        </property>
        <property dictRef="me:imFreqs">
          <array units="cm-1">-408.0408</array>
        </property>
        <property dictRef="me:rotConsts">
          <array units="GHz">8.59469 2.94957 2.28104</array>
        </property>
        <property dictRef="me:symmetryNumber">
          <scalar>1</scalar>
        </property>
        <property dictRef="me:TSOpticalSymmetryNumber">
          <scalar>2</scalar>
        </property>
        <property dictRef="me:spinMultiplicity">
          <scalar>1</scalar>
        </property>
        <property dictRef="me:frequenciesScaleFactor" default="true">
          <scalar>1</scalar>
        </property>
      </propertyList>
      <me:DOSCMethod>ClassicalRotors</me:DOSCMethod>
      <me:ExtraDOSCMethod xsi:type="me:HinderedRotorQM1D">
        <me:bondRef>r1</me:bondRef>
        <me:HinderedRotorPotential format="analytical" units="kJ/mol">
          <me:PotentialPoint index="0" coefficient="0.809" />
          <me:PotentialPoint index="3" coefficient="-0.809" />
        </me:HinderedRotorPotential>
        <me:periodicity>3</me:periodicity>
      </me:ExtraDOSCMethod>
      <me:densityOfStatesList calculated="20220822_164417">
        <me:description>Rovibronic partition function calculation at various temperatures. qtot : product of QM partition functions for vibrations (1-D harmonic oscillator) and classical partition functions for rotations.  sumc : cell based partition function. sumg : grain based partition function </me:description>
        <me:densityOfStates>
          <me:T>200</me:T>
          <me:qtot>1.86435e+06</me:qtot>
          <me:sumc>1.84695e+06</me:sumc>
          <me:sumg>1.84062e+06</me:sumg>
        </me:densityOfStates>
        <me:densityOfStates>
          <me:T>300</me:T>
          <me:qtot>1.21317e+07</me:qtot>
          <me:sumc>1.20162e+07</me:sumc>
          <me:sumg>1.19979e+07</me:sumg>
        </me:densityOfStates>
      </me:densityOfStatesList>
    </molecule>
    <molecule id="Altamine2" description="Altamine2">
      <atomArray>
        <atom id="a1" elementType="O" hydrogenCount="0" x3="-1.059830" y3="1.373250" z3="-0.000280" />
        <atom id="a2" elementType="O" hydrogenCount="0" x3="2.579280" y3="-0.314830" z3="-0.000180" />
        <atom id="a3" elementType="C" hydrogenCount="1" x3="1.517780" y3="0.248300" z3="0.000470" />
        <atom id="a4" elementType="N" hydrogenCount="1" x3="0.316270" y3="-0.434700" z3="-0.000120" />
        <atom id="a5" elementType="C" hydrogenCount="0" x3="-0.934890" y3="0.175470" z3="-0.000170" />
        <atom id="a6" elementType="H" hydrogenCount="0" x3="1.390320" y3="1.336540" z3="0.001370" />
        <atom id="a7" elementType="H" hydrogenCount="0" x3="0.381090" y3="-1.440360" z3="-0.001180" />
        <atom id="a8" elementType="C" hydrogenCount="3" x3="-2.088240" y3="-0.793260" z3="0.000220" />
        <atom id="a9" elementType="H" hydrogenCount="0" x3="-3.019180" y3="-0.236430" z3="-0.000180" />
        <atom id="a10" elementType="H" hydrogenCount="0" x3="-2.044830" y3="-1.432950" z3="0.882490" />
        <atom id="a11" elementType="H" hydrogenCount="0" x3="-2.044810" y3="-1.434200" z3="-0.881140" />
      </atomArray>
      <bondArray>
        <bond atomRefs2="a11 a8" order="1" />
        <bond atomRefs2="a7 a4" order="1" />
        <bond atomRefs2="a1 a5" order="2" />
        <bond atomRefs2="a2 a3" order="2" />
        <bond atomRefs2="a9 a8" order="1" />
        <bond atomRefs2="a5 a4" order="1" />
        <bond atomRefs2="a5 a8" order="1" />
        <bond atomRefs2="a4 a3" order="1" />
        <bond atomRefs2="a8 a10" order="1" />
        <bond atomRefs2="a3 a6" order="1" />
      </bondArray>
      <propertyList>
        <property title="File Format">
          <scalar>g16</scalar>
        </property>
        <property dictRef="me:ZPE">
          <scalar units="kcal/mol">-130.8905</scalar>
        </property>
        <property title="Vibrational Frequencies" dictRef="me:vibFreqs">
          <array units="cm-1">74.8192 124.7933 185.9306 209.9930 402.4426 532.3986 594.9896 641.8914 677.8377 985.9852 998.0245 1065.5082 1068.8170 1215.0547 1234.7281 1386.2336 1407.5394 1470.6098 1488.7420 1511.7346 1812.9950 1851.1842 3059.5316 3071.8972 3128.3046 3184.5444 3635.0367</array>
        </property>
        <property dictRef="me:rotConsts">
          <array units="GHz">9.67227 2.12756 1.76302</array>
        </property>
        <property dictRef="me:symmetryNumber">
          <scalar>1</scalar>
        </property>
        <property dictRef="me:spinMultiplicity">
          <scalar>1</scalar>
        </property>
        <property dictRef="me:epsilon">
          <scalar>488.9</scalar>
          <!--a-pin SI-->
        </property>
        <property dictRef="me:sigma">
          <scalar>5.20</scalar>
          <!--a-pin SI-->
        </property>
        <property dictRef="me:frequenciesScaleFactor" default="true">
          <scalar>1</scalar>
        </property>
      </propertyList>
      <me:energyTransferModel xsi:type="me:ExponentialDown">
        <me:deltaEDown units="cm-1">540</me:deltaEDown>
      </me:energyTransferModel>
      <me:DOSCMethod>ClassicalRotors</me:DOSCMethod>
    </molecule>
    <molecule id="N2" description="Bath">
      <propertyList>
        <property dictRef="me:epsilon">
          <scalar>91.85</scalar>
        </property>
        <property dictRef="me:sigma">
          <scalar>3.919</scalar>
        </property>
        <property dictRef="me:MW">
          <scalar units="amu">28.014</scalar>
        </property>
      </propertyList>
    </molecule>
  </moleculeList>
  <reactionList>
    <reaction id=" A2 ">
      <!-- CH2oo.log + CH3CN.log -> RC2.log -->
      <reactant>
        <molecule ref="CH2oo.log" role="deficientReactant" />
      </reactant>
      <reactant>
        <molecule ref="CH3CN.log" role="excessReactant" />
      </reactant>
      <product>
        <molecule ref="RC2.log" role="modelled" />
      </product>
      <me:MCRCMethod xsi:type="me:MesmerILT">
        <me:preExponential units="cm3molecule-1s-1">2.36e-9</me:preExponential>
        <me:activationEnergy units="kcal/mol">0.0</me:activationEnergy>
        <me:TInfinity>298.15</me:TInfinity>
        <me:nInfinity>0</me:nInfinity>
      </me:MCRCMethod>
      <me:excessReactantConc>1e15</me:excessReactantConc>
      <me:TInfinity default="true">298</me:TInfinity>
    </reaction>
    <reaction id=" C2 ">
      <!-- RC2.log -> [ TS2.log ] -> Ring2.log -->
      <reactant>
        <molecule ref="RC2.log" role="modelled" />
      </reactant>
      <me:transitionState>
        <molecule ref="TS2.log" role="transitionState" />
      </me:transitionState>
      <product>
        <molecule ref="Ring2.log" role="modelled" />
      </product>
      <me:MCRCMethod name="RRKM" />
    </reaction>
    <reaction id=" S2 ">
      <!-- Ring2.log -> [ STS2.log ] -> PC2.log -->
      <reactant>
        <molecule ref="Ring2.log" role="modelled" />
      </reactant>
      <me:transitionState>
        <molecule ref="STS2.log" role="transitionState" />
      </me:transitionState>
      <product>
        <molecule ref="Formaldehyde.log" role="sink" />
      </product>
      <product>
        <molecule ref="IsoC2.log" role="sink" />
      </product>
      <me:tunneling>Eckart</me:tunneling>
      <me:MCRCMethod name="RRKM" />
    </reaction>
    <reaction id=" H2 ">
      <!-- Ring2.log -> [ TSH2 ] -> Altamine2 -->
      <reactant>
        <molecule ref="Ring2.log" role="modelled" />
      </reactant>
      <me:transitionState>
        <molecule ref="TSH2" role="transitionState" />
      </me:transitionState>
      <product>
        <molecule ref="Altamine2" role="sink" />
      </product>
      <me:tunneling>Eckart</me:tunneling>
      <me:MCRCMethod name="RRKM" />
    </reaction>
  </reactionList>
  <me:conditions>
    <me:bathGas>N2</me:bathGas>
    <me:PTs>
      <me:PTpair units="torr" P="7.9" T="233.0" precision="dd" bathGas="N2">
        <me:experimentalEigenvalue EigenvalueID="2" error="1.1" calculated="20220822_164541" calcVal="41.3096">12.8</me:experimentalEigenvalue>
      </me:PTpair>
      <me:PTpair units="torr" P="8.5" T="253.0" precision="dd" bathGas="N2">
        <me:experimentalEigenvalue EigenvalueID="2" error="1.7" calculated="20220822_164541" calcVal="34.5822">12.9</me:experimentalEigenvalue>
      </me:PTpair>
      <me:PTpair units="torr" P="9.2" T="273.0" precision="dd" bathGas="N2">
        <me:experimentalEigenvalue EigenvalueID="2" error="1.1" calculated="20220822_164541" calcVal="29.8247">10.4</me:experimentalEigenvalue>
      </me:PTpair>
      <me:PTpair units="torr" P="10.0" T="296.0" precision="dd" bathGas="N2">
        <me:experimentalEigenvalue EigenvalueID="2" error="1.0" calculated="20220822_164541" calcVal="25.9184">9.2</me:experimentalEigenvalue>
      </me:PTpair>
      <me:PTpair units="torr" P="10.8" T="320.0" precision="dd" bathGas="N2">
        <me:experimentalEigenvalue EigenvalueID="2" error="1.6" calculated="20220822_164541" calcVal="23.0231">14.7</me:experimentalEigenvalue>
      </me:PTpair>
      <me:PTpair units="torr" P="12.1" T="360.0" precision="dd" bathGas="N2">
        <me:experimentalEigenvalue EigenvalueID="2" error="2.4" calculated="20220822_164541" calcVal="19.87">11.1</me:experimentalEigenvalue>
      </me:PTpair>
      <me:PTpair units="torr" P="10.0" T="296.0" precision="dd" bathGas="N2">
        <me:experimentalEigenvalue EigenvalueID="2" error="1.3" calculated="20220822_164541" calcVal="25.9184">9.2</me:experimentalEigenvalue>
      </me:PTpair>
      <me:PTpair units="torr" P="50.0" T="296.0" precision="dd" bathGas="N2">
        <me:experimentalEigenvalue EigenvalueID="2" error="1.0" calculated="20220822_164541" calcVal="26.5769">8.2</me:experimentalEigenvalue>
      </me:PTpair>
      <me:PTpair units="torr" P="100.0" T="296.0" precision="dd" bathGas="N2">
        <me:experimentalEigenvalue EigenvalueID="2" error="1.0" calculated="20220822_164541" calcVal="26.7388">9.2</me:experimentalEigenvalue>
      </me:PTpair>
      <me:PTpair units="torr" P="200.0" T="296.0" precision="dd" bathGas="N2">
        <me:experimentalEigenvalue EigenvalueID="2" error="1.0" calculated="20220822_164541" calcVal="26.836">9.2</me:experimentalEigenvalue>
      </me:PTpair>
    </me:PTs>
  </me:conditions>
  <me:modelParameters>
    <me:grainSize units="cm-1">40</me:grainSize>
    <me:energyAboveTheTopHill>25</me:energyAboveTheTopHill>
  </me:modelParameters>
  <me:control>
    <me:eigenvalues>12</me:eigenvalues>
    <me:testDOS />
    <me:printSpeciesProfile />
    <me:shortestTimeOfInterest>1.0e-10</me:shortestTimeOfInterest>
    <me:MaximumEvolutionTime>1e5</me:MaximumEvolutionTime>
    <me:calcMethod default="true" name="simpleCalc" />
    <me:ForceMacroDetailedBalance default="true">true</me:ForceMacroDetailedBalance>
  </me:control>
  <metadataList xmlns:dc="http://purl.org/dc/elements/1.1/">
    <dc:title>CriegeeNitrile2</dc:title>
    <dc:source>CriegeeNitrile2XMCExpCond.xml</dc:source>
    <dc:creator>Mesmer v6.0</dc:creator>
    <dc:date>20220822_164417</dc:date>
    <dc:contributor>lfranzon</dc:contributor>
  </metadataList>
  <me:analysis calculated="20220822_164541">
    <me:description>All calculations shown</me:description>
    <me:parameters TS2.log-ZPE="-456.326" />
    <me:eigenvalueList number="716" selection="12">
      <me:eigenvalue>-4.14391e+07</me:eigenvalue>
      <me:eigenvalue>-3.85363e+07</me:eigenvalue>
      <me:eigenvalue>-3.5875e+07</me:eigenvalue>
      <me:eigenvalue>-3.35313e+07</me:eigenvalue>
      <me:eigenvalue>-3.15955e+07</me:eigenvalue>
      <me:eigenvalue>-2.99361e+07</me:eigenvalue>
      <me:eigenvalue>-2.77283e+07</me:eigenvalue>
      <me:eigenvalue>-2.33941e+07</me:eigenvalue>
      <me:eigenvalue>-2.24145e+07</me:eigenvalue>
      <me:eigenvalue>-200304</me:eigenvalue>
      <me:eigenvalue>-41.3096</me:eigenvalue>
      <me:eigenvalue>-9.86836e-17</me:eigenvalue>
    </me:eigenvalueList>
    <me:populationList T="233" conc="3.27409e+17">
      <me:population time="1e-10" logTime="-10">
        <me:pop ref="CH2oo.log">1</me:pop>
        <me:pop ref="RC2.log">2.25964e-07</me:pop>
        <me:pop ref="Ring2.log">3.09722e-09</me:pop>
        <me:pop ref="Altamine2">0</me:pop>
        <me:pop ref="Formaldehyde.log">3.92491e-10</me:pop>
      </me:population>
      <me:population time="1.25893e-10" logTime="-9.9">
        <me:pop ref="CH2oo.log">1</me:pop>
        <me:pop ref="RC2.log">2.28662e-07</me:pop>
        <me:pop ref="Ring2.log">3.80242e-09</me:pop>
        <me:pop ref="Altamine2">0</me:pop>
        <me:pop ref="Formaldehyde.log">6.12635e-10</me:pop>
      </me:population>
      <me:population time="1.58489e-10" logTime="-9.8">
        <me:pop ref="CH2oo.log">1</me:pop>
        <me:pop ref="RC2.log">2.31171e-07</me:pop>
        <me:pop ref="Ring2.log">4.63404e-09</me:pop>
        <me:pop ref="Altamine2">0</me:pop>
        <me:pop ref="Formaldehyde.log">9.5025e-10</me:pop>
      </me:population>
      <me:population time="1.99526e-10" logTime="-9.7">
        <me:pop ref="CH2oo.log">1</me:pop>
        <me:pop ref="RC2.log">2.33382e-07</me:pop>
        <me:pop ref="Ring2.log">5.59768e-09</me:pop>
        <me:pop ref="Altamine2">0</me:pop>
        <me:pop ref="Formaldehyde.log">1.46333e-09</me:pop>
      </me:population>
      <me:population time="2.51189e-10" logTime="-9.6">
        <me:pop ref="CH2oo.log">1</me:pop>
        <me:pop ref="RC2.log">2.35246e-07</me:pop>
        <me:pop ref="Ring2.log">6.69024e-09</me:pop>
        <me:pop ref="Altamine2">0</me:pop>
        <me:pop ref="Formaldehyde.log">2.23476e-09</me:pop>
      </me:population>
      <me:population time="3.16228e-10" logTime="-9.5">
        <me:pop ref="CH2oo.log">1</me:pop>
        <me:pop ref="RC2.log">2.36803e-07</me:pop>
        <me:pop ref="Ring2.log">7.8962e-09</me:pop>
        <me:pop ref="Altamine2">0</me:pop>
        <me:pop ref="Formaldehyde.log">3.38017e-09</me:pop>
      </me:population>
      <me:population time="3.98107e-10" logTime="-9.4">
        <me:pop ref="CH2oo.log">1</me:pop>
        <me:pop ref="RC2.log">2.38181e-07</me:pop>
        <me:pop ref="Ring2.log">9.18456e-09</me:pop>
        <me:pop ref="Altamine2">0</me:pop>
        <me:pop ref="Formaldehyde.log">5.05653e-09</me:pop>
      </me:population>
      <me:population time="5.01187e-10" logTime="-9.3">
        <me:pop ref="CH2oo.log">1</me:pop>
        <me:pop ref="RC2.log">2.39557e-07</me:pop>
        <me:pop ref="Ring2.log">1.05078e-08</me:pop>
        <me:pop ref="Altamine2">0</me:pop>
        <me:pop ref="Formaldehyde.log">7.47026e-09</me:pop>
      </me:population>
      <me:population time="6.30957e-10" logTime="-9.2">
        <me:pop ref="CH2oo.log">1</me:pop>
        <me:pop ref="RC2.log">2.41108e-07</me:pop>
        <me:pop ref="Ring2.log">1.18041e-08</me:pop>
        <me:pop ref="Altamine2">0</me:pop>
        <me:pop ref="Formaldehyde.log">1.08839e-08</me:pop>
      </me:population>
      <me:population time="7.94328e-10" logTime="-9.1">
        <me:pop ref="CH2oo.log">1</me:pop>
        <me:pop ref="RC2.log">2.42976e-07</me:pop>
        <me:pop ref="Ring2.log">1.30048e-08</me:pop>
        <me:pop ref="Altamine2">0</me:pop>
        <me:pop ref="Formaldehyde.log">1.56201e-08</me:pop>
      </me:population>
      <me:population time="1e-09" logTime="-9">
        <me:pop ref="CH2oo.log">1</me:pop>
        <me:pop ref="RC2.log">2.45275e-07</me:pop>
        <me:pop ref="Ring2.log">1.40465e-08</me:pop>
        <me:pop ref="Altamine2">0</me:pop>
        <me:pop ref="Formaldehyde.log">2.20639e-08</me:pop>
      </me:population>
      <me:population time="1.25893e-09" logTime="-8.9">
        <me:pop ref="CH2oo.log">1</me:pop>
        <me:pop ref="RC2.log">2.48108e-07</me:pop>
        <me:pop ref="Ring2.log">1.48851e-08</me:pop>
        <me:pop ref="Altamine2">0</me:pop>
        <me:pop ref="Formaldehyde.log">3.06659e-08</me:pop>
      </me:population>
      <me:population time="1.58489e-09" logTime="-8.8">
        <me:pop ref="CH2oo.log">1</me:pop>
        <me:pop ref="RC2.log">2.51588e-07</me:pop>
        <me:pop ref="Ring2.log">1.55085e-08</me:pop>
        <me:pop ref="Altamine2">0</me:pop>
        <me:pop ref="Formaldehyde.log">4.19531e-08</me:pop>
      </me:population>
      <me:population time="1.99526e-09" logTime="-8.7">
        <me:pop ref="CH2oo.log">1</me:pop>
        <me:pop ref="RC2.log">2.5584e-07</me:pop>
        <me:pop ref="Ring2.log">1.59394e-08</me:pop>
        <me:pop ref="Altamine2">0</me:pop>
        <me:pop ref="Formaldehyde.log">5.6555e-08</me:pop>
      </me:population>
      <me:population time="2.51189e-09" logTime="-8.6">
        <me:pop ref="CH2oo.log">1</me:pop>
        <me:pop ref="RC2.log">2.61007e-07</me:pop>
        <me:pop ref="Ring2.log">1.62261e-08</me:pop>
        <me:pop ref="Altamine2">0</me:pop>
        <me:pop ref="Formaldehyde.log">7.525e-08</me:pop>
      </me:population>
      <me:population time="3.16228e-09" logTime="-8.5">
        <me:pop ref="CH2oo.log">1</me:pop>
        <me:pop ref="RC2.log">2.67249e-07</me:pop>
        <me:pop ref="Ring2.log">1.64248e-08</me:pop>
        <me:pop ref="Altamine2">0</me:pop>
        <me:pop ref="Formaldehyde.log">9.90295e-08</me:pop>
      </me:population>
      <me:population time="3.98107e-09" logTime="-8.4">
        <me:pop ref="CH2oo.log">1</me:pop>
        <me:pop ref="RC2.log">2.74744e-07</me:pop>
        <me:pop ref="Ring2.log">1.65817e-08</me:pop>
        <me:pop ref="Altamine2">0</me:pop>
        <me:pop ref="Formaldehyde.log">1.29176e-07</me:pop>
      </me:population>
      <me:population time="5.01187e-09" logTime="-8.3">
        <me:pop ref="CH2oo.log">1</me:pop>
        <me:pop ref="RC2.log">2.83695e-07</me:pop>
        <me:pop ref="Ring2.log">1.67249e-08</me:pop>
        <me:pop ref="Altamine2">0</me:pop>
        <me:pop ref="Formaldehyde.log">1.67343e-07</me:pop>
      </me:population>
      <me:population time="6.30957e-09" logTime="-8.2">
        <me:pop ref="CH2oo.log">0.999999</me:pop>
        <me:pop ref="RC2.log">2.94338e-07</me:pop>
        <me:pop ref="Ring2.log">1.68662e-08</me:pop>
        <me:pop ref="Altamine2">0</me:pop>
        <me:pop ref="Formaldehyde.log">2.15649e-07</me:pop>
      </me:population>
      <me:population time="7.94328e-09" logTime="-8.1">
        <me:pop ref="CH2oo.log">0.999999</me:pop>
        <me:pop ref="RC2.log">3.06963e-07</me:pop>
        <me:pop ref="Ring2.log">1.70079e-08</me:pop>
        <me:pop ref="Altamine2">0</me:pop>
        <me:pop ref="Formaldehyde.log">2.76786e-07</me:pop>
      </me:population>
      <me:population time="1e-08" logTime="-8">
        <me:pop ref="CH2oo.log">0.999999</me:pop>
        <me:pop ref="RC2.log">3.21937e-07</me:pop>
        <me:pop ref="Ring2.log">1.71485e-08</me:pop>
        <me:pop ref="Altamine2">0</me:pop>
        <me:pop ref="Formaldehyde.log">3.54158e-07</me:pop>
      </me:population>
      <me:population time="1.25893e-08" logTime="-7.9">
        <me:pop ref="CH2oo.log">0.999999</me:pop>
        <me:pop ref="RC2.log">3.39739e-07</me:pop>
        <me:pop ref="Ring2.log">1.72852e-08</me:pop>
        <me:pop ref="Altamine2">0</me:pop>
        <me:pop ref="Formaldehyde.log">4.5206e-07</me:pop>
      </me:population>
      <me:population time="1.58489e-08" logTime="-7.8">
        <me:pop ref="CH2oo.log">0.999999</me:pop>
        <me:pop ref="RC2.log">3.60988e-07</me:pop>
        <me:pop ref="Ring2.log">1.74157e-08</me:pop>
        <me:pop ref="Altamine2">0</me:pop>
        <me:pop ref="Formaldehyde.log">5.75909e-07</me:pop>
      </me:population>
      <me:population time="1.99526e-08" logTime="-7.7">
        <me:pop ref="CH2oo.log">0.999999</me:pop>
        <me:pop ref="RC2.log">3.86466e-07</me:pop>
        <me:pop ref="Ring2.log">1.75378e-08</me:pop>
        <me:pop ref="Altamine2">0</me:pop>
        <me:pop ref="Formaldehyde.log">7.32527e-07</me:pop>
      </me:population>
      <me:population time="2.51189e-08" logTime="-7.6">
        <me:pop ref="CH2oo.log">0.999999</me:pop>
        <me:pop ref="RC2.log">4.17149e-07</me:pop>
        <me:pop ref="Ring2.log">1.76496e-08</me:pop>
        <me:pop ref="Altamine2">0</me:pop>
        <me:pop ref="Formaldehyde.log">9.30507e-07</me:pop>
      </me:population>
      <me:population time="3.16228e-08" logTime="-7.5">
        <me:pop ref="CH2oo.log">0.999998</me:pop>
        <me:pop ref="RC2.log">4.54253e-07</me:pop>
        <me:pop ref="Ring2.log">1.77489e-08</me:pop>
        <me:pop ref="Altamine2">0</me:pop>
        <me:pop ref="Formaldehyde.log">1.18065e-06</me:pop>
      </me:population>
      <me:population time="3.98107e-08" logTime="-7.4">
        <me:pop ref="CH2oo.log">0.999998</me:pop>
        <me:pop ref="RC2.log">4.99308e-07</me:pop>
        <me:pop ref="Ring2.log">1.78342e-08</me:pop>
        <me:pop ref="Altamine2">0</me:pop>
        <me:pop ref="Formaldehyde.log">1.49656e-06</me:pop>
      </me:population>
      <me:population time="5.01187e-08" logTime="-7.3">
        <me:pop ref="CH2oo.log">0.999998</me:pop>
        <me:pop ref="RC2.log">5.54267e-07</me:pop>
        <me:pop ref="Ring2.log">1.79052e-08</me:pop>
        <me:pop ref="Altamine2">0</me:pop>
        <me:pop ref="Formaldehyde.log">1.89529e-06</me:pop>
      </me:population>
      <me:population time="6.30957e-08" logTime="-7.2">
        <me:pop ref="CH2oo.log">0.999997</me:pop>
        <me:pop ref="RC2.log">6.21628e-07</me:pop>
        <me:pop ref="Ring2.log">1.79626e-08</me:pop>
        <me:pop ref="Altamine2">0</me:pop>
        <me:pop ref="Formaldehyde.log">2.39831e-06</me:pop>
      </me:population>
      <me:population time="7.94328e-08" logTime="-7.1">
        <me:pop ref="CH2oo.log">0.999996</me:pop>
        <me:pop ref="RC2.log">7.04573e-07</me:pop>
        <me:pop ref="Ring2.log">1.80088e-08</me:pop>
        <me:pop ref="Altamine2">0</me:pop>
        <me:pop ref="Formaldehyde.log">3.03261e-06</me:pop>
      </me:population>
      <me:population time="1e-07" logTime="-7">
        <me:pop ref="CH2oo.log">0.999995</me:pop>
        <me:pop ref="RC2.log">8.07125e-07</me:pop>
        <me:pop ref="Ring2.log">1.80463e-08</me:pop>
        <me:pop ref="Altamine2">0</me:pop>
        <me:pop ref="Formaldehyde.log">3.83216e-06</me:pop>
      </me:population>
      <me:population time="1.25893e-07" logTime="-6.9">
        <me:pop ref="CH2oo.log">0.999994</me:pop>
        <me:pop ref="RC2.log">9.34336e-07</me:pop>
        <me:pop ref="Ring2.log">1.80778e-08</me:pop>
        <me:pop ref="Altamine2">0</me:pop>
        <me:pop ref="Formaldehyde.log">4.83974e-06</me:pop>
      </me:population>
      <me:population time="1.58489e-07" logTime="-6.8">
        <me:pop ref="CH2oo.log">0.999993</me:pop>
        <me:pop ref="RC2.log">1.09251e-06</me:pop>
        <me:pop ref="Ring2.log">1.81062e-08</me:pop>
        <me:pop ref="Altamine2">0</me:pop>
        <me:pop ref="Formaldehyde.log">6.10922e-06</me:pop>
      </me:population>
      <me:population time="1.99526e-07" logTime="-6.7">
        <me:pop ref="CH2oo.log">0.999991</me:pop>
        <me:pop ref="RC2.log">1.28943e-06</me:pop>
        <me:pop ref="Ring2.log">1.81342e-08</me:pop>
        <me:pop ref="Altamine2">0</me:pop>
        <me:pop ref="Formaldehyde.log">7.70852e-06</me:pop>
      </me:population>
      <me:population time="2.51189e-07" logTime="-6.6">
        <me:pop ref="CH2oo.log">0.999989</me:pop>
        <me:pop ref="RC2.log">1.53458e-06</me:pop>
        <me:pop ref="Ring2.log">1.8165e-08</me:pop>
        <me:pop ref="Altamine2">0</me:pop>
        <me:pop ref="Formaldehyde.log">9.72327e-06</me:pop>
      </me:population>
      <me:population time="3.16228e-07" logTime="-6.5">
        <me:pop ref="CH2oo.log">0.999986</me:pop>
        <me:pop ref="RC2.log">1.83939e-06</me:pop>
        <me:pop ref="Ring2.log">1.82013e-08</me:pop>
        <me:pop ref="Altamine2">0</me:pop>
        <me:pop ref="Formaldehyde.log">1.22616e-05</me:pop>
      </me:population>
      <me:population time="3.98107e-07" logTime="-6.4">
        <me:pop ref="CH2oo.log">0.999982</me:pop>
        <me:pop ref="RC2.log">2.21743e-06</me:pop>
        <me:pop ref="Ring2.log">1.82458e-08</me:pop>
        <me:pop ref="Altamine2">0</me:pop>
        <me:pop ref="Formaldehyde.log">1.54599e-05</me:pop>
      </me:population>
      <me:population time="5.01187e-07" logTime="-6.3">
        <me:pop ref="CH2oo.log">0.999978</me:pop>
        <me:pop ref="RC2.log">2.6846e-06</me:pop>
        <me:pop ref="Ring2.log">1.83011e-08</me:pop>
        <me:pop ref="Altamine2">0</me:pop>
        <me:pop ref="Formaldehyde.log">1.94905e-05</me:pop>
      </me:population>
      <me:population time="6.30957e-07" logTime="-6.2">
        <me:pop ref="CH2oo.log">0.999972</me:pop>
        <me:pop ref="RC2.log">3.25917e-06</me:pop>
        <me:pop ref="Ring2.log">1.83698e-08</me:pop>
        <me:pop ref="Altamine2">0</me:pop>
        <me:pop ref="Formaldehyde.log">2.45714e-05</me:pop>
      </me:population>
      <me:population time="7.94328e-07" logTime="-6.1">
        <me:pop ref="CH2oo.log">0.999965</me:pop>
        <me:pop ref="RC2.log">3.96159e-06</me:pop>
        <me:pop ref="Ring2.log">1.84552e-08</me:pop>
        <me:pop ref="Altamine2">0</me:pop>
        <me:pop ref="Formaldehyde.log">3.09779e-05</me:pop>
      </me:population>
      <me:population time="1e-06" logTime="-6">
        <me:pop ref="CH2oo.log">0.999956</me:pop>
        <me:pop ref="RC2.log">4.8138e-06</me:pop>
        <me:pop ref="Ring2.log">1.85607e-08</me:pop>
        <me:pop ref="Altamine2">0</me:pop>
        <me:pop ref="Formaldehyde.log">3.90589e-05</me:pop>
      </me:population>
      <me:population time="1.25893e-06" logTime="-5.9">
        <me:pop ref="CH2oo.log">0.999945</me:pop>
        <me:pop ref="RC2.log">5.83794e-06</me:pop>
        <me:pop ref="Ring2.log">1.86906e-08</me:pop>
        <me:pop ref="Altamine2">0</me:pop>
        <me:pop ref="Formaldehyde.log">4.92558e-05</me:pop>
      </me:population>
      <me:population time="1.58489e-06" logTime="-5.8">
        <me:pop ref="CH2oo.log">0.999931</me:pop>
        <me:pop ref="RC2.log">7.05395e-06</me:pop>
        <me:pop ref="Ring2.log">1.88498e-08</me:pop>
        <me:pop ref="Altamine2">0</me:pop>
        <me:pop ref="Formaldehyde.log">6.21286e-05</me:pop>
      </me:population>
      <me:population time="1.99526e-06" logTime="-5.7">
        <me:pop ref="CH2oo.log">0.999913</me:pop>
        <me:pop ref="RC2.log">8.4761e-06</me:pop>
        <me:pop ref="Ring2.log">1.90437e-08</me:pop>
        <me:pop ref="Altamine2">0</me:pop>
        <me:pop ref="Formaldehyde.log">7.8387e-05</me:pop>
      </me:population>
      <me:population time="2.51189e-06" logTime="-5.6">
        <me:pop ref="CH2oo.log">0.999891</me:pop>
        <me:pop ref="RC2.log">1.0108e-05</me:pop>
        <me:pop ref="Ring2.log">1.92785e-08</me:pop>
        <me:pop ref="Altamine2">0</me:pop>
        <me:pop ref="Formaldehyde.log">9.8932e-05</me:pop>
      </me:population>
      <me:population time="3.16228e-06" logTime="-5.5">
        <me:pop ref="CH2oo.log">0.999863</me:pop>
        <me:pop ref="RC2.log">1.19362e-05</me:pop>
        <me:pop ref="Ring2.log">1.95605e-08</me:pop>
        <me:pop ref="Altamine2">0</me:pop>
        <me:pop ref="Formaldehyde.log">0.000124906</me:pop>
      </me:population>
      <me:population time="3.98107e-06" logTime="-5.4">
        <me:pop ref="CH2oo.log">0.999828</me:pop>
        <me:pop ref="RC2.log">1.39235e-05</me:pop>
        <me:pop ref="Ring2.log">1.98969e-08</me:pop>
        <me:pop ref="Altamine2">0</me:pop>
        <me:pop ref="Formaldehyde.log">0.000157757</me:pop>
      </me:population>
      <me:population time="5.01187e-06" logTime="-5.3">
        <me:pop ref="CH2oo.log">0.999785</me:pop>
        <me:pop ref="RC2.log">1.60035e-05</me:pop>
        <me:pop ref="Ring2.log">2.02953e-08</me:pop>
        <me:pop ref="Altamine2">0</me:pop>
        <me:pop ref="Formaldehyde.log">0.000199318</me:pop>
      </me:population>
      <me:population time="6.30957e-06" logTime="-5.2">
        <me:pop ref="CH2oo.log">0.99973</me:pop>
        <me:pop ref="RC2.log">1.80793e-05</me:pop>
        <me:pop ref="Ring2.log">2.07646e-08</me:pop>
        <me:pop ref="Altamine2">0</me:pop>
        <me:pop ref="Formaldehyde.log">0.000251903</me:pop>
      </me:population>
      <me:population time="7.94328e-06" logTime="-5.1">
        <me:pop ref="CH2oo.log">0.999662</me:pop>
        <me:pop ref="RC2.log">2.00305e-05</me:pop>
        <me:pop ref="Ring2.log">2.13159e-08</me:pop>
        <me:pop ref="Altamine2">0</me:pop>
        <me:pop ref="Formaldehyde.log">0.00031842</me:pop>
      </me:population>
      <me:population time="1e-05" logTime="-5">
        <me:pop ref="CH2oo.log">0.999576</me:pop>
        <me:pop ref="RC2.log">2.17317e-05</me:pop>
        <me:pop ref="Ring2.log">2.1965e-08</me:pop>
        <me:pop ref="Altamine2">0</me:pop>
        <me:pop ref="Formaldehyde.log">0.000402522</me:pop>
      </me:population>
      <me:population time="1.25893e-05" logTime="-4.9">
        <me:pop ref="CH2oo.log">0.999468</me:pop>
        <me:pop ref="RC2.log">2.30811e-05</me:pop>
        <me:pop ref="Ring2.log">2.2735e-08</me:pop>
        <me:pop ref="Altamine2">0</me:pop>
        <me:pop ref="Formaldehyde.log">0.000508776</me:pop>
      </me:population>
      <me:population time="1.58489e-05" logTime="-4.8">
        <me:pop ref="CH2oo.log">0.999333</me:pop>
        <me:pop ref="RC2.log">2.40314e-05</me:pop>
        <me:pop ref="Ring2.log">2.36598e-08</me:pop>
        <me:pop ref="Altamine2">0</me:pop>
        <me:pop ref="Formaldehyde.log">0.000642889</me:pop>
      </me:population>
      <me:population time="1.99526e-05" logTime="-4.7">
        <me:pop ref="CH2oo.log">0.999163</me:pop>
        <me:pop ref="RC2.log">2.46075e-05</me:pop>
        <me:pop ref="Ring2.log">2.4787e-08</me:pop>
        <me:pop ref="Altamine2">0</me:pop>
        <me:pop ref="Formaldehyde.log">0.000812005</me:pop>
      </me:population>
      <me:population time="2.51189e-05" logTime="-4.6">
        <me:pop ref="CH2oo.log">0.99895</me:pop>
        <me:pop ref="RC2.log">2.48955e-05</me:pop>
        <me:pop ref="Ring2.log">2.61797e-08</me:pop>
        <me:pop ref="Altamine2">0</me:pop>
        <me:pop ref="Formaldehyde.log">0.00102508</me:pop>
      </me:population>
      <me:population time="3.16228e-05" logTime="-4.5">
        <me:pop ref="CH2oo.log">0.998682</me:pop>
        <me:pop ref="RC2.log">2.50065e-05</me:pop>
        <me:pop ref="Ring2.log">2.79177e-08</me:pop>
        <me:pop ref="Altamine2">0</me:pop>
        <me:pop ref="Formaldehyde.log">0.00129338</me:pop>
      </me:population>
      <me:population time="3.98107e-05" logTime="-4.4">
        <me:pop ref="CH2oo.log">0.998344</me:pop>
        <me:pop ref="RC2.log">2.50335e-05</me:pop>
        <me:pop ref="Ring2.log">3.00983e-08</me:pop>
        <me:pop ref="Altamine2">0</me:pop>
        <me:pop ref="Formaldehyde.log">0.00163111</me:pop>
      </me:population>
      <me:population time="5.01187e-05" logTime="-4.3">
        <me:pop ref="CH2oo.log">0.997919</me:pop>
        <me:pop ref="RC2.log">2.50303e-05</me:pop>
        <me:pop ref="Ring2.log">3.28403e-08</me:pop>
        <me:pop ref="Altamine2">0</me:pop>
        <me:pop ref="Formaldehyde.log">0.00205614</me:pop>
      </me:population>
      <me:population time="6.30957e-05" logTime="-4.2">
        <me:pop ref="CH2oo.log">0.997384</me:pop>
        <me:pop ref="RC2.log">2.50178e-05</me:pop>
        <me:pop ref="Ring2.log">3.62901e-08</me:pop>
        <me:pop ref="Altamine2">0</me:pop>
        <me:pop ref="Formaldehyde.log">0.00259097</me:pop>
      </me:population>
      <me:population time="7.94328e-05" logTime="-4.1">
        <me:pop ref="CH2oo.log">0.996711</me:pop>
        <me:pop ref="RC2.log">2.5001e-05</me:pop>
        <me:pop ref="Ring2.log">4.06304e-08</me:pop>
        <me:pop ref="Altamine2">0</me:pop>
        <me:pop ref="Formaldehyde.log">0.00326386</me:pop>
      </me:population>
      <me:population time="0.0001" logTime="-4">
        <me:pop ref="CH2oo.log">0.995865</me:pop>
        <me:pop ref="RC2.log">2.49798e-05</me:pop>
        <me:pop ref="Ring2.log">4.60904e-08</me:pop>
        <me:pop ref="Altamine2">0</me:pop>
        <me:pop ref="Formaldehyde.log">0.00411035</me:pop>
      </me:population>
      <me:population time="0.000125893" logTime="-3.9">
        <me:pop ref="CH2oo.log">0.9948</me:pop>
        <me:pop ref="RC2.log">2.49531e-05</me:pop>
        <me:pop ref="Ring2.log">5.29575e-08</me:pop>
        <me:pop ref="Altamine2">0</me:pop>
        <me:pop ref="Formaldehyde.log">0.00517499</me:pop>
      </me:population>
      <me:population time="0.000158489" logTime="-3.8">
        <me:pop ref="CH2oo.log">0.993461</me:pop>
        <me:pop ref="RC2.log">2.49195e-05</me:pop>
        <me:pop ref="Ring2.log">6.15922e-08</me:pop>
        <me:pop ref="Altamine2">0</me:pop>
        <me:pop ref="Formaldehyde.log">0.00651367</me:pop>
      </me:population>
      <me:population time="0.000199526" logTime="-3.7">
        <me:pop ref="CH2oo.log">0.991779</me:pop>
        <me:pop ref="RC2.log">2.48773e-05</me:pop>
        <me:pop ref="Ring2.log">7.24462e-08</me:pop>
        <me:pop ref="Altamine2">0</me:pop>
        <me:pop ref="Formaldehyde.log">0.00819641</me:pop>
      </me:population>
      <me:population time="0.000251189" logTime="-3.6">
        <me:pop ref="CH2oo.log">0.989664</me:pop>
        <me:pop ref="RC2.log">2.48243e-05</me:pop>
        <me:pop ref="Ring2.log">8.60844e-08</me:pop>
        <me:pop ref="Altamine2">0</me:pop>
        <me:pop ref="Formaldehyde.log">0.0103108</me:pop>
      </me:population>
      <me:population time="0.000316228" logTime="-3.5">
        <me:pop ref="CH2oo.log">0.987009</me:pop>
        <me:pop ref="RC2.log">2.47577e-05</me:pop>
        <me:pop ref="Ring2.log">1.03213e-07</me:pop>
        <me:pop ref="Altamine2">0</me:pop>
        <me:pop ref="Formaldehyde.log">0.0129663</me:pop>
      </me:population>
      <me:population time="0.000398107" logTime="-3.4">
        <me:pop ref="CH2oo.log">0.983676</me:pop>
        <me:pop ref="RC2.log">2.46741e-05</me:pop>
        <me:pop ref="Ring2.log">1.2471e-07</me:pop>
        <me:pop ref="Altamine2">0</me:pop>
        <me:pop ref="Formaldehyde.log">0.0162991</me:pop>
      </me:population>
      <me:population time="0.000501187" logTime="-3.3">
        <me:pop ref="CH2oo.log">0.979496</me:pop>
        <me:pop ref="RC2.log">2.45692e-05</me:pop>
        <me:pop ref="Ring2.log">1.51671e-07</me:pop>
        <me:pop ref="Altamine2">0</me:pop>
        <me:pop ref="Formaldehyde.log">0.020479</me:pop>
      </me:population>
      <me:population time="0.000630957" logTime="-3.2">
        <me:pop ref="CH2oo.log">0.974259</me:pop>
        <me:pop ref="RC2.log">2.44379e-05</me:pop>
        <me:pop ref="Ring2.log">1.8545e-07</me:pop>
        <me:pop ref="Altamine2">0</me:pop>
        <me:pop ref="Formaldehyde.log">0.0257159</me:pop>
      </me:population>
      <me:population time="0.000794328" logTime="-3.1">
        <me:pop ref="CH2oo.log">0.967707</me:pop>
        <me:pop ref="RC2.log">2.42735e-05</me:pop>
        <me:pop ref="Ring2.log">2.27718e-07</me:pop>
        <me:pop ref="Altamine2">0</me:pop>
        <me:pop ref="Formaldehyde.log">0.032269</me:pop>
      </me:population>
      <me:population time="0.001" logTime="-3">
        <me:pop ref="CH2oo.log">0.95952</me:pop>
        <me:pop ref="RC2.log">2.40682e-05</me:pop>
        <me:pop ref="Ring2.log">2.80527e-07</me:pop>
        <me:pop ref="Altamine2">0</me:pop>
        <me:pop ref="Formaldehyde.log">0.0404561</me:pop>
      </me:population>
      <me:population time="0.00125893" logTime="-2.9">
        <me:pop ref="CH2oo.log">0.949311</me:pop>
        <me:pop ref="RC2.log">2.38121e-05</me:pop>
        <me:pop ref="Ring2.log">3.46375e-07</me:pop>
        <me:pop ref="Altamine2">0</me:pop>
        <me:pop ref="Formaldehyde.log">0.0506648</me:pop>
      </me:population>
      <me:population time="0.00158489" logTime="-2.8">
        <me:pop ref="CH2oo.log">0.936614</me:pop>
        <me:pop ref="RC2.log">2.34936e-05</me:pop>
        <me:pop ref="Ring2.log">4.28277e-07</me:pop>
        <me:pop ref="Altamine2">0</me:pop>
        <me:pop ref="Formaldehyde.log">0.0633624</me:pop>
      </me:population>
      <me:population time="0.00199526" logTime="-2.7">
        <me:pop ref="CH2oo.log">0.92087</me:pop>
        <me:pop ref="RC2.log">2.30987e-05</me:pop>
        <me:pop ref="Ring2.log">5.29829e-07</me:pop>
        <me:pop ref="Altamine2">0</me:pop>
        <me:pop ref="Formaldehyde.log">0.0791065</me:pop>
      </me:population>
      <me:population time="0.00251189" logTime="-2.6">
        <me:pop ref="CH2oo.log">0.901425</me:pop>
        <me:pop ref="RC2.log">2.26109e-05</me:pop>
        <me:pop ref="Ring2.log">6.55252e-07</me:pop>
        <me:pop ref="Altamine2">0</me:pop>
        <me:pop ref="Formaldehyde.log">0.0985515</me:pop>
      </me:population>
      <me:population time="0.00316228" logTime="-2.5">
        <me:pop ref="CH2oo.log">0.877529</me:pop>
        <me:pop ref="RC2.log">2.20115e-05</me:pop>
        <me:pop ref="Ring2.log">8.09392e-07</me:pop>
        <me:pop ref="Altamine2">0</me:pop>
        <me:pop ref="Formaldehyde.log">0.122448</me:pop>
      </me:population>
      <me:population time="0.00398107" logTime="-2.4">
        <me:pop ref="CH2oo.log">0.848343</me:pop>
        <me:pop ref="RC2.log">2.12795e-05</me:pop>
        <me:pop ref="Ring2.log">9.97646e-07</me:pop>
        <me:pop ref="Altamine2">0</me:pop>
        <me:pop ref="Formaldehyde.log">0.151634</me:pop>
      </me:population>
      <me:population time="0.00501187" logTime="-2.3">
        <me:pop ref="CH2oo.log">0.812978</me:pop>
        <me:pop ref="RC2.log">2.03924e-05</me:pop>
        <me:pop ref="Ring2.log">1.22577e-06</me:pop>
        <me:pop ref="Altamine2">0</me:pop>
        <me:pop ref="Formaldehyde.log">0.187001</me:pop>
      </me:population>
      <me:population time="0.00630957" logTime="-2.2">
        <me:pop ref="CH2oo.log">0.770543</me:pop>
        <me:pop ref="RC2.log">1.9328e-05</me:pop>
        <me:pop ref="Ring2.log">1.49948e-06</me:pop>
        <me:pop ref="Altamine2">0</me:pop>
        <me:pop ref="Formaldehyde.log">0.229436</me:pop>
      </me:population>
      <me:population time="0.00794328" logTime="-2.1">
        <me:pop ref="CH2oo.log">0.720257</me:pop>
        <me:pop ref="RC2.log">1.80666e-05</me:pop>
        <me:pop ref="Ring2.log">1.82384e-06</me:pop>
        <me:pop ref="Altamine2">0</me:pop>
        <me:pop ref="Formaldehyde.log">0.279723</me:pop>
      </me:population>
      <me:population time="0.01" logTime="-2">
        <me:pop ref="CH2oo.log">0.66159</me:pop>
        <me:pop ref="RC2.log">1.6595e-05</me:pop>
        <me:pop ref="Ring2.log">2.20226e-06</me:pop>
        <me:pop ref="Altamine2">0</me:pop>
        <me:pop ref="Formaldehyde.log">0.338391</me:pop>
      </me:population>
      <me:population time="0.0125893" logTime="-1.9">
        <me:pop ref="CH2oo.log">0.594479</me:pop>
        <me:pop ref="RC2.log">1.49116e-05</me:pop>
        <me:pop ref="Ring2.log">2.63515e-06</me:pop>
        <me:pop ref="Altamine2">0</me:pop>
        <me:pop ref="Formaldehyde.log">0.405504</me:pop>
      </me:population>
      <me:population time="0.0158489" logTime="-1.8">
        <me:pop ref="CH2oo.log">0.519584</me:pop>
        <me:pop ref="RC2.log">1.3033e-05</me:pop>
        <me:pop ref="Ring2.log">3.11824e-06</me:pop>
        <me:pop ref="Altamine2">0</me:pop>
        <me:pop ref="Formaldehyde.log">0.4804</me:pop>
      </me:population>
      <me:population time="0.0199526" logTime="-1.7">
        <me:pop ref="CH2oo.log">0.438564</me:pop>
        <me:pop ref="RC2.log">1.10007e-05</me:pop>
        <me:pop ref="Ring2.log">3.64084e-06</me:pop>
        <me:pop ref="Altamine2">0</me:pop>
        <me:pop ref="Formaldehyde.log">0.561421</me:pop>
      </me:population>
      <me:population time="0.0251189" logTime="-1.6">
        <me:pop ref="CH2oo.log">0.354281</me:pop>
        <me:pop ref="RC2.log">8.88663e-06</me:pop>
        <me:pop ref="Ring2.log">4.1845e-06</me:pop>
        <me:pop ref="Altamine2">0</me:pop>
        <me:pop ref="Formaldehyde.log">0.645706</me:pop>
      </me:population>
      <me:population time="0.0316228" logTime="-1.5">
        <me:pop ref="CH2oo.log">0.27081</me:pop>
        <me:pop ref="RC2.log">6.79287e-06</me:pop>
        <me:pop ref="Ring2.log">4.72291e-06</me:pop>
        <me:pop ref="Altamine2">0</me:pop>
        <me:pop ref="Formaldehyde.log">0.729179</me:pop>
      </me:population>
      <me:population time="0.0398107" logTime="-1.4">
        <me:pop ref="CH2oo.log">0.193094</me:pop>
        <me:pop ref="RC2.log">4.84347e-06</me:pop>
        <me:pop ref="Ring2.log">5.2242e-06</me:pop>
        <me:pop ref="Altamine2">0</me:pop>
        <me:pop ref="Formaldehyde.log">0.806896</me:pop>
      </me:population>
      <me:population time="0.0501187" logTime="-1.3">
        <me:pop ref="CH2oo.log">0.126135</me:pop>
        <me:pop ref="RC2.log">3.16392e-06</me:pop>
        <me:pop ref="Ring2.log">5.6561e-06</me:pop>
        <me:pop ref="Altamine2">0</me:pop>
        <me:pop ref="Formaldehyde.log">0.873856</me:pop>
      </me:population>
      <me:population time="0.0630957" logTime="-1.2">
        <me:pop ref="CH2oo.log">0.0737942</me:pop>
        <me:pop ref="RC2.log">1.85102e-06</me:pop>
        <me:pop ref="Ring2.log">5.99372e-06</me:pop>
        <me:pop ref="Altamine2">0</me:pop>
        <me:pop ref="Formaldehyde.log">0.926198</me:pop>
      </me:population>
      <me:population time="0.0794328" logTime="-1.1">
        <me:pop ref="CH2oo.log">0.0375773</me:pop>
        <me:pop ref="RC2.log">9.42572e-07</me:pop>
        <me:pop ref="Ring2.log">6.22733e-06</me:pop>
        <me:pop ref="Altamine2">0</me:pop>
        <me:pop ref="Formaldehyde.log">0.962416</me:pop>
      </me:population>
      <me:population time="0.1" logTime="-1">
        <me:pop ref="CH2oo.log">0.0160672</me:pop>
        <me:pop ref="RC2.log">4.03021e-07</me:pop>
        <me:pop ref="Ring2.log">6.36608e-06</me:pop>
        <me:pop ref="Altamine2">0</me:pop>
        <me:pop ref="Formaldehyde.log">0.983926</me:pop>
      </me:population>
      <me:population time="0.125893" logTime="-0.9">
        <me:pop ref="CH2oo.log">0.00551331</me:pop>
        <me:pop ref="RC2.log">1.38293e-07</me:pop>
        <me:pop ref="Ring2.log">6.43415e-06</me:pop>
        <me:pop ref="Altamine2">0</me:pop>
        <me:pop ref="Formaldehyde.log">0.99448</me:pop>
      </me:population>
      <me:population time="0.158489" logTime="-0.8">
        <me:pop ref="CH2oo.log">0.0014342</me:pop>
        <me:pop ref="RC2.log">3.59747e-08</me:pop>
        <me:pop ref="Ring2.log">6.46046e-06</me:pop>
        <me:pop ref="Altamine2">0</me:pop>
        <me:pop ref="Formaldehyde.log">0.998559</me:pop>
      </me:population>
      <me:population time="0.199526" logTime="-0.7">
        <me:pop ref="CH2oo.log">0.000263259</me:pop>
        <me:pop ref="RC2.log">6.60347e-09</me:pop>
        <me:pop ref="Ring2.log">6.46802e-06</me:pop>
        <me:pop ref="Altamine2">0</me:pop>
        <me:pop ref="Formaldehyde.log">0.99973</me:pop>
      </me:population>
      <me:population time="0.251189" logTime="-0.6">
        <me:pop ref="CH2oo.log">3.11553e-05</me:pop>
        <me:pop ref="RC2.log">7.81484e-10</me:pop>
        <me:pop ref="Ring2.log">6.46951e-06</me:pop>
        <me:pop ref="Altamine2">0</me:pop>
        <me:pop ref="Formaldehyde.log">0.999962</me:pop>
      </me:population>
      <me:population time="0.316228" logTime="-0.5">
        <me:pop ref="CH2oo.log">2.12175e-06</me:pop>
        <me:pop ref="RC2.log">5.32209e-11</me:pop>
        <me:pop ref="Ring2.log">6.4697e-06</me:pop>
        <me:pop ref="Altamine2">0</me:pop>
        <me:pop ref="Formaldehyde.log">0.999991</me:pop>
      </me:population>
      <me:population time="0.398107" logTime="-0.4">
        <me:pop ref="CH2oo.log">7.20662e-08</me:pop>
        <me:pop ref="RC2.log">1.80768e-12</me:pop>
        <me:pop ref="Ring2.log">6.46971e-06</me:pop>
        <me:pop ref="Altamine2">0</me:pop>
        <me:pop ref="Formaldehyde.log">0.999993</me:pop>
      </me:population>
      <me:population time="0.501187" logTime="-0.3">
        <me:pop ref="CH2oo.log">1.01957e-09</me:pop>
        <me:pop ref="RC2.log">2.55745e-14</me:pop>
        <me:pop ref="Ring2.log">6.46971e-06</me:pop>
        <me:pop ref="Altamine2">0</me:pop>
        <me:pop ref="Formaldehyde.log">0.999994</me:pop>
      </me:population>
      <me:population time="0.630957" logTime="-0.2">
        <me:pop ref="CH2oo.log">4.78929e-12</me:pop>
        <me:pop ref="RC2.log">1.20132e-16</me:pop>
        <me:pop ref="Ring2.log">6.46971e-06</me:pop>
        <me:pop ref="Altamine2">0</me:pop>
        <me:pop ref="Formaldehyde.log">0.999994</me:pop>
      </me:population>
      <me:population time="0.794328" logTime="-0.1">
        <me:pop ref="CH2oo.log">5.61445e-15</me:pop>
        <me:pop ref="RC2.log">1.4083e-19</me:pop>
        <me:pop ref="Ring2.log">6.46971e-06</me:pop>
        <me:pop ref="Altamine2">0</me:pop>
        <me:pop ref="Formaldehyde.log">0.999994</me:pop>
      </me:population>
      <me:population time="1" logTime="0">
        <me:pop ref="CH2oo.log">1.14668e-18</me:pop>
        <me:pop ref="RC2.log">2.87628e-23</me:pop>
        <me:pop ref="Ring2.log">6.46971e-06</me:pop>
        <me:pop ref="Altamine2">0</me:pop>
        <me:pop ref="Formaldehyde.log">0.999994</me:pop>
      </me:population>
      <me:population time="1.25893" logTime="0.1">
        <me:pop ref="CH2oo.log">2.59524e-23</me:pop>
        <me:pop ref="RC2.log">6.50977e-28</me:pop>
        <me:pop ref="Ring2.log">6.46971e-06</me:pop>
        <me:pop ref="Altamine2">0</me:pop>
        <me:pop ref="Formaldehyde.log">0.999994</me:pop>
      </me:population>
      <me:population time="1.58489" logTime="0.2">
        <me:pop ref="CH2oo.log">3.68243e-29</me:pop>
        <me:pop ref="RC2.log">9.23685e-34</me:pop>
        <me:pop ref="Ring2.log">6.46971e-06</me:pop>
        <me:pop ref="Altamine2">0</me:pop>
        <me:pop ref="Formaldehyde.log">0.999994</me:pop>
      </me:population>
      <me:population time="1.99526" logTime="0.3">
        <me:pop ref="CH2oo.log">1.59914e-36</me:pop>
        <me:pop ref="RC2.log">4.01121e-41</me:pop>
        <me:pop ref="Ring2.log">6.46971e-06</me:pop>
        <me:pop ref="Altamine2">0</me:pop>
        <me:pop ref="Formaldehyde.log">0.999994</me:pop>
      </me:population>
      <me:population time="2.51189" logTime="0.4">
        <me:pop ref="CH2oo.log">9.34403e-46</me:pop>
        <me:pop ref="RC2.log">3.16377e-50</me:pop>
        <me:pop ref="Ring2.log">6.46971e-06</me:pop>
        <me:pop ref="Altamine2">0</me:pop>
        <me:pop ref="Formaldehyde.log">0.999994</me:pop>
      </me:population>
      <me:population time="3.16228" logTime="0.5">
        <me:pop ref="CH2oo.log">7.26877e-47</me:pop>
        <me:pop ref="RC2.log">1.00228e-50</me:pop>
        <me:pop ref="Ring2.log">6.46971e-06</me:pop>
        <me:pop ref="Altamine2">0</me:pop>
        <me:pop ref="Formaldehyde.log">0.999994</me:pop>
      </me:population>
      <me:population time="3.98107" logTime="0.6">
        <me:pop ref="CH2oo.log">7.26877e-47</me:pop>
        <me:pop ref="RC2.log">1.00228e-50</me:pop>
        <me:pop ref="Ring2.log">6.46971e-06</me:pop>
        <me:pop ref="Altamine2">0</me:pop>
        <me:pop ref="Formaldehyde.log">0.999994</me:pop>
      </me:population>
      <me:population time="5.01187" logTime="0.7">
        <me:pop ref="CH2oo.log">7.26877e-47</me:pop>
        <me:pop ref="RC2.log">1.00228e-50</me:pop>
        <me:pop ref="Ring2.log">6.46971e-06</me:pop>
        <me:pop ref="Altamine2">0</me:pop>
        <me:pop ref="Formaldehyde.log">0.999994</me:pop>
      </me:population>
      <me:population time="6.30957" logTime="0.8">
        <me:pop ref="CH2oo.log">7.26877e-47</me:pop>
        <me:pop ref="RC2.log">1.00228e-50</me:pop>
        <me:pop ref="Ring2.log">6.46971e-06</me:pop>
        <me:pop ref="Altamine2">0</me:pop>
        <me:pop ref="Formaldehyde.log">0.999994</me:pop>
      </me:population>
      <me:population time="7.94328" logTime="0.9">
        <me:pop ref="CH2oo.log">7.26877e-47</me:pop>
        <me:pop ref="RC2.log">1.00228e-50</me:pop>
        <me:pop ref="Ring2.log">6.46971e-06</me:pop>
        <me:pop ref="Altamine2">0</me:pop>
        <me:pop ref="Formaldehyde.log">0.999994</me:pop>
      </me:population>
      <me:population time="10" logTime="1">
        <me:pop ref="CH2oo.log">7.26877e-47</me:pop>
        <me:pop ref="RC2.log">1.00228e-50</me:pop>
        <me:pop ref="Ring2.log">6.46971e-06</me:pop>
        <me:pop ref="Altamine2">0</me:pop>
        <me:pop ref="Formaldehyde.log">0.999994</me:pop>
      </me:population>
      <me:population time="12.5893" logTime="1.1">
        <me:pop ref="CH2oo.log">7.26877e-47</me:pop>
        <me:pop ref="RC2.log">1.00228e-50</me:pop>
        <me:pop ref="Ring2.log">6.46971e-06</me:pop>
        <me:pop ref="Altamine2">0</me:pop>
        <me:pop ref="Formaldehyde.log">0.999994</me:pop>
      </me:population>
      <me:population time="15.8489" logTime="1.2">
        <me:pop ref="CH2oo.log">7.26877e-47</me:pop>
        <me:pop ref="RC2.log">1.00228e-50</me:pop>
        <me:pop ref="Ring2.log">6.46971e-06</me:pop>
        <me:pop ref="Altamine2">0</me:pop>
        <me:pop ref="Formaldehyde.log">0.999994</me:pop>
      </me:population>
      <me:population time="19.9526" logTime="1.3">
        <me:pop ref="CH2oo.log">7.26877e-47</me:pop>
        <me:pop ref="RC2.log">1.00228e-50</me:pop>
        <me:pop ref="Ring2.log">6.46971e-06</me:pop>
        <me:pop ref="Altamine2">0</me:pop>
        <me:pop ref="Formaldehyde.log">0.999994</me:pop>
      </me:population>
      <me:population time="25.1189" logTime="1.4">
        <me:pop ref="CH2oo.log">7.26877e-47</me:pop>
        <me:pop ref="RC2.log">1.00228e-50</me:pop>
        <me:pop ref="Ring2.log">6.46971e-06</me:pop>
        <me:pop ref="Altamine2">0</me:pop>
        <me:pop ref="Formaldehyde.log">0.999994</me:pop>
      </me:population>
      <me:population time="31.6228" logTime="1.5">
        <me:pop ref="CH2oo.log">7.26877e-47</me:pop>
        <me:pop ref="RC2.log">1.00228e-50</me:pop>
        <me:pop ref="Ring2.log">6.46971e-06</me:pop>
        <me:pop ref="Altamine2">0</me:pop>
        <me:pop ref="Formaldehyde.log">0.999994</me:pop>
      </me:population>
      <me:population time="39.8107" logTime="1.6">
        <me:pop ref="CH2oo.log">7.26877e-47</me:pop>
        <me:pop ref="RC2.log">1.00228e-50</me:pop>
        <me:pop ref="Ring2.log">6.46971e-06</me:pop>
        <me:pop ref="Altamine2">0</me:pop>
        <me:pop ref="Formaldehyde.log">0.999994</me:pop>
      </me:population>
      <me:population time="50.1187" logTime="1.7">
        <me:pop ref="CH2oo.log">7.26877e-47</me:pop>
        <me:pop ref="RC2.log">1.00228e-50</me:pop>
        <me:pop ref="Ring2.log">6.46971e-06</me:pop>
        <me:pop ref="Altamine2">0</me:pop>
        <me:pop ref="Formaldehyde.log">0.999994</me:pop>
      </me:population>
      <me:population time="63.0957" logTime="1.8">
        <me:pop ref="CH2oo.log">7.26877e-47</me:pop>
        <me:pop ref="RC2.log">1.00228e-50</me:pop>
        <me:pop ref="Ring2.log">6.46971e-06</me:pop>
        <me:pop ref="Altamine2">0</me:pop>
        <me:pop ref="Formaldehyde.log">0.999994</me:pop>
      </me:population>
      <me:population time="79.4328" logTime="1.9">
        <me:pop ref="CH2oo.log">7.26877e-47</me:pop>
        <me:pop ref="RC2.log">1.00228e-50</me:pop>
        <me:pop ref="Ring2.log">6.46971e-06</me:pop>
        <me:pop ref="Altamine2">0</me:pop>
        <me:pop ref="Formaldehyde.log">0.999994</me:pop>
      </me:population>
      <me:population time="100" logTime="2">
        <me:pop ref="CH2oo.log">7.26877e-47</me:pop>
        <me:pop ref="RC2.log">1.00228e-50</me:pop>
        <me:pop ref="Ring2.log">6.46971e-06</me:pop>
        <me:pop ref="Altamine2">0</me:pop>
        <me:pop ref="Formaldehyde.log">0.999994</me:pop>
      </me:population>
      <me:population time="125.893" logTime="2.1">
        <me:pop ref="CH2oo.log">7.26877e-47</me:pop>
        <me:pop ref="RC2.log">1.00228e-50</me:pop>
        <me:pop ref="Ring2.log">6.46971e-06</me:pop>
        <me:pop ref="Altamine2">0</me:pop>
        <me:pop ref="Formaldehyde.log">0.999994</me:pop>
      </me:population>
      <me:population time="158.489" logTime="2.2">
        <me:pop ref="CH2oo.log">7.26877e-47</me:pop>
        <me:pop ref="RC2.log">1.00228e-50</me:pop>
        <me:pop ref="Ring2.log">6.46971e-06</me:pop>
        <me:pop ref="Altamine2">0</me:pop>
        <me:pop ref="Formaldehyde.log">0.999994</me:pop>
      </me:population>
      <me:population time="199.526" logTime="2.3">
        <me:pop ref="CH2oo.log">7.26877e-47</me:pop>
        <me:pop ref="RC2.log">1.00228e-50</me:pop>
        <me:pop ref="Ring2.log">6.46971e-06</me:pop>
        <me:pop ref="Altamine2">0</me:pop>
        <me:pop ref="Formaldehyde.log">0.999994</me:pop>
      </me:population>
      <me:population time="251.189" logTime="2.4">
        <me:pop ref="CH2oo.log">7.26877e-47</me:pop>
        <me:pop ref="RC2.log">1.00228e-50</me:pop>
        <me:pop ref="Ring2.log">6.46971e-06</me:pop>
        <me:pop ref="Altamine2">0</me:pop>
        <me:pop ref="Formaldehyde.log">0.999994</me:pop>
      </me:population>
      <me:population time="316.228" logTime="2.5">
        <me:pop ref="CH2oo.log">7.26877e-47</me:pop>
        <me:pop ref="RC2.log">1.00228e-50</me:pop>
        <me:pop ref="Ring2.log">6.46971e-06</me:pop>
        <me:pop ref="Altamine2">0</me:pop>
        <me:pop ref="Formaldehyde.log">0.999994</me:pop>
      </me:population>
      <me:population time="398.107" logTime="2.6">
        <me:pop ref="CH2oo.log">7.26877e-47</me:pop>
        <me:pop ref="RC2.log">1.00228e-50</me:pop>
        <me:pop ref="Ring2.log">6.46971e-06</me:pop>
        <me:pop ref="Altamine2">0</me:pop>
        <me:pop ref="Formaldehyde.log">0.999994</me:pop>
      </me:population>
      <me:population time="501.187" logTime="2.7">
        <me:pop ref="CH2oo.log">7.26877e-47</me:pop>
        <me:pop ref="RC2.log">1.00228e-50</me:pop>
        <me:pop ref="Ring2.log">6.46971e-06</me:pop>
        <me:pop ref="Altamine2">0</me:pop>
        <me:pop ref="Formaldehyde.log">0.999994</me:pop>
      </me:population>
      <me:population time="630.957" logTime="2.8">
        <me:pop ref="CH2oo.log">7.26877e-47</me:pop>
        <me:pop ref="RC2.log">1.00228e-50</me:pop>
        <me:pop ref="Ring2.log">6.46971e-06</me:pop>
        <me:pop ref="Altamine2">0</me:pop>
        <me:pop ref="Formaldehyde.log">0.999994</me:pop>
      </me:population>
      <me:population time="794.328" logTime="2.9">
        <me:pop ref="CH2oo.log">7.26877e-47</me:pop>
        <me:pop ref="RC2.log">1.00228e-50</me:pop>
        <me:pop ref="Ring2.log">6.46971e-06</me:pop>
        <me:pop ref="Altamine2">0</me:pop>
        <me:pop ref="Formaldehyde.log">0.999994</me:pop>
      </me:population>
      <me:population time="1000" logTime="3">
        <me:pop ref="CH2oo.log">7.26877e-47</me:pop>
        <me:pop ref="RC2.log">1.00228e-50</me:pop>
        <me:pop ref="Ring2.log">6.46971e-06</me:pop>
        <me:pop ref="Altamine2">0</me:pop>
        <me:pop ref="Formaldehyde.log">0.999994</me:pop>
      </me:population>
      <me:population time="1258.93" logTime="3.1">
        <me:pop ref="CH2oo.log">7.26877e-47</me:pop>
        <me:pop ref="RC2.log">1.00228e-50</me:pop>
        <me:pop ref="Ring2.log">6.46971e-06</me:pop>
        <me:pop ref="Altamine2">0</me:pop>
        <me:pop ref="Formaldehyde.log">0.999994</me:pop>
      </me:population>
      <me:population time="1584.89" logTime="3.2">
        <me:pop ref="CH2oo.log">7.26877e-47</me:pop>
        <me:pop ref="RC2.log">1.00228e-50</me:pop>
        <me:pop ref="Ring2.log">6.46971e-06</me:pop>
        <me:pop ref="Altamine2">0</me:pop>
        <me:pop ref="Formaldehyde.log">0.999994</me:pop>
      </me:population>
      <me:population time="1995.26" logTime="3.3">
        <me:pop ref="CH2oo.log">7.26877e-47</me:pop>
        <me:pop ref="RC2.log">1.00228e-50</me:pop>
        <me:pop ref="Ring2.log">6.46971e-06</me:pop>
        <me:pop ref="Altamine2">0</me:pop>
        <me:pop ref="Formaldehyde.log">0.999994</me:pop>
      </me:population>
      <me:population time="2511.89" logTime="3.4">
        <me:pop ref="CH2oo.log">7.26877e-47</me:pop>
        <me:pop ref="RC2.log">1.00228e-50</me:pop>
        <me:pop ref="Ring2.log">6.46971e-06</me:pop>
        <me:pop ref="Altamine2">0</me:pop>
        <me:pop ref="Formaldehyde.log">0.999994</me:pop>
      </me:population>
      <me:population time="3162.28" logTime="3.5">
        <me:pop ref="CH2oo.log">7.26877e-47</me:pop>
        <me:pop ref="RC2.log">1.00228e-50</me:pop>
        <me:pop ref="Ring2.log">6.46971e-06</me:pop>
        <me:pop ref="Altamine2">0</me:pop>
        <me:pop ref="Formaldehyde.log">0.999994</me:pop>
      </me:population>
      <me:population time="3981.07" logTime="3.6">
        <me:pop ref="CH2oo.log">7.26877e-47</me:pop>
        <me:pop ref="RC2.log">1.00228e-50</me:pop>
        <me:pop ref="Ring2.log">6.46971e-06</me:pop>
        <me:pop ref="Altamine2">0</me:pop>
        <me:pop ref="Formaldehyde.log">0.999994</me:pop>
      </me:population>
      <me:population time="5011.87" logTime="3.7">
        <me:pop ref="CH2oo.log">7.26877e-47</me:pop>
        <me:pop ref="RC2.log">1.00228e-50</me:pop>
        <me:pop ref="Ring2.log">6.46971e-06</me:pop>
        <me:pop ref="Altamine2">0</me:pop>
        <me:pop ref="Formaldehyde.log">0.999994</me:pop>
      </me:population>
      <me:population time="6309.57" logTime="3.8">
        <me:pop ref="CH2oo.log">7.26877e-47</me:pop>
        <me:pop ref="RC2.log">1.00228e-50</me:pop>
        <me:pop ref="Ring2.log">6.46971e-06</me:pop>
        <me:pop ref="Altamine2">0</me:pop>
        <me:pop ref="Formaldehyde.log">0.999994</me:pop>
      </me:population>
      <me:population time="7943.28" logTime="3.9">
        <me:pop ref="CH2oo.log">7.26877e-47</me:pop>
        <me:pop ref="RC2.log">1.00228e-50</me:pop>
        <me:pop ref="Ring2.log">6.46971e-06</me:pop>
        <me:pop ref="Altamine2">0</me:pop>
        <me:pop ref="Formaldehyde.log">0.999994</me:pop>
      </me:population>
      <me:population time="10000" logTime="4">
        <me:pop ref="CH2oo.log">7.26877e-47</me:pop>
        <me:pop ref="RC2.log">1.00228e-50</me:pop>
        <me:pop ref="Ring2.log">6.46971e-06</me:pop>
        <me:pop ref="Altamine2">0</me:pop>
        <me:pop ref="Formaldehyde.log">0.999994</me:pop>
      </me:population>
      <me:population time="12589.3" logTime="4.1">
        <me:pop ref="CH2oo.log">7.26877e-47</me:pop>
        <me:pop ref="RC2.log">1.00228e-50</me:pop>
        <me:pop ref="Ring2.log">6.46971e-06</me:pop>
        <me:pop ref="Altamine2">0</me:pop>
        <me:pop ref="Formaldehyde.log">0.999994</me:pop>
      </me:population>
      <me:population time="15848.9" logTime="4.2">
        <me:pop ref="CH2oo.log">7.26877e-47</me:pop>
        <me:pop ref="RC2.log">1.00228e-50</me:pop>
        <me:pop ref="Ring2.log">6.46971e-06</me:pop>
        <me:pop ref="Altamine2">0</me:pop>
        <me:pop ref="Formaldehyde.log">0.999994</me:pop>
      </me:population>
      <me:population time="19952.6" logTime="4.3">
        <me:pop ref="CH2oo.log">7.26877e-47</me:pop>
        <me:pop ref="RC2.log">1.00228e-50</me:pop>
        <me:pop ref="Ring2.log">6.46971e-06</me:pop>
        <me:pop ref="Altamine2">0</me:pop>
        <me:pop ref="Formaldehyde.log">0.999994</me:pop>
      </me:population>
      <me:population time="25118.9" logTime="4.4">
        <me:pop ref="CH2oo.log">7.26877e-47</me:pop>
        <me:pop ref="RC2.log">1.00228e-50</me:pop>
        <me:pop ref="Ring2.log">6.46971e-06</me:pop>
        <me:pop ref="Altamine2">0</me:pop>
        <me:pop ref="Formaldehyde.log">0.999994</me:pop>
      </me:population>
      <me:population time="31622.8" logTime="4.5">
        <me:pop ref="CH2oo.log">7.26877e-47</me:pop>
        <me:pop ref="RC2.log">1.00228e-50</me:pop>
        <me:pop ref="Ring2.log">6.46971e-06</me:pop>
        <me:pop ref="Altamine2">0</me:pop>
        <me:pop ref="Formaldehyde.log">0.999994</me:pop>
      </me:population>
      <me:population time="39810.7" logTime="4.6">
        <me:pop ref="CH2oo.log">7.26877e-47</me:pop>
        <me:pop ref="RC2.log">1.00228e-50</me:pop>
        <me:pop ref="Ring2.log">6.46971e-06</me:pop>
        <me:pop ref="Altamine2">0</me:pop>
        <me:pop ref="Formaldehyde.log">0.999994</me:pop>
      </me:population>
      <me:population time="50118.7" logTime="4.7">
        <me:pop ref="CH2oo.log">7.26877e-47</me:pop>
        <me:pop ref="RC2.log">1.00228e-50</me:pop>
        <me:pop ref="Ring2.log">6.46971e-06</me:pop>
        <me:pop ref="Altamine2">0</me:pop>
        <me:pop ref="Formaldehyde.log">0.999994</me:pop>
      </me:population>
      <me:population time="63095.7" logTime="4.8">
        <me:pop ref="CH2oo.log">7.26877e-47</me:pop>
        <me:pop ref="RC2.log">1.00228e-50</me:pop>
        <me:pop ref="Ring2.log">6.46971e-06</me:pop>
        <me:pop ref="Altamine2">0</me:pop>
        <me:pop ref="Formaldehyde.log">0.999994</me:pop>
      </me:population>
      <me:population time="79432.8" logTime="4.9">
        <me:pop ref="CH2oo.log">7.26877e-47</me:pop>
        <me:pop ref="RC2.log">1.00228e-50</me:pop>
        <me:pop ref="Ring2.log">6.46971e-06</me:pop>
        <me:pop ref="Altamine2">0</me:pop>
        <me:pop ref="Formaldehyde.log">0.999994</me:pop>
      </me:population>
      <me:population time="100000" logTime="5">
        <me:pop ref="CH2oo.log">7.26877e-47</me:pop>
        <me:pop ref="RC2.log">1.00228e-50</me:pop>
        <me:pop ref="Ring2.log">6.46971e-06</me:pop>
        <me:pop ref="Altamine2">0</me:pop>
        <me:pop ref="Formaldehyde.log">0.999994</me:pop>
      </me:population>
    </me:populationList>
    <me:rateList T="233" conc="3.27409e+17" bathGas="N2" units="s-1">
      <me:firstOrderLoss ref="CH2oo.log">-43.8984</me:firstOrderLoss>
      <me:firstOrderLoss ref="RC2.log">-200302</me:firstOrderLoss>
      <me:firstOrderLoss ref="Ring2.log">-9.86836e-17</me:firstOrderLoss>
      <me:firstOrderRate fromRef="CH2oo.log" toRef="RC2.log" reactionType="isomerization">5.02324</me:firstOrderRate>
      <me:firstOrderRate fromRef="CH2oo.log" toRef="Ring2.log" reactionType="isomerization">0.00019194</me:firstOrderRate>
      <me:firstOrderRate fromRef="RC2.log" toRef="CH2oo.log" reactionType="isomerization">103206</me:firstOrderRate>
      <me:firstOrderRate fromRef="RC2.log" toRef="Ring2.log" reactionType="isomerization">3.00358</me:firstOrderRate>
      <me:firstOrderRate fromRef="Ring2.log" toRef="CH2oo.log" reactionType="isomerization">3.33316e-40</me:firstOrderRate>
      <me:firstOrderRate fromRef="Ring2.log" toRef="RC2.log" reactionType="isomerization">2.53869e-40</me:firstOrderRate>
      <me:firstOrderRate fromRef="CH2oo.log" toRef="Altamine2" reactionType="irreversible">0</me:firstOrderRate>
      <me:firstOrderRate fromRef="RC2.log" toRef="Altamine2" reactionType="irreversible">0</me:firstOrderRate>
      <me:firstOrderRate fromRef="Ring2.log" toRef="Altamine2" reactionType="irreversible">0</me:firstOrderRate>
      <me:firstOrderRate fromRef="CH2oo.log" toRef="Formaldehyde.log+IsoC2.log" reactionType="irreversible">38.9591</me:firstOrderRate>
      <me:firstOrderRate fromRef="RC2.log" toRef="Formaldehyde.log+IsoC2.log" reactionType="irreversible">97345.5</me:firstOrderRate>
      <me:firstOrderRate fromRef="Ring2.log" toRef="Formaldehyde.log+IsoC2.log" reactionType="irreversible">9.86835e-17</me:firstOrderRate>
    </me:rateList>
    <me:eigenvalueList number="734" selection="12">
      <me:eigenvalue>-3.93717e+07</me:eigenvalue>
      <me:eigenvalue>-3.61948e+07</me:eigenvalue>
      <me:eigenvalue>-3.32617e+07</me:eigenvalue>
      <me:eigenvalue>-3.06526e+07</me:eigenvalue>
      <me:eigenvalue>-2.84704e+07</me:eigenvalue>
      <me:eigenvalue>-2.66779e+07</me:eigenvalue>
      <me:eigenvalue>-2.4505e+07</me:eigenvalue>
      <me:eigenvalue>-2.31052e+07</me:eigenvalue>
      <me:eigenvalue>-2.03407e+07</me:eigenvalue>
      <me:eigenvalue>-401376</me:eigenvalue>
      <me:eigenvalue>-34.5822</me:eigenvalue>
      <me:eigenvalue>-2.34082e-14</me:eigenvalue>
    </me:eigenvalueList>
    <me:populationList T="253" conc="3.24428e+17">
      <me:population time="1e-10" logTime="-10">
        <me:pop ref="CH2oo.log">1</me:pop>
        <me:pop ref="RC2.log">1.7149e-07</me:pop>
        <me:pop ref="Ring2.log">2.67731e-09</me:pop>
        <me:pop ref="Altamine2">0</me:pop>
        <me:pop ref="Formaldehyde.log">3.69168e-10</me:pop>
      </me:population>
      <me:population time="1.25893e-10" logTime="-9.9">
        <me:pop ref="CH2oo.log">1</me:pop>
        <me:pop ref="RC2.log">1.73271e-07</me:pop>
        <me:pop ref="Ring2.log">3.2759e-09</me:pop>
        <me:pop ref="Altamine2">0</me:pop>
        <me:pop ref="Formaldehyde.log">5.73953e-10</me:pop>
      </me:population>
      <me:population time="1.58489e-10" logTime="-9.8">
        <me:pop ref="CH2oo.log">1</me:pop>
        <me:pop ref="RC2.log">1.74927e-07</me:pop>
        <me:pop ref="Ring2.log">3.97756e-09</me:pop>
        <me:pop ref="Altamine2">0</me:pop>
        <me:pop ref="Formaldehyde.log">8.86509e-10</me:pop>
      </me:population>
      <me:population time="1.99526e-10" logTime="-9.7">
        <me:pop ref="CH2oo.log">1</me:pop>
        <me:pop ref="RC2.log">1.76388e-07</me:pop>
        <me:pop ref="Ring2.log">4.78502e-09</me:pop>
        <me:pop ref="Altamine2">0</me:pop>
        <me:pop ref="Formaldehyde.log">1.35899e-09</me:pop>
      </me:population>
      <me:population time="2.51189e-10" logTime="-9.6">
        <me:pop ref="CH2oo.log">1</me:pop>
        <me:pop ref="RC2.log">1.77621e-07</me:pop>
        <me:pop ref="Ring2.log">5.69335e-09</me:pop>
        <me:pop ref="Altamine2">0</me:pop>
        <me:pop ref="Formaldehyde.log">2.06525e-09</me:pop>
      </me:population>
      <me:population time="3.16228e-10" logTime="-9.5">
        <me:pop ref="CH2oo.log">1</me:pop>
        <me:pop ref="RC2.log">1.78654e-07</me:pop>
        <me:pop ref="Ring2.log">6.68708e-09</me:pop>
        <me:pop ref="Altamine2">0</me:pop>
        <me:pop ref="Formaldehyde.log">3.1073e-09</me:pop>
      </me:population>
      <me:population time="3.98107e-10" logTime="-9.4">
        <me:pop ref="CH2oo.log">1</me:pop>
        <me:pop ref="RC2.log">1.79571e-07</me:pop>
        <me:pop ref="Ring2.log">7.73812e-09</me:pop>
        <me:pop ref="Altamine2">0</me:pop>
        <me:pop ref="Formaldehyde.log">4.62213e-09</me:pop>
      </me:population>
      <me:population time="5.01187e-10" logTime="-9.3">
        <me:pop ref="CH2oo.log">1</me:pop>
        <me:pop ref="RC2.log">1.80489e-07</me:pop>
        <me:pop ref="Ring2.log">8.80547e-09</me:pop>
        <me:pop ref="Altamine2">0</me:pop>
        <me:pop ref="Formaldehyde.log">6.78803e-09</me:pop>
      </me:population>
      <me:population time="6.30957e-10" logTime="-9.2">
        <me:pop ref="CH2oo.log">1</me:pop>
        <me:pop ref="RC2.log">1.81525e-07</me:pop>
        <me:pop ref="Ring2.log">9.83803e-09</me:pop>
        <me:pop ref="Altamine2">0</me:pop>
        <me:pop ref="Formaldehyde.log">9.8295e-09</me:pop>
      </me:population>
      <me:population time="7.94328e-10" logTime="-9.1">
        <me:pop ref="CH2oo.log">1</me:pop>
        <me:pop ref="RC2.log">1.82773e-07</me:pop>
        <me:pop ref="Ring2.log">1.07811e-08</me:pop>
        <me:pop ref="Altamine2">0</me:pop>
        <me:pop ref="Formaldehyde.log">1.40203e-08</me:pop>
      </me:population>
      <me:population time="1e-09" logTime="-9">
        <me:pop ref="CH2oo.log">1</me:pop>
        <me:pop ref="RC2.log">1.8431e-07</me:pop>
        <me:pop ref="Ring2.log">1.15866e-08</me:pop>
        <me:pop ref="Altamine2">0</me:pop>
        <me:pop ref="Formaldehyde.log">1.96853e-08</me:pop>
      </me:population>
      <me:population time="1.25893e-09" logTime="-8.9">
        <me:pop ref="CH2oo.log">1</me:pop>
        <me:pop ref="RC2.log">1.86204e-07</me:pop>
        <me:pop ref="Ring2.log">1.22239e-08</me:pop>
        <me:pop ref="Altamine2">0</me:pop>
        <me:pop ref="Formaldehyde.log">2.72051e-08</me:pop>
      </me:population>
      <me:population time="1.58489e-09" logTime="-8.8">
        <me:pop ref="CH2oo.log">1</me:pop>
        <me:pop ref="RC2.log">1.8853e-07</me:pop>
        <me:pop ref="Ring2.log">1.26886e-08</me:pop>
        <me:pop ref="Altamine2">0</me:pop>
        <me:pop ref="Formaldehyde.log">3.70266e-08</me:pop>
      </me:population>
      <me:population time="1.99526e-09" logTime="-8.7">
        <me:pop ref="CH2oo.log">1</me:pop>
        <me:pop ref="RC2.log">1.91374e-07</me:pop>
        <me:pop ref="Ring2.log">1.30027e-08</me:pop>
        <me:pop ref="Altamine2">0</me:pop>
        <me:pop ref="Formaldehyde.log">4.96875e-08</me:pop>
      </me:population>
      <me:population time="2.51189e-09" logTime="-8.6">
        <me:pop ref="CH2oo.log">1</me:pop>
        <me:pop ref="RC2.log">1.94829e-07</me:pop>
        <me:pop ref="Ring2.log">1.32065e-08</me:pop>
        <me:pop ref="Altamine2">0</me:pop>
        <me:pop ref="Formaldehyde.log">6.58556e-08</me:pop>
      </me:population>
      <me:population time="3.16228e-09" logTime="-8.5">
        <me:pop ref="CH2oo.log">1</me:pop>
        <me:pop ref="RC2.log">1.99003e-07</me:pop>
        <me:pop ref="Ring2.log">1.33439e-08</me:pop>
        <me:pop ref="Altamine2">0</me:pop>
        <me:pop ref="Formaldehyde.log">8.63834e-08</me:pop>
      </me:population>
      <me:population time="3.98107e-09" logTime="-8.4">
        <me:pop ref="CH2oo.log">1</me:pop>
        <me:pop ref="RC2.log">2.04015e-07</me:pop>
        <me:pop ref="Ring2.log">1.34501e-08</me:pop>
        <me:pop ref="Altamine2">0</me:pop>
        <me:pop ref="Formaldehyde.log">1.1237e-07</me:pop>
      </me:population>
      <me:population time="5.01187e-09" logTime="-8.3">
        <me:pop ref="CH2oo.log">1</me:pop>
        <me:pop ref="RC2.log">2.09999e-07</me:pop>
        <me:pop ref="Ring2.log">1.3546e-08</me:pop>
        <me:pop ref="Altamine2">0</me:pop>
        <me:pop ref="Formaldehyde.log">1.45231e-07</me:pop>
      </me:population>
      <me:population time="6.30957e-09" logTime="-8.2">
        <me:pop ref="CH2oo.log">1</me:pop>
        <me:pop ref="RC2.log">2.17111e-07</me:pop>
        <me:pop ref="Ring2.log">1.36404e-08</me:pop>
        <me:pop ref="Altamine2">0</me:pop>
        <me:pop ref="Formaldehyde.log">1.86771e-07</me:pop>
      </me:population>
      <me:population time="7.94328e-09" logTime="-8.1">
        <me:pop ref="CH2oo.log">1</me:pop>
        <me:pop ref="RC2.log">2.2554e-07</me:pop>
        <me:pop ref="Ring2.log">1.37351e-08</me:pop>
        <me:pop ref="Altamine2">0</me:pop>
        <me:pop ref="Formaldehyde.log">2.39283e-07</me:pop>
      </me:population>
      <me:population time="1e-08" logTime="-8">
        <me:pop ref="CH2oo.log">0.999999</me:pop>
        <me:pop ref="RC2.log">2.35525e-07</me:pop>
        <me:pop ref="Ring2.log">1.38293e-08</me:pop>
        <me:pop ref="Altamine2">0</me:pop>
        <me:pop ref="Formaldehyde.log">3.05662e-07</me:pop>
      </me:population>
      <me:population time="1.25893e-08" logTime="-7.9">
        <me:pop ref="CH2oo.log">0.999999</me:pop>
        <me:pop ref="RC2.log">2.47373e-07</me:pop>
        <me:pop ref="Ring2.log">1.39212e-08</me:pop>
        <me:pop ref="Altamine2">0</me:pop>
        <me:pop ref="Formaldehyde.log">3.89563e-07</me:pop>
      </me:population>
      <me:population time="1.58489e-08" logTime="-7.8">
        <me:pop ref="CH2oo.log">0.999999</me:pop>
        <me:pop ref="RC2.log">2.61479e-07</me:pop>
        <me:pop ref="Ring2.log">1.40093e-08</me:pop>
        <me:pop ref="Altamine2">0</me:pop>
        <me:pop ref="Formaldehyde.log">4.9559e-07</me:pop>
      </me:population>
      <me:population time="1.99526e-08" logTime="-7.7">
        <me:pop ref="CH2oo.log">0.999999</me:pop>
        <me:pop ref="RC2.log">2.78339e-07</me:pop>
        <me:pop ref="Ring2.log">1.40921e-08</me:pop>
        <me:pop ref="Altamine2">0</me:pop>
        <me:pop ref="Formaldehyde.log">6.29546e-07</me:pop>
      </me:population>
      <me:population time="2.51189e-08" logTime="-7.6">
        <me:pop ref="CH2oo.log">0.999999</me:pop>
        <me:pop ref="RC2.log">2.98567e-07</me:pop>
        <me:pop ref="Ring2.log">1.41685e-08</me:pop>
        <me:pop ref="Altamine2">0</me:pop>
        <me:pop ref="Formaldehyde.log">7.98738e-07</me:pop>
      </me:population>
      <me:population time="3.16228e-08" logTime="-7.5">
        <me:pop ref="CH2oo.log">0.999999</me:pop>
        <me:pop ref="RC2.log">3.22922e-07</me:pop>
        <me:pop ref="Ring2.log">1.42369e-08</me:pop>
        <me:pop ref="Altamine2">0</me:pop>
        <me:pop ref="Formaldehyde.log">1.01236e-06</me:pop>
      </me:population>
      <me:population time="3.98107e-08" logTime="-7.4">
        <me:pop ref="CH2oo.log">0.999998</me:pop>
        <me:pop ref="RC2.log">3.52352e-07</me:pop>
        <me:pop ref="Ring2.log">1.42965e-08</me:pop>
        <me:pop ref="Altamine2">0</me:pop>
        <me:pop ref="Formaldehyde.log">1.28199e-06</me:pop>
      </me:population>
      <me:population time="5.01187e-08" logTime="-7.3">
        <me:pop ref="CH2oo.log">0.999998</me:pop>
        <me:pop ref="RC2.log">3.88064e-07</me:pop>
        <me:pop ref="Ring2.log">1.4347e-08</me:pop>
        <me:pop ref="Altamine2">0</me:pop>
        <me:pop ref="Formaldehyde.log">1.62215e-06</me:pop>
      </me:population>
      <me:population time="6.30957e-08" logTime="-7.2">
        <me:pop ref="CH2oo.log">0.999998</me:pop>
        <me:pop ref="RC2.log">4.31589e-07</me:pop>
        <me:pop ref="Ring2.log">1.4389e-08</me:pop>
        <me:pop ref="Altamine2">0</me:pop>
        <me:pop ref="Formaldehyde.log">2.05116e-06</me:pop>
      </me:population>
      <me:population time="7.94328e-08" logTime="-7.1">
        <me:pop ref="CH2oo.log">0.999997</me:pop>
        <me:pop ref="RC2.log">4.84868e-07</me:pop>
        <me:pop ref="Ring2.log">1.4424e-08</me:pop>
        <me:pop ref="Altamine2">0</me:pop>
        <me:pop ref="Formaldehyde.log">2.59203e-06</me:pop>
      </me:population>
      <me:population time="1e-07" logTime="-7">
        <me:pop ref="CH2oo.log">0.999996</me:pop>
        <me:pop ref="RC2.log">5.50334e-07</me:pop>
        <me:pop ref="Ring2.log">1.44536e-08</me:pop>
        <me:pop ref="Altamine2">0</me:pop>
        <me:pop ref="Formaldehyde.log">3.27374e-06</me:pop>
      </me:population>
      <me:population time="1.25893e-07" logTime="-6.9">
        <me:pop ref="CH2oo.log">0.999995</me:pop>
        <me:pop ref="RC2.log">6.31012e-07</me:pop>
        <me:pop ref="Ring2.log">1.44798e-08</me:pop>
        <me:pop ref="Altamine2">0</me:pop>
        <me:pop ref="Formaldehyde.log">4.13281e-06</me:pop>
      </me:population>
      <me:population time="1.58489e-07" logTime="-6.8">
        <me:pop ref="CH2oo.log">0.999994</me:pop>
        <me:pop ref="RC2.log">7.3061e-07</me:pop>
        <me:pop ref="Ring2.log">1.45047e-08</me:pop>
        <me:pop ref="Altamine2">0</me:pop>
        <me:pop ref="Formaldehyde.log">5.21525e-06</me:pop>
      </me:population>
      <me:population time="1.99526e-07" logTime="-6.7">
        <me:pop ref="CH2oo.log">0.999993</me:pop>
        <me:pop ref="RC2.log">8.53601e-07</me:pop>
        <me:pop ref="Ring2.log">1.45304e-08</me:pop>
        <me:pop ref="Altamine2">0</me:pop>
        <me:pop ref="Formaldehyde.log">6.57906e-06</me:pop>
      </me:population>
      <me:population time="2.51189e-07" logTime="-6.6">
        <me:pop ref="CH2oo.log">0.999991</me:pop>
        <me:pop ref="RC2.log">1.00525e-06</me:pop>
        <me:pop ref="Ring2.log">1.45592e-08</me:pop>
        <me:pop ref="Altamine2">0</me:pop>
        <me:pop ref="Formaldehyde.log">8.29744e-06</me:pop>
      </me:population>
      <me:population time="3.16228e-07" logTime="-6.5">
        <me:pop ref="CH2oo.log">0.999988</me:pop>
        <me:pop ref="RC2.log">1.19157e-06</me:pop>
        <me:pop ref="Ring2.log">1.45935e-08</me:pop>
        <me:pop ref="Altamine2">0</me:pop>
        <me:pop ref="Formaldehyde.log">1.04628e-05</me:pop>
      </me:population>
      <me:population time="3.98107e-07" logTime="-6.4">
        <me:pop ref="CH2oo.log">0.999985</me:pop>
        <me:pop ref="RC2.log">1.41927e-06</me:pop>
        <me:pop ref="Ring2.log">1.46353e-08</me:pop>
        <me:pop ref="Altamine2">0</me:pop>
        <me:pop ref="Formaldehyde.log">1.3192e-05</me:pop>
      </me:population>
      <me:population time="5.01187e-07" logTime="-6.3">
        <me:pop ref="CH2oo.log">0.999982</me:pop>
        <me:pop ref="RC2.log">1.69548e-06</me:pop>
        <me:pop ref="Ring2.log">1.46864e-08</me:pop>
        <me:pop ref="Altamine2">0</me:pop>
        <me:pop ref="Formaldehyde.log">1.66324e-05</me:pop>
      </me:population>
      <me:population time="6.30957e-07" logTime="-6.2">
        <me:pop ref="CH2oo.log">0.999977</me:pop>
        <me:pop ref="RC2.log">2.02733e-06</me:pop>
        <me:pop ref="Ring2.log">1.47487e-08</me:pop>
        <me:pop ref="Altamine2">0</me:pop>
        <me:pop ref="Formaldehyde.log">2.09709e-05</me:pop>
      </me:population>
      <me:population time="7.94328e-07" logTime="-6.1">
        <me:pop ref="CH2oo.log">0.999971</me:pop>
        <me:pop ref="RC2.log">2.42126e-06</me:pop>
        <me:pop ref="Ring2.log">1.48242e-08</me:pop>
        <me:pop ref="Altamine2">0</me:pop>
        <me:pop ref="Formaldehyde.log">2.64433e-05</me:pop>
      </me:population>
      <me:population time="1e-06" logTime="-6">
        <me:pop ref="CH2oo.log">0.999964</me:pop>
        <me:pop ref="RC2.log">2.88183e-06</me:pop>
        <me:pop ref="Ring2.log">1.49148e-08</me:pop>
        <me:pop ref="Altamine2">0</me:pop>
        <me:pop ref="Formaldehyde.log">3.33485e-05</me:pop>
      </me:population>
      <me:population time="1.25893e-06" logTime="-5.9">
        <me:pop ref="CH2oo.log">0.999955</me:pop>
        <me:pop ref="RC2.log">3.41012e-06</me:pop>
        <me:pop ref="Ring2.log">1.50224e-08</me:pop>
        <me:pop ref="Altamine2">0</me:pop>
        <me:pop ref="Formaldehyde.log">4.20648e-05</me:pop>
      </me:population>
      <me:population time="1.58489e-06" logTime="-5.8">
        <me:pop ref="CH2oo.log">0.999943</me:pop>
        <me:pop ref="RC2.log">4.00168e-06</me:pop>
        <me:pop ref="Ring2.log">1.51487e-08</me:pop>
        <me:pop ref="Altamine2">0</me:pop>
        <me:pop ref="Formaldehyde.log">5.30709e-05</me:pop>
      </me:population>
      <me:population time="1.99526e-06" logTime="-5.7">
        <me:pop ref="CH2oo.log">0.999928</me:pop>
        <me:pop ref="RC2.log">4.64435e-06</me:pop>
        <me:pop ref="Ring2.log">1.5295e-08</me:pop>
        <me:pop ref="Altamine2">0</me:pop>
        <me:pop ref="Formaldehyde.log">6.69725e-05</me:pop>
      </me:population>
      <me:population time="2.51189e-06" logTime="-5.6">
        <me:pop ref="CH2oo.log">0.99991</me:pop>
        <me:pop ref="RC2.log">5.31651e-06</me:pop>
        <me:pop ref="Ring2.log">1.5462e-08</me:pop>
        <me:pop ref="Altamine2">0</me:pop>
        <me:pop ref="Formaldehyde.log">8.45348e-05</me:pop>
      </me:population>
      <me:population time="3.16228e-06" logTime="-5.5">
        <me:pop ref="CH2oo.log">0.999887</me:pop>
        <me:pop ref="RC2.log">5.98667e-06</me:pop>
        <me:pop ref="Ring2.log">1.56502e-08</me:pop>
        <me:pop ref="Altamine2">0</me:pop>
        <me:pop ref="Formaldehyde.log">0.000106723</me:pop>
      </me:population>
      <me:population time="3.98107e-06" logTime="-5.4">
        <me:pop ref="CH2oo.log">0.999859</me:pop>
        <me:pop ref="RC2.log">6.61591e-06</me:pop>
        <me:pop ref="Ring2.log">1.58604e-08</me:pop>
        <me:pop ref="Altamine2">0</me:pop>
        <me:pop ref="Formaldehyde.log">0.000134752</me:pop>
      </me:population>
      <me:population time="5.01187e-06" logTime="-5.3">
        <me:pop ref="CH2oo.log">0.999823</me:pop>
        <me:pop ref="RC2.log">7.16377e-06</me:pop>
        <me:pop ref="Ring2.log">1.60945e-08</me:pop>
        <me:pop ref="Altamine2">0</me:pop>
        <me:pop ref="Formaldehyde.log">0.000170148</me:pop>
      </me:population>
      <me:population time="6.30957e-06" logTime="-5.2">
        <me:pop ref="CH2oo.log">0.999778</me:pop>
        <me:pop ref="RC2.log">7.59768e-06</me:pop>
        <me:pop ref="Ring2.log">1.63572e-08</me:pop>
        <me:pop ref="Altamine2">0</me:pop>
        <me:pop ref="Formaldehyde.log">0.000214821</me:pop>
      </me:population>
      <me:population time="7.94328e-06" logTime="-5.1">
        <me:pop ref="CH2oo.log">0.999721</me:pop>
        <me:pop ref="RC2.log">7.9028e-06</me:pop>
        <me:pop ref="Ring2.log">1.66577e-08</me:pop>
        <me:pop ref="Altamine2">0</me:pop>
        <me:pop ref="Formaldehyde.log">0.000271167</me:pop>
      </me:population>
      <me:population time="1e-05" logTime="-5">
        <me:pop ref="CH2oo.log">0.99965</me:pop>
        <me:pop ref="RC2.log">8.08756e-06</me:pop>
        <me:pop ref="Ring2.log">1.70112e-08</me:pop>
        <me:pop ref="Altamine2">0</me:pop>
        <me:pop ref="Formaldehyde.log">0.000342187</me:pop>
      </me:population>
      <me:population time="1.25893e-05" logTime="-4.9">
        <me:pop ref="CH2oo.log">0.99956</me:pop>
        <me:pop ref="RC2.log">8.18018e-06</me:pop>
        <me:pop ref="Ring2.log">1.74386e-08</me:pop>
        <me:pop ref="Altamine2">0</me:pop>
        <me:pop ref="Formaldehyde.log">0.000431652</me:pop>
      </me:population>
      <me:population time="1.58489e-05" logTime="-4.8">
        <me:pop ref="CH2oo.log">0.999447</me:pop>
        <me:pop ref="RC2.log">8.21654e-06</me:pop>
        <me:pop ref="Ring2.log">1.79667e-08</me:pop>
        <me:pop ref="Altamine2">0</me:pop>
        <me:pop ref="Formaldehyde.log">0.000544307</me:pop>
      </me:population>
      <me:population time="1.99526e-05" logTime="-4.7">
        <me:pop ref="CH2oo.log">0.999306</me:pop>
        <me:pop ref="RC2.log">8.22652e-06</me:pop>
        <me:pop ref="Ring2.log">1.86269e-08</me:pop>
        <me:pop ref="Altamine2">0</me:pop>
        <me:pop ref="Formaldehyde.log">0.000686129</me:pop>
      </me:population>
      <me:population time="2.51189e-05" logTime="-4.6">
        <me:pop ref="CH2oo.log">0.999127</me:pop>
        <me:pop ref="RC2.log">8.22738e-06</me:pop>
        <me:pop ref="Ring2.log">1.94564e-08</me:pop>
        <me:pop ref="Altamine2">0</me:pop>
        <me:pop ref="Formaldehyde.log">0.000864649</me:pop>
      </me:population>
      <me:population time="3.16228e-05" logTime="-4.5">
        <me:pop ref="CH2oo.log">0.998902</me:pop>
        <me:pop ref="RC2.log">8.22584e-06</me:pop>
        <me:pop ref="Ring2.log">2.05002e-08</me:pop>
        <me:pop ref="Altamine2">0</me:pop>
        <me:pop ref="Formaldehyde.log">0.00108935</me:pop>
      </me:population>
      <me:population time="3.98107e-05" logTime="-4.4">
        <me:pop ref="CH2oo.log">0.99862</me:pop>
        <me:pop ref="RC2.log">8.22353e-06</me:pop>
        <me:pop ref="Ring2.log">2.18139e-08</me:pop>
        <me:pop ref="Altamine2">0</me:pop>
        <me:pop ref="Formaldehyde.log">0.00137215</me:pop>
      </me:population>
      <me:population time="5.01187e-05" logTime="-4.3">
        <me:pop ref="CH2oo.log">0.998264</me:pop>
        <me:pop ref="RC2.log">8.2206e-06</me:pop>
        <me:pop ref="Ring2.log">2.34672e-08</me:pop>
        <me:pop ref="Altamine2">0</me:pop>
        <me:pop ref="Formaldehyde.log">0.00172807</me:pop>
      </me:population>
      <me:population time="6.30957e-05" logTime="-4.2">
        <me:pop ref="CH2oo.log">0.997816</me:pop>
        <me:pop ref="RC2.log">8.21691e-06</me:pop>
        <me:pop ref="Ring2.log">2.55478e-08</me:pop>
        <me:pop ref="Altamine2">0</me:pop>
        <me:pop ref="Formaldehyde.log">0.00217597</me:pop>
      </me:population>
      <me:population time="7.94328e-05" logTime="-4.1">
        <me:pop ref="CH2oo.log">0.997252</me:pop>
        <me:pop ref="RC2.log">8.21227e-06</me:pop>
        <me:pop ref="Ring2.log">2.81657e-08</me:pop>
        <me:pop ref="Altamine2">0</me:pop>
        <me:pop ref="Formaldehyde.log">0.00273955</me:pop>
      </me:population>
      <me:population time="0.0001" logTime="-4">
        <me:pop ref="CH2oo.log">0.996543</me:pop>
        <me:pop ref="RC2.log">8.20643e-06</me:pop>
        <me:pop ref="Ring2.log">3.14594e-08</me:pop>
        <me:pop ref="Altamine2">0</me:pop>
        <me:pop ref="Formaldehyde.log">0.00344861</me:pop>
      </me:population>
      <me:population time="0.000125893" logTime="-3.9">
        <me:pop ref="CH2oo.log">0.995651</me:pop>
        <me:pop ref="RC2.log">8.19909e-06</me:pop>
        <me:pop ref="Ring2.log">3.56026e-08</me:pop>
        <me:pop ref="Altamine2">0</me:pop>
        <me:pop ref="Formaldehyde.log">0.00434054</me:pop>
      </me:population>
      <me:population time="0.000158489" logTime="-3.8">
        <me:pop ref="CH2oo.log">0.994529</me:pop>
        <me:pop ref="RC2.log">8.18985e-06</me:pop>
        <me:pop ref="Ring2.log">4.08133e-08</me:pop>
        <me:pop ref="Altamine2">0</me:pop>
        <me:pop ref="Formaldehyde.log">0.00546228</me:pop>
      </me:population>
      <me:population time="0.000199526" logTime="-3.7">
        <me:pop ref="CH2oo.log">0.993119</me:pop>
        <me:pop ref="RC2.log">8.17824e-06</me:pop>
        <me:pop ref="Ring2.log">4.73648e-08</me:pop>
        <me:pop ref="Altamine2">0</me:pop>
        <me:pop ref="Formaldehyde.log">0.00687266</me:pop>
      </me:population>
      <me:population time="0.000251189" logTime="-3.6">
        <me:pop ref="CH2oo.log">0.991346</me:pop>
        <me:pop ref="RC2.log">8.16364e-06</me:pop>
        <me:pop ref="Ring2.log">5.55995e-08</me:pop>
        <me:pop ref="Altamine2">0</me:pop>
        <me:pop ref="Formaldehyde.log">0.0086454</me:pop>
      </me:population>
      <me:population time="0.000316228" logTime="-3.5">
        <me:pop ref="CH2oo.log">0.989119</me:pop>
        <me:pop ref="RC2.log">8.1453e-06</me:pop>
        <me:pop ref="Ring2.log">6.59454e-08</me:pop>
        <me:pop ref="Altamine2">0</me:pop>
        <me:pop ref="Formaldehyde.log">0.0108726</me:pop>
      </me:population>
      <me:population time="0.000398107" logTime="-3.4">
        <me:pop ref="CH2oo.log">0.986322</me:pop>
        <me:pop ref="RC2.log">8.12227e-06</me:pop>
        <me:pop ref="Ring2.log">7.89371e-08</me:pop>
        <me:pop ref="Altamine2">0</me:pop>
        <me:pop ref="Formaldehyde.log">0.0136694</me:pop>
      </me:population>
      <me:population time="0.000501187" logTime="-3.3">
        <me:pop ref="CH2oo.log">0.982813</me:pop>
        <me:pop ref="RC2.log">8.09336e-06</me:pop>
        <me:pop ref="Ring2.log">9.52404e-08</me:pop>
        <me:pop ref="Altamine2">0</me:pop>
        <me:pop ref="Formaldehyde.log">0.0171792</me:pop>
      </me:population>
      <me:population time="0.000630957" logTime="-3.2">
        <me:pop ref="CH2oo.log">0.978412</me:pop>
        <me:pop ref="RC2.log">8.05712e-06</me:pop>
        <me:pop ref="Ring2.log">1.15683e-07</me:pop>
        <me:pop ref="Altamine2">0</me:pop>
        <me:pop ref="Formaldehyde.log">0.0215799</me:pop>
      </me:population>
      <me:population time="0.000794328" logTime="-3.1">
        <me:pop ref="CH2oo.log">0.9729</me:pop>
        <me:pop ref="RC2.log">8.01173e-06</me:pop>
        <me:pop ref="Ring2.log">1.41288e-07</me:pop>
        <me:pop ref="Altamine2">0</me:pop>
        <me:pop ref="Formaldehyde.log">0.0270921</me:pop>
      </me:population>
      <me:population time="0.001" logTime="-3">
        <me:pop ref="CH2oo.log">0.966004</me:pop>
        <me:pop ref="RC2.log">7.95495e-06</me:pop>
        <me:pop ref="Ring2.log">1.73318e-07</me:pop>
        <me:pop ref="Altamine2">0</me:pop>
        <me:pop ref="Formaldehyde.log">0.0339874</me:pop>
      </me:population>
      <me:population time="0.00125893" logTime="-2.9">
        <me:pop ref="CH2oo.log">0.957393</me:pop>
        <me:pop ref="RC2.log">7.88404e-06</me:pop>
        <me:pop ref="Ring2.log">2.13319e-07</me:pop>
        <me:pop ref="Altamine2">0</me:pop>
        <me:pop ref="Formaldehyde.log">0.0425987</me:pop>
      </me:population>
      <me:population time="0.00158489" logTime="-2.8">
        <me:pop ref="CH2oo.log">0.946661</me:pop>
        <me:pop ref="RC2.log">7.79566e-06</me:pop>
        <me:pop ref="Ring2.log">2.6317e-07</me:pop>
        <me:pop ref="Altamine2">0</me:pop>
        <me:pop ref="Formaldehyde.log">0.0533305</me:pop>
      </me:population>
      <me:population time="0.00199526" logTime="-2.7">
        <me:pop ref="CH2oo.log">0.933322</me:pop>
        <me:pop ref="RC2.log">7.68581e-06</me:pop>
        <me:pop ref="Ring2.log">3.25135e-07</me:pop>
        <me:pop ref="Altamine2">0</me:pop>
        <me:pop ref="Formaldehyde.log">0.0666702</me:pop>
      </me:population>
      <me:population time="0.00251189" logTime="-2.6">
        <me:pop ref="CH2oo.log">0.916795</me:pop>
        <me:pop ref="RC2.log">7.54972e-06</me:pop>
        <me:pop ref="Ring2.log">4.01905e-07</me:pop>
        <me:pop ref="Altamine2">0</me:pop>
        <me:pop ref="Formaldehyde.log">0.0831969</me:pop>
      </me:population>
      <me:population time="0.00316228" logTime="-2.5">
        <me:pop ref="CH2oo.log">0.896405</me:pop>
        <me:pop ref="RC2.log">7.3818e-06</me:pop>
        <me:pop ref="Ring2.log">4.96622e-07</me:pop>
        <me:pop ref="Altamine2">0</me:pop>
        <me:pop ref="Formaldehyde.log">0.103587</me:pop>
      </me:population>
      <me:population time="0.00398107" logTime="-2.4">
        <me:pop ref="CH2oo.log">0.871378</me:pop>
        <me:pop ref="RC2.log">7.17571e-06</me:pop>
        <me:pop ref="Ring2.log">6.12875e-07</me:pop>
        <me:pop ref="Altamine2">0</me:pop>
        <me:pop ref="Formaldehyde.log">0.128614</me:pop>
      </me:population>
      <me:population time="0.00501187" logTime="-2.3">
        <me:pop ref="CH2oo.log">0.840863</me:pop>
        <me:pop ref="RC2.log">6.92442e-06</me:pop>
        <me:pop ref="Ring2.log">7.54624e-07</me:pop>
        <me:pop ref="Altamine2">0</me:pop>
        <me:pop ref="Formaldehyde.log">0.159129</me:pop>
      </me:population>
      <me:population time="0.00630957" logTime="-2.2">
        <me:pop ref="CH2oo.log">0.803962</me:pop>
        <me:pop ref="RC2.log">6.62054e-06</me:pop>
        <me:pop ref="Ring2.log">9.26039e-07</me:pop>
        <me:pop ref="Altamine2">0</me:pop>
        <me:pop ref="Formaldehyde.log">0.196031</me:pop>
      </me:population>
      <me:population time="0.00794328" logTime="-2.1">
        <me:pop ref="CH2oo.log">0.759799</me:pop>
        <me:pop ref="RC2.log">6.25687e-06</me:pop>
        <me:pop ref="Ring2.log">1.13118e-06</me:pop>
        <me:pop ref="Altamine2">0</me:pop>
        <me:pop ref="Formaldehyde.log">0.240193</me:pop>
      </me:population>
      <me:population time="0.01" logTime="-2">
        <me:pop ref="CH2oo.log">0.707635</me:pop>
        <me:pop ref="RC2.log">5.8273e-06</me:pop>
        <me:pop ref="Ring2.log">1.3735e-06</me:pop>
        <me:pop ref="Altamine2">0</me:pop>
        <me:pop ref="Formaldehyde.log">0.292358</me:pop>
      </me:population>
      <me:population time="0.0125893" logTime="-1.9">
        <me:pop ref="CH2oo.log">0.647026</me:pop>
        <me:pop ref="RC2.log">5.32819e-06</me:pop>
        <me:pop ref="Ring2.log">1.65504e-06</me:pop>
        <me:pop ref="Altamine2">0</me:pop>
        <me:pop ref="Formaldehyde.log">0.352967</me:pop>
      </me:population>
      <me:population time="0.0158489" logTime="-1.8">
        <me:pop ref="CH2oo.log">0.578049</me:pop>
        <me:pop ref="RC2.log">4.76018e-06</me:pop>
        <me:pop ref="Ring2.log">1.97545e-06</me:pop>
        <me:pop ref="Altamine2">0</me:pop>
        <me:pop ref="Formaldehyde.log">0.421944</me:pop>
      </me:population>
      <me:population time="0.0199526" logTime="-1.7">
        <me:pop ref="CH2oo.log">0.501571</me:pop>
        <me:pop ref="RC2.log">4.13038e-06</me:pop>
        <me:pop ref="Ring2.log">2.33071e-06</me:pop>
        <me:pop ref="Altamine2">0</me:pop>
        <me:pop ref="Formaldehyde.log">0.498423</me:pop>
      </me:population>
      <me:population time="0.0251189" logTime="-1.6">
        <me:pop ref="CH2oo.log">0.419509</me:pop>
        <me:pop ref="RC2.log">3.45461e-06</me:pop>
        <me:pop ref="Ring2.log">2.7119e-06</me:pop>
        <me:pop ref="Altamine2">0</me:pop>
        <me:pop ref="Formaldehyde.log">0.580485</me:pop>
      </me:population>
      <me:population time="0.0316228" logTime="-1.5">
        <me:pop ref="CH2oo.log">0.335011</me:pop>
        <me:pop ref="RC2.log">2.75878e-06</me:pop>
        <me:pop ref="Ring2.log">3.10441e-06</me:pop>
        <me:pop ref="Altamine2">0</me:pop>
        <me:pop ref="Formaldehyde.log">0.664983</me:pop>
      </me:population>
      <me:population time="0.0398107" logTime="-1.4">
        <me:pop ref="CH2oo.log">0.252398</me:pop>
        <me:pop ref="RC2.log">2.07847e-06</me:pop>
        <me:pop ref="Ring2.log">3.48816e-06</me:pop>
        <me:pop ref="Altamine2">0</me:pop>
        <me:pop ref="Formaldehyde.log">0.747596</me:pop>
      </me:population>
      <me:population time="0.0501187" logTime="-1.3">
        <me:pop ref="CH2oo.log">0.176714</me:pop>
        <me:pop ref="RC2.log">1.45522e-06</me:pop>
        <me:pop ref="Ring2.log">3.83973e-06</me:pop>
        <me:pop ref="Altamine2">0</me:pop>
        <me:pop ref="Formaldehyde.log">0.823281</me:pop>
      </me:population>
      <me:population time="0.0630957" logTime="-1.2">
        <me:pop ref="CH2oo.log">0.112816</me:pop>
        <me:pop ref="RC2.log">9.29029e-07</me:pop>
        <me:pop ref="Ring2.log">4.13655e-06</me:pop>
        <me:pop ref="Altamine2">0</me:pop>
        <me:pop ref="Formaldehyde.log">0.887179</me:pop>
      </me:population>
      <me:population time="0.0794328" logTime="-1.1">
        <me:pop ref="CH2oo.log">0.0641219</me:pop>
        <me:pop ref="RC2.log">5.28038e-07</me:pop>
        <me:pop ref="Ring2.log">4.36274e-06</me:pop>
        <me:pop ref="Altamine2">0</me:pop>
        <me:pop ref="Formaldehyde.log">0.935873</me:pop>
      </me:population>
      <me:population time="0.1" logTime="-1">
        <me:pop ref="CH2oo.log">0.0314855</me:pop>
        <me:pop ref="RC2.log">2.5928e-07</me:pop>
        <me:pop ref="Ring2.log">4.51435e-06</me:pop>
        <me:pop ref="Altamine2">0</me:pop>
        <me:pop ref="Formaldehyde.log">0.96851</me:pop>
      </me:population>
      <me:population time="0.125893" logTime="-0.9">
        <me:pop ref="CH2oo.log">0.0128598</me:pop>
        <me:pop ref="RC2.log">1.05899e-07</me:pop>
        <me:pop ref="Ring2.log">4.60087e-06</me:pop>
        <me:pop ref="Altamine2">0</me:pop>
        <me:pop ref="Formaldehyde.log">0.987136</me:pop>
      </me:population>
      <me:population time="0.158489" logTime="-0.8">
        <me:pop ref="CH2oo.log">0.0041655</me:pop>
        <me:pop ref="RC2.log">3.43025e-08</me:pop>
        <me:pop ref="Ring2.log">4.64125e-06</me:pop>
        <me:pop ref="Altamine2">0</me:pop>
        <me:pop ref="Formaldehyde.log">0.99583</me:pop>
      </me:population>
      <me:population time="0.199526" logTime="-0.7">
        <me:pop ref="CH2oo.log">0.00100772</me:pop>
        <me:pop ref="RC2.log">8.29846e-09</me:pop>
        <me:pop ref="Ring2.log">4.65592e-06</me:pop>
        <me:pop ref="Altamine2">0</me:pop>
        <me:pop ref="Formaldehyde.log">0.998988</me:pop>
      </me:population>
      <me:population time="0.251189" logTime="-0.6">
        <me:pop ref="CH2oo.log">0.000168822</me:pop>
        <me:pop ref="RC2.log">1.39023e-09</me:pop>
        <me:pop ref="Ring2.log">4.65982e-06</me:pop>
        <me:pop ref="Altamine2">0</me:pop>
        <me:pop ref="Formaldehyde.log">0.999827</me:pop>
      </me:population>
      <me:population time="0.316228" logTime="-0.5">
        <me:pop ref="CH2oo.log">1.78079e-05</me:pop>
        <me:pop ref="RC2.log">1.46647e-10</me:pop>
        <me:pop ref="Ring2.log">4.66052e-06</me:pop>
        <me:pop ref="Altamine2">0</me:pop>
        <me:pop ref="Formaldehyde.log">0.999978</me:pop>
      </me:population>
      <me:population time="0.398107" logTime="-0.4">
        <me:pop ref="CH2oo.log">1.04925e-06</me:pop>
        <me:pop ref="RC2.log">8.64043e-12</me:pop>
        <me:pop ref="Ring2.log">4.6606e-06</me:pop>
        <me:pop ref="Altamine2">0</me:pop>
        <me:pop ref="Formaldehyde.log">0.999994</me:pop>
      </me:population>
      <me:population time="0.501187" logTime="-0.3">
        <me:pop ref="CH2oo.log">2.96982e-08</me:pop>
        <me:pop ref="RC2.log">2.44562e-13</me:pop>
        <me:pop ref="Ring2.log">4.6606e-06</me:pop>
        <me:pop ref="Altamine2">0</me:pop>
        <me:pop ref="Formaldehyde.log">0.999995</me:pop>
      </me:population>
      <me:population time="0.630957" logTime="-0.2">
        <me:pop ref="CH2oo.log">3.33987e-10</me:pop>
        <me:pop ref="RC2.log">2.75035e-15</me:pop>
        <me:pop ref="Ring2.log">4.6606e-06</me:pop>
        <me:pop ref="Altamine2">0</me:pop>
        <me:pop ref="Formaldehyde.log">0.999995</me:pop>
      </me:population>
      <me:population time="0.794328" logTime="-0.1">
        <me:pop ref="CH2oo.log">1.17512e-12</me:pop>
        <me:pop ref="RC2.log">9.67702e-18</me:pop>
        <me:pop ref="Ring2.log">4.6606e-06</me:pop>
        <me:pop ref="Altamine2">0</me:pop>
        <me:pop ref="Formaldehyde.log">0.999995</me:pop>
      </me:population>
      <me:population time="1" logTime="0">
        <me:pop ref="CH2oo.log">9.57471e-16</me:pop>
        <me:pop ref="RC2.log">7.88467e-21</me:pop>
        <me:pop ref="Ring2.log">4.6606e-06</me:pop>
        <me:pop ref="Altamine2">0</me:pop>
        <me:pop ref="Formaldehyde.log">0.999995</me:pop>
      </me:population>
      <me:population time="1.25893" logTime="0.1">
        <me:pop ref="CH2oo.log">1.23697e-19</me:pop>
        <me:pop ref="RC2.log">1.01863e-24</me:pop>
        <me:pop ref="Ring2.log">4.6606e-06</me:pop>
        <me:pop ref="Altamine2">0</me:pop>
        <me:pop ref="Formaldehyde.log">0.999995</me:pop>
      </me:population>
      <me:population time="1.58489" logTime="0.2">
        <me:pop ref="CH2oo.log">1.57286e-24</me:pop>
        <me:pop ref="RC2.log">1.29523e-29</me:pop>
        <me:pop ref="Ring2.log">4.6606e-06</me:pop>
        <me:pop ref="Altamine2">0</me:pop>
        <me:pop ref="Formaldehyde.log">0.999995</me:pop>
      </me:population>
      <me:population time="1.99526" logTime="0.3">
        <me:pop ref="CH2oo.log">1.07996e-30</me:pop>
        <me:pop ref="RC2.log">8.89336e-36</me:pop>
        <me:pop ref="Ring2.log">4.6606e-06</me:pop>
        <me:pop ref="Altamine2">0</me:pop>
        <me:pop ref="Formaldehyde.log">0.999995</me:pop>
      </me:population>
      <me:population time="2.51189" logTime="0.4">
        <me:pop ref="CH2oo.log">1.88062e-38</me:pop>
        <me:pop ref="RC2.log">1.54878e-43</me:pop>
        <me:pop ref="Ring2.log">4.6606e-06</me:pop>
        <me:pop ref="Altamine2">0</me:pop>
        <me:pop ref="Formaldehyde.log">0.999995</me:pop>
      </me:population>
      <me:population time="3.16228" logTime="0.5">
        <me:pop ref="CH2oo.log">2.69384e-43</me:pop>
        <me:pop ref="RC2.log">1.25447e-47</me:pop>
        <me:pop ref="Ring2.log">4.6606e-06</me:pop>
        <me:pop ref="Altamine2">0</me:pop>
        <me:pop ref="Formaldehyde.log">0.999995</me:pop>
      </me:population>
      <me:population time="3.98107" logTime="0.6">
        <me:pop ref="CH2oo.log">2.69381e-43</me:pop>
        <me:pop ref="RC2.log">1.25447e-47</me:pop>
        <me:pop ref="Ring2.log">4.6606e-06</me:pop>
        <me:pop ref="Altamine2">0</me:pop>
        <me:pop ref="Formaldehyde.log">0.999995</me:pop>
      </me:population>
      <me:population time="5.01187" logTime="0.7">
        <me:pop ref="CH2oo.log">2.69381e-43</me:pop>
        <me:pop ref="RC2.log">1.25447e-47</me:pop>
        <me:pop ref="Ring2.log">4.6606e-06</me:pop>
        <me:pop ref="Altamine2">0</me:pop>
        <me:pop ref="Formaldehyde.log">0.999995</me:pop>
      </me:population>
      <me:population time="6.30957" logTime="0.8">
        <me:pop ref="CH2oo.log">2.69381e-43</me:pop>
        <me:pop ref="RC2.log">1.25447e-47</me:pop>
        <me:pop ref="Ring2.log">4.6606e-06</me:pop>
        <me:pop ref="Altamine2">0</me:pop>
        <me:pop ref="Formaldehyde.log">0.999995</me:pop>
      </me:population>
      <me:population time="7.94328" logTime="0.9">
        <me:pop ref="CH2oo.log">2.69381e-43</me:pop>
        <me:pop ref="RC2.log">1.25447e-47</me:pop>
        <me:pop ref="Ring2.log">4.6606e-06</me:pop>
        <me:pop ref="Altamine2">0</me:pop>
        <me:pop ref="Formaldehyde.log">0.999995</me:pop>
      </me:population>
      <me:population time="10" logTime="1">
        <me:pop ref="CH2oo.log">2.69381e-43</me:pop>
        <me:pop ref="RC2.log">1.25447e-47</me:pop>
        <me:pop ref="Ring2.log">4.6606e-06</me:pop>
        <me:pop ref="Altamine2">0</me:pop>
        <me:pop ref="Formaldehyde.log">0.999995</me:pop>
      </me:population>
      <me:population time="12.5893" logTime="1.1">
        <me:pop ref="CH2oo.log">2.69381e-43</me:pop>
        <me:pop ref="RC2.log">1.25447e-47</me:pop>
        <me:pop ref="Ring2.log">4.6606e-06</me:pop>
        <me:pop ref="Altamine2">0</me:pop>
        <me:pop ref="Formaldehyde.log">0.999995</me:pop>
      </me:population>
      <me:population time="15.8489" logTime="1.2">
        <me:pop ref="CH2oo.log">2.69381e-43</me:pop>
        <me:pop ref="RC2.log">1.25447e-47</me:pop>
        <me:pop ref="Ring2.log">4.6606e-06</me:pop>
        <me:pop ref="Altamine2">0</me:pop>
        <me:pop ref="Formaldehyde.log">0.999995</me:pop>
      </me:population>
      <me:population time="19.9526" logTime="1.3">
        <me:pop ref="CH2oo.log">2.69381e-43</me:pop>
        <me:pop ref="RC2.log">1.25447e-47</me:pop>
        <me:pop ref="Ring2.log">4.6606e-06</me:pop>
        <me:pop ref="Altamine2">0</me:pop>
        <me:pop ref="Formaldehyde.log">0.999995</me:pop>
      </me:population>
      <me:population time="25.1189" logTime="1.4">
        <me:pop ref="CH2oo.log">2.69381e-43</me:pop>
        <me:pop ref="RC2.log">1.25447e-47</me:pop>
        <me:pop ref="Ring2.log">4.6606e-06</me:pop>
        <me:pop ref="Altamine2">0</me:pop>
        <me:pop ref="Formaldehyde.log">0.999995</me:pop>
      </me:population>
      <me:population time="31.6228" logTime="1.5">
        <me:pop ref="CH2oo.log">2.69381e-43</me:pop>
        <me:pop ref="RC2.log">1.25447e-47</me:pop>
        <me:pop ref="Ring2.log">4.6606e-06</me:pop>
        <me:pop ref="Altamine2">0</me:pop>
        <me:pop ref="Formaldehyde.log">0.999995</me:pop>
      </me:population>
      <me:population time="39.8107" logTime="1.6">
        <me:pop ref="CH2oo.log">2.69381e-43</me:pop>
        <me:pop ref="RC2.log">1.25447e-47</me:pop>
        <me:pop ref="Ring2.log">4.6606e-06</me:pop>
        <me:pop ref="Altamine2">0</me:pop>
        <me:pop ref="Formaldehyde.log">0.999995</me:pop>
      </me:population>
      <me:population time="50.1187" logTime="1.7">
        <me:pop ref="CH2oo.log">2.69381e-43</me:pop>
        <me:pop ref="RC2.log">1.25447e-47</me:pop>
        <me:pop ref="Ring2.log">4.6606e-06</me:pop>
        <me:pop ref="Altamine2">0</me:pop>
        <me:pop ref="Formaldehyde.log">0.999995</me:pop>
      </me:population>
      <me:population time="63.0957" logTime="1.8">
        <me:pop ref="CH2oo.log">2.69381e-43</me:pop>
        <me:pop ref="RC2.log">1.25447e-47</me:pop>
        <me:pop ref="Ring2.log">4.6606e-06</me:pop>
        <me:pop ref="Altamine2">0</me:pop>
        <me:pop ref="Formaldehyde.log">0.999995</me:pop>
      </me:population>
      <me:population time="79.4328" logTime="1.9">
        <me:pop ref="CH2oo.log">2.69381e-43</me:pop>
        <me:pop ref="RC2.log">1.25447e-47</me:pop>
        <me:pop ref="Ring2.log">4.6606e-06</me:pop>
        <me:pop ref="Altamine2">0</me:pop>
        <me:pop ref="Formaldehyde.log">0.999995</me:pop>
      </me:population>
      <me:population time="100" logTime="2">
        <me:pop ref="CH2oo.log">2.69381e-43</me:pop>
        <me:pop ref="RC2.log">1.25447e-47</me:pop>
        <me:pop ref="Ring2.log">4.6606e-06</me:pop>
        <me:pop ref="Altamine2">0</me:pop>
        <me:pop ref="Formaldehyde.log">0.999995</me:pop>
      </me:population>
      <me:population time="125.893" logTime="2.1">
        <me:pop ref="CH2oo.log">2.69381e-43</me:pop>
        <me:pop ref="RC2.log">1.25447e-47</me:pop>
        <me:pop ref="Ring2.log">4.6606e-06</me:pop>
        <me:pop ref="Altamine2">0</me:pop>
        <me:pop ref="Formaldehyde.log">0.999995</me:pop>
      </me:population>
      <me:population time="158.489" logTime="2.2">
        <me:pop ref="CH2oo.log">2.69381e-43</me:pop>
        <me:pop ref="RC2.log">1.25447e-47</me:pop>
        <me:pop ref="Ring2.log">4.6606e-06</me:pop>
        <me:pop ref="Altamine2">0</me:pop>
        <me:pop ref="Formaldehyde.log">0.999995</me:pop>
      </me:population>
      <me:population time="199.526" logTime="2.3">
        <me:pop ref="CH2oo.log">2.69381e-43</me:pop>
        <me:pop ref="RC2.log">1.25447e-47</me:pop>
        <me:pop ref="Ring2.log">4.6606e-06</me:pop>
        <me:pop ref="Altamine2">0</me:pop>
        <me:pop ref="Formaldehyde.log">0.999995</me:pop>
      </me:population>
      <me:population time="251.189" logTime="2.4">
        <me:pop ref="CH2oo.log">2.69381e-43</me:pop>
        <me:pop ref="RC2.log">1.25447e-47</me:pop>
        <me:pop ref="Ring2.log">4.6606e-06</me:pop>
        <me:pop ref="Altamine2">0</me:pop>
        <me:pop ref="Formaldehyde.log">0.999995</me:pop>
      </me:population>
      <me:population time="316.228" logTime="2.5">
        <me:pop ref="CH2oo.log">2.69381e-43</me:pop>
        <me:pop ref="RC2.log">1.25447e-47</me:pop>
        <me:pop ref="Ring2.log">4.6606e-06</me:pop>
        <me:pop ref="Altamine2">0</me:pop>
        <me:pop ref="Formaldehyde.log">0.999995</me:pop>
      </me:population>
      <me:population time="398.107" logTime="2.6">
        <me:pop ref="CH2oo.log">2.69381e-43</me:pop>
        <me:pop ref="RC2.log">1.25447e-47</me:pop>
        <me:pop ref="Ring2.log">4.6606e-06</me:pop>
        <me:pop ref="Altamine2">0</me:pop>
        <me:pop ref="Formaldehyde.log">0.999995</me:pop>
      </me:population>
      <me:population time="501.187" logTime="2.7">
        <me:pop ref="CH2oo.log">2.69381e-43</me:pop>
        <me:pop ref="RC2.log">1.25447e-47</me:pop>
        <me:pop ref="Ring2.log">4.6606e-06</me:pop>
        <me:pop ref="Altamine2">0</me:pop>
        <me:pop ref="Formaldehyde.log">0.999995</me:pop>
      </me:population>
      <me:population time="630.957" logTime="2.8">
        <me:pop ref="CH2oo.log">2.69381e-43</me:pop>
        <me:pop ref="RC2.log">1.25447e-47</me:pop>
        <me:pop ref="Ring2.log">4.6606e-06</me:pop>
        <me:pop ref="Altamine2">0</me:pop>
        <me:pop ref="Formaldehyde.log">0.999995</me:pop>
      </me:population>
      <me:population time="794.328" logTime="2.9">
        <me:pop ref="CH2oo.log">2.69381e-43</me:pop>
        <me:pop ref="RC2.log">1.25447e-47</me:pop>
        <me:pop ref="Ring2.log">4.6606e-06</me:pop>
        <me:pop ref="Altamine2">0</me:pop>
        <me:pop ref="Formaldehyde.log">0.999995</me:pop>
      </me:population>
      <me:population time="1000" logTime="3">
        <me:pop ref="CH2oo.log">2.69381e-43</me:pop>
        <me:pop ref="RC2.log">1.25447e-47</me:pop>
        <me:pop ref="Ring2.log">4.6606e-06</me:pop>
        <me:pop ref="Altamine2">0</me:pop>
        <me:pop ref="Formaldehyde.log">0.999995</me:pop>
      </me:population>
      <me:population time="1258.93" logTime="3.1">
        <me:pop ref="CH2oo.log">2.69381e-43</me:pop>
        <me:pop ref="RC2.log">1.25447e-47</me:pop>
        <me:pop ref="Ring2.log">4.6606e-06</me:pop>
        <me:pop ref="Altamine2">0</me:pop>
        <me:pop ref="Formaldehyde.log">0.999995</me:pop>
      </me:population>
      <me:population time="1584.89" logTime="3.2">
        <me:pop ref="CH2oo.log">2.69381e-43</me:pop>
        <me:pop ref="RC2.log">1.25447e-47</me:pop>
        <me:pop ref="Ring2.log">4.6606e-06</me:pop>
        <me:pop ref="Altamine2">0</me:pop>
        <me:pop ref="Formaldehyde.log">0.999995</me:pop>
      </me:population>
      <me:population time="1995.26" logTime="3.3">
        <me:pop ref="CH2oo.log">2.69381e-43</me:pop>
        <me:pop ref="RC2.log">1.25447e-47</me:pop>
        <me:pop ref="Ring2.log">4.6606e-06</me:pop>
        <me:pop ref="Altamine2">0</me:pop>
        <me:pop ref="Formaldehyde.log">0.999995</me:pop>
      </me:population>
      <me:population time="2511.89" logTime="3.4">
        <me:pop ref="CH2oo.log">2.69381e-43</me:pop>
        <me:pop ref="RC2.log">1.25447e-47</me:pop>
        <me:pop ref="Ring2.log">4.6606e-06</me:pop>
        <me:pop ref="Altamine2">0</me:pop>
        <me:pop ref="Formaldehyde.log">0.999995</me:pop>
      </me:population>
      <me:population time="3162.28" logTime="3.5">
        <me:pop ref="CH2oo.log">2.69381e-43</me:pop>
        <me:pop ref="RC2.log">1.25447e-47</me:pop>
        <me:pop ref="Ring2.log">4.6606e-06</me:pop>
        <me:pop ref="Altamine2">0</me:pop>
        <me:pop ref="Formaldehyde.log">0.999995</me:pop>
      </me:population>
      <me:population time="3981.07" logTime="3.6">
        <me:pop ref="CH2oo.log">2.69381e-43</me:pop>
        <me:pop ref="RC2.log">1.25447e-47</me:pop>
        <me:pop ref="Ring2.log">4.6606e-06</me:pop>
        <me:pop ref="Altamine2">0</me:pop>
        <me:pop ref="Formaldehyde.log">0.999995</me:pop>
      </me:population>
      <me:population time="5011.87" logTime="3.7">
        <me:pop ref="CH2oo.log">2.69381e-43</me:pop>
        <me:pop ref="RC2.log">1.25447e-47</me:pop>
        <me:pop ref="Ring2.log">4.6606e-06</me:pop>
        <me:pop ref="Altamine2">0</me:pop>
        <me:pop ref="Formaldehyde.log">0.999995</me:pop>
      </me:population>
      <me:population time="6309.57" logTime="3.8">
        <me:pop ref="CH2oo.log">2.69381e-43</me:pop>
        <me:pop ref="RC2.log">1.25447e-47</me:pop>
        <me:pop ref="Ring2.log">4.6606e-06</me:pop>
        <me:pop ref="Altamine2">0</me:pop>
        <me:pop ref="Formaldehyde.log">0.999995</me:pop>
      </me:population>
      <me:population time="7943.28" logTime="3.9">
        <me:pop ref="CH2oo.log">2.69381e-43</me:pop>
        <me:pop ref="RC2.log">1.25447e-47</me:pop>
        <me:pop ref="Ring2.log">4.6606e-06</me:pop>
        <me:pop ref="Altamine2">0</me:pop>
        <me:pop ref="Formaldehyde.log">0.999995</me:pop>
      </me:population>
      <me:population time="10000" logTime="4">
        <me:pop ref="CH2oo.log">2.69381e-43</me:pop>
        <me:pop ref="RC2.log">1.25447e-47</me:pop>
        <me:pop ref="Ring2.log">4.6606e-06</me:pop>
        <me:pop ref="Altamine2">0</me:pop>
        <me:pop ref="Formaldehyde.log">0.999995</me:pop>
      </me:population>
      <me:population time="12589.3" logTime="4.1">
        <me:pop ref="CH2oo.log">2.69381e-43</me:pop>
        <me:pop ref="RC2.log">1.25447e-47</me:pop>
        <me:pop ref="Ring2.log">4.6606e-06</me:pop>
        <me:pop ref="Altamine2">0</me:pop>
        <me:pop ref="Formaldehyde.log">0.999995</me:pop>
      </me:population>
      <me:population time="15848.9" logTime="4.2">
        <me:pop ref="CH2oo.log">2.69381e-43</me:pop>
        <me:pop ref="RC2.log">1.25447e-47</me:pop>
        <me:pop ref="Ring2.log">4.6606e-06</me:pop>
        <me:pop ref="Altamine2">0</me:pop>
        <me:pop ref="Formaldehyde.log">0.999995</me:pop>
      </me:population>
      <me:population time="19952.6" logTime="4.3">
        <me:pop ref="CH2oo.log">2.69381e-43</me:pop>
        <me:pop ref="RC2.log">1.25447e-47</me:pop>
        <me:pop ref="Ring2.log">4.6606e-06</me:pop>
        <me:pop ref="Altamine2">0</me:pop>
        <me:pop ref="Formaldehyde.log">0.999995</me:pop>
      </me:population>
      <me:population time="25118.9" logTime="4.4">
        <me:pop ref="CH2oo.log">2.69381e-43</me:pop>
        <me:pop ref="RC2.log">1.25447e-47</me:pop>
        <me:pop ref="Ring2.log">4.6606e-06</me:pop>
        <me:pop ref="Altamine2">0</me:pop>
        <me:pop ref="Formaldehyde.log">0.999995</me:pop>
      </me:population>
      <me:population time="31622.8" logTime="4.5">
        <me:pop ref="CH2oo.log">2.69381e-43</me:pop>
        <me:pop ref="RC2.log">1.25447e-47</me:pop>
        <me:pop ref="Ring2.log">4.6606e-06</me:pop>
        <me:pop ref="Altamine2">0</me:pop>
        <me:pop ref="Formaldehyde.log">0.999995</me:pop>
      </me:population>
      <me:population time="39810.7" logTime="4.6">
        <me:pop ref="CH2oo.log">2.69381e-43</me:pop>
        <me:pop ref="RC2.log">1.25447e-47</me:pop>
        <me:pop ref="Ring2.log">4.6606e-06</me:pop>
        <me:pop ref="Altamine2">0</me:pop>
        <me:pop ref="Formaldehyde.log">0.999995</me:pop>
      </me:population>
      <me:population time="50118.7" logTime="4.7">
        <me:pop ref="CH2oo.log">2.69381e-43</me:pop>
        <me:pop ref="RC2.log">1.25447e-47</me:pop>
        <me:pop ref="Ring2.log">4.6606e-06</me:pop>
        <me:pop ref="Altamine2">0</me:pop>
        <me:pop ref="Formaldehyde.log">0.999995</me:pop>
      </me:population>
      <me:population time="63095.7" logTime="4.8">
        <me:pop ref="CH2oo.log">2.69381e-43</me:pop>
        <me:pop ref="RC2.log">1.25447e-47</me:pop>
        <me:pop ref="Ring2.log">4.6606e-06</me:pop>
        <me:pop ref="Altamine2">0</me:pop>
        <me:pop ref="Formaldehyde.log">0.999995</me:pop>
      </me:population>
      <me:population time="79432.8" logTime="4.9">
        <me:pop ref="CH2oo.log">2.69381e-43</me:pop>
        <me:pop ref="RC2.log">1.25447e-47</me:pop>
        <me:pop ref="Ring2.log">4.6606e-06</me:pop>
        <me:pop ref="Altamine2">0</me:pop>
        <me:pop ref="Formaldehyde.log">0.999995</me:pop>
      </me:population>
      <me:population time="100000" logTime="5">
        <me:pop ref="CH2oo.log">2.69381e-43</me:pop>
        <me:pop ref="RC2.log">1.25447e-47</me:pop>
        <me:pop ref="Ring2.log">4.6606e-06</me:pop>
        <me:pop ref="Altamine2">0</me:pop>
        <me:pop ref="Formaldehyde.log">0.999995</me:pop>
      </me:population>
    </me:populationList>
    <me:rateList T="253" conc="3.24428e+17" bathGas="N2" units="s-1">
      <me:firstOrderLoss ref="CH2oo.log">-36.4177</me:firstOrderLoss>
      <me:firstOrderLoss ref="RC2.log">-401374</me:firstOrderLoss>
      <me:firstOrderLoss ref="Ring2.log">-2.34082e-14</me:firstOrderLoss>
      <me:firstOrderRate fromRef="CH2oo.log" toRef="RC2.log" reactionType="isomerization">3.30499</me:firstOrderRate>
      <me:firstOrderRate fromRef="CH2oo.log" toRef="Ring2.log" reactionType="isomerization">0.000121354</me:firstOrderRate>
      <me:firstOrderRate fromRef="RC2.log" toRef="CH2oo.log" reactionType="isomerization">222886</me:firstOrderRate>
      <me:firstOrderRate fromRef="RC2.log" toRef="Ring2.log" reactionType="isomerization">4.83608</me:firstOrderRate>
      <me:firstOrderRate fromRef="Ring2.log" toRef="CH2oo.log" reactionType="isomerization">1.50499e-36</me:firstOrderRate>
      <me:firstOrderRate fromRef="Ring2.log" toRef="RC2.log" reactionType="isomerization">8.89331e-37</me:firstOrderRate>
      <me:firstOrderRate fromRef="CH2oo.log" toRef="Altamine2" reactionType="irreversible">0</me:firstOrderRate>
      <me:firstOrderRate fromRef="RC2.log" toRef="Altamine2" reactionType="irreversible">0</me:firstOrderRate>
      <me:firstOrderRate fromRef="Ring2.log" toRef="Altamine2" reactionType="irreversible">0</me:firstOrderRate>
      <me:firstOrderRate fromRef="CH2oo.log" toRef="Formaldehyde.log+IsoC2.log" reactionType="irreversible">33.1772</me:firstOrderRate>
      <me:firstOrderRate fromRef="RC2.log" toRef="Formaldehyde.log+IsoC2.log" reactionType="irreversible">179030</me:firstOrderRate>
      <me:firstOrderRate fromRef="Ring2.log" toRef="Formaldehyde.log+IsoC2.log" reactionType="irreversible">2.34082e-14</me:firstOrderRate>
    </me:rateList>
    <me:eigenvalueList number="752" selection="12">
      <me:eigenvalue>-3.82312e+07</me:eigenvalue>
      <me:eigenvalue>-3.4758e+07</me:eigenvalue>
      <me:eigenvalue>-3.15318e+07</me:eigenvalue>
      <me:eigenvalue>-2.86372e+07</me:eigenvalue>
      <me:eigenvalue>-2.61864e+07</me:eigenvalue>
      <me:eigenvalue>-2.44418e+07</me:eigenvalue>
      <me:eigenvalue>-2.42138e+07</me:eigenvalue>
      <me:eigenvalue>-2.20401e+07</me:eigenvalue>
      <me:eigenvalue>-1.80017e+07</me:eigenvalue>
      <me:eigenvalue>-707667</me:eigenvalue>
      <me:eigenvalue>-29.8247</me:eigenvalue>
      <me:eigenvalue>-2.52706e-12</me:eigenvalue>
    </me:eigenvalueList>
    <me:populationList T="273" conc="3.2542e+17">
      <me:population time="1e-10" logTime="-10">
        <me:pop ref="CH2oo.log">1</me:pop>
        <me:pop ref="RC2.log">1.32244e-07</me:pop>
        <me:pop ref="Ring2.log">2.35578e-09</me:pop>
        <me:pop ref="Altamine2">0</me:pop>
        <me:pop ref="Formaldehyde.log">3.55399e-10</me:pop>
      </me:population>
      <me:population time="1.25893e-10" logTime="-9.9">
        <me:pop ref="CH2oo.log">1</me:pop>
        <me:pop ref="RC2.log">1.33441e-07</me:pop>
        <me:pop ref="Ring2.log">2.87273e-09</me:pop>
        <me:pop ref="Altamine2">0</me:pop>
        <me:pop ref="Formaldehyde.log">5.50352e-10</me:pop>
      </me:population>
      <me:population time="1.58489e-10" logTime="-9.8">
        <me:pop ref="CH2oo.log">1</me:pop>
        <me:pop ref="RC2.log">1.34557e-07</me:pop>
        <me:pop ref="Ring2.log">3.47483e-09</me:pop>
        <me:pop ref="Altamine2">0</me:pop>
        <me:pop ref="Formaldehyde.log">8.46395e-10</me:pop>
      </me:population>
      <me:population time="1.99526e-10" logTime="-9.7">
        <me:pop ref="CH2oo.log">1</me:pop>
        <me:pop ref="RC2.log">1.35542e-07</me:pop>
        <me:pop ref="Ring2.log">4.16261e-09</me:pop>
        <me:pop ref="Altamine2">0</me:pop>
        <me:pop ref="Formaldehyde.log">1.2914e-09</me:pop>
      </me:population>
      <me:population time="2.51189e-10" logTime="-9.6">
        <me:pop ref="CH2oo.log">1</me:pop>
        <me:pop ref="RC2.log">1.36376e-07</me:pop>
        <me:pop ref="Ring2.log">4.92981e-09</me:pop>
        <me:pop ref="Altamine2">0</me:pop>
        <me:pop ref="Formaldehyde.log">1.95246e-09</me:pop>
      </me:population>
      <me:population time="3.16228e-10" logTime="-9.5">
        <me:pop ref="CH2oo.log">1</me:pop>
        <me:pop ref="RC2.log">1.37077e-07</me:pop>
        <me:pop ref="Ring2.log">5.76118e-09</me:pop>
        <me:pop ref="Altamine2">0</me:pop>
        <me:pop ref="Formaldehyde.log">2.92128e-09</me:pop>
      </me:population>
      <me:population time="3.98107e-10" logTime="-9.4">
        <me:pop ref="CH2oo.log">1</me:pop>
        <me:pop ref="RC2.log">1.37702e-07</me:pop>
        <me:pop ref="Ring2.log">6.63112e-09</me:pop>
        <me:pop ref="Altamine2">0</me:pop>
        <me:pop ref="Formaldehyde.log">4.31965e-09</me:pop>
      </me:population>
      <me:population time="5.01187e-10" logTime="-9.3">
        <me:pop ref="CH2oo.log">1</me:pop>
        <me:pop ref="RC2.log">1.3833e-07</me:pop>
        <me:pop ref="Ring2.log">7.50408e-09</me:pop>
        <me:pop ref="Altamine2">0</me:pop>
        <me:pop ref="Formaldehyde.log">6.30435e-09</me:pop>
      </me:population>
      <me:population time="6.30957e-10" logTime="-9.2">
        <me:pop ref="CH2oo.log">1</me:pop>
        <me:pop ref="RC2.log">1.39041e-07</me:pop>
        <me:pop ref="Ring2.log">8.33751e-09</me:pop>
        <me:pop ref="Altamine2">0</me:pop>
        <me:pop ref="Formaldehyde.log">9.07094e-09</me:pop>
      </me:population>
      <me:population time="7.94328e-10" logTime="-9.1">
        <me:pop ref="CH2oo.log">1</me:pop>
        <me:pop ref="RC2.log">1.39897e-07</me:pop>
        <me:pop ref="Ring2.log">9.08781e-09</me:pop>
        <me:pop ref="Altamine2">0</me:pop>
        <me:pop ref="Formaldehyde.log">1.28562e-08</me:pop>
      </me:population>
      <me:population time="1e-09" logTime="-9">
        <me:pop ref="CH2oo.log">1</me:pop>
        <me:pop ref="RC2.log">1.40952e-07</me:pop>
        <me:pop ref="Ring2.log">9.71865e-09</me:pop>
        <me:pop ref="Altamine2">0</me:pop>
        <me:pop ref="Formaldehyde.log">1.79402e-08</me:pop>
      </me:population>
      <me:population time="1.25893e-09" logTime="-8.9">
        <me:pop ref="CH2oo.log">1</me:pop>
        <me:pop ref="RC2.log">1.42253e-07</me:pop>
        <me:pop ref="Ring2.log">1.02094e-08</me:pop>
        <me:pop ref="Altamine2">0</me:pop>
        <me:pop ref="Formaldehyde.log">2.46517e-08</me:pop>
      </me:population>
      <me:population time="1.58489e-09" logTime="-8.8">
        <me:pop ref="CH2oo.log">1</me:pop>
        <me:pop ref="RC2.log">1.4385e-07</me:pop>
        <me:pop ref="Ring2.log">1.05607e-08</me:pop>
        <me:pop ref="Altamine2">0</me:pop>
        <me:pop ref="Formaldehyde.log">3.3379e-08</me:pop>
      </me:population>
      <me:population time="1.99526e-09" logTime="-8.7">
        <me:pop ref="CH2oo.log">1</me:pop>
        <me:pop ref="RC2.log">1.45803e-07</me:pop>
        <me:pop ref="Ring2.log">1.07933e-08</me:pop>
        <me:pop ref="Altamine2">0</me:pop>
        <me:pop ref="Formaldehyde.log">4.45929e-08</me:pop>
      </me:population>
      <me:population time="2.51189e-09" logTime="-8.6">
        <me:pop ref="CH2oo.log">1</me:pop>
        <me:pop ref="RC2.log">1.48176e-07</me:pop>
        <me:pop ref="Ring2.log">1.09408e-08</me:pop>
        <me:pop ref="Altamine2">0</me:pop>
        <me:pop ref="Formaldehyde.log">5.88811e-08</me:pop>
      </me:population>
      <me:population time="3.16228e-09" logTime="-8.5">
        <me:pop ref="CH2oo.log">1</me:pop>
        <me:pop ref="RC2.log">1.51044e-07</me:pop>
        <me:pop ref="Ring2.log">1.10379e-08</me:pop>
        <me:pop ref="Altamine2">0</me:pop>
        <me:pop ref="Formaldehyde.log">7.69943e-08</me:pop>
      </me:population>
      <me:population time="3.98107e-09" logTime="-8.4">
        <me:pop ref="CH2oo.log">1</me:pop>
        <me:pop ref="RC2.log">1.54487e-07</me:pop>
        <me:pop ref="Ring2.log">1.11115e-08</me:pop>
        <me:pop ref="Altamine2">0</me:pop>
        <me:pop ref="Formaldehyde.log">9.98984e-08</me:pop>
      </me:population>
      <me:population time="5.01187e-09" logTime="-8.3">
        <me:pop ref="CH2oo.log">1</me:pop>
        <me:pop ref="RC2.log">1.58598e-07</me:pop>
        <me:pop ref="Ring2.log">1.11773e-08</me:pop>
        <me:pop ref="Altamine2">0</me:pop>
        <me:pop ref="Formaldehyde.log">1.28833e-07</me:pop>
      </me:population>
      <me:population time="6.30957e-09" logTime="-8.2">
        <me:pop ref="CH2oo.log">1</me:pop>
        <me:pop ref="RC2.log">1.63482e-07</me:pop>
        <me:pop ref="Ring2.log">1.12419e-08</me:pop>
        <me:pop ref="Altamine2">0</me:pop>
        <me:pop ref="Formaldehyde.log">1.65376e-07</me:pop>
      </me:population>
      <me:population time="7.94328e-09" logTime="-8.1">
        <me:pop ref="CH2oo.log">1</me:pop>
        <me:pop ref="RC2.log">1.69268e-07</me:pop>
        <me:pop ref="Ring2.log">1.13068e-08</me:pop>
        <me:pop ref="Altamine2">0</me:pop>
        <me:pop ref="Formaldehyde.log">2.11529e-07</me:pop>
      </me:population>
      <me:population time="1e-08" logTime="-8">
        <me:pop ref="CH2oo.log">1</me:pop>
        <me:pop ref="RC2.log">1.76114e-07</me:pop>
        <me:pop ref="Ring2.log">1.13714e-08</me:pop>
        <me:pop ref="Altamine2">0</me:pop>
        <me:pop ref="Formaldehyde.log">2.69818e-07</me:pop>
      </me:population>
      <me:population time="1.25893e-08" logTime="-7.9">
        <me:pop ref="CH2oo.log">0.999999</me:pop>
        <me:pop ref="RC2.log">1.84225e-07</me:pop>
        <me:pop ref="Ring2.log">1.14345e-08</me:pop>
        <me:pop ref="Altamine2">0</me:pop>
        <me:pop ref="Formaldehyde.log">3.43427e-07</me:pop>
      </me:population>
      <me:population time="1.58489e-08" logTime="-7.8">
        <me:pop ref="CH2oo.log">0.999999</me:pop>
        <me:pop ref="RC2.log">1.93859e-07</me:pop>
        <me:pop ref="Ring2.log">1.14952e-08</me:pop>
        <me:pop ref="Altamine2">0</me:pop>
        <me:pop ref="Formaldehyde.log">4.36373e-07</me:pop>
      </me:population>
      <me:population time="1.99526e-08" logTime="-7.7">
        <me:pop ref="CH2oo.log">0.999999</me:pop>
        <me:pop ref="RC2.log">2.0534e-07</me:pop>
        <me:pop ref="Ring2.log">1.15526e-08</me:pop>
        <me:pop ref="Altamine2">0</me:pop>
        <me:pop ref="Formaldehyde.log">5.53714e-07</me:pop>
      </me:population>
      <me:population time="2.51189e-08" logTime="-7.6">
        <me:pop ref="CH2oo.log">0.999999</me:pop>
        <me:pop ref="RC2.log">2.19063e-07</me:pop>
        <me:pop ref="Ring2.log">1.16056e-08</me:pop>
        <me:pop ref="Altamine2">0</me:pop>
        <me:pop ref="Formaldehyde.log">7.01821e-07</me:pop>
      </me:population>
      <me:population time="3.16228e-08" logTime="-7.5">
        <me:pop ref="CH2oo.log">0.999999</me:pop>
        <me:pop ref="RC2.log">2.35516e-07</me:pop>
        <me:pop ref="Ring2.log">1.16536e-08</me:pop>
        <me:pop ref="Altamine2">0</me:pop>
        <me:pop ref="Formaldehyde.log">8.88712e-07</me:pop>
      </me:population>
      <me:population time="3.98107e-08" logTime="-7.4">
        <me:pop ref="CH2oo.log">0.999999</me:pop>
        <me:pop ref="RC2.log">2.553e-07</me:pop>
        <me:pop ref="Ring2.log">1.16957e-08</me:pop>
        <me:pop ref="Altamine2">0</me:pop>
        <me:pop ref="Formaldehyde.log">1.12448e-06</me:pop>
      </me:population>
      <me:population time="5.01187e-08" logTime="-7.3">
        <me:pop ref="CH2oo.log">0.999998</me:pop>
        <me:pop ref="RC2.log">2.79174e-07</me:pop>
        <me:pop ref="Ring2.log">1.1732e-08</me:pop>
        <me:pop ref="Altamine2">0</me:pop>
        <me:pop ref="Formaldehyde.log">1.42181e-06</me:pop>
      </me:population>
      <me:population time="6.30957e-08" logTime="-7.2">
        <me:pop ref="CH2oo.log">0.999998</me:pop>
        <me:pop ref="RC2.log">3.08098e-07</me:pop>
        <me:pop ref="Ring2.log">1.17629e-08</me:pop>
        <me:pop ref="Altamine2">0</me:pop>
        <me:pop ref="Formaldehyde.log">1.79669e-06</me:pop>
      </me:population>
      <me:population time="7.94328e-08" logTime="-7.1">
        <me:pop ref="CH2oo.log">0.999997</me:pop>
        <me:pop ref="RC2.log">3.43269e-07</me:pop>
        <me:pop ref="Ring2.log">1.17894e-08</me:pop>
        <me:pop ref="Altamine2">0</me:pop>
        <me:pop ref="Formaldehyde.log">2.26923e-06</me:pop>
      </me:population>
      <me:population time="1e-07" logTime="-7">
        <me:pop ref="CH2oo.log">0.999997</me:pop>
        <me:pop ref="RC2.log">3.86169e-07</me:pop>
        <me:pop ref="Ring2.log">1.18129e-08</me:pop>
        <me:pop ref="Altamine2">0</me:pop>
        <me:pop ref="Formaldehyde.log">2.86474e-06</me:pop>
      </me:population>
      <me:population time="1.25893e-07" logTime="-6.9">
        <me:pop ref="CH2oo.log">0.999996</me:pop>
        <me:pop ref="RC2.log">4.38602e-07</me:pop>
        <me:pop ref="Ring2.log">1.18346e-08</me:pop>
        <me:pop ref="Altamine2">0</me:pop>
        <me:pop ref="Formaldehyde.log">3.61514e-06</me:pop>
      </me:population>
      <me:population time="1.58489e-07" logTime="-6.8">
        <me:pop ref="CH2oo.log">0.999995</me:pop>
        <me:pop ref="RC2.log">5.02713e-07</me:pop>
        <me:pop ref="Ring2.log">1.18562e-08</me:pop>
        <me:pop ref="Altamine2">0</me:pop>
        <me:pop ref="Formaldehyde.log">4.56067e-06</me:pop>
      </me:population>
      <me:population time="1.99526e-07" logTime="-6.7">
        <me:pop ref="CH2oo.log">0.999994</me:pop>
        <me:pop ref="RC2.log">5.80972e-07</me:pop>
        <me:pop ref="Ring2.log">1.18794e-08</me:pop>
        <me:pop ref="Altamine2">0</me:pop>
        <me:pop ref="Formaldehyde.log">5.75205e-06</me:pop>
      </me:population>
      <me:population time="2.51189e-07" logTime="-6.6">
        <me:pop ref="CH2oo.log">0.999992</me:pop>
        <me:pop ref="RC2.log">6.761e-07</me:pop>
        <me:pop ref="Ring2.log">1.19059e-08</me:pop>
        <me:pop ref="Altamine2">0</me:pop>
        <me:pop ref="Formaldehyde.log">7.25333e-06</me:pop>
      </me:population>
      <me:population time="3.16228e-07" logTime="-6.5">
        <me:pop ref="CH2oo.log">0.99999</me:pop>
        <me:pop ref="RC2.log">7.90919e-07</me:pop>
        <me:pop ref="Ring2.log">1.19373e-08</me:pop>
        <me:pop ref="Altamine2">0</me:pop>
        <me:pop ref="Formaldehyde.log">9.14538e-06</me:pop>
      </me:population>
      <me:population time="3.98107e-07" logTime="-6.4">
        <me:pop ref="CH2oo.log">0.999988</me:pop>
        <me:pop ref="RC2.log">9.28117e-07</me:pop>
        <me:pop ref="Ring2.log">1.1975e-08</me:pop>
        <me:pop ref="Altamine2">0</me:pop>
        <me:pop ref="Formaldehyde.log">1.15304e-05</me:pop>
      </me:population>
      <me:population time="5.01187e-07" logTime="-6.3">
        <me:pop ref="CH2oo.log">0.999984</me:pop>
        <me:pop ref="RC2.log">1.0899e-06</me:pop>
        <me:pop ref="Ring2.log">1.20201e-08</me:pop>
        <me:pop ref="Altamine2">0</me:pop>
        <me:pop ref="Formaldehyde.log">1.45375e-05</me:pop>
      </me:population>
      <me:population time="6.30957e-07" logTime="-6.2">
        <me:pop ref="CH2oo.log">0.99998</me:pop>
        <me:pop ref="RC2.log">1.27749e-06</me:pop>
        <me:pop ref="Ring2.log">1.20734e-08</me:pop>
        <me:pop ref="Altamine2">0</me:pop>
        <me:pop ref="Formaldehyde.log">1.83298e-05</me:pop>
      </me:population>
      <me:population time="7.94328e-07" logTime="-6.1">
        <me:pop ref="CH2oo.log">0.999975</me:pop>
        <me:pop ref="RC2.log">1.49043e-06</me:pop>
        <me:pop ref="Ring2.log">1.21356e-08</me:pop>
        <me:pop ref="Altamine2">0</me:pop>
        <me:pop ref="Formaldehyde.log">2.31137e-05</me:pop>
      </me:population>
      <me:population time="1e-06" logTime="-6">
        <me:pop ref="CH2oo.log">0.999969</me:pop>
        <me:pop ref="RC2.log">1.72576e-06</me:pop>
        <me:pop ref="Ring2.log">1.22069e-08</me:pop>
        <me:pop ref="Altamine2">0</me:pop>
        <me:pop ref="Formaldehyde.log">2.91499e-05</me:pop>
      </me:population>
      <me:population time="1.25893e-06" logTime="-5.9">
        <me:pop ref="CH2oo.log">0.999961</me:pop>
        <me:pop ref="RC2.log">1.97724e-06</me:pop>
        <me:pop ref="Ring2.log">1.22872e-08</me:pop>
        <me:pop ref="Altamine2">0</me:pop>
        <me:pop ref="Formaldehyde.log">3.67675e-05</me:pop>
      </me:population>
      <me:population time="1.58489e-06" logTime="-5.8">
        <me:pop ref="CH2oo.log">0.999951</me:pop>
        <me:pop ref="RC2.log">2.23485e-06</me:pop>
        <me:pop ref="Ring2.log">1.23758e-08</me:pop>
        <me:pop ref="Altamine2">0</me:pop>
        <me:pop ref="Formaldehyde.log">4.6382e-05</me:pop>
      </me:population>
      <me:population time="1.99526e-06" logTime="-5.7">
        <me:pop ref="CH2oo.log">0.999939</me:pop>
        <me:pop ref="RC2.log">2.48509e-06</me:pop>
        <me:pop ref="Ring2.log">1.24716e-08</me:pop>
        <me:pop ref="Altamine2">0</me:pop>
        <me:pop ref="Formaldehyde.log">5.85164e-05</me:pop>
      </me:population>
      <me:population time="2.51189e-06" logTime="-5.6">
        <me:pop ref="CH2oo.log">0.999923</me:pop>
        <me:pop ref="RC2.log">2.71248e-06</me:pop>
        <me:pop ref="Ring2.log">1.25737e-08</me:pop>
        <me:pop ref="Altamine2">0</me:pop>
        <me:pop ref="Formaldehyde.log">7.3829e-05</me:pop>
      </me:population>
      <me:population time="3.16228e-06" logTime="-5.5">
        <me:pop ref="CH2oo.log">0.999904</me:pop>
        <me:pop ref="RC2.log">2.90251e-06</me:pop>
        <me:pop ref="Ring2.log">1.26818e-08</me:pop>
        <me:pop ref="Altamine2">0</me:pop>
        <me:pop ref="Formaldehyde.log">9.31461e-05</me:pop>
      </me:population>
      <me:population time="3.98107e-06" logTime="-5.4">
        <me:pop ref="CH2oo.log">0.999879</me:pop>
        <me:pop ref="RC2.log">3.04545e-06</me:pop>
        <me:pop ref="Ring2.log">1.27975e-08</me:pop>
        <me:pop ref="Altamine2">0</me:pop>
        <me:pop ref="Formaldehyde.log">0.000117504</me:pop>
      </me:population>
      <me:population time="5.01187e-06" logTime="-5.3">
        <me:pop ref="CH2oo.log">0.999849</me:pop>
        <me:pop ref="RC2.log">3.1397e-06</me:pop>
        <me:pop ref="Ring2.log">1.29249e-08</me:pop>
        <me:pop ref="Altamine2">0</me:pop>
        <me:pop ref="Formaldehyde.log">0.000148204</me:pop>
      </me:population>
      <me:population time="6.30957e-06" logTime="-5.2">
        <me:pop ref="CH2oo.log">0.99981</me:pop>
        <me:pop ref="RC2.log">3.19235e-06</me:pop>
        <me:pop ref="Ring2.log">1.30713e-08</me:pop>
        <me:pop ref="Altamine2">0</me:pop>
        <me:pop ref="Formaldehyde.log">0.000186879</me:pop>
      </me:population>
      <me:population time="7.94328e-06" logTime="-5.1">
        <me:pop ref="CH2oo.log">0.999761</me:pop>
        <me:pop ref="RC2.log">3.21623e-06</me:pop>
        <me:pop ref="Ring2.log">1.32467e-08</me:pop>
        <me:pop ref="Altamine2">0</me:pop>
        <me:pop ref="Formaldehyde.log">0.000235583</me:pop>
      </me:population>
      <me:population time="1e-05" logTime="-5">
        <me:pop ref="CH2oo.log">0.9997</me:pop>
        <me:pop ref="RC2.log">3.22449e-06</me:pop>
        <me:pop ref="Ring2.log">1.34628e-08</me:pop>
        <me:pop ref="Altamine2">0</me:pop>
        <me:pop ref="Formaldehyde.log">0.000296904</me:pop>
      </me:population>
      <me:population time="1.25893e-05" logTime="-4.9">
        <me:pop ref="CH2oo.log">0.999623</me:pop>
        <me:pop ref="RC2.log">3.2264e-06</me:pop>
        <me:pop ref="Ring2.log">1.37331e-08</me:pop>
        <me:pop ref="Altamine2">0</me:pop>
        <me:pop ref="Formaldehyde.log">0.000374101</me:pop>
      </me:population>
      <me:population time="1.58489e-05" logTime="-4.8">
        <me:pop ref="CH2oo.log">0.999525</me:pop>
        <me:pop ref="RC2.log">3.22646e-06</me:pop>
        <me:pop ref="Ring2.log">1.40728e-08</me:pop>
        <me:pop ref="Altamine2">0</me:pop>
        <me:pop ref="Formaldehyde.log">0.000471278</me:pop>
      </me:population>
      <me:population time="1.99526e-05" logTime="-4.7">
        <me:pop ref="CH2oo.log">0.999403</me:pop>
        <me:pop ref="RC2.log">3.22611e-06</me:pop>
        <me:pop ref="Ring2.log">1.45003e-08</me:pop>
        <me:pop ref="Altamine2">0</me:pop>
        <me:pop ref="Formaldehyde.log">0.000593604</me:pop>
      </me:population>
      <me:population time="2.51189e-05" logTime="-4.6">
        <me:pop ref="CH2oo.log">0.999249</me:pop>
        <me:pop ref="RC2.log">3.22561e-06</me:pop>
        <me:pop ref="Ring2.log">1.50385e-08</me:pop>
        <me:pop ref="Altamine2">0</me:pop>
        <me:pop ref="Formaldehyde.log">0.000747581</me:pop>
      </me:population>
      <me:population time="3.16228e-05" logTime="-4.5">
        <me:pop ref="CH2oo.log">0.999055</me:pop>
        <me:pop ref="RC2.log">3.22499e-06</me:pop>
        <me:pop ref="Ring2.log">1.57158e-08</me:pop>
        <me:pop ref="Altamine2">0</me:pop>
        <me:pop ref="Formaldehyde.log">0.000941394</me:pop>
      </me:population>
      <me:population time="3.98107e-05" logTime="-4.4">
        <me:pop ref="CH2oo.log">0.998811</me:pop>
        <me:pop ref="RC2.log">3.2242e-06</me:pop>
        <me:pop ref="Ring2.log">1.65684e-08</me:pop>
        <me:pop ref="Altamine2">0</me:pop>
        <me:pop ref="Formaldehyde.log">0.00118534</me:pop>
      </me:population>
      <me:population time="5.01187e-05" logTime="-4.3">
        <me:pop ref="CH2oo.log">0.998504</me:pop>
        <me:pop ref="RC2.log">3.22321e-06</me:pop>
        <me:pop ref="Ring2.log">1.76414e-08</me:pop>
        <me:pop ref="Altamine2">0</me:pop>
        <me:pop ref="Formaldehyde.log">0.00149236</me:pop>
      </me:population>
      <me:population time="6.30957e-05" logTime="-4.2">
        <me:pop ref="CH2oo.log">0.998118</me:pop>
        <me:pop ref="RC2.log">3.22196e-06</me:pop>
        <me:pop ref="Ring2.log">1.89918e-08</me:pop>
        <me:pop ref="Altamine2">0</me:pop>
        <me:pop ref="Formaldehyde.log">0.00187874</me:pop>
      </me:population>
      <me:population time="7.94328e-05" logTime="-4.1">
        <me:pop ref="CH2oo.log">0.997632</me:pop>
        <me:pop ref="RC2.log">3.22039e-06</me:pop>
        <me:pop ref="Ring2.log">2.06911e-08</me:pop>
        <me:pop ref="Altamine2">0</me:pop>
        <me:pop ref="Formaldehyde.log">0.00236495</me:pop>
      </me:population>
      <me:population time="0.0001" logTime="-4">
        <me:pop ref="CH2oo.log">0.99702</me:pop>
        <me:pop ref="RC2.log">3.21842e-06</me:pop>
        <me:pop ref="Ring2.log">2.28292e-08</me:pop>
        <me:pop ref="Altamine2">0</me:pop>
        <me:pop ref="Formaldehyde.log">0.00297672</me:pop>
      </me:population>
      <me:population time="0.000125893" logTime="-3.9">
        <me:pop ref="CH2oo.log">0.99625</me:pop>
        <me:pop ref="RC2.log">3.21593e-06</me:pop>
        <me:pop ref="Ring2.log">2.55191e-08</me:pop>
        <me:pop ref="Altamine2">0</me:pop>
        <me:pop ref="Formaldehyde.log">0.00374636</me:pop>
      </me:population>
      <me:population time="0.000158489" logTime="-3.8">
        <me:pop ref="CH2oo.log">0.995282</me:pop>
        <me:pop ref="RC2.log">3.21281e-06</me:pop>
        <me:pop ref="Ring2.log">2.89025e-08</me:pop>
        <me:pop ref="Altamine2">0</me:pop>
        <me:pop ref="Formaldehyde.log">0.00471443</me:pop>
      </me:population>
      <me:population time="0.000199526" logTime="-3.7">
        <me:pop ref="CH2oo.log">0.994065</me:pop>
        <me:pop ref="RC2.log">3.20888e-06</me:pop>
        <me:pop ref="Ring2.log">3.31573e-08</me:pop>
        <me:pop ref="Altamine2">0</me:pop>
        <me:pop ref="Formaldehyde.log">0.00593182</me:pop>
      </me:population>
      <me:population time="0.000251189" logTime="-3.6">
        <me:pop ref="CH2oo.log">0.992534</me:pop>
        <me:pop ref="RC2.log">3.20394e-06</me:pop>
        <me:pop ref="Ring2.log">3.85063e-08</me:pop>
        <me:pop ref="Altamine2">0</me:pop>
        <me:pop ref="Formaldehyde.log">0.00746231</me:pop>
      </me:population>
      <me:population time="0.000316228" logTime="-3.5">
        <me:pop ref="CH2oo.log">0.990611</me:pop>
        <me:pop ref="RC2.log">3.19773e-06</me:pop>
        <me:pop ref="Ring2.log">4.52286e-08</me:pop>
        <me:pop ref="Altamine2">0</me:pop>
        <me:pop ref="Formaldehyde.log">0.00938573</me:pop>
      </me:population>
      <me:population time="0.000398107" logTime="-3.4">
        <me:pop ref="CH2oo.log">0.988195</me:pop>
        <me:pop ref="RC2.log">3.18993e-06</me:pop>
        <me:pop ref="Ring2.log">5.3673e-08</me:pop>
        <me:pop ref="Altamine2">0</me:pop>
        <me:pop ref="Formaldehyde.log">0.0118019</me:pop>
      </me:population>
      <me:population time="0.000501187" logTime="-3.3">
        <me:pop ref="CH2oo.log">0.985162</me:pop>
        <me:pop ref="RC2.log">3.18014e-06</me:pop>
        <me:pop ref="Ring2.log">6.42746e-08</me:pop>
        <me:pop ref="Altamine2">0</me:pop>
        <me:pop ref="Formaldehyde.log">0.0148352</me:pop>
      </me:population>
      <me:population time="0.000630957" logTime="-3.2">
        <me:pop ref="CH2oo.log">0.981356</me:pop>
        <me:pop ref="RC2.log">3.16785e-06</me:pop>
        <me:pop ref="Ring2.log">7.75749e-08</me:pop>
        <me:pop ref="Altamine2">0</me:pop>
        <me:pop ref="Formaldehyde.log">0.0186408</me:pop>
      </me:population>
      <me:population time="0.000794328" logTime="-3.1">
        <me:pop ref="CH2oo.log">0.976586</me:pop>
        <me:pop ref="RC2.log">3.15245e-06</me:pop>
        <me:pop ref="Ring2.log">9.4246e-08</me:pop>
        <me:pop ref="Altamine2">0</me:pop>
        <me:pop ref="Formaldehyde.log">0.0234108</me:pop>
      </me:population>
      <me:population time="0.001" logTime="-3">
        <me:pop ref="CH2oo.log">0.970614</me:pop>
        <me:pop ref="RC2.log">3.13317e-06</me:pop>
        <me:pop ref="Ring2.log">1.15118e-07</me:pop>
        <me:pop ref="Altamine2">0</me:pop>
        <me:pop ref="Formaldehyde.log">0.0293829</me:pop>
      </me:population>
      <me:population time="0.00125893" logTime="-2.9">
        <me:pop ref="CH2oo.log">0.963147</me:pop>
        <me:pop ref="RC2.log">3.10907e-06</me:pop>
        <me:pop ref="Ring2.log">1.41214e-07</me:pop>
        <me:pop ref="Altamine2">0</me:pop>
        <me:pop ref="Formaldehyde.log">0.0368495</me:pop>
      </me:population>
      <me:population time="0.00158489" logTime="-2.8">
        <me:pop ref="CH2oo.log">0.953829</me:pop>
        <me:pop ref="RC2.log">3.07899e-06</me:pop>
        <me:pop ref="Ring2.log">1.73781e-07</me:pop>
        <me:pop ref="Altamine2">0</me:pop>
        <me:pop ref="Formaldehyde.log">0.0461677</me:pop>
      </me:population>
      <me:population time="0.00199526" logTime="-2.7">
        <me:pop ref="CH2oo.log">0.942226</me:pop>
        <me:pop ref="RC2.log">3.04154e-06</me:pop>
        <me:pop ref="Ring2.log">2.14333e-07</me:pop>
        <me:pop ref="Altamine2">0</me:pop>
        <me:pop ref="Formaldehyde.log">0.0577706</me:pop>
      </me:population>
      <me:population time="0.00251189" logTime="-2.6">
        <me:pop ref="CH2oo.log">0.927819</me:pop>
        <me:pop ref="RC2.log">2.99503e-06</me:pop>
        <me:pop ref="Ring2.log">2.64684e-07</me:pop>
        <me:pop ref="Altamine2">0</me:pop>
        <me:pop ref="Formaldehyde.log">0.0721773</me:pop>
      </me:population>
      <me:population time="0.00316228" logTime="-2.5">
        <me:pop ref="CH2oo.log">0.909995</me:pop>
        <me:pop ref="RC2.log">2.9375e-06</me:pop>
        <me:pop ref="Ring2.log">3.26979e-07</me:pop>
        <me:pop ref="Altamine2">0</me:pop>
        <me:pop ref="Formaldehyde.log">0.0900014</me:pop>
      </me:population>
      <me:population time="0.00398107" logTime="-2.4">
        <me:pop ref="CH2oo.log">0.888042</me:pop>
        <me:pop ref="RC2.log">2.86663e-06</me:pop>
        <me:pop ref="Ring2.log">4.03705e-07</me:pop>
        <me:pop ref="Altamine2">0</me:pop>
        <me:pop ref="Formaldehyde.log">0.111955</me:pop>
      </me:population>
      <me:population time="0.00501187" logTime="-2.3">
        <me:pop ref="CH2oo.log">0.861156</me:pop>
        <me:pop ref="RC2.log">2.77984e-06</me:pop>
        <me:pop ref="Ring2.log">4.97671e-07</me:pop>
        <me:pop ref="Altamine2">0</me:pop>
        <me:pop ref="Formaldehyde.log">0.13884</me:pop>
      </me:population>
      <me:population time="0.00630957" logTime="-2.2">
        <me:pop ref="CH2oo.log">0.828463</me:pop>
        <me:pop ref="RC2.log">2.67431e-06</me:pop>
        <me:pop ref="Ring2.log">6.11932e-07</me:pop>
        <me:pop ref="Altamine2">0</me:pop>
        <me:pop ref="Formaldehyde.log">0.171533</me:pop>
      </me:population>
      <me:population time="0.00794328" logTime="-2.1">
        <me:pop ref="CH2oo.log">0.789064</me:pop>
        <me:pop ref="RC2.log">2.54713e-06</me:pop>
        <me:pop ref="Ring2.log">7.49631e-07</me:pop>
        <me:pop ref="Altamine2">0</me:pop>
        <me:pop ref="Formaldehyde.log">0.210933</me:pop>
      </me:population>
      <me:population time="0.01" logTime="-2">
        <me:pop ref="CH2oo.log">0.742117</me:pop>
        <me:pop ref="RC2.log">2.39558e-06</me:pop>
        <me:pop ref="Ring2.log">9.13711e-07</me:pop>
        <me:pop ref="Altamine2">0</me:pop>
        <me:pop ref="Formaldehyde.log">0.25788</me:pop>
      </me:population>
      <me:population time="0.0125893" logTime="-1.9">
        <me:pop ref="CH2oo.log">0.686965</me:pop>
        <me:pop ref="RC2.log">2.21755e-06</me:pop>
        <me:pop ref="Ring2.log">1.10647e-06</me:pop>
        <me:pop ref="Altamine2">0</me:pop>
        <me:pop ref="Formaldehyde.log">0.313032</me:pop>
      </me:population>
      <me:population time="0.0158489" logTime="-1.8">
        <me:pop ref="CH2oo.log">0.623323</me:pop>
        <me:pop ref="RC2.log">2.01211e-06</me:pop>
        <me:pop ref="Ring2.log">1.32889e-06</me:pop>
        <me:pop ref="Altamine2">0</me:pop>
        <me:pop ref="Formaldehyde.log">0.376674</me:pop>
      </me:population>
      <me:population time="0.0199526" logTime="-1.7">
        <me:pop ref="CH2oo.log">0.551517</me:pop>
        <me:pop ref="RC2.log">1.78032e-06</me:pop>
        <me:pop ref="Ring2.log">1.57985e-06</me:pop>
        <me:pop ref="Altamine2">0</me:pop>
        <me:pop ref="Formaldehyde.log">0.448479</me:pop>
      </me:population>
      <me:population time="0.0251189" logTime="-1.6">
        <me:pop ref="CH2oo.log">0.472762</me:pop>
        <me:pop ref="RC2.log">1.52609e-06</me:pop>
        <me:pop ref="Ring2.log">1.8551e-06</me:pop>
        <me:pop ref="Altamine2">0</me:pop>
        <me:pop ref="Formaldehyde.log">0.527235</me:pop>
      </me:population>
      <me:population time="0.0316228" logTime="-1.5">
        <me:pop ref="CH2oo.log">0.389403</me:pop>
        <me:pop ref="RC2.log">1.25701e-06</me:pop>
        <me:pop ref="Ring2.log">2.14644e-06</me:pop>
        <me:pop ref="Altamine2">0</me:pop>
        <me:pop ref="Formaldehyde.log">0.610594</me:pop>
      </me:population>
      <me:population time="0.0398107" logTime="-1.4">
        <me:pop ref="CH2oo.log">0.305031</me:pop>
        <me:pop ref="RC2.log">9.8465e-07</me:pop>
        <me:pop ref="Ring2.log">2.44132e-06</me:pop>
        <me:pop ref="Altamine2">0</me:pop>
        <me:pop ref="Formaldehyde.log">0.694966</me:pop>
      </me:population>
      <me:population time="0.0501187" logTime="-1.3">
        <me:pop ref="CH2oo.log">0.224299</me:pop>
        <me:pop ref="RC2.log">7.24045e-07</me:pop>
        <me:pop ref="Ring2.log">2.72348e-06</me:pop>
        <me:pop ref="Altamine2">0</me:pop>
        <me:pop ref="Formaldehyde.log">0.775698</me:pop>
      </me:population>
      <me:population time="0.0630957" logTime="-1.2">
        <me:pop ref="CH2oo.log">0.152314</me:pop>
        <me:pop ref="RC2.log">4.91675e-07</me:pop>
        <me:pop ref="Ring2.log">2.97506e-06</me:pop>
        <me:pop ref="Altamine2">0</me:pop>
        <me:pop ref="Formaldehyde.log">0.847682</me:pop>
      </me:population>
      <me:population time="0.0794328" logTime="-1.1">
        <me:pop ref="CH2oo.log">0.0935688</me:pop>
        <me:pop ref="RC2.log">3.02043e-07</me:pop>
        <me:pop ref="Ring2.log">3.18037e-06</me:pop>
        <me:pop ref="Altamine2">0</me:pop>
        <me:pop ref="Formaldehyde.log">0.906428</me:pop>
      </me:population>
      <me:population time="0.1" logTime="-1">
        <me:pop ref="CH2oo.log">0.0506677</me:pop>
        <me:pop ref="RC2.log">1.63557e-07</me:pop>
        <me:pop ref="Ring2.log">3.33031e-06</me:pop>
        <me:pop ref="Altamine2">0</me:pop>
        <me:pop ref="Formaldehyde.log">0.949329</me:pop>
      </me:population>
      <me:population time="0.125893" logTime="-0.9">
        <me:pop ref="CH2oo.log">0.0234074</me:pop>
        <me:pop ref="RC2.log">7.55599e-08</me:pop>
        <me:pop ref="Ring2.log">3.42559e-06</me:pop>
        <me:pop ref="Altamine2">0</me:pop>
        <me:pop ref="Formaldehyde.log">0.976589</me:pop>
      </me:population>
      <me:population time="0.158489" logTime="-0.8">
        <me:pop ref="CH2oo.log">0.00885395</me:pop>
        <me:pop ref="RC2.log">2.85809e-08</me:pop>
        <me:pop ref="Ring2.log">3.47645e-06</me:pop>
        <me:pop ref="Altamine2">0</me:pop>
        <me:pop ref="Formaldehyde.log">0.991143</me:pop>
      </me:population>
      <me:population time="0.199526" logTime="-0.7">
        <me:pop ref="CH2oo.log">0.00260375</me:pop>
        <me:pop ref="RC2.log">8.40499e-09</me:pop>
        <me:pop ref="Ring2.log">3.4983e-06</me:pop>
        <me:pop ref="Altamine2">0</me:pop>
        <me:pop ref="Formaldehyde.log">0.997393</me:pop>
      </me:population>
      <me:population time="0.251189" logTime="-0.6">
        <me:pop ref="CH2oo.log">0.000557741</me:pop>
        <me:pop ref="RC2.log">1.80041e-09</me:pop>
        <me:pop ref="Ring2.log">3.50545e-06</me:pop>
        <me:pop ref="Altamine2">0</me:pop>
        <me:pop ref="Formaldehyde.log">0.999439</me:pop>
      </me:population>
      <me:population time="0.316228" logTime="-0.5">
        <me:pop ref="CH2oo.log">8.0168e-05</me:pop>
        <me:pop ref="RC2.log">2.58785e-10</me:pop>
        <me:pop ref="Ring2.log">3.50712e-06</me:pop>
        <me:pop ref="Altamine2">0</me:pop>
        <me:pop ref="Formaldehyde.log">0.999916</me:pop>
      </me:population>
      <me:population time="0.398107" logTime="-0.4">
        <me:pop ref="CH2oo.log">6.97338e-06</me:pop>
        <me:pop ref="RC2.log">2.25103e-11</me:pop>
        <me:pop ref="Ring2.log">3.50737e-06</me:pop>
        <me:pop ref="Altamine2">0</me:pop>
        <me:pop ref="Formaldehyde.log">0.99999</me:pop>
      </me:population>
      <me:population time="0.501187" logTime="-0.3">
        <me:pop ref="CH2oo.log">3.22314e-07</me:pop>
        <me:pop ref="RC2.log">1.04044e-12</me:pop>
        <me:pop ref="Ring2.log">3.50739e-06</me:pop>
        <me:pop ref="Altamine2">0</me:pop>
        <me:pop ref="Formaldehyde.log">0.999996</me:pop>
      </me:population>
      <me:population time="0.630957" logTime="-0.2">
        <me:pop ref="CH2oo.log">6.72061e-09</me:pop>
        <me:pop ref="RC2.log">2.16944e-14</me:pop>
        <me:pop ref="Ring2.log">3.5074e-06</me:pop>
        <me:pop ref="Altamine2">0</me:pop>
        <me:pop ref="Formaldehyde.log">0.999996</me:pop>
      </me:population>
      <me:population time="0.794328" logTime="-0.1">
        <me:pop ref="CH2oo.log">5.14419e-11</me:pop>
        <me:pop ref="RC2.log">1.66056e-16</me:pop>
        <me:pop ref="Ring2.log">3.5074e-06</me:pop>
        <me:pop ref="Altamine2">0</me:pop>
        <me:pop ref="Formaldehyde.log">0.999996</me:pop>
      </me:population>
      <me:population time="1" logTime="0">
        <me:pop ref="CH2oo.log">1.11511e-13</me:pop>
        <me:pop ref="RC2.log">3.5996e-19</me:pop>
        <me:pop ref="Ring2.log">3.5074e-06</me:pop>
        <me:pop ref="Altamine2">0</me:pop>
        <me:pop ref="Formaldehyde.log">0.999996</me:pop>
      </me:population>
      <me:population time="1.25893" logTime="0.1">
        <me:pop ref="CH2oo.log">4.93784e-17</me:pop>
        <me:pop ref="RC2.log">1.59395e-22</me:pop>
        <me:pop ref="Ring2.log">3.5074e-06</me:pop>
        <me:pop ref="Altamine2">0</me:pop>
        <me:pop ref="Formaldehyde.log">0.999996</me:pop>
      </me:population>
      <me:population time="1.58489" logTime="0.2">
        <me:pop ref="CH2oo.log">2.9606e-21</me:pop>
        <me:pop ref="RC2.log">9.55692e-27</me:pop>
        <me:pop ref="Ring2.log">3.5074e-06</me:pop>
        <me:pop ref="Altamine2">0</me:pop>
        <me:pop ref="Formaldehyde.log">0.999996</me:pop>
      </me:population>
      <me:population time="1.99526" logTime="0.3">
        <me:pop ref="CH2oo.log">1.43218e-26</me:pop>
        <me:pop ref="RC2.log">4.62314e-32</me:pop>
        <me:pop ref="Ring2.log">3.5074e-06</me:pop>
        <me:pop ref="Altamine2">0</me:pop>
        <me:pop ref="Formaldehyde.log">0.999996</me:pop>
      </me:population>
      <me:population time="2.51189" logTime="0.4">
        <me:pop ref="CH2oo.log">2.91293e-33</me:pop>
        <me:pop ref="RC2.log">9.40304e-39</me:pop>
        <me:pop ref="Ring2.log">3.5074e-06</me:pop>
        <me:pop ref="Altamine2">0</me:pop>
        <me:pop ref="Formaldehyde.log">0.999996</me:pop>
      </me:population>
      <me:population time="3.16228" logTime="0.5">
        <me:pop ref="CH2oo.log">3.08936e-40</me:pop>
        <me:pop ref="RC2.log">5.66143e-45</me:pop>
        <me:pop ref="Ring2.log">3.5074e-06</me:pop>
        <me:pop ref="Altamine2">0</me:pop>
        <me:pop ref="Formaldehyde.log">0.999996</me:pop>
      </me:population>
      <me:population time="3.98107" logTime="0.6">
        <me:pop ref="CH2oo.log">2.97971e-40</me:pop>
        <me:pop ref="RC2.log">5.62604e-45</me:pop>
        <me:pop ref="Ring2.log">3.5074e-06</me:pop>
        <me:pop ref="Altamine2">0</me:pop>
        <me:pop ref="Formaldehyde.log">0.999996</me:pop>
      </me:population>
      <me:population time="5.01187" logTime="0.7">
        <me:pop ref="CH2oo.log">2.97971e-40</me:pop>
        <me:pop ref="RC2.log">5.62604e-45</me:pop>
        <me:pop ref="Ring2.log">3.5074e-06</me:pop>
        <me:pop ref="Altamine2">0</me:pop>
        <me:pop ref="Formaldehyde.log">0.999996</me:pop>
      </me:population>
      <me:population time="6.30957" logTime="0.8">
        <me:pop ref="CH2oo.log">2.97971e-40</me:pop>
        <me:pop ref="RC2.log">5.62604e-45</me:pop>
        <me:pop ref="Ring2.log">3.5074e-06</me:pop>
        <me:pop ref="Altamine2">0</me:pop>
        <me:pop ref="Formaldehyde.log">0.999996</me:pop>
      </me:population>
      <me:population time="7.94328" logTime="0.9">
        <me:pop ref="CH2oo.log">2.97971e-40</me:pop>
        <me:pop ref="RC2.log">5.62604e-45</me:pop>
        <me:pop ref="Ring2.log">3.5074e-06</me:pop>
        <me:pop ref="Altamine2">0</me:pop>
        <me:pop ref="Formaldehyde.log">0.999996</me:pop>
      </me:population>
      <me:population time="10" logTime="1">
        <me:pop ref="CH2oo.log">2.97971e-40</me:pop>
        <me:pop ref="RC2.log">5.62604e-45</me:pop>
        <me:pop ref="Ring2.log">3.5074e-06</me:pop>
        <me:pop ref="Altamine2">0</me:pop>
        <me:pop ref="Formaldehyde.log">0.999996</me:pop>
      </me:population>
      <me:population time="12.5893" logTime="1.1">
        <me:pop ref="CH2oo.log">2.97971e-40</me:pop>
        <me:pop ref="RC2.log">5.62604e-45</me:pop>
        <me:pop ref="Ring2.log">3.5074e-06</me:pop>
        <me:pop ref="Altamine2">0</me:pop>
        <me:pop ref="Formaldehyde.log">0.999996</me:pop>
      </me:population>
      <me:population time="15.8489" logTime="1.2">
        <me:pop ref="CH2oo.log">2.97971e-40</me:pop>
        <me:pop ref="RC2.log">5.62604e-45</me:pop>
        <me:pop ref="Ring2.log">3.5074e-06</me:pop>
        <me:pop ref="Altamine2">0</me:pop>
        <me:pop ref="Formaldehyde.log">0.999996</me:pop>
      </me:population>
      <me:population time="19.9526" logTime="1.3">
        <me:pop ref="CH2oo.log">2.97971e-40</me:pop>
        <me:pop ref="RC2.log">5.62604e-45</me:pop>
        <me:pop ref="Ring2.log">3.5074e-06</me:pop>
        <me:pop ref="Altamine2">0</me:pop>
        <me:pop ref="Formaldehyde.log">0.999996</me:pop>
      </me:population>
      <me:population time="25.1189" logTime="1.4">
        <me:pop ref="CH2oo.log">2.97971e-40</me:pop>
        <me:pop ref="RC2.log">5.62604e-45</me:pop>
        <me:pop ref="Ring2.log">3.5074e-06</me:pop>
        <me:pop ref="Altamine2">0</me:pop>
        <me:pop ref="Formaldehyde.log">0.999996</me:pop>
      </me:population>
      <me:population time="31.6228" logTime="1.5">
        <me:pop ref="CH2oo.log">2.97971e-40</me:pop>
        <me:pop ref="RC2.log">5.62604e-45</me:pop>
        <me:pop ref="Ring2.log">3.5074e-06</me:pop>
        <me:pop ref="Altamine2">0</me:pop>
        <me:pop ref="Formaldehyde.log">0.999996</me:pop>
      </me:population>
      <me:population time="39.8107" logTime="1.6">
        <me:pop ref="CH2oo.log">2.97971e-40</me:pop>
        <me:pop ref="RC2.log">5.62604e-45</me:pop>
        <me:pop ref="Ring2.log">3.5074e-06</me:pop>
        <me:pop ref="Altamine2">0</me:pop>
        <me:pop ref="Formaldehyde.log">0.999996</me:pop>
      </me:population>
      <me:population time="50.1187" logTime="1.7">
        <me:pop ref="CH2oo.log">2.97971e-40</me:pop>
        <me:pop ref="RC2.log">5.62604e-45</me:pop>
        <me:pop ref="Ring2.log">3.5074e-06</me:pop>
        <me:pop ref="Altamine2">0</me:pop>
        <me:pop ref="Formaldehyde.log">0.999996</me:pop>
      </me:population>
      <me:population time="63.0957" logTime="1.8">
        <me:pop ref="CH2oo.log">2.97971e-40</me:pop>
        <me:pop ref="RC2.log">5.62604e-45</me:pop>
        <me:pop ref="Ring2.log">3.5074e-06</me:pop>
        <me:pop ref="Altamine2">0</me:pop>
        <me:pop ref="Formaldehyde.log">0.999996</me:pop>
      </me:population>
      <me:population time="79.4328" logTime="1.9">
        <me:pop ref="CH2oo.log">2.97971e-40</me:pop>
        <me:pop ref="RC2.log">5.62604e-45</me:pop>
        <me:pop ref="Ring2.log">3.5074e-06</me:pop>
        <me:pop ref="Altamine2">0</me:pop>
        <me:pop ref="Formaldehyde.log">0.999996</me:pop>
      </me:population>
      <me:population time="100" logTime="2">
        <me:pop ref="CH2oo.log">2.97971e-40</me:pop>
        <me:pop ref="RC2.log">5.62604e-45</me:pop>
        <me:pop ref="Ring2.log">3.5074e-06</me:pop>
        <me:pop ref="Altamine2">0</me:pop>
        <me:pop ref="Formaldehyde.log">0.999996</me:pop>
      </me:population>
      <me:population time="125.893" logTime="2.1">
        <me:pop ref="CH2oo.log">2.97971e-40</me:pop>
        <me:pop ref="RC2.log">5.62604e-45</me:pop>
        <me:pop ref="Ring2.log">3.5074e-06</me:pop>
        <me:pop ref="Altamine2">0</me:pop>
        <me:pop ref="Formaldehyde.log">0.999996</me:pop>
      </me:population>
      <me:population time="158.489" logTime="2.2">
        <me:pop ref="CH2oo.log">2.97971e-40</me:pop>
        <me:pop ref="RC2.log">5.62604e-45</me:pop>
        <me:pop ref="Ring2.log">3.5074e-06</me:pop>
        <me:pop ref="Altamine2">0</me:pop>
        <me:pop ref="Formaldehyde.log">0.999996</me:pop>
      </me:population>
      <me:population time="199.526" logTime="2.3">
        <me:pop ref="CH2oo.log">2.97971e-40</me:pop>
        <me:pop ref="RC2.log">5.62604e-45</me:pop>
        <me:pop ref="Ring2.log">3.5074e-06</me:pop>
        <me:pop ref="Altamine2">0</me:pop>
        <me:pop ref="Formaldehyde.log">0.999996</me:pop>
      </me:population>
      <me:population time="251.189" logTime="2.4">
        <me:pop ref="CH2oo.log">2.97971e-40</me:pop>
        <me:pop ref="RC2.log">5.62604e-45</me:pop>
        <me:pop ref="Ring2.log">3.5074e-06</me:pop>
        <me:pop ref="Altamine2">0</me:pop>
        <me:pop ref="Formaldehyde.log">0.999996</me:pop>
      </me:population>
      <me:population time="316.228" logTime="2.5">
        <me:pop ref="CH2oo.log">2.97971e-40</me:pop>
        <me:pop ref="RC2.log">5.62604e-45</me:pop>
        <me:pop ref="Ring2.log">3.5074e-06</me:pop>
        <me:pop ref="Altamine2">0</me:pop>
        <me:pop ref="Formaldehyde.log">0.999996</me:pop>
      </me:population>
      <me:population time="398.107" logTime="2.6">
        <me:pop ref="CH2oo.log">2.97971e-40</me:pop>
        <me:pop ref="RC2.log">5.62604e-45</me:pop>
        <me:pop ref="Ring2.log">3.5074e-06</me:pop>
        <me:pop ref="Altamine2">0</me:pop>
        <me:pop ref="Formaldehyde.log">0.999996</me:pop>
      </me:population>
      <me:population time="501.187" logTime="2.7">
        <me:pop ref="CH2oo.log">2.97971e-40</me:pop>
        <me:pop ref="RC2.log">5.62604e-45</me:pop>
        <me:pop ref="Ring2.log">3.5074e-06</me:pop>
        <me:pop ref="Altamine2">0</me:pop>
        <me:pop ref="Formaldehyde.log">0.999996</me:pop>
      </me:population>
      <me:population time="630.957" logTime="2.8">
        <me:pop ref="CH2oo.log">2.97971e-40</me:pop>
        <me:pop ref="RC2.log">5.62604e-45</me:pop>
        <me:pop ref="Ring2.log">3.5074e-06</me:pop>
        <me:pop ref="Altamine2">0</me:pop>
        <me:pop ref="Formaldehyde.log">0.999996</me:pop>
      </me:population>
      <me:population time="794.328" logTime="2.9">
        <me:pop ref="CH2oo.log">2.97971e-40</me:pop>
        <me:pop ref="RC2.log">5.62604e-45</me:pop>
        <me:pop ref="Ring2.log">3.5074e-06</me:pop>
        <me:pop ref="Altamine2">0</me:pop>
        <me:pop ref="Formaldehyde.log">0.999996</me:pop>
      </me:population>
      <me:population time="1000" logTime="3">
        <me:pop ref="CH2oo.log">2.97971e-40</me:pop>
        <me:pop ref="RC2.log">5.62604e-45</me:pop>
        <me:pop ref="Ring2.log">3.5074e-06</me:pop>
        <me:pop ref="Altamine2">0</me:pop>
        <me:pop ref="Formaldehyde.log">0.999996</me:pop>
      </me:population>
      <me:population time="1258.93" logTime="3.1">
        <me:pop ref="CH2oo.log">2.97971e-40</me:pop>
        <me:pop ref="RC2.log">5.62604e-45</me:pop>
        <me:pop ref="Ring2.log">3.5074e-06</me:pop>
        <me:pop ref="Altamine2">0</me:pop>
        <me:pop ref="Formaldehyde.log">0.999996</me:pop>
      </me:population>
      <me:population time="1584.89" logTime="3.2">
        <me:pop ref="CH2oo.log">2.97971e-40</me:pop>
        <me:pop ref="RC2.log">5.62604e-45</me:pop>
        <me:pop ref="Ring2.log">3.5074e-06</me:pop>
        <me:pop ref="Altamine2">0</me:pop>
        <me:pop ref="Formaldehyde.log">0.999996</me:pop>
      </me:population>
      <me:population time="1995.26" logTime="3.3">
        <me:pop ref="CH2oo.log">2.97971e-40</me:pop>
        <me:pop ref="RC2.log">5.62604e-45</me:pop>
        <me:pop ref="Ring2.log">3.5074e-06</me:pop>
        <me:pop ref="Altamine2">0</me:pop>
        <me:pop ref="Formaldehyde.log">0.999996</me:pop>
      </me:population>
      <me:population time="2511.89" logTime="3.4">
        <me:pop ref="CH2oo.log">2.97971e-40</me:pop>
        <me:pop ref="RC2.log">5.62604e-45</me:pop>
        <me:pop ref="Ring2.log">3.5074e-06</me:pop>
        <me:pop ref="Altamine2">0</me:pop>
        <me:pop ref="Formaldehyde.log">0.999996</me:pop>
      </me:population>
      <me:population time="3162.28" logTime="3.5">
        <me:pop ref="CH2oo.log">2.97971e-40</me:pop>
        <me:pop ref="RC2.log">5.62604e-45</me:pop>
        <me:pop ref="Ring2.log">3.5074e-06</me:pop>
        <me:pop ref="Altamine2">0</me:pop>
        <me:pop ref="Formaldehyde.log">0.999996</me:pop>
      </me:population>
      <me:population time="3981.07" logTime="3.6">
        <me:pop ref="CH2oo.log">2.97971e-40</me:pop>
        <me:pop ref="RC2.log">5.62604e-45</me:pop>
        <me:pop ref="Ring2.log">3.5074e-06</me:pop>
        <me:pop ref="Altamine2">0</me:pop>
        <me:pop ref="Formaldehyde.log">0.999996</me:pop>
      </me:population>
      <me:population time="5011.87" logTime="3.7">
        <me:pop ref="CH2oo.log">2.97971e-40</me:pop>
        <me:pop ref="RC2.log">5.62604e-45</me:pop>
        <me:pop ref="Ring2.log">3.5074e-06</me:pop>
        <me:pop ref="Altamine2">0</me:pop>
        <me:pop ref="Formaldehyde.log">0.999996</me:pop>
      </me:population>
      <me:population time="6309.57" logTime="3.8">
        <me:pop ref="CH2oo.log">2.97971e-40</me:pop>
        <me:pop ref="RC2.log">5.62604e-45</me:pop>
        <me:pop ref="Ring2.log">3.5074e-06</me:pop>
        <me:pop ref="Altamine2">0</me:pop>
        <me:pop ref="Formaldehyde.log">0.999996</me:pop>
      </me:population>
      <me:population time="7943.28" logTime="3.9">
        <me:pop ref="CH2oo.log">2.97971e-40</me:pop>
        <me:pop ref="RC2.log">5.62604e-45</me:pop>
        <me:pop ref="Ring2.log">3.5074e-06</me:pop>
        <me:pop ref="Altamine2">0</me:pop>
        <me:pop ref="Formaldehyde.log">0.999996</me:pop>
      </me:population>
      <me:population time="10000" logTime="4">
        <me:pop ref="CH2oo.log">2.97971e-40</me:pop>
        <me:pop ref="RC2.log">5.62604e-45</me:pop>
        <me:pop ref="Ring2.log">3.5074e-06</me:pop>
        <me:pop ref="Altamine2">0</me:pop>
        <me:pop ref="Formaldehyde.log">0.999996</me:pop>
      </me:population>
      <me:population time="12589.3" logTime="4.1">
        <me:pop ref="CH2oo.log">2.97971e-40</me:pop>
        <me:pop ref="RC2.log">5.62604e-45</me:pop>
        <me:pop ref="Ring2.log">3.5074e-06</me:pop>
        <me:pop ref="Altamine2">0</me:pop>
        <me:pop ref="Formaldehyde.log">0.999996</me:pop>
      </me:population>
      <me:population time="15848.9" logTime="4.2">
        <me:pop ref="CH2oo.log">2.97971e-40</me:pop>
        <me:pop ref="RC2.log">5.62604e-45</me:pop>
        <me:pop ref="Ring2.log">3.5074e-06</me:pop>
        <me:pop ref="Altamine2">0</me:pop>
        <me:pop ref="Formaldehyde.log">0.999996</me:pop>
      </me:population>
      <me:population time="19952.6" logTime="4.3">
        <me:pop ref="CH2oo.log">2.97971e-40</me:pop>
        <me:pop ref="RC2.log">5.62604e-45</me:pop>
        <me:pop ref="Ring2.log">3.5074e-06</me:pop>
        <me:pop ref="Altamine2">0</me:pop>
        <me:pop ref="Formaldehyde.log">0.999996</me:pop>
      </me:population>
      <me:population time="25118.9" logTime="4.4">
        <me:pop ref="CH2oo.log">2.97971e-40</me:pop>
        <me:pop ref="RC2.log">5.62604e-45</me:pop>
        <me:pop ref="Ring2.log">3.5074e-06</me:pop>
        <me:pop ref="Altamine2">0</me:pop>
        <me:pop ref="Formaldehyde.log">0.999996</me:pop>
      </me:population>
      <me:population time="31622.8" logTime="4.5">
        <me:pop ref="CH2oo.log">2.97971e-40</me:pop>
        <me:pop ref="RC2.log">5.62604e-45</me:pop>
        <me:pop ref="Ring2.log">3.5074e-06</me:pop>
        <me:pop ref="Altamine2">0</me:pop>
        <me:pop ref="Formaldehyde.log">0.999996</me:pop>
      </me:population>
      <me:population time="39810.7" logTime="4.6">
        <me:pop ref="CH2oo.log">2.97971e-40</me:pop>
        <me:pop ref="RC2.log">5.62604e-45</me:pop>
        <me:pop ref="Ring2.log">3.5074e-06</me:pop>
        <me:pop ref="Altamine2">0</me:pop>
        <me:pop ref="Formaldehyde.log">0.999996</me:pop>
      </me:population>
      <me:population time="50118.7" logTime="4.7">
        <me:pop ref="CH2oo.log">2.97971e-40</me:pop>
        <me:pop ref="RC2.log">5.62604e-45</me:pop>
        <me:pop ref="Ring2.log">3.5074e-06</me:pop>
        <me:pop ref="Altamine2">0</me:pop>
        <me:pop ref="Formaldehyde.log">0.999996</me:pop>
      </me:population>
      <me:population time="63095.7" logTime="4.8">
        <me:pop ref="CH2oo.log">2.97971e-40</me:pop>
        <me:pop ref="RC2.log">5.62603e-45</me:pop>
        <me:pop ref="Ring2.log">3.5074e-06</me:pop>
        <me:pop ref="Altamine2">0</me:pop>
        <me:pop ref="Formaldehyde.log">0.999996</me:pop>
      </me:population>
      <me:population time="79432.8" logTime="4.9">
        <me:pop ref="CH2oo.log">2.97971e-40</me:pop>
        <me:pop ref="RC2.log">5.62603e-45</me:pop>
        <me:pop ref="Ring2.log">3.5074e-06</me:pop>
        <me:pop ref="Altamine2">0</me:pop>
        <me:pop ref="Formaldehyde.log">0.999996</me:pop>
      </me:population>
      <me:population time="100000" logTime="5">
        <me:pop ref="CH2oo.log">2.97971e-40</me:pop>
        <me:pop ref="RC2.log">5.62603e-45</me:pop>
        <me:pop ref="Ring2.log">3.50739e-06</me:pop>
        <me:pop ref="Altamine2">0</me:pop>
        <me:pop ref="Formaldehyde.log">0.999996</me:pop>
      </me:population>
    </me:populationList>
    <me:rateList T="273" conc="3.2542e+17" bathGas="N2" units="s-1">
      <me:firstOrderLoss ref="CH2oo.log">-31.182</me:firstOrderLoss>
      <me:firstOrderLoss ref="RC2.log">-707666</me:firstOrderLoss>
      <me:firstOrderLoss ref="Ring2.log">-2.52706e-12</me:firstOrderLoss>
      <me:firstOrderRate fromRef="CH2oo.log" toRef="RC2.log" reactionType="isomerization">2.28427</me:firstOrderRate>
      <me:firstOrderRate fromRef="CH2oo.log" toRef="Ring2.log" reactionType="isomerization">8.1521e-05</me:firstOrderRate>
      <me:firstOrderRate fromRef="RC2.log" toRef="CH2oo.log" reactionType="isomerization">420495</me:firstOrderRate>
      <me:firstOrderRate fromRef="RC2.log" toRef="Ring2.log" reactionType="isomerization">7.15206</me:firstOrderRate>
      <me:firstOrderRate fromRef="Ring2.log" toRef="CH2oo.log" reactionType="isomerization">1.97457e-33</me:firstOrderRate>
      <me:firstOrderRate fromRef="Ring2.log" toRef="RC2.log" reactionType="isomerization">9.4107e-34</me:firstOrderRate>
      <me:firstOrderRate fromRef="CH2oo.log" toRef="Altamine2" reactionType="irreversible">0</me:firstOrderRate>
      <me:firstOrderRate fromRef="RC2.log" toRef="Altamine2" reactionType="irreversible">0</me:firstOrderRate>
      <me:firstOrderRate fromRef="Ring2.log" toRef="Altamine2" reactionType="irreversible">0</me:firstOrderRate>
      <me:firstOrderRate fromRef="CH2oo.log" toRef="Formaldehyde.log+IsoC2.log" reactionType="irreversible">28.9481</me:firstOrderRate>
      <me:firstOrderRate fromRef="RC2.log" toRef="Formaldehyde.log+IsoC2.log" reactionType="irreversible">288496</me:firstOrderRate>
      <me:firstOrderRate fromRef="Ring2.log" toRef="Formaldehyde.log+IsoC2.log" reactionType="irreversible">2.52706e-12</me:firstOrderRate>
    </me:rateList>
    <me:eigenvalueList number="772" selection="12">
      <me:eigenvalue>-3.73205e+07</me:eigenvalue>
      <me:eigenvalue>-3.35231e+07</me:eigenvalue>
      <me:eigenvalue>-2.99737e+07</me:eigenvalue>
      <me:eigenvalue>-2.67621e+07</me:eigenvalue>
      <me:eigenvalue>-2.63117e+07</me:eigenvalue>
      <me:eigenvalue>-2.40082e+07</me:eigenvalue>
      <me:eigenvalue>-2.1805e+07</me:eigenvalue>
      <me:eigenvalue>-1.96129e+07</me:eigenvalue>
      <me:eigenvalue>-1.573e+07</me:eigenvalue>
      <me:eigenvalue>-1.1977e+06</me:eigenvalue>
      <me:eigenvalue>-25.9184</me:eigenvalue>
      <me:eigenvalue>-2.5437e-10</me:eigenvalue>
    </me:eigenvalueList>
    <me:populationList T="296" conc="3.26233e+17">
      <me:population time="1e-10" logTime="-10">
        <me:pop ref="CH2oo.log">1</me:pop>
        <me:pop ref="RC2.log">9.97599e-08</me:pop>
        <me:pop ref="Ring2.log">2.07142e-09</me:pop>
        <me:pop ref="Altamine2">0</me:pop>
        <me:pop ref="Formaldehyde.log">3.48757e-10</me:pop>
      </me:population>
      <me:population time="1.25893e-10" logTime="-9.9">
        <me:pop ref="CH2oo.log">1</me:pop>
        <me:pop ref="RC2.log">1.00534e-07</me:pop>
        <me:pop ref="Ring2.log">2.5158e-09</me:pop>
        <me:pop ref="Altamine2">0</me:pop>
        <me:pop ref="Formaldehyde.log">5.37508e-10</me:pop>
      </me:population>
      <me:population time="1.58489e-10" logTime="-9.8">
        <me:pop ref="CH2oo.log">1</me:pop>
        <me:pop ref="RC2.log">1.01256e-07</me:pop>
        <me:pop ref="Ring2.log">3.02927e-09</me:pop>
        <me:pop ref="Altamine2">0</me:pop>
        <me:pop ref="Formaldehyde.log">8.22338e-10</me:pop>
      </me:population>
      <me:population time="1.99526e-10" logTime="-9.7">
        <me:pop ref="CH2oo.log">1</me:pop>
        <me:pop ref="RC2.log">1.01894e-07</me:pop>
        <me:pop ref="Ring2.log">3.61045e-09</me:pop>
        <me:pop ref="Altamine2">0</me:pop>
        <me:pop ref="Formaldehyde.log">1.2475e-09</me:pop>
      </me:population>
      <me:population time="2.51189e-10" logTime="-9.6">
        <me:pop ref="CH2oo.log">1</me:pop>
        <me:pop ref="RC2.log">1.02436e-07</me:pop>
        <me:pop ref="Ring2.log">4.252e-09</me:pop>
        <me:pop ref="Altamine2">0</me:pop>
        <me:pop ref="Formaldehyde.log">1.87427e-09</me:pop>
      </me:population>
      <me:population time="3.16228e-10" logTime="-9.5">
        <me:pop ref="CH2oo.log">1</me:pop>
        <me:pop ref="RC2.log">1.02893e-07</me:pop>
        <me:pop ref="Ring2.log">4.93905e-09</me:pop>
        <me:pop ref="Altamine2">0</me:pop>
        <me:pop ref="Formaldehyde.log">2.7853e-09</me:pop>
      </me:population>
      <me:population time="3.98107e-10" logTime="-9.4">
        <me:pop ref="CH2oo.log">1</me:pop>
        <me:pop ref="RC2.log">1.03303e-07</me:pop>
        <me:pop ref="Ring2.log">5.64859e-09</me:pop>
        <me:pop ref="Altamine2">0</me:pop>
        <me:pop ref="Formaldehyde.log">4.08893e-09</me:pop>
      </me:population>
      <me:population time="5.01187e-10" logTime="-9.3">
        <me:pop ref="CH2oo.log">1</me:pop>
        <me:pop ref="RC2.log">1.03717e-07</me:pop>
        <me:pop ref="Ring2.log">6.35034e-09</me:pop>
        <me:pop ref="Altamine2">0</me:pop>
        <me:pop ref="Formaldehyde.log">5.92293e-09</me:pop>
      </me:population>
      <me:population time="6.30957e-10" logTime="-9.2">
        <me:pop ref="CH2oo.log">1</me:pop>
        <me:pop ref="RC2.log">1.04186e-07</me:pop>
        <me:pop ref="Ring2.log">7.00979e-09</me:pop>
        <me:pop ref="Altamine2">0</me:pop>
        <me:pop ref="Formaldehyde.log">8.45738e-09</me:pop>
      </me:population>
      <me:population time="7.94328e-10" logTime="-9.1">
        <me:pop ref="CH2oo.log">1</me:pop>
        <me:pop ref="RC2.log">1.04752e-07</me:pop>
        <me:pop ref="Ring2.log">7.59341e-09</me:pop>
        <me:pop ref="Altamine2">0</me:pop>
        <me:pop ref="Formaldehyde.log">1.18968e-08</me:pop>
      </me:population>
      <me:population time="1e-09" logTime="-9">
        <me:pop ref="CH2oo.log">1</me:pop>
        <me:pop ref="RC2.log">1.05449e-07</me:pop>
        <me:pop ref="Ring2.log">8.07524e-09</me:pop>
        <me:pop ref="Altamine2">0</me:pop>
        <me:pop ref="Formaldehyde.log">1.6483e-08</me:pop>
      </me:population>
      <me:population time="1.25893e-09" logTime="-8.9">
        <me:pop ref="CH2oo.log">1</me:pop>
        <me:pop ref="RC2.log">1.06309e-07</me:pop>
        <me:pop ref="Ring2.log">8.44289e-09</me:pop>
        <me:pop ref="Altamine2">0</me:pop>
        <me:pop ref="Formaldehyde.log">2.25006e-08</me:pop>
      </me:population>
      <me:population time="1.58489e-09" logTime="-8.8">
        <me:pop ref="CH2oo.log">1</me:pop>
        <me:pop ref="RC2.log">1.07365e-07</me:pop>
        <me:pop ref="Ring2.log">8.70066e-09</me:pop>
        <me:pop ref="Altamine2">0</me:pop>
        <me:pop ref="Formaldehyde.log">3.02889e-08</me:pop>
      </me:population>
      <me:population time="1.99526e-09" logTime="-8.7">
        <me:pop ref="CH2oo.log">1</me:pop>
        <me:pop ref="RC2.log">1.08656e-07</me:pop>
        <me:pop ref="Ring2.log">8.86757e-09</me:pop>
        <me:pop ref="Altamine2">0</me:pop>
        <me:pop ref="Formaldehyde.log">4.02626e-08</me:pop>
      </me:population>
      <me:population time="2.51189e-09" logTime="-8.6">
        <me:pop ref="CH2oo.log">1</me:pop>
        <me:pop ref="RC2.log">1.10225e-07</me:pop>
        <me:pop ref="Ring2.log">8.97078e-09</me:pop>
        <me:pop ref="Altamine2">0</me:pop>
        <me:pop ref="Formaldehyde.log">5.29422e-08</me:pop>
      </me:population>
      <me:population time="3.16228e-09" logTime="-8.5">
        <me:pop ref="CH2oo.log">1</me:pop>
        <me:pop ref="RC2.log">1.1212e-07</me:pop>
        <me:pop ref="Ring2.log">9.03702e-09</me:pop>
        <me:pop ref="Altamine2">0</me:pop>
        <me:pop ref="Formaldehyde.log">6.89927e-08</me:pop>
      </me:population>
      <me:population time="3.98107e-09" logTime="-8.4">
        <me:pop ref="CH2oo.log">1</me:pop>
        <me:pop ref="RC2.log">1.14397e-07</me:pop>
        <me:pop ref="Ring2.log">9.08624e-09</me:pop>
        <me:pop ref="Altamine2">0</me:pop>
        <me:pop ref="Formaldehyde.log">8.92676e-08</me:pop>
      </me:population>
      <me:population time="5.01187e-09" logTime="-8.3">
        <me:pop ref="CH2oo.log">1</me:pop>
        <me:pop ref="RC2.log">1.17114e-07</me:pop>
        <me:pop ref="Ring2.log">9.12978e-09</me:pop>
        <me:pop ref="Altamine2">0</me:pop>
        <me:pop ref="Formaldehyde.log">1.14858e-07</me:pop>
      </me:population>
      <me:population time="6.30957e-09" logTime="-8.2">
        <me:pop ref="CH2oo.log">1</me:pop>
        <me:pop ref="RC2.log">1.20341e-07</me:pop>
        <me:pop ref="Ring2.log">9.17236e-09</me:pop>
        <me:pop ref="Altamine2">0</me:pop>
        <me:pop ref="Formaldehyde.log">1.47152e-07</me:pop>
      </me:population>
      <me:population time="7.94328e-09" logTime="-8.1">
        <me:pop ref="CH2oo.log">1</me:pop>
        <me:pop ref="RC2.log">1.2416e-07</me:pop>
        <me:pop ref="Ring2.log">9.21509e-09</me:pop>
        <me:pop ref="Altamine2">0</me:pop>
        <me:pop ref="Formaldehyde.log">1.87905e-07</me:pop>
      </me:population>
      <me:population time="1e-08" logTime="-8">
        <me:pop ref="CH2oo.log">1</me:pop>
        <me:pop ref="RC2.log">1.28673e-07</me:pop>
        <me:pop ref="Ring2.log">9.25768e-09</me:pop>
        <me:pop ref="Altamine2">0</me:pop>
        <me:pop ref="Formaldehyde.log">2.39331e-07</me:pop>
      </me:population>
      <me:population time="1.25893e-08" logTime="-7.9">
        <me:pop ref="CH2oo.log">1</me:pop>
        <me:pop ref="RC2.log">1.34008e-07</me:pop>
        <me:pop ref="Ring2.log">9.29945e-09</me:pop>
        <me:pop ref="Altamine2">0</me:pop>
        <me:pop ref="Formaldehyde.log">3.04224e-07</me:pop>
      </me:population>
      <me:population time="1.58489e-08" logTime="-7.8">
        <me:pop ref="CH2oo.log">0.999999</me:pop>
        <me:pop ref="RC2.log">1.40328e-07</me:pop>
        <me:pop ref="Ring2.log">9.3397e-09</me:pop>
        <me:pop ref="Altamine2">0</me:pop>
        <me:pop ref="Formaldehyde.log">3.86103e-07</me:pop>
      </me:population>
      <me:population time="1.99526e-08" logTime="-7.7">
        <me:pop ref="CH2oo.log">0.999999</me:pop>
        <me:pop ref="RC2.log">1.47833e-07</me:pop>
        <me:pop ref="Ring2.log">9.37784e-09</me:pop>
        <me:pop ref="Altamine2">0</me:pop>
        <me:pop ref="Formaldehyde.log">4.89402e-07</me:pop>
      </me:population>
      <me:population time="2.51189e-08" logTime="-7.6">
        <me:pop ref="CH2oo.log">0.999999</me:pop>
        <me:pop ref="RC2.log">1.56763e-07</me:pop>
        <me:pop ref="Ring2.log">9.41332e-09</me:pop>
        <me:pop ref="Altamine2">0</me:pop>
        <me:pop ref="Formaldehyde.log">6.19702e-07</me:pop>
      </me:population>
      <me:population time="3.16228e-08" logTime="-7.5">
        <me:pop ref="CH2oo.log">0.999999</me:pop>
        <me:pop ref="RC2.log">1.67413e-07</me:pop>
        <me:pop ref="Ring2.log">9.44558e-09</me:pop>
        <me:pop ref="Altamine2">0</me:pop>
        <me:pop ref="Formaldehyde.log">7.84033e-07</me:pop>
      </me:population>
      <me:population time="3.98107e-08" logTime="-7.4">
        <me:pop ref="CH2oo.log">0.999999</me:pop>
        <me:pop ref="RC2.log">1.80141e-07</me:pop>
        <me:pop ref="Ring2.log">9.47426e-09</me:pop>
        <me:pop ref="Altamine2">0</me:pop>
        <me:pop ref="Formaldehyde.log">9.91242e-07</me:pop>
      </me:population>
      <me:population time="5.01187e-08" logTime="-7.3">
        <me:pop ref="CH2oo.log">0.999999</me:pop>
        <me:pop ref="RC2.log">1.95396e-07</me:pop>
        <me:pop ref="Ring2.log">9.49933e-09</me:pop>
        <me:pop ref="Altamine2">0</me:pop>
        <me:pop ref="Formaldehyde.log">1.25246e-06</me:pop>
      </me:population>
      <me:population time="6.30957e-08" logTime="-7.2">
        <me:pop ref="CH2oo.log">0.999998</me:pop>
        <me:pop ref="RC2.log">2.13731e-07</me:pop>
        <me:pop ref="Ring2.log">9.52118e-09</me:pop>
        <me:pop ref="Altamine2">0</me:pop>
        <me:pop ref="Formaldehyde.log">1.58171e-06</me:pop>
      </me:population>
      <me:population time="7.94328e-08" logTime="-7.1">
        <me:pop ref="CH2oo.log">0.999998</me:pop>
        <me:pop ref="RC2.log">2.35829e-07</me:pop>
        <me:pop ref="Ring2.log">9.54056e-09</me:pop>
        <me:pop ref="Altamine2">0</me:pop>
        <me:pop ref="Formaldehyde.log">1.99664e-06</me:pop>
      </me:population>
      <me:population time="1e-07" logTime="-7">
        <me:pop ref="CH2oo.log">0.999997</me:pop>
        <me:pop ref="RC2.log">2.62508e-07</me:pop>
        <me:pop ref="Ring2.log">9.55835e-09</me:pop>
        <me:pop ref="Altamine2">0</me:pop>
        <me:pop ref="Formaldehyde.log">2.51947e-06</me:pop>
      </me:population>
      <me:population time="1.25893e-07" logTime="-6.9">
        <me:pop ref="CH2oo.log">0.999997</me:pop>
        <me:pop ref="RC2.log">2.94725e-07</me:pop>
        <me:pop ref="Ring2.log">9.57558e-09</me:pop>
        <me:pop ref="Altamine2">0</me:pop>
        <me:pop ref="Formaldehyde.log">3.17823e-06</me:pop>
      </me:population>
      <me:population time="1.58489e-07" logTime="-6.8">
        <me:pop ref="CH2oo.log">0.999996</me:pop>
        <me:pop ref="RC2.log">3.33549e-07</me:pop>
        <me:pop ref="Ring2.log">9.59338e-09</me:pop>
        <me:pop ref="Altamine2">0</me:pop>
        <me:pop ref="Formaldehyde.log">4.00824e-06</me:pop>
      </me:population>
      <me:population time="1.99526e-07" logTime="-6.7">
        <me:pop ref="CH2oo.log">0.999995</me:pop>
        <me:pop ref="RC2.log">3.80096e-07</me:pop>
        <me:pop ref="Ring2.log">9.61292e-09</me:pop>
        <me:pop ref="Altamine2">0</me:pop>
        <me:pop ref="Formaldehyde.log">5.05407e-06</me:pop>
      </me:population>
      <me:population time="2.51189e-07" logTime="-6.6">
        <me:pop ref="CH2oo.log">0.999993</me:pop>
        <me:pop ref="RC2.log">4.35414e-07</me:pop>
        <me:pop ref="Ring2.log">9.63532e-09</me:pop>
        <me:pop ref="Altamine2">0</me:pop>
        <me:pop ref="Formaldehyde.log">6.37195e-06</me:pop>
      </me:population>
      <me:population time="3.16228e-07" logTime="-6.5">
        <me:pop ref="CH2oo.log">0.999991</me:pop>
        <me:pop ref="RC2.log">5.0031e-07</me:pop>
        <me:pop ref="Ring2.log">9.66147e-09</me:pop>
        <me:pop ref="Altamine2">0</me:pop>
        <me:pop ref="Formaldehyde.log">8.03287e-06</me:pop>
      </me:population>
      <me:population time="3.98107e-07" logTime="-6.4">
        <me:pop ref="CH2oo.log">0.999989</me:pop>
        <me:pop ref="RC2.log">5.75125e-07</me:pop>
        <me:pop ref="Ring2.log">9.69194e-09</me:pop>
        <me:pop ref="Altamine2">0</me:pop>
        <me:pop ref="Formaldehyde.log">1.01265e-05</me:pop>
      </me:population>
      <me:population time="5.01187e-07" logTime="-6.3">
        <me:pop ref="CH2oo.log">0.999987</me:pop>
        <me:pop ref="RC2.log">6.59452e-07</me:pop>
        <me:pop ref="Ring2.log">9.72696e-09</me:pop>
        <me:pop ref="Altamine2">0</me:pop>
        <me:pop ref="Formaldehyde.log">1.27659e-05</me:pop>
      </me:population>
      <me:population time="6.30957e-07" logTime="-6.2">
        <me:pop ref="CH2oo.log">0.999983</me:pop>
        <me:pop ref="RC2.log">7.51829e-07</me:pop>
        <me:pop ref="Ring2.log">9.76642e-09</me:pop>
        <me:pop ref="Altamine2">0</me:pop>
        <me:pop ref="Formaldehyde.log">1.6094e-05</me:pop>
      </me:population>
      <me:population time="7.94328e-07" logTime="-6.1">
        <me:pop ref="CH2oo.log">0.999979</me:pop>
        <me:pop ref="RC2.log">8.49457e-07</me:pop>
        <me:pop ref="Ring2.log">9.80983e-09</me:pop>
        <me:pop ref="Altamine2">0</me:pop>
        <me:pop ref="Formaldehyde.log">2.0291e-05</me:pop>
      </me:population>
      <me:population time="1e-06" logTime="-6">
        <me:pop ref="CH2oo.log">0.999973</me:pop>
        <me:pop ref="RC2.log">9.48084e-07</me:pop>
        <me:pop ref="Ring2.log">9.85633e-09</me:pop>
        <me:pop ref="Altamine2">0</me:pop>
        <me:pop ref="Formaldehyde.log">2.55839e-05</me:pop>
      </me:population>
      <me:population time="1.25893e-06" logTime="-5.9">
        <me:pop ref="CH2oo.log">0.999967</me:pop>
        <me:pop ref="RC2.log">1.04223e-06</me:pop>
        <me:pop ref="Ring2.log">9.90479e-09</me:pop>
        <me:pop ref="Altamine2">0</me:pop>
        <me:pop ref="Formaldehyde.log">3.22587e-05</me:pop>
      </me:population>
      <me:population time="1.58489e-06" logTime="-5.8">
        <me:pop ref="CH2oo.log">0.999958</me:pop>
        <me:pop ref="RC2.log">1.12592e-06</me:pop>
        <me:pop ref="Ring2.log">9.95411e-09</me:pop>
        <me:pop ref="Altamine2">0</me:pop>
        <me:pop ref="Formaldehyde.log">4.0675e-05</me:pop>
      </me:population>
      <me:population time="1.99526e-06" logTime="-5.7">
        <me:pop ref="CH2oo.log">0.999948</me:pop>
        <me:pop ref="RC2.log">1.19396e-06</me:pop>
        <me:pop ref="Ring2.log">1.00037e-08</me:pop>
        <me:pop ref="Altamine2">0</me:pop>
        <me:pop ref="Formaldehyde.log">5.12846e-05</me:pop>
      </me:population>
      <me:population time="2.51189e-06" logTime="-5.6">
        <me:pop ref="CH2oo.log">0.999934</me:pop>
        <me:pop ref="RC2.log">1.2434e-06</me:pop>
        <me:pop ref="Ring2.log">1.00539e-08</me:pop>
        <me:pop ref="Altamine2">0</me:pop>
        <me:pop ref="Formaldehyde.log">6.4655e-05</me:pop>
      </me:population>
      <me:population time="3.16228e-06" logTime="-5.5">
        <me:pop ref="CH2oo.log">0.999917</me:pop>
        <me:pop ref="RC2.log">1.27463e-06</me:pop>
        <me:pop ref="Ring2.log">1.01068e-08</me:pop>
        <me:pop ref="Altamine2">0</me:pop>
        <me:pop ref="Formaldehyde.log">8.14989e-05</me:pop>
      </me:population>
      <me:population time="3.98107e-06" logTime="-5.4">
        <me:pop ref="CH2oo.log">0.999896</me:pop>
        <me:pop ref="RC2.log">1.29116e-06</me:pop>
        <me:pop ref="Ring2.log">1.01657e-08</me:pop>
        <me:pop ref="Altamine2">0</me:pop>
        <me:pop ref="Formaldehyde.log">0.000102712</me:pop>
      </me:population>
      <me:population time="5.01187e-06" logTime="-5.3">
        <me:pop ref="CH2oo.log">0.999869</me:pop>
        <me:pop ref="RC2.log">1.29817e-06</me:pop>
        <me:pop ref="Ring2.log">1.02351e-08</me:pop>
        <me:pop ref="Altamine2">0</me:pop>
        <me:pop ref="Formaldehyde.log">0.000129423</me:pop>
      </me:population>
      <me:population time="6.30957e-06" logTime="-5.2">
        <me:pop ref="CH2oo.log">0.999836</me:pop>
        <me:pop ref="RC2.log">1.30041e-06</me:pop>
        <me:pop ref="Ring2.log">1.03204e-08</me:pop>
        <me:pop ref="Altamine2">0</me:pop>
        <me:pop ref="Formaldehyde.log">0.000163052</me:pop>
      </me:population>
      <me:population time="7.94328e-06" logTime="-5.1">
        <me:pop ref="CH2oo.log">0.999793</me:pop>
        <me:pop ref="RC2.log">1.30088e-06</me:pop>
        <me:pop ref="Ring2.log">1.0427e-08</me:pop>
        <me:pop ref="Altamine2">0</me:pop>
        <me:pop ref="Formaldehyde.log">0.000205387</me:pop>
      </me:population>
      <me:population time="1e-05" logTime="-5">
        <me:pop ref="CH2oo.log">0.99974</me:pop>
        <me:pop ref="RC2.log">1.30089e-06</me:pop>
        <me:pop ref="Ring2.log">1.05609e-08</me:pop>
        <me:pop ref="Altamine2">0</me:pop>
        <me:pop ref="Formaldehyde.log">0.000258681</me:pop>
      </me:population>
      <me:population time="1.25893e-05" logTime="-4.9">
        <me:pop ref="CH2oo.log">0.999673</me:pop>
        <me:pop ref="RC2.log">1.30081e-06</me:pop>
        <me:pop ref="Ring2.log">1.07295e-08</me:pop>
        <me:pop ref="Altamine2">0</me:pop>
        <me:pop ref="Formaldehyde.log">0.000325771</me:pop>
      </me:population>
      <me:population time="1.58489e-05" logTime="-4.8">
        <me:pop ref="CH2oo.log">0.999588</me:pop>
        <me:pop ref="RC2.log">1.3007e-06</me:pop>
        <me:pop ref="Ring2.log">1.09418e-08</me:pop>
        <me:pop ref="Altamine2">0</me:pop>
        <me:pop ref="Formaldehyde.log">0.000410225</me:pop>
      </me:population>
      <me:population time="1.99526e-05" logTime="-4.7">
        <me:pop ref="CH2oo.log">0.999482</me:pop>
        <me:pop ref="RC2.log">1.30056e-06</me:pop>
        <me:pop ref="Ring2.log">1.12089e-08</me:pop>
        <me:pop ref="Altamine2">0</me:pop>
        <me:pop ref="Formaldehyde.log">0.000516537</me:pop>
      </me:population>
      <me:population time="2.51189e-05" logTime="-4.6">
        <me:pop ref="CH2oo.log">0.999348</me:pop>
        <me:pop ref="RC2.log">1.30038e-06</me:pop>
        <me:pop ref="Ring2.log">1.15452e-08</me:pop>
        <me:pop ref="Altamine2">0</me:pop>
        <me:pop ref="Formaldehyde.log">0.000650359</me:pop>
      </me:population>
      <me:population time="3.16228e-05" logTime="-4.5">
        <me:pop ref="CH2oo.log">0.99918</me:pop>
        <me:pop ref="RC2.log">1.30017e-06</me:pop>
        <me:pop ref="Ring2.log">1.19685e-08</me:pop>
        <me:pop ref="Altamine2">0</me:pop>
        <me:pop ref="Formaldehyde.log">0.000818806</me:pop>
      </me:population>
      <me:population time="3.98107e-05" logTime="-4.4">
        <me:pop ref="CH2oo.log">0.998968</me:pop>
        <me:pop ref="RC2.log">1.29989e-06</me:pop>
        <me:pop ref="Ring2.log">1.25013e-08</me:pop>
        <me:pop ref="Altamine2">0</me:pop>
        <me:pop ref="Formaldehyde.log">0.00103083</me:pop>
      </me:population>
      <me:population time="5.01187e-05" logTime="-4.3">
        <me:pop ref="CH2oo.log">0.998701</me:pop>
        <me:pop ref="RC2.log">1.29954e-06</me:pop>
        <me:pop ref="Ring2.log">1.31719e-08</me:pop>
        <me:pop ref="Altamine2">0</me:pop>
        <me:pop ref="Formaldehyde.log">0.00129768</me:pop>
      </me:population>
      <me:population time="6.30957e-05" logTime="-4.2">
        <me:pop ref="CH2oo.log">0.998365</me:pop>
        <me:pop ref="RC2.log">1.29911e-06</me:pop>
        <me:pop ref="Ring2.log">1.40158e-08</me:pop>
        <me:pop ref="Altamine2">0</me:pop>
        <me:pop ref="Formaldehyde.log">0.00163353</me:pop>
      </me:population>
      <me:population time="7.94328e-05" logTime="-4.1">
        <me:pop ref="CH2oo.log">0.997943</me:pop>
        <me:pop ref="RC2.log">1.29856e-06</me:pop>
        <me:pop ref="Ring2.log">1.50779e-08</me:pop>
        <me:pop ref="Altamine2">0</me:pop>
        <me:pop ref="Formaldehyde.log">0.00205618</me:pop>
      </me:population>
      <me:population time="0.0001" logTime="-4">
        <me:pop ref="CH2oo.log">0.997411</me:pop>
        <me:pop ref="RC2.log">1.29786e-06</me:pop>
        <me:pop ref="Ring2.log">1.64144e-08</me:pop>
        <me:pop ref="Altamine2">0</me:pop>
        <me:pop ref="Formaldehyde.log">0.00258801</me:pop>
      </me:population>
      <me:population time="0.000125893" logTime="-3.9">
        <me:pop ref="CH2oo.log">0.996742</me:pop>
        <me:pop ref="RC2.log">1.29699e-06</me:pop>
        <me:pop ref="Ring2.log">1.80959e-08</me:pop>
        <me:pop ref="Altamine2">0</me:pop>
        <me:pop ref="Formaldehyde.log">0.00325714</me:pop>
      </me:population>
      <me:population time="0.000158489" logTime="-3.8">
        <me:pop ref="CH2oo.log">0.9959</me:pop>
        <me:pop ref="RC2.log">1.2959e-06</me:pop>
        <me:pop ref="Ring2.log">2.02111e-08</me:pop>
        <me:pop ref="Altamine2">0</me:pop>
        <me:pop ref="Formaldehyde.log">0.00409889</me:pop>
      </me:population>
      <me:population time="0.000199526" logTime="-3.7">
        <me:pop ref="CH2oo.log">0.994841</me:pop>
        <me:pop ref="RC2.log">1.29452e-06</me:pop>
        <me:pop ref="Ring2.log">2.28715e-08</me:pop>
        <me:pop ref="Altamine2">0</me:pop>
        <me:pop ref="Formaldehyde.log">0.00515758</me:pop>
      </me:population>
      <me:population time="0.000251189" logTime="-3.6">
        <me:pop ref="CH2oo.log">0.99351</me:pop>
        <me:pop ref="RC2.log">1.29279e-06</me:pop>
        <me:pop ref="Ring2.log">2.62168e-08</me:pop>
        <me:pop ref="Altamine2">0</me:pop>
        <me:pop ref="Formaldehyde.log">0.00648878</me:pop>
      </me:population>
      <me:population time="0.000316228" logTime="-3.5">
        <me:pop ref="CH2oo.log">0.991837</me:pop>
        <me:pop ref="RC2.log">1.29061e-06</me:pop>
        <me:pop ref="Ring2.log">3.04218e-08</me:pop>
        <me:pop ref="Altamine2">0</me:pop>
        <me:pop ref="Formaldehyde.log">0.00816214</me:pop>
      </me:population>
      <me:population time="0.000398107" logTime="-3.4">
        <me:pop ref="CH2oo.log">0.989734</me:pop>
        <me:pop ref="RC2.log">1.28787e-06</me:pop>
        <me:pop ref="Ring2.log">3.57056e-08</me:pop>
        <me:pop ref="Altamine2">0</me:pop>
        <me:pop ref="Formaldehyde.log">0.0102648</me:pop>
      </me:population>
      <me:population time="0.000501187" logTime="-3.3">
        <me:pop ref="CH2oo.log">0.987093</me:pop>
        <me:pop ref="RC2.log">1.28444e-06</me:pop>
        <me:pop ref="Ring2.log">4.23415e-08</me:pop>
        <me:pop ref="Altamine2">0</me:pop>
        <me:pop ref="Formaldehyde.log">0.0129055</me:pop>
      </me:population>
      <me:population time="0.000630957" logTime="-3.2">
        <me:pop ref="CH2oo.log">0.983779</me:pop>
        <me:pop ref="RC2.log">1.28012e-06</me:pop>
        <me:pop ref="Ring2.log">5.06705e-08</me:pop>
        <me:pop ref="Altamine2">0</me:pop>
        <me:pop ref="Formaldehyde.log">0.0162199</me:pop>
      </me:population>
      <me:population time="0.000794328" logTime="-3.1">
        <me:pop ref="CH2oo.log">0.979622</me:pop>
        <me:pop ref="RC2.log">1.27472e-06</me:pop>
        <me:pop ref="Ring2.log">6.11163e-08</me:pop>
        <me:pop ref="Altamine2">0</me:pop>
        <me:pop ref="Formaldehyde.log">0.0203767</me:pop>
      </me:population>
      <me:population time="0.001" logTime="-3">
        <me:pop ref="CH2oo.log">0.974414</me:pop>
        <me:pop ref="RC2.log">1.26794e-06</me:pop>
        <me:pop ref="Ring2.log">7.4204e-08</me:pop>
        <me:pop ref="Altamine2">0</me:pop>
        <me:pop ref="Formaldehyde.log">0.0255849</me:pop>
      </me:population>
      <me:population time="0.00125893" logTime="-2.9">
        <me:pop ref="CH2oo.log">0.967896</me:pop>
        <me:pop ref="RC2.log">1.25946e-06</me:pop>
        <me:pop ref="Ring2.log">9.05816e-08</me:pop>
        <me:pop ref="Altamine2">0</me:pop>
        <me:pop ref="Formaldehyde.log">0.0321022</me:pop>
      </me:population>
      <me:population time="0.00158489" logTime="-2.8">
        <me:pop ref="CH2oo.log">0.959754</me:pop>
        <me:pop ref="RC2.log">1.24886e-06</me:pop>
        <me:pop ref="Ring2.log">1.11044e-07</me:pop>
        <me:pop ref="Altamine2">0</me:pop>
        <me:pop ref="Formaldehyde.log">0.0402451</me:pop>
      </me:population>
      <me:population time="0.00199526" logTime="-2.7">
        <me:pop ref="CH2oo.log">0.9496</me:pop>
        <me:pop ref="RC2.log">1.23565e-06</me:pop>
        <me:pop ref="Ring2.log">1.3656e-07</me:pop>
        <me:pop ref="Altamine2">0</me:pop>
        <me:pop ref="Formaldehyde.log">0.0503991</me:pop>
      </me:population>
      <me:population time="0.00251189" logTime="-2.6">
        <me:pop ref="CH2oo.log">0.936969</me:pop>
        <me:pop ref="RC2.log">1.21921e-06</me:pop>
        <me:pop ref="Ring2.log">1.683e-07</me:pop>
        <me:pop ref="Altamine2">0</me:pop>
        <me:pop ref="Formaldehyde.log">0.0630295</me:pop>
      </me:population>
      <me:population time="0.00316228" logTime="-2.5">
        <me:pop ref="CH2oo.log">0.921307</me:pop>
        <me:pop ref="RC2.log">1.19883e-06</me:pop>
        <me:pop ref="Ring2.log">2.07658e-07</me:pop>
        <me:pop ref="Altamine2">0</me:pop>
        <me:pop ref="Formaldehyde.log">0.0786917</me:pop>
      </me:population>
      <me:population time="0.00398107" logTime="-2.4">
        <me:pop ref="CH2oo.log">0.901961</me:pop>
        <me:pop ref="RC2.log">1.17366e-06</me:pop>
        <me:pop ref="Ring2.log">2.56273e-07</me:pop>
        <me:pop ref="Altamine2">0</me:pop>
        <me:pop ref="Formaldehyde.log">0.0980375</me:pop>
      </me:population>
      <me:population time="0.00501187" logTime="-2.3">
        <me:pop ref="CH2oo.log">0.878183</me:pop>
        <me:pop ref="RC2.log">1.14272e-06</me:pop>
        <me:pop ref="Ring2.log">3.16026e-07</me:pop>
        <me:pop ref="Altamine2">0</me:pop>
        <me:pop ref="Formaldehyde.log">0.121816</me:pop>
      </me:population>
      <me:population time="0.00630957" logTime="-2.2">
        <me:pop ref="CH2oo.log">0.849137</me:pop>
        <me:pop ref="RC2.log">1.10492e-06</me:pop>
        <me:pop ref="Ring2.log">3.89016e-07</me:pop>
        <me:pop ref="Altamine2">0</me:pop>
        <me:pop ref="Formaldehyde.log">0.150862</me:pop>
      </me:population>
      <me:population time="0.00794328" logTime="-2.1">
        <me:pop ref="CH2oo.log">0.813932</me:pop>
        <me:pop ref="RC2.log">1.05912e-06</me:pop>
        <me:pop ref="Ring2.log">4.77483e-07</me:pop>
        <me:pop ref="Altamine2">0</me:pop>
        <me:pop ref="Formaldehyde.log">0.186066</me:pop>
      </me:population>
      <me:population time="0.01" logTime="-2">
        <me:pop ref="CH2oo.log">0.77168</me:pop>
        <me:pop ref="RC2.log">1.00414e-06</me:pop>
        <me:pop ref="Ring2.log">5.83659e-07</me:pop>
        <me:pop ref="Altamine2">0</me:pop>
        <me:pop ref="Formaldehyde.log">0.228318</me:pop>
      </me:population>
      <me:population time="0.0125893" logTime="-1.9">
        <me:pop ref="CH2oo.log">0.721593</me:pop>
        <me:pop ref="RC2.log">9.3896e-07</me:pop>
        <me:pop ref="Ring2.log">7.09525e-07</me:pop>
        <me:pop ref="Altamine2">0</me:pop>
        <me:pop ref="Formaldehyde.log">0.278406</me:pop>
      </me:population>
      <me:population time="0.0158489" logTime="-1.8">
        <me:pop ref="CH2oo.log">0.663133</me:pop>
        <me:pop ref="RC2.log">8.6289e-07</me:pop>
        <me:pop ref="Ring2.log">8.56431e-07</me:pop>
        <me:pop ref="Altamine2">0</me:pop>
        <me:pop ref="Formaldehyde.log">0.336866</me:pop>
      </me:population>
      <me:population time="0.0199526" logTime="-1.7">
        <me:pop ref="CH2oo.log">0.596222</me:pop>
        <me:pop ref="RC2.log">7.75824e-07</me:pop>
        <me:pop ref="Ring2.log">1.02457e-06</me:pop>
        <me:pop ref="Altamine2">0</me:pop>
        <me:pop ref="Formaldehyde.log">0.403776</me:pop>
      </me:population>
      <me:population time="0.0251189" logTime="-1.6">
        <me:pop ref="CH2oo.log">0.521502</me:pop>
        <me:pop ref="RC2.log">6.78595e-07</me:pop>
        <me:pop ref="Ring2.log">1.21234e-06</me:pop>
        <me:pop ref="Altamine2">0</me:pop>
        <me:pop ref="Formaldehyde.log">0.478496</me:pop>
      </me:population>
      <me:population time="0.0316228" logTime="-1.5">
        <me:pop ref="CH2oo.log">0.440602</me:pop>
        <me:pop ref="RC2.log">5.73326e-07</me:pop>
        <me:pop ref="Ring2.log">1.41564e-06</me:pop>
        <me:pop ref="Altamine2">0</me:pop>
        <me:pop ref="Formaldehyde.log">0.559396</me:pop>
      </me:population>
      <me:population time="0.0398107" logTime="-1.4">
        <me:pop ref="CH2oo.log">0.356354</me:pop>
        <me:pop ref="RC2.log">4.63699e-07</me:pop>
        <me:pop ref="Ring2.log">1.62735e-06</me:pop>
        <me:pop ref="Altamine2">0</me:pop>
        <me:pop ref="Formaldehyde.log">0.643644</me:pop>
      </me:population>
      <me:population time="0.0501187" logTime="-1.3">
        <me:pop ref="CH2oo.log">0.272805</me:pop>
        <me:pop ref="RC2.log">3.54982e-07</me:pop>
        <me:pop ref="Ring2.log">1.8373e-06</me:pop>
        <me:pop ref="Altamine2">0</me:pop>
        <me:pop ref="Formaldehyde.log">0.727193</me:pop>
      </me:population>
      <me:population time="0.0630957" logTime="-1.2">
        <me:pop ref="CH2oo.log">0.194886</me:pop>
        <me:pop ref="RC2.log">2.53591e-07</me:pop>
        <me:pop ref="Ring2.log">2.0331e-06</me:pop>
        <me:pop ref="Altamine2">0</me:pop>
        <me:pop ref="Formaldehyde.log">0.805112</me:pop>
      </me:population>
      <me:population time="0.0794328" logTime="-1.1">
        <me:pop ref="CH2oo.log">0.12761</me:pop>
        <me:pop ref="RC2.log">1.66051e-07</me:pop>
        <me:pop ref="Ring2.log">2.20216e-06</me:pop>
        <me:pop ref="Altamine2">0</me:pop>
        <me:pop ref="Formaldehyde.log">0.872387</me:pop>
      </me:population>
      <me:population time="0.1" logTime="-1">
        <me:pop ref="CH2oo.log">0.0748819</me:pop>
        <me:pop ref="RC2.log">9.74387e-08</me:pop>
        <me:pop ref="Ring2.log">2.33466e-06</me:pop>
        <me:pop ref="Altamine2">0</me:pop>
        <me:pop ref="Formaldehyde.log">0.925116</me:pop>
      </me:population>
      <me:population time="0.125893" logTime="-0.9">
        <me:pop ref="CH2oo.log">0.0382758</me:pop>
        <me:pop ref="RC2.log">4.98057e-08</me:pop>
        <me:pop ref="Ring2.log">2.42665e-06</me:pop>
        <me:pop ref="Altamine2">0</me:pop>
        <me:pop ref="Formaldehyde.log">0.961722</me:pop>
      </me:population>
      <me:population time="0.158489" logTime="-0.8">
        <me:pop ref="CH2oo.log">0.016444</me:pop>
        <me:pop ref="RC2.log">2.13975e-08</me:pop>
        <me:pop ref="Ring2.log">2.48151e-06</me:pop>
        <me:pop ref="Altamine2">0</me:pop>
        <me:pop ref="Formaldehyde.log">0.983553</me:pop>
      </me:population>
      <me:population time="0.199526" logTime="-0.7">
        <me:pop ref="CH2oo.log">0.00567658</me:pop>
        <me:pop ref="RC2.log">7.38655e-09</me:pop>
        <me:pop ref="Ring2.log">2.50857e-06</me:pop>
        <me:pop ref="Altamine2">0</me:pop>
        <me:pop ref="Formaldehyde.log">0.994321</me:pop>
      </me:population>
      <me:population time="0.251189" logTime="-0.6">
        <me:pop ref="CH2oo.log">0.00148786</me:pop>
        <me:pop ref="RC2.log">1.93606e-09</me:pop>
        <me:pop ref="Ring2.log">2.5191e-06</me:pop>
        <me:pop ref="Altamine2">0</me:pop>
        <me:pop ref="Formaldehyde.log">0.99851</me:pop>
      </me:population>
      <me:population time="0.316228" logTime="-0.5">
        <me:pop ref="CH2oo.log">0.00027572</me:pop>
        <me:pop ref="RC2.log">3.58775e-10</me:pop>
        <me:pop ref="Ring2.log">2.52214e-06</me:pop>
        <me:pop ref="Altamine2">0</me:pop>
        <me:pop ref="Formaldehyde.log">0.999722</me:pop>
      </me:population>
      <me:population time="0.398107" logTime="-0.4">
        <me:pop ref="CH2oo.log">3.30228e-05</me:pop>
        <me:pop ref="RC2.log">4.29704e-11</me:pop>
        <me:pop ref="Ring2.log">2.52275e-06</me:pop>
        <me:pop ref="Altamine2">0</me:pop>
        <me:pop ref="Formaldehyde.log">0.999964</me:pop>
      </me:population>
      <me:population time="0.501187" logTime="-0.3">
        <me:pop ref="CH2oo.log">2.28308e-06</me:pop>
        <me:pop ref="RC2.log">2.97082e-12</me:pop>
        <me:pop ref="Ring2.log">2.52283e-06</me:pop>
        <me:pop ref="Altamine2">0</me:pop>
        <me:pop ref="Formaldehyde.log">0.999995</me:pop>
      </me:population>
      <me:population time="0.630957" logTime="-0.2">
        <me:pop ref="CH2oo.log">7.90314e-08</me:pop>
        <me:pop ref="RC2.log">1.02838e-13</me:pop>
        <me:pop ref="Ring2.log">2.52284e-06</me:pop>
        <me:pop ref="Altamine2">0</me:pop>
        <me:pop ref="Formaldehyde.log">0.999997</me:pop>
      </me:population>
      <me:population time="0.794328" logTime="-0.1">
        <me:pop ref="CH2oo.log">1.14514e-09</me:pop>
        <me:pop ref="RC2.log">1.4901e-15</me:pop>
        <me:pop ref="Ring2.log">2.52284e-06</me:pop>
        <me:pop ref="Altamine2">0</me:pop>
        <me:pop ref="Formaldehyde.log">0.999997</me:pop>
      </me:population>
      <me:population time="1" logTime="0">
        <me:pop ref="CH2oo.log">5.54334e-12</me:pop>
        <me:pop ref="RC2.log">7.21317e-18</me:pop>
        <me:pop ref="Ring2.log">2.52284e-06</me:pop>
        <me:pop ref="Altamine2">0</me:pop>
        <me:pop ref="Formaldehyde.log">0.999997</me:pop>
      </me:population>
      <me:population time="1.25893" logTime="0.1">
        <me:pop ref="CH2oo.log">6.74913e-15</me:pop>
        <me:pop ref="RC2.log">8.78219e-21</me:pop>
        <me:pop ref="Ring2.log">2.52284e-06</me:pop>
        <me:pop ref="Altamine2">0</me:pop>
        <me:pop ref="Formaldehyde.log">0.999997</me:pop>
      </me:population>
      <me:population time="1.58489" logTime="0.2">
        <me:pop ref="CH2oo.log">1.44571e-18</me:pop>
        <me:pop ref="RC2.log">1.8812e-24</me:pop>
        <me:pop ref="Ring2.log">2.52284e-06</me:pop>
        <me:pop ref="Altamine2">0</me:pop>
        <me:pop ref="Formaldehyde.log">0.999997</me:pop>
      </me:population>
      <me:population time="1.99526" logTime="0.3">
        <me:pop ref="CH2oo.log">3.47433e-23</me:pop>
        <me:pop ref="RC2.log">4.52091e-29</me:pop>
        <me:pop ref="Ring2.log">2.52284e-06</me:pop>
        <me:pop ref="Altamine2">0</me:pop>
        <me:pop ref="Formaldehyde.log">0.999997</me:pop>
      </me:population>
      <me:population time="2.51189" logTime="0.4">
        <me:pop ref="CH2oo.log">5.31658e-29</me:pop>
        <me:pop ref="RC2.log">6.91811e-35</me:pop>
        <me:pop ref="Ring2.log">2.52284e-06</me:pop>
        <me:pop ref="Altamine2">0</me:pop>
        <me:pop ref="Formaldehyde.log">0.999997</me:pop>
      </me:population>
      <me:population time="3.16228" logTime="0.5">
        <me:pop ref="CH2oo.log">2.80452e-36</me:pop>
        <me:pop ref="RC2.log">5.43439e-42</me:pop>
        <me:pop ref="Ring2.log">2.52284e-06</me:pop>
        <me:pop ref="Altamine2">0</me:pop>
        <me:pop ref="Formaldehyde.log">0.999997</me:pop>
      </me:population>
      <me:population time="3.98107" logTime="0.6">
        <me:pop ref="CH2oo.log">2.65416e-37</me:pop>
        <me:pop ref="RC2.log">2.13043e-42</me:pop>
        <me:pop ref="Ring2.log">2.52284e-06</me:pop>
        <me:pop ref="Altamine2">0</me:pop>
        <me:pop ref="Formaldehyde.log">0.999997</me:pop>
      </me:population>
      <me:population time="5.01187" logTime="0.7">
        <me:pop ref="CH2oo.log">2.65416e-37</me:pop>
        <me:pop ref="RC2.log">2.13043e-42</me:pop>
        <me:pop ref="Ring2.log">2.52284e-06</me:pop>
        <me:pop ref="Altamine2">0</me:pop>
        <me:pop ref="Formaldehyde.log">0.999997</me:pop>
      </me:population>
      <me:population time="6.30957" logTime="0.8">
        <me:pop ref="CH2oo.log">2.65416e-37</me:pop>
        <me:pop ref="RC2.log">2.13043e-42</me:pop>
        <me:pop ref="Ring2.log">2.52284e-06</me:pop>
        <me:pop ref="Altamine2">0</me:pop>
        <me:pop ref="Formaldehyde.log">0.999997</me:pop>
      </me:population>
      <me:population time="7.94328" logTime="0.9">
        <me:pop ref="CH2oo.log">2.65416e-37</me:pop>
        <me:pop ref="RC2.log">2.13043e-42</me:pop>
        <me:pop ref="Ring2.log">2.52284e-06</me:pop>
        <me:pop ref="Altamine2">0</me:pop>
        <me:pop ref="Formaldehyde.log">0.999997</me:pop>
      </me:population>
      <me:population time="10" logTime="1">
        <me:pop ref="CH2oo.log">2.65416e-37</me:pop>
        <me:pop ref="RC2.log">2.13043e-42</me:pop>
        <me:pop ref="Ring2.log">2.52284e-06</me:pop>
        <me:pop ref="Altamine2">0</me:pop>
        <me:pop ref="Formaldehyde.log">0.999997</me:pop>
      </me:population>
      <me:population time="12.5893" logTime="1.1">
        <me:pop ref="CH2oo.log">2.65416e-37</me:pop>
        <me:pop ref="RC2.log">2.13043e-42</me:pop>
        <me:pop ref="Ring2.log">2.52284e-06</me:pop>
        <me:pop ref="Altamine2">0</me:pop>
        <me:pop ref="Formaldehyde.log">0.999997</me:pop>
      </me:population>
      <me:population time="15.8489" logTime="1.2">
        <me:pop ref="CH2oo.log">2.65416e-37</me:pop>
        <me:pop ref="RC2.log">2.13043e-42</me:pop>
        <me:pop ref="Ring2.log">2.52284e-06</me:pop>
        <me:pop ref="Altamine2">0</me:pop>
        <me:pop ref="Formaldehyde.log">0.999997</me:pop>
      </me:population>
      <me:population time="19.9526" logTime="1.3">
        <me:pop ref="CH2oo.log">2.65416e-37</me:pop>
        <me:pop ref="RC2.log">2.13043e-42</me:pop>
        <me:pop ref="Ring2.log">2.52284e-06</me:pop>
        <me:pop ref="Altamine2">0</me:pop>
        <me:pop ref="Formaldehyde.log">0.999997</me:pop>
      </me:population>
      <me:population time="25.1189" logTime="1.4">
        <me:pop ref="CH2oo.log">2.65416e-37</me:pop>
        <me:pop ref="RC2.log">2.13043e-42</me:pop>
        <me:pop ref="Ring2.log">2.52284e-06</me:pop>
        <me:pop ref="Altamine2">0</me:pop>
        <me:pop ref="Formaldehyde.log">0.999997</me:pop>
      </me:population>
      <me:population time="31.6228" logTime="1.5">
        <me:pop ref="CH2oo.log">2.65416e-37</me:pop>
        <me:pop ref="RC2.log">2.13043e-42</me:pop>
        <me:pop ref="Ring2.log">2.52284e-06</me:pop>
        <me:pop ref="Altamine2">0</me:pop>
        <me:pop ref="Formaldehyde.log">0.999997</me:pop>
      </me:population>
      <me:population time="39.8107" logTime="1.6">
        <me:pop ref="CH2oo.log">2.65416e-37</me:pop>
        <me:pop ref="RC2.log">2.13043e-42</me:pop>
        <me:pop ref="Ring2.log">2.52284e-06</me:pop>
        <me:pop ref="Altamine2">0</me:pop>
        <me:pop ref="Formaldehyde.log">0.999997</me:pop>
      </me:population>
      <me:population time="50.1187" logTime="1.7">
        <me:pop ref="CH2oo.log">2.65416e-37</me:pop>
        <me:pop ref="RC2.log">2.13043e-42</me:pop>
        <me:pop ref="Ring2.log">2.52284e-06</me:pop>
        <me:pop ref="Altamine2">0</me:pop>
        <me:pop ref="Formaldehyde.log">0.999997</me:pop>
      </me:population>
      <me:population time="63.0957" logTime="1.8">
        <me:pop ref="CH2oo.log">2.65416e-37</me:pop>
        <me:pop ref="RC2.log">2.13043e-42</me:pop>
        <me:pop ref="Ring2.log">2.52284e-06</me:pop>
        <me:pop ref="Altamine2">0</me:pop>
        <me:pop ref="Formaldehyde.log">0.999997</me:pop>
      </me:population>
      <me:population time="79.4328" logTime="1.9">
        <me:pop ref="CH2oo.log">2.65416e-37</me:pop>
        <me:pop ref="RC2.log">2.13043e-42</me:pop>
        <me:pop ref="Ring2.log">2.52284e-06</me:pop>
        <me:pop ref="Altamine2">0</me:pop>
        <me:pop ref="Formaldehyde.log">0.999997</me:pop>
      </me:population>
      <me:population time="100" logTime="2">
        <me:pop ref="CH2oo.log">2.65416e-37</me:pop>
        <me:pop ref="RC2.log">2.13043e-42</me:pop>
        <me:pop ref="Ring2.log">2.52284e-06</me:pop>
        <me:pop ref="Altamine2">0</me:pop>
        <me:pop ref="Formaldehyde.log">0.999997</me:pop>
      </me:population>
      <me:population time="125.893" logTime="2.1">
        <me:pop ref="CH2oo.log">2.65416e-37</me:pop>
        <me:pop ref="RC2.log">2.13043e-42</me:pop>
        <me:pop ref="Ring2.log">2.52284e-06</me:pop>
        <me:pop ref="Altamine2">0</me:pop>
        <me:pop ref="Formaldehyde.log">0.999997</me:pop>
      </me:population>
      <me:population time="158.489" logTime="2.2">
        <me:pop ref="CH2oo.log">2.65416e-37</me:pop>
        <me:pop ref="RC2.log">2.13043e-42</me:pop>
        <me:pop ref="Ring2.log">2.52284e-06</me:pop>
        <me:pop ref="Altamine2">0</me:pop>
        <me:pop ref="Formaldehyde.log">0.999997</me:pop>
      </me:population>
      <me:population time="199.526" logTime="2.3">
        <me:pop ref="CH2oo.log">2.65416e-37</me:pop>
        <me:pop ref="RC2.log">2.13043e-42</me:pop>
        <me:pop ref="Ring2.log">2.52284e-06</me:pop>
        <me:pop ref="Altamine2">0</me:pop>
        <me:pop ref="Formaldehyde.log">0.999997</me:pop>
      </me:population>
      <me:population time="251.189" logTime="2.4">
        <me:pop ref="CH2oo.log">2.65416e-37</me:pop>
        <me:pop ref="RC2.log">2.13043e-42</me:pop>
        <me:pop ref="Ring2.log">2.52284e-06</me:pop>
        <me:pop ref="Altamine2">0</me:pop>
        <me:pop ref="Formaldehyde.log">0.999997</me:pop>
      </me:population>
      <me:population time="316.228" logTime="2.5">
        <me:pop ref="CH2oo.log">2.65416e-37</me:pop>
        <me:pop ref="RC2.log">2.13043e-42</me:pop>
        <me:pop ref="Ring2.log">2.52284e-06</me:pop>
        <me:pop ref="Altamine2">0</me:pop>
        <me:pop ref="Formaldehyde.log">0.999997</me:pop>
      </me:population>
      <me:population time="398.107" logTime="2.6">
        <me:pop ref="CH2oo.log">2.65416e-37</me:pop>
        <me:pop ref="RC2.log">2.13043e-42</me:pop>
        <me:pop ref="Ring2.log">2.52284e-06</me:pop>
        <me:pop ref="Altamine2">0</me:pop>
        <me:pop ref="Formaldehyde.log">0.999997</me:pop>
      </me:population>
      <me:population time="501.187" logTime="2.7">
        <me:pop ref="CH2oo.log">2.65416e-37</me:pop>
        <me:pop ref="RC2.log">2.13043e-42</me:pop>
        <me:pop ref="Ring2.log">2.52284e-06</me:pop>
        <me:pop ref="Altamine2">0</me:pop>
        <me:pop ref="Formaldehyde.log">0.999997</me:pop>
      </me:population>
      <me:population time="630.957" logTime="2.8">
        <me:pop ref="CH2oo.log">2.65416e-37</me:pop>
        <me:pop ref="RC2.log">2.13043e-42</me:pop>
        <me:pop ref="Ring2.log">2.52284e-06</me:pop>
        <me:pop ref="Altamine2">0</me:pop>
        <me:pop ref="Formaldehyde.log">0.999997</me:pop>
      </me:population>
      <me:population time="794.328" logTime="2.9">
        <me:pop ref="CH2oo.log">2.65416e-37</me:pop>
        <me:pop ref="RC2.log">2.13043e-42</me:pop>
        <me:pop ref="Ring2.log">2.52284e-06</me:pop>
        <me:pop ref="Altamine2">0</me:pop>
        <me:pop ref="Formaldehyde.log">0.999997</me:pop>
      </me:population>
      <me:population time="1000" logTime="3">
        <me:pop ref="CH2oo.log">2.65416e-37</me:pop>
        <me:pop ref="RC2.log">2.13043e-42</me:pop>
        <me:pop ref="Ring2.log">2.52284e-06</me:pop>
        <me:pop ref="Altamine2">0</me:pop>
        <me:pop ref="Formaldehyde.log">0.999997</me:pop>
      </me:population>
      <me:population time="1258.93" logTime="3.1">
        <me:pop ref="CH2oo.log">2.65416e-37</me:pop>
        <me:pop ref="RC2.log">2.13043e-42</me:pop>
        <me:pop ref="Ring2.log">2.52284e-06</me:pop>
        <me:pop ref="Altamine2">0</me:pop>
        <me:pop ref="Formaldehyde.log">0.999997</me:pop>
      </me:population>
      <me:population time="1584.89" logTime="3.2">
        <me:pop ref="CH2oo.log">2.65416e-37</me:pop>
        <me:pop ref="RC2.log">2.13043e-42</me:pop>
        <me:pop ref="Ring2.log">2.52284e-06</me:pop>
        <me:pop ref="Altamine2">0</me:pop>
        <me:pop ref="Formaldehyde.log">0.999997</me:pop>
      </me:population>
      <me:population time="1995.26" logTime="3.3">
        <me:pop ref="CH2oo.log">2.65416e-37</me:pop>
        <me:pop ref="RC2.log">2.13043e-42</me:pop>
        <me:pop ref="Ring2.log">2.52284e-06</me:pop>
        <me:pop ref="Altamine2">0</me:pop>
        <me:pop ref="Formaldehyde.log">0.999997</me:pop>
      </me:population>
      <me:population time="2511.89" logTime="3.4">
        <me:pop ref="CH2oo.log">2.65416e-37</me:pop>
        <me:pop ref="RC2.log">2.13043e-42</me:pop>
        <me:pop ref="Ring2.log">2.52283e-06</me:pop>
        <me:pop ref="Altamine2">0</me:pop>
        <me:pop ref="Formaldehyde.log">0.999997</me:pop>
      </me:population>
      <me:population time="3162.28" logTime="3.5">
        <me:pop ref="CH2oo.log">2.65416e-37</me:pop>
        <me:pop ref="RC2.log">2.13043e-42</me:pop>
        <me:pop ref="Ring2.log">2.52283e-06</me:pop>
        <me:pop ref="Altamine2">0</me:pop>
        <me:pop ref="Formaldehyde.log">0.999997</me:pop>
      </me:population>
      <me:population time="3981.07" logTime="3.6">
        <me:pop ref="CH2oo.log">2.65416e-37</me:pop>
        <me:pop ref="RC2.log">2.13043e-42</me:pop>
        <me:pop ref="Ring2.log">2.52283e-06</me:pop>
        <me:pop ref="Altamine2">0</me:pop>
        <me:pop ref="Formaldehyde.log">0.999997</me:pop>
      </me:population>
      <me:population time="5011.87" logTime="3.7">
        <me:pop ref="CH2oo.log">2.65416e-37</me:pop>
        <me:pop ref="RC2.log">2.13043e-42</me:pop>
        <me:pop ref="Ring2.log">2.52283e-06</me:pop>
        <me:pop ref="Altamine2">0</me:pop>
        <me:pop ref="Formaldehyde.log">0.999997</me:pop>
      </me:population>
      <me:population time="6309.57" logTime="3.8">
        <me:pop ref="CH2oo.log">2.65416e-37</me:pop>
        <me:pop ref="RC2.log">2.13043e-42</me:pop>
        <me:pop ref="Ring2.log">2.52283e-06</me:pop>
        <me:pop ref="Altamine2">0</me:pop>
        <me:pop ref="Formaldehyde.log">0.999997</me:pop>
      </me:population>
      <me:population time="7943.28" logTime="3.9">
        <me:pop ref="CH2oo.log">2.65416e-37</me:pop>
        <me:pop ref="RC2.log">2.13043e-42</me:pop>
        <me:pop ref="Ring2.log">2.52283e-06</me:pop>
        <me:pop ref="Altamine2">0</me:pop>
        <me:pop ref="Formaldehyde.log">0.999997</me:pop>
      </me:population>
      <me:population time="10000" logTime="4">
        <me:pop ref="CH2oo.log">2.65416e-37</me:pop>
        <me:pop ref="RC2.log">2.13043e-42</me:pop>
        <me:pop ref="Ring2.log">2.52283e-06</me:pop>
        <me:pop ref="Altamine2">0</me:pop>
        <me:pop ref="Formaldehyde.log">0.999997</me:pop>
      </me:population>
      <me:population time="12589.3" logTime="4.1">
        <me:pop ref="CH2oo.log">2.65415e-37</me:pop>
        <me:pop ref="RC2.log">2.13043e-42</me:pop>
        <me:pop ref="Ring2.log">2.52283e-06</me:pop>
        <me:pop ref="Altamine2">0</me:pop>
        <me:pop ref="Formaldehyde.log">0.999997</me:pop>
      </me:population>
      <me:population time="15848.9" logTime="4.2">
        <me:pop ref="CH2oo.log">2.65415e-37</me:pop>
        <me:pop ref="RC2.log">2.13042e-42</me:pop>
        <me:pop ref="Ring2.log">2.52283e-06</me:pop>
        <me:pop ref="Altamine2">0</me:pop>
        <me:pop ref="Formaldehyde.log">0.999997</me:pop>
      </me:population>
      <me:population time="19952.6" logTime="4.3">
        <me:pop ref="CH2oo.log">2.65415e-37</me:pop>
        <me:pop ref="RC2.log">2.13042e-42</me:pop>
        <me:pop ref="Ring2.log">2.52282e-06</me:pop>
        <me:pop ref="Altamine2">0</me:pop>
        <me:pop ref="Formaldehyde.log">0.999997</me:pop>
      </me:population>
      <me:population time="25118.9" logTime="4.4">
        <me:pop ref="CH2oo.log">2.65415e-37</me:pop>
        <me:pop ref="RC2.log">2.13042e-42</me:pop>
        <me:pop ref="Ring2.log">2.52282e-06</me:pop>
        <me:pop ref="Altamine2">0</me:pop>
        <me:pop ref="Formaldehyde.log">0.999997</me:pop>
      </me:population>
      <me:population time="31622.8" logTime="4.5">
        <me:pop ref="CH2oo.log">2.65414e-37</me:pop>
        <me:pop ref="RC2.log">2.13041e-42</me:pop>
        <me:pop ref="Ring2.log">2.52282e-06</me:pop>
        <me:pop ref="Altamine2">0</me:pop>
        <me:pop ref="Formaldehyde.log">0.999997</me:pop>
      </me:population>
      <me:population time="39810.7" logTime="4.6">
        <me:pop ref="CH2oo.log">2.65414e-37</me:pop>
        <me:pop ref="RC2.log">2.13041e-42</me:pop>
        <me:pop ref="Ring2.log">2.52281e-06</me:pop>
        <me:pop ref="Altamine2">0</me:pop>
        <me:pop ref="Formaldehyde.log">0.999997</me:pop>
      </me:population>
      <me:population time="50118.7" logTime="4.7">
        <me:pop ref="CH2oo.log">2.65413e-37</me:pop>
        <me:pop ref="RC2.log">2.1304e-42</me:pop>
        <me:pop ref="Ring2.log">2.5228e-06</me:pop>
        <me:pop ref="Altamine2">0</me:pop>
        <me:pop ref="Formaldehyde.log">0.999997</me:pop>
      </me:population>
      <me:population time="63095.7" logTime="4.8">
        <me:pop ref="CH2oo.log">2.65412e-37</me:pop>
        <me:pop ref="RC2.log">2.1304e-42</me:pop>
        <me:pop ref="Ring2.log">2.5228e-06</me:pop>
        <me:pop ref="Altamine2">0</me:pop>
        <me:pop ref="Formaldehyde.log">0.999997</me:pop>
      </me:population>
      <me:population time="79432.8" logTime="4.9">
        <me:pop ref="CH2oo.log">2.65411e-37</me:pop>
        <me:pop ref="RC2.log">2.13039e-42</me:pop>
        <me:pop ref="Ring2.log">2.52279e-06</me:pop>
        <me:pop ref="Altamine2">0</me:pop>
        <me:pop ref="Formaldehyde.log">0.999997</me:pop>
      </me:population>
      <me:population time="100000" logTime="5">
        <me:pop ref="CH2oo.log">2.65409e-37</me:pop>
        <me:pop ref="RC2.log">2.13038e-42</me:pop>
        <me:pop ref="Ring2.log">2.52277e-06</me:pop>
        <me:pop ref="Altamine2">0</me:pop>
        <me:pop ref="Formaldehyde.log">0.999997</me:pop>
      </me:population>
    </me:populationList>
    <me:rateList T="296" conc="3.26233e+17" bathGas="N2" units="s-1">
      <me:firstOrderLoss ref="CH2oo.log">-26.9091</me:firstOrderLoss>
      <me:firstOrderLoss ref="RC2.log">-1.1977e+06</me:firstOrderLoss>
      <me:firstOrderLoss ref="Ring2.log">-2.5437e-10</me:firstOrderLoss>
      <me:firstOrderRate fromRef="CH2oo.log" toRef="RC2.log" reactionType="isomerization">1.55845</me:firstOrderRate>
      <me:firstOrderRate fromRef="CH2oo.log" toRef="Ring2.log" reactionType="isomerization">5.24696e-05</me:firstOrderRate>
      <me:firstOrderRate fromRef="RC2.log" toRef="CH2oo.log" reactionType="isomerization">761363</me:firstOrderRate>
      <me:firstOrderRate fromRef="RC2.log" toRef="Ring2.log" reactionType="isomerization">9.92804</me:firstOrderRate>
      <me:firstOrderRate fromRef="Ring2.log" toRef="CH2oo.log" reactionType="isomerization">2.18805e-30</me:firstOrderRate>
      <me:firstOrderRate fromRef="Ring2.log" toRef="RC2.log" reactionType="isomerization">8.47451e-31</me:firstOrderRate>
      <me:firstOrderRate fromRef="CH2oo.log" toRef="Altamine2" reactionType="irreversible">0</me:firstOrderRate>
      <me:firstOrderRate fromRef="RC2.log" toRef="Altamine2" reactionType="irreversible">0</me:firstOrderRate>
      <me:firstOrderRate fromRef="Ring2.log" toRef="Altamine2" reactionType="irreversible">0</me:firstOrderRate>
      <me:firstOrderRate fromRef="CH2oo.log" toRef="Formaldehyde.log+IsoC2.log" reactionType="irreversible">25.3889</me:firstOrderRate>
      <me:firstOrderRate fromRef="RC2.log" toRef="Formaldehyde.log+IsoC2.log" reactionType="irreversible">440263</me:firstOrderRate>
      <me:firstOrderRate fromRef="Ring2.log" toRef="Formaldehyde.log+IsoC2.log" reactionType="irreversible">2.5437e-10</me:firstOrderRate>
    </me:rateList>
    <me:eigenvalueList number="792" selection="12">
      <me:eigenvalue>-3.66477e+07</me:eigenvalue>
      <me:eigenvalue>-3.25406e+07</me:eigenvalue>
      <me:eigenvalue>-2.86797e+07</me:eigenvalue>
      <me:eigenvalue>-2.84586e+07</me:eigenvalue>
      <me:eigenvalue>-2.51595e+07</me:eigenvalue>
      <me:eigenvalue>-2.21061e+07</me:eigenvalue>
      <me:eigenvalue>-1.96521e+07</me:eigenvalue>
      <me:eigenvalue>-1.74188e+07</me:eigenvalue>
      <me:eigenvalue>-1.37139e+07</me:eigenvalue>
      <me:eigenvalue>-1.86132e+06</me:eigenvalue>
      <me:eigenvalue>-23.0231</me:eigenvalue>
      <me:eigenvalue>-1.54882e-08</me:eigenvalue>
    </me:eigenvalueList>
    <me:populationList T="320" conc="3.25907e+17">
      <me:population time="1e-10" logTime="-10">
        <me:pop ref="CH2oo.log">1</me:pop>
        <me:pop ref="RC2.log">7.56037e-08</me:pop>
        <me:pop ref="Ring2.log">1.84335e-09</me:pop>
        <me:pop ref="Altamine2">0</me:pop>
        <me:pop ref="Formaldehyde.log">3.5026e-10</me:pop>
      </me:population>
      <me:population time="1.25893e-10" logTime="-9.9">
        <me:pop ref="CH2oo.log">1</me:pop>
        <me:pop ref="RC2.log">7.61036e-08</me:pop>
        <me:pop ref="Ring2.log">2.22885e-09</me:pop>
        <me:pop ref="Altamine2">0</me:pop>
        <me:pop ref="Formaldehyde.log">5.36983e-10</me:pop>
      </me:population>
      <me:population time="1.58489e-10" logTime="-9.8">
        <me:pop ref="CH2oo.log">1</me:pop>
        <me:pop ref="RC2.log">7.657e-08</me:pop>
        <me:pop ref="Ring2.log">2.67027e-09</me:pop>
        <me:pop ref="Altamine2">0</me:pop>
        <me:pop ref="Formaldehyde.log">8.16746e-10</me:pop>
      </me:population>
      <me:population time="1.99526e-10" logTime="-9.7">
        <me:pop ref="CH2oo.log">1</me:pop>
        <me:pop ref="RC2.log">7.69833e-08</me:pop>
        <me:pop ref="Ring2.log">3.16474e-09</me:pop>
        <me:pop ref="Altamine2">0</me:pop>
        <me:pop ref="Formaldehyde.log">1.23106e-09</me:pop>
      </me:population>
      <me:population time="2.51189e-10" logTime="-9.6">
        <me:pop ref="CH2oo.log">1</me:pop>
        <me:pop ref="RC2.log">7.7335e-08</me:pop>
        <me:pop ref="Ring2.log">3.70418e-09</me:pop>
        <me:pop ref="Altamine2">0</me:pop>
        <me:pop ref="Formaldehyde.log">1.83663e-09</me:pop>
      </me:population>
      <me:population time="3.16228e-10" logTime="-9.5">
        <me:pop ref="CH2oo.log">1</me:pop>
        <me:pop ref="RC2.log">7.76331e-08</me:pop>
        <me:pop ref="Ring2.log">4.27431e-09</me:pop>
        <me:pop ref="Altamine2">0</me:pop>
        <me:pop ref="Formaldehyde.log">2.70884e-09</me:pop>
      </me:population>
      <me:population time="3.98107e-10" logTime="-9.4">
        <me:pop ref="CH2oo.log">1</me:pop>
        <me:pop ref="RC2.log">7.79015e-08</me:pop>
        <me:pop ref="Ring2.log">4.85458e-09</me:pop>
        <me:pop ref="Altamine2">0</me:pop>
        <me:pop ref="Formaldehyde.log">3.94522e-09</me:pop>
      </me:population>
      <me:population time="5.01187e-10" logTime="-9.3">
        <me:pop ref="CH2oo.log">1</me:pop>
        <me:pop ref="RC2.log">7.81735e-08</me:pop>
        <me:pop ref="Ring2.log">5.41944e-09</me:pop>
        <me:pop ref="Altamine2">0</me:pop>
        <me:pop ref="Formaldehyde.log">5.66825e-09</me:pop>
      </me:population>
      <me:population time="6.30957e-10" logTime="-9.2">
        <me:pop ref="CH2oo.log">1</me:pop>
        <me:pop ref="RC2.log">7.84824e-08</me:pop>
        <me:pop ref="Ring2.log">5.94123e-09</me:pop>
        <me:pop ref="Altamine2">0</me:pop>
        <me:pop ref="Formaldehyde.log">8.02777e-09</me:pop>
      </me:population>
      <me:population time="7.94328e-10" logTime="-9.1">
        <me:pop ref="CH2oo.log">1</me:pop>
        <me:pop ref="RC2.log">7.88555e-08</me:pop>
        <me:pop ref="Ring2.log">6.39469e-09</me:pop>
        <me:pop ref="Altamine2">0</me:pop>
        <me:pop ref="Formaldehyde.log">1.12031e-08</me:pop>
      </me:population>
      <me:population time="1e-09" logTime="-9">
        <me:pop ref="CH2oo.log">1</me:pop>
        <me:pop ref="RC2.log">7.93151e-08</me:pop>
        <me:pop ref="Ring2.log">6.76195e-09</me:pop>
        <me:pop ref="Altamine2">0</me:pop>
        <me:pop ref="Formaldehyde.log">1.54063e-08</me:pop>
      </me:population>
      <me:population time="1.25893e-09" logTime="-8.9">
        <me:pop ref="CH2oo.log">1</me:pop>
        <me:pop ref="RC2.log">7.98817e-08</me:pop>
        <me:pop ref="Ring2.log">7.03664e-09</me:pop>
        <me:pop ref="Altamine2">0</me:pop>
        <me:pop ref="Formaldehyde.log">2.08888e-08</me:pop>
      </me:population>
      <me:population time="1.58489e-09" logTime="-8.8">
        <me:pop ref="CH2oo.log">1</me:pop>
        <me:pop ref="RC2.log">8.05778e-08</me:pop>
        <me:pop ref="Ring2.log">7.22523e-09</me:pop>
        <me:pop ref="Altamine2">0</me:pop>
        <me:pop ref="Formaldehyde.log">2.79529e-08</me:pop>
      </me:population>
      <me:population time="1.99526e-09" logTime="-8.7">
        <me:pop ref="CH2oo.log">1</me:pop>
        <me:pop ref="RC2.log">8.14288e-08</me:pop>
        <me:pop ref="Ring2.log">7.34465e-09</me:pop>
        <me:pop ref="Altamine2">0</me:pop>
        <me:pop ref="Formaldehyde.log">3.69715e-08</me:pop>
      </me:population>
      <me:population time="2.51189e-09" logTime="-8.6">
        <me:pop ref="CH2oo.log">1</me:pop>
        <me:pop ref="RC2.log">8.24631e-08</me:pop>
        <me:pop ref="Ring2.log">7.41673e-09</me:pop>
        <me:pop ref="Altamine2">0</me:pop>
        <me:pop ref="Formaldehyde.log">4.84142e-08</me:pop>
      </me:population>
      <me:population time="3.16228e-09" logTime="-8.5">
        <me:pop ref="CH2oo.log">1</me:pop>
        <me:pop ref="RC2.log">8.37128e-08</me:pop>
        <me:pop ref="Ring2.log">7.46184e-09</me:pop>
        <me:pop ref="Altamine2">0</me:pop>
        <me:pop ref="Formaldehyde.log">6.28812e-08</me:pop>
      </me:population>
      <me:population time="3.98107e-09" logTime="-8.4">
        <me:pop ref="CH2oo.log">1</me:pop>
        <me:pop ref="RC2.log">8.52129e-08</me:pop>
        <me:pop ref="Ring2.log">7.49469e-09</me:pop>
        <me:pop ref="Altamine2">0</me:pop>
        <me:pop ref="Formaldehyde.log">8.11403e-08</me:pop>
      </me:population>
      <me:population time="5.01187e-09" logTime="-8.3">
        <me:pop ref="CH2oo.log">1</me:pop>
        <me:pop ref="RC2.log">8.70028e-08</me:pop>
        <me:pop ref="Ring2.log">7.52344e-09</me:pop>
        <me:pop ref="Altamine2">0</me:pop>
        <me:pop ref="Formaldehyde.log">1.04171e-07</me:pop>
      </me:population>
      <me:population time="6.30957e-09" logTime="-8.2">
        <me:pop ref="CH2oo.log">1</me:pop>
        <me:pop ref="RC2.log">8.91271e-08</me:pop>
        <me:pop ref="Ring2.log">7.55145e-09</me:pop>
        <me:pop ref="Altamine2">0</me:pop>
        <me:pop ref="Formaldehyde.log">1.33216e-07</me:pop>
      </me:population>
      <me:population time="7.94328e-09" logTime="-8.1">
        <me:pop ref="CH2oo.log">1</me:pop>
        <me:pop ref="RC2.log">9.16385e-08</me:pop>
        <me:pop ref="Ring2.log">7.57955e-09</me:pop>
        <me:pop ref="Altamine2">0</me:pop>
        <me:pop ref="Formaldehyde.log">1.69845e-07</me:pop>
      </me:population>
      <me:population time="1e-08" logTime="-8">
        <me:pop ref="CH2oo.log">1</me:pop>
        <me:pop ref="RC2.log">9.46014e-08</me:pop>
        <me:pop ref="Ring2.log">7.60759e-09</me:pop>
        <me:pop ref="Altamine2">0</me:pop>
        <me:pop ref="Formaldehyde.log">2.16038e-07</me:pop>
      </me:population>
      <me:population time="1.25893e-08" logTime="-7.9">
        <me:pop ref="CH2oo.log">1</me:pop>
        <me:pop ref="RC2.log">9.80964e-08</me:pop>
        <me:pop ref="Ring2.log">7.63513e-09</me:pop>
        <me:pop ref="Altamine2">0</me:pop>
        <me:pop ref="Formaldehyde.log">2.74291e-07</me:pop>
      </me:population>
      <me:population time="1.58489e-08" logTime="-7.8">
        <me:pop ref="CH2oo.log">1</me:pop>
        <me:pop ref="RC2.log">1.02223e-07</me:pop>
        <me:pop ref="Ring2.log">7.66174e-09</me:pop>
        <me:pop ref="Altamine2">0</me:pop>
        <me:pop ref="Formaldehyde.log">3.47748e-07</me:pop>
      </me:population>
      <me:population time="1.99526e-08" logTime="-7.7">
        <me:pop ref="CH2oo.log">0.999999</me:pop>
        <me:pop ref="RC2.log">1.07104e-07</me:pop>
        <me:pop ref="Ring2.log">7.68703e-09</me:pop>
        <me:pop ref="Altamine2">0</me:pop>
        <me:pop ref="Formaldehyde.log">4.4037e-07</me:pop>
      </me:population>
      <me:population time="2.51189e-08" logTime="-7.6">
        <me:pop ref="CH2oo.log">0.999999</me:pop>
        <me:pop ref="RC2.log">1.12883e-07</me:pop>
        <me:pop ref="Ring2.log">7.71065e-09</me:pop>
        <me:pop ref="Altamine2">0</me:pop>
        <me:pop ref="Formaldehyde.log">5.57145e-07</me:pop>
      </me:population>
      <me:population time="3.16228e-08" logTime="-7.5">
        <me:pop ref="CH2oo.log">0.999999</me:pop>
        <me:pop ref="RC2.log">1.19735e-07</me:pop>
        <me:pop ref="Ring2.log">7.73226e-09</me:pop>
        <me:pop ref="Altamine2">0</me:pop>
        <me:pop ref="Formaldehyde.log">7.04351e-07</me:pop>
      </me:population>
      <me:population time="3.98107e-08" logTime="-7.4">
        <me:pop ref="CH2oo.log">0.999999</me:pop>
        <me:pop ref="RC2.log">1.27869e-07</me:pop>
        <me:pop ref="Ring2.log">7.75165e-09</me:pop>
        <me:pop ref="Altamine2">0</me:pop>
        <me:pop ref="Formaldehyde.log">8.89894e-07</me:pop>
      </me:population>
      <me:population time="5.01187e-08" logTime="-7.3">
        <me:pop ref="CH2oo.log">0.999999</me:pop>
        <me:pop ref="RC2.log">1.37538e-07</me:pop>
        <me:pop ref="Ring2.log">7.76884e-09</me:pop>
        <me:pop ref="Altamine2">0</me:pop>
        <me:pop ref="Formaldehyde.log">1.12372e-06</me:pop>
      </me:population>
      <me:population time="6.30957e-08" logTime="-7.2">
        <me:pop ref="CH2oo.log">0.999998</me:pop>
        <me:pop ref="RC2.log">1.49054e-07</me:pop>
        <me:pop ref="Ring2.log">7.78414e-09</me:pop>
        <me:pop ref="Altamine2">0</me:pop>
        <me:pop ref="Formaldehyde.log">1.41837e-06</me:pop>
      </me:population>
      <me:population time="7.94328e-08" logTime="-7.1">
        <me:pop ref="CH2oo.log">0.999998</me:pop>
        <me:pop ref="RC2.log">1.62784e-07</me:pop>
        <me:pop ref="Ring2.log">7.79806e-09</me:pop>
        <me:pop ref="Altamine2">0</me:pop>
        <me:pop ref="Formaldehyde.log">1.78961e-06</me:pop>
      </me:population>
      <me:population time="1e-07" logTime="-7">
        <me:pop ref="CH2oo.log">0.999998</me:pop>
        <me:pop ref="RC2.log">1.79148e-07</me:pop>
        <me:pop ref="Ring2.log">7.81126e-09</me:pop>
        <me:pop ref="Altamine2">0</me:pop>
        <me:pop ref="Formaldehyde.log">2.25733e-06</me:pop>
      </me:population>
      <me:population time="1.25893e-07" logTime="-6.9">
        <me:pop ref="CH2oo.log">0.999997</me:pop>
        <me:pop ref="RC2.log">1.98605e-07</me:pop>
        <me:pop ref="Ring2.log">7.82442e-09</me:pop>
        <me:pop ref="Altamine2">0</me:pop>
        <me:pop ref="Formaldehyde.log">2.84658e-06</me:pop>
      </me:population>
      <me:population time="1.58489e-07" logTime="-6.8">
        <me:pop ref="CH2oo.log">0.999996</me:pop>
        <me:pop ref="RC2.log">2.21605e-07</me:pop>
        <me:pop ref="Ring2.log">7.83832e-09</me:pop>
        <me:pop ref="Altamine2">0</me:pop>
        <me:pop ref="Formaldehyde.log">3.58893e-06</me:pop>
      </me:population>
      <me:population time="1.99526e-07" logTime="-6.7">
        <me:pop ref="CH2oo.log">0.999995</me:pop>
        <me:pop ref="RC2.log">2.48524e-07</me:pop>
        <me:pop ref="Ring2.log">7.85366e-09</me:pop>
        <me:pop ref="Altamine2">0</me:pop>
        <me:pop ref="Formaldehyde.log">4.52422e-06</me:pop>
      </me:population>
      <me:population time="2.51189e-07" logTime="-6.6">
        <me:pop ref="CH2oo.log">0.999994</me:pop>
        <me:pop ref="RC2.log">2.79557e-07</me:pop>
        <me:pop ref="Ring2.log">7.87102e-09</me:pop>
        <me:pop ref="Altamine2">0</me:pop>
        <me:pop ref="Formaldehyde.log">5.7027e-06</me:pop>
      </me:population>
      <me:population time="3.16228e-07" logTime="-6.5">
        <me:pop ref="CH2oo.log">0.999992</me:pop>
        <me:pop ref="RC2.log">3.14589e-07</me:pop>
        <me:pop ref="Ring2.log">7.8907e-09</me:pop>
        <me:pop ref="Altamine2">0</me:pop>
        <me:pop ref="Formaldehyde.log">7.18773e-06</me:pop>
      </me:population>
      <me:population time="3.98107e-07" logTime="-6.4">
        <me:pop ref="CH2oo.log">0.999991</me:pop>
        <me:pop ref="RC2.log">3.53063e-07</me:pop>
        <me:pop ref="Ring2.log">7.91269e-09</me:pop>
        <me:pop ref="Altamine2">0</me:pop>
        <me:pop ref="Formaldehyde.log">9.05926e-06</me:pop>
      </me:population>
      <me:population time="5.01187e-07" logTime="-6.3">
        <me:pop ref="CH2oo.log">0.999988</me:pop>
        <me:pop ref="RC2.log">3.93862e-07</me:pop>
        <me:pop ref="Ring2.log">7.93665e-09</me:pop>
        <me:pop ref="Altamine2">0</me:pop>
        <me:pop ref="Formaldehyde.log">1.14181e-05</me:pop>
      </me:population>
      <me:population time="6.30957e-07" logTime="-6.2">
        <me:pop ref="CH2oo.log">0.999985</me:pop>
        <me:pop ref="RC2.log">4.35254e-07</me:pop>
        <me:pop ref="Ring2.log">7.96198e-09</me:pop>
        <me:pop ref="Altamine2">0</me:pop>
        <me:pop ref="Formaldehyde.log">1.43911e-05</me:pop>
      </me:population>
      <me:population time="7.94328e-07" logTime="-6.1">
        <me:pop ref="CH2oo.log">0.999981</me:pop>
        <me:pop ref="RC2.log">4.74977e-07</me:pop>
        <me:pop ref="Ring2.log">7.98787e-09</me:pop>
        <me:pop ref="Altamine2">0</me:pop>
        <me:pop ref="Formaldehyde.log">1.81384e-05</me:pop>
      </me:population>
      <me:population time="1e-06" logTime="-6">
        <me:pop ref="CH2oo.log">0.999977</me:pop>
        <me:pop ref="RC2.log">5.10529e-07</me:pop>
        <me:pop ref="Ring2.log">8.01344e-09</me:pop>
        <me:pop ref="Altamine2">0</me:pop>
        <me:pop ref="Formaldehyde.log">2.28609e-05</me:pop>
      </me:population>
      <me:population time="1.25893e-06" logTime="-5.9">
        <me:pop ref="CH2oo.log">0.999971</me:pop>
        <me:pop ref="RC2.log">5.39676e-07</me:pop>
        <me:pop ref="Ring2.log">8.03807e-09</me:pop>
        <me:pop ref="Altamine2">0</me:pop>
        <me:pop ref="Formaldehyde.log">2.88117e-05</me:pop>
      </me:population>
      <me:population time="1.58489e-06" logTime="-5.8">
        <me:pop ref="CH2oo.log">0.999963</me:pop>
        <me:pop ref="RC2.log">5.61086e-07</me:pop>
        <me:pop ref="Ring2.log">8.06167e-09</me:pop>
        <me:pop ref="Altamine2">0</me:pop>
        <me:pop ref="Formaldehyde.log">3.63087e-05</me:pop>
      </me:population>
      <me:population time="1.99526e-06" logTime="-5.7">
        <me:pop ref="CH2oo.log">0.999954</me:pop>
        <me:pop ref="RC2.log">5.74788e-07</me:pop>
        <me:pop ref="Ring2.log">8.08494e-09</me:pop>
        <me:pop ref="Altamine2">0</me:pop>
        <me:pop ref="Formaldehyde.log">4.57514e-05</me:pop>
      </me:population>
      <me:population time="2.51189e-06" logTime="-5.6">
        <me:pop ref="CH2oo.log">0.999942</me:pop>
        <me:pop ref="RC2.log">5.82166e-07</me:pop>
        <me:pop ref="Ring2.log">8.10945e-09</me:pop>
        <me:pop ref="Altamine2">0</me:pop>
        <me:pop ref="Formaldehyde.log">5.76424e-05</me:pop>
      </me:population>
      <me:population time="3.16228e-06" logTime="-5.5">
        <me:pop ref="CH2oo.log">0.999927</me:pop>
        <me:pop ref="RC2.log">5.85366e-07</me:pop>
        <me:pop ref="Ring2.log">8.13736e-09</me:pop>
        <me:pop ref="Altamine2">0</me:pop>
        <me:pop ref="Formaldehyde.log">7.26143e-05</me:pop>
      </me:population>
      <me:population time="3.98107e-06" logTime="-5.4">
        <me:pop ref="CH2oo.log">0.999908</me:pop>
        <me:pop ref="RC2.log">5.8642e-07</me:pop>
        <me:pop ref="Ring2.log">8.17105e-09</me:pop>
        <me:pop ref="Altamine2">0</me:pop>
        <me:pop ref="Formaldehyde.log">9.14635e-05</me:pop>
      </me:population>
      <me:population time="5.01187e-06" logTime="-5.3">
        <me:pop ref="CH2oo.log">0.999884</me:pop>
        <me:pop ref="RC2.log">5.86659e-07</me:pop>
        <me:pop ref="Ring2.log">8.21294e-09</me:pop>
        <me:pop ref="Altamine2">0</me:pop>
        <me:pop ref="Formaldehyde.log">0.000115193</me:pop>
      </me:population>
      <me:population time="6.30957e-06" logTime="-5.2">
        <me:pop ref="CH2oo.log">0.999854</me:pop>
        <me:pop ref="RC2.log">5.86681e-07</me:pop>
        <me:pop ref="Ring2.log">8.26553e-09</me:pop>
        <me:pop ref="Altamine2">0</me:pop>
        <me:pop ref="Formaldehyde.log">0.000145066</me:pop>
      </me:population>
      <me:population time="7.94328e-06" logTime="-5.1">
        <me:pop ref="CH2oo.log">0.999817</me:pop>
        <me:pop ref="RC2.log">5.86663e-07</me:pop>
        <me:pop ref="Ring2.log">8.33172e-09</me:pop>
        <me:pop ref="Altamine2">0</me:pop>
        <me:pop ref="Formaldehyde.log">0.000182673</me:pop>
      </me:population>
      <me:population time="1e-05" logTime="-5">
        <me:pop ref="CH2oo.log">0.999769</me:pop>
        <me:pop ref="RC2.log">5.86635e-07</me:pop>
        <me:pop ref="Ring2.log">8.41504e-09</me:pop>
        <me:pop ref="Altamine2">0</me:pop>
        <me:pop ref="Formaldehyde.log">0.000230015</me:pop>
      </me:population>
      <me:population time="1.25893e-05" logTime="-4.9">
        <me:pop ref="CH2oo.log">0.99971</me:pop>
        <me:pop ref="RC2.log">5.86601e-07</me:pop>
        <me:pop ref="Ring2.log">8.51993e-09</me:pop>
        <me:pop ref="Altamine2">0</me:pop>
        <me:pop ref="Formaldehyde.log">0.000289612</me:pop>
      </me:population>
      <me:population time="1.58489e-05" logTime="-4.8">
        <me:pop ref="CH2oo.log">0.999635</me:pop>
        <me:pop ref="RC2.log">5.86556e-07</me:pop>
        <me:pop ref="Ring2.log">8.65196e-09</me:pop>
        <me:pop ref="Altamine2">0</me:pop>
        <me:pop ref="Formaldehyde.log">0.000364635</me:pop>
      </me:population>
      <me:population time="1.99526e-05" logTime="-4.7">
        <me:pop ref="CH2oo.log">0.99954</me:pop>
        <me:pop ref="RC2.log">5.86501e-07</me:pop>
        <me:pop ref="Ring2.log">8.81817e-09</me:pop>
        <me:pop ref="Altamine2">0</me:pop>
        <me:pop ref="Formaldehyde.log">0.000459076</me:pop>
      </me:population>
      <me:population time="2.51189e-05" logTime="-4.6">
        <me:pop ref="CH2oo.log">0.999421</me:pop>
        <me:pop ref="RC2.log">5.86431e-07</me:pop>
        <me:pop ref="Ring2.log">9.0274e-09</me:pop>
        <me:pop ref="Altamine2">0</me:pop>
        <me:pop ref="Formaldehyde.log">0.000577956</me:pop>
      </me:population>
      <me:population time="3.16228e-05" logTime="-4.5">
        <me:pop ref="CH2oo.log">0.999272</me:pop>
        <me:pop ref="RC2.log">5.86344e-07</me:pop>
        <me:pop ref="Ring2.log">9.29076e-09</me:pop>
        <me:pop ref="Altamine2">0</me:pop>
        <me:pop ref="Formaldehyde.log">0.000727598</me:pop>
      </me:population>
      <me:population time="3.98107e-05" logTime="-4.4">
        <me:pop ref="CH2oo.log">0.999083</me:pop>
        <me:pop ref="RC2.log">5.86233e-07</me:pop>
        <me:pop ref="Ring2.log">9.62225e-09</me:pop>
        <me:pop ref="Altamine2">0</me:pop>
        <me:pop ref="Formaldehyde.log">0.000915955</me:pop>
      </me:population>
      <me:population time="5.01187e-05" logTime="-4.3">
        <me:pop ref="CH2oo.log">0.998846</me:pop>
        <me:pop ref="RC2.log">5.86094e-07</me:pop>
        <me:pop ref="Ring2.log">1.00395e-08</me:pop>
        <me:pop ref="Altamine2">0</me:pop>
        <me:pop ref="Formaldehyde.log">0.00115303</me:pop>
      </me:population>
      <me:population time="6.30957e-05" logTime="-4.2">
        <me:pop ref="CH2oo.log">0.998548</me:pop>
        <me:pop ref="RC2.log">5.85919e-07</me:pop>
        <me:pop ref="Ring2.log">1.05646e-08</me:pop>
        <me:pop ref="Altamine2">0</me:pop>
        <me:pop ref="Formaldehyde.log">0.00145141</me:pop>
      </me:population>
      <me:population time="7.94328e-05" logTime="-4.1">
        <me:pop ref="CH2oo.log">0.998172</me:pop>
        <me:pop ref="RC2.log">5.85698e-07</me:pop>
        <me:pop ref="Ring2.log">1.12255e-08</me:pop>
        <me:pop ref="Altamine2">0</me:pop>
        <me:pop ref="Formaldehyde.log">0.00182692</me:pop>
      </me:population>
      <me:population time="0.0001" logTime="-4">
        <me:pop ref="CH2oo.log">0.9977</me:pop>
        <me:pop ref="RC2.log">5.85421e-07</me:pop>
        <me:pop ref="Ring2.log">1.20572e-08</me:pop>
        <me:pop ref="Altamine2">0</me:pop>
        <me:pop ref="Formaldehyde.log">0.00229947</me:pop>
      </me:population>
      <me:population time="0.000125893" logTime="-3.9">
        <me:pop ref="CH2oo.log">0.997105</me:pop>
        <me:pop ref="RC2.log">5.85072e-07</me:pop>
        <me:pop ref="Ring2.log">1.31036e-08</me:pop>
        <me:pop ref="Altamine2">0</me:pop>
        <me:pop ref="Formaldehyde.log">0.00289404</me:pop>
      </me:population>
      <me:population time="0.000158489" logTime="-3.8">
        <me:pop ref="CH2oo.log">0.996357</me:pop>
        <me:pop ref="RC2.log">5.84633e-07</me:pop>
        <me:pop ref="Ring2.log">1.44201e-08</me:pop>
        <me:pop ref="Altamine2">0</me:pop>
        <me:pop ref="Formaldehyde.log">0.00364207</me:pop>
      </me:population>
      <me:population time="0.000199526" logTime="-3.7">
        <me:pop ref="CH2oo.log">0.995416</me:pop>
        <me:pop ref="RC2.log">5.84081e-07</me:pop>
        <me:pop ref="Ring2.log">1.6076e-08</me:pop>
        <me:pop ref="Altamine2">0</me:pop>
        <me:pop ref="Formaldehyde.log">0.00458297</me:pop>
      </me:population>
      <me:population time="0.000251189" logTime="-3.6">
        <me:pop ref="CH2oo.log">0.994233</me:pop>
        <me:pop ref="RC2.log">5.83387e-07</me:pop>
        <me:pop ref="Ring2.log">1.81585e-08</me:pop>
        <me:pop ref="Altamine2">0</me:pop>
        <me:pop ref="Formaldehyde.log">0.00576624</me:pop>
      </me:population>
      <me:population time="0.000316228" logTime="-3.5">
        <me:pop ref="CH2oo.log">0.992746</me:pop>
        <me:pop ref="RC2.log">5.82514e-07</me:pop>
        <me:pop ref="Ring2.log">2.07767e-08</me:pop>
        <me:pop ref="Altamine2">0</me:pop>
        <me:pop ref="Formaldehyde.log">0.00725389</me:pop>
      </me:population>
      <me:population time="0.000398107" logTime="-3.4">
        <me:pop ref="CH2oo.log">0.990876</me:pop>
        <me:pop ref="RC2.log">5.81417e-07</me:pop>
        <me:pop ref="Ring2.log">2.40672e-08</me:pop>
        <me:pop ref="Altamine2">0</me:pop>
        <me:pop ref="Formaldehyde.log">0.00912357</me:pop>
      </me:population>
      <me:population time="0.000501187" logTime="-3.3">
        <me:pop ref="CH2oo.log">0.988527</me:pop>
        <me:pop ref="RC2.log">5.80039e-07</me:pop>
        <me:pop ref="Ring2.log">2.82009e-08</me:pop>
        <me:pop ref="Altamine2">0</me:pop>
        <me:pop ref="Formaldehyde.log">0.0114723</me:pop>
      </me:population>
      <me:population time="0.000630957" logTime="-3.2">
        <me:pop ref="CH2oo.log">0.985578</me:pop>
        <me:pop ref="RC2.log">5.78308e-07</me:pop>
        <me:pop ref="Ring2.log">3.3391e-08</me:pop>
        <me:pop ref="Altamine2">0</me:pop>
        <me:pop ref="Formaldehyde.log">0.0144214</me:pop>
      </me:population>
      <me:population time="0.000794328" logTime="-3.1">
        <me:pop ref="CH2oo.log">0.981878</me:pop>
        <me:pop ref="RC2.log">5.76137e-07</me:pop>
        <me:pop ref="Ring2.log">3.99029e-08</me:pop>
        <me:pop ref="Altamine2">0</me:pop>
        <me:pop ref="Formaldehyde.log">0.0181214</me:pop>
      </me:population>
      <me:population time="0.001" logTime="-3">
        <me:pop ref="CH2oo.log">0.97724</me:pop>
        <me:pop ref="RC2.log">5.73416e-07</me:pop>
        <me:pop ref="Ring2.log">4.80662e-08</me:pop>
        <me:pop ref="Altamine2">0</me:pop>
        <me:pop ref="Formaldehyde.log">0.0227598</me:pop>
      </me:population>
      <me:population time="0.00125893" logTime="-2.9">
        <me:pop ref="CH2oo.log">0.971431</me:pop>
        <me:pop ref="RC2.log">5.70008e-07</me:pop>
        <me:pop ref="Ring2.log">5.82884e-08</me:pop>
        <me:pop ref="Altamine2">0</me:pop>
        <me:pop ref="Formaldehyde.log">0.0285681</me:pop>
      </me:population>
      <me:population time="0.00158489" logTime="-2.8">
        <me:pop ref="CH2oo.log">0.964168</me:pop>
        <me:pop ref="RC2.log">5.65746e-07</me:pop>
        <me:pop ref="Ring2.log">7.1071e-08</me:pop>
        <me:pop ref="Altamine2">0</me:pop>
        <me:pop ref="Formaldehyde.log">0.0358311</me:pop>
      </me:population>
      <me:population time="0.00199526" logTime="-2.7">
        <me:pop ref="CH2oo.log">0.955102</me:pop>
        <me:pop ref="RC2.log">5.60426e-07</me:pop>
        <me:pop ref="Ring2.log">8.70276e-08</me:pop>
        <me:pop ref="Altamine2">0</me:pop>
        <me:pop ref="Formaldehyde.log">0.0448977</me:pop>
      </me:population>
      <me:population time="0.00251189" logTime="-2.6">
        <me:pop ref="CH2oo.log">0.943809</me:pop>
        <me:pop ref="RC2.log">5.53799e-07</me:pop>
        <me:pop ref="Ring2.log">1.06902e-07</me:pop>
        <me:pop ref="Altamine2">0</me:pop>
        <me:pop ref="Formaldehyde.log">0.0561906</me:pop>
      </me:population>
      <me:population time="0.00316228" logTime="-2.5">
        <me:pop ref="CH2oo.log">0.929781</me:pop>
        <me:pop ref="RC2.log">5.45569e-07</me:pop>
        <me:pop ref="Ring2.log">1.3159e-07</me:pop>
        <me:pop ref="Altamine2">0</me:pop>
        <me:pop ref="Formaldehyde.log">0.0702179</me:pop>
      </me:population>
      <me:population time="0.00398107" logTime="-2.4">
        <me:pop ref="CH2oo.log">0.912418</me:pop>
        <me:pop ref="RC2.log">5.3538e-07</me:pop>
        <me:pop ref="Ring2.log">1.62148e-07</me:pop>
        <me:pop ref="Altamine2">0</me:pop>
        <me:pop ref="Formaldehyde.log">0.0875811</me:pop>
      </me:population>
      <me:population time="0.00501187" logTime="-2.3">
        <me:pop ref="CH2oo.log">0.891019</me:pop>
        <me:pop ref="RC2.log">5.22824e-07</me:pop>
        <me:pop ref="Ring2.log">1.99809e-07</me:pop>
        <me:pop ref="Altamine2">0</me:pop>
        <me:pop ref="Formaldehyde.log">0.10898</me:pop>
      </me:population>
      <me:population time="0.00630957" logTime="-2.2">
        <me:pop ref="CH2oo.log">0.864792</me:pop>
        <me:pop ref="RC2.log">5.07435e-07</me:pop>
        <me:pop ref="Ring2.log">2.45967e-07</me:pop>
        <me:pop ref="Altamine2">0</me:pop>
        <me:pop ref="Formaldehyde.log">0.135207</me:pop>
      </me:population>
      <me:population time="0.00794328" logTime="-2.1">
        <me:pop ref="CH2oo.log">0.832869</me:pop>
        <me:pop ref="RC2.log">4.88703e-07</me:pop>
        <me:pop ref="Ring2.log">3.0215e-07</me:pop>
        <me:pop ref="Altamine2">0</me:pop>
        <me:pop ref="Formaldehyde.log">0.16713</me:pop>
      </me:population>
      <me:population time="0.01" logTime="-2">
        <me:pop ref="CH2oo.log">0.79435</me:pop>
        <me:pop ref="RC2.log">4.66101e-07</me:pop>
        <me:pop ref="Ring2.log">3.69941e-07</me:pop>
        <me:pop ref="Altamine2">0</me:pop>
        <me:pop ref="Formaldehyde.log">0.205649</me:pop>
      </me:population>
      <me:population time="0.0125893" logTime="-1.9">
        <me:pop ref="CH2oo.log">0.748381</me:pop>
        <me:pop ref="RC2.log">4.39128e-07</me:pop>
        <me:pop ref="Ring2.log">4.50845e-07</me:pop>
        <me:pop ref="Altamine2">0</me:pop>
        <me:pop ref="Formaldehyde.log">0.251618</me:pop>
      </me:population>
      <me:population time="0.0158489" logTime="-1.8">
        <me:pop ref="CH2oo.log">0.694272</me:pop>
        <me:pop ref="RC2.log">4.07379e-07</me:pop>
        <me:pop ref="Ring2.log">5.46072e-07</me:pop>
        <me:pop ref="Altamine2">0</me:pop>
        <me:pop ref="Formaldehyde.log">0.305727</me:pop>
      </me:population>
      <me:population time="0.0199526" logTime="-1.7">
        <me:pop ref="CH2oo.log">0.631681</me:pop>
        <me:pop ref="RC2.log">3.70652e-07</me:pop>
        <me:pop ref="Ring2.log">6.56229e-07</me:pop>
        <me:pop ref="Altamine2">0</me:pop>
        <me:pop ref="Formaldehyde.log">0.368318</me:pop>
      </me:population>
      <me:population time="0.0251189" logTime="-1.6">
        <me:pop ref="CH2oo.log">0.560843</me:pop>
        <me:pop ref="RC2.log">3.29087e-07</me:pop>
        <me:pop ref="Ring2.log">7.80899e-07</me:pop>
        <me:pop ref="Altamine2">0</me:pop>
        <me:pop ref="Formaldehyde.log">0.439156</me:pop>
      </me:population>
      <me:population time="0.0316228" logTime="-1.5">
        <me:pop ref="CH2oo.log">0.482848</me:pop>
        <me:pop ref="RC2.log">2.83321e-07</me:pop>
        <me:pop ref="Ring2.log">9.18167e-07</me:pop>
        <me:pop ref="Altamine2">0</me:pop>
        <me:pop ref="Formaldehyde.log">0.517151</me:pop>
      </me:population>
      <me:population time="0.0398107" logTime="-1.4">
        <me:pop ref="CH2oo.log">0.39989</me:pop>
        <me:pop ref="RC2.log">2.34644e-07</me:pop>
        <me:pop ref="Ring2.log">1.06417e-06</me:pop>
        <me:pop ref="Altamine2">0</me:pop>
        <me:pop ref="Formaldehyde.log">0.600108</me:pop>
      </me:population>
      <me:population time="0.0501187" logTime="-1.3">
        <me:pop ref="CH2oo.log">0.315408</me:pop>
        <me:pop ref="RC2.log">1.85072e-07</me:pop>
        <me:pop ref="Ring2.log">1.21285e-06</me:pop>
        <me:pop ref="Altamine2">0</me:pop>
        <me:pop ref="Formaldehyde.log">0.68459</me:pop>
      </me:population>
      <me:population time="0.0630957" logTime="-1.2">
        <me:pop ref="CH2oo.log">0.233948</me:pop>
        <me:pop ref="RC2.log">1.37274e-07</me:pop>
        <me:pop ref="Ring2.log">1.35622e-06</me:pop>
        <me:pop ref="Altamine2">0</me:pop>
        <me:pop ref="Formaldehyde.log">0.766051</me:pop>
      </me:population>
      <me:population time="0.0794328" logTime="-1.1">
        <me:pop ref="CH2oo.log">0.160608</me:pop>
        <me:pop ref="RC2.log">9.42402e-08</me:pop>
        <me:pop ref="Ring2.log">1.48529e-06</me:pop>
        <me:pop ref="Altamine2">0</me:pop>
        <me:pop ref="Formaldehyde.log">0.83939</me:pop>
      </me:population>
      <me:population time="0.1" logTime="-1">
        <me:pop ref="CH2oo.log">0.100028</me:pop>
        <me:pop ref="RC2.log">5.86934e-08</me:pop>
        <me:pop ref="Ring2.log">1.59191e-06</me:pop>
        <me:pop ref="Altamine2">0</me:pop>
        <me:pop ref="Formaldehyde.log">0.899971</me:pop>
      </me:population>
      <me:population time="0.125893" logTime="-0.9">
        <me:pop ref="CH2oo.log">0.0551095</me:pop>
        <me:pop ref="RC2.log">3.23367e-08</me:pop>
        <me:pop ref="Ring2.log">1.67096e-06</me:pop>
        <me:pop ref="Altamine2">0</me:pop>
        <me:pop ref="Formaldehyde.log">0.944889</me:pop>
      </me:population>
      <me:population time="0.158489" logTime="-0.8">
        <me:pop ref="CH2oo.log">0.0260195</me:pop>
        <me:pop ref="RC2.log">1.52675e-08</me:pop>
        <me:pop ref="Ring2.log">1.72216e-06</me:pop>
        <me:pop ref="Altamine2">0</me:pop>
        <me:pop ref="Formaldehyde.log">0.973979</me:pop>
      </me:population>
      <me:population time="0.199526" logTime="-0.7">
        <me:pop ref="CH2oo.log">0.0101153</me:pop>
        <me:pop ref="RC2.log">5.93537e-09</me:pop>
        <me:pop ref="Ring2.log">1.75015e-06</me:pop>
        <me:pop ref="Altamine2">0</me:pop>
        <me:pop ref="Formaldehyde.log">0.989883</me:pop>
      </me:population>
      <me:population time="0.251189" logTime="-0.6">
        <me:pop ref="CH2oo.log">0.00307906</me:pop>
        <me:pop ref="RC2.log">1.8067e-09</me:pop>
        <me:pop ref="Ring2.log">1.76253e-06</me:pop>
        <me:pop ref="Altamine2">0</me:pop>
        <me:pop ref="Formaldehyde.log">0.996919</me:pop>
      </me:population>
      <me:population time="0.316228" logTime="-0.5">
        <me:pop ref="CH2oo.log">0.000688819</me:pop>
        <me:pop ref="RC2.log">4.04179e-10</me:pop>
        <me:pop ref="Ring2.log">1.76674e-06</me:pop>
        <me:pop ref="Altamine2">0</me:pop>
        <me:pop ref="Formaldehyde.log">0.999309</me:pop>
      </me:population>
      <me:population time="0.398107" logTime="-0.4">
        <me:pop ref="CH2oo.log">0.000104571</me:pop>
        <me:pop ref="RC2.log">6.13591e-11</me:pop>
        <me:pop ref="Ring2.log">1.76777e-06</me:pop>
        <me:pop ref="Altamine2">0</me:pop>
        <me:pop ref="Formaldehyde.log">0.999894</me:pop>
      </me:population>
      <me:population time="0.501187" logTime="-0.3">
        <me:pop ref="CH2oo.log">9.74394e-06</me:pop>
        <me:pop ref="RC2.log">5.71746e-12</me:pop>
        <me:pop ref="Ring2.log">1.76793e-06</me:pop>
        <me:pop ref="Altamine2">0</me:pop>
        <me:pop ref="Formaldehyde.log">0.999988</me:pop>
      </me:population>
      <me:population time="0.630957" logTime="-0.2">
        <me:pop ref="CH2oo.log">4.91123e-07</me:pop>
        <me:pop ref="RC2.log">2.88177e-13</me:pop>
        <me:pop ref="Ring2.log">1.76795e-06</me:pop>
        <me:pop ref="Altamine2">0</me:pop>
        <me:pop ref="Formaldehyde.log">0.999998</me:pop>
      </me:population>
      <me:population time="0.794328" logTime="-0.1">
        <me:pop ref="CH2oo.log">1.14203e-08</me:pop>
        <me:pop ref="RC2.log">6.70113e-15</me:pop>
        <me:pop ref="Ring2.log">1.76795e-06</me:pop>
        <me:pop ref="Altamine2">0</me:pop>
        <me:pop ref="Formaldehyde.log">0.999998</me:pop>
      </me:population>
      <me:population time="1" logTime="0">
        <me:pop ref="CH2oo.log">1.00279e-10</me:pop>
        <me:pop ref="RC2.log">5.88409e-17</me:pop>
        <me:pop ref="Ring2.log">1.76795e-06</me:pop>
        <me:pop ref="Altamine2">0</me:pop>
        <me:pop ref="Formaldehyde.log">0.999998</me:pop>
      </me:population>
      <me:population time="1.25893" logTime="0.1">
        <me:pop ref="CH2oo.log">2.58387e-13</me:pop>
        <me:pop ref="RC2.log">1.51614e-19</me:pop>
        <me:pop ref="Ring2.log">1.76795e-06</me:pop>
        <me:pop ref="Altamine2">0</me:pop>
        <me:pop ref="Formaldehyde.log">0.999998</me:pop>
      </me:population>
      <me:population time="1.58489" logTime="0.2">
        <me:pop ref="CH2oo.log">1.42229e-16</me:pop>
        <me:pop ref="RC2.log">8.34556e-23</me:pop>
        <me:pop ref="Ring2.log">1.76795e-06</me:pop>
        <me:pop ref="Altamine2">0</me:pop>
        <me:pop ref="Formaldehyde.log">0.999998</me:pop>
      </me:population>
      <me:population time="1.99526" logTime="0.3">
        <me:pop ref="CH2oo.log">1.12148e-20</me:pop>
        <me:pop ref="RC2.log">6.58054e-27</me:pop>
        <me:pop ref="Ring2.log">1.76795e-06</me:pop>
        <me:pop ref="Altamine2">0</me:pop>
        <me:pop ref="Formaldehyde.log">0.999998</me:pop>
      </me:population>
      <me:population time="2.51189" logTime="0.4">
        <me:pop ref="CH2oo.log">7.65909e-26</me:pop>
        <me:pop ref="RC2.log">4.49413e-32</me:pop>
        <me:pop ref="Ring2.log">1.76795e-06</me:pop>
        <me:pop ref="Altamine2">0</me:pop>
        <me:pop ref="Formaldehyde.log">0.999998</me:pop>
      </me:population>
      <me:population time="3.16228" logTime="0.5">
        <me:pop ref="CH2oo.log">2.41458e-32</me:pop>
        <me:pop ref="RC2.log">1.44942e-38</me:pop>
        <me:pop ref="Ring2.log">1.76795e-06</me:pop>
        <me:pop ref="Altamine2">0</me:pop>
        <me:pop ref="Formaldehyde.log">0.999998</me:pop>
      </me:population>
      <me:population time="3.98107" logTime="0.6">
        <me:pop ref="CH2oo.log">9.92583e-35</me:pop>
        <me:pop ref="RC2.log">3.84375e-40</me:pop>
        <me:pop ref="Ring2.log">1.76795e-06</me:pop>
        <me:pop ref="Altamine2">0</me:pop>
        <me:pop ref="Formaldehyde.log">0.999998</me:pop>
      </me:population>
      <me:population time="5.01187" logTime="0.7">
        <me:pop ref="CH2oo.log">9.92581e-35</me:pop>
        <me:pop ref="RC2.log">3.84375e-40</me:pop>
        <me:pop ref="Ring2.log">1.76795e-06</me:pop>
        <me:pop ref="Altamine2">0</me:pop>
        <me:pop ref="Formaldehyde.log">0.999998</me:pop>
      </me:population>
      <me:population time="6.30957" logTime="0.8">
        <me:pop ref="CH2oo.log">9.92581e-35</me:pop>
        <me:pop ref="RC2.log">3.84375e-40</me:pop>
        <me:pop ref="Ring2.log">1.76795e-06</me:pop>
        <me:pop ref="Altamine2">0</me:pop>
        <me:pop ref="Formaldehyde.log">0.999998</me:pop>
      </me:population>
      <me:population time="7.94328" logTime="0.9">
        <me:pop ref="CH2oo.log">9.92581e-35</me:pop>
        <me:pop ref="RC2.log">3.84375e-40</me:pop>
        <me:pop ref="Ring2.log">1.76795e-06</me:pop>
        <me:pop ref="Altamine2">0</me:pop>
        <me:pop ref="Formaldehyde.log">0.999998</me:pop>
      </me:population>
      <me:population time="10" logTime="1">
        <me:pop ref="CH2oo.log">9.92581e-35</me:pop>
        <me:pop ref="RC2.log">3.84375e-40</me:pop>
        <me:pop ref="Ring2.log">1.76795e-06</me:pop>
        <me:pop ref="Altamine2">0</me:pop>
        <me:pop ref="Formaldehyde.log">0.999998</me:pop>
      </me:population>
      <me:population time="12.5893" logTime="1.1">
        <me:pop ref="CH2oo.log">9.92581e-35</me:pop>
        <me:pop ref="RC2.log">3.84375e-40</me:pop>
        <me:pop ref="Ring2.log">1.76795e-06</me:pop>
        <me:pop ref="Altamine2">0</me:pop>
        <me:pop ref="Formaldehyde.log">0.999998</me:pop>
      </me:population>
      <me:population time="15.8489" logTime="1.2">
        <me:pop ref="CH2oo.log">9.92581e-35</me:pop>
        <me:pop ref="RC2.log">3.84375e-40</me:pop>
        <me:pop ref="Ring2.log">1.76795e-06</me:pop>
        <me:pop ref="Altamine2">0</me:pop>
        <me:pop ref="Formaldehyde.log">0.999998</me:pop>
      </me:population>
      <me:population time="19.9526" logTime="1.3">
        <me:pop ref="CH2oo.log">9.92581e-35</me:pop>
        <me:pop ref="RC2.log">3.84375e-40</me:pop>
        <me:pop ref="Ring2.log">1.76795e-06</me:pop>
        <me:pop ref="Altamine2">0</me:pop>
        <me:pop ref="Formaldehyde.log">0.999998</me:pop>
      </me:population>
      <me:population time="25.1189" logTime="1.4">
        <me:pop ref="CH2oo.log">9.92581e-35</me:pop>
        <me:pop ref="RC2.log">3.84375e-40</me:pop>
        <me:pop ref="Ring2.log">1.76795e-06</me:pop>
        <me:pop ref="Altamine2">0</me:pop>
        <me:pop ref="Formaldehyde.log">0.999998</me:pop>
      </me:population>
      <me:population time="31.6228" logTime="1.5">
        <me:pop ref="CH2oo.log">9.92581e-35</me:pop>
        <me:pop ref="RC2.log">3.84375e-40</me:pop>
        <me:pop ref="Ring2.log">1.76795e-06</me:pop>
        <me:pop ref="Altamine2">0</me:pop>
        <me:pop ref="Formaldehyde.log">0.999998</me:pop>
      </me:population>
      <me:population time="39.8107" logTime="1.6">
        <me:pop ref="CH2oo.log">9.92581e-35</me:pop>
        <me:pop ref="RC2.log">3.84375e-40</me:pop>
        <me:pop ref="Ring2.log">1.76795e-06</me:pop>
        <me:pop ref="Altamine2">0</me:pop>
        <me:pop ref="Formaldehyde.log">0.999998</me:pop>
      </me:population>
      <me:population time="50.1187" logTime="1.7">
        <me:pop ref="CH2oo.log">9.92581e-35</me:pop>
        <me:pop ref="RC2.log">3.84375e-40</me:pop>
        <me:pop ref="Ring2.log">1.76795e-06</me:pop>
        <me:pop ref="Altamine2">0</me:pop>
        <me:pop ref="Formaldehyde.log">0.999998</me:pop>
      </me:population>
      <me:population time="63.0957" logTime="1.8">
        <me:pop ref="CH2oo.log">9.9258e-35</me:pop>
        <me:pop ref="RC2.log">3.84375e-40</me:pop>
        <me:pop ref="Ring2.log">1.76795e-06</me:pop>
        <me:pop ref="Altamine2">0</me:pop>
        <me:pop ref="Formaldehyde.log">0.999998</me:pop>
      </me:population>
      <me:population time="79.4328" logTime="1.9">
        <me:pop ref="CH2oo.log">9.9258e-35</me:pop>
        <me:pop ref="RC2.log">3.84375e-40</me:pop>
        <me:pop ref="Ring2.log">1.76795e-06</me:pop>
        <me:pop ref="Altamine2">0</me:pop>
        <me:pop ref="Formaldehyde.log">0.999998</me:pop>
      </me:population>
      <me:population time="100" logTime="2">
        <me:pop ref="CH2oo.log">9.9258e-35</me:pop>
        <me:pop ref="RC2.log">3.84374e-40</me:pop>
        <me:pop ref="Ring2.log">1.76795e-06</me:pop>
        <me:pop ref="Altamine2">0</me:pop>
        <me:pop ref="Formaldehyde.log">0.999998</me:pop>
      </me:population>
      <me:population time="125.893" logTime="2.1">
        <me:pop ref="CH2oo.log">9.92579e-35</me:pop>
        <me:pop ref="RC2.log">3.84374e-40</me:pop>
        <me:pop ref="Ring2.log">1.76795e-06</me:pop>
        <me:pop ref="Altamine2">0</me:pop>
        <me:pop ref="Formaldehyde.log">0.999998</me:pop>
      </me:population>
      <me:population time="158.489" logTime="2.2">
        <me:pop ref="CH2oo.log">9.92579e-35</me:pop>
        <me:pop ref="RC2.log">3.84374e-40</me:pop>
        <me:pop ref="Ring2.log">1.76795e-06</me:pop>
        <me:pop ref="Altamine2">0</me:pop>
        <me:pop ref="Formaldehyde.log">0.999998</me:pop>
      </me:population>
      <me:population time="199.526" logTime="2.3">
        <me:pop ref="CH2oo.log">9.92578e-35</me:pop>
        <me:pop ref="RC2.log">3.84374e-40</me:pop>
        <me:pop ref="Ring2.log">1.76795e-06</me:pop>
        <me:pop ref="Altamine2">0</me:pop>
        <me:pop ref="Formaldehyde.log">0.999998</me:pop>
      </me:population>
      <me:population time="251.189" logTime="2.4">
        <me:pop ref="CH2oo.log">9.92577e-35</me:pop>
        <me:pop ref="RC2.log">3.84374e-40</me:pop>
        <me:pop ref="Ring2.log">1.76794e-06</me:pop>
        <me:pop ref="Altamine2">0</me:pop>
        <me:pop ref="Formaldehyde.log">0.999998</me:pop>
      </me:population>
      <me:population time="316.228" logTime="2.5">
        <me:pop ref="CH2oo.log">9.92576e-35</me:pop>
        <me:pop ref="RC2.log">3.84373e-40</me:pop>
        <me:pop ref="Ring2.log">1.76794e-06</me:pop>
        <me:pop ref="Altamine2">0</me:pop>
        <me:pop ref="Formaldehyde.log">0.999998</me:pop>
      </me:population>
      <me:population time="398.107" logTime="2.6">
        <me:pop ref="CH2oo.log">9.92575e-35</me:pop>
        <me:pop ref="RC2.log">3.84373e-40</me:pop>
        <me:pop ref="Ring2.log">1.76794e-06</me:pop>
        <me:pop ref="Altamine2">0</me:pop>
        <me:pop ref="Formaldehyde.log">0.999998</me:pop>
      </me:population>
      <me:population time="501.187" logTime="2.7">
        <me:pop ref="CH2oo.log">9.92574e-35</me:pop>
        <me:pop ref="RC2.log">3.84372e-40</me:pop>
        <me:pop ref="Ring2.log">1.76794e-06</me:pop>
        <me:pop ref="Altamine2">0</me:pop>
        <me:pop ref="Formaldehyde.log">0.999998</me:pop>
      </me:population>
      <me:population time="630.957" logTime="2.8">
        <me:pop ref="CH2oo.log">9.92572e-35</me:pop>
        <me:pop ref="RC2.log">3.84371e-40</me:pop>
        <me:pop ref="Ring2.log">1.76793e-06</me:pop>
        <me:pop ref="Altamine2">0</me:pop>
        <me:pop ref="Formaldehyde.log">0.999998</me:pop>
      </me:population>
      <me:population time="794.328" logTime="2.9">
        <me:pop ref="CH2oo.log">9.92569e-35</me:pop>
        <me:pop ref="RC2.log">3.8437e-40</me:pop>
        <me:pop ref="Ring2.log">1.76793e-06</me:pop>
        <me:pop ref="Altamine2">0</me:pop>
        <me:pop ref="Formaldehyde.log">0.999998</me:pop>
      </me:population>
      <me:population time="1000" logTime="3">
        <me:pop ref="CH2oo.log">9.92566e-35</me:pop>
        <me:pop ref="RC2.log">3.84369e-40</me:pop>
        <me:pop ref="Ring2.log">1.76792e-06</me:pop>
        <me:pop ref="Altamine2">0</me:pop>
        <me:pop ref="Formaldehyde.log">0.999998</me:pop>
      </me:population>
      <me:population time="1258.93" logTime="3.1">
        <me:pop ref="CH2oo.log">9.92562e-35</me:pop>
        <me:pop ref="RC2.log">3.84368e-40</me:pop>
        <me:pop ref="Ring2.log">1.76792e-06</me:pop>
        <me:pop ref="Altamine2">0</me:pop>
        <me:pop ref="Formaldehyde.log">0.999998</me:pop>
      </me:population>
      <me:population time="1584.89" logTime="3.2">
        <me:pop ref="CH2oo.log">9.92557e-35</me:pop>
        <me:pop ref="RC2.log">3.84366e-40</me:pop>
        <me:pop ref="Ring2.log">1.76791e-06</me:pop>
        <me:pop ref="Altamine2">0</me:pop>
        <me:pop ref="Formaldehyde.log">0.999998</me:pop>
      </me:population>
      <me:population time="1995.26" logTime="3.3">
        <me:pop ref="CH2oo.log">9.92551e-35</me:pop>
        <me:pop ref="RC2.log">3.84363e-40</me:pop>
        <me:pop ref="Ring2.log">1.7679e-06</me:pop>
        <me:pop ref="Altamine2">0</me:pop>
        <me:pop ref="Formaldehyde.log">0.999998</me:pop>
      </me:population>
      <me:population time="2511.89" logTime="3.4">
        <me:pop ref="CH2oo.log">9.92543e-35</me:pop>
        <me:pop ref="RC2.log">3.8436e-40</me:pop>
        <me:pop ref="Ring2.log">1.76788e-06</me:pop>
        <me:pop ref="Altamine2">0</me:pop>
        <me:pop ref="Formaldehyde.log">0.999998</me:pop>
      </me:population>
      <me:population time="3162.28" logTime="3.5">
        <me:pop ref="CH2oo.log">9.92533e-35</me:pop>
        <me:pop ref="RC2.log">3.84356e-40</me:pop>
        <me:pop ref="Ring2.log">1.76786e-06</me:pop>
        <me:pop ref="Altamine2">0</me:pop>
        <me:pop ref="Formaldehyde.log">0.999998</me:pop>
      </me:population>
      <me:population time="3981.07" logTime="3.6">
        <me:pop ref="CH2oo.log">9.9252e-35</me:pop>
        <me:pop ref="RC2.log">3.84351e-40</me:pop>
        <me:pop ref="Ring2.log">1.76784e-06</me:pop>
        <me:pop ref="Altamine2">0</me:pop>
        <me:pop ref="Formaldehyde.log">0.999998</me:pop>
      </me:population>
      <me:population time="5011.87" logTime="3.7">
        <me:pop ref="CH2oo.log">9.92504e-35</me:pop>
        <me:pop ref="RC2.log">3.84345e-40</me:pop>
        <me:pop ref="Ring2.log">1.76781e-06</me:pop>
        <me:pop ref="Altamine2">0</me:pop>
        <me:pop ref="Formaldehyde.log">0.999998</me:pop>
      </me:population>
      <me:population time="6309.57" logTime="3.8">
        <me:pop ref="CH2oo.log">9.92484e-35</me:pop>
        <me:pop ref="RC2.log">3.84337e-40</me:pop>
        <me:pop ref="Ring2.log">1.76778e-06</me:pop>
        <me:pop ref="Altamine2">0</me:pop>
        <me:pop ref="Formaldehyde.log">0.999998</me:pop>
      </me:population>
      <me:population time="7943.28" logTime="3.9">
        <me:pop ref="CH2oo.log">9.92459e-35</me:pop>
        <me:pop ref="RC2.log">3.84328e-40</me:pop>
        <me:pop ref="Ring2.log">1.76773e-06</me:pop>
        <me:pop ref="Altamine2">0</me:pop>
        <me:pop ref="Formaldehyde.log">0.999998</me:pop>
      </me:population>
      <me:population time="10000" logTime="4">
        <me:pop ref="CH2oo.log">9.92428e-35</me:pop>
        <me:pop ref="RC2.log">3.84315e-40</me:pop>
        <me:pop ref="Ring2.log">1.76768e-06</me:pop>
        <me:pop ref="Altamine2">0</me:pop>
        <me:pop ref="Formaldehyde.log">0.999998</me:pop>
      </me:population>
      <me:population time="12589.3" logTime="4.1">
        <me:pop ref="CH2oo.log">9.92388e-35</me:pop>
        <me:pop ref="RC2.log">3.843e-40</me:pop>
        <me:pop ref="Ring2.log">1.76761e-06</me:pop>
        <me:pop ref="Altamine2">0</me:pop>
        <me:pop ref="Formaldehyde.log">0.999998</me:pop>
      </me:population>
      <me:population time="15848.9" logTime="4.2">
        <me:pop ref="CH2oo.log">9.92338e-35</me:pop>
        <me:pop ref="RC2.log">3.84281e-40</me:pop>
        <me:pop ref="Ring2.log">1.76752e-06</me:pop>
        <me:pop ref="Altamine2">0</me:pop>
        <me:pop ref="Formaldehyde.log">0.999998</me:pop>
      </me:population>
      <me:population time="19952.6" logTime="4.3">
        <me:pop ref="CH2oo.log">9.92275e-35</me:pop>
        <me:pop ref="RC2.log">3.84256e-40</me:pop>
        <me:pop ref="Ring2.log">1.7674e-06</me:pop>
        <me:pop ref="Altamine2">0</me:pop>
        <me:pop ref="Formaldehyde.log">0.999998</me:pop>
      </me:population>
      <me:population time="25118.9" logTime="4.4">
        <me:pop ref="CH2oo.log">9.92195e-35</me:pop>
        <me:pop ref="RC2.log">3.84225e-40</me:pop>
        <me:pop ref="Ring2.log">1.76726e-06</me:pop>
        <me:pop ref="Altamine2">0</me:pop>
        <me:pop ref="Formaldehyde.log">0.999998</me:pop>
      </me:population>
      <me:population time="31622.8" logTime="4.5">
        <me:pop ref="CH2oo.log">9.92095e-35</me:pop>
        <me:pop ref="RC2.log">3.84187e-40</me:pop>
        <me:pop ref="Ring2.log">1.76708e-06</me:pop>
        <me:pop ref="Altamine2">0</me:pop>
        <me:pop ref="Formaldehyde.log">0.999998</me:pop>
      </me:population>
      <me:population time="39810.7" logTime="4.6">
        <me:pop ref="CH2oo.log">9.91969e-35</me:pop>
        <me:pop ref="RC2.log">3.84138e-40</me:pop>
        <me:pop ref="Ring2.log">1.76686e-06</me:pop>
        <me:pop ref="Altamine2">0</me:pop>
        <me:pop ref="Formaldehyde.log">0.999998</me:pop>
      </me:population>
      <me:population time="50118.7" logTime="4.7">
        <me:pop ref="CH2oo.log">9.91811e-35</me:pop>
        <me:pop ref="RC2.log">3.84077e-40</me:pop>
        <me:pop ref="Ring2.log">1.76658e-06</me:pop>
        <me:pop ref="Altamine2">0</me:pop>
        <me:pop ref="Formaldehyde.log">0.999998</me:pop>
      </me:population>
      <me:population time="63095.7" logTime="4.8">
        <me:pop ref="CH2oo.log">9.91612e-35</me:pop>
        <me:pop ref="RC2.log">3.84e-40</me:pop>
        <me:pop ref="Ring2.log">1.76622e-06</me:pop>
        <me:pop ref="Altamine2">0</me:pop>
        <me:pop ref="Formaldehyde.log">0.999998</me:pop>
      </me:population>
      <me:population time="79432.8" logTime="4.9">
        <me:pop ref="CH2oo.log">9.91361e-35</me:pop>
        <me:pop ref="RC2.log">3.83902e-40</me:pop>
        <me:pop ref="Ring2.log">1.76578e-06</me:pop>
        <me:pop ref="Altamine2">0</me:pop>
        <me:pop ref="Formaldehyde.log">0.999998</me:pop>
      </me:population>
      <me:population time="100000" logTime="5">
        <me:pop ref="CH2oo.log">9.91045e-35</me:pop>
        <me:pop ref="RC2.log">3.8378e-40</me:pop>
        <me:pop ref="Ring2.log">1.76521e-06</me:pop>
        <me:pop ref="Altamine2">0</me:pop>
        <me:pop ref="Formaldehyde.log">0.999998</me:pop>
      </me:population>
    </me:populationList>
    <me:rateList T="320" conc="3.25907e+17" bathGas="N2" units="s-1">
      <me:warning> WARNING: Chemically significant eigenvalues (CSE) not well separated from internal energy relaxation eigenvals (IEREs).  The last CSE = -1.86132e+06 and the first IERE = -1.37139e+07 (last CSE)/(first IERE) ratio = 0.135725, which is less than an order of magnitude  Results obtained from Bartis Widom eigenvalue-vector analysis may be unreliable </me:warning>
      <me:firstOrderLoss ref="CH2oo.log">-23.7614</me:firstOrderLoss>
      <me:firstOrderLoss ref="RC2.log">-1.86131e+06</me:firstOrderLoss>
      <me:firstOrderLoss ref="Ring2.log">-1.54882e-08</me:firstOrderLoss>
      <me:firstOrderRate fromRef="CH2oo.log" toRef="RC2.log" reactionType="isomerization">1.09215</me:firstOrderRate>
      <me:firstOrderRate fromRef="CH2oo.log" toRef="Ring2.log" reactionType="isomerization">3.33939e-05</me:firstOrderRate>
      <me:firstOrderRate fromRef="RC2.log" toRef="CH2oo.log" reactionType="isomerization">1.25835e+06</me:firstOrderRate>
      <me:firstOrderRate fromRef="RC2.log" toRef="Ring2.log" reactionType="isomerization">12.4577</me:firstOrderRate>
      <me:firstOrderRate fromRef="Ring2.log" toRef="CH2oo.log" reactionType="isomerization">1.06046e-27</me:firstOrderRate>
      <me:firstOrderRate fromRef="Ring2.log" toRef="RC2.log" reactionType="isomerization">3.43357e-28</me:firstOrderRate>
      <me:firstOrderRate fromRef="CH2oo.log" toRef="Altamine2" reactionType="irreversible">0</me:firstOrderRate>
      <me:firstOrderRate fromRef="RC2.log" toRef="Altamine2" reactionType="irreversible">0</me:firstOrderRate>
      <me:firstOrderRate fromRef="Ring2.log" toRef="Altamine2" reactionType="irreversible">0</me:firstOrderRate>
      <me:firstOrderRate fromRef="CH2oo.log" toRef="Formaldehyde.log+IsoC2.log" reactionType="irreversible">22.6981</me:firstOrderRate>
      <me:firstOrderRate fromRef="RC2.log" toRef="Formaldehyde.log+IsoC2.log" reactionType="irreversible">613906</me:firstOrderRate>
      <me:firstOrderRate fromRef="Ring2.log" toRef="Formaldehyde.log+IsoC2.log" reactionType="irreversible">1.54882e-08</me:firstOrderRate>
    </me:rateList>
    <me:eigenvalueList number="826" selection="12">
      <me:eigenvalue>-3.61491e+07</me:eigenvalue>
      <me:eigenvalue>-3.23527e+07</me:eigenvalue>
      <me:eigenvalue>-3.15724e+07</me:eigenvalue>
      <me:eigenvalue>-2.72344e+07</me:eigenvalue>
      <me:eigenvalue>-2.32375e+07</me:eigenvalue>
      <me:eigenvalue>-1.97158e+07</me:eigenvalue>
      <me:eigenvalue>-1.68367e+07</me:eigenvalue>
      <me:eigenvalue>-1.44658e+07</me:eigenvalue>
      <me:eigenvalue>-1.10509e+07</me:eigenvalue>
      <me:eigenvalue>-3.28004e+06</me:eigenvalue>
      <me:eigenvalue>-19.87</me:eigenvalue>
      <me:eigenvalue>-4.2784e-06</me:eigenvalue>
    </me:eigenvalueList>
    <me:populationList T="360" conc="3.24565e+17">
      <me:population time="1e-10" logTime="-10">
        <me:pop ref="CH2oo.log">1</me:pop>
        <me:pop ref="RC2.log">4.92275e-08</me:pop>
        <me:pop ref="Ring2.log">1.56598e-09</me:pop>
        <me:pop ref="Altamine2">0</me:pop>
        <me:pop ref="Formaldehyde.log">3.68246e-10</me:pop>
      </me:population>
      <me:population time="1.25893e-10" logTime="-9.9">
        <me:pop ref="CH2oo.log">1</me:pop>
        <me:pop ref="RC2.log">4.94769e-08</me:pop>
        <me:pop ref="Ring2.log">1.87814e-09</me:pop>
        <me:pop ref="Altamine2">0</me:pop>
        <me:pop ref="Formaldehyde.log">5.59076e-10</me:pop>
      </me:population>
      <me:population time="1.58489e-10" logTime="-9.8">
        <me:pop ref="CH2oo.log">1</me:pop>
        <me:pop ref="RC2.log">4.971e-08</me:pop>
        <me:pop ref="Ring2.log">2.2296e-09</me:pop>
        <me:pop ref="Altamine2">0</me:pop>
        <me:pop ref="Formaldehyde.log">8.41225e-10</me:pop>
      </me:population>
      <me:population time="1.99526e-10" logTime="-9.7">
        <me:pop ref="CH2oo.log">1</me:pop>
        <me:pop ref="RC2.log">4.99171e-08</me:pop>
        <me:pop ref="Ring2.log">2.61585e-09</me:pop>
        <me:pop ref="Altamine2">0</me:pop>
        <me:pop ref="Formaldehyde.log">1.25309e-09</me:pop>
      </me:population>
      <me:population time="2.51189e-10" logTime="-9.6">
        <me:pop ref="CH2oo.log">1</me:pop>
        <me:pop ref="RC2.log">5.0094e-08</me:pop>
        <me:pop ref="Ring2.log">3.02828e-09</me:pop>
        <me:pop ref="Altamine2">0</me:pop>
        <me:pop ref="Formaldehyde.log">1.84586e-09</me:pop>
      </me:population>
      <me:population time="3.16228e-10" logTime="-9.5">
        <me:pop ref="CH2oo.log">1</me:pop>
        <me:pop ref="RC2.log">5.02448e-08</me:pop>
        <me:pop ref="Ring2.log">3.45397e-09</me:pop>
        <me:pop ref="Altamine2">0</me:pop>
        <me:pop ref="Formaldehyde.log">2.68609e-09</me:pop>
      </me:population>
      <me:population time="3.98107e-10" logTime="-9.4">
        <me:pop ref="CH2oo.log">1</me:pop>
        <me:pop ref="RC2.log">5.03816e-08</me:pop>
        <me:pop ref="Ring2.log">3.87619e-09</me:pop>
        <me:pop ref="Altamine2">0</me:pop>
        <me:pop ref="Formaldehyde.log">3.85799e-09</me:pop>
      </me:population>
      <me:population time="5.01187e-10" logTime="-9.3">
        <me:pop ref="CH2oo.log">1</me:pop>
        <me:pop ref="RC2.log">5.0521e-08</me:pop>
        <me:pop ref="Ring2.log">4.27593e-09</me:pop>
        <me:pop ref="Altamine2">0</me:pop>
        <me:pop ref="Formaldehyde.log">5.46556e-09</me:pop>
      </me:population>
      <me:population time="6.30957e-10" logTime="-9.2">
        <me:pop ref="CH2oo.log">1</me:pop>
        <me:pop ref="RC2.log">5.06799e-08</me:pop>
        <me:pop ref="Ring2.log">4.6345e-09</me:pop>
        <me:pop ref="Altamine2">0</me:pop>
        <me:pop ref="Formaldehyde.log">7.63458e-09</me:pop>
      </me:population>
      <me:population time="7.94328e-10" logTime="-9.1">
        <me:pop ref="CH2oo.log">1</me:pop>
        <me:pop ref="RC2.log">5.0872e-08</me:pop>
        <me:pop ref="Ring2.log">4.93667e-09</me:pop>
        <me:pop ref="Altamine2">0</me:pop>
        <me:pop ref="Formaldehyde.log">1.05152e-08</me:pop>
      </me:population>
      <me:population time="1e-09" logTime="-9">
        <me:pop ref="CH2oo.log">1</me:pop>
        <me:pop ref="RC2.log">5.11085e-08</me:pop>
        <me:pop ref="Ring2.log">5.17376e-09</me:pop>
        <me:pop ref="Altamine2">0</me:pop>
        <me:pop ref="Formaldehyde.log">1.4286e-08</me:pop>
      </me:population>
      <me:population time="1.25893e-09" logTime="-8.9">
        <me:pop ref="CH2oo.log">1</me:pop>
        <me:pop ref="RC2.log">5.14003e-08</me:pop>
        <me:pop ref="Ring2.log">5.34542e-09</me:pop>
        <me:pop ref="Altamine2">0</me:pop>
        <me:pop ref="Formaldehyde.log">1.91617e-08</me:pop>
      </me:population>
      <me:population time="1.58489e-09" logTime="-8.8">
        <me:pop ref="CH2oo.log">1</me:pop>
        <me:pop ref="RC2.log">5.17586e-08</me:pop>
        <me:pop ref="Ring2.log">5.45942e-09</me:pop>
        <me:pop ref="Altamine2">0</me:pop>
        <me:pop ref="Formaldehyde.log">2.54044e-08</me:pop>
      </me:population>
      <me:population time="1.99526e-09" logTime="-8.7">
        <me:pop ref="CH2oo.log">1</me:pop>
        <me:pop ref="RC2.log">5.21967e-08</me:pop>
        <me:pop ref="Ring2.log">5.52915e-09</me:pop>
        <me:pop ref="Altamine2">0</me:pop>
        <me:pop ref="Formaldehyde.log">3.33409e-08</me:pop>
      </me:population>
      <me:population time="2.51189e-09" logTime="-8.6">
        <me:pop ref="CH2oo.log">1</me:pop>
        <me:pop ref="RC2.log">5.27291e-08</me:pop>
        <me:pop ref="Ring2.log">5.56971e-09</me:pop>
        <me:pop ref="Altamine2">0</me:pop>
        <me:pop ref="Formaldehyde.log">4.33852e-08</me:pop>
      </me:population>
      <me:population time="3.16228e-09" logTime="-8.5">
        <me:pop ref="CH2oo.log">1</me:pop>
        <me:pop ref="RC2.log">5.3372e-08</me:pop>
        <me:pop ref="Ring2.log">5.59416e-09</me:pop>
        <me:pop ref="Altamine2">0</me:pop>
        <me:pop ref="Formaldehyde.log">5.60648e-08</me:pop>
      </me:population>
      <me:population time="3.98107e-09" logTime="-8.4">
        <me:pop ref="CH2oo.log">1</me:pop>
        <me:pop ref="RC2.log">5.41435e-08</me:pop>
        <me:pop ref="Ring2.log">5.61142e-09</me:pop>
        <me:pop ref="Altamine2">0</me:pop>
        <me:pop ref="Formaldehyde.log">7.20524e-08</me:pop>
      </me:population>
      <me:population time="5.01187e-09" logTime="-8.3">
        <me:pop ref="CH2oo.log">1</me:pop>
        <me:pop ref="RC2.log">5.50631e-08</me:pop>
        <me:pop ref="Ring2.log">5.62627e-09</me:pop>
        <me:pop ref="Altamine2">0</me:pop>
        <me:pop ref="Formaldehyde.log">9.22024e-08</me:pop>
      </me:population>
      <me:population time="6.30957e-09" logTime="-8.2">
        <me:pop ref="CH2oo.log">1</me:pop>
        <me:pop ref="RC2.log">5.61531e-08</me:pop>
        <me:pop ref="Ring2.log">5.64066e-09</me:pop>
        <me:pop ref="Altamine2">0</me:pop>
        <me:pop ref="Formaldehyde.log">1.17596e-07</me:pop>
      </me:population>
      <me:population time="7.94328e-09" logTime="-8.1">
        <me:pop ref="CH2oo.log">1</me:pop>
        <me:pop ref="RC2.log">5.7439e-08</me:pop>
        <me:pop ref="Ring2.log">5.65507e-09</me:pop>
        <me:pop ref="Altamine2">0</me:pop>
        <me:pop ref="Formaldehyde.log">1.49597e-07</me:pop>
      </me:population>
      <me:population time="1e-08" logTime="-8">
        <me:pop ref="CH2oo.log">1</me:pop>
        <me:pop ref="RC2.log">5.89517e-08</me:pop>
        <me:pop ref="Ring2.log">5.66947e-09</me:pop>
        <me:pop ref="Altamine2">0</me:pop>
        <me:pop ref="Formaldehyde.log">1.89924e-07</me:pop>
      </me:population>
      <me:population time="1.25893e-08" logTime="-7.9">
        <me:pop ref="CH2oo.log">1</me:pop>
        <me:pop ref="RC2.log">6.07287e-08</me:pop>
        <me:pop ref="Ring2.log">5.68364e-09</me:pop>
        <me:pop ref="Altamine2">0</me:pop>
        <me:pop ref="Formaldehyde.log">2.40745e-07</me:pop>
      </me:population>
      <me:population time="1.58489e-08" logTime="-7.8">
        <me:pop ref="CH2oo.log">1</me:pop>
        <me:pop ref="RC2.log">6.28157e-08</me:pop>
        <me:pop ref="Ring2.log">5.69737e-09</me:pop>
        <me:pop ref="Altamine2">0</me:pop>
        <me:pop ref="Formaldehyde.log">3.04787e-07</me:pop>
      </me:population>
      <me:population time="1.99526e-08" logTime="-7.7">
        <me:pop ref="CH2oo.log">1</me:pop>
        <me:pop ref="RC2.log">6.52665e-08</me:pop>
        <me:pop ref="Ring2.log">5.71047e-09</me:pop>
        <me:pop ref="Altamine2">0</me:pop>
        <me:pop ref="Formaldehyde.log">3.85486e-07</me:pop>
      </me:population>
      <me:population time="2.51189e-08" logTime="-7.6">
        <me:pop ref="CH2oo.log">0.999999</me:pop>
        <me:pop ref="RC2.log">6.8144e-08</me:pop>
        <me:pop ref="Ring2.log">5.72276e-09</me:pop>
        <me:pop ref="Altamine2">0</me:pop>
        <me:pop ref="Formaldehyde.log">4.87168e-07</me:pop>
      </me:population>
      <me:population time="3.16228e-08" logTime="-7.5">
        <me:pop ref="CH2oo.log">0.999999</me:pop>
        <me:pop ref="RC2.log">7.152e-08</me:pop>
        <me:pop ref="Ring2.log">5.7341e-09</me:pop>
        <me:pop ref="Altamine2">0</me:pop>
        <me:pop ref="Formaldehyde.log">6.15281e-07</me:pop>
      </me:population>
      <me:population time="3.98107e-08" logTime="-7.4">
        <me:pop ref="CH2oo.log">0.999999</me:pop>
        <me:pop ref="RC2.log">7.54777e-08</me:pop>
        <me:pop ref="Ring2.log">5.74439e-09</me:pop>
        <me:pop ref="Altamine2">0</me:pop>
        <me:pop ref="Formaldehyde.log">7.76683e-07</me:pop>
      </me:population>
      <me:population time="5.01187e-08" logTime="-7.3">
        <me:pop ref="CH2oo.log">0.999999</me:pop>
        <me:pop ref="RC2.log">8.01142e-08</me:pop>
        <me:pop ref="Ring2.log">5.75368e-09</me:pop>
        <me:pop ref="Altamine2">0</me:pop>
        <me:pop ref="Formaldehyde.log">9.80009e-07</me:pop>
      </me:population>
      <me:population time="6.30957e-08" logTime="-7.2">
        <me:pop ref="CH2oo.log">0.999999</me:pop>
        <me:pop ref="RC2.log">8.55394e-08</me:pop>
        <me:pop ref="Ring2.log">5.76217e-09</me:pop>
        <me:pop ref="Altamine2">0</me:pop>
        <me:pop ref="Formaldehyde.log">1.23613e-06</me:pop>
      </me:population>
      <me:population time="7.94328e-08" logTime="-7.1">
        <me:pop ref="CH2oo.log">0.999998</me:pop>
        <me:pop ref="RC2.log">9.18719e-08</me:pop>
        <me:pop ref="Ring2.log">5.77013e-09</me:pop>
        <me:pop ref="Altamine2">0</me:pop>
        <me:pop ref="Formaldehyde.log">1.55874e-06</me:pop>
      </me:population>
      <me:population time="1e-07" logTime="-7">
        <me:pop ref="CH2oo.log">0.999998</me:pop>
        <me:pop ref="RC2.log">9.92266e-08</me:pop>
        <me:pop ref="Ring2.log">5.77791e-09</me:pop>
        <me:pop ref="Altamine2">0</me:pop>
        <me:pop ref="Formaldehyde.log">1.96509e-06</me:pop>
      </me:population>
      <me:population time="1.25893e-07" logTime="-6.9">
        <me:pop ref="CH2oo.log">0.999997</me:pop>
        <me:pop ref="RC2.log">1.07694e-07</me:pop>
        <me:pop ref="Ring2.log">5.78586e-09</me:pop>
        <me:pop ref="Altamine2">0</me:pop>
        <me:pop ref="Formaldehyde.log">2.47691e-06</me:pop>
      </me:population>
      <me:population time="1.58489e-07" logTime="-6.8">
        <me:pop ref="CH2oo.log">0.999997</me:pop>
        <me:pop ref="RC2.log">1.17306e-07</me:pop>
        <me:pop ref="Ring2.log">5.79429e-09</me:pop>
        <me:pop ref="Altamine2">0</me:pop>
        <me:pop ref="Formaldehyde.log">3.12158e-06</me:pop>
      </me:population>
      <me:population time="1.99526e-07" logTime="-6.7">
        <me:pop ref="CH2oo.log">0.999996</me:pop>
        <me:pop ref="RC2.log">1.27992e-07</me:pop>
        <me:pop ref="Ring2.log">5.80341e-09</me:pop>
        <me:pop ref="Altamine2">0</me:pop>
        <me:pop ref="Formaldehyde.log">3.93363e-06</me:pop>
      </me:population>
      <me:population time="2.51189e-07" logTime="-6.6">
        <me:pop ref="CH2oo.log">0.999995</me:pop>
        <me:pop ref="RC2.log">1.39536e-07</me:pop>
        <me:pop ref="Ring2.log">5.81324e-09</me:pop>
        <me:pop ref="Altamine2">0</me:pop>
        <me:pop ref="Formaldehyde.log">4.95653e-06</me:pop>
      </me:population>
      <me:population time="3.16228e-07" logTime="-6.5">
        <me:pop ref="CH2oo.log">0.999994</me:pop>
        <me:pop ref="RC2.log">1.51541e-07</me:pop>
        <me:pop ref="Ring2.log">5.82365e-09</me:pop>
        <me:pop ref="Altamine2">0</me:pop>
        <me:pop ref="Formaldehyde.log">6.24509e-06</me:pop>
      </me:population>
      <me:population time="3.98107e-07" logTime="-6.4">
        <me:pop ref="CH2oo.log">0.999992</me:pop>
        <me:pop ref="RC2.log">1.6343e-07</me:pop>
        <me:pop ref="Ring2.log">5.83427e-09</me:pop>
        <me:pop ref="Altamine2">0</me:pop>
        <me:pop ref="Formaldehyde.log">7.86829e-06</me:pop>
      </me:population>
      <me:population time="5.01187e-07" logTime="-6.3">
        <me:pop ref="CH2oo.log">0.99999</me:pop>
        <me:pop ref="RC2.log">1.745e-07</me:pop>
        <me:pop ref="Ring2.log">5.84468e-09</me:pop>
        <me:pop ref="Altamine2">0</me:pop>
        <me:pop ref="Formaldehyde.log">9.91299e-06</me:pop>
      </me:population>
      <me:population time="6.30957e-07" logTime="-6.2">
        <me:pop ref="CH2oo.log">0.999987</me:pop>
        <me:pop ref="RC2.log">1.84039e-07</me:pop>
        <me:pop ref="Ring2.log">5.85444e-09</me:pop>
        <me:pop ref="Altamine2">0</me:pop>
        <me:pop ref="Formaldehyde.log">1.24885e-05</me:pop>
      </me:population>
      <me:population time="7.94328e-07" logTime="-6.1">
        <me:pop ref="CH2oo.log">0.999984</me:pop>
        <me:pop ref="RC2.log">1.91497e-07</me:pop>
        <me:pop ref="Ring2.log">5.86325e-09</me:pop>
        <me:pop ref="Altamine2">0</me:pop>
        <me:pop ref="Formaldehyde.log">1.57323e-05</me:pop>
      </me:population>
      <me:population time="1e-06" logTime="-6">
        <me:pop ref="CH2oo.log">0.99998</me:pop>
        <me:pop ref="RC2.log">1.96658e-07</me:pop>
        <me:pop ref="Ring2.log">5.87112e-09</me:pop>
        <me:pop ref="Altamine2">0</me:pop>
        <me:pop ref="Formaldehyde.log">1.98173e-05</me:pop>
      </me:population>
      <me:population time="1.25893e-06" logTime="-5.9">
        <me:pop ref="CH2oo.log">0.999975</me:pop>
        <me:pop ref="RC2.log">1.99724e-07</me:pop>
        <me:pop ref="Ring2.log">5.87842e-09</me:pop>
        <me:pop ref="Altamine2">0</me:pop>
        <me:pop ref="Formaldehyde.log">2.4961e-05</me:pop>
      </me:population>
      <me:population time="1.58489e-06" logTime="-5.8">
        <me:pop ref="CH2oo.log">0.999968</me:pop>
        <me:pop ref="RC2.log">2.01228e-07</me:pop>
        <me:pop ref="Ring2.log">5.88581e-09</me:pop>
        <me:pop ref="Altamine2">0</me:pop>
        <me:pop ref="Formaldehyde.log">3.14373e-05</me:pop>
      </me:population>
      <me:population time="1.99526e-06" logTime="-5.7">
        <me:pop ref="CH2oo.log">0.99996</me:pop>
        <me:pop ref="RC2.log">2.01808e-07</me:pop>
        <me:pop ref="Ring2.log">5.89411e-09</me:pop>
        <me:pop ref="Altamine2">0</me:pop>
        <me:pop ref="Formaldehyde.log">3.95909e-05</me:pop>
      </me:population>
      <me:population time="2.51189e-06" logTime="-5.6">
        <me:pop ref="CH2oo.log">0.99995</me:pop>
        <me:pop ref="RC2.log">2.01974e-07</me:pop>
        <me:pop ref="Ring2.log">5.90414e-09</me:pop>
        <me:pop ref="Altamine2">0</me:pop>
        <me:pop ref="Formaldehyde.log">4.98557e-05</me:pop>
      </me:population>
      <me:population time="3.16228e-06" logTime="-5.5">
        <me:pop ref="CH2oo.log">0.999937</me:pop>
        <me:pop ref="RC2.log">2.02004e-07</me:pop>
        <me:pop ref="Ring2.log">5.91662e-09</me:pop>
        <me:pop ref="Altamine2">0</me:pop>
        <me:pop ref="Formaldehyde.log">6.27782e-05</me:pop>
      </me:population>
      <me:population time="3.98107e-06" logTime="-5.4">
        <me:pop ref="CH2oo.log">0.999921</me:pop>
        <me:pop ref="RC2.log">2.02005e-07</me:pop>
        <me:pop ref="Ring2.log">5.93231e-09</me:pop>
        <me:pop ref="Altamine2">0</me:pop>
        <me:pop ref="Formaldehyde.log">7.90464e-05</me:pop>
      </me:population>
      <me:population time="5.01187e-06" logTime="-5.3">
        <me:pop ref="CH2oo.log">0.9999</me:pop>
        <me:pop ref="RC2.log">2.02001e-07</me:pop>
        <me:pop ref="Ring2.log">5.95205e-09</me:pop>
        <me:pop ref="Altamine2">0</me:pop>
        <me:pop ref="Formaldehyde.log">9.95266e-05</me:pop>
      </me:population>
      <me:population time="6.30957e-06" logTime="-5.2">
        <me:pop ref="CH2oo.log">0.999874</me:pop>
        <me:pop ref="RC2.log">2.01996e-07</me:pop>
        <me:pop ref="Ring2.log">5.97691e-09</me:pop>
        <me:pop ref="Altamine2">0</me:pop>
        <me:pop ref="Formaldehyde.log">0.000125309</me:pop>
      </me:population>
      <me:population time="7.94328e-06" logTime="-5.1">
        <me:pop ref="CH2oo.log">0.999842</me:pop>
        <me:pop ref="RC2.log">2.01989e-07</me:pop>
        <me:pop ref="Ring2.log">6.0082e-09</me:pop>
        <me:pop ref="Altamine2">0</me:pop>
        <me:pop ref="Formaldehyde.log">0.000157766</me:pop>
      </me:population>
      <me:population time="1e-05" logTime="-5">
        <me:pop ref="CH2oo.log">0.999801</me:pop>
        <me:pop ref="RC2.log">2.01981e-07</me:pop>
        <me:pop ref="Ring2.log">6.04759e-09</me:pop>
        <me:pop ref="Altamine2">0</me:pop>
        <me:pop ref="Formaldehyde.log">0.000198626</me:pop>
      </me:population>
      <me:population time="1.25893e-05" logTime="-4.9">
        <me:pop ref="CH2oo.log">0.99975</me:pop>
        <me:pop ref="RC2.log">2.01971e-07</me:pop>
        <me:pop ref="Ring2.log">6.09718e-09</me:pop>
        <me:pop ref="Altamine2">0</me:pop>
        <me:pop ref="Formaldehyde.log">0.000250062</me:pop>
      </me:population>
      <me:population time="1.58489e-05" logTime="-4.8">
        <me:pop ref="CH2oo.log">0.999685</me:pop>
        <me:pop ref="RC2.log">2.01958e-07</me:pop>
        <me:pop ref="Ring2.log">6.15961e-09</me:pop>
        <me:pop ref="Altamine2">0</me:pop>
        <me:pop ref="Formaldehyde.log">0.000314814</me:pop>
      </me:population>
      <me:population time="1.99526e-05" logTime="-4.7">
        <me:pop ref="CH2oo.log">0.999603</me:pop>
        <me:pop ref="RC2.log">2.01941e-07</me:pop>
        <me:pop ref="Ring2.log">6.23819e-09</me:pop>
        <me:pop ref="Altamine2">0</me:pop>
        <me:pop ref="Formaldehyde.log">0.000396325</me:pop>
      </me:population>
      <me:population time="2.51189e-05" logTime="-4.6">
        <me:pop ref="CH2oo.log">0.999501</me:pop>
        <me:pop ref="RC2.log">2.0192e-07</me:pop>
        <me:pop ref="Ring2.log">6.33712e-09</me:pop>
        <me:pop ref="Altamine2">0</me:pop>
        <me:pop ref="Formaldehyde.log">0.000498932</me:pop>
      </me:population>
      <me:population time="3.16228e-05" logTime="-4.5">
        <me:pop ref="CH2oo.log">0.999372</me:pop>
        <me:pop ref="RC2.log">2.01894e-07</me:pop>
        <me:pop ref="Ring2.log">6.46164e-09</me:pop>
        <me:pop ref="Altamine2">0</me:pop>
        <me:pop ref="Formaldehyde.log">0.000628092</me:pop>
      </me:population>
      <me:population time="3.98107e-05" logTime="-4.4">
        <me:pop ref="CH2oo.log">0.999209</me:pop>
        <me:pop ref="RC2.log">2.01862e-07</me:pop>
        <me:pop ref="Ring2.log">6.61838e-09</me:pop>
        <me:pop ref="Altamine2">0</me:pop>
        <me:pop ref="Formaldehyde.log">0.00079067</me:pop>
      </me:population>
      <me:population time="5.01187e-05" logTime="-4.3">
        <me:pop ref="CH2oo.log">0.999004</me:pop>
        <me:pop ref="RC2.log">2.0182e-07</me:pop>
        <me:pop ref="Ring2.log">6.81567e-09</me:pop>
        <me:pop ref="Altamine2">0</me:pop>
        <me:pop ref="Formaldehyde.log">0.000995307</me:pop>
      </me:population>
      <me:population time="6.30957e-05" logTime="-4.2">
        <me:pop ref="CH2oo.log">0.998747</me:pop>
        <me:pop ref="RC2.log">2.01768e-07</me:pop>
        <me:pop ref="Ring2.log">7.06398e-09</me:pop>
        <me:pop ref="Altamine2">0</me:pop>
        <me:pop ref="Formaldehyde.log">0.00125287</me:pop>
      </me:population>
      <me:population time="7.94328e-05" logTime="-4.1">
        <me:pop ref="CH2oo.log">0.998423</me:pop>
        <me:pop ref="RC2.log">2.01703e-07</me:pop>
        <me:pop ref="Ring2.log">7.3765e-09</me:pop>
        <me:pop ref="Altamine2">0</me:pop>
        <me:pop ref="Formaldehyde.log">0.00157703</me:pop>
      </me:population>
      <me:population time="0.0001" logTime="-4">
        <me:pop ref="CH2oo.log">0.998015</me:pop>
        <me:pop ref="RC2.log">2.0162e-07</me:pop>
        <me:pop ref="Ring2.log">7.7698e-09</me:pop>
        <me:pop ref="Altamine2">0</me:pop>
        <me:pop ref="Formaldehyde.log">0.00198497</me:pop>
      </me:population>
      <me:population time="0.000125893" logTime="-3.9">
        <me:pop ref="CH2oo.log">0.997501</me:pop>
        <me:pop ref="RC2.log">2.01517e-07</me:pop>
        <me:pop ref="Ring2.log">8.2647e-09</me:pop>
        <me:pop ref="Altamine2">0</me:pop>
        <me:pop ref="Formaldehyde.log">0.0024983</me:pop>
      </me:population>
      <me:population time="0.000158489" logTime="-3.8">
        <me:pop ref="CH2oo.log">0.996856</me:pop>
        <me:pop ref="RC2.log">2.01386e-07</me:pop>
        <me:pop ref="Ring2.log">8.88737e-09</me:pop>
        <me:pop ref="Altamine2">0</me:pop>
        <me:pop ref="Formaldehyde.log">0.00314417</me:pop>
      </me:population>
      <me:population time="0.000199526" logTime="-3.7">
        <me:pop ref="CH2oo.log">0.996043</me:pop>
        <me:pop ref="RC2.log">2.01222e-07</me:pop>
        <me:pop ref="Ring2.log">9.67071e-09</me:pop>
        <me:pop ref="Altamine2">0</me:pop>
        <me:pop ref="Formaldehyde.log">0.00395667</me:pop>
      </me:population>
      <me:population time="0.000251189" logTime="-3.6">
        <me:pop ref="CH2oo.log">0.995021</me:pop>
        <me:pop ref="RC2.log">2.01015e-07</me:pop>
        <me:pop ref="Ring2.log">1.0656e-08</me:pop>
        <me:pop ref="Altamine2">0</me:pop>
        <me:pop ref="Formaldehyde.log">0.00497862</me:pop>
      </me:population>
      <me:population time="0.000316228" logTime="-3.5">
        <me:pop ref="CH2oo.log">0.993736</me:pop>
        <me:pop ref="RC2.log">2.00756e-07</me:pop>
        <me:pop ref="Ring2.log">1.18949e-08</me:pop>
        <me:pop ref="Altamine2">0</me:pop>
        <me:pop ref="Formaldehyde.log">0.00626368</me:pop>
      </me:population>
      <me:population time="0.000398107" logTime="-3.4">
        <me:pop ref="CH2oo.log">0.992121</me:pop>
        <me:pop ref="RC2.log">2.00429e-07</me:pop>
        <me:pop ref="Ring2.log">1.34523e-08</me:pop>
        <me:pop ref="Altamine2">0</me:pop>
        <me:pop ref="Formaldehyde.log">0.00787911</me:pop>
      </me:population>
      <me:population time="0.000501187" logTime="-3.3">
        <me:pop ref="CH2oo.log">0.990091</me:pop>
        <me:pop ref="RC2.log">2.00019e-07</me:pop>
        <me:pop ref="Ring2.log">1.54094e-08</me:pop>
        <me:pop ref="Altamine2">0</me:pop>
        <me:pop ref="Formaldehyde.log">0.00990909</me:pop>
      </me:population>
      <me:population time="0.000630957" logTime="-3.2">
        <me:pop ref="CH2oo.log">0.987541</me:pop>
        <me:pop ref="RC2.log">1.99504e-07</me:pop>
        <me:pop ref="Ring2.log">1.78675e-08</me:pop>
        <me:pop ref="Altamine2">0</me:pop>
        <me:pop ref="Formaldehyde.log">0.0124588</me:pop>
      </me:population>
      <me:population time="0.000794328" logTime="-3.1">
        <me:pop ref="CH2oo.log">0.98434</me:pop>
        <me:pop ref="RC2.log">1.98858e-07</me:pop>
        <me:pop ref="Ring2.log">2.09532e-08</me:pop>
        <me:pop ref="Altamine2">0</me:pop>
        <me:pop ref="Formaldehyde.log">0.0156593</me:pop>
      </me:population>
      <me:population time="0.001" logTime="-3">
        <me:pop ref="CH2oo.log">0.980326</me:pop>
        <me:pop ref="RC2.log">1.98047e-07</me:pop>
        <me:pop ref="Ring2.log">2.48235e-08</me:pop>
        <me:pop ref="Altamine2">0</me:pop>
        <me:pop ref="Formaldehyde.log">0.0196738</me:pop>
      </me:population>
      <me:population time="0.00125893" logTime="-2.9">
        <me:pop ref="CH2oo.log">0.975295</me:pop>
        <me:pop ref="RC2.log">1.9703e-07</me:pop>
        <me:pop ref="Ring2.log">2.96735e-08</me:pop>
        <me:pop ref="Altamine2">0</me:pop>
        <me:pop ref="Formaldehyde.log">0.0247045</me:pop>
      </me:population>
      <me:population time="0.00158489" logTime="-2.8">
        <me:pop ref="CH2oo.log">0.968999</me:pop>
        <me:pop ref="RC2.log">1.95758e-07</me:pop>
        <me:pop ref="Ring2.log">3.5744e-08</me:pop>
        <me:pop ref="Altamine2">0</me:pop>
        <me:pop ref="Formaldehyde.log">0.031001</me:pop>
      </me:population>
      <me:population time="0.00199526" logTime="-2.7">
        <me:pop ref="CH2oo.log">0.96113</me:pop>
        <me:pop ref="RC2.log">1.94169e-07</me:pop>
        <me:pop ref="Ring2.log">4.33306e-08</me:pop>
        <me:pop ref="Altamine2">0</me:pop>
        <me:pop ref="Formaldehyde.log">0.0388701</me:pop>
      </me:population>
      <me:population time="0.00251189" logTime="-2.6">
        <me:pop ref="CH2oo.log">0.951314</me:pop>
        <me:pop ref="RC2.log">1.92186e-07</me:pop>
        <me:pop ref="Ring2.log">5.27939e-08</me:pop>
        <me:pop ref="Altamine2">0</me:pop>
        <me:pop ref="Formaldehyde.log">0.0486859</me:pop>
      </me:population>
      <me:population time="0.00316228" logTime="-2.5">
        <me:pop ref="CH2oo.log">0.939099</me:pop>
        <me:pop ref="RC2.log">1.89718e-07</me:pop>
        <me:pop ref="Ring2.log">6.45703e-08</me:pop>
        <me:pop ref="Altamine2">0</me:pop>
        <me:pop ref="Formaldehyde.log">0.0609009</me:pop>
      </me:population>
      <me:population time="0.00398107" logTime="-2.4">
        <me:pop ref="CH2oo.log">0.923944</me:pop>
        <me:pop ref="RC2.log">1.86656e-07</me:pop>
        <me:pop ref="Ring2.log">7.91811e-08</me:pop>
        <me:pop ref="Altamine2">0</me:pop>
        <me:pop ref="Formaldehyde.log">0.0760558</me:pop>
      </me:population>
      <me:population time="0.00501187" logTime="-2.3">
        <me:pop ref="CH2oo.log">0.905212</me:pop>
        <me:pop ref="RC2.log">1.82872e-07</me:pop>
        <me:pop ref="Ring2.log">9.72403e-08</me:pop>
        <me:pop ref="Altamine2">0</me:pop>
        <me:pop ref="Formaldehyde.log">0.0947875</me:pop>
      </me:population>
      <me:population time="0.00630957" logTime="-2.2">
        <me:pop ref="CH2oo.log">0.882169</me:pop>
        <me:pop ref="RC2.log">1.78217e-07</me:pop>
        <me:pop ref="Ring2.log">1.19456e-07</me:pop>
        <me:pop ref="Altamine2">0</me:pop>
        <me:pop ref="Formaldehyde.log">0.11783</me:pop>
      </me:population>
      <me:population time="0.00794328" logTime="-2.1">
        <me:pop ref="CH2oo.log">0.853992</me:pop>
        <me:pop ref="RC2.log">1.72525e-07</me:pop>
        <me:pop ref="Ring2.log">1.46621e-07</me:pop>
        <me:pop ref="Altamine2">0</me:pop>
        <me:pop ref="Formaldehyde.log">0.146007</me:pop>
      </me:population>
      <me:population time="0.01" logTime="-2">
        <me:pop ref="CH2oo.log">0.819796</me:pop>
        <me:pop ref="RC2.log">1.65616e-07</me:pop>
        <me:pop ref="Ring2.log">1.7959e-07</me:pop>
        <me:pop ref="Altamine2">0</me:pop>
        <me:pop ref="Formaldehyde.log">0.180204</me:pop>
      </me:population>
      <me:population time="0.0125893" logTime="-1.9">
        <me:pop ref="CH2oo.log">0.778685</me:pop>
        <me:pop ref="RC2.log">1.57311e-07</me:pop>
        <me:pop ref="Ring2.log">2.19224e-07</me:pop>
        <me:pop ref="Altamine2">0</me:pop>
        <me:pop ref="Formaldehyde.log">0.221314</me:pop>
      </me:population>
      <me:population time="0.0158489" logTime="-1.8">
        <me:pop ref="CH2oo.log">0.729849</me:pop>
        <me:pop ref="RC2.log">1.47445e-07</me:pop>
        <me:pop ref="Ring2.log">2.66307e-07</me:pop>
        <me:pop ref="Altamine2">0</me:pop>
        <me:pop ref="Formaldehyde.log">0.270151</me:pop>
      </me:population>
      <me:population time="0.0199526" logTime="-1.7">
        <me:pop ref="CH2oo.log">0.672698</me:pop>
        <me:pop ref="RC2.log">1.35899e-07</me:pop>
        <me:pop ref="Ring2.log">3.21405e-07</me:pop>
        <me:pop ref="Altamine2">0</me:pop>
        <me:pop ref="Formaldehyde.log">0.327301</me:pop>
      </me:population>
      <me:population time="0.0251189" logTime="-1.6">
        <me:pop ref="CH2oo.log">0.60707</me:pop>
        <me:pop ref="RC2.log">1.22641e-07</me:pop>
        <me:pop ref="Ring2.log">3.84677e-07</me:pop>
        <me:pop ref="Altamine2">0</me:pop>
        <me:pop ref="Formaldehyde.log">0.39293</me:pop>
      </me:population>
      <me:population time="0.0316228" logTime="-1.5">
        <me:pop ref="CH2oo.log">0.533475</me:pop>
        <me:pop ref="RC2.log">1.07773e-07</me:pop>
        <me:pop ref="Ring2.log">4.5563e-07</me:pop>
        <me:pop ref="Altamine2">0</me:pop>
        <me:pop ref="Formaldehyde.log">0.466525</me:pop>
      </me:population>
      <me:population time="0.0398107" logTime="-1.4">
        <me:pop ref="CH2oo.log">0.453374</me:pop>
        <me:pop ref="RC2.log">9.15912e-08</me:pop>
        <me:pop ref="Ring2.log">5.32855e-07</me:pop>
        <me:pop ref="Altamine2">0</me:pop>
        <me:pop ref="Formaldehyde.log">0.546625</me:pop>
      </me:population>
      <me:population time="0.0501187" logTime="-1.3">
        <me:pop ref="CH2oo.log">0.369406</me:pop>
        <me:pop ref="RC2.log">7.4628e-08</me:pop>
        <me:pop ref="Ring2.log">6.13807e-07</me:pop>
        <me:pop ref="Altamine2">0</me:pop>
        <me:pop ref="Formaldehyde.log">0.630593</me:pop>
      </me:population>
      <me:population time="0.0630957" logTime="-1.2">
        <me:pop ref="CH2oo.log">0.285444</me:pop>
        <me:pop ref="RC2.log">5.76657e-08</me:pop>
        <me:pop ref="Ring2.log">6.94755e-07</me:pop>
        <me:pop ref="Altamine2">0</me:pop>
        <me:pop ref="Formaldehyde.log">0.714556</me:pop>
      </me:population>
      <me:population time="0.0794328" logTime="-1.1">
        <me:pop ref="CH2oo.log">0.20632</me:pop>
        <me:pop ref="RC2.log">4.1681e-08</me:pop>
        <me:pop ref="Ring2.log">7.71038e-07</me:pop>
        <me:pop ref="Altamine2">0</me:pop>
        <me:pop ref="Formaldehyde.log">0.793679</me:pop>
      </me:population>
      <me:population time="0.1" logTime="-1">
        <me:pop ref="CH2oo.log">0.137106</me:pop>
        <me:pop ref="RC2.log">2.76984e-08</me:pop>
        <me:pop ref="Ring2.log">8.37766e-07</me:pop>
        <me:pop ref="Altamine2">0</me:pop>
        <me:pop ref="Formaldehyde.log">0.862893</me:pop>
      </me:population>
      <me:population time="0.125893" logTime="-0.9">
        <me:pop ref="CH2oo.log">0.0819635</me:pop>
        <me:pop ref="RC2.log">1.65584e-08</me:pop>
        <me:pop ref="Ring2.log">8.90929e-07</me:pop>
        <me:pop ref="Altamine2">0</me:pop>
        <me:pop ref="Formaldehyde.log">0.918036</me:pop>
      </me:population>
      <me:population time="0.158489" logTime="-0.8">
        <me:pop ref="CH2oo.log">0.0428873</me:pop>
        <me:pop ref="RC2.log">8.66416e-09</me:pop>
        <me:pop ref="Ring2.log">9.28602e-07</me:pop>
        <me:pop ref="Altamine2">0</me:pop>
        <me:pop ref="Formaldehyde.log">0.957112</me:pop>
      </me:population>
      <me:population time="0.199526" logTime="-0.7">
        <me:pop ref="CH2oo.log">0.018976</me:pop>
        <me:pop ref="RC2.log">3.83355e-09</me:pop>
        <me:pop ref="Ring2.log">9.51654e-07</me:pop>
        <me:pop ref="Altamine2">0</me:pop>
        <me:pop ref="Formaldehyde.log">0.981023</me:pop>
      </me:population>
      <me:population time="0.251189" logTime="-0.6">
        <me:pop ref="CH2oo.log">0.0067981</me:pop>
        <me:pop ref="RC2.log">1.37336e-09</me:pop>
        <me:pop ref="Ring2.log">9.63395e-07</me:pop>
        <me:pop ref="Altamine2">0</me:pop>
        <me:pop ref="Formaldehyde.log">0.993201</me:pop>
      </me:population>
      <me:population time="0.316228" logTime="-0.5">
        <me:pop ref="CH2oo.log">0.00186697</me:pop>
        <me:pop ref="RC2.log">3.77168e-10</me:pop>
        <me:pop ref="Ring2.log">9.68149e-07</me:pop>
        <me:pop ref="Altamine2">0</me:pop>
        <me:pop ref="Formaldehyde.log">0.998132</me:pop>
      </me:population>
      <me:population time="0.398107" logTime="-0.4">
        <me:pop ref="CH2oo.log">0.000366916</me:pop>
        <me:pop ref="RC2.log">7.41248e-11</me:pop>
        <me:pop ref="Ring2.log">9.69595e-07</me:pop>
        <me:pop ref="Altamine2">0</me:pop>
        <me:pop ref="Formaldehyde.log">0.999632</me:pop>
      </me:population>
      <me:population time="0.501187" logTime="-0.3">
        <me:pop ref="CH2oo.log">4.732e-05</me:pop>
        <me:pop ref="RC2.log">9.55966e-12</me:pop>
        <me:pop ref="Ring2.log">9.69902e-07</me:pop>
        <me:pop ref="Altamine2">0</me:pop>
        <me:pop ref="Formaldehyde.log">0.999952</me:pop>
      </me:population>
      <me:population time="0.630957" logTime="-0.2">
        <me:pop ref="CH2oo.log">3.59091e-06</me:pop>
        <me:pop ref="RC2.log">7.2544e-13</me:pop>
        <me:pop ref="Ring2.log">9.69944e-07</me:pop>
        <me:pop ref="Altamine2">0</me:pop>
        <me:pop ref="Formaldehyde.log">0.999995</me:pop>
      </me:population>
      <me:population time="0.794328" logTime="-0.1">
        <me:pop ref="CH2oo.log">1.39768e-07</me:pop>
        <me:pop ref="RC2.log">2.82362e-14</me:pop>
        <me:pop ref="Ring2.log">9.69947e-07</me:pop>
        <me:pop ref="Altamine2">0</me:pop>
        <me:pop ref="Formaldehyde.log">0.999999</me:pop>
      </me:population>
      <me:population time="1" logTime="0">
        <me:pop ref="CH2oo.log">2.34737e-09</me:pop>
        <me:pop ref="RC2.log">4.74218e-16</me:pop>
        <me:pop ref="Ring2.log">9.69946e-07</me:pop>
        <me:pop ref="Altamine2">0</me:pop>
        <me:pop ref="Formaldehyde.log">0.999999</me:pop>
      </me:population>
      <me:population time="1.25893" logTime="0.1">
        <me:pop ref="CH2oo.log">1.36837e-11</me:pop>
        <me:pop ref="RC2.log">2.76441e-18</me:pop>
        <me:pop ref="Ring2.log">9.69945e-07</me:pop>
        <me:pop ref="Altamine2">0</me:pop>
        <me:pop ref="Formaldehyde.log">0.999999</me:pop>
      </me:population>
      <me:population time="1.58489" logTime="0.2">
        <me:pop ref="CH2oo.log">2.10519e-14</me:pop>
        <me:pop ref="RC2.log">4.25294e-21</me:pop>
        <me:pop ref="Ring2.log">9.69943e-07</me:pop>
        <me:pop ref="Altamine2">0</me:pop>
        <me:pop ref="Formaldehyde.log">0.999999</me:pop>
      </me:population>
      <me:population time="1.99526" logTime="0.3">
        <me:pop ref="CH2oo.log">6.05403e-18</me:pop>
        <me:pop ref="RC2.log">1.22304e-24</me:pop>
        <me:pop ref="Ring2.log">9.69942e-07</me:pop>
        <me:pop ref="Altamine2">0</me:pop>
        <me:pop ref="Formaldehyde.log">0.999999</me:pop>
      </me:population>
      <me:population time="2.51189" logTime="0.4">
        <me:pop ref="CH2oo.log">2.10804e-22</me:pop>
        <me:pop ref="RC2.log">4.25869e-29</me:pop>
        <me:pop ref="Ring2.log">9.6994e-07</me:pop>
        <me:pop ref="Altamine2">0</me:pop>
        <me:pop ref="Formaldehyde.log">0.999999</me:pop>
      </me:population>
      <me:population time="3.16228" logTime="0.5">
        <me:pop ref="CH2oo.log">5.1476e-28</me:pop>
        <me:pop ref="RC2.log">1.0434e-34</me:pop>
        <me:pop ref="Ring2.log">9.69937e-07</me:pop>
        <me:pop ref="Altamine2">0</me:pop>
        <me:pop ref="Formaldehyde.log">0.999999</me:pop>
      </me:population>
      <me:population time="3.98107" logTime="0.6">
        <me:pop ref="CH2oo.log">2.66241e-31</me:pop>
        <me:pop ref="RC2.log">4.01163e-37</me:pop>
        <me:pop ref="Ring2.log">9.69933e-07</me:pop>
        <me:pop ref="Altamine2">0</me:pop>
        <me:pop ref="Formaldehyde.log">0.999999</me:pop>
      </me:population>
      <me:population time="5.01187" logTime="0.7">
        <me:pop ref="CH2oo.log">2.66196e-31</me:pop>
        <me:pop ref="RC2.log">4.01153e-37</me:pop>
        <me:pop ref="Ring2.log">9.69929e-07</me:pop>
        <me:pop ref="Altamine2">0</me:pop>
        <me:pop ref="Formaldehyde.log">0.999999</me:pop>
      </me:population>
      <me:population time="6.30957" logTime="0.8">
        <me:pop ref="CH2oo.log">2.66194e-31</me:pop>
        <me:pop ref="RC2.log">4.0115e-37</me:pop>
        <me:pop ref="Ring2.log">9.69924e-07</me:pop>
        <me:pop ref="Altamine2">0</me:pop>
        <me:pop ref="Formaldehyde.log">0.999999</me:pop>
      </me:population>
      <me:population time="7.94328" logTime="0.9">
        <me:pop ref="CH2oo.log">2.66192e-31</me:pop>
        <me:pop ref="RC2.log">4.01148e-37</me:pop>
        <me:pop ref="Ring2.log">9.69917e-07</me:pop>
        <me:pop ref="Altamine2">0</me:pop>
        <me:pop ref="Formaldehyde.log">0.999999</me:pop>
      </me:population>
      <me:population time="10" logTime="1">
        <me:pop ref="CH2oo.log">2.6619e-31</me:pop>
        <me:pop ref="RC2.log">4.01144e-37</me:pop>
        <me:pop ref="Ring2.log">9.69908e-07</me:pop>
        <me:pop ref="Altamine2">0</me:pop>
        <me:pop ref="Formaldehyde.log">0.999999</me:pop>
      </me:population>
      <me:population time="12.5893" logTime="1.1">
        <me:pop ref="CH2oo.log">2.66187e-31</me:pop>
        <me:pop ref="RC2.log">4.0114e-37</me:pop>
        <me:pop ref="Ring2.log">9.69898e-07</me:pop>
        <me:pop ref="Altamine2">0</me:pop>
        <me:pop ref="Formaldehyde.log">0.999999</me:pop>
      </me:population>
      <me:population time="15.8489" logTime="1.2">
        <me:pop ref="CH2oo.log">2.66183e-31</me:pop>
        <me:pop ref="RC2.log">4.01134e-37</me:pop>
        <me:pop ref="Ring2.log">9.69884e-07</me:pop>
        <me:pop ref="Altamine2">0</me:pop>
        <me:pop ref="Formaldehyde.log">0.999999</me:pop>
      </me:population>
      <me:population time="19.9526" logTime="1.3">
        <me:pop ref="CH2oo.log">2.66179e-31</me:pop>
        <me:pop ref="RC2.log">4.01127e-37</me:pop>
        <me:pop ref="Ring2.log">9.69867e-07</me:pop>
        <me:pop ref="Altamine2">0</me:pop>
        <me:pop ref="Formaldehyde.log">0.999999</me:pop>
      </me:population>
      <me:population time="25.1189" logTime="1.4">
        <me:pop ref="CH2oo.log">2.66173e-31</me:pop>
        <me:pop ref="RC2.log">4.01118e-37</me:pop>
        <me:pop ref="Ring2.log">9.69846e-07</me:pop>
        <me:pop ref="Altamine2">0</me:pop>
        <me:pop ref="Formaldehyde.log">0.999999</me:pop>
      </me:population>
      <me:population time="31.6228" logTime="1.5">
        <me:pop ref="CH2oo.log">2.66165e-31</me:pop>
        <me:pop ref="RC2.log">4.01107e-37</me:pop>
        <me:pop ref="Ring2.log">9.69819e-07</me:pop>
        <me:pop ref="Altamine2">0</me:pop>
        <me:pop ref="Formaldehyde.log">0.999999</me:pop>
      </me:population>
      <me:population time="39.8107" logTime="1.6">
        <me:pop ref="CH2oo.log">2.66156e-31</me:pop>
        <me:pop ref="RC2.log">4.01093e-37</me:pop>
        <me:pop ref="Ring2.log">9.69785e-07</me:pop>
        <me:pop ref="Altamine2">0</me:pop>
        <me:pop ref="Formaldehyde.log">0.999999</me:pop>
      </me:population>
      <me:population time="50.1187" logTime="1.7">
        <me:pop ref="CH2oo.log">2.66144e-31</me:pop>
        <me:pop ref="RC2.log">4.01075e-37</me:pop>
        <me:pop ref="Ring2.log">9.69742e-07</me:pop>
        <me:pop ref="Altamine2">0</me:pop>
        <me:pop ref="Formaldehyde.log">0.999999</me:pop>
      </me:population>
      <me:population time="63.0957" logTime="1.8">
        <me:pop ref="CH2oo.log">2.6613e-31</me:pop>
        <me:pop ref="RC2.log">4.01053e-37</me:pop>
        <me:pop ref="Ring2.log">9.69688e-07</me:pop>
        <me:pop ref="Altamine2">0</me:pop>
        <me:pop ref="Formaldehyde.log">0.999999</me:pop>
      </me:population>
      <me:population time="79.4328" logTime="1.9">
        <me:pop ref="CH2oo.log">2.66111e-31</me:pop>
        <me:pop ref="RC2.log">4.01025e-37</me:pop>
        <me:pop ref="Ring2.log">9.6962e-07</me:pop>
        <me:pop ref="Altamine2">0</me:pop>
        <me:pop ref="Formaldehyde.log">0.999999</me:pop>
      </me:population>
      <me:population time="100" logTime="2">
        <me:pop ref="CH2oo.log">2.66088e-31</me:pop>
        <me:pop ref="RC2.log">4.0099e-37</me:pop>
        <me:pop ref="Ring2.log">9.69535e-07</me:pop>
        <me:pop ref="Altamine2">0</me:pop>
        <me:pop ref="Formaldehyde.log">0.999999</me:pop>
      </me:population>
      <me:population time="125.893" logTime="2.1">
        <me:pop ref="CH2oo.log">2.66058e-31</me:pop>
        <me:pop ref="RC2.log">4.00945e-37</me:pop>
        <me:pop ref="Ring2.log">9.69428e-07</me:pop>
        <me:pop ref="Altamine2">0</me:pop>
        <me:pop ref="Formaldehyde.log">0.999999</me:pop>
      </me:population>
      <me:population time="158.489" logTime="2.2">
        <me:pop ref="CH2oo.log">2.66021e-31</me:pop>
        <me:pop ref="RC2.log">4.00889e-37</me:pop>
        <me:pop ref="Ring2.log">9.69292e-07</me:pop>
        <me:pop ref="Altamine2">0</me:pop>
        <me:pop ref="Formaldehyde.log">0.999999</me:pop>
      </me:population>
      <me:population time="199.526" logTime="2.3">
        <me:pop ref="CH2oo.log">2.65974e-31</me:pop>
        <me:pop ref="RC2.log">4.00819e-37</me:pop>
        <me:pop ref="Ring2.log">9.69122e-07</me:pop>
        <me:pop ref="Altamine2">0</me:pop>
        <me:pop ref="Formaldehyde.log">0.999999</me:pop>
      </me:population>
      <me:population time="251.189" logTime="2.4">
        <me:pop ref="CH2oo.log">2.65916e-31</me:pop>
        <me:pop ref="RC2.log">4.0073e-37</me:pop>
        <me:pop ref="Ring2.log">9.68908e-07</me:pop>
        <me:pop ref="Altamine2">0</me:pop>
        <me:pop ref="Formaldehyde.log">0.999999</me:pop>
      </me:population>
      <me:population time="316.228" logTime="2.5">
        <me:pop ref="CH2oo.log">2.65842e-31</me:pop>
        <me:pop ref="RC2.log">4.00619e-37</me:pop>
        <me:pop ref="Ring2.log">9.68639e-07</me:pop>
        <me:pop ref="Altamine2">0</me:pop>
        <me:pop ref="Formaldehyde.log">0.999999</me:pop>
      </me:population>
      <me:population time="398.107" logTime="2.6">
        <me:pop ref="CH2oo.log">2.65748e-31</me:pop>
        <me:pop ref="RC2.log">4.00478e-37</me:pop>
        <me:pop ref="Ring2.log">9.68299e-07</me:pop>
        <me:pop ref="Altamine2">0</me:pop>
        <me:pop ref="Formaldehyde.log">0.999999</me:pop>
      </me:population>
      <me:population time="501.187" logTime="2.7">
        <me:pop ref="CH2oo.log">2.65631e-31</me:pop>
        <me:pop ref="RC2.log">4.00302e-37</me:pop>
        <me:pop ref="Ring2.log">9.67872e-07</me:pop>
        <me:pop ref="Altamine2">0</me:pop>
        <me:pop ref="Formaldehyde.log">0.999999</me:pop>
      </me:population>
      <me:population time="630.957" logTime="2.8">
        <me:pop ref="CH2oo.log">2.65484e-31</me:pop>
        <me:pop ref="RC2.log">4.0008e-37</me:pop>
        <me:pop ref="Ring2.log">9.67335e-07</me:pop>
        <me:pop ref="Altamine2">0</me:pop>
        <me:pop ref="Formaldehyde.log">0.999999</me:pop>
      </me:population>
      <me:population time="794.328" logTime="2.9">
        <me:pop ref="CH2oo.log">2.65298e-31</me:pop>
        <me:pop ref="RC2.log">3.998e-37</me:pop>
        <me:pop ref="Ring2.log">9.66659e-07</me:pop>
        <me:pop ref="Altamine2">0</me:pop>
        <me:pop ref="Formaldehyde.log">0.999999</me:pop>
      </me:population>
      <me:population time="1000" logTime="3">
        <me:pop ref="CH2oo.log">2.65065e-31</me:pop>
        <me:pop ref="RC2.log">3.99448e-37</me:pop>
        <me:pop ref="Ring2.log">9.65809e-07</me:pop>
        <me:pop ref="Altamine2">0</me:pop>
        <me:pop ref="Formaldehyde.log">0.999999</me:pop>
      </me:population>
      <me:population time="1258.93" logTime="3.1">
        <me:pop ref="CH2oo.log">2.64772e-31</me:pop>
        <me:pop ref="RC2.log">3.99006e-37</me:pop>
        <me:pop ref="Ring2.log">9.6474e-07</me:pop>
        <me:pop ref="Altamine2">0</me:pop>
        <me:pop ref="Formaldehyde.log">0.999999</me:pop>
      </me:population>
      <me:population time="1584.89" logTime="3.2">
        <me:pop ref="CH2oo.log">2.64403e-31</me:pop>
        <me:pop ref="RC2.log">3.9845e-37</me:pop>
        <me:pop ref="Ring2.log">9.63395e-07</me:pop>
        <me:pop ref="Altamine2">0</me:pop>
        <me:pop ref="Formaldehyde.log">0.999999</me:pop>
      </me:population>
      <me:population time="1995.26" logTime="3.3">
        <me:pop ref="CH2oo.log">2.63939e-31</me:pop>
        <me:pop ref="RC2.log">3.97751e-37</me:pop>
        <me:pop ref="Ring2.log">9.61705e-07</me:pop>
        <me:pop ref="Altamine2">0</me:pop>
        <me:pop ref="Formaldehyde.log">0.999999</me:pop>
      </me:population>
      <me:population time="2511.89" logTime="3.4">
        <me:pop ref="CH2oo.log">2.63356e-31</me:pop>
        <me:pop ref="RC2.log">3.96873e-37</me:pop>
        <me:pop ref="Ring2.log">9.59582e-07</me:pop>
        <me:pop ref="Altamine2">0</me:pop>
        <me:pop ref="Formaldehyde.log">0.999999</me:pop>
      </me:population>
      <me:population time="3162.28" logTime="3.5">
        <me:pop ref="CH2oo.log">2.62624e-31</me:pop>
        <me:pop ref="RC2.log">3.9577e-37</me:pop>
        <me:pop ref="Ring2.log">9.56915e-07</me:pop>
        <me:pop ref="Altamine2">0</me:pop>
        <me:pop ref="Formaldehyde.log">0.999999</me:pop>
      </me:population>
      <me:population time="3981.07" logTime="3.6">
        <me:pop ref="CH2oo.log">2.61706e-31</me:pop>
        <me:pop ref="RC2.log">3.94386e-37</me:pop>
        <me:pop ref="Ring2.log">9.53569e-07</me:pop>
        <me:pop ref="Altamine2">0</me:pop>
        <me:pop ref="Formaldehyde.log">0.999999</me:pop>
      </me:population>
      <me:population time="5011.87" logTime="3.7">
        <me:pop ref="CH2oo.log">2.60554e-31</me:pop>
        <me:pop ref="RC2.log">3.92651e-37</me:pop>
        <me:pop ref="Ring2.log">9.49373e-07</me:pop>
        <me:pop ref="Altamine2">0</me:pop>
        <me:pop ref="Formaldehyde.log">0.999999</me:pop>
      </me:population>
      <me:population time="6309.57" logTime="3.8">
        <me:pop ref="CH2oo.log">2.59112e-31</me:pop>
        <me:pop ref="RC2.log">3.90477e-37</me:pop>
        <me:pop ref="Ring2.log">9.44117e-07</me:pop>
        <me:pop ref="Altamine2">0</me:pop>
        <me:pop ref="Formaldehyde.log">0.999999</me:pop>
      </me:population>
      <me:population time="7943.28" logTime="3.9">
        <me:pop ref="CH2oo.log">2.57307e-31</me:pop>
        <me:pop ref="RC2.log">3.87757e-37</me:pop>
        <me:pop ref="Ring2.log">9.3754e-07</me:pop>
        <me:pop ref="Altamine2">0</me:pop>
        <me:pop ref="Formaldehyde.log">0.999999</me:pop>
      </me:population>
      <me:population time="10000" logTime="4">
        <me:pop ref="CH2oo.log">2.55053e-31</me:pop>
        <me:pop ref="RC2.log">3.8436e-37</me:pop>
        <me:pop ref="Ring2.log">9.29327e-07</me:pop>
        <me:pop ref="Altamine2">0</me:pop>
        <me:pop ref="Formaldehyde.log">0.999999</me:pop>
      </me:population>
      <me:population time="12589.3" logTime="4.1">
        <me:pop ref="CH2oo.log">2.52243e-31</me:pop>
        <me:pop ref="RC2.log">3.80125e-37</me:pop>
        <me:pop ref="Ring2.log">9.19089e-07</me:pop>
        <me:pop ref="Altamine2">0</me:pop>
        <me:pop ref="Formaldehyde.log">0.999999</me:pop>
      </me:population>
      <me:population time="15848.9" logTime="4.2">
        <me:pop ref="CH2oo.log">2.48749e-31</me:pop>
        <me:pop ref="RC2.log">3.74861e-37</me:pop>
        <me:pop ref="Ring2.log">9.0636e-07</me:pop>
        <me:pop ref="Altamine2">0</me:pop>
        <me:pop ref="Formaldehyde.log">0.999999</me:pop>
      </me:population>
      <me:population time="19952.6" logTime="4.3">
        <me:pop ref="CH2oo.log">2.4442e-31</me:pop>
        <me:pop ref="RC2.log">3.68337e-37</me:pop>
        <me:pop ref="Ring2.log">8.90586e-07</me:pop>
        <me:pop ref="Altamine2">0</me:pop>
        <me:pop ref="Formaldehyde.log">0.999999</me:pop>
      </me:population>
      <me:population time="25118.9" logTime="4.4">
        <me:pop ref="CH2oo.log">2.39077e-31</me:pop>
        <me:pop ref="RC2.log">3.60285e-37</me:pop>
        <me:pop ref="Ring2.log">8.71117e-07</me:pop>
        <me:pop ref="Altamine2">0</me:pop>
        <me:pop ref="Formaldehyde.log">0.999999</me:pop>
      </me:population>
      <me:population time="31622.8" logTime="4.5">
        <me:pop ref="CH2oo.log">2.32516e-31</me:pop>
        <me:pop ref="RC2.log">3.50398e-37</me:pop>
        <me:pop ref="Ring2.log">8.47211e-07</me:pop>
        <me:pop ref="Altamine2">0</me:pop>
        <me:pop ref="Formaldehyde.log">0.999999</me:pop>
      </me:population>
      <me:population time="39810.7" logTime="4.6">
        <me:pop ref="CH2oo.log">2.24512e-31</me:pop>
        <me:pop ref="RC2.log">3.38335e-37</me:pop>
        <me:pop ref="Ring2.log">8.18046e-07</me:pop>
        <me:pop ref="Altamine2">0</me:pop>
        <me:pop ref="Formaldehyde.log">0.999999</me:pop>
      </me:population>
      <me:population time="50118.7" logTime="4.7">
        <me:pop ref="CH2oo.log">2.14825e-31</me:pop>
        <me:pop ref="RC2.log">3.23738e-37</me:pop>
        <me:pop ref="Ring2.log">7.82753e-07</me:pop>
        <me:pop ref="Altamine2">0</me:pop>
        <me:pop ref="Formaldehyde.log">0.999999</me:pop>
      </me:population>
      <me:population time="63095.7" logTime="4.8">
        <me:pop ref="CH2oo.log">2.03223e-31</me:pop>
        <me:pop ref="RC2.log">3.06254e-37</me:pop>
        <me:pop ref="Ring2.log">7.40478e-07</me:pop>
        <me:pop ref="Altamine2">0</me:pop>
        <me:pop ref="Formaldehyde.log">0.999999</me:pop>
      </me:population>
      <me:population time="79432.8" logTime="4.9">
        <me:pop ref="CH2oo.log">1.89504e-31</me:pop>
        <me:pop ref="RC2.log">2.85579e-37</me:pop>
        <me:pop ref="Ring2.log">6.90488e-07</me:pop>
        <me:pop ref="Altamine2">0</me:pop>
        <me:pop ref="Formaldehyde.log">0.999999</me:pop>
      </me:population>
      <me:population time="100000" logTime="5">
        <me:pop ref="CH2oo.log">1.73541e-31</me:pop>
        <me:pop ref="RC2.log">2.61523e-37</me:pop>
        <me:pop ref="Ring2.log">6.32326e-07</me:pop>
        <me:pop ref="Altamine2">0</me:pop>
        <me:pop ref="Formaldehyde.log">0.999999</me:pop>
      </me:population>
    </me:populationList>
    <me:rateList T="360" conc="3.24565e+17" bathGas="N2" units="s-1">
      <me:warning> WARNING: Chemically significant eigenvalues (CSE) not well separated from internal energy relaxation eigenvals (IEREs).  The last CSE = -3.28004e+06 and the first IERE = -1.10509e+07 (last CSE)/(first IERE) ratio = 0.296811, which is less than an order of magnitude  Results obtained from Bartis Widom eigenvalue-vector analysis may be unreliable </me:warning>
      <me:firstOrderLoss ref="CH2oo.log">-20.3597</me:firstOrderLoss>
      <me:firstOrderLoss ref="RC2.log">-3.28004e+06</me:firstOrderLoss>
      <me:firstOrderLoss ref="Ring2.log">-4.2784e-06</me:firstOrderLoss>
      <me:firstOrderRate fromRef="CH2oo.log" toRef="RC2.log" reactionType="isomerization">0.662634</me:firstOrderRate>
      <me:firstOrderRate fromRef="CH2oo.log" toRef="Ring2.log" reactionType="isomerization">1.62042e-05</me:firstOrderRate>
      <me:firstOrderRate fromRef="RC2.log" toRef="CH2oo.log" reactionType="isomerization">2.42437e+06</me:firstOrderRate>
      <me:firstOrderRate fromRef="RC2.log" toRef="Ring2.log" reactionType="isomerization">15.1898</me:firstOrderRate>
      <me:firstOrderRate fromRef="Ring2.log" toRef="CH2oo.log" reactionType="isomerization">4.58501e-24</me:firstOrderRate>
      <me:firstOrderRate fromRef="Ring2.log" toRef="RC2.log" reactionType="isomerization">1.17473e-24</me:firstOrderRate>
      <me:firstOrderRate fromRef="CH2oo.log" toRef="Altamine2" reactionType="irreversible">0</me:firstOrderRate>
      <me:firstOrderRate fromRef="RC2.log" toRef="Altamine2" reactionType="irreversible">0</me:firstOrderRate>
      <me:firstOrderRate fromRef="Ring2.log" toRef="Altamine2" reactionType="irreversible">0</me:firstOrderRate>
      <me:firstOrderRate fromRef="CH2oo.log" toRef="Formaldehyde.log+IsoC2.log" reactionType="irreversible">19.7152</me:firstOrderRate>
      <me:firstOrderRate fromRef="RC2.log" toRef="Formaldehyde.log+IsoC2.log" reactionType="irreversible">897247</me:firstOrderRate>
      <me:firstOrderRate fromRef="Ring2.log" toRef="Formaldehyde.log+IsoC2.log" reactionType="irreversible">4.2784e-06</me:firstOrderRate>
    </me:rateList>
    <me:eigenvalueList number="772" selection="12">
      <me:eigenvalue>-3.73205e+07</me:eigenvalue>
      <me:eigenvalue>-3.35231e+07</me:eigenvalue>
      <me:eigenvalue>-2.99737e+07</me:eigenvalue>
      <me:eigenvalue>-2.67621e+07</me:eigenvalue>
      <me:eigenvalue>-2.63117e+07</me:eigenvalue>
      <me:eigenvalue>-2.40082e+07</me:eigenvalue>
      <me:eigenvalue>-2.1805e+07</me:eigenvalue>
      <me:eigenvalue>-1.96129e+07</me:eigenvalue>
      <me:eigenvalue>-1.573e+07</me:eigenvalue>
      <me:eigenvalue>-1.1977e+06</me:eigenvalue>
      <me:eigenvalue>-25.9184</me:eigenvalue>
      <me:eigenvalue>-2.5437e-10</me:eigenvalue>
    </me:eigenvalueList>
    <me:populationList T="296" conc="3.26233e+17">
      <me:population time="1e-10" logTime="-10">
        <me:pop ref="CH2oo.log">1</me:pop>
        <me:pop ref="RC2.log">9.97599e-08</me:pop>
        <me:pop ref="Ring2.log">2.07142e-09</me:pop>
        <me:pop ref="Altamine2">0</me:pop>
        <me:pop ref="Formaldehyde.log">3.48757e-10</me:pop>
      </me:population>
      <me:population time="1.25893e-10" logTime="-9.9">
        <me:pop ref="CH2oo.log">1</me:pop>
        <me:pop ref="RC2.log">1.00534e-07</me:pop>
        <me:pop ref="Ring2.log">2.5158e-09</me:pop>
        <me:pop ref="Altamine2">0</me:pop>
        <me:pop ref="Formaldehyde.log">5.37508e-10</me:pop>
      </me:population>
      <me:population time="1.58489e-10" logTime="-9.8">
        <me:pop ref="CH2oo.log">1</me:pop>
        <me:pop ref="RC2.log">1.01256e-07</me:pop>
        <me:pop ref="Ring2.log">3.02927e-09</me:pop>
        <me:pop ref="Altamine2">0</me:pop>
        <me:pop ref="Formaldehyde.log">8.22338e-10</me:pop>
      </me:population>
      <me:population time="1.99526e-10" logTime="-9.7">
        <me:pop ref="CH2oo.log">1</me:pop>
        <me:pop ref="RC2.log">1.01894e-07</me:pop>
        <me:pop ref="Ring2.log">3.61045e-09</me:pop>
        <me:pop ref="Altamine2">0</me:pop>
        <me:pop ref="Formaldehyde.log">1.2475e-09</me:pop>
      </me:population>
      <me:population time="2.51189e-10" logTime="-9.6">
        <me:pop ref="CH2oo.log">1</me:pop>
        <me:pop ref="RC2.log">1.02436e-07</me:pop>
        <me:pop ref="Ring2.log">4.252e-09</me:pop>
        <me:pop ref="Altamine2">0</me:pop>
        <me:pop ref="Formaldehyde.log">1.87427e-09</me:pop>
      </me:population>
      <me:population time="3.16228e-10" logTime="-9.5">
        <me:pop ref="CH2oo.log">1</me:pop>
        <me:pop ref="RC2.log">1.02893e-07</me:pop>
        <me:pop ref="Ring2.log">4.93905e-09</me:pop>
        <me:pop ref="Altamine2">0</me:pop>
        <me:pop ref="Formaldehyde.log">2.7853e-09</me:pop>
      </me:population>
      <me:population time="3.98107e-10" logTime="-9.4">
        <me:pop ref="CH2oo.log">1</me:pop>
        <me:pop ref="RC2.log">1.03303e-07</me:pop>
        <me:pop ref="Ring2.log">5.64859e-09</me:pop>
        <me:pop ref="Altamine2">0</me:pop>
        <me:pop ref="Formaldehyde.log">4.08893e-09</me:pop>
      </me:population>
      <me:population time="5.01187e-10" logTime="-9.3">
        <me:pop ref="CH2oo.log">1</me:pop>
        <me:pop ref="RC2.log">1.03717e-07</me:pop>
        <me:pop ref="Ring2.log">6.35034e-09</me:pop>
        <me:pop ref="Altamine2">0</me:pop>
        <me:pop ref="Formaldehyde.log">5.92293e-09</me:pop>
      </me:population>
      <me:population time="6.30957e-10" logTime="-9.2">
        <me:pop ref="CH2oo.log">1</me:pop>
        <me:pop ref="RC2.log">1.04186e-07</me:pop>
        <me:pop ref="Ring2.log">7.00979e-09</me:pop>
        <me:pop ref="Altamine2">0</me:pop>
        <me:pop ref="Formaldehyde.log">8.45738e-09</me:pop>
      </me:population>
      <me:population time="7.94328e-10" logTime="-9.1">
        <me:pop ref="CH2oo.log">1</me:pop>
        <me:pop ref="RC2.log">1.04752e-07</me:pop>
        <me:pop ref="Ring2.log">7.59341e-09</me:pop>
        <me:pop ref="Altamine2">0</me:pop>
        <me:pop ref="Formaldehyde.log">1.18968e-08</me:pop>
      </me:population>
      <me:population time="1e-09" logTime="-9">
        <me:pop ref="CH2oo.log">1</me:pop>
        <me:pop ref="RC2.log">1.05449e-07</me:pop>
        <me:pop ref="Ring2.log">8.07524e-09</me:pop>
        <me:pop ref="Altamine2">0</me:pop>
        <me:pop ref="Formaldehyde.log">1.6483e-08</me:pop>
      </me:population>
      <me:population time="1.25893e-09" logTime="-8.9">
        <me:pop ref="CH2oo.log">1</me:pop>
        <me:pop ref="RC2.log">1.06309e-07</me:pop>
        <me:pop ref="Ring2.log">8.44289e-09</me:pop>
        <me:pop ref="Altamine2">0</me:pop>
        <me:pop ref="Formaldehyde.log">2.25006e-08</me:pop>
      </me:population>
      <me:population time="1.58489e-09" logTime="-8.8">
        <me:pop ref="CH2oo.log">1</me:pop>
        <me:pop ref="RC2.log">1.07365e-07</me:pop>
        <me:pop ref="Ring2.log">8.70066e-09</me:pop>
        <me:pop ref="Altamine2">0</me:pop>
        <me:pop ref="Formaldehyde.log">3.02889e-08</me:pop>
      </me:population>
      <me:population time="1.99526e-09" logTime="-8.7">
        <me:pop ref="CH2oo.log">1</me:pop>
        <me:pop ref="RC2.log">1.08656e-07</me:pop>
        <me:pop ref="Ring2.log">8.86757e-09</me:pop>
        <me:pop ref="Altamine2">0</me:pop>
        <me:pop ref="Formaldehyde.log">4.02626e-08</me:pop>
      </me:population>
      <me:population time="2.51189e-09" logTime="-8.6">
        <me:pop ref="CH2oo.log">1</me:pop>
        <me:pop ref="RC2.log">1.10225e-07</me:pop>
        <me:pop ref="Ring2.log">8.97078e-09</me:pop>
        <me:pop ref="Altamine2">0</me:pop>
        <me:pop ref="Formaldehyde.log">5.29422e-08</me:pop>
      </me:population>
      <me:population time="3.16228e-09" logTime="-8.5">
        <me:pop ref="CH2oo.log">1</me:pop>
        <me:pop ref="RC2.log">1.1212e-07</me:pop>
        <me:pop ref="Ring2.log">9.03702e-09</me:pop>
        <me:pop ref="Altamine2">0</me:pop>
        <me:pop ref="Formaldehyde.log">6.89927e-08</me:pop>
      </me:population>
      <me:population time="3.98107e-09" logTime="-8.4">
        <me:pop ref="CH2oo.log">1</me:pop>
        <me:pop ref="RC2.log">1.14397e-07</me:pop>
        <me:pop ref="Ring2.log">9.08624e-09</me:pop>
        <me:pop ref="Altamine2">0</me:pop>
        <me:pop ref="Formaldehyde.log">8.92676e-08</me:pop>
      </me:population>
      <me:population time="5.01187e-09" logTime="-8.3">
        <me:pop ref="CH2oo.log">1</me:pop>
        <me:pop ref="RC2.log">1.17114e-07</me:pop>
        <me:pop ref="Ring2.log">9.12978e-09</me:pop>
        <me:pop ref="Altamine2">0</me:pop>
        <me:pop ref="Formaldehyde.log">1.14858e-07</me:pop>
      </me:population>
      <me:population time="6.30957e-09" logTime="-8.2">
        <me:pop ref="CH2oo.log">1</me:pop>
        <me:pop ref="RC2.log">1.20341e-07</me:pop>
        <me:pop ref="Ring2.log">9.17236e-09</me:pop>
        <me:pop ref="Altamine2">0</me:pop>
        <me:pop ref="Formaldehyde.log">1.47152e-07</me:pop>
      </me:population>
      <me:population time="7.94328e-09" logTime="-8.1">
        <me:pop ref="CH2oo.log">1</me:pop>
        <me:pop ref="RC2.log">1.2416e-07</me:pop>
        <me:pop ref="Ring2.log">9.21509e-09</me:pop>
        <me:pop ref="Altamine2">0</me:pop>
        <me:pop ref="Formaldehyde.log">1.87905e-07</me:pop>
      </me:population>
      <me:population time="1e-08" logTime="-8">
        <me:pop ref="CH2oo.log">1</me:pop>
        <me:pop ref="RC2.log">1.28673e-07</me:pop>
        <me:pop ref="Ring2.log">9.25768e-09</me:pop>
        <me:pop ref="Altamine2">0</me:pop>
        <me:pop ref="Formaldehyde.log">2.39331e-07</me:pop>
      </me:population>
      <me:population time="1.25893e-08" logTime="-7.9">
        <me:pop ref="CH2oo.log">1</me:pop>
        <me:pop ref="RC2.log">1.34008e-07</me:pop>
        <me:pop ref="Ring2.log">9.29945e-09</me:pop>
        <me:pop ref="Altamine2">0</me:pop>
        <me:pop ref="Formaldehyde.log">3.04224e-07</me:pop>
      </me:population>
      <me:population time="1.58489e-08" logTime="-7.8">
        <me:pop ref="CH2oo.log">0.999999</me:pop>
        <me:pop ref="RC2.log">1.40328e-07</me:pop>
        <me:pop ref="Ring2.log">9.3397e-09</me:pop>
        <me:pop ref="Altamine2">0</me:pop>
        <me:pop ref="Formaldehyde.log">3.86103e-07</me:pop>
      </me:population>
      <me:population time="1.99526e-08" logTime="-7.7">
        <me:pop ref="CH2oo.log">0.999999</me:pop>
        <me:pop ref="RC2.log">1.47833e-07</me:pop>
        <me:pop ref="Ring2.log">9.37784e-09</me:pop>
        <me:pop ref="Altamine2">0</me:pop>
        <me:pop ref="Formaldehyde.log">4.89402e-07</me:pop>
      </me:population>
      <me:population time="2.51189e-08" logTime="-7.6">
        <me:pop ref="CH2oo.log">0.999999</me:pop>
        <me:pop ref="RC2.log">1.56763e-07</me:pop>
        <me:pop ref="Ring2.log">9.41332e-09</me:pop>
        <me:pop ref="Altamine2">0</me:pop>
        <me:pop ref="Formaldehyde.log">6.19702e-07</me:pop>
      </me:population>
      <me:population time="3.16228e-08" logTime="-7.5">
        <me:pop ref="CH2oo.log">0.999999</me:pop>
        <me:pop ref="RC2.log">1.67413e-07</me:pop>
        <me:pop ref="Ring2.log">9.44558e-09</me:pop>
        <me:pop ref="Altamine2">0</me:pop>
        <me:pop ref="Formaldehyde.log">7.84033e-07</me:pop>
      </me:population>
      <me:population time="3.98107e-08" logTime="-7.4">
        <me:pop ref="CH2oo.log">0.999999</me:pop>
        <me:pop ref="RC2.log">1.80141e-07</me:pop>
        <me:pop ref="Ring2.log">9.47426e-09</me:pop>
        <me:pop ref="Altamine2">0</me:pop>
        <me:pop ref="Formaldehyde.log">9.91242e-07</me:pop>
      </me:population>
      <me:population time="5.01187e-08" logTime="-7.3">
        <me:pop ref="CH2oo.log">0.999999</me:pop>
        <me:pop ref="RC2.log">1.95396e-07</me:pop>
        <me:pop ref="Ring2.log">9.49933e-09</me:pop>
        <me:pop ref="Altamine2">0</me:pop>
        <me:pop ref="Formaldehyde.log">1.25246e-06</me:pop>
      </me:population>
      <me:population time="6.30957e-08" logTime="-7.2">
        <me:pop ref="CH2oo.log">0.999998</me:pop>
        <me:pop ref="RC2.log">2.13731e-07</me:pop>
        <me:pop ref="Ring2.log">9.52118e-09</me:pop>
        <me:pop ref="Altamine2">0</me:pop>
        <me:pop ref="Formaldehyde.log">1.58171e-06</me:pop>
      </me:population>
      <me:population time="7.94328e-08" logTime="-7.1">
        <me:pop ref="CH2oo.log">0.999998</me:pop>
        <me:pop ref="RC2.log">2.35829e-07</me:pop>
        <me:pop ref="Ring2.log">9.54056e-09</me:pop>
        <me:pop ref="Altamine2">0</me:pop>
        <me:pop ref="Formaldehyde.log">1.99664e-06</me:pop>
      </me:population>
      <me:population time="1e-07" logTime="-7">
        <me:pop ref="CH2oo.log">0.999997</me:pop>
        <me:pop ref="RC2.log">2.62508e-07</me:pop>
        <me:pop ref="Ring2.log">9.55835e-09</me:pop>
        <me:pop ref="Altamine2">0</me:pop>
        <me:pop ref="Formaldehyde.log">2.51947e-06</me:pop>
      </me:population>
      <me:population time="1.25893e-07" logTime="-6.9">
        <me:pop ref="CH2oo.log">0.999997</me:pop>
        <me:pop ref="RC2.log">2.94725e-07</me:pop>
        <me:pop ref="Ring2.log">9.57558e-09</me:pop>
        <me:pop ref="Altamine2">0</me:pop>
        <me:pop ref="Formaldehyde.log">3.17823e-06</me:pop>
      </me:population>
      <me:population time="1.58489e-07" logTime="-6.8">
        <me:pop ref="CH2oo.log">0.999996</me:pop>
        <me:pop ref="RC2.log">3.33549e-07</me:pop>
        <me:pop ref="Ring2.log">9.59338e-09</me:pop>
        <me:pop ref="Altamine2">0</me:pop>
        <me:pop ref="Formaldehyde.log">4.00824e-06</me:pop>
      </me:population>
      <me:population time="1.99526e-07" logTime="-6.7">
        <me:pop ref="CH2oo.log">0.999995</me:pop>
        <me:pop ref="RC2.log">3.80096e-07</me:pop>
        <me:pop ref="Ring2.log">9.61292e-09</me:pop>
        <me:pop ref="Altamine2">0</me:pop>
        <me:pop ref="Formaldehyde.log">5.05407e-06</me:pop>
      </me:population>
      <me:population time="2.51189e-07" logTime="-6.6">
        <me:pop ref="CH2oo.log">0.999993</me:pop>
        <me:pop ref="RC2.log">4.35414e-07</me:pop>
        <me:pop ref="Ring2.log">9.63532e-09</me:pop>
        <me:pop ref="Altamine2">0</me:pop>
        <me:pop ref="Formaldehyde.log">6.37195e-06</me:pop>
      </me:population>
      <me:population time="3.16228e-07" logTime="-6.5">
        <me:pop ref="CH2oo.log">0.999991</me:pop>
        <me:pop ref="RC2.log">5.0031e-07</me:pop>
        <me:pop ref="Ring2.log">9.66147e-09</me:pop>
        <me:pop ref="Altamine2">0</me:pop>
        <me:pop ref="Formaldehyde.log">8.03287e-06</me:pop>
      </me:population>
      <me:population time="3.98107e-07" logTime="-6.4">
        <me:pop ref="CH2oo.log">0.999989</me:pop>
        <me:pop ref="RC2.log">5.75125e-07</me:pop>
        <me:pop ref="Ring2.log">9.69194e-09</me:pop>
        <me:pop ref="Altamine2">0</me:pop>
        <me:pop ref="Formaldehyde.log">1.01265e-05</me:pop>
      </me:population>
      <me:population time="5.01187e-07" logTime="-6.3">
        <me:pop ref="CH2oo.log">0.999987</me:pop>
        <me:pop ref="RC2.log">6.59452e-07</me:pop>
        <me:pop ref="Ring2.log">9.72696e-09</me:pop>
        <me:pop ref="Altamine2">0</me:pop>
        <me:pop ref="Formaldehyde.log">1.27659e-05</me:pop>
      </me:population>
      <me:population time="6.30957e-07" logTime="-6.2">
        <me:pop ref="CH2oo.log">0.999983</me:pop>
        <me:pop ref="RC2.log">7.51829e-07</me:pop>
        <me:pop ref="Ring2.log">9.76642e-09</me:pop>
        <me:pop ref="Altamine2">0</me:pop>
        <me:pop ref="Formaldehyde.log">1.6094e-05</me:pop>
      </me:population>
      <me:population time="7.94328e-07" logTime="-6.1">
        <me:pop ref="CH2oo.log">0.999979</me:pop>
        <me:pop ref="RC2.log">8.49457e-07</me:pop>
        <me:pop ref="Ring2.log">9.80983e-09</me:pop>
        <me:pop ref="Altamine2">0</me:pop>
        <me:pop ref="Formaldehyde.log">2.0291e-05</me:pop>
      </me:population>
      <me:population time="1e-06" logTime="-6">
        <me:pop ref="CH2oo.log">0.999973</me:pop>
        <me:pop ref="RC2.log">9.48084e-07</me:pop>
        <me:pop ref="Ring2.log">9.85633e-09</me:pop>
        <me:pop ref="Altamine2">0</me:pop>
        <me:pop ref="Formaldehyde.log">2.55839e-05</me:pop>
      </me:population>
      <me:population time="1.25893e-06" logTime="-5.9">
        <me:pop ref="CH2oo.log">0.999967</me:pop>
        <me:pop ref="RC2.log">1.04223e-06</me:pop>
        <me:pop ref="Ring2.log">9.90479e-09</me:pop>
        <me:pop ref="Altamine2">0</me:pop>
        <me:pop ref="Formaldehyde.log">3.22587e-05</me:pop>
      </me:population>
      <me:population time="1.58489e-06" logTime="-5.8">
        <me:pop ref="CH2oo.log">0.999958</me:pop>
        <me:pop ref="RC2.log">1.12592e-06</me:pop>
        <me:pop ref="Ring2.log">9.95411e-09</me:pop>
        <me:pop ref="Altamine2">0</me:pop>
        <me:pop ref="Formaldehyde.log">4.0675e-05</me:pop>
      </me:population>
      <me:population time="1.99526e-06" logTime="-5.7">
        <me:pop ref="CH2oo.log">0.999948</me:pop>
        <me:pop ref="RC2.log">1.19396e-06</me:pop>
        <me:pop ref="Ring2.log">1.00037e-08</me:pop>
        <me:pop ref="Altamine2">0</me:pop>
        <me:pop ref="Formaldehyde.log">5.12846e-05</me:pop>
      </me:population>
      <me:population time="2.51189e-06" logTime="-5.6">
        <me:pop ref="CH2oo.log">0.999934</me:pop>
        <me:pop ref="RC2.log">1.2434e-06</me:pop>
        <me:pop ref="Ring2.log">1.00539e-08</me:pop>
        <me:pop ref="Altamine2">0</me:pop>
        <me:pop ref="Formaldehyde.log">6.4655e-05</me:pop>
      </me:population>
      <me:population time="3.16228e-06" logTime="-5.5">
        <me:pop ref="CH2oo.log">0.999917</me:pop>
        <me:pop ref="RC2.log">1.27463e-06</me:pop>
        <me:pop ref="Ring2.log">1.01068e-08</me:pop>
        <me:pop ref="Altamine2">0</me:pop>
        <me:pop ref="Formaldehyde.log">8.14989e-05</me:pop>
      </me:population>
      <me:population time="3.98107e-06" logTime="-5.4">
        <me:pop ref="CH2oo.log">0.999896</me:pop>
        <me:pop ref="RC2.log">1.29116e-06</me:pop>
        <me:pop ref="Ring2.log">1.01657e-08</me:pop>
        <me:pop ref="Altamine2">0</me:pop>
        <me:pop ref="Formaldehyde.log">0.000102712</me:pop>
      </me:population>
      <me:population time="5.01187e-06" logTime="-5.3">
        <me:pop ref="CH2oo.log">0.999869</me:pop>
        <me:pop ref="RC2.log">1.29817e-06</me:pop>
        <me:pop ref="Ring2.log">1.02351e-08</me:pop>
        <me:pop ref="Altamine2">0</me:pop>
        <me:pop ref="Formaldehyde.log">0.000129423</me:pop>
      </me:population>
      <me:population time="6.30957e-06" logTime="-5.2">
        <me:pop ref="CH2oo.log">0.999836</me:pop>
        <me:pop ref="RC2.log">1.30041e-06</me:pop>
        <me:pop ref="Ring2.log">1.03204e-08</me:pop>
        <me:pop ref="Altamine2">0</me:pop>
        <me:pop ref="Formaldehyde.log">0.000163052</me:pop>
      </me:population>
      <me:population time="7.94328e-06" logTime="-5.1">
        <me:pop ref="CH2oo.log">0.999793</me:pop>
        <me:pop ref="RC2.log">1.30088e-06</me:pop>
        <me:pop ref="Ring2.log">1.0427e-08</me:pop>
        <me:pop ref="Altamine2">0</me:pop>
        <me:pop ref="Formaldehyde.log">0.000205387</me:pop>
      </me:population>
      <me:population time="1e-05" logTime="-5">
        <me:pop ref="CH2oo.log">0.99974</me:pop>
        <me:pop ref="RC2.log">1.30089e-06</me:pop>
        <me:pop ref="Ring2.log">1.05609e-08</me:pop>
        <me:pop ref="Altamine2">0</me:pop>
        <me:pop ref="Formaldehyde.log">0.000258681</me:pop>
      </me:population>
      <me:population time="1.25893e-05" logTime="-4.9">
        <me:pop ref="CH2oo.log">0.999673</me:pop>
        <me:pop ref="RC2.log">1.30081e-06</me:pop>
        <me:pop ref="Ring2.log">1.07295e-08</me:pop>
        <me:pop ref="Altamine2">0</me:pop>
        <me:pop ref="Formaldehyde.log">0.000325771</me:pop>
      </me:population>
      <me:population time="1.58489e-05" logTime="-4.8">
        <me:pop ref="CH2oo.log">0.999588</me:pop>
        <me:pop ref="RC2.log">1.3007e-06</me:pop>
        <me:pop ref="Ring2.log">1.09418e-08</me:pop>
        <me:pop ref="Altamine2">0</me:pop>
        <me:pop ref="Formaldehyde.log">0.000410225</me:pop>
      </me:population>
      <me:population time="1.99526e-05" logTime="-4.7">
        <me:pop ref="CH2oo.log">0.999482</me:pop>
        <me:pop ref="RC2.log">1.30056e-06</me:pop>
        <me:pop ref="Ring2.log">1.12089e-08</me:pop>
        <me:pop ref="Altamine2">0</me:pop>
        <me:pop ref="Formaldehyde.log">0.000516537</me:pop>
      </me:population>
      <me:population time="2.51189e-05" logTime="-4.6">
        <me:pop ref="CH2oo.log">0.999348</me:pop>
        <me:pop ref="RC2.log">1.30038e-06</me:pop>
        <me:pop ref="Ring2.log">1.15452e-08</me:pop>
        <me:pop ref="Altamine2">0</me:pop>
        <me:pop ref="Formaldehyde.log">0.000650359</me:pop>
      </me:population>
      <me:population time="3.16228e-05" logTime="-4.5">
        <me:pop ref="CH2oo.log">0.99918</me:pop>
        <me:pop ref="RC2.log">1.30017e-06</me:pop>
        <me:pop ref="Ring2.log">1.19685e-08</me:pop>
        <me:pop ref="Altamine2">0</me:pop>
        <me:pop ref="Formaldehyde.log">0.000818806</me:pop>
      </me:population>
      <me:population time="3.98107e-05" logTime="-4.4">
        <me:pop ref="CH2oo.log">0.998968</me:pop>
        <me:pop ref="RC2.log">1.29989e-06</me:pop>
        <me:pop ref="Ring2.log">1.25013e-08</me:pop>
        <me:pop ref="Altamine2">0</me:pop>
        <me:pop ref="Formaldehyde.log">0.00103083</me:pop>
      </me:population>
      <me:population time="5.01187e-05" logTime="-4.3">
        <me:pop ref="CH2oo.log">0.998701</me:pop>
        <me:pop ref="RC2.log">1.29954e-06</me:pop>
        <me:pop ref="Ring2.log">1.31719e-08</me:pop>
        <me:pop ref="Altamine2">0</me:pop>
        <me:pop ref="Formaldehyde.log">0.00129768</me:pop>
      </me:population>
      <me:population time="6.30957e-05" logTime="-4.2">
        <me:pop ref="CH2oo.log">0.998365</me:pop>
        <me:pop ref="RC2.log">1.29911e-06</me:pop>
        <me:pop ref="Ring2.log">1.40158e-08</me:pop>
        <me:pop ref="Altamine2">0</me:pop>
        <me:pop ref="Formaldehyde.log">0.00163353</me:pop>
      </me:population>
      <me:population time="7.94328e-05" logTime="-4.1">
        <me:pop ref="CH2oo.log">0.997943</me:pop>
        <me:pop ref="RC2.log">1.29856e-06</me:pop>
        <me:pop ref="Ring2.log">1.50779e-08</me:pop>
        <me:pop ref="Altamine2">0</me:pop>
        <me:pop ref="Formaldehyde.log">0.00205618</me:pop>
      </me:population>
      <me:population time="0.0001" logTime="-4">
        <me:pop ref="CH2oo.log">0.997411</me:pop>
        <me:pop ref="RC2.log">1.29786e-06</me:pop>
        <me:pop ref="Ring2.log">1.64144e-08</me:pop>
        <me:pop ref="Altamine2">0</me:pop>
        <me:pop ref="Formaldehyde.log">0.00258801</me:pop>
      </me:population>
      <me:population time="0.000125893" logTime="-3.9">
        <me:pop ref="CH2oo.log">0.996742</me:pop>
        <me:pop ref="RC2.log">1.29699e-06</me:pop>
        <me:pop ref="Ring2.log">1.80959e-08</me:pop>
        <me:pop ref="Altamine2">0</me:pop>
        <me:pop ref="Formaldehyde.log">0.00325714</me:pop>
      </me:population>
      <me:population time="0.000158489" logTime="-3.8">
        <me:pop ref="CH2oo.log">0.9959</me:pop>
        <me:pop ref="RC2.log">1.2959e-06</me:pop>
        <me:pop ref="Ring2.log">2.02111e-08</me:pop>
        <me:pop ref="Altamine2">0</me:pop>
        <me:pop ref="Formaldehyde.log">0.00409889</me:pop>
      </me:population>
      <me:population time="0.000199526" logTime="-3.7">
        <me:pop ref="CH2oo.log">0.994841</me:pop>
        <me:pop ref="RC2.log">1.29452e-06</me:pop>
        <me:pop ref="Ring2.log">2.28715e-08</me:pop>
        <me:pop ref="Altamine2">0</me:pop>
        <me:pop ref="Formaldehyde.log">0.00515758</me:pop>
      </me:population>
      <me:population time="0.000251189" logTime="-3.6">
        <me:pop ref="CH2oo.log">0.99351</me:pop>
        <me:pop ref="RC2.log">1.29279e-06</me:pop>
        <me:pop ref="Ring2.log">2.62168e-08</me:pop>
        <me:pop ref="Altamine2">0</me:pop>
        <me:pop ref="Formaldehyde.log">0.00648878</me:pop>
      </me:population>
      <me:population time="0.000316228" logTime="-3.5">
        <me:pop ref="CH2oo.log">0.991837</me:pop>
        <me:pop ref="RC2.log">1.29061e-06</me:pop>
        <me:pop ref="Ring2.log">3.04218e-08</me:pop>
        <me:pop ref="Altamine2">0</me:pop>
        <me:pop ref="Formaldehyde.log">0.00816214</me:pop>
      </me:population>
      <me:population time="0.000398107" logTime="-3.4">
        <me:pop ref="CH2oo.log">0.989734</me:pop>
        <me:pop ref="RC2.log">1.28787e-06</me:pop>
        <me:pop ref="Ring2.log">3.57056e-08</me:pop>
        <me:pop ref="Altamine2">0</me:pop>
        <me:pop ref="Formaldehyde.log">0.0102648</me:pop>
      </me:population>
      <me:population time="0.000501187" logTime="-3.3">
        <me:pop ref="CH2oo.log">0.987093</me:pop>
        <me:pop ref="RC2.log">1.28444e-06</me:pop>
        <me:pop ref="Ring2.log">4.23415e-08</me:pop>
        <me:pop ref="Altamine2">0</me:pop>
        <me:pop ref="Formaldehyde.log">0.0129055</me:pop>
      </me:population>
      <me:population time="0.000630957" logTime="-3.2">
        <me:pop ref="CH2oo.log">0.983779</me:pop>
        <me:pop ref="RC2.log">1.28012e-06</me:pop>
        <me:pop ref="Ring2.log">5.06705e-08</me:pop>
        <me:pop ref="Altamine2">0</me:pop>
        <me:pop ref="Formaldehyde.log">0.0162199</me:pop>
      </me:population>
      <me:population time="0.000794328" logTime="-3.1">
        <me:pop ref="CH2oo.log">0.979622</me:pop>
        <me:pop ref="RC2.log">1.27472e-06</me:pop>
        <me:pop ref="Ring2.log">6.11163e-08</me:pop>
        <me:pop ref="Altamine2">0</me:pop>
        <me:pop ref="Formaldehyde.log">0.0203767</me:pop>
      </me:population>
      <me:population time="0.001" logTime="-3">
        <me:pop ref="CH2oo.log">0.974414</me:pop>
        <me:pop ref="RC2.log">1.26794e-06</me:pop>
        <me:pop ref="Ring2.log">7.4204e-08</me:pop>
        <me:pop ref="Altamine2">0</me:pop>
        <me:pop ref="Formaldehyde.log">0.0255849</me:pop>
      </me:population>
      <me:population time="0.00125893" logTime="-2.9">
        <me:pop ref="CH2oo.log">0.967896</me:pop>
        <me:pop ref="RC2.log">1.25946e-06</me:pop>
        <me:pop ref="Ring2.log">9.05816e-08</me:pop>
        <me:pop ref="Altamine2">0</me:pop>
        <me:pop ref="Formaldehyde.log">0.0321022</me:pop>
      </me:population>
      <me:population time="0.00158489" logTime="-2.8">
        <me:pop ref="CH2oo.log">0.959754</me:pop>
        <me:pop ref="RC2.log">1.24886e-06</me:pop>
        <me:pop ref="Ring2.log">1.11044e-07</me:pop>
        <me:pop ref="Altamine2">0</me:pop>
        <me:pop ref="Formaldehyde.log">0.0402451</me:pop>
      </me:population>
      <me:population time="0.00199526" logTime="-2.7">
        <me:pop ref="CH2oo.log">0.9496</me:pop>
        <me:pop ref="RC2.log">1.23565e-06</me:pop>
        <me:pop ref="Ring2.log">1.3656e-07</me:pop>
        <me:pop ref="Altamine2">0</me:pop>
        <me:pop ref="Formaldehyde.log">0.0503991</me:pop>
      </me:population>
      <me:population time="0.00251189" logTime="-2.6">
        <me:pop ref="CH2oo.log">0.936969</me:pop>
        <me:pop ref="RC2.log">1.21921e-06</me:pop>
        <me:pop ref="Ring2.log">1.683e-07</me:pop>
        <me:pop ref="Altamine2">0</me:pop>
        <me:pop ref="Formaldehyde.log">0.0630295</me:pop>
      </me:population>
      <me:population time="0.00316228" logTime="-2.5">
        <me:pop ref="CH2oo.log">0.921307</me:pop>
        <me:pop ref="RC2.log">1.19883e-06</me:pop>
        <me:pop ref="Ring2.log">2.07658e-07</me:pop>
        <me:pop ref="Altamine2">0</me:pop>
        <me:pop ref="Formaldehyde.log">0.0786917</me:pop>
      </me:population>
      <me:population time="0.00398107" logTime="-2.4">
        <me:pop ref="CH2oo.log">0.901961</me:pop>
        <me:pop ref="RC2.log">1.17366e-06</me:pop>
        <me:pop ref="Ring2.log">2.56273e-07</me:pop>
        <me:pop ref="Altamine2">0</me:pop>
        <me:pop ref="Formaldehyde.log">0.0980375</me:pop>
      </me:population>
      <me:population time="0.00501187" logTime="-2.3">
        <me:pop ref="CH2oo.log">0.878183</me:pop>
        <me:pop ref="RC2.log">1.14272e-06</me:pop>
        <me:pop ref="Ring2.log">3.16026e-07</me:pop>
        <me:pop ref="Altamine2">0</me:pop>
        <me:pop ref="Formaldehyde.log">0.121816</me:pop>
      </me:population>
      <me:population time="0.00630957" logTime="-2.2">
        <me:pop ref="CH2oo.log">0.849137</me:pop>
        <me:pop ref="RC2.log">1.10492e-06</me:pop>
        <me:pop ref="Ring2.log">3.89016e-07</me:pop>
        <me:pop ref="Altamine2">0</me:pop>
        <me:pop ref="Formaldehyde.log">0.150862</me:pop>
      </me:population>
      <me:population time="0.00794328" logTime="-2.1">
        <me:pop ref="CH2oo.log">0.813932</me:pop>
        <me:pop ref="RC2.log">1.05912e-06</me:pop>
        <me:pop ref="Ring2.log">4.77483e-07</me:pop>
        <me:pop ref="Altamine2">0</me:pop>
        <me:pop ref="Formaldehyde.log">0.186066</me:pop>
      </me:population>
      <me:population time="0.01" logTime="-2">
        <me:pop ref="CH2oo.log">0.77168</me:pop>
        <me:pop ref="RC2.log">1.00414e-06</me:pop>
        <me:pop ref="Ring2.log">5.83659e-07</me:pop>
        <me:pop ref="Altamine2">0</me:pop>
        <me:pop ref="Formaldehyde.log">0.228318</me:pop>
      </me:population>
      <me:population time="0.0125893" logTime="-1.9">
        <me:pop ref="CH2oo.log">0.721593</me:pop>
        <me:pop ref="RC2.log">9.3896e-07</me:pop>
        <me:pop ref="Ring2.log">7.09525e-07</me:pop>
        <me:pop ref="Altamine2">0</me:pop>
        <me:pop ref="Formaldehyde.log">0.278406</me:pop>
      </me:population>
      <me:population time="0.0158489" logTime="-1.8">
        <me:pop ref="CH2oo.log">0.663133</me:pop>
        <me:pop ref="RC2.log">8.6289e-07</me:pop>
        <me:pop ref="Ring2.log">8.56431e-07</me:pop>
        <me:pop ref="Altamine2">0</me:pop>
        <me:pop ref="Formaldehyde.log">0.336866</me:pop>
      </me:population>
      <me:population time="0.0199526" logTime="-1.7">
        <me:pop ref="CH2oo.log">0.596222</me:pop>
        <me:pop ref="RC2.log">7.75824e-07</me:pop>
        <me:pop ref="Ring2.log">1.02457e-06</me:pop>
        <me:pop ref="Altamine2">0</me:pop>
        <me:pop ref="Formaldehyde.log">0.403776</me:pop>
      </me:population>
      <me:population time="0.0251189" logTime="-1.6">
        <me:pop ref="CH2oo.log">0.521502</me:pop>
        <me:pop ref="RC2.log">6.78595e-07</me:pop>
        <me:pop ref="Ring2.log">1.21234e-06</me:pop>
        <me:pop ref="Altamine2">0</me:pop>
        <me:pop ref="Formaldehyde.log">0.478496</me:pop>
      </me:population>
      <me:population time="0.0316228" logTime="-1.5">
        <me:pop ref="CH2oo.log">0.440602</me:pop>
        <me:pop ref="RC2.log">5.73326e-07</me:pop>
        <me:pop ref="Ring2.log">1.41564e-06</me:pop>
        <me:pop ref="Altamine2">0</me:pop>
        <me:pop ref="Formaldehyde.log">0.559396</me:pop>
      </me:population>
      <me:population time="0.0398107" logTime="-1.4">
        <me:pop ref="CH2oo.log">0.356354</me:pop>
        <me:pop ref="RC2.log">4.63699e-07</me:pop>
        <me:pop ref="Ring2.log">1.62735e-06</me:pop>
        <me:pop ref="Altamine2">0</me:pop>
        <me:pop ref="Formaldehyde.log">0.643644</me:pop>
      </me:population>
      <me:population time="0.0501187" logTime="-1.3">
        <me:pop ref="CH2oo.log">0.272805</me:pop>
        <me:pop ref="RC2.log">3.54982e-07</me:pop>
        <me:pop ref="Ring2.log">1.8373e-06</me:pop>
        <me:pop ref="Altamine2">0</me:pop>
        <me:pop ref="Formaldehyde.log">0.727193</me:pop>
      </me:population>
      <me:population time="0.0630957" logTime="-1.2">
        <me:pop ref="CH2oo.log">0.194886</me:pop>
        <me:pop ref="RC2.log">2.53591e-07</me:pop>
        <me:pop ref="Ring2.log">2.0331e-06</me:pop>
        <me:pop ref="Altamine2">0</me:pop>
        <me:pop ref="Formaldehyde.log">0.805112</me:pop>
      </me:population>
      <me:population time="0.0794328" logTime="-1.1">
        <me:pop ref="CH2oo.log">0.12761</me:pop>
        <me:pop ref="RC2.log">1.66051e-07</me:pop>
        <me:pop ref="Ring2.log">2.20216e-06</me:pop>
        <me:pop ref="Altamine2">0</me:pop>
        <me:pop ref="Formaldehyde.log">0.872387</me:pop>
      </me:population>
      <me:population time="0.1" logTime="-1">
        <me:pop ref="CH2oo.log">0.0748819</me:pop>
        <me:pop ref="RC2.log">9.74387e-08</me:pop>
        <me:pop ref="Ring2.log">2.33466e-06</me:pop>
        <me:pop ref="Altamine2">0</me:pop>
        <me:pop ref="Formaldehyde.log">0.925116</me:pop>
      </me:population>
      <me:population time="0.125893" logTime="-0.9">
        <me:pop ref="CH2oo.log">0.0382758</me:pop>
        <me:pop ref="RC2.log">4.98057e-08</me:pop>
        <me:pop ref="Ring2.log">2.42665e-06</me:pop>
        <me:pop ref="Altamine2">0</me:pop>
        <me:pop ref="Formaldehyde.log">0.961722</me:pop>
      </me:population>
      <me:population time="0.158489" logTime="-0.8">
        <me:pop ref="CH2oo.log">0.016444</me:pop>
        <me:pop ref="RC2.log">2.13975e-08</me:pop>
        <me:pop ref="Ring2.log">2.48151e-06</me:pop>
        <me:pop ref="Altamine2">0</me:pop>
        <me:pop ref="Formaldehyde.log">0.983553</me:pop>
      </me:population>
      <me:population time="0.199526" logTime="-0.7">
        <me:pop ref="CH2oo.log">0.00567658</me:pop>
        <me:pop ref="RC2.log">7.38655e-09</me:pop>
        <me:pop ref="Ring2.log">2.50857e-06</me:pop>
        <me:pop ref="Altamine2">0</me:pop>
        <me:pop ref="Formaldehyde.log">0.994321</me:pop>
      </me:population>
      <me:population time="0.251189" logTime="-0.6">
        <me:pop ref="CH2oo.log">0.00148786</me:pop>
        <me:pop ref="RC2.log">1.93606e-09</me:pop>
        <me:pop ref="Ring2.log">2.5191e-06</me:pop>
        <me:pop ref="Altamine2">0</me:pop>
        <me:pop ref="Formaldehyde.log">0.99851</me:pop>
      </me:population>
      <me:population time="0.316228" logTime="-0.5">
        <me:pop ref="CH2oo.log">0.00027572</me:pop>
        <me:pop ref="RC2.log">3.58775e-10</me:pop>
        <me:pop ref="Ring2.log">2.52214e-06</me:pop>
        <me:pop ref="Altamine2">0</me:pop>
        <me:pop ref="Formaldehyde.log">0.999722</me:pop>
      </me:population>
      <me:population time="0.398107" logTime="-0.4">
        <me:pop ref="CH2oo.log">3.30228e-05</me:pop>
        <me:pop ref="RC2.log">4.29704e-11</me:pop>
        <me:pop ref="Ring2.log">2.52275e-06</me:pop>
        <me:pop ref="Altamine2">0</me:pop>
        <me:pop ref="Formaldehyde.log">0.999964</me:pop>
      </me:population>
      <me:population time="0.501187" logTime="-0.3">
        <me:pop ref="CH2oo.log">2.28308e-06</me:pop>
        <me:pop ref="RC2.log">2.97082e-12</me:pop>
        <me:pop ref="Ring2.log">2.52283e-06</me:pop>
        <me:pop ref="Altamine2">0</me:pop>
        <me:pop ref="Formaldehyde.log">0.999995</me:pop>
      </me:population>
      <me:population time="0.630957" logTime="-0.2">
        <me:pop ref="CH2oo.log">7.90314e-08</me:pop>
        <me:pop ref="RC2.log">1.02838e-13</me:pop>
        <me:pop ref="Ring2.log">2.52284e-06</me:pop>
        <me:pop ref="Altamine2">0</me:pop>
        <me:pop ref="Formaldehyde.log">0.999997</me:pop>
      </me:population>
      <me:population time="0.794328" logTime="-0.1">
        <me:pop ref="CH2oo.log">1.14514e-09</me:pop>
        <me:pop ref="RC2.log">1.4901e-15</me:pop>
        <me:pop ref="Ring2.log">2.52284e-06</me:pop>
        <me:pop ref="Altamine2">0</me:pop>
        <me:pop ref="Formaldehyde.log">0.999997</me:pop>
      </me:population>
      <me:population time="1" logTime="0">
        <me:pop ref="CH2oo.log">5.54334e-12</me:pop>
        <me:pop ref="RC2.log">7.21317e-18</me:pop>
        <me:pop ref="Ring2.log">2.52284e-06</me:pop>
        <me:pop ref="Altamine2">0</me:pop>
        <me:pop ref="Formaldehyde.log">0.999997</me:pop>
      </me:population>
      <me:population time="1.25893" logTime="0.1">
        <me:pop ref="CH2oo.log">6.74913e-15</me:pop>
        <me:pop ref="RC2.log">8.78219e-21</me:pop>
        <me:pop ref="Ring2.log">2.52284e-06</me:pop>
        <me:pop ref="Altamine2">0</me:pop>
        <me:pop ref="Formaldehyde.log">0.999997</me:pop>
      </me:population>
      <me:population time="1.58489" logTime="0.2">
        <me:pop ref="CH2oo.log">1.44571e-18</me:pop>
        <me:pop ref="RC2.log">1.8812e-24</me:pop>
        <me:pop ref="Ring2.log">2.52284e-06</me:pop>
        <me:pop ref="Altamine2">0</me:pop>
        <me:pop ref="Formaldehyde.log">0.999997</me:pop>
      </me:population>
      <me:population time="1.99526" logTime="0.3">
        <me:pop ref="CH2oo.log">3.47433e-23</me:pop>
        <me:pop ref="RC2.log">4.52091e-29</me:pop>
        <me:pop ref="Ring2.log">2.52284e-06</me:pop>
        <me:pop ref="Altamine2">0</me:pop>
        <me:pop ref="Formaldehyde.log">0.999997</me:pop>
      </me:population>
      <me:population time="2.51189" logTime="0.4">
        <me:pop ref="CH2oo.log">5.31658e-29</me:pop>
        <me:pop ref="RC2.log">6.91811e-35</me:pop>
        <me:pop ref="Ring2.log">2.52284e-06</me:pop>
        <me:pop ref="Altamine2">0</me:pop>
        <me:pop ref="Formaldehyde.log">0.999997</me:pop>
      </me:population>
      <me:population time="3.16228" logTime="0.5">
        <me:pop ref="CH2oo.log">2.80452e-36</me:pop>
        <me:pop ref="RC2.log">5.43439e-42</me:pop>
        <me:pop ref="Ring2.log">2.52284e-06</me:pop>
        <me:pop ref="Altamine2">0</me:pop>
        <me:pop ref="Formaldehyde.log">0.999997</me:pop>
      </me:population>
      <me:population time="3.98107" logTime="0.6">
        <me:pop ref="CH2oo.log">2.65416e-37</me:pop>
        <me:pop ref="RC2.log">2.13043e-42</me:pop>
        <me:pop ref="Ring2.log">2.52284e-06</me:pop>
        <me:pop ref="Altamine2">0</me:pop>
        <me:pop ref="Formaldehyde.log">0.999997</me:pop>
      </me:population>
      <me:population time="5.01187" logTime="0.7">
        <me:pop ref="CH2oo.log">2.65416e-37</me:pop>
        <me:pop ref="RC2.log">2.13043e-42</me:pop>
        <me:pop ref="Ring2.log">2.52284e-06</me:pop>
        <me:pop ref="Altamine2">0</me:pop>
        <me:pop ref="Formaldehyde.log">0.999997</me:pop>
      </me:population>
      <me:population time="6.30957" logTime="0.8">
        <me:pop ref="CH2oo.log">2.65416e-37</me:pop>
        <me:pop ref="RC2.log">2.13043e-42</me:pop>
        <me:pop ref="Ring2.log">2.52284e-06</me:pop>
        <me:pop ref="Altamine2">0</me:pop>
        <me:pop ref="Formaldehyde.log">0.999997</me:pop>
      </me:population>
      <me:population time="7.94328" logTime="0.9">
        <me:pop ref="CH2oo.log">2.65416e-37</me:pop>
        <me:pop ref="RC2.log">2.13043e-42</me:pop>
        <me:pop ref="Ring2.log">2.52284e-06</me:pop>
        <me:pop ref="Altamine2">0</me:pop>
        <me:pop ref="Formaldehyde.log">0.999997</me:pop>
      </me:population>
      <me:population time="10" logTime="1">
        <me:pop ref="CH2oo.log">2.65416e-37</me:pop>
        <me:pop ref="RC2.log">2.13043e-42</me:pop>
        <me:pop ref="Ring2.log">2.52284e-06</me:pop>
        <me:pop ref="Altamine2">0</me:pop>
        <me:pop ref="Formaldehyde.log">0.999997</me:pop>
      </me:population>
      <me:population time="12.5893" logTime="1.1">
        <me:pop ref="CH2oo.log">2.65416e-37</me:pop>
        <me:pop ref="RC2.log">2.13043e-42</me:pop>
        <me:pop ref="Ring2.log">2.52284e-06</me:pop>
        <me:pop ref="Altamine2">0</me:pop>
        <me:pop ref="Formaldehyde.log">0.999997</me:pop>
      </me:population>
      <me:population time="15.8489" logTime="1.2">
        <me:pop ref="CH2oo.log">2.65416e-37</me:pop>
        <me:pop ref="RC2.log">2.13043e-42</me:pop>
        <me:pop ref="Ring2.log">2.52284e-06</me:pop>
        <me:pop ref="Altamine2">0</me:pop>
        <me:pop ref="Formaldehyde.log">0.999997</me:pop>
      </me:population>
      <me:population time="19.9526" logTime="1.3">
        <me:pop ref="CH2oo.log">2.65416e-37</me:pop>
        <me:pop ref="RC2.log">2.13043e-42</me:pop>
        <me:pop ref="Ring2.log">2.52284e-06</me:pop>
        <me:pop ref="Altamine2">0</me:pop>
        <me:pop ref="Formaldehyde.log">0.999997</me:pop>
      </me:population>
      <me:population time="25.1189" logTime="1.4">
        <me:pop ref="CH2oo.log">2.65416e-37</me:pop>
        <me:pop ref="RC2.log">2.13043e-42</me:pop>
        <me:pop ref="Ring2.log">2.52284e-06</me:pop>
        <me:pop ref="Altamine2">0</me:pop>
        <me:pop ref="Formaldehyde.log">0.999997</me:pop>
      </me:population>
      <me:population time="31.6228" logTime="1.5">
        <me:pop ref="CH2oo.log">2.65416e-37</me:pop>
        <me:pop ref="RC2.log">2.13043e-42</me:pop>
        <me:pop ref="Ring2.log">2.52284e-06</me:pop>
        <me:pop ref="Altamine2">0</me:pop>
        <me:pop ref="Formaldehyde.log">0.999997</me:pop>
      </me:population>
      <me:population time="39.8107" logTime="1.6">
        <me:pop ref="CH2oo.log">2.65416e-37</me:pop>
        <me:pop ref="RC2.log">2.13043e-42</me:pop>
        <me:pop ref="Ring2.log">2.52284e-06</me:pop>
        <me:pop ref="Altamine2">0</me:pop>
        <me:pop ref="Formaldehyde.log">0.999997</me:pop>
      </me:population>
      <me:population time="50.1187" logTime="1.7">
        <me:pop ref="CH2oo.log">2.65416e-37</me:pop>
        <me:pop ref="RC2.log">2.13043e-42</me:pop>
        <me:pop ref="Ring2.log">2.52284e-06</me:pop>
        <me:pop ref="Altamine2">0</me:pop>
        <me:pop ref="Formaldehyde.log">0.999997</me:pop>
      </me:population>
      <me:population time="63.0957" logTime="1.8">
        <me:pop ref="CH2oo.log">2.65416e-37</me:pop>
        <me:pop ref="RC2.log">2.13043e-42</me:pop>
        <me:pop ref="Ring2.log">2.52284e-06</me:pop>
        <me:pop ref="Altamine2">0</me:pop>
        <me:pop ref="Formaldehyde.log">0.999997</me:pop>
      </me:population>
      <me:population time="79.4328" logTime="1.9">
        <me:pop ref="CH2oo.log">2.65416e-37</me:pop>
        <me:pop ref="RC2.log">2.13043e-42</me:pop>
        <me:pop ref="Ring2.log">2.52284e-06</me:pop>
        <me:pop ref="Altamine2">0</me:pop>
        <me:pop ref="Formaldehyde.log">0.999997</me:pop>
      </me:population>
      <me:population time="100" logTime="2">
        <me:pop ref="CH2oo.log">2.65416e-37</me:pop>
        <me:pop ref="RC2.log">2.13043e-42</me:pop>
        <me:pop ref="Ring2.log">2.52284e-06</me:pop>
        <me:pop ref="Altamine2">0</me:pop>
        <me:pop ref="Formaldehyde.log">0.999997</me:pop>
      </me:population>
      <me:population time="125.893" logTime="2.1">
        <me:pop ref="CH2oo.log">2.65416e-37</me:pop>
        <me:pop ref="RC2.log">2.13043e-42</me:pop>
        <me:pop ref="Ring2.log">2.52284e-06</me:pop>
        <me:pop ref="Altamine2">0</me:pop>
        <me:pop ref="Formaldehyde.log">0.999997</me:pop>
      </me:population>
      <me:population time="158.489" logTime="2.2">
        <me:pop ref="CH2oo.log">2.65416e-37</me:pop>
        <me:pop ref="RC2.log">2.13043e-42</me:pop>
        <me:pop ref="Ring2.log">2.52284e-06</me:pop>
        <me:pop ref="Altamine2">0</me:pop>
        <me:pop ref="Formaldehyde.log">0.999997</me:pop>
      </me:population>
      <me:population time="199.526" logTime="2.3">
        <me:pop ref="CH2oo.log">2.65416e-37</me:pop>
        <me:pop ref="RC2.log">2.13043e-42</me:pop>
        <me:pop ref="Ring2.log">2.52284e-06</me:pop>
        <me:pop ref="Altamine2">0</me:pop>
        <me:pop ref="Formaldehyde.log">0.999997</me:pop>
      </me:population>
      <me:population time="251.189" logTime="2.4">
        <me:pop ref="CH2oo.log">2.65416e-37</me:pop>
        <me:pop ref="RC2.log">2.13043e-42</me:pop>
        <me:pop ref="Ring2.log">2.52284e-06</me:pop>
        <me:pop ref="Altamine2">0</me:pop>
        <me:pop ref="Formaldehyde.log">0.999997</me:pop>
      </me:population>
      <me:population time="316.228" logTime="2.5">
        <me:pop ref="CH2oo.log">2.65416e-37</me:pop>
[truncated: 167,751 more chars]
