# Supplementary material for: An Experimental and Master Equation Investigation of Kinetics of the CH2OO + RCN Reactions (R = H, CH3, C2H5) and Their Atmospheric Relevance
Source: J Phys Chem A. 2023 Jan 5;127(2):477–88. doi: 10.1021/acs.jpca.2c07073 (PMC9869398; doi:10.1021/acs.jpca.2c07073)
Supplement: Supplementary file 2 — jp2c07073_si_002.zip [file jp2c07073_si_002.zip › MESMER/RateComparison/CriegeeNitrile3XMCExpCond.log]

            /|      /|                        \   
           / |     / | ________________________\  
          /  |    /  |  _   _             _   _   
         /   |   /   | / \ / \ |\     /| / \ / \  
        /    |  /    | \_/ \_  | \   / | \_/ |_/  
       /     | /     | /     \ |  \ /  | /   | \  
    \_/      |/      | \_/ \_/ |   V   | \_/ |  \ 

     Mesmer: Master Equation Solver for Multi-Energy well Reactions
     Mesmer v6.0 compiled: -- Oct 25 2021 -- 17:23:48

     Copyright (C) 2009-2020 by
     Struan H. Robertson, Chris Morley, Chi-Hsiu Liang,
     David R. Glowacki, Michael J. Pilling and contributors

     Mesmer is free software: you can redistribute it and/or modify
     it under the terms of the GNU Public License as published by
     the Free Software Foundation, either version 2 of the License,
     or (at your option) any later version.

     But WITHOUT ANY WARRANTY; without even the implied warranty of
     MERCHANTABILITY or FITNESS FOR A PARTICULAR PURPOSE.  See the
     GNU Public License for more details.

    You should have received a copy of the GNU Public License
    along with Mesmer.  If not, see <http://www.gnu.org/licenses/>.

                     Platform:        Linux
                     Execution Date:  Mon Aug 22 12:41:16 2022
                     Number of ranks: 4

defaults.xml, librarymols.xml are in /projappl/kurten/appl_lauri/Mesmer6.0/bin

Parsing input xml file...
CriegeeNitrile3XMCExpCond.xml

The default value of me:calcMethod was used.
--Parse data for simpleCalc
Energy convention "" written to <moleculeList>
In  A3 : Parsing reaction...Association reaction
In RC3.log: The default value of me:DistributionCalcMethod was used.
In RC3.log: --Parse data for Boltzmann
In RC3.log: --Parse data for ExponentialDown
In  A3 : --Parse data for MesmerILT
In  A3 : The default value of me:TInfinity was used.
In  A3 : No tunneling method used for  A3 
In  A3 : Not a unimolecular reaction: look for excess reactant concentration.
In  C3 : Parsing reaction...Isomerization reaction
In Ring3.log: Hindered rotor r1
In Ring3.log: Hindered rotor r2
In Ring3.log: The default value of me:DistributionCalcMethod was used.
In Ring3.log: --Parse data for Boltzmann
In Ring3.log: --Parse data for ExponentialDown
In TS3.log: Hindered rotor r2
In TS3.log: Hindered rotor r3
In  C3 : --Parse data for RRKM
In  C3 : No tunneling method used for  C3 
In  S3 : Parsing reaction...Irreversible unimolecular reaction
In STS3.log: Hindered rotor r1
In STS3.log: Hindered rotor r2
In  S3 : --Parse data for RRKM
In  S3 : --Parse data for Eckart
In  H3 : Parsing reaction...Irreversible unimolecular reaction
In TSH3: Hindered rotor r1
In TSH3: Hindered rotor r2
In  H3 : --Parse data for RRKM
In  H3 : --Parse data for Eckart
7.9torr, 233K at dd precision with N2
8.5torr, 253K at dd precision with N2
9.2torr, 273K at dd precision with N2
10torr, 296K at dd precision with N2
10.8torr, 320K at dd precision with N2
12.1torr, 360K at dd precision with N2
10torr, 296K at dd precision with N2
50torr, 296K at dd precision with N2
100torr, 296K at dd precision with N2
200torr, 296K at dd precision with N2
The default value of me:ForceMacroDetailedBalance was used.
Write metadata 20220822_124116

File: "CriegeeNitrile3XMCExpCond.xml" successfully parsed.
Main Calculation begins
Now calculating...

--Execute calcMethod simpleCalc
Number of cells = 50000, Number of grains = 552
In FastLaplaceConvolution: 21960 values in the FFT convolution routine were replaced by standard convolution
In FastLaplaceConvolution: 12600 values in the FFT convolution routine were replaced by standard convolution
In FastLaplaceConvolution: 22160 values in the FFT convolution routine were replaced by standard convolution
In FastLaplaceConvolution: Grain zero point energy is negative in  S3 .
In FastLaplaceConvolution: A null array has been detected in the convolution method.
In FastLaplaceConvolution: 20 values in the FFT convolution routine were replaced by standard convolution
In FastLaplaceConvolution: Grain zero point energy is negative in  H3 .21960 values in the FFT convolution routine were replaced by standard convolution
In timeEvolution: No population was assigned. Initialize the first source term to 1.0.
Number of cells = 50000, Number of grains = 590
In FastLaplaceConvolution: Grain zero point energy is negative in  S3 .
In FastLaplaceConvolution: A null array has been detected in the convolution method.

WARNING: Chemically significant eigenvalues (CSE) not well separated from internal energy relaxation eigenvals (IEREs).

The last CSE = -5.8172e+06 and the first IERE = -1.48686e+07
(last CSE)/(first IERE) ratio = 0.39124, which is less than an order of magnitude

Results obtained from Bartis Widom eigenvalue-vector analysis may be unreliable
Number of cells = 50000, Number of grains = 579
In FastLaplaceConvolution: Grain zero point energy is negative in  S3 .
In FastLaplaceConvolution: A null array has been detected in the convolution method.
 -- Total time elapsed: 92 seconds.


    Temperature  Concentration    Exp. Coeff.    Cal. Coeff.

            233    3.27409e+17             33        73.4769
            253    3.24428e+17           35.3        58.0609
            273     3.2542e+17           25.6        47.7698
            296    3.26233e+17           25.5        39.7442
            320    3.25907e+17           27.6        34.0616
            360    3.24565e+17           22.1        28.1395
            296    3.26233e+17           25.5        39.7442
            296    1.63116e+18           18.3        40.4377
            296    3.26233e+18           21.5        40.5721
            296    6.52466e+18           21.9        40.6493

System saved to CriegeeNitrile3XMCExpCond-out.xml
Total time elapsed: 92 seconds.
