# Supplementary material for: An Experimental and Master Equation Investigation of Kinetics of the CH2OO + RCN Reactions (R = H, CH3, C2H5) and Their Atmospheric Relevance
Source: J Phys Chem A. 2023 Jan 5;127(2):477–88. doi: 10.1021/acs.jpca.2c07073 (PMC9869398; doi:10.1021/acs.jpca.2c07073)
Supplement: Supplementary file 2 — jp2c07073_si_002.zip [file jp2c07073_si_002.zip › wb97XD/HinderedRotor/ImidicAcid2-Rotor.log]

 Entering Gaussian System, Link 0=/appl/soft/chem/gaussian/G16RevC.01_new/g16/g16
 Initial command:
 /appl/soft/chem/gaussian/G16RevC.01_new/g16/l1.exe "/scratch/kurten/scratch_lauri/Cyan/AmideDissoc/13112133.GAUSS_SCRDIR/Gau-157893.inp" -scrdir="/scratch/kurten/scratch_lauri/Cyan/AmideDissoc/13112133.GAUSS_SCRDIR/"
 Entering Link 1 = /appl/soft/chem/gaussian/G16RevC.01_new/g16/l1.exe PID=    157897.
  
 Copyright (c) 1988-2019, Gaussian, Inc.  All Rights Reserved.
  
 This is part of the Gaussian(R) 16 program.  It is based on
 the Gaussian(R) 09 system (copyright 2009, Gaussian, Inc.),
 the Gaussian(R) 03 system (copyright 2003, Gaussian, Inc.),
 the Gaussian(R) 98 system (copyright 1998, Gaussian, Inc.),
 the Gaussian(R) 94 system (copyright 1995, Gaussian, Inc.),
 the Gaussian 92(TM) system (copyright 1992, Gaussian, Inc.),
 the Gaussian 90(TM) system (copyright 1990, Gaussian, Inc.),
 the Gaussian 88(TM) system (copyright 1988, Gaussian, Inc.),
 the Gaussian 86(TM) system (copyright 1986, Carnegie Mellon
 University), and the Gaussian 82(TM) system (copyright 1983,
 Carnegie Mellon University). Gaussian is a federally registered
 trademark of Gaussian, Inc.
  
 This software contains proprietary and confidential information,
 including trade secrets, belonging to Gaussian, Inc.
  
 This software is provided under written license and may be
 used, copied, transmitted, or stored only in accord with that
 written license.
  
 The following legend is applicable only to US Government
 contracts under FAR:
  
                    RESTRICTED RIGHTS LEGEND
  
 Use, reproduction and disclosure by the US Government is
 subject to restrictions as set forth in subparagraphs (a)
 and (c) of the Commercial Computer Software - Restricted
 Rights clause in FAR 52.227-19.
  
 Gaussian, Inc.
 340 Quinnipiac St., Bldg. 40, Wallingford CT 06492
  
  
 ---------------------------------------------------------------
 Warning -- This program may not be used in any manner that
 competes with the business of Gaussian, Inc. or will provide
 assistance to any competitor of Gaussian, Inc.  The licensee
 of this program is prohibited from giving any competitor of
 Gaussian, Inc. access to this program.  By using this program,
 the user acknowledges that Gaussian, Inc. is engaged in the
 business of creating and licensing software in the field of
 computational chemistry and represents and warrants to the
 licensee that it is not a competitor of Gaussian, Inc. and that
 it will not use this program in any manner prohibited above.
 ---------------------------------------------------------------
  

 Cite this work as:
 Gaussian 16, Revision C.01,
 M. J. Frisch, G. W. Trucks, H. B. Schlegel, G. E. Scuseria, 
 M. A. Robb, J. R. Cheeseman, G. Scalmani, V. Barone, 
 G. A. Petersson, H. Nakatsuji, X. Li, M. Caricato, A. V. Marenich, 
 J. Bloino, B. G. Janesko, R. Gomperts, B. Mennucci, H. P. Hratchian, 
 J. V. Ortiz, A. F. Izmaylov, J. L. Sonnenberg, D. Williams-Young, 
 F. Ding, F. Lipparini, F. Egidi, J. Goings, B. Peng, A. Petrone, 
 T. Henderson, D. Ranasinghe, V. G. Zakrzewski, J. Gao, N. Rega, 
 G. Zheng, W. Liang, M. Hada, M. Ehara, K. Toyota, R. Fukuda, 
 J. Hasegawa, M. Ishida, T. Nakajima, Y. Honda, O. Kitao, H. Nakai, 
 T. Vreven, K. Throssell, J. A. Montgomery, Jr., J. E. Peralta, 
 F. Ogliaro, M. J. Bearpark, J. J. Heyd, E. N. Brothers, K. N. Kudin, 
 V. N. Staroverov, T. A. Keith, R. Kobayashi, J. Normand, 
 K. Raghavachari, A. P. Rendell, J. C. Burant, S. S. Iyengar, 
 J. Tomasi, M. Cossi, J. M. Millam, M. Klene, C. Adamo, R. Cammi, 
 J. W. Ochterski, R. L. Martin, K. Morokuma, O. Farkas, 
 J. B. Foresman, and D. J. Fox, Gaussian, Inc., Wallingford CT, 2019.
 
 ******************************************
 Gaussian 16:  ES64L-G16RevC.01  3-Jul-2019
                 5-Sep-2022 
 ******************************************
 %mem=12GB
 %NprocShared=16
 Will use up to   16 processors via shared memory.
 %chk=APC-Rotor
 ------------------------------------------------------
 # WB97XD aug-cc-pVTZ Freq=(HinderedRotor) MaxDisk=32GB
 ------------------------------------------------------
 1/10=4,18=20,30=1,38=1/1,3;
 2/12=2,17=6,18=5,40=1/2;
 3/5=16,6=1,7=10,11=2,25=1,30=1,71=2,74=-58,140=1/1,2,3;
 4//1;
 5/5=2,38=5,98=1/2;
 8/6=4,10=90,11=11/1;
 11/6=1,8=1,9=11,15=111,16=1/1,2,10;
 10/6=1/2;
 6/7=2,8=2,9=2,10=2,28=1/1;
 7/8=2001,10=1,25=1/1,2,3,16;
 1/10=4,18=20,30=1/3;
 99//99;
 ---------
 APC-Rotor
 ---------
 Symbolic Z-matrix:
 Charge =  0 Multiplicity = 1
 O                     1.21138  -0.48503   0. 
 H                     1.90965   0.174     0. 
 C                     0.        0.13037   0. 
 H                     0.64282   1.9252    0. 
 N                    -0.21353   1.37506   0. 
 C                    -1.10582  -0.87308   0. 
 H                    -2.06298  -0.36347   0. 
 H                    -1.02544  -1.51233   0.87874 
 H                    -1.02544  -1.51233  -0.87874 
 

 GradGradGradGradGradGradGradGradGradGradGradGradGradGradGradGradGradGrad
 Berny optimization.
 Initialization pass.
                           ----------------------------
                           !    Initial Parameters    !
                           ! (Angstroms and Degrees)  !
 --------------------------                            --------------------------
 ! Name  Definition              Value          Derivative Info.                !
 --------------------------------------------------------------------------------
 ! R1    R(1,2)                  0.9602         calculate D2E/DX2 analytically  !
 ! R2    R(1,3)                  1.3587         calculate D2E/DX2 analytically  !
 ! R3    R(3,5)                  1.2629         calculate D2E/DX2 analytically  !
 ! R4    R(3,6)                  1.4932         calculate D2E/DX2 analytically  !
 ! R5    R(4,5)                  1.0178         calculate D2E/DX2 analytically  !
 ! R6    R(6,7)                  1.0844         calculate D2E/DX2 analytically  !
 ! R7    R(6,8)                  1.0896         calculate D2E/DX2 analytically  !
 ! R8    R(6,9)                  1.0896         calculate D2E/DX2 analytically  !
 ! A1    A(2,1,3)              109.7247         calculate D2E/DX2 analytically  !
 ! A2    A(1,3,5)              126.6658         calculate D2E/DX2 analytically  !
 ! A3    A(1,3,6)              110.8473         calculate D2E/DX2 analytically  !
 ! A4    A(5,3,6)              122.4869         calculate D2E/DX2 analytically  !
 ! A5    A(3,5,4)              112.9832         calculate D2E/DX2 analytically  !
 ! A6    A(3,6,7)              109.7469         calculate D2E/DX2 analytically  !
 ! A7    A(3,6,8)              109.8532         calculate D2E/DX2 analytically  !
 ! A8    A(3,6,9)              109.8532         calculate D2E/DX2 analytically  !
 ! A9    A(7,6,8)              109.9272         calculate D2E/DX2 analytically  !
 ! A10   A(7,6,9)              109.9272         calculate D2E/DX2 analytically  !
 ! A11   A(8,6,9)              107.503          calculate D2E/DX2 analytically  !
 ! D1    D(2,1,3,5)              0.0            calculate D2E/DX2 analytically  !
 ! D2    D(2,1,3,6)            180.0            calculate D2E/DX2 analytically  !
 ! D3    D(1,3,5,4)              0.0            calculate D2E/DX2 analytically  !
 ! D4    D(6,3,5,4)            180.0            calculate D2E/DX2 analytically  !
 ! D5    D(1,3,6,7)            180.0            calculate D2E/DX2 analytically  !
 ! D6    D(1,3,6,8)             59.0281         calculate D2E/DX2 analytically  !
 ! D7    D(1,3,6,9)            -59.0281         calculate D2E/DX2 analytically  !
 ! D8    D(5,3,6,7)              0.0            calculate D2E/DX2 analytically  !
 ! D9    D(5,3,6,8)           -120.9719         calculate D2E/DX2 analytically  !
 ! D10   D(5,3,6,9)            120.9719         calculate D2E/DX2 analytically  !
 --------------------------------------------------------------------------------
 Trust Radius=3.00D-01 FncErr=1.00D-07 GrdErr=1.00D-07 EigMax=2.50D+02 EigMin=1.00D-04
 Number of steps in this run=      2 maximum allowed number of steps=      2.
 GradGradGradGradGradGradGradGradGradGradGradGradGradGradGradGradGradGrad

                          Input orientation:                          
 ---------------------------------------------------------------------
 Center     Atomic      Atomic             Coordinates (Angstroms)
 Number     Number       Type             X           Y           Z
 ---------------------------------------------------------------------
      1          8           0        1.211380   -0.485030    0.000000
      2          1           0        1.909650    0.174000    0.000000
      3          6           0        0.000000    0.130370    0.000000
      4          1           0        0.642820    1.925200    0.000000
      5          7           0       -0.213530    1.375060    0.000000
      6          6           0       -1.105820   -0.873080    0.000000
      7          1           0       -2.062980   -0.363470    0.000000
      8          1           0       -1.025440   -1.512330    0.878740
      9          1           0       -1.025440   -1.512330   -0.878740
 ---------------------------------------------------------------------
                    Distance matrix (angstroms):
                    1          2          3          4          5
     1  O    0.000000
     2  H    0.960157   0.000000
     3  C    1.358734   1.910148   0.000000
     4  H    2.476382   2.161379   1.906471   0.000000
     5  N    2.343140   2.439352   1.262873   1.017836   0.000000
     6  C    2.349468   3.192090   1.493235   3.299714   2.418742
     7  H    3.276616   4.008823   2.121265   3.543919   2.538297
     8  H    2.613598   3.497234   2.126540   3.920700   3.125444
     9  H    2.613598   3.497234   2.126540   3.920700   3.125444
                    6          7          8          9
     6  C    0.000000
     7  H    1.084370   0.000000
     8  H    1.089626   1.780043   0.000000
     9  H    1.089626   1.780043   1.757480   0.000000
 Stoichiometry    C2H5NO
 Framework group  CS[SG(C2H3NO),X(H2)]
 Deg. of freedom    14
 Full point group                 CS      NOp   2
 Largest Abelian subgroup         CS      NOp   2
 Largest concise Abelian subgroup CS      NOp   2
                         Standard orientation:                         
 ---------------------------------------------------------------------
 Center     Atomic      Atomic             Coordinates (Angstroms)
 Number     Number       Type             X           Y           Z
 ---------------------------------------------------------------------
      1          8           0        1.211377   -0.485035    0.000000
      2          1           0        1.909650    0.173991    0.000000
      3          6           0        0.000000    0.130370    0.000000
      4          1           0        0.642829    1.925197    0.000000
      5          7           0       -0.213524    1.375061    0.000000
      6          6           0       -1.105825   -0.873074    0.000000
      7          1           0       -2.062982   -0.363460    0.000000
      8          1           0       -1.025448   -1.512325    0.878740
      9          1           0       -1.025448   -1.512325   -0.878740
 ---------------------------------------------------------------------
 Rotational constants (GHZ):          10.8311743           9.3989763           5.1931566
 Standard basis: Aug-CC-pVTZ (5D, 7F)
 There are   227 symmetry adapted cartesian basis functions of A'  symmetry.
 There are   118 symmetry adapted cartesian basis functions of A"  symmetry.
 There are   191 symmetry adapted basis functions of A'  symmetry.
 There are   108 symmetry adapted basis functions of A"  symmetry.
   299 basis functions,   423 primitive gaussians,   345 cartesian basis functions
    16 alpha electrons       16 beta electrons
       nuclear repulsion energy       121.8536334488 Hartrees.
 NAtoms=    9 NActive=    9 NUniq=    8 SFac= 1.27D+00 NAtFMM=   60 NAOKFM=F Big=F
 Integral buffers will be    131072 words long.
 Raffenetti 2 integral format.
 Two-electron integral symmetry is turned on.
 Nuclear repulsion after empirical dispersion term =      121.8514284146 Hartrees.
 One-electron integrals computed using PRISM.
 NBasis=   299 RedAO= T EigKep=  1.40D-05  NBF=   191   108
 NBsUse=   299 1.00D-06 EigRej= -1.00D+00 NBFU=   191   108
 ExpMin= 2.53D-02 ExpMax= 1.53D+04 ExpMxC= 5.22D+02 IAcc=3 IRadAn=         5 AccDes= 0.00D+00
 Harris functional with IExCor= 4639 and IRadAn=       5 diagonalized for initial guess.
 HarFok:  IExCor= 4639 AccDes= 0.00D+00 IRadAn=         5 IDoV= 1 UseB2=F ITyADJ=14
 ICtDFT=  3500011 ScaDFX=  1.000000  1.000000  1.000000  1.000000
 FoFCou: FMM=F IPFlag=           0 FMFlag=      100000 FMFlg1=           0
         NFxFlg=           0 DoJE=T BraDBF=F KetDBF=T FulRan=T
         wScrn=  0.000000 ICntrl=       500 IOpCl=  0 I1Cent=   200000004 NGrid=           0
         NMat0=    1 NMatS0=      1 NMatT0=    0 NMatD0=    1 NMtDS0=    0 NMtDT0=    0
 Petite list used in FoFCou.
 Initial guess orbital symmetries:
       Occupied  (A') (A') (A') (A') (A') (A') (A') (A') (A') (A")
                 (A') (A') (A') (A") (A') (A")
       Virtual   (A') (A') (A') (A") (A') (A') (A") (A") (A') (A')
                 (A") (A') (A') (A') (A") (A') (A') (A') (A") (A')
                 (A') (A") (A') (A') (A") (A') (A') (A") (A') (A')
                 (A") (A') (A') (A") (A') (A") (A') (A") (A') (A')
                 (A") (A') (A') (A') (A') (A") (A') (A') (A") (A")
                 (A') (A') (A') (A") (A') (A') (A') (A') (A") (A")
                 (A') (A') (A') (A") (A') (A") (A') (A") (A") (A')
                 (A') (A') (A") (A') (A") (A') (A') (A") (A') (A")
                 (A') (A") (A') (A') (A') (A') (A') (A') (A") (A")
                 (A') (A") (A") (A') (A') (A") (A') (A") (A") (A')
                 (A') (A') (A') (A") (A') (A") (A") (A') (A') (A")
                 (A') (A') (A') (A") (A") (A') (A') (A") (A') (A")
                 (A') (A') (A') (A") (A') (A") (A") (A') (A') (A')
                 (A") (A') (A') (A") (A') (A") (A') (A') (A") (A')
                 (A') (A") (A') (A") (A') (A") (A') (A") (A') (A')
                 (A") (A') (A') (A") (A') (A") (A') (A') (A") (A')
                 (A") (A') (A') (A') (A") (A') (A') (A") (A') (A')
                 (A") (A') (A') (A') (A") (A') (A") (A') (A") (A')
                 (A') (A") (A') (A") (A") (A') (A') (A") (A') (A")
                 (A') (A') (A") (A") (A') (A') (A") (A') (A') (A")
                 (A') (A') (A") (A') (A") (A") (A") (A') (A") (A')
                 (A') (A") (A') (A') (A') (A") (A') (A") (A') (A')
                 (A") (A") (A') (A") (A') (A') (A') (A") (A') (A')
                 (A') (A") (A') (A') (A") (A') (A") (A') (A') (A')
                 (A") (A') (A') (A") (A") (A") (A") (A') (A') (A")
                 (A') (A') (A") (A') (A') (A") (A') (A') (A") (A')
                 (A') (A') (A') (A") (A') (A') (A") (A") (A') (A")
                 (A') (A") (A') (A") (A') (A') (A') (A') (A') (A')
                 (A') (A') (A')
 The electronic state of the initial guess is 1-A'.
 Requested convergence on RMS density matrix=1.00D-08 within 128 cycles.
 Requested convergence on MAX density matrix=1.00D-06.
 Requested convergence on             energy=1.00D-06.
 No special actions if energy rises.
 SCF Done:  E(RwB97XD) =  -209.209389010     A.U. after   12 cycles
            NFock= 12  Conv=0.49D-08     -V/T= 2.0059
 DoSCS=F DFT=T ScalE2(SS,OS)=  1.000000  1.000000
 Range of M.O.s used for correlation:     1   299
 NBasis=   299 NAE=    16 NBE=    16 NFC=     0 NFV=     0
 NROrb=    299 NOA=    16 NOB=    16 NVA=   283 NVB=   283

 **** Warning!!: The largest alpha MO coefficient is  0.51194651D+02

 Symmetrizing basis deriv contribution to polar:
 IMax=3 JMax=2 DiffMx= 0.00D+00
 G2DrvN: will do    10 centers at a time, making    1 passes.
 Calling FoFCou, ICntrl=  3107 FMM=F I1Cent=   0 AccDes= 0.00D+00.
 End of G2Drv F.D. properties file   721 does not exist.
 End of G2Drv F.D. properties file   722 does not exist.
 End of G2Drv F.D. properties file   788 does not exist.
          IDoAtm=111111111
          Differentiating once with respect to electric field.
                with respect to dipole field.
          Differentiating once with respect to nuclear coordinates.
 CalDSu exits because no D1Ps are significant.
          There are    27 degrees of freedom in the 1st order CPHF.  IDoFFX=4 NUNeed=    27.
     27 vectors produced by pass  0 Test12= 1.68D-14 3.70D-09 XBig12= 1.95D+01 2.56D+00.
 AX will form    27 AO Fock derivatives at one time.
     27 vectors produced by pass  1 Test12= 1.68D-14 3.70D-09 XBig12= 1.47D+00 2.24D-01.
     27 vectors produced by pass  2 Test12= 1.68D-14 3.70D-09 XBig12= 2.81D-02 4.36D-02.
     27 vectors produced by pass  3 Test12= 1.68D-14 3.70D-09 XBig12= 2.95D-04 4.40D-03.
     27 vectors produced by pass  4 Test12= 1.68D-14 3.70D-09 XBig12= 2.52D-06 2.98D-04.
     27 vectors produced by pass  5 Test12= 1.68D-14 3.70D-09 XBig12= 1.66D-08 1.96D-05.
     27 vectors produced by pass  6 Test12= 1.68D-14 3.70D-09 XBig12= 1.24D-10 1.71D-06.
      7 vectors produced by pass  7 Test12= 1.68D-14 3.70D-09 XBig12= 1.02D-12 1.49D-07.
      3 vectors produced by pass  8 Test12= 1.68D-14 3.70D-09 XBig12= 6.35D-15 9.48D-09.
 InvSVY:  IOpt=1 It=  1 EMax= 3.55D-15
 Solved reduced A of dimension   199 with    27 vectors.
 Isotropic polarizability for W=    0.000000       39.54 Bohr**3.
 End of Minotr F.D. properties file   721 does not exist.
 End of Minotr F.D. properties file   722 does not exist.
 End of Minotr F.D. properties file   788 does not exist.

 **********************************************************************

            Population analysis using the SCF Density.

 **********************************************************************

 Orbital symmetries:
       Occupied  (A') (A') (A') (A') (A') (A') (A') (A') (A') (A')
                 (A") (A') (A') (A") (A") (A')
       Virtual   (A') (A') (A") (A') (A') (A") (A') (A') (A") (A')
                 (A') (A") (A') (A') (A') (A") (A') (A') (A') (A")
                 (A') (A") (A') (A") (A') (A') (A') (A") (A') (A')
                 (A") (A') (A') (A") (A') (A") (A') (A') (A") (A')
                 (A") (A') (A') (A') (A') (A') (A") (A') (A") (A")
                 (A') (A') (A') (A') (A") (A') (A') (A') (A") (A")
                 (A') (A') (A") (A') (A') (A') (A") (A") (A") (A')
                 (A') (A') (A") (A') (A") (A') (A') (A") (A') (A")
                 (A') (A") (A') (A') (A') (A') (A') (A') (A") (A")
                 (A') (A") (A") (A') (A') (A") (A') (A") (A") (A')
                 (A') (A') (A") (A') (A') (A") (A") (A') (A') (A")
                 (A') (A') (A') (A") (A") (A') (A') (A') (A") (A")
                 (A') (A') (A") (A') (A") (A') (A") (A') (A') (A')
                 (A") (A') (A') (A") (A") (A') (A') (A') (A") (A')
                 (A') (A") (A') (A") (A') (A") (A') (A") (A') (A')
                 (A") (A') (A') (A") (A') (A") (A') (A') (A") (A')
                 (A") (A') (A') (A') (A") (A') (A") (A') (A') (A')
                 (A") (A') (A') (A") (A') (A') (A") (A') (A") (A')
                 (A') (A") (A') (A") (A") (A') (A') (A") (A') (A')
                 (A") (A') (A") (A') (A") (A') (A") (A') (A') (A')
                 (A") (A') (A") (A') (A") (A") (A") (A") (A') (A')
                 (A") (A') (A') (A') (A") (A') (A") (A') (A') (A")
                 (A') (A") (A') (A') (A") (A') (A') (A") (A') (A')
                 (A') (A") (A') (A') (A") (A') (A') (A") (A') (A')
                 (A') (A") (A') (A") (A") (A") (A') (A") (A') (A')
                 (A") (A') (A") (A') (A') (A") (A') (A') (A") (A')
                 (A') (A') (A') (A") (A') (A") (A') (A") (A') (A")
                 (A") (A') (A') (A") (A') (A') (A') (A') (A') (A')
                 (A') (A') (A')
 The electronic state is 1-A'.
 Alpha  occ. eigenvalues --  -19.29985 -14.41173 -10.39117 -10.28805  -1.18975
 Alpha  occ. eigenvalues --   -0.99421  -0.84848  -0.70494  -0.62902  -0.54779
 Alpha  occ. eigenvalues --   -0.54553  -0.48940  -0.47944  -0.46826  -0.36702
 Alpha  occ. eigenvalues --   -0.36424
 Alpha virt. eigenvalues --    0.02480   0.04112   0.04981   0.05046   0.06376
 Alpha virt. eigenvalues --    0.08911   0.09090   0.10066   0.10402   0.12638
 Alpha virt. eigenvalues --    0.13222   0.13385   0.13740   0.15529   0.16224
 Alpha virt. eigenvalues --    0.16426   0.16745   0.19037   0.21012   0.21472
 Alpha virt. eigenvalues --    0.21942   0.23114   0.25388   0.25700   0.26156
 Alpha virt. eigenvalues --    0.28192   0.28418   0.31216   0.32039   0.32527
 Alpha virt. eigenvalues --    0.33461   0.34203   0.34942   0.35420   0.36890
 Alpha virt. eigenvalues --    0.37595   0.38097   0.38502   0.38595   0.39462
 Alpha virt. eigenvalues --    0.40174   0.42600   0.43212   0.44820   0.45323
 Alpha virt. eigenvalues --    0.46372   0.46537   0.48527   0.49658   0.50359
 Alpha virt. eigenvalues --    0.50502   0.51047   0.53676   0.57446   0.57899
 Alpha virt. eigenvalues --    0.58519   0.61232   0.61955   0.63238   0.66047
 Alpha virt. eigenvalues --    0.67105   0.68937   0.70998   0.71143   0.72968
 Alpha virt. eigenvalues --    0.74150   0.74484   0.76396   0.77432   0.78029
 Alpha virt. eigenvalues --    0.79354   0.81116   0.81644   0.83301   0.85186
 Alpha virt. eigenvalues --    0.86653   0.88186   0.89213   0.90256   0.92552
 Alpha virt. eigenvalues --    0.92958   0.95994   0.96204   0.98308   0.99506
 Alpha virt. eigenvalues --    1.00508   1.00960   1.01639   1.02042   1.02935
 Alpha virt. eigenvalues --    1.06037   1.06875   1.09545   1.09659   1.10632
 Alpha virt. eigenvalues --    1.11032   1.12042   1.15260   1.16577   1.17844
 Alpha virt. eigenvalues --    1.18713   1.20307   1.21330   1.21555   1.25166
 Alpha virt. eigenvalues --    1.26767   1.28431   1.32838   1.33714   1.34318
 Alpha virt. eigenvalues --    1.35557   1.37242   1.38890   1.42368   1.43353
 Alpha virt. eigenvalues --    1.45177   1.45478   1.48449   1.49435   1.51833
 Alpha virt. eigenvalues --    1.53620   1.54359   1.55638   1.57050   1.59004
 Alpha virt. eigenvalues --    1.59684   1.60228   1.64370   1.66334   1.66873
 Alpha virt. eigenvalues --    1.70849   1.72742   1.77260   1.77863   1.79548
 Alpha virt. eigenvalues --    1.79847   1.83108   1.84740   1.88953   1.90775
 Alpha virt. eigenvalues --    1.95324   1.97083   1.97785   2.01028   2.02937
 Alpha virt. eigenvalues --    2.03383   2.04474   2.09098   2.11783   2.12756
 Alpha virt. eigenvalues --    2.17103   2.17379   2.18803   2.22563   2.23314
 Alpha virt. eigenvalues --    2.26749   2.27856   2.31585   2.40593   2.44179
 Alpha virt. eigenvalues --    2.45222   2.45794   2.56573   2.57809   2.59040
 Alpha virt. eigenvalues --    2.65326   2.68198   2.68925   2.71762   2.77139
 Alpha virt. eigenvalues --    2.79882   2.89354   2.91271   3.00100   3.01080
 Alpha virt. eigenvalues --    3.06501   3.13731   3.17048   3.25295   3.28113
 Alpha virt. eigenvalues --    3.29081   3.35614   3.36513   3.37971   3.40375
 Alpha virt. eigenvalues --    3.42599   3.46496   3.51108   3.52040   3.58264
 Alpha virt. eigenvalues --    3.58851   3.63683   3.65189   3.69922   3.70275
 Alpha virt. eigenvalues --    3.74016   3.77092   3.80061   3.80910   3.84498
 Alpha virt. eigenvalues --    3.86346   3.88366   3.91625   3.94277   3.95662
 Alpha virt. eigenvalues --    4.03045   4.05622   4.08055   4.08685   4.11408
 Alpha virt. eigenvalues --    4.13067   4.15634   4.16815   4.20853   4.25776
 Alpha virt. eigenvalues --    4.25899   4.30340   4.32044   4.37092   4.40100
 Alpha virt. eigenvalues --    4.42221   4.44792   4.49789   4.54528   4.54914
 Alpha virt. eigenvalues --    4.61993   4.65803   4.67965   4.69649   4.72027
 Alpha virt. eigenvalues --    4.82170   4.85698   4.89053   4.91385   4.93016
 Alpha virt. eigenvalues --    4.95466   5.01289   5.02596   5.09930   5.13065
 Alpha virt. eigenvalues --    5.16150   5.16913   5.19565   5.20227   5.29181
 Alpha virt. eigenvalues --    5.34327   5.38496   5.39394   5.42195   5.48364
 Alpha virt. eigenvalues --    5.48784   5.56138   5.72513   5.72739   5.76843
 Alpha virt. eigenvalues --    5.80050   5.80935   5.89834   5.89854   6.05878
 Alpha virt. eigenvalues --    6.16766   6.17096   6.29313   6.42239   6.45345
 Alpha virt. eigenvalues --    6.47798   6.48333   6.57247   6.62153   6.91402
 Alpha virt. eigenvalues --    6.94235   6.94271   7.09916   7.18296   7.23446
 Alpha virt. eigenvalues --    7.34264   7.52314   7.82514   8.17747  14.80207
 Alpha virt. eigenvalues --   16.09244  16.55601  18.16452
          Condensed to atoms (all electrons):
               1          2          3          4          5          6
     1  O    8.286380   0.165928   0.107009  -0.080795  -0.048885  -0.054072
     2  H    0.165928   0.682190   0.069505  -0.027480  -0.022384  -0.004410
     3  C    0.107009   0.069505   5.468092  -0.003443   0.049891  -0.158355
     4  H   -0.080795  -0.027480  -0.003443   0.851316   0.169788  -0.012275
     5  N   -0.048885  -0.022384   0.049891   0.169788   7.402186   0.011538
     6  C   -0.054072  -0.004410  -0.158355  -0.012275   0.011538   5.644676
     7  H    0.000493   0.005537  -0.049966  -0.011294   0.056366   0.389328
     8  H   -0.004400  -0.006004   0.014684   0.005223  -0.026350   0.386304
     9  H   -0.004400  -0.006004   0.014684   0.005223  -0.026350   0.386304
               7          8          9
     1  O    0.000493  -0.004400  -0.004400
     2  H    0.005537  -0.006004  -0.006004
     3  C   -0.049966   0.014684   0.014684
     4  H   -0.011294   0.005223   0.005223
     5  N    0.056366  -0.026350  -0.026350
     6  C    0.389328   0.386304   0.386304
     7  H    0.376124  -0.014755  -0.014755
     8  H   -0.014755   0.369814   0.013278
     9  H   -0.014755   0.013278   0.369814
 Mulliken charges:
               1
     1  O   -0.367258
     2  H    0.143123
     3  C    0.487900
     4  H    0.103737
     5  N   -0.565801
     6  C   -0.589037
     7  H    0.262923
     8  H    0.262206
     9  H    0.262206
 Sum of Mulliken charges =   0.00000
 Mulliken charges with hydrogens summed into heavy atoms:
               1
     1  O   -0.224135
     3  C    0.487900
     5  N   -0.462064
     6  C    0.198299
 APT charges:
               1
     1  O   -0.683531
     2  H    0.252791
     3  C    0.927568
     4  H    0.140152
     5  N   -0.675361
     6  C   -0.027376
     7  H    0.031366
     8  H    0.017196
     9  H    0.017196
 Sum of APT charges =   0.00000
 APT charges with hydrogens summed into heavy atoms:
               1
     1  O   -0.430740
     3  C    0.927568
     5  N   -0.535209
     6  C    0.038381
 Electronic spatial extent (au):  <R**2>=            266.7942
 Charge=              0.0000 electrons
 Dipole moment (field-independent basis, Debye):
    X=              1.5769    Y=             -0.6092    Z=              0.0000  Tot=              1.6905
 Quadrupole moment (field-independent basis, Debye-Ang):
   XX=            -21.1098   YY=            -26.3842   ZZ=            -25.1052
   XY=              5.9276   XZ=              0.0000   YZ=              0.0000
 Traceless Quadrupole moment (field-independent basis, Debye-Ang):
   XX=              3.0899   YY=             -2.1844   ZZ=             -0.9055
   XY=              5.9276   XZ=              0.0000   YZ=              0.0000
 Octapole moment (field-independent basis, Debye-Ang**2):
  XXX=             13.6988  YYY=             -2.3706  ZZZ=              0.0000  XYY=              6.5410
  XXY=              2.6263  XXZ=              0.0000  XZZ=              1.5937  YZZ=             -2.2699
  YYZ=              0.0000  XYZ=              0.0000
 Hexadecapole moment (field-independent basis, Debye-Ang**3):
 XXXX=           -126.8740 YYYY=           -156.3415 ZZZZ=            -31.3945 XXXY=             -4.3146
 XXXZ=              0.0000 YYYX=              2.8442 YYYZ=              0.0000 ZZZX=              0.0000
 ZZZY=              0.0000 XXYY=            -54.5868 XXZZ=            -32.1315 YYZZ=            -31.3398
 XXYZ=              0.0000 YYXZ=              0.0000 ZZXY=             -1.9024
 N-N= 1.218514284146D+02 E-N=-7.328600976189D+02  KE= 2.079877805052D+02
 Symmetry A'   KE= 1.986577254890D+02
 Symmetry A"   KE= 9.330055016193D+00
  Exact polarizability:      41.547       1.037      46.749       0.000       0.000      30.325
 Approx polarizability:      41.466      -1.011      49.113       0.000       0.000      32.790
 Calling FoFJK, ICntrl=    100127 FMM=F ISym2X=1 I1Cent= 0 IOpClX= 0 NMat=1 NMatS=1 NMatT=0.
 Full mass-weighted force constant matrix:
 Low frequencies ---  -14.7390  -13.0467   -7.3823   -0.0008    0.0003    0.0009
 Low frequencies ---  128.5834  432.0569  465.4564
 Diagonal vibrational polarizability:
        7.3406975       7.0766508      14.8513836

 rotorrotorrotorrotorrotorrotorrotorrotorrotorrotorrotor

           Hindered Internal Rotation Analysis

 rotorrotorrotorrotorrotorrotorrotorrotorrotorrotorrotor

 Internal coordinate list sorted
 Checking for planar centers

 ---------------------------------------------------
  Center           Bonded Atoms           Angle Sum
 ---------------------------------------------------
        3         1         5         6    360.000
 Added             2 out of plane coordinates
 Checking for ring deformation
 Checking reduced barrier height
 Cut-off : V/RT =     33.756
 Bond       3 -       5 frozen.
           Estimated reduced barrier height : V/RT =    39.1787 For a periodicity of :   2
 Number of internal rotation degrees of freedom =             2
 Checking correspondance between vibrational and internal rotation modes
 Frequencies in cm**-1
                             1         2
       Frequencies ---   140.5831  472.9207
          128.4110        -0.9966   -0.0446
          432.0565         0.0000    0.0000
          465.4559         0.0590    0.9886
          558.0575         0.0506    0.3406
          570.3131         0.0000    0.0000
          871.5415        -0.0619    0.2145
          881.0337         0.0000    0.0000
 ----------------------------------------------------------------------------
 Identification of rotating group for bond      1 -      3
 Iteration  1 RMS(Cart)=  0.04605037 RMS(Int)=  0.01712654
 Iteration  2 RMS(Cart)=  0.01613878 RMS(Int)=  0.00061917
 Iteration  3 RMS(Cart)=  0.00058088 RMS(Int)=  0.00000047
 Iteration  4 RMS(Cart)=  0.00000055 RMS(Int)=  0.00000000
 Iteration  1 RMS(Cart)=  0.00000000 RMS(Int)=  0.00000000
 Composition of rotating group : 
       2
 Geometrical symmetry number =   1
 Identification of rotating group for bond      3 -      6
 Iteration  1 RMS(Cart)=  0.09457489 RMS(Int)=  0.02792851
 Iteration  2 RMS(Cart)=  0.03010992 RMS(Int)=  0.00048300
 Iteration  3 RMS(Cart)=  0.00051959 RMS(Int)=  0.00000009
 Iteration  4 RMS(Cart)=  0.00000012 RMS(Int)=  0.00000000
 Iteration  1 RMS(Cart)=  0.00000000 RMS(Int)=  0.00000000
 Composition of rotating group : 
       7       8       9
 Geometrical symmetry number =   1
 Checking constant moment of inertia assumption for bond       1 -       3
  Free rotor partition function: Estimated error   =   40.930 %
  External rot. free rotor partition function: Estimated error   =  -38.644 %
 Checking constant moment of inertia assumption for bond       3 -       6
  Free rotor partition function: Estimated error   =    0.255 %
  External rot. free rotor partition function: Estimated error   =    3.363 %
 Checking steric hindrance using Lennard-Jones Potential
 Checking potential periodicity 
  No minimum about Phi = 120.00 degrees 
  No minimum about Phi = 240.00 degrees 
 Number of accessible wells :   3

    Rotor          Bond     Periodicity   Symmetry Number  Multiplicity
       1)        1       3       2               1                1
       2)        3       6       3               1                3
 Normal Mode Analysis for Internal Rotation 
 frequencies (cm**-1), reduced moment of inertia (amu*Bohr**2)
                           1         2
       Frequencies ---   140.5831  472.9207
   Reduced Moments ---     1.1611    0.6718
     Bond
         1 -       3       0.0832    0.9999
         3 -       6       0.9965   -0.0125

 --------------------------------------------------
 - Thermochemistry For Hindered Internal Rotation -
 --------------------------------------------------
 Temperature    298.150 Kelvin. Pressure    1.00000 Atm.

                           Q                Freq               V/RT
                      (Free Rot.)         (cm**-1)
 Vibration     1          3.879           128.411             1.839
 Vibration     3          2.739           465.456            12.045

 Corrections for hindered rotation 
 To obtain partition function for hindered rotation :
                     Multiply with harmonic oscillator partition function
 To obtain thermodynamic function for hindered rotation :
                     Add to harmonic oscillator partition function

                          Q(harm. osc.) =       0.578
 Q(hin.)/Q(harm. osc.)   Truhlar        Pitzer & Gwinn       McClurg 
 Vibration     1          0.984             1.172             1.187
 Vibration     3          1.000             1.023             1.050
 Multiplicity             3.000             3.000             3.000
 Total                    2.951             3.597             3.737

                          E(harm. osc.) =       1.434 Kcal/mol
 E(hin.)-E(harm. osc.)   Truhlar        Pitzer & Gwinn       McClurg 
                        Kcal/mol          Kcal/mol          Kcal/mol
 Vibration     1         -0.023             0.021             0.014
 Vibration     3          0.000             0.015             0.000
 Total                   -0.023             0.037             0.014

                          S(harm. osc.) =       3.720 cal/mol-Kelvin
 S(hin.)-S(harm. osc.)   Truhlar        Pitzer & Gwinn       McClurg 
                       cal/mol-Kelvin    cal/mol-Kelvin    cal/mol-Kelvin
 Vibration     1         -0.110             0.387             0.387
 Vibration     3          0.000             0.097             0.097
 Multiplicity             2.183             2.183             2.183
 Total                    2.073             2.667             2.667

                          Cv(harm. osc.) =       3.251 cal/mol-Kelvin
 Cv(hin.)-Cv(harm. osc)  Truhlar        Pitzer & Gwinn       McClurg 
                       cal/mol-Kelvin    cal/mol-Kelvin    cal/mol-Kelvin
 Vibration     1         -0.227            -0.368            -0.368
 Vibration     3         -0.001             0.117             0.117
 Total                   -0.227            -0.250            -0.250
 Harmonic frequencies (cm**-1), IR intensities (KM/Mole), Raman scattering
 activities (A**4/AMU), depolarization ratios for plane and unpolarized
 incident light, reduced masses (AMU), force constants (mDyne/A),
 and normal coordinates:
                      1                      2                      3
                     ?A                     ?B                     ?A
 Frequencies --    128.4110               432.0565               465.4559
 Red. masses --      1.0762                 2.7851                 1.0843
 Frc consts  --      0.0105                 0.3063                 0.1384
 IR Inten    --      0.6162                 8.0613                82.7603
  Atom  AN      X      Y      Z        X      Y      Z        X      Y      Z
     1   8     0.00   0.00   0.05     0.32   0.14   0.00     0.00   0.00  -0.06
     2   1     0.00   0.00  -0.02     0.05   0.43   0.00     0.00   0.00   1.02
     3   6     0.00   0.00   0.01     0.13  -0.21   0.00     0.00   0.00  -0.05
     4   1     0.00   0.00  -0.08    -0.30  -0.03   0.00     0.00   0.00  -0.09
     5   7     0.00   0.00  -0.05    -0.14  -0.27   0.00     0.00   0.00   0.01
     6   6     0.00   0.00   0.00    -0.26   0.20   0.00     0.00   0.00   0.03
     7   1     0.00   0.00   0.55     0.12   0.93   0.00     0.00   0.00   0.10
     8   1     0.32  -0.41  -0.33    -0.77   0.16   0.02     0.09   0.03   0.04
     9   1    -0.32   0.41  -0.33    -0.77   0.16  -0.02    -0.09  -0.03   0.04
                      4                      5                      6
                     ?C                     ?D                     ?E
 Frequencies --    558.0575               570.3131               871.5415
 Red. masses --      2.0235                 3.1514                 1.3954
 Frc consts  --      0.3713                 0.6039                 0.6245
 IR Inten    --      0.6724                35.5332                95.1509
  Atom  AN      X      Y      Z        X      Y      Z        X      Y      Z
     1   8     0.00   0.00  -0.13    -0.02   0.37   0.00     0.00   0.00  -0.06
     2   1     0.00   0.00   0.23    -0.45   0.82   0.00     0.00   0.00   0.12
     3   6     0.00   0.00   0.40    -0.20  -0.12   0.00     0.00   0.00   0.13
     4   1     0.00   0.00  -0.82     0.87  -0.69   0.00     0.00   0.00   1.15
     5   7     0.00   0.00  -0.09     0.44  -0.02   0.00     0.00   0.00  -0.15
     6   6     0.00   0.00   0.00    -0.26  -0.28   0.00     0.00   0.00   0.01
     7   1     0.00   0.00  -0.42    -0.33  -0.38   0.00     0.00   0.00   0.05
     8   1    -0.51  -0.39  -0.25    -0.22  -0.27   0.00    -0.01  -0.01   0.01
     9   1     0.51   0.39  -0.25    -0.22  -0.27   0.00     0.01   0.01   0.01
                      7                      8                      9
                     ?F                     ?G                     ?H
 Frequencies --    881.0337              1023.4811              1082.5881
 Red. masses --      3.6192                 1.5749                 1.5821
 Frc consts  --      1.6552                 0.9720                 1.0925
 IR Inten    --     15.5993                45.2296                 0.1172
  Atom  AN      X      Y      Z        X      Y      Z        X      Y      Z
     1   8     0.40  -0.19   0.00     0.12  -0.05   0.00     0.00   0.00   0.02
     2   1     0.65  -0.44   0.00    -0.16   0.25   0.00     0.00   0.00   0.04
     3   6     0.06   0.26   0.00    -0.09  -0.03   0.00     0.00   0.00  -0.20
     4   1    -0.29   0.77   0.00     0.02  -0.11   0.00     0.00   0.00   0.29
     5   7    -0.04   0.39   0.00    -0.01  -0.06   0.00     0.00   0.00   0.01
     6   6    -0.45  -0.37   0.00    -0.10   0.19   0.00     0.00   0.00   0.21
     7   1    -0.64  -0.68   0.00    -0.51  -0.63   0.00     0.00   0.00  -0.44
     8   1    -0.43  -0.40  -0.02     0.59   0.13  -0.10    -0.48  -0.58  -0.20
     9   1    -0.43  -0.40   0.02     0.59   0.13   0.10     0.48   0.58  -0.20
                     10                     11                     12
                     ?I                     ?G                     ?I
 Frequencies --   1122.9076              1209.5340              1382.3689
 Red. masses --      1.3907                 1.5805                 1.4261
 Frc consts  --      1.0332                 1.3623                 1.6056
 IR Inten    --     45.7225               196.4178                37.0995
  Atom  AN      X      Y      Z        X      Y      Z        X      Y      Z
     1   8    -0.09   0.02   0.00     0.08  -0.14   0.00    -0.04  -0.03   0.00
     2   1    -0.28   0.23   0.00    -0.78   0.80   0.00    -0.36   0.33   0.00
     3   6     0.12  -0.02   0.00    -0.15  -0.02   0.00     0.18   0.00   0.00
     4   1    -0.57   0.91   0.00    -0.07   0.22   0.00     0.22  -0.33   0.00
     5   7     0.10  -0.07   0.00     0.01   0.10   0.00    -0.07   0.05   0.00
     6   6    -0.05   0.00   0.00     0.09  -0.03   0.00     0.06   0.08   0.00
     7   1    -0.13  -0.17   0.00     0.27   0.31   0.00    -0.27  -0.52   0.00
     8   1     0.05  -0.04  -0.03    -0.11   0.06   0.08    -0.38  -0.34  -0.25
     9   1     0.05  -0.04   0.03    -0.11   0.06  -0.08    -0.38  -0.34   0.25
                     13                     14                     15
                     ?J                     ?K                     A"
 Frequencies --   1442.3177              1481.2977              1485.4999
 Red. masses --      1.9317                 1.0708                 1.0427
 Frc consts  --      2.3676                 1.3844                 1.3557
 IR Inten    --     83.0844                 7.0771                 9.4432
  Atom  AN      X      Y      Z        X      Y      Z        X      Y      Z
     1   8    -0.06  -0.03   0.00    -0.01   0.00   0.00     0.00   0.00   0.00
     2   1    -0.39   0.34   0.00    -0.06   0.06   0.00     0.00   0.00   0.01
     3   6     0.28  -0.02   0.00     0.05   0.02   0.00     0.00   0.00  -0.02
     4   1     0.28  -0.38   0.00     0.04  -0.08   0.00     0.00   0.00   0.00
     5   7    -0.09   0.09   0.00    -0.01  -0.01   0.00     0.00   0.00   0.00
     6   6    -0.20  -0.12   0.00     0.02  -0.05   0.00     0.00   0.00  -0.05
     7   1     0.19   0.60   0.00    -0.16  -0.37   0.00     0.00   0.00   0.73
     8   1     0.65   0.12   0.10    -0.18   0.50   0.40    -0.50   0.06   0.05
     9   1     0.65   0.12  -0.10    -0.18   0.50  -0.40     0.50  -0.06   0.05
                     16                     17                     18
                     ?L                     A'                     ?A
 Frequencies --   1766.9550              3071.5021              3137.0954
 Red. masses --      7.0705                 1.0377                 1.1001
 Frc consts  --     13.0062                 5.7680                 6.3788
 IR Inten    --    257.7756                 6.5177                 6.7607
  Atom  AN      X      Y      Z        X      Y      Z        X      Y      Z
     1   8     0.05  -0.19   0.00     0.00   0.00   0.00     0.00   0.00   0.00
     2   1    -0.79   0.81   0.00     0.00   0.00   0.00     0.00   0.00   0.00
     3   6     0.00   1.63   0.00     0.00   0.00   0.00     0.00   0.00   0.00
     4   1    -0.02  -1.10   0.00     0.00   0.00   0.00     0.00   0.00   0.00
     5   7     0.08  -0.98   0.00     0.00   0.00   0.00     0.00   0.00   0.00
     6   6    -0.10  -0.19   0.00     0.02   0.05   0.00     0.00   0.00  -0.10
     7   1     0.28   0.64   0.00    -0.36   0.20   0.00     0.00   0.00  -0.02
     8   1    -0.07  -0.39  -0.16     0.05  -0.38   0.54     0.06  -0.44   0.59
     9   1    -0.07  -0.39   0.16     0.05  -0.38  -0.54    -0.06   0.44   0.59
                     19                     20                     21
                     ?K                     ?K                     ?K
 Frequencies --   3189.8705              3497.2189              3864.8655
 Red. masses --      1.1025                 1.0751                 1.0653
 Frc consts  --      6.6095                 7.7472                 9.3758
 IR Inten    --      4.3431                 8.7130                37.9319
  Atom  AN      X      Y      Z        X      Y      Z        X      Y      Z
     1   8     0.00   0.00   0.00     0.00   0.00   0.00    -0.05  -0.04   0.00
     2   1     0.00   0.00   0.00     0.01   0.00   0.00     0.76   0.69   0.00
     3   6     0.00   0.00   0.00    -0.01   0.01   0.00     0.00   0.00   0.00
     4   1     0.00   0.00   0.00     0.85   0.59   0.00     0.00   0.00   0.00
     5   7     0.00   0.00   0.00    -0.06  -0.05   0.00     0.00   0.00   0.00
     6   6    -0.07   0.06   0.00     0.00   0.00   0.00     0.00   0.00   0.00
     7   1     0.85  -0.45   0.00     0.00   0.00   0.00     0.00   0.00   0.00
     8   1     0.01  -0.16   0.24     0.00   0.00   0.00     0.00   0.00   0.00
     9   1     0.01  -0.16  -0.24     0.00   0.00   0.00     0.00   0.00   0.00

 -------------------
 - Thermochemistry -
 -------------------
 Temperature   298.150 Kelvin.  Pressure   1.00000 Atm.
 Atom     1 has atomic number  8 and mass  15.99491
 Atom     2 has atomic number  1 and mass   1.00783
 Atom     3 has atomic number  6 and mass  12.00000
 Atom     4 has atomic number  1 and mass   1.00783
 Atom     5 has atomic number  7 and mass  14.00307
 Atom     6 has atomic number  6 and mass  12.00000
 Atom     7 has atomic number  1 and mass   1.00783
 Atom     8 has atomic number  1 and mass   1.00783
 Atom     9 has atomic number  1 and mass   1.00783
 Molecular mass:    59.03711 amu.
 Principal axes and moments of inertia in atomic units:
                           1         2         3
     Eigenvalues --   166.62470 192.01466 347.52297
           X            0.76318  -0.64619   0.00000
           Y            0.64619   0.76318   0.00000
           Z            0.00000   0.00000   1.00000
 This molecule is an asymmetric top.
 Rotational symmetry number  1.
 Rotational temperatures (Kelvin)      0.51981     0.45108     0.24923
 Rotational constants (GHZ):          10.83117     9.39898     5.19316
 Zero-point vibrational energy     195376.3 (Joules/Mol)
                                   46.69606 (Kcal/Mol)
 Warning -- explicit consideration of   5 degrees of freedom as
           vibrations may cause significant error
 Identified internal rotation modes:
   28   3
 Vibrational temperatures:    184.75   621.63   669.69   802.92   820.55
          (Kelvin)           1253.95  1267.61  1472.56  1557.60  1615.61
                             1740.25  1988.92  2075.17  2131.26  2137.30
                             2542.25  4419.21  4513.58  4589.51  5031.72
                             5560.68
 
 Zero-point correction=                           0.074415 (Hartree/Particle)
 Thermal correction to Energy=                    0.079065
 Thermal correction to Enthalpy=                  0.080009
 Thermal correction to Gibbs Free Energy=         0.047561
 Sum of electronic and zero-point Energies=           -209.134974
 Sum of electronic and thermal Energies=              -209.130324
 Sum of electronic and thermal Enthalpies=            -209.129380
 Sum of electronic and thermal Free Energies=         -209.161828
 
                     E (Thermal)             CV                S
                      KCal/Mol        Cal/Mol-Kelvin    Cal/Mol-Kelvin
 Total                   49.614             15.396             68.293
 Corrected for 
 internal rot.           49.628             15.146             70.959
 Electronic               0.000              0.000              0.000
 Translational            0.889              2.981             38.147
 Rotational               0.889              2.981             23.923
 Vibrational             47.837              9.435              6.222
 Vibration     1          0.611              1.925              2.970
 Vibration     2          0.793              1.400              0.852
 Vibration     3          0.823              1.327              0.750
 Vibration     4          0.914              1.122              0.528
 Vibration     5          0.926              1.095              0.504
                       Q            Log10(Q)             Ln(Q)
 Total Bot       0.132879D-21        -21.876542        -50.372600
 Corrected for 
 Internal rot.   0.496547D-21        -21.304040        -49.054364
 Total V=0       0.224860D+13         12.351911         28.441327
 Corrected for 
 Internal rot.   0.840261D+13         12.924414         29.759563
 Vib (Bot)       0.197443D-33        -33.704558        -77.607613
 Vib (Bot)    1  0.158823D+01          0.200913          0.462619
 Vib (Bot)    2  0.402629D+00         -0.395095         -0.909739
 Vib (Bot)    3  0.363768D+00         -0.439175         -1.011238
 Vib (Bot)    4  0.279032D+00         -0.554346         -1.276428
 Vib (Bot)    5  0.269777D+00         -0.568995         -1.310158
 Vib (V=0)       0.334115D+01          0.523896          1.206314
 Vib (V=0)    1  0.216507D+01          0.335472          0.772454
 Vib (V=0)    2  0.114196D+01          0.057650          0.132745
 Vib (V=0)    3  0.111833D+01          0.048569          0.111833
 Vib (V=0)    4  0.107259D+01          0.030434          0.070076
 Vib (V=0)    5  0.106814D+01          0.028627          0.065916
 Electronic      0.100000D+01          0.000000          0.000000
 Translational   0.178296D+08          7.251142         16.696370
 Rotational      0.377463D+05          4.576874         10.538642
 ***** Axes restored to original set *****
 -------------------------------------------------------------------
 Center     Atomic                   Forces (Hartrees/Bohr)
 Number     Number              X              Y              Z
 -------------------------------------------------------------------
      1        8          -0.000192149   -0.000125200    0.000000000
      2        1           0.000055522    0.000070949    0.000000000
      3        6           0.000254389    0.000196308    0.000000000
      4        1          -0.000100426   -0.000096471    0.000000000
      5        7          -0.000005924   -0.000015678    0.000000000
      6        6           0.000010043    0.000060524    0.000000000
      7        1          -0.000057814    0.000071576    0.000000000
      8        1           0.000018179   -0.000081003    0.000085977
      9        1           0.000018179   -0.000081003   -0.000085977
 -------------------------------------------------------------------
 Cartesian Forces:  Max     0.000254389 RMS     0.000091172
 FormGI is forming the generalized inverse of G from B-inverse, IUseBI=4.

 GradGradGradGradGradGradGradGradGradGradGradGradGradGradGradGradGradGrad
 Berny optimization.
 Internal  Forces:  Max     0.000167496 RMS     0.000066930
 Search for a local minimum.
 Step number   1 out of a maximum of    2
 All quantities printed in internal units (Hartrees-Bohrs-Radians)
 Second derivative matrix not updated -- analytic derivatives used.
 ITU=  0
     Eigenvalues ---    0.00125   0.01114   0.03547   0.03687   0.05590
     Eigenvalues ---    0.05634   0.12604   0.13557   0.14541   0.15149
     Eigenvalues ---    0.17266   0.20745   0.25735   0.34299   0.34442
     Eigenvalues ---    0.35363   0.35754   0.41779   0.44141   0.53990
     Eigenvalues ---    0.75908
 Angle between quadratic step and forces=  22.81 degrees.
 Linear search not attempted -- first point.
 Iteration  1 RMS(Cart)=  0.00029187 RMS(Int)=  0.00000005
 Iteration  2 RMS(Cart)=  0.00000006 RMS(Int)=  0.00000000
 ClnCor:  largest displacement from symmetrization is 8.53D-11 for atom     9.
 Variable       Old X    -DE/DX   Delta X   Delta X   Delta X     New X
                                 (Linear)    (Quad)   (Total)
    R1        1.81443   0.00009   0.00000   0.00019   0.00019   1.81463
    R2        2.56764  -0.00010   0.00000  -0.00031  -0.00031   2.56732
    R3        2.38648  -0.00009   0.00000  -0.00011  -0.00011   2.38638
    R4        2.82180   0.00003   0.00000   0.00024   0.00024   2.82204
    R5        1.92343  -0.00014   0.00000  -0.00028  -0.00028   1.92315
    R6        2.04916   0.00008   0.00000   0.00023   0.00023   2.04939
    R7        2.05910   0.00012   0.00000   0.00034   0.00034   2.05944
    R8        2.05910   0.00012   0.00000   0.00034   0.00034   2.05944
    A1        1.91506  -0.00003   0.00000  -0.00001  -0.00001   1.91504
    A2        2.21073   0.00017   0.00000   0.00063   0.00063   2.21137
    A3        1.93465  -0.00008   0.00000  -0.00023  -0.00023   1.93442
    A4        2.13780  -0.00008   0.00000  -0.00040  -0.00040   2.13740
    A5        1.97193  -0.00005   0.00000  -0.00019  -0.00019   1.97173
    A6        1.91544  -0.00005   0.00000  -0.00028  -0.00028   1.91517
    A7        1.91730   0.00001   0.00000   0.00004   0.00004   1.91734
    A8        1.91730   0.00001   0.00000   0.00004   0.00004   1.91734
    A9        1.91859   0.00002   0.00000   0.00019   0.00019   1.91879
   A10        1.91859   0.00002   0.00000   0.00019   0.00019   1.91879
   A11        1.87628  -0.00001   0.00000  -0.00018  -0.00018   1.87610
    D1        0.00000   0.00000   0.00000   0.00000   0.00000   0.00000
    D2        3.14159   0.00000   0.00000   0.00000   0.00000   3.14159
    D3        0.00000   0.00000   0.00000   0.00000   0.00000   0.00000
    D4        3.14159   0.00000   0.00000   0.00000   0.00000   3.14159
    D5        3.14159   0.00000   0.00000   0.00000   0.00000   3.14159
    D6        1.03023   0.00000   0.00000  -0.00009  -0.00009   1.03015
    D7       -1.03023   0.00000   0.00000   0.00009   0.00009  -1.03015
    D8        0.00000   0.00000   0.00000   0.00000   0.00000   0.00000
    D9       -2.11136   0.00000   0.00000  -0.00009  -0.00009  -2.11145
   D10        2.11136   0.00000   0.00000   0.00009   0.00009   2.11145
         Item               Value     Threshold  Converged?
 Maximum Force            0.000167     0.000450     YES
 RMS     Force            0.000067     0.000300     YES
 Maximum Displacement     0.000825     0.001800     YES
 RMS     Displacement     0.000292     0.001200     YES
 Predicted change in Energy=-1.988441D-07
 Optimization completed.
    -- Stationary point found.
                           ----------------------------
                           !   Optimized Parameters   !
                           ! (Angstroms and Degrees)  !
 --------------------------                            --------------------------
 ! Name  Definition              Value          Derivative Info.                !
 --------------------------------------------------------------------------------
 ! R1    R(1,2)                  0.9602         -DE/DX =    0.0001              !
 ! R2    R(1,3)                  1.3587         -DE/DX =   -0.0001              !
 ! R3    R(3,5)                  1.2629         -DE/DX =   -0.0001              !
 ! R4    R(3,6)                  1.4932         -DE/DX =    0.0                 !
 ! R5    R(4,5)                  1.0178         -DE/DX =   -0.0001              !
 ! R6    R(6,7)                  1.0844         -DE/DX =    0.0001              !
 ! R7    R(6,8)                  1.0896         -DE/DX =    0.0001              !
 ! R8    R(6,9)                  1.0896         -DE/DX =    0.0001              !
 ! A1    A(2,1,3)              109.7247         -DE/DX =    0.0                 !
 ! A2    A(1,3,5)              126.6658         -DE/DX =    0.0002              !
 ! A3    A(1,3,6)              110.8473         -DE/DX =   -0.0001              !
 ! A4    A(5,3,6)              122.4869         -DE/DX =   -0.0001              !
 ! A5    A(3,5,4)              112.9832         -DE/DX =    0.0                 !
 ! A6    A(3,6,7)              109.7469         -DE/DX =    0.0                 !
 ! A7    A(3,6,8)              109.8532         -DE/DX =    0.0                 !
 ! A8    A(3,6,9)              109.8532         -DE/DX =    0.0                 !
 ! A9    A(7,6,8)              109.9272         -DE/DX =    0.0                 !
 ! A10   A(7,6,9)              109.9272         -DE/DX =    0.0                 !
 ! A11   A(8,6,9)              107.503          -DE/DX =    0.0                 !
 ! D1    D(2,1,3,5)              0.0            -DE/DX =    0.0                 !
 ! D2    D(2,1,3,6)            180.0            -DE/DX =    0.0                 !
 ! D3    D(1,3,5,4)              0.0            -DE/DX =    0.0                 !
 ! D4    D(6,3,5,4)            180.0            -DE/DX =    0.0                 !
 ! D5    D(1,3,6,7)            180.0            -DE/DX =    0.0                 !
 ! D6    D(1,3,6,8)             59.0281         -DE/DX =    0.0                 !
 ! D7    D(1,3,6,9)            -59.0281         -DE/DX =    0.0                 !
 ! D8    D(5,3,6,7)              0.0            -DE/DX =    0.0                 !
 ! D9    D(5,3,6,8)           -120.9719         -DE/DX =    0.0                 !
 ! D10   D(5,3,6,9)            120.9719         -DE/DX =    0.0                 !
 --------------------------------------------------------------------------------
 GradGradGradGradGradGradGradGradGradGradGradGradGradGradGradGradGradGrad


 ----------------------------------------------------------------------

 Electric dipole moment (input orientation):
 (Debye = 10**-18 statcoulomb cm , SI units = C m)
                  (au)            (Debye)         (10**-30 SI)
   Tot        0.665077D+00      0.169046D+01      0.563876D+01
   x          0.620390D+00      0.157687D+01      0.525989D+01
   y         -0.239674D+00     -0.609191D+00     -0.203204D+01
   z          0.000000D+00      0.000000D+00      0.000000D+00

 Dipole polarizability, Alpha (input orientation).
 (esu units = cm**3 , SI units = C**2 m**2 J**-1)
 Alpha(0;0):
               (au)            (10**-24 esu)      (10**-40 SI)
   iso        0.395405D+02      0.585930D+01      0.651935D+01
   aniso      0.146497D+02      0.217086D+01      0.241540D+01
   xx         0.415474D+02      0.615669D+01      0.685024D+01
   yx         0.103656D+01      0.153603D+00      0.170906D+00
   yy         0.467494D+02      0.692754D+01      0.770793D+01
   zx         0.000000D+00      0.000000D+00      0.000000D+00
   zy         0.000000D+00      0.000000D+00      0.000000D+00
   zz         0.303247D+02      0.449366D+01      0.499987D+01

 ----------------------------------------------------------------------

 Dipole orientation:
     8         -0.01082434         -0.02801850          2.46567114
     1          0.57918550          1.49920549          3.24774878
     6          0.08281685          0.21436910         -0.08878219
     1          1.38072944          3.57397963         -0.17793102
     7          0.82109652          2.12538542         -1.31281908
     6         -0.82600202         -2.13808318         -1.35471959
     1         -0.73717448         -1.90815557         -3.38900245
     1         -2.76135829         -2.53972593         -0.77769908
     1          0.33664652         -3.73657284         -0.77769908

 Electric dipole moment (dipole orientation):
 (Debye = 10**-18 statcoulomb cm , SI units = C m)
                  (au)            (Debye)         (10**-30 SI)
   Tot        0.665077D+00      0.169046D+01      0.563876D+01
   x          0.000000D+00      0.000000D+00      0.000000D+00
   y          0.000000D+00      0.000000D+00      0.000000D+00
   z          0.665077D+00      0.169046D+01      0.563876D+01

 Dipole polarizability, Alpha (dipole orientation).
 (esu units = cm**3 , SI units = C**2 m**2 J**-1)
 Alpha(0;0):
               (au)            (10**-24 esu)      (10**-40 SI)
   iso        0.395405D+02      0.585930D+01      0.651935D+01
   aniso      0.146497D+02      0.217086D+01      0.241540D+01
   xx         0.324605D+02      0.481015D+01      0.535202D+01
   yx         0.552843D+01      0.819229D+00      0.911515D+00
   yy         0.446349D+02      0.661421D+01      0.735930D+01
   zx        -0.353646D+00     -0.524049D-01     -0.583083D-01
   zy        -0.915403D+00     -0.135649D+00     -0.150930D+00
   zz         0.415261D+02      0.615353D+01      0.684673D+01

 ----------------------------------------------------------------------
 Unable to Open any file for archive entry.
 1\1\GINC-R02C27\Freq\RwB97XD\Aug-CC-pVTZ\C2H5N1O1\LFRANZON\05-Sep-2022
 \0\\# WB97XD aug-cc-pVTZ Freq=(HinderedRotor) MaxDisk=32GB\\APC-Rotor\
 \0,1\O,1.21138,-0.48503,0.\H,1.90965,0.174,0.\C,0.,0.13037,0.\H,0.6428
 2,1.9252,0.\N,-0.21353,1.37506,0.\C,-1.10582,-0.87308,0.\H,-2.06298,-0
 .36347,0.\H,-1.02544,-1.51233,0.87874\H,-1.02544,-1.51233,-0.87874\\Ve
 rsion=ES64L-G16RevC.01\State=1-A'\HF=-209.209389\RMSD=4.947e-09\RMSF=9
 .117e-05\ZeroPoint=0.0744149\Thermal=0.0790649\ETot=-209.1303241\HTot=
 -209.1293799\GTot=-209.161828\Dipole=0.62039,-0.2396742,0.\DipoleDeriv
 =-1.1389598,0.58935,0.,0.313549,-0.6083817,0.,0.,0.,-0.3032513,0.30408
 02,-0.0586607,0.,-0.0948573,0.1392581,0.,0.,0.,0.3150344,1.2748454,-0.
 3912293,0.,-0.2541393,1.422567,0.,0.,0.,0.0852917,-0.0596581,-0.163223
 5,0.,-0.0735434,0.2291469,0.,0.,0.,0.2509658,-0.3978074,0.1117661,0.,0
 .2023074,-1.1415177,0.,0.,0.,-0.4867568,-0.0633965,-0.0622605,0.,-0.13
 92656,-0.1127643,0.,0.,0.,0.0940319,-0.0305138,0.0160492,0.,0.0775069,
 0.0379468,0.,0.,0.,0.0866659,0.055705,-0.0208956,-0.0388025,-0.0157788
 ,0.0168724,0.0586559,-0.0069283,0.0935596,-0.0209908,0.055705,-0.02089
 56,0.0388025,-0.0157788,0.0168724,-0.0586559,0.0069283,-0.0935596,-0.0
 209908\Polar=41.5474221,1.036564,46.7493745,0.,0.,30.3247303\Quadrupol
 e=2.2972218,-1.6240388,-0.673183,4.4070619,0.,0.\PG=CS [SG(C2H3N1O1),X
 (H2)]\NImag=0\\0.59890593,0.13348742,0.46001635,0.,0.,0.03410262,-0.28
 333496,-0.21234316,0.,0.31953477,-0.26149256,-0.28381393,0.,0.24115139
 ,0.27050303,0.,0.,-0.00947494,0.,0.,0.00777710,-0.24536961,0.03606646,
 0.,-0.03979576,0.01445304,0.,0.59202035,0.07686268,-0.15303975,0.,-0.0
 3580889,0.01509121,0.,0.00194184,0.94246937,0.,0.,-0.05983425,0.,0.,-0
 .00004990,0.,0.,0.21369907,0.00478940,0.00283147,0.,0.00016259,-0.0007
 9644,0.,-0.00874954,0.01916174,0.,0.30748954,-0.00169550,0.00685573,0.
 ,0.00372160,-0.00228688,0.,-0.04449587,-0.03482723,0.,0.18361502,0.175
 16381,0.,0.,-0.01042828,0.,0.,0.00119285,0.,0.,0.00400585,0.,0.,0.0235
 9689,-0.02416006,0.06631241,0.,0.00805105,0.00303815,0.,-0.12319475,0.
 01774595,0.,-0.30653835,-0.14362838,0.,0.43975572,0.04359172,-0.040350
 88,0.,-0.00143475,-0.00019963,0.,0.07783246,-0.61017995,0.,-0.20275753
 ,-0.14096257,0.,0.08859887,0.83378728,0.,0.,0.03755709,0.,0.,-0.003995
 32,0.,0.,-0.07326272,0.,0.,-0.03179675,0.,0.,0.06815021,-0.04590073,-0
 .02246284,0.,-0.00428030,0.00299441,0.,-0.16199891,-0.06980781,0.,0.00
 196532,0.00354348,0.,0.00790912,-0.00303533,0.,0.57197349,0.01218888,0
 .01112048,0.,0.00588273,0.00040056,0.,-0.07295277,-0.13946239,0.,-0.00
 099910,-0.00303549,0.,-0.02559288,-0.03789344,0.,-0.05713953,0.5529476
 7,0.,0.,0.00602860,0.,0.,0.00331940,0.,0.,-0.08412344,0.,0.,0.01471304
 ,0.,0.,0.00312917,0.,0.,0.54814508,-0.00427558,-0.00452648,0.,-0.00120
 086,0.00033717,0.,-0.02039422,0.01647419,0.,0.00088906,0.00017289,0.,0
 .00218231,0.00127385,0.,-0.26730073,0.11412899,0.,0.28910097,-0.005155
 61,-0.00322163,0.,-0.00137224,0.00055391,0.,-0.01999979,0.01255243,0.,
 0.00038732,0.00045462,0.,-0.00006166,-0.00012679,0.,0.12272865,-0.1128
 2060,0.,-0.12616692,0.11827518,0.,0.,0.00135657,0.,0.,0.00085904,0.,0.
 ,-0.00295243,0.,0.,-0.00028238,0.,0.,-0.00018862,0.,0.,-0.04803264,0.,
 0.,0.04617936,-0.00032720,0.00031736,-0.00102908,0.00043174,0.00015743
 ,-0.00043138,0.00374122,-0.01328486,0.02409712,-0.00000401,-0.00061662
 ,-0.00172241,-0.00200252,-0.00203465,-0.00039177,-0.05118363,0.0122418
 4,-0.01717214,0.00049953,0.01482013,-0.02403782,0.04956752,0.00110649,
 0.00121681,-0.00076984,0.00010166,-0.00012414,-0.00053497,0.00357731,-
 0.01630184,0.01982494,-0.00072124,-0.00068100,-0.00213844,-0.00320623,
 -0.00203701,0.00035748,0.01158948,-0.13562840,0.12999390,-0.00084684,-
 0.00783357,0.01076429,-0.01026044,0.14893938,0.00038476,-0.00044474,0.
 00034629,0.00013672,-0.00005610,0.00018589,-0.00084740,-0.00067682,0.0
 0125891,-0.00007135,-0.00011638,-0.00050061,0.00025542,-0.00091780,0.0
 0020347,-0.01622346,0.12950875,-0.22158960,-0.00019530,-0.00224259,0.0
 0153055,0.01862405,-0.14127585,0.23927500,-0.00032720,0.00031736,0.001
 02908,0.00043174,0.00015743,0.00043138,0.00374122,-0.01328486,-0.02409
 712,-0.00000401,-0.00061662,0.00172241,-0.00200252,-0.00203465,0.00039
 177,-0.05118363,0.01224184,0.01717214,0.00049953,0.01482013,0.02403782
 ,-0.00072266,-0.00134020,-0.00206343,0.04956752,0.00110649,0.00121681,
 0.00076984,0.00010166,-0.00012414,0.00053497,0.00357731,-0.01630184,-0
 .01982494,-0.00072124,-0.00068100,0.00213844,-0.00320623,-0.00203701,-
 0.00035748,0.01158948,-0.13562840,-0.12999390,-0.00084684,-0.00783357,
 -0.01076429,-0.00134020,0.01244975,0.01622152,-0.01026044,0.14893938,-
 0.00038476,0.00044474,0.00034629,-0.00013672,0.00005610,0.00018589,0.0
 0084740,0.00067682,0.00125891,0.00007135,0.00011638,-0.00050061,-0.000
 25542,0.00091780,0.00020347,0.01622346,-0.12950875,-0.22158960,0.00019
 530,0.00224259,0.00153055,0.00206343,-0.01622152,-0.02070990,-0.018624
 05,0.14127585,0.23927500\\0.00019215,0.00012520,0.,-0.00005552,-0.0000
 7095,0.,-0.00025439,-0.00019631,0.,0.00010043,0.00009647,0.,0.00000592
 ,0.00001568,0.,-0.00001004,-0.00006052,0.,0.00005781,-0.00007158,0.,-0
 .00001818,0.00008100,-0.00008598,-0.00001818,0.00008100,0.00008598\\\@
 The archive entry for this job was punched.


 ERWIN WITH HIS PSI CAN DO
 CALCULATIONS QUITE A FEW.
 BUT ONE THING HAS NOT BEEN SEEN
 JUST WHAT DOES PSI REALLY MEAN.
 -- WALTER HUCKEL, TRANS. BY FELIX BLOCH
 Job cpu time:       0 days  0 hours 56 minutes 23.6 seconds.
 Elapsed time:       0 days  0 hours  3 minutes 42.9 seconds.
 File lengths (MBytes):  RWF=     58 Int=      0 D2E=      0 Chk=      7 Scr=      1
 Normal termination of Gaussian 16 at Mon Sep  5 12:46:43 2022.
