# Supplementary material for: An Experimental and Master Equation Investigation of Kinetics of the CH2OO + RCN Reactions (R = H, CH3, C2H5) and Their Atmospheric Relevance
Source: J Phys Chem A. 2023 Jan 5;127(2):477–88. doi: 10.1021/acs.jpca.2c07073 (PMC9869398; doi:10.1021/acs.jpca.2c07073)
Supplement: Supplementary file 2 — jp2c07073_si_002.zip [file jp2c07073_si_002.zip › wb97XD/HinderedRotor/Ring2-Rotor.log]

 Entering Gaussian System, Link 0=/appl/soft/chem/gaussian/G16RevB.01/g16/g16
 Initial command:
 /appl/soft/chem/gaussian/G16RevB.01/g16/l1.exe "/scratch/kurten/scratch_lauri/Cyan/HRotor/11536160.GAUSS_SCRDIR/Gau-253740.inp" -scrdir="/scratch/kurten/scratch_lauri/Cyan/HRotor/11536160.GAUSS_SCRDIR/"
 Entering Link 1 = /appl/soft/chem/gaussian/G16RevB.01/g16/l1.exe PID=    253745.
  
 Copyright (c) 1988-2017, Gaussian, Inc.  All Rights Reserved.
  
 This is part of the Gaussian(R) 16 program.  It is based on
 the Gaussian(R) 09 system (copyright 2009, Gaussian, Inc.),
 the Gaussian(R) 03 system (copyright 2003, Gaussian, Inc.),
 the Gaussian(R) 98 system (copyright 1998, Gaussian, Inc.),
 the Gaussian(R) 94 system (copyright 1995, Gaussian, Inc.),
 the Gaussian 92(TM) system (copyright 1992, Gaussian, Inc.),
 the Gaussian 90(TM) system (copyright 1990, Gaussian, Inc.),
 the Gaussian 88(TM) system (copyright 1988, Gaussian, Inc.),
 the Gaussian 86(TM) system (copyright 1986, Carnegie Mellon
 University), and the Gaussian 82(TM) system (copyright 1983,
 Carnegie Mellon University). Gaussian is a federally registered
 trademark of Gaussian, Inc.
  
 This software contains proprietary and confidential information,
 including trade secrets, belonging to Gaussian, Inc.
  
 This software is provided under written license and may be
 used, copied, transmitted, or stored only in accord with that
 written license.
  
 The following legend is applicable only to US Government
 contracts under FAR:
  
                    RESTRICTED RIGHTS LEGEND
  
 Use, reproduction and disclosure by the US Government is
 subject to restrictions as set forth in subparagraphs (a)
 and (c) of the Commercial Computer Software - Restricted
 Rights clause in FAR 52.227-19.
  
 Gaussian, Inc.
 340 Quinnipiac St., Bldg. 40, Wallingford CT 06492
  
  
 ---------------------------------------------------------------
 Warning -- This program may not be used in any manner that
 competes with the business of Gaussian, Inc. or will provide
 assistance to any competitor of Gaussian, Inc.  The licensee
 of this program is prohibited from giving any competitor of
 Gaussian, Inc. access to this program.  By using this program,
 the user acknowledges that Gaussian, Inc. is engaged in the
 business of creating and licensing software in the field of
 computational chemistry and represents and warrants to the
 licensee that it is not a competitor of Gaussian, Inc. and that
 it will not use this program in any manner prohibited above.
 ---------------------------------------------------------------
  

 Cite this work as:
 Gaussian 16, Revision B.01,
 M. J. Frisch, G. W. Trucks, H. B. Schlegel, G. E. Scuseria, 
 M. A. Robb, J. R. Cheeseman, G. Scalmani, V. Barone, 
 G. A. Petersson, H. Nakatsuji, X. Li, M. Caricato, A. V. Marenich, 
 J. Bloino, B. G. Janesko, R. Gomperts, B. Mennucci, H. P. Hratchian, 
 J. V. Ortiz, A. F. Izmaylov, J. L. Sonnenberg, D. Williams-Young, 
 F. Ding, F. Lipparini, F. Egidi, J. Goings, B. Peng, A. Petrone, 
 T. Henderson, D. Ranasinghe, V. G. Zakrzewski, J. Gao, N. Rega, 
 G. Zheng, W. Liang, M. Hada, M. Ehara, K. Toyota, R. Fukuda, 
 J. Hasegawa, M. Ishida, T. Nakajima, Y. Honda, O. Kitao, H. Nakai, 
 T. Vreven, K. Throssell, J. A. Montgomery, Jr., J. E. Peralta, 
 F. Ogliaro, M. J. Bearpark, J. J. Heyd, E. N. Brothers, K. N. Kudin, 
 V. N. Staroverov, T. A. Keith, R. Kobayashi, J. Normand, 
 K. Raghavachari, A. P. Rendell, J. C. Burant, S. S. Iyengar, 
 J. Tomasi, M. Cossi, J. M. Millam, M. Klene, C. Adamo, R. Cammi, 
 J. W. Ochterski, R. L. Martin, K. Morokuma, O. Farkas, 
 J. B. Foresman, and D. J. Fox, Gaussian, Inc., Wallingford CT, 2016.
 
 ******************************************
 Gaussian 16:  ES64L-G16RevB.01 20-Dec-2017
                28-Apr-2022 
 ******************************************
 %mem=12GB
 %NprocShared=16
 Will use up to   16 processors via shared memory.
 %chk=Ring2-Rotor
 ------------------------------------------------------
 # WB97XD aug-cc-pVTZ Freq=(HinderedRotor) MaxDisk=32GB
 ------------------------------------------------------
 1/10=4,18=20,30=1,38=1/1,3;
 2/12=2,17=6,18=5,40=1/2;
 3/5=16,6=1,7=10,11=2,25=1,30=1,71=2,74=-58,140=1/1,2,3;
 4//1;
 5/5=2,38=5,98=1/2;
 8/6=4,10=90,11=11/1;
 11/6=1,8=1,9=11,15=111,16=1/1,2,10;
 10/6=1/2;
 6/7=2,8=2,9=2,10=2,28=1/1;
 7/8=2001,10=1,25=1/1,2,3,16;
 1/10=4,18=20,30=1/3;
 99//99;
 -----------
 Ring2-Rotor
 -----------
 Symbolic Z-matrix:
 Charge =  0 Multiplicity = 1
 O                    -1.07482  -0.16592   0. 
 O                    -0.5295   -1.49195   0. 
 C                     0.90631  -1.30553   0. 
 N                     1.13923   0.11118   0. 
 C                     0.        0.65157   0. 
 H                     1.31781  -1.77692   0.89612 
 H                     1.31781  -1.77692  -0.89612 
 C                    -0.32865   2.09895   0. 
 H                    -0.91755   2.34905   0.88123 
 H                    -0.91755   2.34905  -0.88123 
 H                     0.59341   2.67058   0. 
 

 GradGradGradGradGradGradGradGradGradGradGradGradGradGradGradGradGradGrad
 Berny optimization.
 Initialization pass.
                           ----------------------------
                           !    Initial Parameters    !
                           ! (Angstroms and Degrees)  !
 --------------------------                            --------------------------
 ! Name  Definition              Value          Derivative Info.                !
 --------------------------------------------------------------------------------
 ! R1    R(1,2)                  1.4338         calculate D2E/DX2 analytically  !
 ! R2    R(1,5)                  1.3504         calculate D2E/DX2 analytically  !
 ! R3    R(2,3)                  1.4479         calculate D2E/DX2 analytically  !
 ! R4    R(3,4)                  1.4357         calculate D2E/DX2 analytically  !
 ! R5    R(3,6)                  1.093          calculate D2E/DX2 analytically  !
 ! R6    R(3,7)                  1.093          calculate D2E/DX2 analytically  !
 ! R7    R(4,5)                  1.2609         calculate D2E/DX2 analytically  !
 ! R8    R(5,8)                  1.4842         calculate D2E/DX2 analytically  !
 ! R9    R(8,9)                  1.089          calculate D2E/DX2 analytically  !
 ! R10   R(8,10)                 1.089          calculate D2E/DX2 analytically  !
 ! R11   R(8,11)                 1.0849         calculate D2E/DX2 analytically  !
 ! A1    A(2,1,5)              104.9015         calculate D2E/DX2 analytically  !
 ! A2    A(1,2,3)              104.9569         calculate D2E/DX2 analytically  !
 ! A3    A(2,3,4)              106.7341         calculate D2E/DX2 analytically  !
 ! A4    A(2,3,6)              108.532          calculate D2E/DX2 analytically  !
 ! A5    A(2,3,7)              108.532          calculate D2E/DX2 analytically  !
 ! A6    A(4,3,6)              111.3769         calculate D2E/DX2 analytically  !
 ! A7    A(4,3,7)              111.3769         calculate D2E/DX2 analytically  !
 ! A8    A(6,3,7)              110.1492         calculate D2E/DX2 analytically  !
 ! A9    A(3,4,5)              106.0407         calculate D2E/DX2 analytically  !
 ! A10   A(1,5,4)              117.3668         calculate D2E/DX2 analytically  !
 ! A11   A(1,5,8)              114.463          calculate D2E/DX2 analytically  !
 ! A12   A(4,5,8)              128.1701         calculate D2E/DX2 analytically  !
 ! A13   A(5,8,9)              110.1026         calculate D2E/DX2 analytically  !
 ! A14   A(5,8,10)             110.1026         calculate D2E/DX2 analytically  !
 ! A15   A(5,8,11)             109.0038         calculate D2E/DX2 analytically  !
 ! A16   A(9,8,10)             108.0378         calculate D2E/DX2 analytically  !
 ! A17   A(9,8,11)             109.7918         calculate D2E/DX2 analytically  !
 ! A18   A(10,8,11)            109.7918         calculate D2E/DX2 analytically  !
 ! D1    D(5,1,2,3)              0.0            calculate D2E/DX2 analytically  !
 ! D2    D(2,1,5,4)              0.0            calculate D2E/DX2 analytically  !
 ! D3    D(2,1,5,8)            180.0            calculate D2E/DX2 analytically  !
 ! D4    D(1,2,3,4)              0.0            calculate D2E/DX2 analytically  !
 ! D5    D(1,2,3,6)            120.1472         calculate D2E/DX2 analytically  !
 ! D6    D(1,2,3,7)           -120.1472         calculate D2E/DX2 analytically  !
 ! D7    D(2,3,4,5)              0.0            calculate D2E/DX2 analytically  !
 ! D8    D(6,3,4,5)           -118.3006         calculate D2E/DX2 analytically  !
 ! D9    D(7,3,4,5)            118.3006         calculate D2E/DX2 analytically  !
 ! D10   D(3,4,5,1)              0.0            calculate D2E/DX2 analytically  !
 ! D11   D(3,4,5,8)            180.0            calculate D2E/DX2 analytically  !
 ! D12   D(1,5,8,9)             59.5088         calculate D2E/DX2 analytically  !
 ! D13   D(1,5,8,10)           -59.5088         calculate D2E/DX2 analytically  !
 ! D14   D(1,5,8,11)           180.0            calculate D2E/DX2 analytically  !
 ! D15   D(4,5,8,9)           -120.4912         calculate D2E/DX2 analytically  !
 ! D16   D(4,5,8,10)           120.4912         calculate D2E/DX2 analytically  !
 ! D17   D(4,5,8,11)             0.0            calculate D2E/DX2 analytically  !
 --------------------------------------------------------------------------------
 Trust Radius=3.00D-01 FncErr=1.00D-07 GrdErr=1.00D-07 EigMax=2.50D+02 EigMin=1.00D-04
 Number of steps in this run=      2 maximum allowed number of steps=      2.
 GradGradGradGradGradGradGradGradGradGradGradGradGradGradGradGradGradGrad

                          Input orientation:                          
 ---------------------------------------------------------------------
 Center     Atomic      Atomic             Coordinates (Angstroms)
 Number     Number       Type             X           Y           Z
 ---------------------------------------------------------------------
      1          8           0       -1.074820   -0.165920    0.000000
      2          8           0       -0.529500   -1.491950    0.000000
      3          6           0        0.906310   -1.305530    0.000000
      4          7           0        1.139230    0.111180    0.000000
      5          6           0        0.000000    0.651570    0.000000
      6          1           0        1.317810   -1.776920    0.896120
      7          1           0        1.317810   -1.776920   -0.896120
      8          6           0       -0.328650    2.098950    0.000000
      9          1           0       -0.917550    2.349050    0.881230
     10          1           0       -0.917550    2.349050   -0.881230
     11          1           0        0.593410    2.670580    0.000000
 ---------------------------------------------------------------------
                    Distance matrix (angstroms):
                    1          2          3          4          5
     1  O    0.000000
     2  O    1.433782   0.000000
     3  C    2.285517   1.447861   0.000000
     4  N    2.231323   2.314019   1.435729   0.000000
     5  C    1.350381   2.207951   2.156766   1.260899   0.000000
     6  H    3.020435   2.072871   1.092965   2.097580   2.904689
     7  H    3.020435   2.072871   1.092965   2.097580   2.904689
     8  C    2.384619   3.596513   3.621548   2.471012   1.484224
     9  H    2.669527   3.959852   4.178395   3.164644   2.121297
    10  H    2.669527   3.959852   4.178395   3.164644   2.121297
    11  H    3.290703   4.311332   3.988403   2.616954   2.104409
                    6          7          8          9         10
     6  H    0.000000
     7  H    1.792240   0.000000
     8  C    4.305372   4.305372   0.000000
     9  H    4.692620   5.017911   1.088999   0.000000
    10  H    5.017911   4.692620   1.088999   1.762460   0.000000
    11  H    4.594349   4.594349   1.084876   1.778468   1.778468
                   11
    11  H    0.000000
 Stoichiometry    C3H5NO2
 Framework group  CS[SG(C3HNO2),X(H4)]
 Deg. of freedom    17
 Full point group                 CS      NOp   2
 Largest Abelian subgroup         CS      NOp   2
 Largest concise Abelian subgroup CS      NOp   2
                         Standard orientation:                         
 ---------------------------------------------------------------------
 Center     Atomic      Atomic             Coordinates (Angstroms)
 Number     Number       Type             X           Y           Z
 ---------------------------------------------------------------------
      1          8           0       -1.074818   -0.165924    0.000000
      2          8           0       -0.529496   -1.491953    0.000000
      3          6           0        0.906314   -1.305530    0.000000
      4          7           0        1.139231    0.111181    0.000000
      5          6           0        0.000000    0.651568    0.000000
      6          1           0        1.317815   -1.776919    0.896120
      7          1           0        1.317815   -1.776919   -0.896120
      8          6           0       -0.328653    2.098948    0.000000
      9          1           0       -0.917553    2.349046    0.881230
     10          1           0       -0.917553    2.349046   -0.881230
     11          1           0        0.593406    2.670579    0.000000
 ---------------------------------------------------------------------
 Rotational constants (GHZ):           8.5578836           3.5028767           2.5658733
 Standard basis: Aug-CC-pVTZ (5D, 7F)
 There are   290 symmetry adapted cartesian basis functions of A'  symmetry.
 There are   165 symmetry adapted cartesian basis functions of A"  symmetry.
 There are   242 symmetry adapted basis functions of A'  symmetry.
 There are   149 symmetry adapted basis functions of A"  symmetry.
   391 basis functions,   567 primitive gaussians,   455 cartesian basis functions
    23 alpha electrons       23 beta electrons
       nuclear repulsion energy       244.0822294565 Hartrees.
 NAtoms=   11 NActive=   11 NUniq=    9 SFac= 1.49D+00 NAtFMM=   60 NAOKFM=F Big=F
 Integral buffers will be    131072 words long.
 Raffenetti 2 integral format.
 Two-electron integral symmetry is turned on.
 Nuclear repulsion after empirical dispersion term =      244.0791849917 Hartrees.
 One-electron integrals computed using PRISM.
 NBasis=   391 RedAO= T EigKep=  9.08D-06  NBF=   242   149
 NBsUse=   391 1.00D-06 EigRej= -1.00D+00 NBFU=   242   149
 ExpMin= 2.53D-02 ExpMax= 1.53D+04 ExpMxC= 5.22D+02 IAcc=3 IRadAn=         5 AccDes= 0.00D+00
 Harris functional with IExCor= 4639 and IRadAn=       5 diagonalized for initial guess.
 HarFok:  IExCor= 4639 AccDes= 0.00D+00 IRadAn=         5 IDoV= 1 UseB2=F ITyADJ=14
 ICtDFT=  3500011 ScaDFX=  1.000000  1.000000  1.000000  1.000000
 FoFCou: FMM=F IPFlag=           0 FMFlag=      100000 FMFlg1=           0
         NFxFlg=           0 DoJE=T BraDBF=F KetDBF=T FulRan=T
         wScrn=  0.000000 ICntrl=       500 IOpCl=  0 I1Cent=   200000004 NGrid=           0
         NMat0=    1 NMatS0=      1 NMatT0=    0 NMatD0=    1 NMtDS0=    0 NMtDT0=    0
 Petite list used in FoFCou.
 Initial guess orbital symmetries:
       Occupied  (A') (A') (A') (A') (A') (A') (A') (A') (A') (A')
                 (A') (A') (A') (A") (A") (A') (A') (A') (A") (A')
                 (A") (A') (A")
       Virtual   (A') (A') (A") (A') (A") (A') (A') (A") (A') (A')
                 (A') (A') (A") (A") (A') (A') (A') (A") (A") (A')
                 (A') (A") (A') (A') (A') (A') (A") (A') (A') (A")
                 (A') (A") (A') (A') (A') (A") (A') (A") (A') (A')
                 (A") (A") (A') (A') (A") (A') (A") (A') (A') (A')
                 (A") (A') (A") (A') (A') (A") (A') (A') (A") (A')
                 (A') (A") (A') (A') (A") (A') (A') (A') (A") (A')
                 (A') (A") (A') (A') (A") (A') (A") (A") (A') (A')
                 (A') (A") (A') (A") (A') (A") (A') (A') (A") (A')
                 (A") (A") (A') (A") (A") (A') (A') (A') (A') (A')
                 (A') (A") (A') (A") (A') (A") (A') (A") (A') (A")
                 (A') (A') (A") (A') (A") (A') (A") (A') (A') (A")
                 (A') (A") (A') (A") (A') (A') (A') (A") (A') (A")
                 (A") (A") (A') (A') (A') (A") (A") (A') (A') (A")
                 (A') (A') (A") (A') (A") (A') (A") (A') (A") (A')
                 (A") (A') (A") (A') (A') (A") (A") (A') (A') (A')
                 (A') (A') (A") (A') (A") (A') (A') (A") (A') (A')
                 (A") (A') (A") (A') (A") (A') (A') (A") (A') (A")
                 (A') (A") (A') (A') (A") (A') (A') (A") (A') (A")
                 (A') (A') (A") (A") (A') (A") (A') (A') (A") (A')
                 (A') (A') (A') (A") (A") (A') (A") (A') (A') (A")
                 (A") (A') (A') (A') (A') (A") (A") (A') (A') (A')
                 (A') (A") (A') (A") (A') (A') (A") (A') (A') (A")
                 (A') (A") (A") (A') (A') (A") (A') (A') (A") (A')
                 (A") (A") (A") (A') (A") (A') (A') (A") (A") (A')
                 (A") (A') (A') (A") (A') (A") (A") (A') (A') (A")
                 (A') (A") (A') (A") (A') (A") (A') (A') (A") (A')
                 (A') (A") (A') (A") (A') (A') (A') (A") (A') (A")
                 (A') (A') (A') (A") (A') (A") (A') (A") (A') (A")
                 (A') (A') (A') (A') (A') (A") (A') (A") (A") (A')
                 (A') (A") (A") (A') (A') (A") (A") (A') (A') (A")
                 (A') (A") (A') (A") (A') (A") (A') (A') (A") (A')
                 (A") (A") (A') (A') (A') (A') (A") (A') (A') (A")
                 (A') (A') (A') (A") (A') (A") (A') (A") (A') (A')
                 (A') (A") (A") (A") (A') (A') (A") (A') (A") (A")
                 (A') (A') (A") (A') (A") (A') (A') (A") (A') (A')
                 (A') (A') (A') (A') (A') (A') (A') (A')
 The electronic state of the initial guess is 1-A'.
 Requested convergence on RMS density matrix=1.00D-08 within 128 cycles.
 Requested convergence on MAX density matrix=1.00D-06.
 Requested convergence on             energy=1.00D-06.
 No special actions if energy rises.
 SCF Done:  E(RwB97XD) =  -322.439598152     A.U. after   13 cycles
            NFock= 13  Conv=0.81D-08     -V/T= 2.0057
 DoSCS=F DFT=T ScalE2(SS,OS)=  1.000000  1.000000
 Range of M.O.s used for correlation:     1   391
 NBasis=   391 NAE=    23 NBE=    23 NFC=     0 NFV=     0
 NROrb=    391 NOA=    23 NOB=    23 NVA=   368 NVB=   368

 **** Warning!!: The largest alpha MO coefficient is  0.57678201D+02

 Symmetrizing basis deriv contribution to polar:
 IMax=3 JMax=2 DiffMx= 0.00D+00
 G2DrvN: will do    12 centers at a time, making    1 passes.
 Calling FoFCou, ICntrl=  3107 FMM=F I1Cent=   0 AccDes= 0.00D+00.
 End of G2Drv F.D. properties file   721 does not exist.
 End of G2Drv F.D. properties file   722 does not exist.
 End of G2Drv F.D. properties file   788 does not exist.
          IDoAtm=11111111111
          Differentiating once with respect to electric field.
                with respect to dipole field.
          Differentiating once with respect to nuclear coordinates.
 CalDSu exits because no D1Ps are significant.
          There are    30 degrees of freedom in the 1st order CPHF.  IDoFFX=4 NUNeed=    30.
     30 vectors produced by pass  0 Test12= 2.82D-14 3.33D-09 XBig12= 2.35D+01 2.10D+00.
 AX will form    30 AO Fock derivatives at one time.
     30 vectors produced by pass  1 Test12= 2.82D-14 3.33D-09 XBig12= 6.82D+00 5.93D-01.
     30 vectors produced by pass  2 Test12= 2.82D-14 3.33D-09 XBig12= 2.87D-01 6.99D-02.
     30 vectors produced by pass  3 Test12= 2.82D-14 3.33D-09 XBig12= 3.15D-03 1.07D-02.
     30 vectors produced by pass  4 Test12= 2.82D-14 3.33D-09 XBig12= 3.37D-05 8.44D-04.
     30 vectors produced by pass  5 Test12= 2.82D-14 3.33D-09 XBig12= 2.69D-07 7.08D-05.
     30 vectors produced by pass  6 Test12= 2.82D-14 3.33D-09 XBig12= 2.25D-09 6.56D-06.
     16 vectors produced by pass  7 Test12= 2.82D-14 3.33D-09 XBig12= 1.46D-11 5.22D-07.
      3 vectors produced by pass  8 Test12= 2.82D-14 3.33D-09 XBig12= 8.99D-14 4.07D-08.
 InvSVY:  IOpt=1 It=  1 EMax= 2.66D-15
 Solved reduced A of dimension   229 with    30 vectors.
 Isotropic polarizability for W=    0.000000       51.07 Bohr**3.
 End of Minotr F.D. properties file   721 does not exist.
 End of Minotr F.D. properties file   722 does not exist.
 End of Minotr F.D. properties file   788 does not exist.

 **********************************************************************

            Population analysis using the SCF Density.

 **********************************************************************

 Orbital symmetries:
       Occupied  (A') (A') (A') (A') (A') (A') (A') (A') (A') (A')
                 (A') (A') (A') (A") (A') (A") (A') (A') (A") (A')
                 (A") (A') (A")
       Virtual   (A') (A') (A") (A') (A") (A') (A') (A") (A') (A')
                 (A') (A') (A") (A') (A") (A') (A") (A') (A") (A')
                 (A') (A") (A') (A') (A') (A') (A') (A") (A') (A")
                 (A') (A") (A') (A') (A") (A') (A') (A") (A') (A')
                 (A") (A") (A') (A') (A') (A") (A") (A') (A') (A')
                 (A") (A') (A") (A') (A') (A") (A') (A') (A") (A')
                 (A') (A") (A') (A') (A") (A') (A') (A') (A") (A')
                 (A') (A") (A') (A') (A") (A') (A") (A') (A") (A')
                 (A") (A') (A') (A") (A') (A") (A') (A") (A') (A')
                 (A") (A") (A') (A") (A") (A') (A') (A') (A') (A')
                 (A') (A") (A') (A") (A') (A') (A") (A") (A') (A")
                 (A') (A') (A") (A') (A") (A') (A") (A') (A') (A")
                 (A') (A") (A') (A") (A') (A') (A") (A') (A') (A")
                 (A") (A") (A') (A') (A') (A") (A") (A') (A") (A')
                 (A') (A') (A") (A') (A") (A') (A") (A') (A') (A")
                 (A") (A') (A') (A") (A') (A") (A") (A') (A') (A')
                 (A') (A') (A") (A') (A") (A') (A') (A") (A') (A')
                 (A") (A') (A") (A') (A") (A') (A') (A") (A') (A")
                 (A') (A") (A') (A') (A") (A') (A') (A") (A') (A")
                 (A') (A') (A") (A") (A') (A") (A') (A') (A") (A')
                 (A') (A') (A') (A") (A") (A') (A") (A') (A') (A")
                 (A") (A') (A') (A') (A') (A") (A") (A') (A') (A')
                 (A') (A") (A") (A') (A') (A') (A") (A') (A') (A")
                 (A') (A") (A") (A') (A') (A') (A") (A') (A") (A')
                 (A") (A") (A") (A') (A") (A') (A') (A") (A') (A")
                 (A") (A') (A') (A") (A") (A') (A") (A') (A') (A")
                 (A') (A") (A') (A") (A') (A") (A') (A') (A") (A')
                 (A') (A") (A") (A') (A') (A') (A') (A") (A') (A")
                 (A') (A') (A') (A") (A') (A") (A") (A') (A') (A")
                 (A') (A') (A') (A') (A') (A") (A') (A") (A") (A')
                 (A') (A") (A") (A') (A') (A") (A") (A') (A') (A')
                 (A") (A") (A') (A") (A') (A') (A") (A') (A") (A')
                 (A") (A') (A") (A') (A') (A') (A') (A") (A') (A")
                 (A') (A') (A") (A') (A') (A") (A') (A") (A') (A")
                 (A') (A') (A") (A") (A') (A') (A") (A") (A') (A")
                 (A') (A') (A") (A') (A") (A') (A') (A") (A') (A')
                 (A') (A') (A') (A') (A') (A') (A') (A')
 The electronic state is 1-A'.
 Alpha  occ. eigenvalues --  -19.35170 -19.32637 -14.43654 -10.39916 -10.37374
 Alpha  occ. eigenvalues --  -10.31064  -1.28481  -1.05845  -1.03721  -0.86148
 Alpha  occ. eigenvalues --   -0.78051  -0.69998  -0.61283  -0.61120  -0.55052
 Alpha  occ. eigenvalues --   -0.53921  -0.51922  -0.50153  -0.49448  -0.48070
 Alpha  occ. eigenvalues --   -0.41818  -0.39097  -0.32687
 Alpha virt. eigenvalues --    0.02939   0.03833   0.04381   0.05123   0.05641
 Alpha virt. eigenvalues --    0.07225   0.07833   0.08014   0.09388   0.10526
 Alpha virt. eigenvalues --    0.11808   0.12368   0.12558   0.12581   0.12593
 Alpha virt. eigenvalues --    0.13347   0.15098   0.15520   0.16729   0.17031
 Alpha virt. eigenvalues --    0.18639   0.19485   0.20621   0.21089   0.22003
 Alpha virt. eigenvalues --    0.22788   0.23780   0.24113   0.24422   0.25776
 Alpha virt. eigenvalues --    0.26611   0.27717   0.27728   0.29127   0.31035
 Alpha virt. eigenvalues --    0.31181   0.31635   0.32624   0.33275   0.33507
 Alpha virt. eigenvalues --    0.34471   0.34542   0.35680   0.36712   0.37193
 Alpha virt. eigenvalues --    0.37244   0.38073   0.38949   0.39634   0.41671
 Alpha virt. eigenvalues --    0.42374   0.42613   0.43014   0.43471   0.44064
 Alpha virt. eigenvalues --    0.45055   0.45228   0.47578   0.48092   0.48106
 Alpha virt. eigenvalues --    0.49062   0.49336   0.50333   0.51421   0.52440
 Alpha virt. eigenvalues --    0.53124   0.54248   0.56611   0.57353   0.59349
 Alpha virt. eigenvalues --    0.60784   0.62260   0.64060   0.64206   0.65452
 Alpha virt. eigenvalues --    0.66333   0.66888   0.68116   0.68937   0.71001
 Alpha virt. eigenvalues --    0.72469   0.72732   0.74890   0.75585   0.76229
 Alpha virt. eigenvalues --    0.77557   0.78699   0.80041   0.80097   0.82499
 Alpha virt. eigenvalues --    0.83476   0.84076   0.85097   0.86684   0.87812
 Alpha virt. eigenvalues --    0.88449   0.89387   0.89696   0.91457   0.92086
 Alpha virt. eigenvalues --    0.93680   0.93898   0.95572   0.96321   0.97281
 Alpha virt. eigenvalues --    0.98138   0.98166   1.00775   1.01491   1.01940
 Alpha virt. eigenvalues --    1.03951   1.05292   1.06254   1.06432   1.06870
 Alpha virt. eigenvalues --    1.08606   1.09266   1.09512   1.11896   1.12413
 Alpha virt. eigenvalues --    1.13556   1.15670   1.17360   1.17547   1.18332
 Alpha virt. eigenvalues --    1.19961   1.21833   1.22046   1.24451   1.25177
 Alpha virt. eigenvalues --    1.26975   1.27440   1.27802   1.30159   1.31805
 Alpha virt. eigenvalues --    1.32997   1.33415   1.34026   1.37257   1.38294
 Alpha virt. eigenvalues --    1.38893   1.39193   1.41313   1.46812   1.47006
 Alpha virt. eigenvalues --    1.47446   1.48900   1.49326   1.50859   1.51819
 Alpha virt. eigenvalues --    1.52140   1.55100   1.55856   1.55896   1.59059
 Alpha virt. eigenvalues --    1.59063   1.61368   1.61785   1.63502   1.64345
 Alpha virt. eigenvalues --    1.65602   1.68520   1.68651   1.69584   1.72146
 Alpha virt. eigenvalues --    1.72434   1.74161   1.78964   1.79489   1.80156
 Alpha virt. eigenvalues --    1.80576   1.83194   1.84331   1.86401   1.88241
 Alpha virt. eigenvalues --    1.92130   1.94298   1.94532   1.98149   1.99321
 Alpha virt. eigenvalues --    2.01193   2.02022   2.03930   2.05666   2.05754
 Alpha virt. eigenvalues --    2.09886   2.11478   2.12688   2.14475   2.15014
 Alpha virt. eigenvalues --    2.19471   2.22907   2.23200   2.23648   2.25751
 Alpha virt. eigenvalues --    2.26615   2.28223   2.34470   2.35507   2.37571
 Alpha virt. eigenvalues --    2.40113   2.42732   2.43819   2.45076   2.45538
 Alpha virt. eigenvalues --    2.49681   2.55482   2.55773   2.57359   2.57393
 Alpha virt. eigenvalues --    2.65055   2.66670   2.69784   2.69905   2.72059
 Alpha virt. eigenvalues --    2.72296   2.74498   2.83832   2.87971   2.95714
 Alpha virt. eigenvalues --    3.02036   3.03135   3.04585   3.05486   3.05773
 Alpha virt. eigenvalues --    3.08317   3.12380   3.16944   3.19810   3.21427
 Alpha virt. eigenvalues --    3.22080   3.24145   3.26798   3.27963   3.33159
 Alpha virt. eigenvalues --    3.35000   3.36271   3.38523   3.40266   3.41169
 Alpha virt. eigenvalues --    3.41860   3.43470   3.48278   3.48438   3.51855
 Alpha virt. eigenvalues --    3.55548   3.59447   3.60063   3.63808   3.63831
 Alpha virt. eigenvalues --    3.64817   3.67600   3.68964   3.69976   3.72071
 Alpha virt. eigenvalues --    3.72189   3.72843   3.75424   3.83071   3.84958
 Alpha virt. eigenvalues --    3.86234   3.87870   3.88731   3.90719   3.92487
 Alpha virt. eigenvalues --    3.95343   3.97446   3.98595   4.07163   4.07701
 Alpha virt. eigenvalues --    4.09679   4.11602   4.13690   4.13831   4.16976
 Alpha virt. eigenvalues --    4.20399   4.22018   4.24659   4.27896   4.30725
 Alpha virt. eigenvalues --    4.32873   4.37719   4.39672   4.40819   4.43417
 Alpha virt. eigenvalues --    4.44979   4.48906   4.50025   4.50958   4.56338
 Alpha virt. eigenvalues --    4.57784   4.59314   4.62648   4.68914   4.72553
 Alpha virt. eigenvalues --    4.74869   4.84053   4.84649   4.88857   4.90619
 Alpha virt. eigenvalues --    4.91224   4.91392   4.99095   5.05908   5.10674
 Alpha virt. eigenvalues --    5.10691   5.15500   5.17376   5.19134   5.23675
 Alpha virt. eigenvalues --    5.24459   5.28651   5.30742   5.36350   5.43400
 Alpha virt. eigenvalues --    5.45309   5.45350   5.48682   5.49928   5.56561
 Alpha virt. eigenvalues --    5.68503   5.71198   5.73691   5.74581   5.76952
 Alpha virt. eigenvalues --    5.85409   5.88667   5.89776   5.95031   5.99093
 Alpha virt. eigenvalues --    6.03678   6.08694   6.11598   6.13152   6.22807
 Alpha virt. eigenvalues --    6.39225   6.42786   6.43334   6.46192   6.51423
 Alpha virt. eigenvalues --    6.51655   6.53207   6.56467   6.56866   6.64764
 Alpha virt. eigenvalues --    6.71024   6.74605   6.81727   6.82584   6.87979
 Alpha virt. eigenvalues --    6.94026   7.00446   7.12430   7.14207   7.17601
 Alpha virt. eigenvalues --    7.18003   7.42510   7.49162   7.52769   7.78378
 Alpha virt. eigenvalues --    8.02904   8.40507  14.13118  14.23640  16.10091
 Alpha virt. eigenvalues --   16.84322  17.62647  18.65617
          Condensed to atoms (all electrons):
               1          2          3          4          5          6
     1  O    8.685940  -0.309329  -0.026739  -0.042649   0.070276   0.001713
     2  O   -0.309329   8.666154  -0.048035  -0.007322   0.029899   0.019014
     3  C   -0.026739  -0.048035   5.655128  -0.223246   0.006017   0.343302
     4  N   -0.042649  -0.007322  -0.223246   7.541956   0.175829  -0.003558
     5  C    0.070276   0.029899   0.006017   0.175829   5.926607   0.003674
     6  H    0.001713   0.019014   0.343302  -0.003558   0.003674   0.378688
     7  H    0.001713   0.019014   0.343302  -0.003558   0.003674  -0.001897
     8  C   -0.059096   0.007190  -0.086542   0.049425  -0.545586   0.001291
     9  H    0.005943  -0.003348  -0.005314  -0.008228  -0.029506   0.000687
    10  H    0.005943  -0.003348  -0.005314  -0.008228  -0.029506  -0.000073
    11  H    0.000824   0.001136  -0.005586   0.029315  -0.032674  -0.000456
               7          8          9         10         11
     1  O    0.001713  -0.059096   0.005943   0.005943   0.000824
     2  O    0.019014   0.007190  -0.003348  -0.003348   0.001136
     3  C    0.343302  -0.086542  -0.005314  -0.005314  -0.005586
     4  N   -0.003558   0.049425  -0.008228  -0.008228   0.029315
     5  C    0.003674  -0.545586  -0.029506  -0.029506  -0.032674
     6  H   -0.001897   0.001291   0.000687  -0.000073  -0.000456
     7  H    0.378688   0.001291  -0.000073   0.000687  -0.000456
     8  C    0.001291   6.045645   0.386923   0.386923   0.390466
     9  H   -0.000073   0.386923   0.392439   0.007356  -0.006390
    10  H    0.000687   0.386923   0.007356   0.392439  -0.006390
    11  H   -0.000456   0.390466  -0.006390  -0.006390   0.355559
 Mulliken charges:
               1
     1  O   -0.334540
     2  O   -0.371025
     3  C    0.053026
     4  N   -0.499735
     5  C    0.421297
     6  H    0.257615
     7  H    0.257615
     8  C   -0.577928
     9  H    0.259511
    10  H    0.259511
    11  H    0.274653
 Sum of Mulliken charges =   0.00000
 Mulliken charges with hydrogens summed into heavy atoms:
               1
     1  O   -0.334540
     2  O   -0.371025
     3  C    0.568257
     4  N   -0.499735
     5  C    0.421297
     8  C    0.215746
 APT charges:
               1
     1  O   -0.420125
     2  O   -0.313805
     3  C    0.591096
     4  N   -0.634561
     5  C    0.760094
     6  H   -0.032398
     7  H   -0.032398
     8  C   -0.007673
     9  H    0.027246
    10  H    0.027246
    11  H    0.035281
 Sum of APT charges =   0.00000
 APT charges with hydrogens summed into heavy atoms:
               1
     1  O   -0.420125
     2  O   -0.313805
     3  C    0.526299
     4  N   -0.634561
     5  C    0.760094
     8  C    0.082099
 Electronic spatial extent (au):  <R**2>=            492.7720
 Charge=              0.0000 electrons
 Dipole moment (field-independent basis, Debye):
    X=              0.1972    Y=              1.2705    Z=              0.0000  Tot=              1.2857
 Quadrupole moment (field-independent basis, Debye-Ang):
   XX=            -38.5780   YY=            -30.0562   ZZ=            -34.0166
   XY=             -5.1113   XZ=              0.0000   YZ=              0.0000
 Traceless Quadrupole moment (field-independent basis, Debye-Ang):
   XX=             -4.3611   YY=              4.1608   ZZ=              0.2003
   XY=             -5.1113   XZ=              0.0000   YZ=              0.0000
 Octapole moment (field-independent basis, Debye-Ang**2):
  XXX=             -8.9685  YYY=              2.5910  ZZZ=              0.0000  XYY=              2.6299
  XXY=             -3.7897  XXZ=              0.0000  XZZ=             -1.9802  YZZ=             -1.9199
  YYZ=              0.0000  XYZ=              0.0000
 Hexadecapole moment (field-independent basis, Debye-Ang**3):
 XXXX=           -189.4628 YYYY=           -390.0135 ZZZZ=            -44.5492 XXXY=             20.1283
 XXXZ=              0.0000 YYYX=             17.0268 YYYZ=              0.0000 ZZZX=              0.0000
 ZZZY=              0.0000 XXYY=            -91.3937 XXZZ=            -36.1751 YYZZ=            -71.5116
 XXYZ=              0.0000 YYXZ=              0.0000 ZZXY=              3.5218
 N-N= 2.440791849917D+02 E-N=-1.243039350469D+03  KE= 3.206208577537D+02
 Symmetry A'   KE= 3.038568177578D+02
 Symmetry A"   KE= 1.676403999592D+01
  Exact polarizability:  52.630  -6.896  61.928   0.000   0.000  38.651
 Approx polarizability:  62.011  -6.438  61.642   0.000   0.000  43.375
 Calling FoFJK, ICntrl=    100127 FMM=F ISym2X=1 I1Cent= 0 IOpClX= 0 NMat=1 NMatS=1 NMatT=0.
 Full mass-weighted force constant matrix:
 Low frequencies ---  -67.1912  -16.3275  -15.6646    0.0005    0.0010    0.0016
 Low frequencies ---   10.2696  107.5778  249.3805
 ******    1 imaginary frequencies (negative Signs) ****** 
 Diagonal vibrational polarizability:
        5.3339993       2.8434257      37.9519965

 rotorrotorrotorrotorrotorrotorrotorrotorrotorrotorrotor

           Hindered Internal Rotation Analysis

 rotorrotorrotorrotorrotorrotorrotorrotorrotorrotorrotor

 Internal coordinate list sorted
 Checking for planar centers

 ---------------------------------------------------
  Center           Bonded Atoms           Angle Sum
 ---------------------------------------------------
        5         1         4         8    360.000
 Added             2 out of plane coordinates
 Checking for ring deformation
 Torsion about       2 -       1 is involved in ring deformation
 Torsion about       3 -       2 is involved in ring deformation
 Torsion about       4 -       3 is involved in ring deformation
 Torsion about       5 -       1 is involved in ring deformation
 Torsion about       5 -       4 is involved in ring deformation
 Located             5 ring bonds
 Checking reduced barrier height
 Cut-off : V/RT =     33.756
 Number of internal rotation degrees of freedom =             1
 Checking correspondance between vibrational and internal rotation modes
 Frequencies in cm**-1
                             1
       Frequencies ---   118.6469
          -67.1583         0.1421
          107.5132        -0.9960
 ----------------------------------------------------------------------------
 Identification of rotating group for bond      5 -      8
 Iteration  1 RMS(Cart)=  0.07869541 RMS(Int)=  0.02258745
 Iteration  2 RMS(Cart)=  0.02516272 RMS(Int)=  0.00045271
 Iteration  3 RMS(Cart)=  0.00046357 RMS(Int)=  0.00000010
 Iteration  4 RMS(Cart)=  0.00000013 RMS(Int)=  0.00000000
 Iteration  1 RMS(Cart)=  0.00000000 RMS(Int)=  0.00000000
 Composition of rotating group : 
       9      10      11
 Geometrical symmetry number =   3
 Checking constant moment of inertia assumption for bond       5 -       8
  Free rotor partition function: Estimated error   =    0.043 %
  External rot. free rotor partition function: Estimated error   =   20.224 %

    Rotor          Bond     Periodicity   Symmetry Number  Multiplicity
       1)        5       8       3               3                1
 Normal Mode Analysis for Internal Rotation 
 frequencies (cm**-1), reduced moment of inertia (amu*Bohr**2)
                           1
       Frequencies ---   118.6469
   Reduced Moments ---     1.1899
     Bond
         5 -       8       1.0000

 --------------------------------------------------
 - Thermochemistry For Hindered Internal Rotation -
 --------------------------------------------------
 Temperature    298.150 Kelvin. Pressure    1.00000 Atm.

                           Q                Freq               V/RT
                      (Free Rot.)         (cm**-1)
 Vibration     1          3.959           107.513             1.343

 Corrections for hindered rotation 
 To obtain partition function for hindered rotation :
                     Multiply with harmonic oscillator partition function
 To obtain thermodynamic function for hindered rotation :
                     Add to harmonic oscillator partition function

                          Q(harm. osc.) =       1.906
 Q(hin.)/Q(harm. osc.)   Truhlar        Pitzer & Gwinn       McClurg 
 Vibration     1          0.968             1.171             1.185
 Multiplicity             1.000             1.000             1.000
 Total                    0.968             1.171             1.185

                          E(harm. osc.) =       0.606 Kcal/mol
 E(hin.)-E(harm. osc.)   Truhlar        Pitzer & Gwinn       McClurg 
                        Kcal/mol          Kcal/mol          Kcal/mol
 Vibration     1         -0.040            -0.025            -0.032
 Total                   -0.040            -0.025            -0.032

                          S(harm. osc.) =       3.313 cal/mol-Kelvin
 S(hin.)-S(harm. osc.)   Truhlar        Pitzer & Gwinn       McClurg 
                       cal/mol-Kelvin    cal/mol-Kelvin    cal/mol-Kelvin
 Vibration     1         -0.200             0.230             0.230
 Multiplicity             0.000             0.000             0.000
 Total                   -0.200             0.230             0.230

                          Cv(harm. osc.) =       1.943 cal/mol-Kelvin
 Cv(hin.)-Cv(harm. osc)  Truhlar        Pitzer & Gwinn       McClurg 
                       cal/mol-Kelvin    cal/mol-Kelvin    cal/mol-Kelvin
 Vibration     1         -0.343            -0.613            -0.613
 Total                   -0.343            -0.613            -0.613
 Harmonic frequencies (cm**-1), IR intensities (KM/Mole), Raman scattering
 activities (A**4/AMU), depolarization ratios for plane and unpolarized
 incident light, reduced masses (AMU), force constants (mDyne/A),
 and normal coordinates:
                      1                      2                      3
                     ?A                     ?B                     ?C
 Frequencies --    -67.1583               107.5132               249.3804
 Red. masses --      3.9023                 1.0828                 2.8560
 Frc consts  --      0.0104                 0.0074                 0.1046
 IR Inten    --      5.6616                 0.3870                 5.9213
  Atom  AN      X      Y      Z        X      Y      Z        X      Y      Z
     1   8     0.00   0.00  -0.47     0.00   0.00   0.06     0.00   0.00   0.24
     2   8     0.00   0.00   0.59     0.00   0.00   0.00     0.00   0.00  -0.19
     3   6     0.00   0.00  -0.39     0.00   0.00  -0.03     0.00   0.00  -0.22
     4   7     0.00   0.00   0.28     0.00   0.00  -0.02     0.00   0.00   0.33
     5   6     0.00   0.00   0.01     0.00   0.00   0.02     0.00   0.00   0.29
     6   1     0.49  -0.61  -0.96     0.03  -0.01  -0.05     0.07  -0.44  -0.49
     7   1    -0.49   0.61  -0.96    -0.03   0.01  -0.05    -0.07   0.44  -0.49
     8   6     0.00   0.00   0.05     0.00   0.00  -0.02     0.00   0.00  -0.31
     9   1    -0.09  -0.04   0.00    -0.51  -0.07  -0.35     0.15   0.53  -0.36
    10   1     0.09   0.04   0.00     0.51   0.07  -0.35    -0.15  -0.53  -0.36
    11   1     0.00   0.00   0.16     0.00   0.00   0.54     0.00   0.00  -0.82
                      4                      5                      6
                     ?D                     ?E                     ?F
 Frequencies --    351.7151               614.2960               667.0122
 Red. masses --      2.9261                 3.5434                 4.6501
 Frc consts  --      0.2133                 0.7878                 1.2189
 IR Inten    --      3.9770                 3.7407                 5.5282
  Atom  AN      X      Y      Z        X      Y      Z        X      Y      Z
     1   8    -0.19  -0.21   0.00     0.00   0.00  -0.29     0.19  -0.16   0.00
     2   8     0.12  -0.15   0.00     0.00   0.00   0.05     0.07  -0.42   0.00
     3   6     0.09   0.14   0.00     0.00   0.00   0.01    -0.10  -0.40   0.00
     4   7    -0.23   0.13   0.00     0.00   0.00  -0.38    -0.08  -0.21   0.00
     5   6    -0.30  -0.03   0.00     0.00   0.00   0.72     0.10   0.30   0.00
     6   1     0.19   0.22   0.00    -0.10   0.43   0.29     0.02  -0.32  -0.01
     7   1     0.19   0.22   0.00     0.10  -0.43   0.29     0.02  -0.32   0.01
     8   6     0.37   0.13   0.00     0.00   0.00   0.08    -0.20   0.92   0.00
     9   1     0.58   0.57   0.01    -0.20   0.93  -0.34    -0.21   0.89   0.00
    10   1     0.58   0.57  -0.01     0.20  -0.93  -0.34    -0.21   0.89   0.00
    11   1     0.81  -0.57   0.00     0.00   0.00  -0.45    -0.30   1.11   0.00
                      7                      8                      9
                     ?G                     ?H                     ?I
 Frequencies --    799.7763               904.9900               962.0749
 Red. masses --      9.7908                 6.1702                 3.0336
 Frc consts  --      3.6898                 2.9774                 1.6543
 IR Inten    --      0.4190                46.8898                11.1153
  Atom  AN      X      Y      Z        X      Y      Z        X      Y      Z
     1   8     0.59  -0.62   0.00    -0.61   0.53   0.00    -0.27   0.05   0.00
     2   8    -1.02  -1.02   0.00    -0.54  -0.65   0.00     0.35  -0.16   0.00
     3   6    -0.87   0.74   0.00     0.96   0.10   0.00    -0.38   0.09   0.00
     4   7     0.84   1.17   0.00     0.19  -0.04   0.00    -0.02  -0.01   0.00
     5   6     0.42   0.11   0.00     0.14  -0.03   0.00     0.15   0.11   0.00
     6   1    -0.82   0.93  -0.01     0.91   0.24   0.06    -0.13   0.25  -0.02
     7   1    -0.82   0.93   0.01     0.91   0.24  -0.06    -0.13   0.25   0.02
     8   6     0.13  -0.14   0.00     0.14   0.10   0.00     0.25  -0.04   0.00
     9   1     0.22  -0.06   0.02    -0.27  -0.50  -0.09    -0.23  -0.75  -0.11
    10   1     0.22  -0.06  -0.02    -0.27  -0.50   0.09    -0.23  -0.75   0.11
    11   1     0.26  -0.32   0.00    -0.46   1.06   0.00    -0.41   0.99   0.00
                     10                     11                     12
                     ?J                     ?K                     ?L
 Frequencies --   1005.9522              1020.6247              1074.2630
 Red. masses --      5.6588                 4.2641                 1.6059
 Frc consts  --      3.3739                 2.6170                 1.0919
 IR Inten    --     13.0631                14.9746                 5.2639
  Atom  AN      X      Y      Z        X      Y      Z        X      Y      Z
     1   8     0.42   0.87   0.00    -0.49   0.12   0.00     0.00   0.00   0.02
     2   8     0.29  -0.64   0.00     0.24   0.00   0.00     0.00   0.00   0.01
     3   6    -0.26  -0.13   0.00    -0.12  -0.41   0.00     0.00   0.00  -0.04
     4   7    -0.34   0.07   0.00     0.59   0.36   0.00     0.00   0.00   0.06
     5   6    -0.18   0.12   0.00     0.01  -0.16   0.00     0.00   0.00  -0.20
     6   1     0.19   0.26   0.01    -0.37  -0.64   0.00    -0.01   0.17   0.05
     7   1     0.19   0.26  -0.01    -0.37  -0.64   0.00     0.01  -0.17   0.05
     8   6    -0.24  -0.34   0.00    -0.25   0.05   0.00     0.00   0.00   0.20
     9   1     0.32   0.31   0.16     0.23   0.76   0.11    -0.28   0.71  -0.21
    10   1     0.32   0.31  -0.16     0.23   0.76  -0.11     0.28  -0.71  -0.21
    11   1     0.60  -1.67   0.00     0.33  -0.85   0.00     0.00   0.00  -0.45
                     13                     14                     15
                     ?M                     ?N                     A"
 Frequencies --   1113.2518              1137.6230              1198.4532
 Red. masses --      1.5043                 3.6158                 1.0492
 Frc consts  --      1.0984                 2.7571                 0.8878
 IR Inten    --      5.3027                33.7561                 0.2436
  Atom  AN      X      Y      Z        X      Y      Z        X      Y      Z
     1   8     0.00   0.00  -0.01     0.15   0.00   0.00     0.00   0.00  -0.01
     2   8     0.00   0.00  -0.05    -0.06   0.04   0.00     0.00   0.00  -0.03
     3   6     0.00   0.00   0.23     0.14  -0.53   0.00     0.00   0.00   0.00
     4   7     0.00   0.00  -0.09    -0.17   0.51   0.00     0.00   0.00   0.04
     5   6     0.00   0.00  -0.02    -0.26   0.15   0.00     0.00   0.00   0.01
     6   1     0.49  -0.59  -0.31    -0.10  -0.70   0.02     0.57   0.44  -0.02
     7   1    -0.49   0.59  -0.31    -0.10  -0.70  -0.02    -0.57  -0.44  -0.02
     8   6     0.00   0.00   0.04     0.28  -0.07   0.00     0.00   0.00  -0.02
     9   1    -0.06   0.15  -0.04    -0.26  -0.76  -0.16     0.02  -0.05   0.01
    10   1     0.06  -0.15  -0.04    -0.26  -0.76   0.16    -0.02   0.05   0.01
    11   1     0.00   0.00  -0.08    -0.21   0.66   0.00     0.00   0.00   0.03
                     16                     17                     18
                     ?N                     ?N                     ?N
 Frequencies --   1294.7530              1385.1797              1427.8537
 Red. masses --      3.3089                 1.3165                 1.4594
 Frc consts  --      3.2682                 1.4883                 1.7530
 IR Inten    --     91.1496                 7.1234                25.6288
  Atom  AN      X      Y      Z        X      Y      Z        X      Y      Z
     1   8    -0.17  -0.18   0.00     0.01   0.01   0.00     0.01   0.01   0.00
     2   8    -0.07   0.05   0.00    -0.02   0.04   0.00    -0.01   0.02   0.00
     3   6     0.01  -0.22   0.00    -0.08  -0.12   0.00    -0.04  -0.03   0.00
     4   7    -0.11   0.01   0.00     0.01   0.03   0.00     0.04   0.00   0.00
     5   6     0.35   0.61   0.00    -0.01  -0.09   0.00    -0.05  -0.10   0.00
     6   1     0.66   0.27  -0.03     0.53   0.46   0.02     0.21   0.22   0.02
     7   1     0.66   0.27   0.03     0.53   0.46  -0.02     0.21   0.22  -0.02
     8   6    -0.12  -0.16   0.00     0.02  -0.04   0.00    -0.02   0.20   0.00
     9   1     0.37  -0.24   0.32    -0.04   0.27  -0.12    -0.09  -0.62   0.18
    10   1     0.37  -0.24  -0.32    -0.04   0.27   0.12    -0.09  -0.62  -0.18
    11   1     0.37  -0.94   0.00    -0.17   0.28   0.00     0.39  -0.47   0.00
                     19                     20                     21
                     A"                     ?N                     ?N
 Frequencies --   1483.9193              1484.8668              1541.4974
 Red. masses --      1.0407                 1.0612                 1.1007
 Frc consts  --      1.3502                 1.3786                 1.5409
 IR Inten    --      9.4244                11.8963                 3.5263
  Atom  AN      X      Y      Z        X      Y      Z        X      Y      Z
     1   8     0.00   0.00   0.00     0.01   0.01   0.00     0.00   0.00   0.00
     2   8     0.00   0.00   0.00     0.00   0.00   0.00     0.01   0.00   0.00
     3   6     0.00   0.00   0.00     0.00  -0.01   0.00     0.06  -0.07   0.00
     4   7     0.00   0.00   0.00    -0.01   0.02   0.00    -0.01   0.00   0.00
     5   6     0.00   0.00  -0.02    -0.01  -0.04   0.00     0.02   0.01   0.00
     6   1     0.00   0.00   0.00    -0.01   0.02   0.02    -0.41   0.43   0.44
     7   1     0.00   0.00   0.00    -0.01   0.02  -0.02    -0.41   0.43  -0.44
     8   6     0.00   0.00  -0.05    -0.05   0.00   0.00     0.00   0.00   0.00
     9   1     0.30   0.40   0.05     0.52  -0.10   0.40    -0.02   0.01  -0.02
    10   1    -0.30  -0.40   0.05     0.52  -0.10  -0.40    -0.02   0.01   0.02
    11   1     0.00   0.00   0.73    -0.24   0.33   0.00     0.01  -0.02   0.00
                     22                     23                     24
                     ?N                     ?N                     A'
 Frequencies --   1780.6545              3034.4126              3076.4203
 Red. masses --      9.5890                 1.0543                 1.0367
 Frc consts  --     17.9136                 5.7197                 5.7811
 IR Inten    --    161.3175                64.0492                 4.5171
  Atom  AN      X      Y      Z        X      Y      Z        X      Y      Z
     1   8    -0.14   0.04   0.00     0.00   0.00   0.00     0.00   0.00   0.00
     2   8     0.01   0.05   0.00     0.00   0.00   0.00     0.00   0.00   0.00
     3   6     0.10   0.00   0.00    -0.04   0.05   0.00     0.00   0.00   0.00
     4   7    -1.28   0.78   0.00     0.00   0.00   0.00     0.00   0.00   0.00
     5   6     1.79  -1.22   0.00     0.00   0.00   0.00     0.00   0.00   0.00
     6   1    -0.33  -0.69  -0.23     0.26  -0.30   0.61     0.00   0.00   0.00
     7   1    -0.33  -0.69   0.23     0.26  -0.30  -0.61     0.00   0.00   0.00
     8   6    -0.16   0.30   0.00     0.00   0.00   0.00     0.03  -0.05   0.00
     9   1    -0.38   0.36  -0.18     0.00   0.00   0.00    -0.35   0.15   0.53
    10   1    -0.38   0.36   0.18     0.00   0.00   0.00    -0.35   0.15  -0.53
    11   1     0.50  -0.63   0.00     0.00   0.00   0.00     0.38   0.23   0.00
                     25                     26                     27
                     ?B                     ?B                     ?N
 Frequencies --   3077.1439              3145.7495              3188.6541
 Red. masses --      1.1140                 1.1010                 1.1028
 Frc consts  --      6.2151                 6.4191                 6.6061
 IR Inten    --     26.5003                 2.9874                 1.6559
  Atom  AN      X      Y      Z        X      Y      Z        X      Y      Z
     1   8     0.00   0.00   0.00     0.00   0.00   0.00     0.00   0.00   0.00
     2   8     0.00   0.00   0.00     0.00   0.00   0.00     0.00   0.00   0.00
     3   6     0.00   0.00  -0.10     0.00   0.00   0.00     0.00   0.00   0.00
     4   7     0.00   0.00   0.00     0.00   0.00   0.00     0.00   0.00   0.00
     5   6     0.00   0.00   0.00     0.00   0.00   0.00     0.00   0.00   0.00
     6   1     0.28  -0.32   0.61     0.00   0.00   0.00     0.00   0.00   0.00
     7   1    -0.28   0.32   0.61     0.00   0.00   0.00     0.00   0.00   0.00
     8   6     0.00   0.00   0.00     0.00   0.00  -0.10    -0.09  -0.03   0.00
     9   1     0.00   0.00   0.00    -0.41   0.17   0.59     0.16  -0.08  -0.26
    10   1     0.00   0.00   0.00     0.41  -0.17   0.59     0.16  -0.08   0.26
    11   1     0.00   0.00   0.00     0.00   0.00  -0.02     0.80   0.50   0.00

 -------------------
 - Thermochemistry -
 -------------------
 Temperature   298.150 Kelvin.  Pressure   1.00000 Atm.
 Atom     1 has atomic number  8 and mass  15.99491
 Atom     2 has atomic number  8 and mass  15.99491
 Atom     3 has atomic number  6 and mass  12.00000
 Atom     4 has atomic number  7 and mass  14.00307
 Atom     5 has atomic number  6 and mass  12.00000
 Atom     6 has atomic number  1 and mass   1.00783
 Atom     7 has atomic number  1 and mass   1.00783
 Atom     8 has atomic number  6 and mass  12.00000
 Atom     9 has atomic number  1 and mass   1.00783
 Atom    10 has atomic number  1 and mass   1.00783
 Atom    11 has atomic number  1 and mass   1.00783
 Molecular mass:    87.03203 amu.
 Principal axes and moments of inertia in atomic units:
                           1         2         3
     Eigenvalues --   210.88639 515.21688 703.36334
           X           -0.15125   0.98850   0.00000
           Y            0.98850   0.15125   0.00000
           Z            0.00000   0.00000   1.00000
 This molecule is an asymmetric top.
 Rotational symmetry number  1.
 Rotational temperatures (Kelvin)      0.41071     0.16811     0.12314
 Rotational constants (GHZ):           8.55788     3.50288     2.56587
    1 imaginary frequencies ignored.
 Zero-point vibrational energy     222074.9 (Joules/Mol)
                                   53.07718 (Kcal/Mol)
 Warning -- explicit consideration of   4 degrees of freedom as
           vibrations may cause significant error
 Identified internal rotation modes:
   33
 Vibrational temperatures:    154.69   358.80   506.04   883.83   959.68
          (Kelvin)           1150.70  1302.08  1384.21  1447.34  1468.45
                             1545.62  1601.72  1636.79  1724.31  1862.86
                             1992.96  2054.36  2135.03  2136.39  2217.87
                             2561.96  4365.84  4426.28  4427.32  4526.03
                             4587.76
 
 Zero-point correction=                           0.084584 (Hartree/Particle)
 Thermal correction to Energy=                    0.089638
 Thermal correction to Enthalpy=                  0.090582
 Thermal correction to Gibbs Free Energy=         0.055861
 Sum of electronic and zero-point Energies=           -322.355014
 Sum of electronic and thermal Energies=              -322.349960
 Sum of electronic and thermal Enthalpies=            -322.349016
 Sum of electronic and thermal Free Energies=         -322.383738
 
                     E (Thermal)             CV                S
                      KCal/Mol        Cal/Mol-Kelvin    Cal/Mol-Kelvin
 Total                   56.249             17.062             73.078
 Corrected for 
 internal rot.           56.217             16.449             73.309
 Electronic               0.000              0.000              0.000
 Translational            0.889              2.981             39.304
 Rotational               0.889              2.981             25.839
 Vibrational             54.471             11.101              7.936
 Vibration     1          0.606              1.943              3.313
 Vibration     2          0.662              1.764              1.735
 Vibration     3          0.728              1.572              1.158
 Vibration     4          0.974              1.002              0.426
                       Q            Log10(Q)             Ln(Q)
 Total Bot       0.202289D-25        -25.694028        -59.162687
 Corrected for 
 Internal rot.   0.239765D-25        -25.620214        -58.992723
 Total V=0       0.162862D+14         13.211820         30.421340
 Corrected for 
 Internal rot.   0.193034D+14         13.285634         30.591303
 Vib (Bot)       0.640537D-38        -38.193456        -87.943682
 Vib (Bot)    1  0.190598D+01          0.280119          0.644998
 Vib (Bot)    2  0.782855D+00         -0.106319         -0.244808
 Vib (Bot)    3  0.523985D+00         -0.280681         -0.646291
 Vib (Bot)    4  0.239494D+00         -0.620706         -1.429228
 Vib (V=0)       0.515695D+01          0.712393          1.640345
 Vib (V=0)    1  0.247048D+01          0.392781          0.904411
 Vib (V=0)    2  0.142890D+01          0.155003          0.356907
 Vib (V=0)    3  0.122427D+01          0.087876          0.202341
 Vib (V=0)    4  0.105440D+01          0.023005          0.052970
 Electronic      0.100000D+01          0.000000          0.000000
 Translational   0.319134D+08          7.503973         17.278535
 Rotational      0.989589D+05          4.995455         11.502460
 ***** Axes restored to original set *****
 -------------------------------------------------------------------
 Center     Atomic                   Forces (Hartrees/Bohr)
 Number     Number              X              Y              Z
 -------------------------------------------------------------------
      1        8          -0.000087417   -0.000322288    0.000000000
      2        8          -0.000063571    0.000315125    0.000000000
      3        6          -0.000319965    0.000201899    0.000000000
      4        7           0.000384719    0.000007837    0.000000000
      5        6          -0.000036020   -0.000157365    0.000000000
      6        1           0.000065948    0.000001025    0.000036426
      7        1           0.000065948    0.000001025   -0.000036426
      8        6           0.000027954   -0.000086333    0.000000000
      9        1          -0.000049162    0.000003940    0.000052639
     10        1          -0.000049162    0.000003940   -0.000052639
     11        1           0.000060729    0.000031195    0.000000000
 -------------------------------------------------------------------
 Cartesian Forces:  Max     0.000384719 RMS     0.000131055
 FormGI is forming the generalized inverse of G from B-inverse, IUseBI=4.

 GradGradGradGradGradGradGradGradGradGradGradGradGradGradGradGradGradGrad
 Berny optimization.
 Internal  Forces:  Max     0.000364807 RMS     0.000091002
 Search for a local minimum.
 Step number   1 out of a maximum of    2
 All quantities printed in internal units (Hartrees-Bohrs-Radians)
 Second derivative matrix not updated -- analytic derivatives used.
 ITU=  0
     Eigenvalues ---   -0.00065   0.00089   0.02552   0.02964   0.05543
     Eigenvalues ---    0.05575   0.08042   0.09787   0.10152   0.11325
     Eigenvalues ---    0.12570   0.12797   0.14844   0.18327   0.21177
     Eigenvalues ---    0.24654   0.25871   0.32389   0.32546   0.32563
     Eigenvalues ---    0.34465   0.34882   0.35428   0.35718   0.39678
     Eigenvalues ---    0.43359   0.69773
 Eigenvalue     1 is  -6.46D-04 should be greater than     0.000000 Eigenvector:
                          D6        D5        D4        D1        D7
   1                   -0.42073  -0.42073  -0.41707   0.37361   0.30581
                          D9        D8        D2        D3        D11
   1                    0.26250   0.26250  -0.20625  -0.18568  -0.08771
 Angle between quadratic step and forces=  28.25 degrees.
 Linear search not attempted -- first point.
 Iteration  1 RMS(Cart)=  0.00029461 RMS(Int)=  0.00000009
 Iteration  2 RMS(Cart)=  0.00000008 RMS(Int)=  0.00000005
 ClnCor:  largest displacement from symmetrization is 5.35D-10 for atom    10.
 Variable       Old X    -DE/DX   Delta X   Delta X   Delta X     New X
                                 (Linear)    (Quad)   (Total)
    R1        2.70945  -0.00036   0.00000  -0.00112  -0.00112   2.70833
    R2        2.55185   0.00012   0.00000   0.00025   0.00025   2.55210
    R3        2.73606  -0.00001   0.00000  -0.00041  -0.00041   2.73565
    R4        2.71314  -0.00012   0.00000  -0.00003  -0.00003   2.71310
    R5        2.06540   0.00005   0.00000   0.00020   0.00020   2.06561
    R6        2.06540   0.00005   0.00000   0.00020   0.00020   2.06561
    R7        2.38275   0.00011   0.00000   0.00022   0.00022   2.38297
    R8        2.80478  -0.00004   0.00000  -0.00011  -0.00011   2.80466
    R9        2.05791   0.00007   0.00000   0.00020   0.00020   2.05811
   R10        2.05791   0.00007   0.00000   0.00020   0.00020   2.05811
   R11        2.05012   0.00007   0.00000   0.00020   0.00020   2.05031
    A1        1.83088  -0.00010   0.00000  -0.00015  -0.00015   1.83072
    A2        1.83184   0.00005   0.00000   0.00016   0.00016   1.83201
    A3        1.86286   0.00016   0.00000   0.00045   0.00045   1.86332
    A4        1.89424   0.00000   0.00000   0.00031   0.00031   1.89455
    A5        1.89424   0.00000   0.00000   0.00031   0.00031   1.89455
    A6        1.94389  -0.00007   0.00000  -0.00031  -0.00031   1.94358
    A7        1.94389  -0.00007   0.00000  -0.00031  -0.00031   1.94358
    A8        1.92247  -0.00001   0.00000  -0.00040  -0.00040   1.92207
    A9        1.85076  -0.00029   0.00000  -0.00084  -0.00084   1.84992
   A10        2.04844   0.00017   0.00000   0.00038   0.00038   2.04882
   A11        1.99776  -0.00008   0.00000  -0.00019  -0.00019   1.99756
   A12        2.23699  -0.00009   0.00000  -0.00019  -0.00018   2.23681
   A13        1.92165  -0.00001   0.00000  -0.00004  -0.00004   1.92161
   A14        1.92165  -0.00001   0.00000  -0.00004  -0.00004   1.92161
   A15        1.90248  -0.00001   0.00000   0.00002   0.00002   1.90250
   A16        1.88562   0.00000   0.00000  -0.00010  -0.00010   1.88551
   A17        1.91623   0.00001   0.00000   0.00008   0.00008   1.91631
   A18        1.91623   0.00001   0.00000   0.00008   0.00008   1.91631
    D1        0.00000   0.00000   0.00000   0.00000   0.00000   0.00000
    D2        0.00000   0.00000   0.00000   0.00000   0.00000   0.00000
    D3        3.14159   0.00000   0.00000   0.00000   0.00000   3.14159
    D4        0.00000   0.00000   0.00000   0.00000   0.00000   0.00000
    D5        2.09696   0.00001   0.00000   0.00006   0.00006   2.09702
    D6       -2.09696  -0.00001   0.00000  -0.00006  -0.00006  -2.09702
    D7        0.00000   0.00000   0.00000   0.00000   0.00000   0.00000
    D8       -2.06473  -0.00006   0.00000  -0.00048  -0.00048  -2.06522
    D9        2.06473   0.00006   0.00000   0.00048   0.00048   2.06522
   D10        0.00000   0.00000   0.00000   0.00000   0.00000   0.00000
   D11        3.14159   0.00000   0.00000   0.00000   0.00000   3.14159
   D12        1.03862   0.00000   0.00000  -0.00009  -0.00009   1.03854
   D13       -1.03862   0.00000   0.00000   0.00009   0.00009  -1.03854
   D14        3.14159   0.00000   0.00000   0.00000   0.00000   3.14159
   D15       -2.10297   0.00000   0.00000  -0.00009  -0.00009  -2.10305
   D16        2.10297   0.00000   0.00000   0.00009   0.00009   2.10305
   D17        0.00000   0.00000   0.00000   0.00000   0.00000   0.00000
         Item               Value     Threshold  Converged?
 Maximum Force            0.000365     0.000450     YES
 RMS     Force            0.000091     0.000300     YES
 Maximum Displacement     0.000867     0.001800     YES
 RMS     Displacement     0.000295     0.001200     YES
 Predicted change in Energy=-5.446265D-07
 Optimization completed.
    -- Stationary point found.
                           ----------------------------
                           !   Optimized Parameters   !
                           ! (Angstroms and Degrees)  !
 --------------------------                            --------------------------
 ! Name  Definition              Value          Derivative Info.                !
 --------------------------------------------------------------------------------
 ! R1    R(1,2)                  1.4338         -DE/DX =   -0.0004              !
 ! R2    R(1,5)                  1.3504         -DE/DX =    0.0001              !
 ! R3    R(2,3)                  1.4479         -DE/DX =    0.0                 !
 ! R4    R(3,4)                  1.4357         -DE/DX =   -0.0001              !
 ! R5    R(3,6)                  1.093          -DE/DX =    0.0001              !
 ! R6    R(3,7)                  1.093          -DE/DX =    0.0001              !
 ! R7    R(4,5)                  1.2609         -DE/DX =    0.0001              !
 ! R8    R(5,8)                  1.4842         -DE/DX =    0.0                 !
 ! R9    R(8,9)                  1.089          -DE/DX =    0.0001              !
 ! R10   R(8,10)                 1.089          -DE/DX =    0.0001              !
 ! R11   R(8,11)                 1.0849         -DE/DX =    0.0001              !
 ! A1    A(2,1,5)              104.9015         -DE/DX =   -0.0001              !
 ! A2    A(1,2,3)              104.9569         -DE/DX =    0.0001              !
 ! A3    A(2,3,4)              106.7341         -DE/DX =    0.0002              !
 ! A4    A(2,3,6)              108.532          -DE/DX =    0.0                 !
 ! A5    A(2,3,7)              108.532          -DE/DX =    0.0                 !
 ! A6    A(4,3,6)              111.3769         -DE/DX =   -0.0001              !
 ! A7    A(4,3,7)              111.3769         -DE/DX =   -0.0001              !
 ! A8    A(6,3,7)              110.1492         -DE/DX =    0.0                 !
 ! A9    A(3,4,5)              106.0407         -DE/DX =   -0.0003              !
 ! A10   A(1,5,4)              117.3668         -DE/DX =    0.0002              !
 ! A11   A(1,5,8)              114.463          -DE/DX =   -0.0001              !
 ! A12   A(4,5,8)              128.1701         -DE/DX =   -0.0001              !
 ! A13   A(5,8,9)              110.1026         -DE/DX =    0.0                 !
 ! A14   A(5,8,10)             110.1026         -DE/DX =    0.0                 !
 ! A15   A(5,8,11)             109.0038         -DE/DX =    0.0                 !
 ! A16   A(9,8,10)             108.0378         -DE/DX =    0.0                 !
 ! A17   A(9,8,11)             109.7918         -DE/DX =    0.0                 !
 ! A18   A(10,8,11)            109.7918         -DE/DX =    0.0                 !
 ! D1    D(5,1,2,3)              0.0            -DE/DX =    0.0                 !
 ! D2    D(2,1,5,4)              0.0            -DE/DX =    0.0                 !
 ! D3    D(2,1,5,8)            180.0            -DE/DX =    0.0                 !
 ! D4    D(1,2,3,4)              0.0            -DE/DX =    0.0                 !
 ! D5    D(1,2,3,6)            120.1472         -DE/DX =    0.0                 !
 ! D6    D(1,2,3,7)           -120.1472         -DE/DX =    0.0                 !
 ! D7    D(2,3,4,5)              0.0            -DE/DX =    0.0                 !
 ! D8    D(6,3,4,5)           -118.3006         -DE/DX =   -0.0001              !
 ! D9    D(7,3,4,5)            118.3006         -DE/DX =    0.0001              !
 ! D10   D(3,4,5,1)              0.0            -DE/DX =    0.0                 !
 ! D11   D(3,4,5,8)            180.0            -DE/DX =    0.0                 !
 ! D12   D(1,5,8,9)             59.5088         -DE/DX =    0.0                 !
 ! D13   D(1,5,8,10)           -59.5088         -DE/DX =    0.0                 !
 ! D14   D(1,5,8,11)           180.0            -DE/DX =    0.0                 !
 ! D15   D(4,5,8,9)           -120.4912         -DE/DX =    0.0                 !
 ! D16   D(4,5,8,10)           120.4912         -DE/DX =    0.0                 !
 ! D17   D(4,5,8,11)             0.0            -DE/DX =    0.0                 !
 --------------------------------------------------------------------------------
 GradGradGradGradGradGradGradGradGradGradGradGradGradGradGradGradGradGrad


 ----------------------------------------------------------------------

 Electric dipole moment (input orientation):
 (Debye = 10**-18 statcoulomb cm , SI units = C m)
                  (au)            (Debye)         (10**-30 SI)
   Tot        0.505817D+00      0.128566D+01      0.428850D+01
   x          0.775753D-01      0.197177D+00      0.657711D+00
   y          0.499833D+00      0.127045D+01      0.423776D+01
   z          0.000000D+00      0.000000D+00      0.000000D+00

 Dipole polarizability, Alpha (input orientation).
 (esu units = cm**3 , SI units = C**2 m**2 J**-1)
 Alpha(0;0):
               (au)            (10**-24 esu)      (10**-40 SI)
   iso        0.510698D+02      0.756776D+01      0.842027D+01
   aniso      0.235477D+02      0.348940D+01      0.388248D+01
   xx         0.526297D+02      0.779892D+01      0.867747D+01
   yx        -0.689565D+01     -0.102183D+01     -0.113694D+01
   yy         0.619283D+02      0.917683D+01      0.102106D+02
   zx         0.000000D+00      0.000000D+00      0.000000D+00
   zy         0.000000D+00      0.000000D+00      0.000000D+00
   zz         0.386512D+02      0.572752D+01      0.637273D+01

 ----------------------------------------------------------------------

 Dipole orientation:
     8         -1.93582317          0.30044417         -0.62133831
     8         -0.54979299          0.08532912         -2.93948176
     6          2.04628590         -0.31758823         -2.17524024
     7          2.07035456         -0.32132374          0.53778581
     6         -0.18660397          0.02896136          1.21672200
     1          2.68090608         -2.12977810         -2.93623866
     1          3.20033310          1.21699638         -2.93623866
     6         -1.20757144          0.18741784          3.82426605
     1         -2.62127993         -1.27839185          4.12062018
     1         -2.11048375          2.01277235          4.12062018
     1          0.33017533         -0.05124396          5.15894197

 Electric dipole moment (dipole orientation):
 (Debye = 10**-18 statcoulomb cm , SI units = C m)
                  (au)            (Debye)         (10**-30 SI)
   Tot        0.505817D+00      0.128566D+01      0.428850D+01
   x          0.000000D+00      0.000000D+00      0.000000D+00
   y          0.000000D+00      0.000000D+00      0.000000D+00
   z          0.505817D+00      0.128566D+01      0.428850D+01

 Dipole polarizability, Alpha (dipole orientation).
 (esu units = cm**3 , SI units = C**2 m**2 J**-1)
 Alpha(0;0):
               (au)            (10**-24 esu)      (10**-40 SI)
   iso        0.510698D+02      0.756776D+01      0.842027D+01
   aniso      0.235477D+02      0.348940D+01      0.388248D+01
   xx         0.545555D+02      0.808428D+01      0.899498D+01
   yx        -0.246837D+01     -0.365775D+00     -0.406980D+00
   yy         0.390343D+02      0.578429D+01      0.643589D+01
   zx        -0.788606D+01     -0.116859D+01     -0.130024D+01
   zy         0.122393D+01      0.181368D+00      0.201799D+00
   zz         0.596195D+02      0.883470D+01      0.982993D+01

 ----------------------------------------------------------------------
 1\1\GINC-R03C23\Freq\RwB97XD\Aug-CC-pVTZ\C3H5N1O2\LFRANZON\28-Apr-2022
 \0\\# WB97XD aug-cc-pVTZ Freq=(HinderedRotor) MaxDisk=32GB\\Ring2-Roto
 r\\0,1\O,-1.07482,-0.16592,0.\O,-0.5295,-1.49195,0.\C,0.90631,-1.30553
 ,0.\N,1.13923,0.11118,0.\C,0.,0.65157,0.\H,1.31781,-1.77692,0.89612\H,
 1.31781,-1.77692,-0.89612\C,-0.32865,2.09895,0.\H,-0.91755,2.34905,0.8
 8123\H,-0.91755,2.34905,-0.88123\H,0.59341,2.67058,0.\\Version=ES64L-G
 16RevB.01\State=1-A'\HF=-322.4395982\RMSD=8.106e-09\RMSF=1.311e-04\Zer
 oPoint=0.0845839\Thermal=0.0896382\Dipole=0.0775753,0.4998334,0.\Dipol
 eDeriv=-0.7748822,-0.1543134,0.,-0.2494135,-0.3853998,0.,0.,0.,-0.1000
 925,-0.4984043,0.0926692,0.,-0.1230931,-0.2591762,0.,0.,0.,-0.1838357,
 0.7018852,-0.21841,0.,-0.0644889,0.5723661,0.,0.,0.,0.4990352,-0.78427
 58,0.1695027,0.,0.1837498,-0.7444152,0.,0.,0.,-0.3749935,1.2396971,0.0
 124502,0.,0.032902,0.9008964,0.,0.,0.,0.1396896,0.0028035,0.0363172,-0
 .0399637,0.0847317,-0.0284457,0.0340567,-0.0830606,0.1079607,-0.071553
 ,0.0028035,0.0363172,0.0399637,0.0847317,-0.0284457,-0.0340567,0.08306
 06,-0.1079607,-0.071553,0.0080456,0.0456647,0.,0.0172634,-0.1076604,0.
 ,0.,0.,0.0765946,0.0551185,0.0220187,0.06157,0.0211059,0.0302304,0.006
 9856,0.0742112,-0.0338054,-0.0036122,0.0551185,0.0220187,-0.06157,0.02
 11059,0.0302304,-0.0069856,-0.0742112,0.0338054,-0.0036122,-0.0079094,
 -0.0642353,0.,-0.0085949,0.0198195,0.,0.,0.,0.0939327\Polar=52.6297491
 ,-6.8956454,61.928309,0.,0.,38.6512299\Quadrupole=-3.2423891,3.0934506
 ,0.1489384,-3.8000802,0.,0.\PG=CS [SG(C3H1N1O2),X(H4)]\NImag=1\\0.4468
 6169,0.02189357,0.38542703,0.,0.,0.03242927,-0.08643053,0.09902625,0.,
 0.32399563,-0.00687370,-0.19529048,0.,0.00306750,0.37282987,0.,0.,-0.0
 0014081,0.,0.,0.02862920,-0.05178764,0.02247544,0.,-0.14015346,0.00921
 107,0.,0.41965135,0.02321211,-0.01508616,0.,-0.02460451,-0.09273024,0.
 ,-0.12406480,0.55743403,0.,0.,-0.01743140,0.,0.,-0.05227184,0.,0.,0.61
 021511,-0.10577145,-0.03602777,0.,-0.02900584,-0.01865658,0.,-0.081746
 35,0.01801437,0.,0.69317980,-0.00685197,0.00440520,0.,-0.05229672,-0.0
 1793114,0.,-0.02533619,-0.20379729,0.,-0.18569742,0.49365252,0.,0.,0.0
 4097503,0.,0.,-0.00108856,0.,0.,-0.08559250,0.,0.,0.09937005,-0.206725
 26,-0.08537867,0.,-0.01133969,-0.00438251,0.,0.01552164,0.03566503,0.,
 -0.48661554,0.23276219,0.,0.79210520,-0.03852671,-0.14198263,0.,-0.013
 85621,-0.08156615,0.,0.03878593,-0.06377550,0.,0.18547867,-0.20980653,
 0.,-0.20558862,0.76482077,0.,0.,-0.05729655,0.,0.,0.00036950,0.,0.,0.0
 0905808,0.,0.,-0.07133190,0.,0.,0.19644136,-0.00248974,0.00384434,-0.0
 0499914,-0.02793304,0.01175024,-0.02108556,-0.07726258,0.03560455,-0.0
 7131532,0.00789154,-0.00123048,0.00596451,-0.00391965,-0.00348369,0.00
 126305,0.09537410,0.00241282,-0.00080321,-0.00082940,-0.00394079,0.007
 50316,-0.00084101,0.03908973,-0.09224644,0.08252437,0.01393505,-0.0242
 8726,0.02674986,-0.00607888,-0.00394984,0.00288147,-0.04314844,0.10587
 821,0.00108805,-0.00192465,-0.00140763,-0.00422018,-0.00288504,0.01001
 486,-0.07404969,0.08868659,-0.23808885,0.00114408,0.00247629,0.0077558
 6,0.00260926,-0.00079452,0.00039434,0.08215512,-0.09694967,0.24362649,
 -0.00248974,0.00384434,0.00499914,-0.02793304,0.01175024,0.02108556,-0
 .07726258,0.03560455,0.07131532,0.00789154,-0.00123048,-0.00596451,-0.
 00391965,-0.00348369,-0.00126305,0.00767454,-0.00332841,-0.00867898,0.
 09537410,0.00241282,-0.00080321,0.00082940,-0.00394079,0.00750316,0.00
 084101,0.03908973,-0.09224644,-0.08252437,0.01393505,-0.02428726,-0.02
 674986,-0.00607888,-0.00394984,-0.00288147,-0.00332841,0.00849307,0.01
 135291,-0.04314844,0.10587821,-0.00108805,0.00192465,-0.00140763,0.004
 22018,0.00288504,0.01001486,0.07404969,-0.08868659,-0.23808885,-0.0011
 4408,-0.00247629,0.00775586,-0.00260926,0.00079452,0.00039434,0.008678
 98,-0.01135291,-0.02201343,-0.08215512,0.09694967,0.24362649,0.0094779
 7,-0.02891707,0.,-0.00191615,-0.00747817,0.,-0.00684700,0.00036054,0.,
 -0.00706753,0.03585607,0.,-0.08905352,0.02915927,0.,0.00065726,0.00093
 038,-0.00006125,0.00065726,0.00093038,0.00006125,0.59692983,-0.0012340
 2,-0.03252224,0.,-0.00313913,0.00240477,0.,-0.00014533,0.00281686,0.,0
 .00915820,-0.01366147,0.,0.03231287,-0.22877976,0.,0.00023552,-0.00017
 860,0.00006801,0.00023552,-0.00017860,-0.00006800,0.02977636,0.5189717
 9,0.,0.,0.00322227,0.,0.,0.00324789,0.,0.,0.01343273,0.,0.,0.00233948,
 0.,0.,-0.07915643,-0.00067995,-0.00235688,-0.00025218,0.00067995,0.002
 35688,-0.00025218,0.,0.,0.55376833,-0.00005378,-0.00116936,0.00010683,
 0.00012400,0.00009522,-0.00021871,-0.00017637,0.00030016,-0.00089032,0
 .00053597,0.00167885,0.00060213,-0.00681146,0.00305297,0.00465327,0.00
 008437,0.00023449,0.00002686,-0.00005478,-0.00010663,0.00001139,-0.124
 41686,0.03133923,0.12080936,0.13219959,-0.00016345,0.00089088,0.000380
 55,-0.00015881,-0.00032896,0.00085215,0.00107322,-0.00011138,0.0024471
 6,-0.00014826,-0.00384633,0.00000680,0.01989649,-0.00677060,-0.0304846
 0,-0.00028513,-0.00068039,-0.00006638,-0.00007279,0.00020251,-0.000064
 14,0.03104365,-0.06200316,-0.04982006,-0.03828853,0.06655041,0.0000938
 6,0.00005806,0.00018959,-0.00012634,-0.00034199,0.00017991,-0.00004785
 ,0.00011733,-0.00047586,-0.00086393,0.00088087,0.00005850,-0.00106573,
 -0.00016789,0.00188399,-0.00005587,0.00008080,-0.00001663,-0.00005288,
 -0.00004923,-0.00001884,0.12059291,-0.05075039,-0.22476094,-0.13157349
 ,0.05505908,0.24166482,-0.00005378,-0.00116936,-0.00010683,0.00012400,
 0.00009522,0.00021871,-0.00017637,0.00030016,0.00089032,0.00053597,0.0
 0167885,-0.00060213,-0.00681146,0.00305297,-0.00465327,-0.00005478,-0.
 00010663,-0.00001139,0.00008437,0.00023449,-0.00002686,-0.12441686,0.0
 3133923,-0.12080936,0.01049183,-0.00513553,0.01498285,0.13219959,-0.00
 016345,0.00089088,-0.00038055,-0.00015881,-0.00032896,-0.00085215,0.00
 107322,-0.00011138,-0.00244716,-0.00014826,-0.00384633,-0.00000681,0.0
 1989649,-0.00677060,0.03048460,-0.00007279,0.00020251,0.00006414,-0.00
 028513,-0.00068039,0.00006638,0.03104365,-0.06200315,0.04982006,-0.005
 13553,0.00144055,-0.00616605,-0.03828853,0.06655041,-0.00009386,-0.000
 05806,0.00018959,0.00012634,0.00034199,0.00017991,0.00004785,-0.000117
 33,-0.00047586,0.00086393,-0.00088088,0.00005850,0.00106573,0.00016789
 ,0.00188399,0.00005288,0.00004923,-0.00001884,0.00005587,-0.00008080,-
 0.00001663,-0.12059291,0.05075039,-0.22476094,-0.01498285,0.00616605,-
 0.02023578,0.13157349,-0.05505908,0.24166482,-0.00053772,0.00157828,0.
 ,0.00046812,0.00142147,0.,0.00023934,-0.00039215,0.,0.00017188,0.00066
 730,0.,0.00756940,0.00540913,0.,-0.00002200,0.00000066,-0.00000189,-0.
 00002200,0.00000066,0.00000189,-0.25400440,-0.12987846,0.,-0.01192251,
 -0.00776086,-0.00188352,-0.01192251,-0.00776086,0.00188352,0.26998240,
 0.00388198,-0.00512605,0.,0.00000200,-0.00206503,0.,-0.00125202,-0.000
 14606,0.,0.00015695,0.00340588,0.,-0.03302551,-0.01746932,0.,0.0001142
 8,0.00006879,-0.00002767,0.00011428,0.00006879,0.00002767,-0.12270504,
 -0.12486643,0.,0.00799914,0.00465647,0.00127939,0.00799914,0.00465647,
 -0.00127939,0.13671481,0.13681647,0.,0.,0.00067828,0.,0.,0.00086507,0.
 ,0.,-0.00028074,0.,0.,-0.00030032,0.,0.,-0.00264073,0.00002130,0.00004
 414,0.00000601,-0.00002130,-0.00004414,0.00000601,0.,0.,-0.04682802,0.
 02145554,0.01552340,0.00153124,-0.02145554,-0.01552340,0.00153124,0.,0
 .,0.04543196\\0.00008742,0.00032229,0.,0.00006357,-0.00031512,0.,0.000
 31997,-0.00020190,0.,-0.00038472,-0.00000784,0.,0.00003602,0.00015736,
 0.,-0.00006595,-0.00000103,-0.00003643,-0.00006595,-0.00000103,0.00003
 643,-0.00002795,0.00008633,0.,0.00004916,-0.00000394,-0.00005264,0.000
 04916,-0.00000394,0.00005264,-0.00006073,-0.00003120,0.\\\@


 THE WISE MAN HAS THE POWER TO REASON AWAY
 WHAT A FOOL BELIEVES.
                     - DOOBIE BROTHERS
 Job cpu time:       0 days  6 hours 20 minutes 50.6 seconds.
 Elapsed time:       0 days  0 hours 24 minutes 32.7 seconds.
 File lengths (MBytes):  RWF=    118 Int=      0 D2E=      0 Chk=     11 Scr=      1
 Normal termination of Gaussian 16 at Thu Apr 28 13:08:11 2022.
