# Supplementary material for: An Experimental and Master Equation Investigation of Kinetics of the CH2OO + RCN Reactions (R = H, CH3, C2H5) and Their Atmospheric Relevance
Source: J Phys Chem A. 2023 Jan 5;127(2):477–88. doi: 10.1021/acs.jpca.2c07073 (PMC9869398; doi:10.1021/acs.jpca.2c07073)
Supplement: Supplementary file 2 — jp2c07073_si_002.zip [file jp2c07073_si_002.zip › wb97XD/HinderedRotor/Ring3-Rotor.log]

 Entering Gaussian System, Link 0=/appl/soft/chem/gaussian/G16RevB.01/g16/g16
 Initial command:
 /appl/soft/chem/gaussian/G16RevB.01/g16/l1.exe "/scratch/kurten/scratch_lauri/Cyan/HRotor/11591757.GAUSS_SCRDIR/Gau-110967.inp" -scrdir="/scratch/kurten/scratch_lauri/Cyan/HRotor/11591757.GAUSS_SCRDIR/"
 Entering Link 1 = /appl/soft/chem/gaussian/G16RevB.01/g16/l1.exe PID=    110980.
  
 Copyright (c) 1988-2017, Gaussian, Inc.  All Rights Reserved.
  
 This is part of the Gaussian(R) 16 program.  It is based on
 the Gaussian(R) 09 system (copyright 2009, Gaussian, Inc.),
 the Gaussian(R) 03 system (copyright 2003, Gaussian, Inc.),
 the Gaussian(R) 98 system (copyright 1998, Gaussian, Inc.),
 the Gaussian(R) 94 system (copyright 1995, Gaussian, Inc.),
 the Gaussian 92(TM) system (copyright 1992, Gaussian, Inc.),
 the Gaussian 90(TM) system (copyright 1990, Gaussian, Inc.),
 the Gaussian 88(TM) system (copyright 1988, Gaussian, Inc.),
 the Gaussian 86(TM) system (copyright 1986, Carnegie Mellon
 University), and the Gaussian 82(TM) system (copyright 1983,
 Carnegie Mellon University). Gaussian is a federally registered
 trademark of Gaussian, Inc.
  
 This software contains proprietary and confidential information,
 including trade secrets, belonging to Gaussian, Inc.
  
 This software is provided under written license and may be
 used, copied, transmitted, or stored only in accord with that
 written license.
  
 The following legend is applicable only to US Government
 contracts under FAR:
  
                    RESTRICTED RIGHTS LEGEND
  
 Use, reproduction and disclosure by the US Government is
 subject to restrictions as set forth in subparagraphs (a)
 and (c) of the Commercial Computer Software - Restricted
 Rights clause in FAR 52.227-19.
  
 Gaussian, Inc.
 340 Quinnipiac St., Bldg. 40, Wallingford CT 06492
  
  
 ---------------------------------------------------------------
 Warning -- This program may not be used in any manner that
 competes with the business of Gaussian, Inc. or will provide
 assistance to any competitor of Gaussian, Inc.  The licensee
 of this program is prohibited from giving any competitor of
 Gaussian, Inc. access to this program.  By using this program,
 the user acknowledges that Gaussian, Inc. is engaged in the
 business of creating and licensing software in the field of
 computational chemistry and represents and warrants to the
 licensee that it is not a competitor of Gaussian, Inc. and that
 it will not use this program in any manner prohibited above.
 ---------------------------------------------------------------
  

 Cite this work as:
 Gaussian 16, Revision B.01,
 M. J. Frisch, G. W. Trucks, H. B. Schlegel, G. E. Scuseria, 
 M. A. Robb, J. R. Cheeseman, G. Scalmani, V. Barone, 
 G. A. Petersson, H. Nakatsuji, X. Li, M. Caricato, A. V. Marenich, 
 J. Bloino, B. G. Janesko, R. Gomperts, B. Mennucci, H. P. Hratchian, 
 J. V. Ortiz, A. F. Izmaylov, J. L. Sonnenberg, D. Williams-Young, 
 F. Ding, F. Lipparini, F. Egidi, J. Goings, B. Peng, A. Petrone, 
 T. Henderson, D. Ranasinghe, V. G. Zakrzewski, J. Gao, N. Rega, 
 G. Zheng, W. Liang, M. Hada, M. Ehara, K. Toyota, R. Fukuda, 
 J. Hasegawa, M. Ishida, T. Nakajima, Y. Honda, O. Kitao, H. Nakai, 
 T. Vreven, K. Throssell, J. A. Montgomery, Jr., J. E. Peralta, 
 F. Ogliaro, M. J. Bearpark, J. J. Heyd, E. N. Brothers, K. N. Kudin, 
 V. N. Staroverov, T. A. Keith, R. Kobayashi, J. Normand, 
 K. Raghavachari, A. P. Rendell, J. C. Burant, S. S. Iyengar, 
 J. Tomasi, M. Cossi, J. M. Millam, M. Klene, C. Adamo, R. Cammi, 
 J. W. Ochterski, R. L. Martin, K. Morokuma, O. Farkas, 
 J. B. Foresman, and D. J. Fox, Gaussian, Inc., Wallingford CT, 2016.
 
 ******************************************
 Gaussian 16:  ES64L-G16RevB.01 20-Dec-2017
                 2-May-2022 
 ******************************************
 %mem=12GB
 %NprocShared=16
 Will use up to   16 processors via shared memory.
 %chk=Ring3-Rotor
 ------------------------------------------------------
 # WB97XD aug-cc-pVTZ Freq=(HinderedRotor) MaxDisk=32GB
 ------------------------------------------------------
 1/10=4,18=20,30=1,38=1/1,3;
 2/12=2,17=6,18=5,40=1/2;
 3/5=16,6=1,7=10,11=2,25=1,30=1,71=2,74=-58,140=1/1,2,3;
 4//1;
 5/5=2,38=5,98=1/2;
 8/6=4,10=90,11=11/1;
 11/6=1,8=1,9=11,15=111,16=1/1,2,10;
 10/6=1/2;
 6/7=2,8=2,9=2,10=2,28=1/1;
 7/8=2001,10=1,25=1/1,2,3,16;
 1/10=4,18=20,30=1/3;
 99//99;
 -----------
 Ring3-Rotor
 -----------
 Symbolic Z-matrix:
 Charge =  0 Multiplicity = 1
 O                    -1.12045  -0.15038  -0.02806 
 O                    -0.51888  -1.49935  -0.00235 
 C                     0.8502   -1.24615  -0.36189 
 N                     1.11606   0.14449  -0.06474 
 C                    -0.03755   0.6681    0.06281 
 H                     1.45402  -1.91884   0.24073 
 H                     1.00826  -1.43028  -1.42709 
 C                    -0.37439   2.09898   0.2948 
 H                    -1.03683   2.4278   -0.50541 
 H                     0.55513   2.65452   0.21219 
 C                    -1.03768   2.32187   1.65254 
 H                    -1.96874   1.76733   1.72543 
 H                    -0.38235   1.99924   2.45768 
 H                    -1.25479   3.37746   1.79178 
 

 GradGradGradGradGradGradGradGradGradGradGradGradGradGradGradGradGradGrad
 Berny optimization.
 Initialization pass.
                           ----------------------------
                           !    Initial Parameters    !
                           ! (Angstroms and Degrees)  !
 --------------------------                            --------------------------
 ! Name  Definition              Value          Derivative Info.                !
 --------------------------------------------------------------------------------
 ! R1    R(1,2)                  1.4773         calculate D2E/DX2 analytically  !
 ! R2    R(1,5)                  1.3604         calculate D2E/DX2 analytically  !
 ! R3    R(2,3)                  1.438          calculate D2E/DX2 analytically  !
 ! R4    R(3,4)                  1.4467         calculate D2E/DX2 analytically  !
 ! R5    R(3,6)                  1.0864         calculate D2E/DX2 analytically  !
 ! R6    R(3,7)                  1.0925         calculate D2E/DX2 analytically  !
 ! R7    R(4,5)                  1.2733         calculate D2E/DX2 analytically  !
 ! R8    R(5,8)                  1.4882         calculate D2E/DX2 analytically  !
 ! R9    R(8,9)                  1.0896         calculate D2E/DX2 analytically  !
 ! R10   R(8,10)                 1.086          calculate D2E/DX2 analytically  !
 ! R11   R(8,11)                 1.5274         calculate D2E/DX2 analytically  !
 ! R12   R(11,12)                1.0861         calculate D2E/DX2 analytically  !
 ! R13   R(11,13)                1.0871         calculate D2E/DX2 analytically  !
 ! R14   R(11,14)                1.0867         calculate D2E/DX2 analytically  !
 ! A1    A(2,1,5)              102.9483         calculate D2E/DX2 analytically  !
 ! A2    A(1,2,3)              102.8598         calculate D2E/DX2 analytically  !
 ! A3    A(2,3,4)              107.0302         calculate D2E/DX2 analytically  !
 ! A4    A(2,3,6)              106.3469         calculate D2E/DX2 analytically  !
 ! A5    A(2,3,7)              110.6012         calculate D2E/DX2 analytically  !
 ! A6    A(4,3,6)              112.2796         calculate D2E/DX2 analytically  !
 ! A7    A(4,3,7)              109.6147         calculate D2E/DX2 analytically  !
 ! A8    A(6,3,7)              110.8591         calculate D2E/DX2 analytically  !
 ! A9    A(3,4,5)              104.4403         calculate D2E/DX2 analytically  !
 ! A10   A(1,5,4)              117.8451         calculate D2E/DX2 analytically  !
 ! A11   A(1,5,8)              114.1231         calculate D2E/DX2 analytically  !
 ! A12   A(4,5,8)              128.0301         calculate D2E/DX2 analytically  !
 ! A13   A(5,8,9)              108.2568         calculate D2E/DX2 analytically  !
 ! A14   A(5,8,10)             106.6339         calculate D2E/DX2 analytically  !
 ! A15   A(5,8,11)             112.1581         calculate D2E/DX2 analytically  !
 ! A16   A(9,8,10)             108.0653         calculate D2E/DX2 analytically  !
 ! A17   A(9,8,11)             110.1668         calculate D2E/DX2 analytically  !
 ! A18   A(10,8,11)            111.3857         calculate D2E/DX2 analytically  !
 ! A19   A(8,11,12)            110.9407         calculate D2E/DX2 analytically  !
 ! A20   A(8,11,13)            110.6865         calculate D2E/DX2 analytically  !
 ! A21   A(8,11,14)            110.0241         calculate D2E/DX2 analytically  !
 ! A22   A(12,11,13)           108.3927         calculate D2E/DX2 analytically  !
 ! A23   A(12,11,14)           108.4268         calculate D2E/DX2 analytically  !
 ! A24   A(13,11,14)           108.2907         calculate D2E/DX2 analytically  !
 ! D1    D(5,1,2,3)            -19.259          calculate D2E/DX2 analytically  !
 ! D2    D(2,1,5,4)             10.4712         calculate D2E/DX2 analytically  !
 ! D3    D(2,1,5,8)           -169.9741         calculate D2E/DX2 analytically  !
 ! D4    D(1,2,3,4)             21.9546         calculate D2E/DX2 analytically  !
 ! D5    D(1,2,3,6)            142.1573         calculate D2E/DX2 analytically  !
 ! D6    D(1,2,3,7)            -97.4            calculate D2E/DX2 analytically  !
 ! D7    D(2,3,4,5)            -16.3985         calculate D2E/DX2 analytically  !
 ! D8    D(6,3,4,5)           -132.7327         calculate D2E/DX2 analytically  !
 ! D9    D(7,3,4,5)            103.5901         calculate D2E/DX2 analytically  !
 ! D10   D(3,4,5,1)              3.3746         calculate D2E/DX2 analytically  !
 ! D11   D(3,4,5,8)           -176.1094         calculate D2E/DX2 analytically  !
 ! D12   D(1,5,8,9)            -56.4149         calculate D2E/DX2 analytically  !
 ! D13   D(1,5,8,10)          -172.4776         calculate D2E/DX2 analytically  !
 ! D14   D(1,5,8,11)            65.3422         calculate D2E/DX2 analytically  !
 ! D15   D(4,5,8,9)            123.0852         calculate D2E/DX2 analytically  !
 ! D16   D(4,5,8,10)             7.0225         calculate D2E/DX2 analytically  !
 ! D17   D(4,5,8,11)          -115.1577         calculate D2E/DX2 analytically  !
 ! D18   D(5,8,11,12)          -60.8592         calculate D2E/DX2 analytically  !
 ! D19   D(5,8,11,13)           59.5136         calculate D2E/DX2 analytically  !
 ! D20   D(5,8,11,14)          179.1614         calculate D2E/DX2 analytically  !
 ! D21   D(9,8,11,12)           59.7993         calculate D2E/DX2 analytically  !
 ! D22   D(9,8,11,13)         -179.828          calculate D2E/DX2 analytically  !
 ! D23   D(9,8,11,14)          -60.1802         calculate D2E/DX2 analytically  !
 ! D24   D(10,8,11,12)         179.7072         calculate D2E/DX2 analytically  !
 ! D25   D(10,8,11,13)         -59.92           calculate D2E/DX2 analytically  !
 ! D26   D(10,8,11,14)          59.7277         calculate D2E/DX2 analytically  !
 --------------------------------------------------------------------------------
 Trust Radius=3.00D-01 FncErr=1.00D-07 GrdErr=1.00D-07 EigMax=2.50D+02 EigMin=1.00D-04
 Number of steps in this run=      2 maximum allowed number of steps=      2.
 GradGradGradGradGradGradGradGradGradGradGradGradGradGradGradGradGradGrad

                          Input orientation:                          
 ---------------------------------------------------------------------
 Center     Atomic      Atomic             Coordinates (Angstroms)
 Number     Number       Type             X           Y           Z
 ---------------------------------------------------------------------
      1          8           0       -1.120447   -0.150377   -0.028060
      2          8           0       -0.518878   -1.499355   -0.002348
      3          6           0        0.850198   -1.246153   -0.361893
      4          7           0        1.116060    0.144490   -0.064742
      5          6           0       -0.037548    0.668095    0.062806
      6          1           0        1.454020   -1.918836    0.240728
      7          1           0        1.008258   -1.430277   -1.427086
      8          6           0       -0.374388    2.098976    0.294803
      9          1           0       -1.036832    2.427804   -0.505412
     10          1           0        0.555134    2.654522    0.212186
     11          6           0       -1.037681    2.321865    1.652542
     12          1           0       -1.968744    1.767330    1.725435
     13          1           0       -0.382347    1.999237    2.457679
     14          1           0       -1.254793    3.377462    1.791782
 ---------------------------------------------------------------------
                    Distance matrix (angstroms):
                    1          2          3          4          5
     1  O    0.000000
     2  O    1.477257   0.000000
     3  C    2.279388   1.437968   0.000000
     4  N    2.256160   2.319298   1.446675   0.000000
     5  C    1.360449   2.221207   2.152395   1.273280   0.000000
     6  H    3.134897   2.031595   1.086396   2.113017   2.991428
     7  H    2.850755   2.089687   1.092484   2.085065   2.777887
     8  C    2.391743   3.613470   3.622257   2.484095   1.488188
     9  H    2.623332   3.992985   4.132728   3.169015   2.101908
    10  H    3.276087   4.295838   3.953719   2.586810   2.078336
    11  C    2.990528   4.196372   4.511406   3.511215   2.502495
    12  H    2.733487   3.969707   4.624332   3.918464   2.775278
    13  H    3.368164   4.279079   4.472326   3.471011   2.761565
    14  H    3.971841   5.248221   5.517891   4.418115   3.436818
                    6          7          8          9         10
     6  H    0.000000
     7  H    1.794156   0.000000
     8  C    4.414614   4.163201   0.000000
     9  H    5.065012   4.462810   1.089634   0.000000
    10  H    4.660946   4.424717   1.086033   1.760882   0.000000
    11  C    5.117161   5.267689   1.527446   2.160552   2.173096
    12  H    5.244758   5.387543   2.167641   2.506264   3.073596
    13  H    4.861935   5.365328   2.165189   3.064625   2.520021
    14  H    6.147700   6.212638   2.156522   2.495287   2.508706
                   11         12         13         14
    11  C    0.000000
    12  H    1.086141   0.000000
    13  H    1.087105   1.762560   0.000000
    14  H    1.086651   1.762570   1.761841   0.000000
 Stoichiometry    C4H7NO2
 Framework group  C1[X(C4H7NO2)]
 Deg. of freedom    36
 Full point group                 C1      NOp   1
 Largest Abelian subgroup         C1      NOp   1
 Largest concise Abelian subgroup C1      NOp   1
                         Standard orientation:                         
 ---------------------------------------------------------------------
 Center     Atomic      Atomic             Coordinates (Angstroms)
 Number     Number       Type             X           Y           Z
 ---------------------------------------------------------------------
      1          8           0        0.287892   -0.975379   -0.409892
      2          8           0        1.654285   -0.943120    0.150661
      3          6           0        1.955117    0.462724    0.179879
      4          7           0        0.691300    1.166698    0.172366
      5          6           0       -0.155987    0.294083   -0.204317
      6          1           0        2.517744    0.636109    1.092921
      7          1           0        2.539634    0.749068   -0.697542
      8          6           0       -1.608593    0.480760   -0.468496
      9          1           0       -1.812996    0.164511   -1.490997
     10          1           0       -1.802367    1.547215   -0.400712
     11          6           0       -2.477938   -0.306590    0.509978
     12          1           0       -2.282093   -1.372119    0.432561
     13          1           0       -2.282855    0.004573    1.533168
     14          1           0       -3.529180   -0.134107    0.295619
 ---------------------------------------------------------------------
 Rotational constants (GHZ):           6.4727649           1.9313378           1.6507736
 Standard basis: Aug-CC-pVTZ (5D, 7F)
 There are   560 symmetry adapted cartesian basis functions of A   symmetry.
 There are   483 symmetry adapted basis functions of A   symmetry.
   483 basis functions,   693 primitive gaussians,   560 cartesian basis functions
    27 alpha electrons       27 beta electrons
       nuclear repulsion energy       313.0674072797 Hartrees.
 NAtoms=   14 NActive=   14 NUniq=   14 SFac= 1.00D+00 NAtFMM=   60 NAOKFM=F Big=F
 Integral buffers will be    131072 words long.
 Raffenetti 2 integral format.
 Two-electron integral symmetry is turned on.
 Nuclear repulsion after empirical dispersion term =      313.0620755033 Hartrees.
 One-electron integrals computed using PRISM.
 NBasis=   483 RedAO= T EigKep=  5.58D-06  NBF=   483
 NBsUse=   483 1.00D-06 EigRej= -1.00D+00 NBFU=   483
 ExpMin= 2.53D-02 ExpMax= 1.53D+04 ExpMxC= 5.22D+02 IAcc=3 IRadAn=         5 AccDes= 0.00D+00
 Harris functional with IExCor= 4639 and IRadAn=       5 diagonalized for initial guess.
 HarFok:  IExCor= 4639 AccDes= 0.00D+00 IRadAn=         5 IDoV= 1 UseB2=F ITyADJ=14
 ICtDFT=  3500011 ScaDFX=  1.000000  1.000000  1.000000  1.000000
 FoFCou: FMM=F IPFlag=           0 FMFlag=      100000 FMFlg1=           0
         NFxFlg=           0 DoJE=T BraDBF=F KetDBF=T FulRan=T
         wScrn=  0.000000 ICntrl=       500 IOpCl=  0 I1Cent=   200000004 NGrid=           0
         NMat0=    1 NMatS0=      1 NMatT0=    0 NMatD0=    1 NMtDS0=    0 NMtDT0=    0
 Petite list used in FoFCou.
 Requested convergence on RMS density matrix=1.00D-08 within 128 cycles.
 Requested convergence on MAX density matrix=1.00D-06.
 Requested convergence on             energy=1.00D-06.
 No special actions if energy rises.
 SCF Done:  E(RwB97XD) =  -361.753507645     A.U. after   15 cycles
            NFock= 15  Conv=0.41D-08     -V/T= 2.0060
 DoSCS=F DFT=T ScalE2(SS,OS)=  1.000000  1.000000
 Range of M.O.s used for correlation:     1   483
 NBasis=   483 NAE=    27 NBE=    27 NFC=     0 NFV=     0
 NROrb=    483 NOA=    27 NOB=    27 NVA=   456 NVB=   456

 **** Warning!!: The largest alpha MO coefficient is  0.81233519D+02

 Symmetrizing basis deriv contribution to polar:
 IMax=3 JMax=2 DiffMx= 0.00D+00
 G2DrvN: will do    15 centers at a time, making    1 passes.
 Calling FoFCou, ICntrl=  3107 FMM=F I1Cent=   0 AccDes= 0.00D+00.
 End of G2Drv F.D. properties file   721 does not exist.
 End of G2Drv F.D. properties file   722 does not exist.
 End of G2Drv F.D. properties file   788 does not exist.
          IDoAtm=11111111111111
          Differentiating once with respect to electric field.
                with respect to dipole field.
          Differentiating once with respect to nuclear coordinates.
 CalDSu exits because no D1Ps are significant.
          There are    45 degrees of freedom in the 1st order CPHF.  IDoFFX=6 NUNeed=     3.
     42 vectors produced by pass  0 Test12= 2.74D-14 2.22D-09 XBig12= 2.95D+01 1.45D+00.
 AX will form    42 AO Fock derivatives at one time.
     42 vectors produced by pass  1 Test12= 2.74D-14 2.22D-09 XBig12= 5.69D+00 4.50D-01.
     42 vectors produced by pass  2 Test12= 2.74D-14 2.22D-09 XBig12= 3.31D-01 6.63D-02.
     42 vectors produced by pass  3 Test12= 2.74D-14 2.22D-09 XBig12= 4.46D-03 9.98D-03.
     42 vectors produced by pass  4 Test12= 2.74D-14 2.22D-09 XBig12= 4.82D-05 9.67D-04.
     42 vectors produced by pass  5 Test12= 2.74D-14 2.22D-09 XBig12= 3.13D-07 6.39D-05.
     41 vectors produced by pass  6 Test12= 2.74D-14 2.22D-09 XBig12= 2.28D-09 7.53D-06.
     15 vectors produced by pass  7 Test12= 2.74D-14 2.22D-09 XBig12= 1.62D-11 4.55D-07.
      3 vectors produced by pass  8 Test12= 2.74D-14 2.22D-09 XBig12= 1.09D-13 3.75D-08.
      2 vectors produced by pass  9 Test12= 2.74D-14 2.22D-09 XBig12= 6.94D-16 3.26D-09.
 InvSVY:  IOpt=1 It=  1 EMax= 6.22D-15
 Solved reduced A of dimension   313 with    45 vectors.
 Isotropic polarizability for W=    0.000000       63.59 Bohr**3.
 End of Minotr F.D. properties file   721 does not exist.
 End of Minotr F.D. properties file   722 does not exist.
 End of Minotr F.D. properties file   788 does not exist.

 **********************************************************************

            Population analysis using the SCF Density.

 **********************************************************************

 Orbital symmetries:
       Occupied  (A) (A) (A) (A) (A) (A) (A) (A) (A) (A) (A) (A)
                 (A) (A) (A) (A) (A) (A) (A) (A) (A) (A) (A) (A)
                 (A) (A) (A)
       Virtual   (A) (A) (A) (A) (A) (A) (A) (A) (A) (A) (A) (A)
                 (A) (A) (A) (A) (A) (A) (A) (A) (A) (A) (A) (A)
                 (A) (A) (A) (A) (A) (A) (A) (A) (A) (A) (A) (A)
                 (A) (A) (A) (A) (A) (A) (A) (A) (A) (A) (A) (A)
                 (A) (A) (A) (A) (A) (A) (A) (A) (A) (A) (A) (A)
                 (A) (A) (A) (A) (A) (A) (A) (A) (A) (A) (A) (A)
                 (A) (A) (A) (A) (A) (A) (A) (A) (A) (A) (A) (A)
                 (A) (A) (A) (A) (A) (A) (A) (A) (A) (A) (A) (A)
                 (A) (A) (A) (A) (A) (A) (A) (A) (A) (A) (A) (A)
                 (A) (A) (A) (A) (A) (A) (A) (A) (A) (A) (A) (A)
                 (A) (A) (A) (A) (A) (A) (A) (A) (A) (A) (A) (A)
                 (A) (A) (A) (A) (A) (A) (A) (A) (A) (A) (A) (A)
                 (A) (A) (A) (A) (A) (A) (A) (A) (A) (A) (A) (A)
                 (A) (A) (A) (A) (A) (A) (A) (A) (A) (A) (A) (A)
                 (A) (A) (A) (A) (A) (A) (A) (A) (A) (A) (A) (A)
                 (A) (A) (A) (A) (A) (A) (A) (A) (A) (A) (A) (A)
                 (A) (A) (A) (A) (A) (A) (A) (A) (A) (A) (A) (A)
                 (A) (A) (A) (A) (A) (A) (A) (A) (A) (A) (A) (A)
                 (A) (A) (A) (A) (A) (A) (A) (A) (A) (A) (A) (A)
                 (A) (A) (A) (A) (A) (A) (A) (A) (A) (A) (A) (A)
                 (A) (A) (A) (A) (A) (A) (A) (A) (A) (A) (A) (A)
                 (A) (A) (A) (A) (A) (A) (A) (A) (A) (A) (A) (A)
                 (A) (A) (A) (A) (A) (A) (A) (A) (A) (A) (A) (A)
                 (A) (A) (A) (A) (A) (A) (A) (A) (A) (A) (A) (A)
                 (A) (A) (A) (A) (A) (A) (A) (A) (A) (A) (A) (A)
                 (A) (A) (A) (A) (A) (A) (A) (A) (A) (A) (A) (A)
                 (A) (A) (A) (A) (A) (A) (A) (A) (A) (A) (A) (A)
                 (A) (A) (A) (A) (A) (A) (A) (A) (A) (A) (A) (A)
                 (A) (A) (A) (A) (A) (A) (A) (A) (A) (A) (A) (A)
                 (A) (A) (A) (A) (A) (A) (A) (A) (A) (A) (A) (A)
                 (A) (A) (A) (A) (A) (A) (A) (A) (A) (A) (A) (A)
                 (A) (A) (A) (A) (A) (A) (A) (A) (A) (A) (A) (A)
                 (A) (A) (A) (A) (A) (A) (A) (A) (A) (A) (A) (A)
                 (A) (A) (A) (A) (A) (A) (A) (A) (A) (A) (A) (A)
                 (A) (A) (A) (A) (A) (A) (A) (A) (A) (A) (A) (A)
                 (A) (A) (A) (A) (A) (A) (A) (A) (A) (A) (A) (A)
                 (A) (A) (A) (A) (A) (A) (A) (A) (A) (A) (A) (A)
                 (A) (A) (A) (A) (A) (A) (A) (A) (A) (A) (A) (A)
 The electronic state is 1-A.
 Alpha  occ. eigenvalues --  -19.35159 -19.33047 -14.43730 -10.39639 -10.37284
 Alpha  occ. eigenvalues --  -10.31389 -10.29052  -1.26957  -1.06231  -1.02984
 Alpha  occ. eigenvalues --   -0.89591  -0.78211  -0.76119  -0.68393  -0.61176
 Alpha  occ. eigenvalues --   -0.60280  -0.56536  -0.54647  -0.52114  -0.50531
 Alpha  occ. eigenvalues --   -0.50088  -0.47543  -0.45821  -0.44814  -0.41423
 Alpha  occ. eigenvalues --   -0.38707  -0.33493
 Alpha virt. eigenvalues --    0.02910   0.03722   0.04070   0.04645   0.05141
 Alpha virt. eigenvalues --    0.05588   0.05966   0.06665   0.07393   0.08893
 Alpha virt. eigenvalues --    0.09926   0.10287   0.10721   0.11794   0.11904
 Alpha virt. eigenvalues --    0.12227   0.12674   0.13620   0.14828   0.15248
 Alpha virt. eigenvalues --    0.15411   0.16271   0.16393   0.17550   0.18155
 Alpha virt. eigenvalues --    0.19027   0.19957   0.20055   0.20849   0.21123
 Alpha virt. eigenvalues --    0.23188   0.23467   0.23837   0.24660   0.25054
 Alpha virt. eigenvalues --    0.25757   0.26157   0.27017   0.27576   0.28642
 Alpha virt. eigenvalues --    0.28716   0.29735   0.30194   0.31594   0.32204
 Alpha virt. eigenvalues --    0.32695   0.34032   0.34279   0.34420   0.35008
 Alpha virt. eigenvalues --    0.35830   0.36081   0.36435   0.37074   0.38138
 Alpha virt. eigenvalues --    0.38418   0.38750   0.39523   0.39705   0.39792
 Alpha virt. eigenvalues --    0.40887   0.41225   0.42109   0.42470   0.42758
 Alpha virt. eigenvalues --    0.44335   0.45077   0.45204   0.45999   0.46761
 Alpha virt. eigenvalues --    0.47294   0.47479   0.48743   0.49457   0.49766
 Alpha virt. eigenvalues --    0.49913   0.51069   0.51439   0.52164   0.52929
 Alpha virt. eigenvalues --    0.53662   0.53776   0.55024   0.55841   0.57176
 Alpha virt. eigenvalues --    0.58076   0.58775   0.60825   0.61227   0.62545
 Alpha virt. eigenvalues --    0.63611   0.64754   0.65991   0.66391   0.67358
 Alpha virt. eigenvalues --    0.68771   0.69238   0.70565   0.71060   0.72048
 Alpha virt. eigenvalues --    0.72853   0.74798   0.75537   0.76047   0.76474
 Alpha virt. eigenvalues --    0.77208   0.78209   0.78799   0.79007   0.80518
 Alpha virt. eigenvalues --    0.81158   0.82799   0.82899   0.83709   0.85661
 Alpha virt. eigenvalues --    0.86280   0.87128   0.87643   0.88979   0.89373
 Alpha virt. eigenvalues --    0.90034   0.90679   0.91994   0.92831   0.93411
 Alpha virt. eigenvalues --    0.94970   0.95165   0.96064   0.96849   0.98177
 Alpha virt. eigenvalues --    0.98744   0.99294   1.01218   1.01569   1.02726
 Alpha virt. eigenvalues --    1.03133   1.03443   1.04227   1.04979   1.05555
 Alpha virt. eigenvalues --    1.07135   1.07950   1.08716   1.09244   1.10298
 Alpha virt. eigenvalues --    1.11520   1.12188   1.12543   1.14307   1.14931
 Alpha virt. eigenvalues --    1.16758   1.17230   1.18887   1.19082   1.20264
 Alpha virt. eigenvalues --    1.20637   1.21889   1.23237   1.23963   1.24375
 Alpha virt. eigenvalues --    1.24961   1.25987   1.26918   1.29211   1.29999
 Alpha virt. eigenvalues --    1.31299   1.31848   1.33672   1.35380   1.35649
 Alpha virt. eigenvalues --    1.36478   1.37491   1.37755   1.39763   1.40635
 Alpha virt. eigenvalues --    1.41558   1.43304   1.43626   1.45446   1.45777
 Alpha virt. eigenvalues --    1.47691   1.48357   1.49034   1.50504   1.52039
 Alpha virt. eigenvalues --    1.53629   1.54362   1.54818   1.55876   1.56909
 Alpha virt. eigenvalues --    1.57688   1.58694   1.59593   1.60112   1.61241
 Alpha virt. eigenvalues --    1.62537   1.63507   1.63739   1.64665   1.65332
 Alpha virt. eigenvalues --    1.66281   1.67697   1.69786   1.70390   1.70646
 Alpha virt. eigenvalues --    1.73252   1.74425   1.74996   1.76892   1.77732
 Alpha virt. eigenvalues --    1.79478   1.80984   1.81287   1.82435   1.84107
 Alpha virt. eigenvalues --    1.85132   1.86869   1.87008   1.87851   1.90945
 Alpha virt. eigenvalues --    1.91541   1.93479   1.96608   1.97930   1.98594
 Alpha virt. eigenvalues --    2.00823   2.02914   2.03940   2.04811   2.06250
 Alpha virt. eigenvalues --    2.08174   2.10533   2.11003   2.12411   2.13473
 Alpha virt. eigenvalues --    2.14733   2.15985   2.17076   2.17873   2.21171
 Alpha virt. eigenvalues --    2.22858   2.23430   2.24912   2.25658   2.28458
 Alpha virt. eigenvalues --    2.28642   2.29554   2.31070   2.32188   2.35326
 Alpha virt. eigenvalues --    2.37978   2.39297   2.41879   2.46048   2.47388
 Alpha virt. eigenvalues --    2.48794   2.51177   2.52899   2.54215   2.55110
 Alpha virt. eigenvalues --    2.58845   2.60036   2.61978   2.65792   2.67352
 Alpha virt. eigenvalues --    2.68944   2.72902   2.74425   2.76036   2.78070
 Alpha virt. eigenvalues --    2.79089   2.89360   2.91677   2.94323   2.96692
 Alpha virt. eigenvalues --    3.01025   3.03834   3.08222   3.08993   3.11127
 Alpha virt. eigenvalues --    3.12798   3.14525   3.17065   3.18339   3.20610
 Alpha virt. eigenvalues --    3.22628   3.23915   3.25815   3.28385   3.30488
 Alpha virt. eigenvalues --    3.31954   3.36111   3.37599   3.39042   3.40369
 Alpha virt. eigenvalues --    3.41677   3.42729   3.44161   3.45147   3.48104
 Alpha virt. eigenvalues --    3.48723   3.50952   3.53495   3.53851   3.55330
 Alpha virt. eigenvalues --    3.57262   3.59367   3.60508   3.61201   3.62921
 Alpha virt. eigenvalues --    3.64741   3.66211   3.67389   3.68895   3.70502
 Alpha virt. eigenvalues --    3.72058   3.72824   3.73922   3.76164   3.77656
 Alpha virt. eigenvalues --    3.79028   3.82671   3.84291   3.84874   3.86560
 Alpha virt. eigenvalues --    3.89027   3.89441   3.92097   3.92927   3.96814
 Alpha virt. eigenvalues --    3.98182   4.00387   4.01555   4.02532   4.04349
 Alpha virt. eigenvalues --    4.05392   4.06870   4.09435   4.10274   4.13065
 Alpha virt. eigenvalues --    4.15152   4.16613   4.18975   4.22762   4.24501
 Alpha virt. eigenvalues --    4.24965   4.27129   4.29361   4.33468   4.34989
 Alpha virt. eigenvalues --    4.36186   4.37806   4.41026   4.43074   4.45331
 Alpha virt. eigenvalues --    4.47062   4.50232   4.51705   4.52522   4.55269
 Alpha virt. eigenvalues --    4.59689   4.60771   4.61274   4.62201   4.63827
 Alpha virt. eigenvalues --    4.66442   4.70038   4.72752   4.73649   4.75705
 Alpha virt. eigenvalues --    4.82319   4.83922   4.85717   4.87429   4.89699
 Alpha virt. eigenvalues --    4.94030   4.96497   5.00368   5.01476   5.01672
 Alpha virt. eigenvalues --    5.04470   5.10529   5.11789   5.13543   5.15017
 Alpha virt. eigenvalues --    5.15328   5.18741   5.21865   5.24142   5.28148
 Alpha virt. eigenvalues --    5.29459   5.34621   5.35469   5.36674   5.39003
 Alpha virt. eigenvalues --    5.43048   5.45005   5.46723   5.51395   5.52693
 Alpha virt. eigenvalues --    5.54878   5.58825   5.65637   5.70837   5.71840
 Alpha virt. eigenvalues --    5.73429   5.75500   5.80736   5.86647   5.89108
 Alpha virt. eigenvalues --    5.90528   5.91810   5.94912   5.97043   6.00190
 Alpha virt. eigenvalues --    6.01960   6.05824   6.16421   6.19511   6.21786
 Alpha virt. eigenvalues --    6.24948   6.40267   6.44006   6.49932   6.51033
 Alpha virt. eigenvalues --    6.52200   6.54911   6.56913   6.58707   6.59865
 Alpha virt. eigenvalues --    6.63616   6.65533   6.71132   6.74113   6.79632
 Alpha virt. eigenvalues --    6.85558   6.88439   6.94634   6.96688   7.11124
 Alpha virt. eigenvalues --    7.13934   7.20322   7.24249   7.37968   7.45038
 Alpha virt. eigenvalues --    7.50042   7.77673   7.97459   8.35467  14.12802
 Alpha virt. eigenvalues --   14.47174  16.06786  16.73985  17.35539  17.61288
 Alpha virt. eigenvalues --   19.04455
          Condensed to atoms (all electrons):
               1          2          3          4          5          6
     1  O    8.697978  -0.202879  -0.045687  -0.024546  -0.016399   0.003515
     2  O   -0.202879   8.592647  -0.020353  -0.004166  -0.002229   0.016777
     3  C   -0.045687  -0.020353   5.579879  -0.193349   0.005465   0.359278
     4  N   -0.024546  -0.004166  -0.193349   7.715963  -0.023947  -0.004077
     5  C   -0.016399  -0.002229   0.005465  -0.023947   6.069282  -0.003003
     6  H    0.003515   0.016777   0.359278  -0.004077  -0.003003   0.357768
     7  H   -0.006955   0.019025   0.350785  -0.010649   0.013981  -0.009483
     8  C   -0.040361  -0.000063  -0.048042   0.033815  -0.339992   0.006780
     9  H   -0.007711  -0.003592  -0.003287  -0.022103  -0.031664   0.000060
    10  H    0.000535   0.003503  -0.007046   0.060384  -0.092852  -0.000577
    11  C    0.044193  -0.008518  -0.021471   0.060621  -0.015635   0.000243
    12  H   -0.001884  -0.000211  -0.000709  -0.000510  -0.021669  -0.000389
    13  H    0.005653  -0.000894  -0.001509   0.000077  -0.002106  -0.000013
    14  H   -0.001896  -0.000848   0.000452   0.002494  -0.008559   0.000056
               7          8          9         10         11         12
     1  O   -0.006955  -0.040361  -0.007711   0.000535   0.044193  -0.001884
     2  O    0.019025  -0.000063  -0.003592   0.003503  -0.008518  -0.000211
     3  C    0.350785  -0.048042  -0.003287  -0.007046  -0.021471  -0.000709
     4  N   -0.010649   0.033815  -0.022103   0.060384   0.060621  -0.000510
     5  C    0.013981  -0.339992  -0.031664  -0.092852  -0.015635  -0.021669
     6  H   -0.009483   0.006780   0.000060  -0.000577   0.000243  -0.000389
     7  H    0.380878  -0.010160   0.000248  -0.000780  -0.000977   0.000405
     8  C   -0.010160   5.479115   0.449246   0.444939   0.021474   0.038378
     9  H    0.000248   0.449246   0.471983  -0.042868  -0.037068  -0.000653
    10  H   -0.000780   0.444939  -0.042868   0.431124  -0.005201   0.006935
    11  C   -0.000977   0.021474  -0.037068  -0.005201   5.708169   0.348140
    12  H    0.000405   0.038378  -0.000653   0.006935   0.348140   0.360352
    13  H    0.000113   0.024108   0.009310  -0.004411   0.364226   0.004404
    14  H    0.000062  -0.046221  -0.006443  -0.010863   0.445277  -0.016712
              13         14
     1  O    0.005653  -0.001896
     2  O   -0.000894  -0.000848
     3  C   -0.001509   0.000452
     4  N    0.000077   0.002494
     5  C   -0.002106  -0.008559
     6  H   -0.000013   0.000056
     7  H    0.000113   0.000062
     8  C    0.024108  -0.046221
     9  H    0.009310  -0.006443
    10  H   -0.004411  -0.010863
    11  C    0.364226   0.445277
    12  H    0.004404  -0.016712
    13  H    0.346700  -0.009289
    14  H   -0.009289   0.405210
 Mulliken charges:
               1
     1  O   -0.403558
     2  O   -0.388200
     3  C    0.045594
     4  N   -0.590006
     5  C    0.469328
     6  H    0.273067
     7  H    0.273509
     8  C   -0.013015
     9  H    0.224541
    10  H    0.217176
    11  C   -0.903472
    12  H    0.284123
    13  H    0.263631
    14  H    0.247281
 Sum of Mulliken charges =   0.00000
 Mulliken charges with hydrogens summed into heavy atoms:
               1
     1  O   -0.403558
     2  O   -0.388200
     3  C    0.592170
     4  N   -0.590006
     5  C    0.469328
     8  C    0.428702
    11  C   -0.108437
 APT charges:
               1
     1  O   -0.403961
     2  O   -0.310945
     3  C    0.569309
     4  N   -0.615308
     5  C    0.701060
     6  H    0.000245
     7  H   -0.050208
     8  C    0.053253
     9  H    0.000570
    10  H    0.004441
    11  C    0.058687
    12  H    0.008276
    13  H   -0.001203
    14  H   -0.014216
 Sum of APT charges =   0.00000
 APT charges with hydrogens summed into heavy atoms:
               1
     1  O   -0.403961
     2  O   -0.310945
     3  C    0.519346
     4  N   -0.615308
     5  C    0.701060
     8  C    0.058264
    11  C    0.051544
 Electronic spatial extent (au):  <R**2>=            764.5825
 Charge=              0.0000 electrons
 Dipole moment (field-independent basis, Debye):
    X=             -1.1520    Y=              0.5246    Z=             -0.3602  Tot=              1.3161
 Quadrupole moment (field-independent basis, Debye-Ang):
   XX=            -34.8587   YY=            -47.0607   ZZ=            -40.6343
   XY=              1.6546   XZ=              1.0513   YZ=             -0.8117
 Traceless Quadrupole moment (field-independent basis, Debye-Ang):
   XX=              5.9925   YY=             -6.2095   ZZ=              0.2170
   XY=              1.6546   XZ=              1.0513   YZ=             -0.8117
 Octapole moment (field-independent basis, Debye-Ang**2):
  XXX=             11.2079  YYY=            -11.4444  ZZZ=             -1.1845  XYY=             -3.1025
  XXY=              5.5165  XXZ=              0.4135  XZZ=              3.1035  YZZ=             -1.4864
  YYZ=             -1.2363  XYZ=              0.3572
 Hexadecapole moment (field-independent basis, Debye-Ang**3):
 XXXX=           -668.4434 YYYY=           -202.9543 ZZZZ=            -89.4609 XXXY=              4.9256
 XXXZ=             10.1130 YYYX=             -9.4213 YYYZ=             -1.6341 ZZZX=              4.1710
 ZZZY=              1.6261 XXYY=           -152.7013 XXZZ=           -127.8578 YYZZ=            -50.0080
 XXYZ=              1.4322 YYXZ=              0.2052 ZZXY=             -0.2994
 N-N= 3.130620755033D+02 E-N=-1.471815562513D+03  KE= 3.595857013133D+02
  Exact polarizability:  79.993   3.721  59.210   3.051   0.693  51.554
 Approx polarizability:  78.287   4.566  69.839   6.103   3.003  58.656
 Calling FoFJK, ICntrl=    100127 FMM=F ISym2X=0 I1Cent= 0 IOpClX= 0 NMat=1 NMatS=1 NMatT=0.
 Full mass-weighted force constant matrix:
 Low frequencies ---  -46.2008   -0.0009    0.0003    0.0011   10.3273   46.2718
 Low frequencies ---   83.9391  149.2174  178.5223
 Diagonal vibrational polarizability:
        4.5074975       5.2289820      12.8676965

 rotorrotorrotorrotorrotorrotorrotorrotorrotorrotorrotor

           Hindered Internal Rotation Analysis

 rotorrotorrotorrotorrotorrotorrotorrotorrotorrotorrotor

 Internal coordinate list sorted
 Checking for planar centers

 ---------------------------------------------------
  Center           Bonded Atoms           Angle Sum
 ---------------------------------------------------
        5         1         4         8    359.998
 Added             2 out of plane coordinates
 Checking for ring deformation
 Torsion about       2 -       1 is involved in ring deformation
 Torsion about       3 -       2 is involved in ring deformation
 Torsion about       4 -       3 is involved in ring deformation
 Torsion about       5 -       1 is involved in ring deformation
 Torsion about       5 -       4 is involved in ring deformation
 Located             5 ring bonds
 Checking reduced barrier height
 Cut-off : V/RT =     33.756
 Number of internal rotation degrees of freedom =             2
 Checking correspondance between vibrational and internal rotation modes
 Frequencies in cm**-1
                             1         2
       Frequencies ---    55.3792  184.0320
           38.6215         0.9763    0.3523
          148.0221        -0.5003   -0.9348
          177.1629         0.4559    0.9724
          226.3009         0.0580   -0.4107
          324.5352        -0.2266   -0.8715
 ----------------------------------------------------------------------------
 Identification of rotating group for bond      5 -      8
 Iteration  1 RMS(Cart)=  0.09318625 RMS(Int)=  0.01973656
 Iteration  2 RMS(Cart)=  0.02996387 RMS(Int)=  0.00053021
 Iteration  3 RMS(Cart)=  0.00055704 RMS(Int)=  0.00000012
 Iteration  4 RMS(Cart)=  0.00000022 RMS(Int)=  0.00000000
 Iteration  1 RMS(Cart)=  0.00000000 RMS(Int)=  0.00000000
 Composition of rotating group : 
       9      10      11      12      13      14
 Geometrical symmetry number =   1
 Identification of rotating group for bond      8 -     11
 Iteration  1 RMS(Cart)=  0.07743399 RMS(Int)=  0.02434912
 Iteration  2 RMS(Cart)=  0.02570330 RMS(Int)=  0.00071192
 Iteration  3 RMS(Cart)=  0.00073303 RMS(Int)=  0.00000038
 Iteration  4 RMS(Cart)=  0.00000043 RMS(Int)=  0.00000000
 Iteration  1 RMS(Cart)=  0.00000000 RMS(Int)=  0.00000000
 Composition of rotating group : 
      12      13      14
 Geometrical symmetry number =   3
 Checking constant moment of inertia assumption for bond       5 -       8
  Free rotor partition function: Estimated error   =    4.726 %
  External rot. free rotor partition function: Estimated error   =   11.658 %
 Checking steric hindrance using Lennard-Jones Potential
 Checking potential periodicity 
  No minimum about Phi = 120.00 degrees 
  No minimum about Phi = 240.00 degrees 
 Number of accessible wells :   3
 Checking constant moment of inertia assumption for bond       8 -      11
  Free rotor partition function: Estimated error   =  -24.612 %
  External rot. free rotor partition function: Estimated error   =   17.575 %

    Rotor          Bond     Periodicity   Symmetry Number  Multiplicity
       1)        5       8       3               1                3
       2)        8      11       3               3                1
 Normal Mode Analysis for Internal Rotation 
 frequencies (cm**-1), reduced moment of inertia (amu*Bohr**2)
                           1         2
       Frequencies ---    55.3792  184.0320
   Reduced Moments ---     5.9760    1.2005
     Bond
         5 -       8       0.8936   -0.1565
         8 -      11       0.4489    0.9877

 --------------------------------------------------
 - Thermochemistry For Hindered Internal Rotation -
 --------------------------------------------------
 Temperature    298.150 Kelvin. Pressure    1.00000 Atm.

                           Q                Freq               V/RT
                      (Free Rot.)         (cm**-1)
 Vibration     1         11.527            38.622             1.469
 Vibration     3          3.743           177.163             3.259

 Corrections for hindered rotation 
 To obtain partition function for hindered rotation :
                     Multiply with harmonic oscillator partition function
 To obtain thermodynamic function for hindered rotation :
                     Add to harmonic oscillator partition function

                          Q(harm. osc.) =       6.080
 Q(hin.)/Q(harm. osc.)   Truhlar        Pitzer & Gwinn       McClurg 
 Vibration     1          0.973             1.174             1.176
 Vibration     3          0.997             1.118             1.133
 Multiplicity             3.000             3.000             3.000
 Total                    2.910             3.939             3.999

                          E(harm. osc.) =       1.222 Kcal/mol
 E(hin.)-E(harm. osc.)   Truhlar        Pitzer & Gwinn       McClurg 
                        Kcal/mol          Kcal/mol          Kcal/mol
 Vibration     1         -0.035            -0.011            -0.012
 Vibration     3         -0.006             0.064             0.056
 Total                   -0.041             0.053             0.044

                          S(harm. osc.) =       7.687 cal/mol-Kelvin
 S(hin.)-S(harm. osc.)   Truhlar        Pitzer & Gwinn       McClurg 
                       cal/mol-Kelvin    cal/mol-Kelvin    cal/mol-Kelvin
 Vibration     1         -0.170             0.283             0.283
 Vibration     3         -0.028             0.437             0.437
 Multiplicity             2.183             2.183             2.183
 Total                    1.985             2.903             2.903

                          Cv(harm. osc.) =       3.852 cal/mol-Kelvin
 Cv(hin.)-Cv(harm. osc)  Truhlar        Pitzer & Gwinn       McClurg 
                       cal/mol-Kelvin    cal/mol-Kelvin    cal/mol-Kelvin
 Vibration     1         -0.308            -0.552            -0.552
 Vibration     3         -0.078             0.183             0.183
 Total                   -0.386            -0.369            -0.369
 Harmonic frequencies (cm**-1), IR intensities (KM/Mole), Raman scattering
 activities (A**4/AMU), depolarization ratios for plane and unpolarized
 incident light, reduced masses (AMU), force constants (mDyne/A),
 and normal coordinates:
                      1                      2                      3
                      A                      A                      A
 Frequencies --     38.6215               148.0221               177.1629
 Red. masses --      2.1900                 1.6497                 1.8859
 Frc consts  --      0.0019                 0.0213                 0.0349
 IR Inten    --      0.4244                 1.3530                 0.5705
  Atom  AN      X      Y      Z        X      Y      Z        X      Y      Z
     1   8     0.07  -0.01  -0.17    -0.02   0.01  -0.05    -0.07   0.07  -0.06
     2   8     0.04   0.00  -0.11    -0.06  -0.01   0.05    -0.15  -0.04   0.10
     3   6    -0.05   0.02   0.17    -0.04  -0.01   0.13    -0.01  -0.07   0.02
     4   7    -0.09  -0.05   0.10    -0.02   0.02  -0.09     0.05   0.05  -0.04
     5   6    -0.01  -0.05  -0.06     0.00   0.02  -0.13     0.00   0.11  -0.06
     6   1    -0.20  -0.10   0.29    -0.23  -0.03   0.26    -0.01  -0.08   0.02
     7   1     0.07   0.20   0.31     0.15  -0.01   0.26     0.04  -0.18   0.01
     8   6    -0.01  -0.14  -0.13    -0.02   0.01  -0.05    -0.01   0.06   0.00
     9   1    -0.02  -0.52   0.00    -0.15   0.03  -0.03    -0.03   0.06   0.00
    10   1    -0.03  -0.12  -0.50    -0.02   0.01   0.01    -0.13   0.03   0.06
    11   6     0.03   0.21   0.18     0.16  -0.03   0.08     0.19  -0.13   0.03
    12   1     0.20   0.20   0.72    -0.19  -0.06  -0.33     0.82  -0.04   0.39
    13   1    -0.11   0.74   0.04     0.71  -0.40   0.09    -0.21   0.28  -0.02
    14   1     0.02  -0.07   0.01     0.12   0.36   0.60     0.14  -0.80  -0.26
                      4                      5                      6
                      A                      A                      A
 Frequencies --    226.3009               324.5352               391.3150
 Red. masses --      3.2246                 3.1213                 3.1030
 Frc consts  --      0.0973                 0.1937                 0.2800
 IR Inten    --      6.3130                 3.4398                 3.8892
  Atom  AN      X      Y      Z        X      Y      Z        X      Y      Z
     1   8     0.17   0.08  -0.34    -0.22   0.09   0.29    -0.01  -0.24   0.12
     2   8    -0.13   0.03   0.39    -0.07  -0.03  -0.21     0.11   0.05  -0.01
     3   6    -0.03  -0.05  -0.28    -0.01  -0.04  -0.11    -0.17   0.12  -0.07
     4   7    -0.07  -0.05   0.29     0.02   0.06   0.28    -0.27  -0.18   0.14
     5   6     0.00   0.00   0.00    -0.03   0.14   0.19    -0.09  -0.23  -0.07
     6   1     0.63   0.18  -0.75     0.31  -0.19  -0.27     0.01   0.22  -0.20
     7   1    -0.67  -0.31  -0.81    -0.28   0.04  -0.26    -0.44   0.24  -0.21
     8   6     0.01  -0.07  -0.06     0.06  -0.13  -0.30     0.04   0.30  -0.08
     9   1     0.03  -0.21  -0.01     0.43  -0.71  -0.19    -0.23   0.81  -0.17
    10   1    -0.01  -0.06  -0.20    -0.28  -0.16  -0.84     0.45   0.34   0.47
    11   6     0.03   0.05   0.05     0.24  -0.03  -0.08     0.30   0.13  -0.08
    12   1    -0.26   0.01  -0.10     0.10  -0.05  -0.19     0.72   0.20  -0.02
    13   1     0.34  -0.09   0.04     0.68  -0.10  -0.14     0.34   0.26  -0.12
    14   1     0.02   0.35   0.31     0.18   0.11   0.34     0.21  -0.31   0.05
                      7                      8                      9
                      A                      A                      A
 Frequencies --    621.8076               716.1665               771.5270
 Red. masses --      4.3867                 3.2732                 6.5075
 Frc consts  --      0.9993                 0.9891                 2.2823
 IR Inten    --      3.5554                 3.2492                 2.5148
  Atom  AN      X      Y      Z        X      Y      Z        X      Y      Z
     1   8    -0.09  -0.07  -0.17     0.11  -0.01  -0.17    -0.62  -0.28  -0.20
     2   8    -0.41   0.08  -0.06     0.12  -0.05   0.06    -0.28   0.79   0.13
     3   6    -0.28   0.17  -0.03     0.02  -0.05   0.00     0.62   0.41  -0.01
     4   7    -0.12   0.14  -0.21     0.01  -0.03  -0.24     0.48  -0.73   0.14
     5   6     0.08  -0.24   0.38    -0.24  -0.08   0.59     0.02  -0.27  -0.10
     6   1    -0.49  -0.01   0.13    -0.26   0.10   0.14     0.38  -0.03   0.28
     7   1     0.00   0.09   0.14     0.23  -0.05   0.14     1.02   0.74   0.32
     8   6     0.66  -0.20   0.31    -0.21   0.22  -0.05    -0.05   0.11   0.00
     9   1     1.01  -0.34   0.28     0.39  -0.47   0.04     0.01  -0.73   0.24
    10   1     0.77  -0.17   0.07    -0.26   0.25  -0.76    -0.14   0.14  -0.83
    11   6     0.24   0.08  -0.10     0.03   0.07  -0.06    -0.05  -0.02   0.05
    12   1    -0.20   0.00  -0.08     0.64   0.21  -0.48     0.24   0.06  -0.41
    13   1    -0.21  -0.03   0.02     0.36  -0.25  -0.02    -0.18  -0.45   0.20
    14   1     0.43   0.54  -0.67    -0.17  -0.51   0.46    -0.09  -0.31   0.01
                     10                     11                     12
                      A                      A                      A
 Frequencies --    796.8363               852.2962               940.5748
 Red. masses --      1.4283                 6.8987                 5.3195
 Frc consts  --      0.5343                 2.9526                 2.7727
 IR Inten    --      1.4831                 4.9153                32.4510
  Atom  AN      X      Y      Z        X      Y      Z        X      Y      Z
     1   8     0.02   0.04  -0.01     1.09  -0.01   0.47     0.03  -0.50  -0.11
     2   8    -0.06   0.05  -0.01    -0.93   0.37  -0.37    -0.31  -0.51  -0.05
     3   6     0.06  -0.01  -0.01    -0.06  -0.22  -0.06     0.14   0.77   0.06
     4   7     0.04  -0.02  -0.03     0.07  -0.21   0.04     0.14   0.43   0.13
     5   6    -0.03  -0.04   0.12     0.03  -0.08  -0.12     0.31   0.00   0.04
     6   1     0.01  -0.07   0.04     0.05  -1.12   0.03     0.52   0.26  -0.10
     7   1     0.13   0.00   0.04     0.22  -0.03   0.15    -0.04   0.37  -0.16
     8   6    -0.04  -0.08  -0.09    -0.14   0.19  -0.04     0.03   0.19  -0.22
     9   1     0.06   0.55  -0.30    -0.48  -0.34   0.19     0.39   0.30  -0.34
    10   1     0.02  -0.11   0.53     0.23   0.30  -0.63     0.20   0.23  -0.29
    11   6    -0.01  -0.03  -0.04    -0.12   0.07   0.08    -0.36  -0.13   0.15
    12   1    -0.15  -0.09   0.44     0.58   0.24  -0.69     0.30  -0.03   0.22
    13   1     0.33   0.43  -0.24    -0.16  -0.63   0.29     0.38  -0.08   0.00
    14   1    -0.05   0.08   0.27    -0.26  -0.63   0.21    -0.65  -0.78   1.06
                     13                     14                     15
                      A                      A                      A
 Frequencies --    979.1034               999.3985              1038.1367
 Red. masses --      6.7841                 2.2679                 2.5897
 Frc consts  --      3.8318                 1.3346                 1.6444
 IR Inten    --      2.7230                22.5807                62.2439
  Atom  AN      X      Y      Z        X      Y      Z        X      Y      Z
     1   8     0.08   0.92   0.19    -0.07   0.18   0.02    -0.07   0.06  -0.01
     2   8    -0.18  -0.72  -0.02     0.07   0.07   0.01    -0.02  -0.01   0.01
     3   6     0.13   0.83   0.03    -0.10  -0.12   0.00     0.34  -0.06  -0.01
     4   7     0.06  -0.75  -0.12    -0.02  -0.05  -0.03    -0.24   0.24   0.03
     5   6    -0.16  -0.31  -0.06     0.07  -0.09  -0.03     0.01  -0.19   0.01
     6   1    -0.01   1.60  -0.06    -0.12   0.02  -0.01     0.37  -0.44   0.05
     7   1     0.04   0.16  -0.23    -0.11  -0.13  -0.02     0.45  -0.16   0.04
     8   6    -0.07  -0.17   0.06     0.22   0.06  -0.14    -0.07  -0.18   0.00
     9   1    -0.59  -0.16   0.17     0.38   0.18  -0.21    -0.69   0.04   0.07
    10   1     0.54  -0.06   0.09     0.89   0.19  -0.23     0.69  -0.05   0.16
    11   6     0.13   0.13  -0.06    -0.23  -0.08   0.15     0.02   0.15  -0.03
    12   1     0.19   0.16  -0.43     0.23   0.00   0.01     0.42   0.25  -0.50
    13   1    -0.16  -0.20   0.09     0.07  -0.26   0.16    -0.03  -0.30   0.11
    14   1     0.19   0.03  -0.38    -0.38  -0.55   0.53    -0.04  -0.31  -0.07
                     16                     17                     18
                      A                      A                      A
 Frequencies --   1095.3547              1102.2249              1136.6007
 Red. masses --      1.8453                 1.9148                 2.2096
 Frc consts  --      1.3045                 1.3706                 1.6818
 IR Inten    --      2.5108                 6.4998                12.0423
  Atom  AN      X      Y      Z        X      Y      Z        X      Y      Z
     1   8     0.00   0.01   0.02    -0.03  -0.01  -0.02    -0.02  -0.03  -0.02
     2   8     0.01  -0.02   0.03     0.00   0.06  -0.05     0.03   0.00   0.04
     3   6    -0.03   0.00  -0.14    -0.11  -0.01   0.23    -0.24   0.03  -0.15
     4   7    -0.01  -0.01   0.08     0.13   0.00  -0.08     0.23   0.03   0.07
     5   6     0.05   0.04  -0.11     0.06  -0.01   0.00     0.10   0.03   0.11
     6   1    -0.54   0.03   0.16     0.69   0.13  -0.29    -0.70  -0.06   0.14
     7   1     0.37   0.04   0.15    -0.79  -0.16  -0.28     0.15   0.24   0.17
     8   6    -0.02  -0.09   0.21    -0.06  -0.13   0.09    -0.08  -0.15  -0.14
     9   1     0.37  -0.13   0.14    -0.18  -0.03   0.09    -0.77   0.23  -0.10
    10   1    -0.06  -0.09  -0.02     0.08  -0.10   0.13     0.25  -0.11   0.32
    11   6    -0.07   0.08  -0.17    -0.03   0.11  -0.09     0.03   0.11   0.06
    12   1     0.42   0.16   0.00     0.34   0.18  -0.19     0.16   0.16  -0.42
    13   1     0.56   0.21  -0.32     0.27  -0.01  -0.12    -0.24  -0.34   0.24
    14   1    -0.25  -0.27   0.49    -0.13  -0.24   0.20     0.04  -0.17  -0.23
                     19                     20                     21
                      A                      A                      A
 Frequencies --   1210.0662              1247.4697              1314.9810
 Red. masses --      1.1184                 2.0827                 1.3464
 Frc consts  --      0.9649                 1.9096                 1.3717
 IR Inten    --      0.9600                38.2718                20.9357
  Atom  AN      X      Y      Z        X      Y      Z        X      Y      Z
     1   8     0.00  -0.03  -0.01     0.03  -0.08  -0.01     0.01  -0.04  -0.01
     2   8    -0.02   0.03  -0.05    -0.01  -0.03   0.01    -0.01  -0.01   0.00
     3   6     0.03  -0.02   0.03     0.11  -0.02   0.02     0.04  -0.04   0.00
     4   7     0.00   0.01   0.04    -0.05  -0.08  -0.03     0.02  -0.01   0.00
     5   6     0.00   0.01   0.01    -0.21   0.26  -0.03    -0.10   0.12   0.02
     6   1    -0.20   0.74   0.02     0.11   0.17  -0.01    -0.06   0.29   0.00
     7   1     0.17  -0.69  -0.08    -0.11   0.45   0.03    -0.10   0.32   0.02
     8   6     0.00  -0.01  -0.02     0.07  -0.16  -0.03     0.01  -0.01   0.03
     9   1    -0.01   0.04  -0.03     0.77   0.42  -0.35    -0.46  -0.14   0.17
    10   1     0.00  -0.01   0.03     0.03  -0.19   0.34     0.80   0.16  -0.22
    11   6     0.00   0.01   0.01    -0.02   0.12   0.10    -0.01  -0.07  -0.05
    12   1     0.00   0.01  -0.04     0.25   0.20  -0.41    -0.02  -0.09   0.17
    13   1    -0.03  -0.04   0.03    -0.09  -0.37   0.26     0.10   0.18  -0.15
    14   1     0.01  -0.01  -0.03    -0.02  -0.23  -0.17     0.01   0.15   0.05
                     22                     23                     24
                      A                      A                      A
 Frequencies --   1350.3289              1386.8129              1420.2888
 Red. masses --      1.4087                 1.6696                 1.2287
 Frc consts  --      1.5134                 1.8919                 1.4604
 IR Inten    --     12.2894                12.8511                 2.6233
  Atom  AN      X      Y      Z        X      Y      Z        X      Y      Z
     1   8     0.00  -0.01   0.00    -0.01   0.02   0.00     0.00  -0.01   0.00
     2   8     0.03   0.01   0.00    -0.05   0.00   0.00     0.01   0.00   0.00
     3   6    -0.07   0.08   0.00     0.06  -0.12   0.00    -0.01   0.01   0.00
     4   7     0.05   0.01   0.02     0.00   0.06   0.00     0.00  -0.01   0.00
     5   6    -0.04   0.01  -0.04     0.15  -0.11  -0.01    -0.02   0.03   0.00
     6   1     0.14  -0.41  -0.03    -0.25   0.59   0.04     0.03  -0.07  -0.01
     7   1     0.21  -0.47   0.01    -0.37   0.71  -0.02     0.04  -0.07   0.00
     8   6    -0.16  -0.03   0.04    -0.18   0.00   0.03     0.00  -0.01   0.01
     9   1     0.52   0.16  -0.17     0.51   0.20  -0.18    -0.01   0.00   0.01
    10   1     0.63   0.14  -0.25     0.15   0.08  -0.24     0.09   0.01  -0.01
    11   6     0.05  -0.03   0.03     0.07   0.00   0.01     0.09   0.07  -0.10
    12   1    -0.08  -0.04  -0.10    -0.22  -0.04  -0.06    -0.45  -0.08   0.45
    13   1    -0.07   0.13  -0.01    -0.21   0.04   0.05    -0.44  -0.40   0.16
    14   1     0.12   0.15  -0.16     0.07  -0.02  -0.02    -0.12  -0.38   0.48
                     25                     26                     27
                      A                      A                      A
 Frequencies --   1482.0810              1503.8622              1510.6432
 Red. masses --      1.0787                 1.0363                 1.0642
 Frc consts  --      1.3960                 1.3808                 1.4308
 IR Inten    --      6.1943                 9.3489                 8.2523
  Atom  AN      X      Y      Z        X      Y      Z        X      Y      Z
     1   8     0.00   0.00   0.00     0.00   0.00   0.00     0.00   0.00   0.00
     2   8     0.00   0.00   0.00     0.00   0.00   0.00     0.00   0.00   0.00
     3   6     0.00   0.00   0.00     0.00   0.00   0.00     0.00   0.00   0.00
     4   7     0.01   0.01   0.00     0.00   0.00   0.00     0.01   0.01   0.00
     5   6     0.00   0.00  -0.01     0.01   0.00   0.00     0.01  -0.02   0.00
     6   1    -0.01   0.03   0.00    -0.02  -0.01   0.01    -0.01   0.02   0.00
     7   1    -0.01   0.02   0.00    -0.02   0.00  -0.01    -0.01   0.02   0.00
     8   6    -0.04   0.04  -0.06     0.00  -0.01  -0.01    -0.04   0.02  -0.02
     9   1     0.24  -0.66   0.12     0.04   0.01  -0.03     0.12  -0.12  -0.01
    10   1     0.21   0.03   0.68    -0.02  -0.03   0.06     0.09   0.03   0.11
    11   6     0.01   0.00   0.01     0.00  -0.04  -0.03    -0.04   0.02  -0.02
    12   1    -0.09  -0.01  -0.14     0.50   0.07  -0.01     0.28   0.02   0.59
    13   1    -0.06   0.13  -0.03    -0.51   0.01   0.07     0.28  -0.57   0.11
    14   1    -0.02  -0.08   0.05     0.00   0.55   0.45     0.08   0.24  -0.31
                     28                     29                     30
                      A                      A                      A
 Frequencies --   1523.3187              1718.1399              3046.6635
 Red. masses --      1.1008                 9.2922                 1.0654
 Frc consts  --      1.5050                16.1617                 5.8264
 IR Inten    --      2.7445               145.8279                67.1301
  Atom  AN      X      Y      Z        X      Y      Z        X      Y      Z
     1   8     0.00   0.00   0.00    -0.09  -0.11  -0.04     0.00   0.00   0.00
     2   8     0.00  -0.01   0.00    -0.04   0.03  -0.01     0.00   0.00   0.00
     3   6    -0.08  -0.04  -0.01    -0.01   0.12   0.00     0.06   0.02  -0.04
     4   7     0.00   0.01   0.01    -1.04  -0.87  -0.38     0.00   0.00   0.00
     5   6     0.00  -0.02   0.00     1.65   1.16   0.62     0.00   0.00   0.00
     6   1     0.52   0.30  -0.42     0.57  -0.53  -0.27    -0.14  -0.04  -0.27
     7   1     0.55   0.21   0.46     0.61  -0.65   0.23    -0.51  -0.25   0.80
     8   6     0.00   0.00   0.00    -0.39  -0.05  -0.09     0.00   0.00   0.00
     9   1     0.01   0.01   0.00    -0.41  -0.13  -0.03     0.00   0.00   0.00
    10   1    -0.03   0.00   0.00     0.88   0.24   0.15     0.00   0.00   0.00
    11   6     0.00   0.00   0.00    -0.02  -0.02   0.00     0.00   0.00   0.00
    12   1     0.02   0.00   0.00     0.01  -0.03   0.07     0.00   0.00   0.00
    13   1    -0.02   0.00   0.00     0.17   0.01  -0.04     0.00   0.00   0.00
    14   1     0.00   0.02   0.01     0.04   0.11  -0.24     0.00   0.00   0.00
                     31                     32                     33
                      A                      A                      A
 Frequencies --   3081.4028              3090.6783              3142.5236
 Red. masses --      1.0353                 1.0637                 1.1012
 Frc consts  --      5.7918                 5.9865                 6.4076
 IR Inten    --     18.4827                 8.7230                15.8131
  Atom  AN      X      Y      Z        X      Y      Z        X      Y      Z
     1   8     0.00   0.00   0.00     0.00   0.00   0.00     0.00   0.00   0.00
     2   8     0.00   0.00   0.00     0.00   0.00   0.00     0.00   0.00   0.00
     3   6     0.00   0.00   0.00     0.00   0.00   0.00    -0.03  -0.01  -0.09
     4   7     0.00   0.00   0.00     0.00   0.00   0.00     0.00   0.00   0.00
     5   6     0.00   0.00   0.00     0.00   0.00   0.00     0.00   0.00   0.00
     6   1     0.00   0.00   0.00     0.00   0.00   0.00     0.51   0.16   0.85
     7   1     0.00   0.00   0.00     0.00   0.00   0.00    -0.16  -0.07   0.23
     8   6     0.00   0.00   0.01    -0.02   0.01  -0.07     0.00   0.00   0.00
     9   1    -0.02  -0.03  -0.08     0.18   0.28   0.86     0.00   0.00   0.01
    10   1    -0.01   0.04   0.00     0.08  -0.43  -0.04     0.00   0.02   0.00
    11   6     0.03   0.02  -0.04     0.01   0.00   0.00     0.00   0.00   0.00
    12   1     0.10  -0.53  -0.05     0.01  -0.06   0.00     0.00  -0.01   0.00
    13   1     0.12   0.19   0.59     0.00   0.00  -0.01     0.00   0.00  -0.01
    14   1    -0.56   0.10  -0.12    -0.12   0.02  -0.03     0.00   0.00   0.00
                     34                     35                     36
                      A                      A                      A
 Frequencies --   3149.7169              3160.4196              3171.6916
 Red. masses --      1.1003                 1.1034                 1.1027
 Frc consts  --      6.4312                 6.4936                 6.5358
 IR Inten    --      1.7093                19.0125                16.5762
  Atom  AN      X      Y      Z        X      Y      Z        X      Y      Z
     1   8     0.00   0.00   0.00     0.00   0.00   0.00     0.00   0.00   0.00
     2   8     0.00   0.00   0.00     0.00   0.00   0.00     0.00   0.00   0.00
     3   6     0.00   0.00   0.00     0.00   0.00   0.00     0.00   0.00   0.00
     4   7     0.00   0.00   0.00     0.00   0.00   0.00     0.00   0.00   0.00
     5   6     0.00   0.00   0.00     0.00   0.00   0.00     0.00   0.00   0.00
     6   1    -0.01   0.00  -0.02     0.00   0.00   0.00     0.00   0.00   0.00
     7   1     0.00   0.00  -0.01     0.00   0.00   0.00     0.00   0.00   0.00
     8   6     0.01  -0.07  -0.03     0.00  -0.02  -0.02     0.00  -0.05  -0.02
     9   1     0.07   0.09   0.30     0.04   0.05   0.18     0.05   0.07   0.23
    10   1    -0.15   0.77   0.05    -0.03   0.16   0.01    -0.09   0.50   0.03
    11   6     0.00   0.05   0.03    -0.07   0.01  -0.06     0.03  -0.07  -0.03
    12   1     0.09  -0.43  -0.03     0.02  -0.18  -0.03    -0.13   0.73   0.05
    13   1    -0.08  -0.12  -0.39     0.10   0.18   0.56     0.08   0.10   0.36
    14   1    -0.03   0.01   0.00     0.78  -0.13   0.16    -0.27   0.03  -0.06

 -------------------
 - Thermochemistry -
 -------------------
 Temperature   298.150 Kelvin.  Pressure   1.00000 Atm.
 Atom     1 has atomic number  8 and mass  15.99491
 Atom     2 has atomic number  8 and mass  15.99491
 Atom     3 has atomic number  6 and mass  12.00000
 Atom     4 has atomic number  7 and mass  14.00307
 Atom     5 has atomic number  6 and mass  12.00000
 Atom     6 has atomic number  1 and mass   1.00783
 Atom     7 has atomic number  1 and mass   1.00783
 Atom     8 has atomic number  6 and mass  12.00000
 Atom     9 has atomic number  1 and mass   1.00783
 Atom    10 has atomic number  1 and mass   1.00783
 Atom    11 has atomic number  6 and mass  12.00000
 Atom    12 has atomic number  1 and mass   1.00783
 Atom    13 has atomic number  1 and mass   1.00783
 Atom    14 has atomic number  1 and mass   1.00783
 Molecular mass:   101.04768 amu.
 Principal axes and moments of inertia in atomic units:
                           1         2         3
     Eigenvalues --   278.82075 934.451331093.26997
           X            0.99977   0.02086  -0.00561
           Y           -0.02102   0.99934  -0.02959
           Z            0.00499   0.02970   0.99955
 This molecule is an asymmetric top.
 Rotational symmetry number  1.
 Rotational temperatures (Kelvin)      0.31064     0.09269     0.07922
 Rotational constants (GHZ):           6.47276     1.93134     1.65077
 Zero-point vibrational energy     298271.3 (Joules/Mol)
                                   71.28856 (Kcal/Mol)
 Warning -- explicit consideration of   6 degrees of freedom as
           vibrations may cause significant error
 Identified internal rotation modes:
    1   3
 Vibrational temperatures:     55.57   212.97   254.90   325.60   466.93
          (Kelvin)            563.02   894.64  1030.40  1110.06  1146.47
                             1226.26  1353.28  1408.71  1437.91  1493.65
                             1575.97  1585.86  1635.31  1741.02  1794.83
                             1891.96  1942.82  1995.31  2043.48  2132.38
                             2163.72  2173.48  2191.72  2472.02  4383.47
                             4433.45  4446.80  4521.39  4531.74  4547.14
                             4563.36
 
 Zero-point correction=                           0.113606 (Hartree/Particle)
 Thermal correction to Energy=                    0.120568
 Thermal correction to Enthalpy=                  0.121512
 Thermal correction to Gibbs Free Energy=         0.081809
 Sum of electronic and zero-point Energies=           -361.639902
 Sum of electronic and thermal Energies=              -361.632940
 Sum of electronic and thermal Enthalpies=            -361.631996
 Sum of electronic and thermal Free Energies=         -361.671699
 
                     E (Thermal)             CV                S
                      KCal/Mol        Cal/Mol-Kelvin    Cal/Mol-Kelvin
 Total                   75.657             23.897             83.562
 Corrected for 
 internal rot.           75.702             23.528             86.465
 Electronic               0.000              0.000              0.000
 Translational            0.889              2.981             39.749
 Rotational               0.889              2.981             27.146
 Vibrational             73.880             17.935             16.667
 Vibration     1          0.594              1.981              5.329
 Vibration     2          0.617              1.905              2.697
 Vibration     3          0.628              1.870              2.358
 Vibration     4          0.650              1.801              1.908
 Vibration     5          0.709              1.626              1.287
 Vibration     6          0.759              1.489              0.995
                       Q            Log10(Q)             Ln(Q)
 Total Bot       0.234693D-37        -37.629500        -86.645125
 Corrected for 
 Internal rot.   0.938430D-37        -37.027598        -85.259195
 Total V=0       0.422066D+15         14.625381         33.676184
 Corrected for 
 Internal rot.   0.168765D+16         15.227282         35.062113
 Vib (Bot)       0.307685D-50        -50.511893       -116.307933
 Vib (Bot)    1  0.535777D+01          0.728984          1.678547
 Vib (Bot)    2  0.137063D+01          0.136921          0.315271
 Vib (Bot)    3  0.113481D+01          0.054922          0.126463
 Vib (Bot)    4  0.871736D+00         -0.059615         -0.137269
 Vib (Bot)    5  0.577657D+00         -0.238330         -0.548775
 Vib (Bot)    6  0.458356D+00         -0.338797         -0.780108
 Vib (V=0)       0.553334D+02          1.742987          4.013376
 Vib (V=0)    1  0.588105D+01          0.769455          1.771735
 Vib (V=0)    2  0.195898D+01          0.292031          0.672425
 Vib (V=0)    3  0.174008D+01          0.240568          0.553928
 Vib (V=0)    4  0.150495D+01          0.177522          0.408759
 Vib (V=0)    5  0.126399D+01          0.101745          0.234277
 Vib (V=0)    6  0.117830D+01          0.071256          0.164072
 Electronic      0.100000D+01          0.000000          0.000000
 Translational   0.399249D+08          7.601243         17.502510
 Rotational      0.191051D+06          5.281150         12.160298
 ***** Axes restored to original set *****
 -------------------------------------------------------------------
 Center     Atomic                   Forces (Hartrees/Bohr)
 Number     Number              X              Y              Z
 -------------------------------------------------------------------
      1        8           0.015163254   -0.016417456    0.001169779
      2        8          -0.005598875    0.019135822   -0.002376443
      3        6          -0.001870224    0.002840643    0.002742711
      4        7          -0.017305836    0.002122272    0.000716234
      5        6           0.007633459   -0.006191753   -0.002204709
      6        1           0.001192450   -0.001479674    0.000859170
      7        1           0.000293672   -0.001347422   -0.001945473
      8        6           0.001157126   -0.000977174    0.000929289
      9        1          -0.000628278    0.000404200   -0.000819814
     10        1           0.000466142    0.000991980   -0.000050167
     11        6           0.000404780    0.000603499   -0.000959675
     12        1          -0.001350082   -0.000578989    0.000483490
     13        1           0.000755355   -0.000389942    0.001158141
     14        1          -0.000312943    0.001283994    0.000297467
 -------------------------------------------------------------------
 Cartesian Forces:  Max     0.019135822 RMS     0.005674576
 FormGI is forming the generalized inverse of G from B-inverse, IUseBI=4.

 GradGradGradGradGradGradGradGradGradGradGradGradGradGradGradGradGradGrad
 Berny optimization.
 Internal  Forces:  Max     0.018996135 RMS     0.003323703
 Search for a local minimum.
 Step number   1 out of a maximum of    2
 All quantities printed in internal units (Hartrees-Bohrs-Radians)
 Second derivative matrix not updated -- analytic derivatives used.
 ITU=  0
     Eigenvalues ---    0.00097   0.00218   0.00521   0.02481   0.03005
     Eigenvalues ---    0.03971   0.04304   0.04591   0.04622   0.07658
     Eigenvalues ---    0.07858   0.09779   0.10211   0.10711   0.11208
     Eigenvalues ---    0.12425   0.14071   0.15534   0.17024   0.18267
     Eigenvalues ---    0.19923   0.23023   0.25263   0.29915   0.31208
     Eigenvalues ---    0.32189   0.33524   0.34306   0.34645   0.34772
     Eigenvalues ---    0.35212   0.35419   0.35555   0.37950   0.41050
     Eigenvalues ---    0.64407
 Quadratic step=3.259D-01 exceeds max=3.000D-01 adjusted using Lamda=-2.109D-04.
 Angle between NR and scaled steps=   4.35 degrees.
 Angle between quadratic step and forces=  68.73 degrees.
 Linear search not attempted -- first point.
 Iteration  1 RMS(Cart)=  0.05582009 RMS(Int)=  0.00227821
 Iteration  2 RMS(Cart)=  0.00251657 RMS(Int)=  0.00041282
 Iteration  3 RMS(Cart)=  0.00000356 RMS(Int)=  0.00041281
 Iteration  4 RMS(Cart)=  0.00000000 RMS(Int)=  0.00041281
 Variable       Old X    -DE/DX   Delta X   Delta X   Delta X     New X
                                 (Linear)    (Quad)   (Total)
    R1        2.79161  -0.01900   0.00000  -0.09552  -0.09563   2.69598
    R2        2.57088  -0.00493   0.00000  -0.01062  -0.01036   2.56052
    R3        2.71737  -0.00419   0.00000   0.00641   0.00617   2.72354
    R4        2.73382  -0.00302   0.00000  -0.01516  -0.01528   2.71854
    R5        2.05299   0.00206   0.00000   0.00656   0.00656   2.05955
    R6        2.06450   0.00217   0.00000   0.00667   0.00667   2.07116
    R7        2.40615  -0.01477   0.00000  -0.02288  -0.02264   2.38351
    R8        2.81227   0.00134   0.00000   0.00091   0.00091   2.81318
    R9        2.05911   0.00111   0.00000   0.00292   0.00292   2.06203
   R10        2.05231   0.00091   0.00000   0.00236   0.00236   2.05467
   R11        2.88646   0.00122   0.00000   0.00336   0.00336   2.88982
   R12        2.05251   0.00148   0.00000   0.00460   0.00460   2.05711
   R13        2.05433   0.00143   0.00000   0.00412   0.00412   2.05845
   R14        2.05347   0.00135   0.00000   0.00380   0.00380   2.05728
    A1        1.79679   0.00400   0.00000   0.02699   0.02622   1.82301
    A2        1.79524   0.00014   0.00000   0.02554   0.02402   1.81926
    A3        1.86803  -0.00359   0.00000  -0.01267  -0.01406   1.85396
    A4        1.85610   0.00123   0.00000   0.01025   0.01029   1.86639
    A5        1.93036   0.00016   0.00000  -0.00492  -0.00418   1.92618
    A6        1.95965   0.00137   0.00000   0.00334   0.00365   1.96330
    A7        1.91314   0.00129   0.00000   0.01368   0.01404   1.92718
    A8        1.93486  -0.00059   0.00000  -0.01019  -0.01022   1.92464
    A9        1.82283   0.00196   0.00000   0.01735   0.01632   1.83914
   A10        2.05678  -0.00230   0.00000  -0.01601  -0.01641   2.04038
   A11        1.99182   0.00239   0.00000   0.01092   0.01109   2.00291
   A12        2.23455  -0.00009   0.00000   0.00517   0.00534   2.23989
   A13        1.88944  -0.00054   0.00000   0.00094   0.00095   1.89038
   A14        1.86111  -0.00003   0.00000   0.00524   0.00525   1.86636
   A15        1.95753   0.00145   0.00000   0.00349   0.00349   1.96102
   A16        1.88610   0.00009   0.00000  -0.00139  -0.00141   1.88468
   A17        1.92277  -0.00025   0.00000  -0.00191  -0.00192   1.92086
   A18        1.94405  -0.00075   0.00000  -0.00617  -0.00618   1.93787
   A19        1.93628   0.00057   0.00000   0.00402   0.00402   1.94030
   A20        1.93184   0.00008   0.00000   0.00050   0.00049   1.93234
   A21        1.92028   0.00005   0.00000  -0.00040  -0.00040   1.91989
   A22        1.89181  -0.00030   0.00000  -0.00109  -0.00109   1.89071
   A23        1.89241  -0.00030   0.00000  -0.00209  -0.00209   1.89032
   A24        1.89003  -0.00014   0.00000  -0.00112  -0.00112   1.88890
    D1       -0.33613  -0.00015   0.00000   0.07401   0.07487  -0.26126
    D2        0.18276   0.00015   0.00000  -0.03671  -0.03683   0.14593
    D3       -2.96661   0.00030   0.00000  -0.02606  -0.02650  -2.99311
    D4        0.38318  -0.00101   0.00000  -0.09297  -0.09287   0.29031
    D5        2.48111  -0.00063   0.00000  -0.09025  -0.09058   2.39053
    D6       -1.69995  -0.00049   0.00000  -0.09907  -0.09903  -1.79898
    D7       -0.28621   0.00082   0.00000   0.07644   0.07568  -0.21052
    D8       -2.31662   0.00077   0.00000   0.06993   0.06985  -2.24678
    D9        1.80799  -0.00038   0.00000   0.07074   0.07012   1.87811
   D10        0.05890   0.00040   0.00000  -0.01654  -0.01763   0.04127
   D11       -3.07369   0.00023   0.00000  -0.02888  -0.02959  -3.10328
   D12       -0.98463  -0.00010   0.00000   0.05990   0.06001  -0.92461
   D13       -3.01030   0.00008   0.00000   0.05837   0.05848  -2.95182
   D14        1.14044   0.00015   0.00000   0.06039   0.06049   1.20093
   D15        2.14824   0.00005   0.00000   0.07175   0.07164   2.21988
   D16        0.12257   0.00023   0.00000   0.07021   0.07011   0.19267
   D17       -2.00988   0.00030   0.00000   0.07223   0.07212  -1.93776
   D18       -1.06219   0.00008   0.00000   0.00316   0.00316  -1.05903
   D19        1.03871   0.00014   0.00000   0.00478   0.00478   1.04349
   D20        3.12696   0.00005   0.00000   0.00345   0.00344   3.13040
   D21        1.04369   0.00020   0.00000   0.00538   0.00537   1.04906
   D22       -3.13859   0.00026   0.00000   0.00699   0.00699  -3.13160
   D23       -1.05034   0.00017   0.00000   0.00566   0.00565  -1.04469
   D24        3.13648  -0.00035   0.00000  -0.00164  -0.00163   3.13485
   D25       -1.04580  -0.00028   0.00000  -0.00002  -0.00001  -1.04581
   D26        1.04245  -0.00037   0.00000  -0.00136  -0.00135   1.04110
         Item               Value     Threshold  Converged?
 Maximum Force            0.018996     0.000450     NO 
 RMS     Force            0.003324     0.000300     NO 
 Maximum Displacement     0.204092     0.001800     NO 
 RMS     Displacement     0.055969     0.001200     NO 
 Predicted change in Energy=-1.456821D-03
                           ----------------------------
                           ! Non-Optimized Parameters !
                           ! (Angstroms and Degrees)  !
 --------------------------                            --------------------------
 ! Name  Definition              Value          Derivative Info.                !
 --------------------------------------------------------------------------------
 ! R1    R(1,2)                  1.4267         -DE/DX =   -0.019               !
 ! R2    R(1,5)                  1.355          -DE/DX =   -0.0049              !
 ! R3    R(2,3)                  1.4412         -DE/DX =   -0.0042              !
 ! R4    R(3,4)                  1.4386         -DE/DX =   -0.003               !
 ! R5    R(3,6)                  1.0899         -DE/DX =    0.0021              !
 ! R6    R(3,7)                  1.096          -DE/DX =    0.0022              !
 ! R7    R(4,5)                  1.2613         -DE/DX =   -0.0148              !
 ! R8    R(5,8)                  1.4887         -DE/DX =    0.0013              !
 ! R9    R(8,9)                  1.0912         -DE/DX =    0.0011              !
 ! R10   R(8,10)                 1.0873         -DE/DX =    0.0009              !
 ! R11   R(8,11)                 1.5292         -DE/DX =    0.0012              !
 ! R12   R(11,12)                1.0886         -DE/DX =    0.0015              !
 ! R13   R(11,13)                1.0893         -DE/DX =    0.0014              !
 ! R14   R(11,14)                1.0887         -DE/DX =    0.0013              !
 ! A1    A(2,1,5)              104.4506         -DE/DX =    0.004               !
 ! A2    A(1,2,3)              104.2358         -DE/DX =    0.0001              !
 ! A3    A(2,3,4)              106.2244         -DE/DX =   -0.0036              !
 ! A4    A(2,3,6)              106.9365         -DE/DX =    0.0012              !
 ! A5    A(2,3,7)              110.3618         -DE/DX =    0.0002              !
 ! A6    A(4,3,6)              112.4889         -DE/DX =    0.0014              !
 ! A7    A(4,3,7)              110.4191         -DE/DX =    0.0013              !
 ! A8    A(6,3,7)              110.2737         -DE/DX =   -0.0006              !
 ! A9    A(3,4,5)              105.3751         -DE/DX =    0.002               !
 ! A10   A(1,5,4)              116.9051         -DE/DX =   -0.0023              !
 ! A11   A(1,5,8)              114.7585         -DE/DX =    0.0024              !
 ! A12   A(4,5,8)              128.3363         -DE/DX =   -0.0001              !
 ! A13   A(5,8,9)              108.3111         -DE/DX =   -0.0005              !
 ! A14   A(5,8,10)             106.9346         -DE/DX =    0.0                 !
 ! A15   A(5,8,11)             112.358          -DE/DX =    0.0015              !
 ! A16   A(9,8,10)             107.9842         -DE/DX =    0.0001              !
 ! A17   A(9,8,11)             110.057          -DE/DX =   -0.0002              !
 ! A18   A(10,8,11)            111.0315         -DE/DX =   -0.0008              !
 ! A19   A(8,11,12)            111.1711         -DE/DX =    0.0006              !
 ! A20   A(8,11,13)            110.7148         -DE/DX =    0.0001              !
 ! A21   A(8,11,14)            110.0015         -DE/DX =    0.0                 !
 ! A22   A(12,11,13)           108.33           -DE/DX =   -0.0003              !
 ! A23   A(12,11,14)           108.3073         -DE/DX =   -0.0003              !
 ! A24   A(13,11,14)           108.2263         -DE/DX =   -0.0001              !
 ! D1    D(5,1,2,3)            -14.9689         -DE/DX =   -0.0001              !
 ! D2    D(2,1,5,4)              8.3613         -DE/DX =    0.0002              !
 ! D3    D(2,1,5,8)           -171.4927         -DE/DX =    0.0003              !
 ! D4    D(1,2,3,4)             16.6333         -DE/DX =   -0.001               !
 ! D5    D(1,2,3,6)            136.9674         -DE/DX =   -0.0006              !
 ! D6    D(1,2,3,7)           -103.074          -DE/DX =   -0.0005              !
 ! D7    D(2,3,4,5)            -12.0621         -DE/DX =    0.0008              !
 ! D8    D(6,3,4,5)           -128.7308         -DE/DX =    0.0008              !
 ! D9    D(7,3,4,5)            107.6078         -DE/DX =   -0.0004              !
 ! D10   D(3,4,5,1)              2.3644         -DE/DX =    0.0004              !
 ! D11   D(3,4,5,8)           -177.8047         -DE/DX =    0.0002              !
 ! D12   D(1,5,8,9)            -52.9764         -DE/DX =   -0.0001              !
 ! D13   D(1,5,8,10)          -169.1268         -DE/DX =    0.0001              !
 ! D14   D(1,5,8,11)            68.8082         -DE/DX =    0.0002              !
 ! D15   D(4,5,8,9)            127.1896         -DE/DX =    0.0001              !
 ! D16   D(4,5,8,10)            11.0392         -DE/DX =    0.0002              !
 ! D17   D(4,5,8,11)          -111.0257         -DE/DX =    0.0003              !
 ! D18   D(5,8,11,12)          -60.6781         -DE/DX =    0.0001              !
 ! D19   D(5,8,11,13)           59.7876         -DE/DX =    0.0001              !
 ! D20   D(5,8,11,14)          179.3586         -DE/DX =    0.0001              !
 ! D21   D(9,8,11,12)           60.1069         -DE/DX =    0.0002              !
 ! D22   D(9,8,11,13)         -179.4275         -DE/DX =    0.0003              !
 ! D23   D(9,8,11,14)          -59.8564         -DE/DX =    0.0002              !
 ! D24   D(10,8,11,12)         179.6137         -DE/DX =   -0.0003              !
 ! D25   D(10,8,11,13)         -59.9207         -DE/DX =   -0.0003              !
 ! D26   D(10,8,11,14)          59.6504         -DE/DX =   -0.0004              !
 --------------------------------------------------------------------------------
 GradGradGradGradGradGradGradGradGradGradGradGradGradGradGradGradGradGrad


 ----------------------------------------------------------------------

 Electric dipole moment (input orientation):
 (Debye = 10**-18 statcoulomb cm , SI units = C m)
                  (au)            (Debye)         (10**-30 SI)
   Tot        0.517801D+00      0.131612D+01      0.439010D+01
   x          0.106147D-01      0.269798D-01      0.899951D-01
   y          0.517567D+00      0.131552D+01      0.438811D+01
   z         -0.113869D-01     -0.289426D-01     -0.965420D-01

 Dipole polarizability, Alpha (input orientation).
 (esu units = cm**3 , SI units = C**2 m**2 J**-1)
 Alpha(0;0):
               (au)            (10**-24 esu)      (10**-40 SI)
   iso        0.635859D+02      0.942246D+01      0.104839D+02
   aniso      0.268434D+02      0.397778D+01      0.442588D+01
   xx         0.631517D+02      0.935811D+01      0.104123D+02
   yx        -0.852002D+01     -0.126254D+01     -0.140476D+01
   yy         0.739231D+02      0.109543D+02      0.121883D+02
   zx        -0.468940D+01     -0.694898D+00     -0.773178D+00
   zy         0.656129D+01      0.972282D+00      0.108181D+01
   zz         0.536829D+02      0.795499D+01      0.885112D+01

 ----------------------------------------------------------------------

 Dipole orientation:
     8         -2.10938759          0.10348992         -0.32628076
     8         -0.92066379          0.08606980         -2.85209200
     6          1.66930670          0.70068198         -2.30584835
     7          2.10492896          0.07221532          0.31884815
     6         -0.09980934         -0.14436738          1.25788152
     1          2.81316412         -0.43408889         -3.57811216
     1          2.01642268          2.71394023         -2.60324692
     6         -0.80170959         -0.62754401          3.93794334
     1         -2.03502899          0.89678739          4.56664923
     1          0.93528382         -0.53092929          5.02673974
     6         -2.11603416         -3.17496024          4.27683406
     1         -3.85560097         -3.25318897          3.19029032
     1         -0.89658114         -4.70856108          3.65935798
     1         -2.57332725         -3.47238197          6.25652426

 Electric dipole moment (dipole orientation):
 (Debye = 10**-18 statcoulomb cm , SI units = C m)
                  (au)            (Debye)         (10**-30 SI)
   Tot        0.517801D+00      0.131612D+01      0.439010D+01
   x          0.000000D+00      0.000000D+00      0.000000D+00
   y          0.000000D+00      0.000000D+00      0.000000D+00
   z          0.517801D+00      0.131612D+01      0.439010D+01

 Dipole polarizability, Alpha (dipole orientation).
 (esu units = cm**3 , SI units = C**2 m**2 J**-1)
 Alpha(0;0):
               (au)            (10**-24 esu)      (10**-40 SI)
   iso        0.635859D+02      0.942246D+01      0.104839D+02
   aniso      0.268434D+02      0.397778D+01      0.442588D+01
   xx         0.637071D+02      0.944042D+01      0.105039D+02
   yx         0.481429D+01      0.713404D+00      0.793769D+00
   yy         0.537752D+02      0.796866D+01      0.886633D+01
   zx        -0.876505D+01     -0.129885D+01     -0.144516D+01
   zy        -0.671640D+01     -0.995268D+00     -0.110739D+01
   zz         0.732754D+02      0.108583D+02      0.120815D+02

 ----------------------------------------------------------------------
 1\1\GINC-R14C25\Freq\RwB97XD\Aug-CC-pVTZ\C4H7N1O2\LFRANZON\02-May-2022
 \0\\# WB97XD aug-cc-pVTZ Freq=(HinderedRotor) MaxDisk=32GB\\Ring3-Roto
 r\\0,1\O,-1.120447048,-0.150376714,-0.028060378\O,-0.518878407,-1.4993
 54687,-0.002348364\C,0.850197561,-1.246152682,-0.361892518\N,1.1160600
 18,0.144490017,-0.064741944\C,-0.037548187,0.668095106,0.062806077\H,1
 .454020348,-1.918835727,0.240727887\H,1.00825775,-1.430277129,-1.42708
 5977\C,-0.374388279,2.098976404,0.294802677\H,-1.036832197,2.427804289
 ,-0.505411505\H,0.555134105,2.654522159,0.21218636\C,-1.03768108,2.321
 865453,1.652541932\H,-1.968744066,1.767329965,1.725434899\H,-0.3823471
 97,1.999236936,2.45767881\H,-1.254793246,3.37746226,1.79178249\\Versio
 n=ES64L-G16RevB.01\State=1-A\HF=-361.7535076\RMSD=4.121e-09\RMSF=5.675
 e-03\ZeroPoint=0.1136056\Thermal=0.1205679\Dipole=0.0106147,0.5175666,
 -0.0113869\DipoleDeriv=-0.7371686,-0.1300171,0.0528972,-0.2263985,-0.3
 829194,-0.036518,-0.062658,0.0070098,-0.091795,-0.4246437,0.0104229,0.
 1138795,-0.1074349,-0.2640816,-0.043938,0.1002314,-0.1040599,-0.244108
 7,0.6084204,-0.145392,-0.1525981,-0.0331158,0.5311426,0.0547083,-0.106
 5133,0.1128917,0.5683655,-0.7479054,0.1616107,0.0869911,0.1895536,-0.7
 045691,-0.1122907,0.0179077,-0.0798084,-0.3934503,1.1471442,0.0297337,
 -0.0806336,-0.01008,0.8368628,0.1732696,-0.0043455,0.103515,0.1191721,
 0.0057199,0.0699142,-0.0195852,0.077468,-0.0197012,0.0091449,-0.041816
 1,0.0820437,0.0147151,0.0263739,-0.0024786,0.011445,0.0587204,-0.01780
 72,-0.0232875,0.0894747,-0.0933655,-0.1591909,0.0574792,0.0269196,0.02
 97469,0.0001216,0.0111374,-0.010504,0.0431466,-0.0466238,0.0911437,0.0
 241163,0.0461531,-0.0677671,0.0371694,0.0232769,-0.0056136,-0.0506633,
 0.0158723,-0.0456833,-0.0350306,-0.0635158,0.0404623,-0.0194775,0.0032
 928,-0.0077769,0.02837,-0.0234223,0.0450603,0.0786452,-0.0340494,0.003
 0344,0.0293007,0.0136262,-0.0140713,-0.0080748,0.0635921,0.0837893,-0.
 0533608,-0.0594951,0.0359645,-0.0948776,0.0427773,0.0152219,-0.00127,-
 0.0100715,0.0354118,-0.0092918,0.0354694,-0.0851896,0.0393236,0.061374
 2,0.0533819,-0.0382661,0.0162564,-0.0556922,0.0595021,0.0547244,0.0313
 527,0.0597268,-0.1344115,-0.0517268,0.0344766,-0.0438293,0.0322625\Pol
 ar=63.1516682,-8.5200167,73.9230684,-4.6894011,6.561287,53.682919\Quad
 rupole=-2.9327781,2.5405555,0.3922225,-3.7978353,-0.3799416,0.9540018\
 PG=C01 [X(C4H7N1O2)]\NImag=0\\0.41709282,0.02994977,0.31295369,-0.0028
 7320,0.00446422,0.04868924,-0.07681963,0.07510005,0.01005143,0.2999902
 0,-0.01601758,-0.13765148,0.01592203,0.02701525,0.31841921,0.00630272,
 0.01286787,-0.01910342,-0.06755187,-0.02463003,0.07599138,-0.05330738,
 0.02278983,-0.00289253,-0.13602719,0.00252203,0.03765969,0.44160825,0.
 02140996,-0.01792354,-0.00748342,-0.03259991,-0.09205350,0.01286021,-0
 .13793053,0.55098298,-0.00507886,0.00280810,-0.00799521,0.04394062,0.0
 0881279,-0.07585844,0.02351361,-0.02769364,0.60635735,-0.09899953,-0.0
 3698742,0.00105964,-0.03098124,-0.01673828,-0.00301717,-0.08011016,0.0
 1235762,0.00428046,0.64784962,-0.00628798,0.00662269,-0.00096229,-0.04
 782365,-0.02279225,0.00315816,-0.02679617,-0.18079583,-0.02707313,-0.1
 5084724,0.44953652,-0.00317349,-0.00563748,0.03646638,-0.00539526,0.00
 755460,0.00523490,-0.00314299,-0.02623088,-0.09174344,-0.05105654,0.07
 293806,0.12290818,-0.19382431,-0.06717098,-0.00122069,-0.00717629,-0.0
 1041121,-0.00068520,0.01416813,0.03999815,-0.00278962,-0.44907404,0.19
 954592,0.05430641,0.73906143,-0.03217417,-0.12897863,-0.00669539,-0.00
 881339,-0.07941216,-0.00679412,0.03682408,-0.06092110,-0.01567130,0.15
 968984,-0.19395878,-0.02424787,-0.18727276,0.71879649,-0.00351113,-0.0
 0313027,-0.06002303,0.00259703,-0.00485830,0.00212707,0.01025571,-0.01
 642311,0.00279699,0.04129097,-0.02784053,-0.08024260,-0.05607241,0.081
 52323,0.22211244,-0.00540121,0.00177925,-0.00256242,-0.02748015,0.0213
 0321,-0.00846900,-0.12605342,0.08873497,-0.08538302,0.00936990,-0.0055
 0917,0.00638237,-0.00316520,-0.00477292,0.00010459,0.14670574,-0.00103
 642,0.00035256,0.00048484,-0.00231028,0.00734475,-0.00215733,0.0907984
 7,-0.14619768,0.09352216,0.01780612,-0.02538535,0.01394546,-0.00402258
 ,-0.00507910,0.00123590,-0.10028301,0.16353872,0.00449406,-0.00558892,
 -0.00027990,0.00493350,-0.00623257,0.00879928,-0.09019197,0.10129793,-
 0.14809441,0.00507222,-0.00611157,0.00860899,0.00318783,-0.00042008,0.
 00052270,0.08926554,-0.10181330,0.14715410,0.00263842,0.00271518,0.001
 20837,-0.02064522,-0.00153523,0.03680544,-0.05293614,0.00800131,0.0199
 7483,0.00729674,-0.00053616,-0.00458363,-0.00436408,-0.00174421,-0.001
 17168,0.00541463,-0.00207553,-0.01674440,0.06187614,0.00280966,0.00152
 384,0.00102557,-0.00685866,0.00506150,0.00492946,0.01065847,-0.0561128
 8,-0.03324428,0.00664748,-0.01700747,-0.03490890,-0.00837813,-0.003241
 69,-0.00414746,-0.00131475,0.00580894,0.01899379,-0.00472443,0.0647289
 4,0.00183215,-0.00140335,-0.00114018,0.01135846,0.00392356,-0.00087047
 ,0.02415134,-0.03527155,-0.29775369,0.00025808,-0.00989029,-0.00242046
 ,-0.00307348,0.00082497,0.00054750,0.00152095,-0.00310771,-0.01625894,
 -0.03610354,0.04508516,0.31784335,0.00889410,-0.02702406,-0.00263430,-
 0.00171286,-0.00826516,-0.00111223,-0.00711784,0.00003368,0.00218934,-
 0.00721366,0.03460037,0.00581951,-0.08698490,0.02454543,0.00029612,0.0
 0049036,0.00090345,-0.00002252,0.00070106,0.00110656,0.00005867,0.5976
 5715,-0.00325390,-0.03246884,-0.00462934,-0.00377963,0.00365432,0.0002
 5682,0.00014698,0.00330962,-0.00179418,0.00780184,-0.01191494,-0.00234
 551,0.03164408,-0.21419748,-0.01934047,0.00030969,0.00011898,-0.000070
 44,0.00010308,-0.00027764,-0.00014508,0.03799109,0.52797291,0.00052577
 ,-0.00279528,0.00262763,0.00019512,-0.00011301,0.00264890,0.00064649,-
 0.00080952,0.01301985,0.00286881,-0.00378153,0.00151310,0.00119752,-0.
 01802117,-0.07988865,-0.00083629,-0.00216243,-0.00039130,0.00061644,0.
 00229165,0.00009158,0.04184699,-0.02386932,0.49450572,0.00001476,-0.00
 105347,-0.00028545,0.00008834,0.00022793,0.00036758,-0.00010917,0.0001
 2209,0.00075527,0.00048063,0.00185292,-0.00025785,-0.00722368,0.003160
 36,-0.00407421,-0.00003621,-0.00006145,-0.00002647,0.00008225,0.000278
 64,0.00003793,-0.14852677,0.04836197,-0.12211521,0.15951582,-0.0006301
 0,0.00069287,-0.00049224,-0.00028249,0.00003137,-0.00059858,0.00114062
 ,0.00042812,-0.00251711,-0.00018335,-0.00427343,-0.00070592,0.02369860
 ,-0.01014597,0.02694307,-0.00006041,0.00007248,0.00011497,-0.00027654,
 -0.00077080,-0.00000484,0.04775377,-0.07523495,0.05941952,-0.05744498,
 0.07979381,-0.00024066,-0.00030814,0.00008095,0.00003566,0.00036521,0.
 00019765,0.00011990,0.00011564,-0.00078093,0.00059326,-0.00131162,-0.0
 0021085,0.00379410,-0.00074011,0.00458945,0.00004441,0.00003158,-0.000
 02187,-0.00001688,-0.00015213,-0.00006481,-0.12109401,0.05938380,-0.18
 462636,0.12942461,-0.06329014,0.20499896,-0.00028733,0.00126602,0.0002
 7467,0.00043330,0.00137964,0.00004255,0.00014997,-0.00047070,-0.000156
 19,0.00029554,0.00105312,0.00024813,0.00597681,0.00480042,-0.00057530,
 -0.00001474,0.00003241,0.00001389,-0.00002660,-0.00001684,0.00000406,-
 0.25112029,-0.12484819,0.01364239,-0.01499395,-0.00999794,0.00178404,0
 .26865285,0.00372459,-0.00490630,-0.00034681,0.00008627,-0.00211606,-0
 .00056028,-0.00115806,-0.00018201,0.00029148,0.00016174,0.00311476,0.0
 0033576,-0.03309721,-0.01955318,0.00115296,0.00010769,0.00011962,-0.00
 007693,0.00010803,0.00006152,-0.00002738,-0.11781810,-0.12149715,0.009
 58928,0.00979518,0.00625945,-0.00165284,0.13112254,0.13390593,0.000718
 84,-0.00127343,0.00072097,-0.00011714,-0.00056742,0.00053521,-0.000228
 33,0.00009894,-0.00012971,-0.00003533,0.00002017,-0.00036804,-0.004769
 60,-0.00188353,-0.00157457,0.00004853,0.00002230,-0.00003224,0.0000293
 3,-0.00004872,-0.00003105,0.01411335,0.00985519,-0.04863277,-0.0190854
 3,-0.01363463,0.00183517,-0.01881596,-0.00779268,0.05316551,-0.0007576
 7,-0.00117283,0.00058689,-0.00010981,-0.00034470,-0.00001816,0.0000160
 1,0.00061152,-0.00096409,0.00089994,0.00014873,0.00088482,-0.00586794,
 0.00919394,0.00801893,0.00004638,0.00012851,0.00006940,-0.00011366,-0.
 00022316,-0.00001937,-0.09973277,0.00173668,0.04439503,0.01007112,-0.0
 0412047,-0.01766982,-0.01034494,0.00629705,0.02690567,0.56563673,0.001
 33591,0.00049540,-0.00087687,0.00022780,-0.00061337,0.00068152,0.00090
 528,-0.00053768,0.00240798,0.00046383,-0.00311235,-0.00064294,0.015534
 43,-0.00616719,-0.03421118,-0.00028750,-0.00067524,-0.00006857,-0.0000
 2771,0.00019667,0.00000800,0.00355719,-0.08065605,-0.01477141,-0.00515
 218,0.00240329,0.00881589,-0.00571079,0.00399751,0.01607606,0.00783886
 ,0.58770755,0.00079337,0.00081828,0.00027355,0.00013917,0.00068900,0.0
 0013365,-0.00015352,-0.00041119,-0.00016352,-0.00256744,0.00336993,-0.
 00030093,0.00519599,-0.01317108,-0.00659365,-0.00002899,0.00022880,0.0
 0003514,0.00005846,0.00019999,0.00007270,0.04379839,-0.01043297,-0.169
 18162,0.01336149,-0.00435443,-0.02404170,0.00128828,-0.00010356,-0.002
 42293,0.04398542,-0.01412858,0.49350773,0.00073785,0.00021295,-0.00039
 559,0.00036416,0.00045781,-0.00022018,-0.00020875,-0.00023239,0.000086
 74,0.00026715,0.00052213,0.00004937,-0.00155378,-0.00186665,0.00000527
 ,0.00004145,0.00002749,-0.00002534,0.00004598,0.00003592,-0.00002255,-
 0.01169497,-0.00606795,0.00121244,0.00082029,0.00016653,0.00000494,0.0
 0045829,0.00081973,0.00249874,-0.25047710,-0.12072272,0.01287197,0.269
 29257,-0.00000077,-0.00067177,-0.00061872,-0.00009950,0.00004171,0.000
 09465,0.00012896,0.00000920,-0.00011866,-0.00017976,-0.00008415,-0.000
 04657,0.00108423,0.00085368,0.00040290,-0.00002240,0.00001725,0.000011
 50,-0.00002135,0.00000022,0.00002484,0.00615802,0.00278736,-0.00063002
 ,-0.00037287,-0.00003312,0.00056374,0.00095774,0.00052560,-0.00130038,
 -0.12266489,-0.12115293,0.00883357,0.13263578,0.12667909,-0.00000622,-
 0.00042606,-0.00041321,-0.00040811,-0.00032387,0.00010631,0.00007025,0
 .00020062,-0.00005346,-0.00011073,-0.00040834,0.00002274,0.00065653,0.
 00136928,0.00112834,-0.00006494,-0.00002027,0.00003378,-0.00002898,-0.
 00001788,0.00000819,0.02808423,0.01656603,-0.00311429,-0.00055630,0.00
 054734,0.00130558,0.00239987,-0.00161839,-0.00544730,0.01061996,0.0070
 9732,-0.04822975,-0.01703927,-0.00765988,0.05341140,-0.00019165,-0.000
 14473,-0.00001764,0.00005536,-0.00005266,0.00000593,0.00002794,0.00003
 265,-0.00002441,-0.00004742,-0.00041581,-0.00030218,0.00123341,-0.0004
 8386,-0.00021468,0.00001120,-0.00002291,-0.00000246,-0.00000384,-0.000
 03891,-0.00000362,0.01002483,-0.00479387,0.01339189,-0.00068383,0.0007
 5337,0.00366484,0.00081741,-0.00036758,-0.00063556,-0.15145573,0.05021
 668,-0.12429995,-0.01565389,0.01011690,-0.01998985,0.15981618,-0.00012
 632,-0.00013067,0.00033119,0.00006891,0.00000168,0.00000216,-0.0000238
 9,-0.00010372,0.00001926,0.00001008,0.00018202,0.00026666,-0.00094339,
 0.00083022,-0.00096465,0.00001063,0.00000945,-0.00002500,0.00001887,0.
 00005722,0.00002408,-0.00357251,0.00088392,-0.00499953,0.00046753,0.00
 057973,-0.00137187,0.00006964,-0.00009887,0.00063618,0.05003423,-0.073
 11320,0.06059799,-0.01019349,0.00554394,-0.01389879,-0.05544896,0.0733
 0613,0.00009865,-0.00034638,0.00003305,0.00011792,-0.00010132,-0.00003
 382,-0.00004245,-0.00013558,-0.00023149,0.00067176,-0.00053793,0.00065
 852,-0.00190599,0.00210956,0.00023097,0.00003349,0.00000519,-0.0000354
 7,-0.00002021,-0.00000816,0.00000159,-0.01736845,0.00775404,-0.0232064
 7,0.00340591,-0.00139589,-0.00446399,-0.00001432,0.00038721,0.00106834
 ,-0.12214101,0.05950640,-0.19286097,0.00187921,-0.00137562,0.00212128,
 0.13167981,-0.06469458,0.21290738,0.00021076,-0.00025956,-0.00029919,0
 .00002104,0.00045896,-0.00011011,-0.00010025,-0.00006842,-0.00034470,-
 0.00003347,0.00049297,0.00022133,-0.00120558,-0.00108610,0.00305079,0.
 00007126,0.00011573,-0.00002329,0.00003433,0.00001816,0.00000091,-0.00
 366344,0.01464814,0.00241262,0.00050040,-0.00051662,-0.00044441,0.0000
 0368,0.00021812,-0.00062712,-0.05781054,0.05182091,0.00555736,0.007560
 74,-0.02772008,-0.00362643,-0.00394997,0.01962868,0.00360568,0.0583610
 5,0.00029734,0.00009015,-0.00012276,0.00006923,0.00008426,-0.00011051,
 -0.00000605,0.00009800,0.00025052,-0.00000252,-0.00013145,-0.00027447,
 -0.00020916,0.00117490,-0.00034209,0.00000472,-0.00004540,-0.00001081,
 -0.00000532,-0.00002838,-0.00004040,0.00003027,-0.00248007,0.00065276,
 -0.00018166,0.00019715,-0.00044900,0.00036292,0.00036916,-0.00020803,0
 .05253654,-0.30877241,-0.03213576,0.00420486,-0.01451609,-0.00140711,0
 .00064970,-0.00794785,-0.00116692,-0.05775089,0.33190803,0.00011801,-0
 .00004916,0.00006319,0.00010348,-0.00044068,0.00009182,0.00023477,-0.0
 0011445,0.00063010,0.00069201,-0.00156909,-0.00012648,0.00217860,0.001
 81762,-0.00573294,-0.00005525,-0.00021518,-0.00003985,-0.00002355,0.00
 000189,-0.00002530,0.00602491,-0.03118857,-0.00536531,-0.00095187,-0.0
 0003112,0.00120277,-0.00013613,0.00042219,0.00131343,0.00534631,-0.029
 89362,-0.05022768,-0.00090574,0.00181866,-0.00087961,-0.00325212,0.024
 07689,0.00381109,-0.00937342,0.03536459,0.05528477\\-0.01516325,0.0164
 1746,-0.00116978,0.00559888,-0.01913582,0.00237644,0.00187022,-0.00284
 064,-0.00274271,0.01730584,-0.00212227,-0.00071623,-0.00763346,0.00619
 175,0.00220471,-0.00119245,0.00147967,-0.00085917,-0.00029367,0.001347
 42,0.00194547,-0.00115713,0.00097717,-0.00092929,0.00062828,-0.0004042
 0,0.00081981,-0.00046614,-0.00099198,0.00005017,-0.00040478,-0.0006035
 0,0.00095968,0.00135008,0.00057899,-0.00048349,-0.00075536,0.00038994,
 -0.00115814,0.00031294,-0.00128399,-0.00029747\\\@


 MODELS ARE TO BE USED, NOT BELIEVED.

    -- PARAPHRASED BY H. THIEL IN "PRINCIPLES OF ECONOMETRICS"
 Job cpu time:       0 days 18 hours 48 minutes 10.2 seconds.
 Elapsed time:       0 days  1 hours 12 minutes 11.0 seconds.
 File lengths (MBytes):  RWF=    243 Int=      0 D2E=      0 Chk=     16 Scr=      1
 Normal termination of Gaussian 16 at Mon May  2 12:49:50 2022.
