# Supplementary material for: An Experimental and Master Equation Investigation of Kinetics of the CH2OO + RCN Reactions (R = H, CH3, C2H5) and Their Atmospheric Relevance
Source: J Phys Chem A. 2023 Jan 5;127(2):477–88. doi: 10.1021/acs.jpca.2c07073 (PMC9869398; doi:10.1021/acs.jpca.2c07073)
Supplement: Supplementary file 2 — jp2c07073_si_002.zip [file jp2c07073_si_002.zip › wb97XD/HinderedRotor/TS2-Rotor.log]

 Entering Gaussian System, Link 0=/appl/soft/chem/gaussian/G16RevB.01/g16/g16
 Initial command:
 /appl/soft/chem/gaussian/G16RevB.01/g16/l1.exe "/scratch/kurten/scratch_lauri/Cyan/RedoTS/Rotor/9252750.GAUSS_SCRDIR/Gau-181241.inp" -scrdir="/scratch/kurten/scratch_lauri/Cyan/RedoTS/Rotor/9252750.GAUSS_SCRDIR/"
 Entering Link 1 = /appl/soft/chem/gaussian/G16RevB.01/g16/l1.exe PID=    181246.
  
 Copyright (c) 1988-2017, Gaussian, Inc.  All Rights Reserved.
  
 This is part of the Gaussian(R) 16 program.  It is based on
 the Gaussian(R) 09 system (copyright 2009, Gaussian, Inc.),
 the Gaussian(R) 03 system (copyright 2003, Gaussian, Inc.),
 the Gaussian(R) 98 system (copyright 1998, Gaussian, Inc.),
 the Gaussian(R) 94 system (copyright 1995, Gaussian, Inc.),
 the Gaussian 92(TM) system (copyright 1992, Gaussian, Inc.),
 the Gaussian 90(TM) system (copyright 1990, Gaussian, Inc.),
 the Gaussian 88(TM) system (copyright 1988, Gaussian, Inc.),
 the Gaussian 86(TM) system (copyright 1986, Carnegie Mellon
 University), and the Gaussian 82(TM) system (copyright 1983,
 Carnegie Mellon University). Gaussian is a federally registered
 trademark of Gaussian, Inc.
  
 This software contains proprietary and confidential information,
 including trade secrets, belonging to Gaussian, Inc.
  
 This software is provided under written license and may be
 used, copied, transmitted, or stored only in accord with that
 written license.
  
 The following legend is applicable only to US Government
 contracts under FAR:
  
                    RESTRICTED RIGHTS LEGEND
  
 Use, reproduction and disclosure by the US Government is
 subject to restrictions as set forth in subparagraphs (a)
 and (c) of the Commercial Computer Software - Restricted
 Rights clause in FAR 52.227-19.
  
 Gaussian, Inc.
 340 Quinnipiac St., Bldg. 40, Wallingford CT 06492
  
  
 ---------------------------------------------------------------
 Warning -- This program may not be used in any manner that
 competes with the business of Gaussian, Inc. or will provide
 assistance to any competitor of Gaussian, Inc.  The licensee
 of this program is prohibited from giving any competitor of
 Gaussian, Inc. access to this program.  By using this program,
 the user acknowledges that Gaussian, Inc. is engaged in the
 business of creating and licensing software in the field of
 computational chemistry and represents and warrants to the
 licensee that it is not a competitor of Gaussian, Inc. and that
 it will not use this program in any manner prohibited above.
 ---------------------------------------------------------------
  

 Cite this work as:
 Gaussian 16, Revision B.01,
 M. J. Frisch, G. W. Trucks, H. B. Schlegel, G. E. Scuseria, 
 M. A. Robb, J. R. Cheeseman, G. Scalmani, V. Barone, 
 G. A. Petersson, H. Nakatsuji, X. Li, M. Caricato, A. V. Marenich, 
 J. Bloino, B. G. Janesko, R. Gomperts, B. Mennucci, H. P. Hratchian, 
 J. V. Ortiz, A. F. Izmaylov, J. L. Sonnenberg, D. Williams-Young, 
 F. Ding, F. Lipparini, F. Egidi, J. Goings, B. Peng, A. Petrone, 
 T. Henderson, D. Ranasinghe, V. G. Zakrzewski, J. Gao, N. Rega, 
 G. Zheng, W. Liang, M. Hada, M. Ehara, K. Toyota, R. Fukuda, 
 J. Hasegawa, M. Ishida, T. Nakajima, Y. Honda, O. Kitao, H. Nakai, 
 T. Vreven, K. Throssell, J. A. Montgomery, Jr., J. E. Peralta, 
 F. Ogliaro, M. J. Bearpark, J. J. Heyd, E. N. Brothers, K. N. Kudin, 
 V. N. Staroverov, T. A. Keith, R. Kobayashi, J. Normand, 
 K. Raghavachari, A. P. Rendell, J. C. Burant, S. S. Iyengar, 
 J. Tomasi, M. Cossi, J. M. Millam, M. Klene, C. Adamo, R. Cammi, 
 J. W. Ochterski, R. L. Martin, K. Morokuma, O. Farkas, 
 J. B. Foresman, and D. J. Fox, Gaussian, Inc., Wallingford CT, 2016.
 
 ******************************************
 Gaussian 16:  ES64L-G16RevB.01 20-Dec-2017
                18-Nov-2021 
 ******************************************
 %mem=12GB
 %NprocShared=16
 Will use up to   16 processors via shared memory.
 %chk=TS2-Rotor
 -------------------------------------------------------
 # UWB97XD aug-cc-pVTZ Freq=(HinderedRotor) MaxDisk=32GB
 -------------------------------------------------------
 1/10=4,18=20,30=1,38=1/1,3;
 2/12=2,17=6,18=5,40=1/2;
 3/5=16,6=1,7=10,11=2,25=1,30=1,71=2,74=-58,116=2,140=1/1,2,3;
 4//1;
 5/5=2,38=5,98=1/2;
 8/6=4,10=90,11=11/1;
 11/6=1,8=1,9=11,15=111,16=1/1,2,10;
 10/6=1/2;
 6/7=2,8=2,9=2,10=2,28=1/1;
 7/8=2001,10=1,25=1/1,2,3,16;
 1/10=4,18=20,30=1/3;
 99//99;
 ---------
 TS2-Rotor
 ---------
 Symbolic Z-matrix:
 Charge =  0 Multiplicity = 1
 C                     1.63463   0.52194   0.22077 
 H                     1.42762   0.59424   1.2788 
 H                     2.34177   1.17743  -0.26997 
 O                     1.40793  -0.56452  -0.38482 
 O                     0.38117  -1.26371   0.19215 
 N                    -0.21445   1.39839  -0.0867 
 C                    -0.96437   0.50912  -0.03029 
 C                    -2.18831  -0.27915  -0.00526 
 H                    -2.20886  -0.88021   0.90066 
 H                    -2.20197  -0.95061  -0.85986 
 H                    -3.05236   0.38324  -0.03338 
 
 Add virtual bond connecting atoms N6         and C1         Dist= 3.91D+00.

 GradGradGradGradGradGradGradGradGradGradGradGradGradGradGradGradGradGrad
 Berny optimization.
 Initialization pass.
                           ----------------------------
                           !    Initial Parameters    !
                           ! (Angstroms and Degrees)  !
 --------------------------                            --------------------------
 ! Name  Definition              Value          Derivative Info.                !
 --------------------------------------------------------------------------------
 ! R1    R(1,2)                  1.0805         calculate D2E/DX2 analytically  !
 ! R2    R(1,3)                  1.0819         calculate D2E/DX2 analytically  !
 ! R3    R(1,4)                  1.2643         calculate D2E/DX2 analytically  !
 ! R4    R(1,6)                  2.0692         calculate D2E/DX2 analytically  !
 ! R5    R(4,5)                  1.3697         calculate D2E/DX2 analytically  !
 ! R6    R(6,7)                  1.1646         calculate D2E/DX2 analytically  !
 ! R7    R(7,8)                  1.456          calculate D2E/DX2 analytically  !
 ! R8    R(8,9)                  1.0874         calculate D2E/DX2 analytically  !
 ! R9    R(8,10)                 1.0869         calculate D2E/DX2 analytically  !
 ! R10   R(8,11)                 1.0891         calculate D2E/DX2 analytically  !
 ! A1    A(2,1,3)              121.9253         calculate D2E/DX2 analytically  !
 ! A2    A(2,1,4)              119.4829         calculate D2E/DX2 analytically  !
 ! A3    A(2,1,6)               86.9019         calculate D2E/DX2 analytically  !
 ! A4    A(3,1,4)              114.8709         calculate D2E/DX2 analytically  !
 ! A5    A(3,1,6)              105.0724         calculate D2E/DX2 analytically  !
 ! A6    A(4,1,6)               97.6185         calculate D2E/DX2 analytically  !
 ! A7    A(1,4,5)              111.797          calculate D2E/DX2 analytically  !
 ! A8    A(1,6,7)              104.1694         calculate D2E/DX2 analytically  !
 ! A9    A(6,7,8)              162.8403         calculate D2E/DX2 analytically  !
 ! A10   A(7,8,9)              109.2361         calculate D2E/DX2 analytically  !
 ! A11   A(7,8,10)             109.3599         calculate D2E/DX2 analytically  !
 ! A12   A(7,8,11)             109.706          calculate D2E/DX2 analytically  !
 ! A13   A(9,8,10)             108.2605         calculate D2E/DX2 analytically  !
 ! A14   A(9,8,11)             110.0417         calculate D2E/DX2 analytically  !
 ! A15   A(10,8,11)            110.2093         calculate D2E/DX2 analytically  !
 ! D1    D(2,1,4,5)             29.3259         calculate D2E/DX2 analytically  !
 ! D2    D(3,1,4,5)           -171.9775         calculate D2E/DX2 analytically  !
 ! D3    D(6,1,4,5)            -61.418          calculate D2E/DX2 analytically  !
 ! D4    D(2,1,6,7)            -83.6867         calculate D2E/DX2 analytically  !
 ! D5    D(3,1,6,7)            154.0453         calculate D2E/DX2 analytically  !
 ! D6    D(4,1,6,7)             35.6561         calculate D2E/DX2 analytically  !
 ! D7    D(1,6,7,8)            176.1295         calculate D2E/DX2 analytically  !
 ! D8    D(6,7,8,9)           -125.0048         calculate D2E/DX2 analytically  !
 ! D9    D(6,7,8,10)           116.6772         calculate D2E/DX2 analytically  !
 ! D10   D(6,7,8,11)            -4.3057         calculate D2E/DX2 analytically  !
 --------------------------------------------------------------------------------
 Trust Radius=3.00D-01 FncErr=1.00D-07 GrdErr=1.00D-07 EigMax=2.50D+02 EigMin=1.00D-04
 Number of steps in this run=      2 maximum allowed number of steps=      2.
 GradGradGradGradGradGradGradGradGradGradGradGradGradGradGradGradGradGrad

                          Input orientation:                          
 ---------------------------------------------------------------------
 Center     Atomic      Atomic             Coordinates (Angstroms)
 Number     Number       Type             X           Y           Z
 ---------------------------------------------------------------------
      1          6           0        1.634627    0.521938    0.220765
      2          1           0        1.427621    0.594244    1.278799
      3          1           0        2.341766    1.177434   -0.269967
      4          8           0        1.407925   -0.564520   -0.384817
      5          8           0        0.381174   -1.263714    0.192148
      6          7           0       -0.214448    1.398387   -0.086695
      7          6           0       -0.964368    0.509120   -0.030285
      8          6           0       -2.188308   -0.279147   -0.005260
      9          1           0       -2.208859   -0.880210    0.900661
     10          1           0       -2.201972   -0.950608   -0.859862
     11          1           0       -3.052359    0.383237   -0.033377
 ---------------------------------------------------------------------
                    Distance matrix (angstroms):
                    1          2          3          4          5
     1  C    0.000000
     2  H    1.080516   0.000000
     3  H    1.081914   1.890621   0.000000
     4  O    1.264324   2.027496   1.979811   0.000000
     5  O    2.181861   2.393297   3.164913   1.369664   0.000000
     6  N    2.069245   2.282019   2.572283   2.563976   2.742134
     7  C    2.611123   2.728105   3.381510   2.627959   2.236716
     8  C    3.912500   3.935297   4.765844   3.627450   2.758728
     9  H    4.147368   3.942206   5.129567   3.851395   2.712441
    10  H    4.249193   4.487135   5.051940   3.661433   2.806671
    11  H    4.695920   4.672960   5.457409   4.573389   3.814768
                    6          7          8          9         10
     6  N    0.000000
     7  C    1.164628   0.000000
     8  C    2.591694   1.456029   0.000000
     9  H    3.185051   2.084624   1.087378   0.000000
    10  H    3.172667   2.085825   1.086918   1.761943   0.000000
    11  H    3.014484   2.091785   1.089095   1.783316   1.784763
                   11
    11  H    0.000000
 Stoichiometry    C3H5NO2
 Framework group  C1[X(C3H5NO2)]
 Deg. of freedom    27
 Full point group                 C1      NOp   1
 Largest Abelian subgroup         C1      NOp   1
 Largest concise Abelian subgroup C1      NOp   1
                         Standard orientation:                         
 ---------------------------------------------------------------------
 Center     Atomic      Atomic             Coordinates (Angstroms)
 Number     Number       Type             X           Y           Z
 ---------------------------------------------------------------------
      1          6           0        1.634400    0.522017    0.221250
      2          1           0        1.427282    0.594604    1.279242
      3          1           0        2.341597    1.177377   -0.269580
      4          8           0        1.407753   -0.564599   -0.384069
      5          8           0        0.380935   -1.263632    0.192971
      6          7           0       -0.214634    1.398401   -0.086639
      7          6           0       -0.964568    0.509155   -0.030073
      8          6           0       -2.188518   -0.279094   -0.004970
      9          1           0       -2.209170   -0.879918    0.901107
     10          1           0       -2.202097   -0.950781   -0.859396
     11          1           0       -3.052560    0.383290   -0.033354
 ---------------------------------------------------------------------
 Rotational constants (GHZ):           6.7011944           2.9842419           2.1885088
 Standard basis: Aug-CC-pVTZ (5D, 7F)
 There are   455 symmetry adapted cartesian basis functions of A   symmetry.
 There are   391 symmetry adapted basis functions of A   symmetry.
   391 basis functions,   567 primitive gaussians,   455 cartesian basis functions
    23 alpha electrons       23 beta electrons
       nuclear repulsion energy       227.8200768938 Hartrees.
 NAtoms=   11 NActive=   11 NUniq=   11 SFac= 1.00D+00 NAtFMM=   60 NAOKFM=F Big=F
 Integral buffers will be    131072 words long.
 Raffenetti 2 integral format.
 Two-electron integral symmetry is turned on.
 Nuclear repulsion after empirical dispersion term =      227.8167526566 Hartrees.
 One-electron integrals computed using PRISM.
 NBasis=   391 RedAO= T EigKep=  1.26D-05  NBF=   391
 NBsUse=   391 1.00D-06 EigRej= -1.00D+00 NBFU=   391
 ExpMin= 2.53D-02 ExpMax= 1.53D+04 ExpMxC= 5.22D+02 IAcc=3 IRadAn=         5 AccDes= 0.00D+00
 Harris functional with IExCor= 4639 and IRadAn=       5 diagonalized for initial guess.
 HarFok:  IExCor= 4639 AccDes= 0.00D+00 IRadAn=         5 IDoV= 1 UseB2=F ITyADJ=14
 ICtDFT=  3500011 ScaDFX=  1.000000  1.000000  1.000000  1.000000
 FoFCou: FMM=F IPFlag=           0 FMFlag=      100000 FMFlg1=           0
         NFxFlg=           0 DoJE=T BraDBF=F KetDBF=T FulRan=T
         wScrn=  0.000000 ICntrl=       500 IOpCl=  0 I1Cent=   200000004 NGrid=           0
         NMat0=    1 NMatS0=      1 NMatT0=    0 NMatD0=    1 NMtDS0=    0 NMtDT0=    0
 Petite list used in FoFCou.
 Initial guess <Sx>= 0.0000 <Sy>= 0.0000 <Sz>= 0.0000 <S**2>= 0.0000 S= 0.0000
 Requested convergence on RMS density matrix=1.00D-08 within 128 cycles.
 Requested convergence on MAX density matrix=1.00D-06.
 Requested convergence on             energy=1.00D-06.
 No special actions if energy rises.
 SCF Done:  E(UwB97XD) =  -322.349882914     A.U. after   15 cycles
            NFock= 15  Conv=0.47D-08     -V/T= 2.0056
 <Sx>= 0.0000 <Sy>= 0.0000 <Sz>= 0.0000 <S**2>= 0.0000 S= 0.0000
 <L.S>=  0.00000000000    
 Annihilation of the first spin contaminant:
 S**2 before annihilation     0.0000,   after     0.0000
 DoSCS=F DFT=T ScalE2(SS,OS)=  1.000000  1.000000
 Range of M.O.s used for correlation:     1   391
 NBasis=   391 NAE=    23 NBE=    23 NFC=     0 NFV=     0
 NROrb=    391 NOA=    23 NOB=    23 NVA=   368 NVB=   368

 **** Warning!!: The largest alpha MO coefficient is  0.62203215D+02


 **** Warning!!: The largest beta MO coefficient is  0.62203215D+02

 Symmetrizing basis deriv contribution to polar:
 IMax=3 JMax=2 DiffMx= 0.00D+00
 G2DrvN: will do    12 centers at a time, making    1 passes.
 Calling FoFCou, ICntrl=  3107 FMM=F I1Cent=   0 AccDes= 0.00D+00.
 End of G2Drv F.D. properties file   721 does not exist.
 End of G2Drv F.D. properties file   722 does not exist.
 End of G2Drv F.D. properties file   788 does not exist.
          IDoAtm=11111111111
          Differentiating once with respect to electric field.
                with respect to dipole field.
          Differentiating once with respect to nuclear coordinates.
 CalDSu exits because no D1Ps are significant.
          There are    36 degrees of freedom in the 1st order CPHF.  IDoFFX=6 NUNeed=     3.
     33 vectors produced by pass  0 Test12= 4.70D-14 2.78D-09 XBig12= 6.80D+01 2.57D+00.
 AX will form    33 AO Fock derivatives at one time.
     33 vectors produced by pass  1 Test12= 4.70D-14 2.78D-09 XBig12= 1.81D+01 4.87D-01.
     33 vectors produced by pass  2 Test12= 4.70D-14 2.78D-09 XBig12= 1.03D+00 8.70D-02.
     33 vectors produced by pass  3 Test12= 4.70D-14 2.78D-09 XBig12= 1.78D-02 1.47D-02.
     33 vectors produced by pass  4 Test12= 4.70D-14 2.78D-09 XBig12= 2.34D-04 1.60D-03.
     33 vectors produced by pass  5 Test12= 4.70D-14 2.78D-09 XBig12= 2.20D-06 1.07D-04.
     33 vectors produced by pass  6 Test12= 4.70D-14 2.78D-09 XBig12= 1.60D-08 8.03D-06.
     15 vectors produced by pass  7 Test12= 4.70D-14 2.78D-09 XBig12= 9.72D-11 8.10D-07.
      3 vectors produced by pass  8 Test12= 4.70D-14 2.78D-09 XBig12= 6.43D-13 5.60D-08.
      1 vectors produced by pass  9 Test12= 4.70D-14 2.78D-09 XBig12= 4.11D-15 6.03D-09.
 InvSVY:  IOpt=1 It=  1 EMax= 1.07D-14
 Solved reduced A of dimension   250 with    36 vectors.
 Isotropic polarizability for W=    0.000000       57.04 Bohr**3.
 End of Minotr F.D. properties file   721 does not exist.
 End of Minotr F.D. properties file   722 does not exist.
 End of Minotr F.D. properties file   788 does not exist.

 **********************************************************************

            Population analysis using the SCF Density.

 **********************************************************************

 Orbital symmetries:
 Alpha Orbitals:
       Occupied  (A) (A) (A) (A) (A) (A) (A) (A) (A) (A) (A) (A)
                 (A) (A) (A) (A) (A) (A) (A) (A) (A) (A) (A)
       Virtual   (A) (A) (A) (A) (A) (A) (A) (A) (A) (A) (A) (A)
                 (A) (A) (A) (A) (A) (A) (A) (A) (A) (A) (A) (A)
                 (A) (A) (A) (A) (A) (A) (A) (A) (A) (A) (A) (A)
                 (A) (A) (A) (A) (A) (A) (A) (A) (A) (A) (A) (A)
                 (A) (A) (A) (A) (A) (A) (A) (A) (A) (A) (A) (A)
                 (A) (A) (A) (A) (A) (A) (A) (A) (A) (A) (A) (A)
                 (A) (A) (A) (A) (A) (A) (A) (A) (A) (A) (A) (A)
                 (A) (A) (A) (A) (A) (A) (A) (A) (A) (A) (A) (A)
                 (A) (A) (A) (A) (A) (A) (A) (A) (A) (A) (A) (A)
                 (A) (A) (A) (A) (A) (A) (A) (A) (A) (A) (A) (A)
                 (A) (A) (A) (A) (A) (A) (A) (A) (A) (A) (A) (A)
                 (A) (A) (A) (A) (A) (A) (A) (A) (A) (A) (A) (A)
                 (A) (A) (A) (A) (A) (A) (A) (A) (A) (A) (A) (A)
                 (A) (A) (A) (A) (A) (A) (A) (A) (A) (A) (A) (A)
                 (A) (A) (A) (A) (A) (A) (A) (A) (A) (A) (A) (A)
                 (A) (A) (A) (A) (A) (A) (A) (A) (A) (A) (A) (A)
                 (A) (A) (A) (A) (A) (A) (A) (A) (A) (A) (A) (A)
                 (A) (A) (A) (A) (A) (A) (A) (A) (A) (A) (A) (A)
                 (A) (A) (A) (A) (A) (A) (A) (A) (A) (A) (A) (A)
                 (A) (A) (A) (A) (A) (A) (A) (A) (A) (A) (A) (A)
                 (A) (A) (A) (A) (A) (A) (A) (A) (A) (A) (A) (A)
                 (A) (A) (A) (A) (A) (A) (A) (A) (A) (A) (A) (A)
                 (A) (A) (A) (A) (A) (A) (A) (A) (A) (A) (A) (A)
                 (A) (A) (A) (A) (A) (A) (A) (A) (A) (A) (A) (A)
                 (A) (A) (A) (A) (A) (A) (A) (A) (A) (A) (A) (A)
                 (A) (A) (A) (A) (A) (A) (A) (A) (A) (A) (A) (A)
                 (A) (A) (A) (A) (A) (A) (A) (A) (A) (A) (A) (A)
                 (A) (A) (A) (A) (A) (A) (A) (A) (A) (A) (A) (A)
                 (A) (A) (A) (A) (A) (A) (A) (A) (A) (A) (A) (A)
                 (A) (A) (A) (A) (A) (A) (A) (A) (A) (A) (A) (A)
                 (A) (A) (A) (A) (A) (A) (A) (A)
 Beta  Orbitals:
       Occupied  (A) (A) (A) (A) (A) (A) (A) (A) (A) (A) (A) (A)
                 (A) (A) (A) (A) (A) (A) (A) (A) (A) (A) (A)
       Virtual   (A) (A) (A) (A) (A) (A) (A) (A) (A) (A) (A) (A)
                 (A) (A) (A) (A) (A) (A) (A) (A) (A) (A) (A) (A)
                 (A) (A) (A) (A) (A) (A) (A) (A) (A) (A) (A) (A)
                 (A) (A) (A) (A) (A) (A) (A) (A) (A) (A) (A) (A)
                 (A) (A) (A) (A) (A) (A) (A) (A) (A) (A) (A) (A)
                 (A) (A) (A) (A) (A) (A) (A) (A) (A) (A) (A) (A)
                 (A) (A) (A) (A) (A) (A) (A) (A) (A) (A) (A) (A)
                 (A) (A) (A) (A) (A) (A) (A) (A) (A) (A) (A) (A)
                 (A) (A) (A) (A) (A) (A) (A) (A) (A) (A) (A) (A)
                 (A) (A) (A) (A) (A) (A) (A) (A) (A) (A) (A) (A)
                 (A) (A) (A) (A) (A) (A) (A) (A) (A) (A) (A) (A)
                 (A) (A) (A) (A) (A) (A) (A) (A) (A) (A) (A) (A)
                 (A) (A) (A) (A) (A) (A) (A) (A) (A) (A) (A) (A)
                 (A) (A) (A) (A) (A) (A) (A) (A) (A) (A) (A) (A)
                 (A) (A) (A) (A) (A) (A) (A) (A) (A) (A) (A) (A)
                 (A) (A) (A) (A) (A) (A) (A) (A) (A) (A) (A) (A)
                 (A) (A) (A) (A) (A) (A) (A) (A) (A) (A) (A) (A)
                 (A) (A) (A) (A) (A) (A) (A) (A) (A) (A) (A) (A)
                 (A) (A) (A) (A) (A) (A) (A) (A) (A) (A) (A) (A)
                 (A) (A) (A) (A) (A) (A) (A) (A) (A) (A) (A) (A)
                 (A) (A) (A) (A) (A) (A) (A) (A) (A) (A) (A) (A)
                 (A) (A) (A) (A) (A) (A) (A) (A) (A) (A) (A) (A)
                 (A) (A) (A) (A) (A) (A) (A) (A) (A) (A) (A) (A)
                 (A) (A) (A) (A) (A) (A) (A) (A) (A) (A) (A) (A)
                 (A) (A) (A) (A) (A) (A) (A) (A) (A) (A) (A) (A)
                 (A) (A) (A) (A) (A) (A) (A) (A) (A) (A) (A) (A)
                 (A) (A) (A) (A) (A) (A) (A) (A) (A) (A) (A) (A)
                 (A) (A) (A) (A) (A) (A) (A) (A) (A) (A) (A) (A)
                 (A) (A) (A) (A) (A) (A) (A) (A) (A) (A) (A) (A)
                 (A) (A) (A) (A) (A) (A) (A) (A) (A) (A) (A) (A)
                 (A) (A) (A) (A) (A) (A) (A) (A)
 The electronic state is 1-A.
 Alpha  occ. eigenvalues --  -19.37651 -19.24847 -14.44281 -10.40547 -10.35478
 Alpha  occ. eigenvalues --  -10.32502  -1.28507  -1.02592  -0.98691  -0.87072
 Alpha  occ. eigenvalues --   -0.76075  -0.62671  -0.62027  -0.60060  -0.58182
 Alpha  occ. eigenvalues --   -0.54560  -0.53972  -0.48105  -0.47637  -0.42409
 Alpha  occ. eigenvalues --   -0.41217  -0.33446  -0.32831
 Alpha virt. eigenvalues --    0.01092   0.03034   0.03886   0.04655   0.05181
 Alpha virt. eigenvalues --    0.05992   0.07630   0.08351   0.09265   0.10479
 Alpha virt. eigenvalues --    0.11051   0.11721   0.12065   0.12543   0.12853
 Alpha virt. eigenvalues --    0.13328   0.13482   0.14386   0.15964   0.16474
 Alpha virt. eigenvalues --    0.17020   0.18675   0.19396   0.19821   0.20655
 Alpha virt. eigenvalues --    0.21221   0.21978   0.22952   0.23775   0.25092
 Alpha virt. eigenvalues --    0.25873   0.26287   0.26418   0.27357   0.29241
 Alpha virt. eigenvalues --    0.30384   0.30743   0.31722   0.32167   0.33357
 Alpha virt. eigenvalues --    0.33700   0.34741   0.35314   0.35552   0.36342
 Alpha virt. eigenvalues --    0.37109   0.38385   0.38456   0.39454   0.39668
 Alpha virt. eigenvalues --    0.40684   0.41027   0.41721   0.42147   0.43073
 Alpha virt. eigenvalues --    0.44007   0.44622   0.44962   0.46838   0.47421
 Alpha virt. eigenvalues --    0.48501   0.49497   0.49729   0.50098   0.51034
 Alpha virt. eigenvalues --    0.51707   0.53584   0.55100   0.57234   0.58777
 Alpha virt. eigenvalues --    0.59562   0.60030   0.63095   0.63369   0.64229
 Alpha virt. eigenvalues --    0.65838   0.68011   0.69260   0.69747   0.70781
 Alpha virt. eigenvalues --    0.72966   0.74354   0.74656   0.75896   0.77263
 Alpha virt. eigenvalues --    0.77339   0.79232   0.80459   0.80969   0.81644
 Alpha virt. eigenvalues --    0.82613   0.83666   0.84592   0.85367   0.86302
 Alpha virt. eigenvalues --    0.86988   0.87903   0.89595   0.89854   0.90721
 Alpha virt. eigenvalues --    0.90770   0.92464   0.92695   0.94220   0.94634
 Alpha virt. eigenvalues --    0.96207   0.98372   0.99218   0.99697   1.00005
 Alpha virt. eigenvalues --    1.00749   1.02160   1.03487   1.03786   1.04374
 Alpha virt. eigenvalues --    1.06622   1.06988   1.08383   1.08561   1.09468
 Alpha virt. eigenvalues --    1.10455   1.11107   1.12750   1.14750   1.15521
 Alpha virt. eigenvalues --    1.17398   1.18343   1.19473   1.21274   1.22832
 Alpha virt. eigenvalues --    1.23095   1.25618   1.26250   1.27745   1.28633
 Alpha virt. eigenvalues --    1.29642   1.30821   1.32272   1.33824   1.34432
 Alpha virt. eigenvalues --    1.36436   1.37786   1.38083   1.39578   1.41394
 Alpha virt. eigenvalues --    1.42599   1.44981   1.47394   1.48871   1.49359
 Alpha virt. eigenvalues --    1.50432   1.52139   1.52821   1.55031   1.55445
 Alpha virt. eigenvalues --    1.56834   1.57577   1.58526   1.59072   1.60134
 Alpha virt. eigenvalues --    1.62186   1.64613   1.65904   1.67345   1.67758
 Alpha virt. eigenvalues --    1.70940   1.73471   1.73785   1.76762   1.77031
 Alpha virt. eigenvalues --    1.77491   1.80513   1.81754   1.84727   1.85314
 Alpha virt. eigenvalues --    1.86977   1.87665   1.89416   1.91101   1.91411
 Alpha virt. eigenvalues --    1.93113   1.96666   1.99244   2.00391   2.02542
 Alpha virt. eigenvalues --    2.04622   2.07273   2.07299   2.08833   2.11571
 Alpha virt. eigenvalues --    2.12261   2.12964   2.16204   2.20299   2.22546
 Alpha virt. eigenvalues --    2.23448   2.24207   2.26534   2.28165   2.29395
 Alpha virt. eigenvalues --    2.31094   2.33263   2.34961   2.37445   2.40154
 Alpha virt. eigenvalues --    2.41533   2.42762   2.46374   2.49792   2.52110
 Alpha virt. eigenvalues --    2.54301   2.57875   2.60530   2.65738   2.68918
 Alpha virt. eigenvalues --    2.70965   2.72969   2.77110   2.82118   2.84843
 Alpha virt. eigenvalues --    2.87819   2.88710   2.93021   2.99662   3.01044
 Alpha virt. eigenvalues --    3.03258   3.06772   3.08163   3.11857   3.14941
 Alpha virt. eigenvalues --    3.17481   3.18642   3.21802   3.21999   3.25202
 Alpha virt. eigenvalues --    3.28031   3.28529   3.30485   3.33405   3.36323
 Alpha virt. eigenvalues --    3.37920   3.39659   3.45211   3.47367   3.47799
 Alpha virt. eigenvalues --    3.49567   3.50558   3.53265   3.55665   3.56366
 Alpha virt. eigenvalues --    3.57680   3.59592   3.62362   3.65082   3.65932
 Alpha virt. eigenvalues --    3.67528   3.68775   3.70369   3.74301   3.76831
 Alpha virt. eigenvalues --    3.77995   3.79678   3.84748   3.85695   3.87491
 Alpha virt. eigenvalues --    3.88768   3.90645   3.91511   3.95998   3.98386
 Alpha virt. eigenvalues --    3.99554   4.02958   4.03976   4.06851   4.11410
 Alpha virt. eigenvalues --    4.14168   4.15092   4.17894   4.21523   4.25120
 Alpha virt. eigenvalues --    4.25914   4.32012   4.32496   4.35012   4.38800
 Alpha virt. eigenvalues --    4.43653   4.47284   4.52137   4.53819   4.56301
 Alpha virt. eigenvalues --    4.56897   4.62363   4.63229   4.65438   4.70669
 Alpha virt. eigenvalues --    4.76059   4.77495   4.81563   4.82866   4.85225
 Alpha virt. eigenvalues --    4.87339   4.88603   4.92017   4.95681   5.00334
 Alpha virt. eigenvalues --    5.01604   5.04204   5.08174   5.13409   5.14954
 Alpha virt. eigenvalues --    5.15978   5.18397   5.23801   5.25116   5.30442
 Alpha virt. eigenvalues --    5.33856   5.35658   5.39614   5.44797   5.46494
 Alpha virt. eigenvalues --    5.52650   5.58529   5.67077   5.68155   5.76573
 Alpha virt. eigenvalues --    5.78793   5.80605   5.82815   5.87985   5.91424
 Alpha virt. eigenvalues --    5.99909   6.10303   6.13517   6.20323   6.25665
 Alpha virt. eigenvalues --    6.30195   6.32941   6.36500   6.40385   6.42251
 Alpha virt. eigenvalues --    6.43924   6.51330   6.55049   6.58802   6.63997
 Alpha virt. eigenvalues --    6.69804   6.73534   6.80809   6.87587   6.90987
 Alpha virt. eigenvalues --    6.93328   7.00331   7.03752   7.05950   7.17914
 Alpha virt. eigenvalues --    7.20006   7.25687   7.33064   7.45816   7.71360
 Alpha virt. eigenvalues --    7.88379   8.39403  13.33096  14.81210  15.07513
 Alpha virt. eigenvalues --   16.82638  17.32996  19.63388
  Beta  occ. eigenvalues --  -19.37651 -19.24847 -14.44281 -10.40547 -10.35478
  Beta  occ. eigenvalues --  -10.32502  -1.28507  -1.02592  -0.98691  -0.87072
  Beta  occ. eigenvalues --   -0.76075  -0.62671  -0.62027  -0.60060  -0.58182
  Beta  occ. eigenvalues --   -0.54560  -0.53972  -0.48105  -0.47637  -0.42409
  Beta  occ. eigenvalues --   -0.41217  -0.33446  -0.32831
  Beta virt. eigenvalues --    0.01092   0.03034   0.03886   0.04655   0.05181
  Beta virt. eigenvalues --    0.05992   0.07630   0.08351   0.09265   0.10479
  Beta virt. eigenvalues --    0.11051   0.11721   0.12065   0.12543   0.12853
  Beta virt. eigenvalues --    0.13328   0.13482   0.14386   0.15964   0.16474
  Beta virt. eigenvalues --    0.17020   0.18675   0.19396   0.19821   0.20655
  Beta virt. eigenvalues --    0.21221   0.21978   0.22952   0.23775   0.25092
  Beta virt. eigenvalues --    0.25873   0.26287   0.26418   0.27357   0.29241
  Beta virt. eigenvalues --    0.30384   0.30743   0.31722   0.32167   0.33357
  Beta virt. eigenvalues --    0.33700   0.34741   0.35314   0.35552   0.36342
  Beta virt. eigenvalues --    0.37109   0.38385   0.38456   0.39454   0.39668
  Beta virt. eigenvalues --    0.40684   0.41027   0.41721   0.42147   0.43073
  Beta virt. eigenvalues --    0.44007   0.44622   0.44962   0.46838   0.47421
  Beta virt. eigenvalues --    0.48501   0.49497   0.49729   0.50098   0.51034
  Beta virt. eigenvalues --    0.51707   0.53584   0.55100   0.57234   0.58777
  Beta virt. eigenvalues --    0.59562   0.60030   0.63095   0.63369   0.64229
  Beta virt. eigenvalues --    0.65838   0.68011   0.69260   0.69747   0.70781
  Beta virt. eigenvalues --    0.72966   0.74354   0.74656   0.75896   0.77263
  Beta virt. eigenvalues --    0.77339   0.79232   0.80459   0.80969   0.81644
  Beta virt. eigenvalues --    0.82613   0.83666   0.84592   0.85367   0.86302
  Beta virt. eigenvalues --    0.86988   0.87903   0.89595   0.89854   0.90721
  Beta virt. eigenvalues --    0.90770   0.92464   0.92695   0.94220   0.94634
  Beta virt. eigenvalues --    0.96207   0.98372   0.99218   0.99697   1.00005
  Beta virt. eigenvalues --    1.00749   1.02160   1.03487   1.03786   1.04374
  Beta virt. eigenvalues --    1.06622   1.06988   1.08383   1.08561   1.09468
  Beta virt. eigenvalues --    1.10455   1.11107   1.12750   1.14750   1.15521
  Beta virt. eigenvalues --    1.17398   1.18343   1.19473   1.21274   1.22832
  Beta virt. eigenvalues --    1.23095   1.25618   1.26250   1.27745   1.28633
  Beta virt. eigenvalues --    1.29642   1.30821   1.32272   1.33824   1.34432
  Beta virt. eigenvalues --    1.36436   1.37786   1.38083   1.39578   1.41394
  Beta virt. eigenvalues --    1.42599   1.44981   1.47394   1.48871   1.49359
  Beta virt. eigenvalues --    1.50432   1.52139   1.52821   1.55031   1.55445
  Beta virt. eigenvalues --    1.56834   1.57577   1.58526   1.59072   1.60134
  Beta virt. eigenvalues --    1.62186   1.64613   1.65904   1.67345   1.67758
  Beta virt. eigenvalues --    1.70940   1.73471   1.73785   1.76762   1.77031
  Beta virt. eigenvalues --    1.77491   1.80513   1.81754   1.84727   1.85314
  Beta virt. eigenvalues --    1.86977   1.87665   1.89416   1.91101   1.91411
  Beta virt. eigenvalues --    1.93113   1.96666   1.99244   2.00391   2.02542
  Beta virt. eigenvalues --    2.04622   2.07273   2.07299   2.08833   2.11571
  Beta virt. eigenvalues --    2.12261   2.12964   2.16204   2.20299   2.22546
  Beta virt. eigenvalues --    2.23448   2.24207   2.26534   2.28165   2.29395
  Beta virt. eigenvalues --    2.31094   2.33263   2.34961   2.37445   2.40154
  Beta virt. eigenvalues --    2.41533   2.42762   2.46374   2.49792   2.52110
  Beta virt. eigenvalues --    2.54301   2.57875   2.60530   2.65738   2.68918
  Beta virt. eigenvalues --    2.70965   2.72969   2.77110   2.82118   2.84843
  Beta virt. eigenvalues --    2.87819   2.88710   2.93021   2.99662   3.01044
  Beta virt. eigenvalues --    3.03258   3.06772   3.08163   3.11857   3.14941
  Beta virt. eigenvalues --    3.17481   3.18642   3.21802   3.21999   3.25202
  Beta virt. eigenvalues --    3.28031   3.28529   3.30485   3.33405   3.36323
  Beta virt. eigenvalues --    3.37920   3.39659   3.45211   3.47367   3.47799
  Beta virt. eigenvalues --    3.49567   3.50558   3.53265   3.55665   3.56366
  Beta virt. eigenvalues --    3.57680   3.59592   3.62362   3.65082   3.65932
  Beta virt. eigenvalues --    3.67528   3.68775   3.70369   3.74301   3.76831
  Beta virt. eigenvalues --    3.77995   3.79678   3.84748   3.85695   3.87491
  Beta virt. eigenvalues --    3.88768   3.90645   3.91511   3.95998   3.98386
  Beta virt. eigenvalues --    3.99554   4.02958   4.03976   4.06851   4.11410
  Beta virt. eigenvalues --    4.14168   4.15092   4.17894   4.21523   4.25120
  Beta virt. eigenvalues --    4.25914   4.32012   4.32496   4.35012   4.38800
  Beta virt. eigenvalues --    4.43653   4.47284   4.52137   4.53819   4.56301
  Beta virt. eigenvalues --    4.56897   4.62363   4.63229   4.65438   4.70669
  Beta virt. eigenvalues --    4.76059   4.77495   4.81563   4.82866   4.85225
  Beta virt. eigenvalues --    4.87339   4.88603   4.92017   4.95681   5.00334
  Beta virt. eigenvalues --    5.01604   5.04204   5.08174   5.13409   5.14954
  Beta virt. eigenvalues --    5.15978   5.18397   5.23801   5.25116   5.30442
  Beta virt. eigenvalues --    5.33856   5.35658   5.39614   5.44797   5.46494
  Beta virt. eigenvalues --    5.52650   5.58529   5.67077   5.68155   5.76573
  Beta virt. eigenvalues --    5.78793   5.80605   5.82815   5.87985   5.91424
  Beta virt. eigenvalues --    5.99909   6.10303   6.13517   6.20323   6.25665
  Beta virt. eigenvalues --    6.30195   6.32941   6.36500   6.40385   6.42251
  Beta virt. eigenvalues --    6.43924   6.51330   6.55049   6.58802   6.63997
  Beta virt. eigenvalues --    6.69804   6.73534   6.80809   6.87587   6.90987
  Beta virt. eigenvalues --    6.93328   7.00331   7.03752   7.05950   7.17914
  Beta virt. eigenvalues --    7.20006   7.25687   7.33064   7.45816   7.71360
  Beta virt. eigenvalues --    7.88379   8.39403  13.33096  14.81210  15.07513
  Beta virt. eigenvalues --   16.82638  17.32996  19.63388
          Condensed to atoms (all electrons):
               1          2          3          4          5          6
     1  C    5.220973   0.299928   0.316037   0.307058  -0.081065   0.018137
     2  H    0.299928   0.314114   0.014896  -0.052528   0.023215   0.013894
     3  H    0.316037   0.014896   0.313101   0.003176   0.003874   0.013739
     4  O    0.307058  -0.052528   0.003176   8.161231  -0.205455  -0.028939
     5  O   -0.081065   0.023215   0.003874  -0.205455   8.800809   0.005162
     6  N    0.018137   0.013894   0.013739  -0.028939   0.005162   7.240502
     7  C    0.012320   0.000081  -0.003315   0.007253  -0.006952   0.343510
     8  C   -0.010484   0.001554  -0.000046  -0.007000   0.010838  -0.033246
     9  H    0.000274  -0.000497  -0.000028   0.001762  -0.007895  -0.001372
    10  H    0.000737  -0.000185   0.000087   0.001644  -0.000490  -0.003330
    11  H   -0.001455   0.000584   0.000071  -0.001122   0.006034  -0.025070
               7          8          9         10         11
     1  C    0.012320  -0.010484   0.000274   0.000737  -0.001455
     2  H    0.000081   0.001554  -0.000497  -0.000185   0.000584
     3  H   -0.003315  -0.000046  -0.000028   0.000087   0.000071
     4  O    0.007253  -0.007000   0.001762   0.001644  -0.001122
     5  O   -0.006952   0.010838  -0.007895  -0.000490   0.006034
     6  N    0.343510  -0.033246  -0.001372  -0.003330  -0.025070
     7  C    5.480638  -0.180883   0.015464   0.006908  -0.059872
     8  C   -0.180883   5.594699   0.374403   0.369813   0.416136
     9  H    0.015464   0.374403   0.366787   0.008874  -0.012770
    10  H    0.006908   0.369813   0.008874   0.352812  -0.007036
    11  H   -0.059872   0.416136  -0.012770  -0.007036   0.421484
          Atomic-Atomic Spin Densities.
               1          2          3          4          5          6
     1  C    0.000000   0.000000   0.000000   0.000000   0.000000   0.000000
     2  H    0.000000   0.000000   0.000000   0.000000   0.000000   0.000000
     3  H    0.000000   0.000000   0.000000   0.000000   0.000000   0.000000
     4  O    0.000000   0.000000   0.000000   0.000000   0.000000   0.000000
     5  O    0.000000   0.000000   0.000000   0.000000   0.000000   0.000000
     6  N    0.000000   0.000000   0.000000   0.000000   0.000000   0.000000
     7  C    0.000000   0.000000   0.000000   0.000000   0.000000   0.000000
     8  C    0.000000   0.000000   0.000000   0.000000   0.000000   0.000000
     9  H    0.000000   0.000000   0.000000   0.000000   0.000000   0.000000
    10  H    0.000000   0.000000   0.000000   0.000000   0.000000   0.000000
    11  H    0.000000   0.000000   0.000000   0.000000   0.000000   0.000000
               7          8          9         10         11
     1  C    0.000000   0.000000   0.000000   0.000000   0.000000
     2  H    0.000000   0.000000   0.000000   0.000000   0.000000
     3  H    0.000000   0.000000   0.000000   0.000000   0.000000
     4  O    0.000000   0.000000   0.000000   0.000000   0.000000
     5  O    0.000000   0.000000   0.000000   0.000000   0.000000
     6  N    0.000000   0.000000   0.000000   0.000000   0.000000
     7  C    0.000000   0.000000   0.000000   0.000000   0.000000
     8  C    0.000000   0.000000   0.000000   0.000000   0.000000
     9  H    0.000000   0.000000   0.000000   0.000000   0.000000
    10  H    0.000000   0.000000   0.000000   0.000000   0.000000
    11  H    0.000000   0.000000   0.000000   0.000000   0.000000
 Mulliken charges and spin densities:
               1          2
     1  C   -0.082459   0.000000
     2  H    0.384944   0.000000
     3  H    0.338408   0.000000
     4  O   -0.187079   0.000000
     5  O   -0.548076   0.000000
     6  N   -0.542986   0.000000
     7  C    0.384849   0.000000
     8  C   -0.535783   0.000000
     9  H    0.255000   0.000000
    10  H    0.270165   0.000000
    11  H    0.263016   0.000000
 Sum of Mulliken charges =   0.00000   0.00000
 Mulliken charges and spin densities with hydrogens summed into heavy atoms:
               1          2
     1  C    0.640893   0.000000
     4  O   -0.187079   0.000000
     5  O   -0.548076   0.000000
     6  N   -0.542986   0.000000
     7  C    0.384849   0.000000
     8  C    0.252398   0.000000
 APT charges:
               1
     1  C    0.593889
     2  H    0.019755
     3  H    0.072077
     4  O   -0.251713
     5  O   -0.468880
     6  N   -0.607036
     7  C    0.484783
     8  C    0.030369
     9  H    0.051587
    10  H    0.054416
    11  H    0.020754
 Sum of APT charges =   0.00000
 APT charges with hydrogens summed into heavy atoms:
               1
     1  C    0.685721
     4  O   -0.251713
     5  O   -0.468880
     6  N   -0.607036
     7  C    0.484783
     8  C    0.157125
 Electronic spatial extent (au):  <R**2>=            558.2087
 Charge=              0.0000 electrons
 Dipole moment (field-independent basis, Debye):
    X=             -0.7189    Y=              1.3021    Z=              0.6003  Tot=              1.6040
 Quadrupole moment (field-independent basis, Debye-Ang):
   XX=            -23.7029   YY=            -41.6875   ZZ=            -34.2037
   XY=              5.0286   XZ=              0.9256   YZ=              0.8285
 Traceless Quadrupole moment (field-independent basis, Debye-Ang):
   XX=              9.4952   YY=             -8.4895   ZZ=             -1.0057
   XY=              5.0286   XZ=              0.9256   YZ=              0.8285
 Octapole moment (field-independent basis, Debye-Ang**2):
  XXX=              2.8765  YYY=             -7.2936  ZZZ=              0.6770  XYY=              2.0018
  XXY=              3.7575  XXZ=              0.6699  XZZ=              1.9668  YZZ=             -1.6873
  YYZ=             -0.4630  XYZ=              0.0731
 Hexadecapole moment (field-independent basis, Debye-Ang**3):
 XXXX=           -407.5088 YYYY=           -225.9680 ZZZZ=            -52.0891 XXXY=              9.4078
 XXXZ=             -1.6018 YYYX=              6.5643 YYYZ=              1.7528 ZZZX=              0.3841
 ZZZY=              2.3111 XXYY=           -101.4358 XXZZ=            -82.5517 YYZZ=            -42.6529
 XXYZ=             -1.6760 YYXZ=             -1.8616 ZZXY=              3.7748
 N-N= 2.278167526566D+02 E-N=-1.210959386315D+03  KE= 3.205555318546D+02
  Exact polarizability:  69.653   4.872  60.260   0.387  -0.461  41.192
 Approx polarizability:  70.475   9.102  76.308  -1.406  -0.491  46.897
                          Isotropic Fermi Contact Couplings
        Atom                 a.u.       MegaHertz       Gauss      10(-4) cm-1
     1  C(13)              0.00000       0.00000       0.00000       0.00000
     2  H(1)               0.00000       0.00000       0.00000       0.00000
     3  H(1)               0.00000       0.00000       0.00000       0.00000
     4  O(17)              0.00000       0.00000       0.00000       0.00000
     5  O(17)              0.00000       0.00000       0.00000       0.00000
     6  N(14)              0.00000       0.00000       0.00000       0.00000
     7  C(13)              0.00000       0.00000       0.00000       0.00000
     8  C(13)              0.00000       0.00000       0.00000       0.00000
     9  H(1)               0.00000       0.00000       0.00000       0.00000
    10  H(1)               0.00000       0.00000       0.00000       0.00000
    11  H(1)               0.00000       0.00000       0.00000       0.00000
 --------------------------------------------------------
       Center         ----  Spin Dipole Couplings  ----
                      3XX-RR        3YY-RR        3ZZ-RR
 --------------------------------------------------------
     1   Atom        0.000000      0.000000      0.000000
     2   Atom        0.000000      0.000000      0.000000
     3   Atom        0.000000      0.000000      0.000000
     4   Atom        0.000000      0.000000      0.000000
     5   Atom        0.000000      0.000000      0.000000
     6   Atom        0.000000      0.000000      0.000000
     7   Atom        0.000000      0.000000      0.000000
     8   Atom        0.000000      0.000000      0.000000
     9   Atom        0.000000      0.000000      0.000000
    10   Atom        0.000000      0.000000      0.000000
    11   Atom        0.000000      0.000000      0.000000
 --------------------------------------------------------
                        XY            XZ            YZ
 --------------------------------------------------------
     1   Atom        0.000000      0.000000      0.000000
     2   Atom        0.000000      0.000000      0.000000
     3   Atom        0.000000      0.000000      0.000000
     4   Atom        0.000000      0.000000      0.000000
     5   Atom        0.000000      0.000000      0.000000
     6   Atom        0.000000      0.000000      0.000000
     7   Atom        0.000000      0.000000      0.000000
     8   Atom        0.000000      0.000000      0.000000
     9   Atom        0.000000      0.000000      0.000000
    10   Atom        0.000000      0.000000      0.000000
    11   Atom        0.000000      0.000000      0.000000
 --------------------------------------------------------


 ---------------------------------------------------------------------------------
              Anisotropic Spin Dipole Couplings in Principal Axis System
 ---------------------------------------------------------------------------------

       Atom             a.u.   MegaHertz   Gauss  10(-4) cm-1        Axes

              Baa     0.0000     0.000     0.000     0.000  0.6007  0.6700  0.4361
     1 C(13)  Bbb     0.0000     0.000     0.000     0.000 -0.2452 -0.3648  0.8982
              Bcc     0.0000     0.000     0.000     0.000  0.7609 -0.6465 -0.0548
 
              Baa     0.0000     0.000     0.000     0.000  0.7841  0.0976 -0.6129
     2 H(1)   Bbb     0.0000     0.000     0.000     0.000 -0.1786  0.9813 -0.0722
              Bcc     0.0000     0.000     0.000     0.000  0.5944  0.1661  0.7868
 
              Baa     0.0000     0.000     0.000     0.000  0.4006  0.8367 -0.3734
     3 H(1)   Bbb     0.0000     0.000     0.000     0.000  0.1420  0.3459  0.9275
              Bcc     0.0000     0.000     0.000     0.000  0.9052 -0.4246  0.0197
 
              Baa     0.0000     0.000     0.000     0.000  0.7181  0.6601 -0.2204
     4 O(17)  Bbb     0.0000     0.000     0.000     0.000  0.6711 -0.5730  0.4704
              Bcc     0.0000     0.000     0.000     0.000 -0.1842  0.4857  0.8545
 
              Baa     0.0000     0.000     0.000     0.000  0.0914  0.8852 -0.4562
     5 O(17)  Bbb     0.0000     0.000     0.000     0.000 -0.0446  0.4613  0.8861
              Bcc     0.0000     0.000     0.000     0.000  0.9948 -0.0606  0.0817
 
              Baa     0.0000     0.000     0.000     0.000  0.3557  0.9332 -0.0514
     6 N(14)  Bbb     0.0000     0.000     0.000     0.000 -0.2452  0.1462  0.9584
              Bcc     0.0000     0.000     0.000     0.000  0.9018 -0.3283  0.2809
 
              Baa     0.0000     0.000     0.000     0.000  0.7966 -0.5942 -0.1110
     7 C(13)  Bbb     0.0000     0.000     0.000     0.000  0.1628  0.0341  0.9861
              Bcc     0.0000     0.000     0.000     0.000  0.5822  0.8036 -0.1239
 
              Baa     0.0000     0.000     0.000     0.000  0.9339  0.3547 -0.0443
     8 C(13)  Bbb     0.0000     0.000     0.000     0.000 -0.3374  0.8337 -0.4372
              Bcc     0.0000     0.000     0.000     0.000 -0.1181  0.4233  0.8983
 
              Baa     0.0000     0.000     0.000     0.000  0.7143  0.6987 -0.0404
     9 H(1)   Bbb     0.0000     0.000     0.000     0.000 -0.6048  0.6453  0.4666
              Bcc     0.0000     0.000     0.000     0.000  0.3521 -0.3089  0.8835
 
              Baa     0.0000     0.000     0.000     0.000  0.7051  0.6890 -0.1674
    10 H(1)   Bbb     0.0000     0.000     0.000     0.000  0.6830 -0.5965  0.4215
              Bcc     0.0000     0.000     0.000     0.000 -0.1906  0.4116  0.8912
 
              Baa     0.0000     0.000     0.000     0.000  0.9308  0.3628 -0.0439
    11 H(1)   Bbb     0.0000     0.000     0.000     0.000 -0.0139  0.1552  0.9878
              Bcc     0.0000     0.000     0.000     0.000 -0.3652  0.9188 -0.1495
 

 ---------------------------------------------------------------------------------

 Calling FoFJK, ICntrl=    100127 FMM=F ISym2X=0 I1Cent= 0 IOpClX= 1 NMat=1 NMatS=1 NMatT=0.
 Full mass-weighted force constant matrix:
 Low frequencies --- -327.3487  -14.5750   -8.1692   -0.0004    0.0000    0.0005
 Low frequencies ---    8.4425  141.2185  159.5143
 ******    1 imaginary frequencies (negative Signs) ****** 
 Diagonal vibrational polarizability:
       41.9270007      32.3620616      30.8792211

 rotorrotorrotorrotorrotorrotorrotorrotorrotorrotorrotor

           Hindered Internal Rotation Analysis

 rotorrotorrotorrotorrotorrotorrotorrotorrotorrotorrotor

 Internal coordinate list sorted
 Checking for planar centers
 Checking for ring deformation
 Checking reduced barrier height
 Cut-off : V/RT =     33.756
 Bond       1 -       4 frozen.
           Estimated reduced barrier height : V/RT =    42.9180 For a periodicity of :   3
 Number of internal rotation degrees of freedom =             3
 Checking correspondance between vibrational and internal rotation modes
 Frequencies in cm**-1
                             1         2         3
       Frequencies ---   145.8415  163.1861  470.6773
         -327.3440         0.0344   -0.0421    0.0531
          141.2126         0.9856   -0.6965    0.7661
          159.5133         0.5390   -0.9978    0.8826
          209.2188         0.0389   -0.2040    0.1987
          289.5963        -0.1058    0.2955   -0.3387
          438.7392         0.6292   -0.8801    0.9876
          452.4535         0.7545   -0.8067    0.8839
          483.0654         0.5492   -0.6825    0.7487
          570.3304        -0.2264   -0.0546    0.1990
          844.3889        -0.0808    0.1089   -0.1056
          937.8637        -0.0167   -0.0006    0.0109
 ----------------------------------------------------------------------------
 Identification of rotating group for bond      1 -      6
 Iteration  1 RMS(Cart)=  0.13091083 RMS(Int)=  0.02016543
 Iteration  2 RMS(Cart)=  0.04523310 RMS(Int)=  0.00076749
 Iteration  3 RMS(Cart)=  0.00110563 RMS(Int)=  0.00000034
 Iteration  4 RMS(Cart)=  0.00000067 RMS(Int)=  0.00000000
 Iteration  1 RMS(Cart)=  0.00000000 RMS(Int)=  0.00000000
 Composition of rotating group : 
       7       8       9      10      11
 Geometrical symmetry number =   1
 Identification of rotating group for bond      6 -      7
 Iteration  1 RMS(Cart)=  0.09253696 RMS(Int)=  0.01265314
 Iteration  2 RMS(Cart)=  0.03298289 RMS(Int)=  0.00067289
 Iteration  3 RMS(Cart)=  0.00078561 RMS(Int)=  0.00000022
 Iteration  4 RMS(Cart)=  0.00000035 RMS(Int)=  0.00000000
 Iteration  1 RMS(Cart)=  0.00000000 RMS(Int)=  0.00000000
 Composition of rotating group : 
       8       9      10      11
 Geometrical symmetry number =   1
 Identification of rotating group for bond      7 -      8
 Iteration  1 RMS(Cart)=  0.09582149 RMS(Int)=  0.01955062
 Iteration  2 RMS(Cart)=  0.03155929 RMS(Int)=  0.00062165
 Iteration  3 RMS(Cart)=  0.00067425 RMS(Int)=  0.00000020
 Iteration  4 RMS(Cart)=  0.00000028 RMS(Int)=  0.00000000
 Iteration  1 RMS(Cart)=  0.00000000 RMS(Int)=  0.00000000
 Composition of rotating group : 
       9      10      11
 Geometrical symmetry number =   1
 Checking constant moment of inertia assumption for bond       1 -       6
  Free rotor partition function: Estimated error   =   43.945 %
  External rot. free rotor partition function: Estimated error   =   12.826 %
 Checking steric hindrance using Lennard-Jones Potential
 Checking potential periodicity 
  Well about Phi = 120.00 degrees is not accessible : (V-V0)/RT = ********
  No minimum about Phi = 240.00 degrees 
  Well about Phi = 240.00 degrees is not accessible : (V-V0)/RT = ********
 Number of accessible wells :   1
 Checking constant moment of inertia assumption for bond       6 -       7
  Free rotor partition function: Estimated error   =  -62.418 %
  External rot. free rotor partition function: Estimated error   =  -27.331 %
 Checking steric hindrance using Lennard-Jones Potential
 Checking potential periodicity 
  No minimum about Phi = 120.00 degrees 
  Well about Phi = 120.00 degrees is not accessible : (V-V0)/RT =    3.284
  No minimum about Phi = 240.00 degrees 
  Well about Phi = 240.00 degrees is not accessible : (V-V0)/RT =    3.271
 Number of accessible wells :   1
 Checking constant moment of inertia assumption for bond       7 -       8
  Free rotor partition function: Estimated error   =   64.454 %
  External rot. free rotor partition function: Estimated error   =   73.816 %
 Checking steric hindrance using Lennard-Jones Potential
 Checking potential periodicity 
  No minimum about Phi = 120.00 degrees 
  No minimum about Phi = 240.00 degrees 
 Number of accessible wells :   3

    Rotor          Bond     Periodicity   Symmetry Number  Multiplicity
       1)        1       6       3               1                1
       2)        6       7       3               1                1
       3)        7       8       3               1                3
 Normal Mode Analysis for Internal Rotation 
 frequencies (cm**-1), reduced moment of inertia (amu*Bohr**2)
                           1         2         3
       Frequencies ---   145.8415  163.1861  470.6773
   Reduced Moments ---     2.0375    1.0017    0.0834
     Bond
         1 -       6       0.3438    0.0285    0.1491
         6 -       7      -0.8663   -0.1251    0.6663
         7 -       8       0.3624    0.9917   -0.7307

 --------------------------------------------------
 - Thermochemistry For Hindered Internal Rotation -
 --------------------------------------------------
 Temperature    298.150 Kelvin. Pressure    1.00000 Atm.

                           Q                Freq               V/RT
                      (Free Rot.)         (cm**-1)
 Vibration     1          4.848           141.213             3.474
 Vibration     2          3.367           159.513             2.138
 Vibration     5          1.019           438.739             1.482

 Corrections for hindered rotation 
 To obtain partition function for hindered rotation :
                     Multiply with harmonic oscillator partition function
 To obtain thermodynamic function for hindered rotation :
                     Add to harmonic oscillator partition function

                          Q(harm. osc.) =       0.720
 Q(hin.)/Q(harm. osc.)   Truhlar        Pitzer & Gwinn       McClurg 
 Vibration     1          0.997             1.110             1.119
 Vibration     2          0.989             1.163             1.182
 Vibration     5          0.974             1.175             1.379
 Multiplicity             3.000             3.000             3.000
 Total                    2.880             4.549             5.475

                          E(harm. osc.) =       2.036 Kcal/mol
 E(hin.)-E(harm. osc.)   Truhlar        Pitzer & Gwinn       McClurg 
                        Kcal/mol          Kcal/mol          Kcal/mol
 Vibration     1         -0.005             0.064             0.060
 Vibration     2         -0.017             0.039             0.029
 Vibration     5         -0.034            -0.010            -0.105
 Total                   -0.057             0.094            -0.016

                          S(harm. osc.) =       6.174 cal/mol-Kelvin
 S(hin.)-S(harm. osc.)   Truhlar        Pitzer & Gwinn       McClurg 
                       cal/mol-Kelvin    cal/mol-Kelvin    cal/mol-Kelvin
 Vibration     1         -0.023             0.424             0.424
 Vibration     2         -0.080             0.431             0.431
 Vibration     5         -0.168             0.287             0.287
 Multiplicity             2.183             2.183             2.183
 Total                    1.912             3.326             3.326

                          Cv(harm. osc.) =       5.190 cal/mol-Kelvin
 Cv(hin.)-Cv(harm. osc)  Truhlar        Pitzer & Gwinn       McClurg 
                       cal/mol-Kelvin    cal/mol-Kelvin    cal/mol-Kelvin
 Vibration     1         -0.067             0.231             0.231
 Vibration     2         -0.179            -0.224            -0.224
 Vibration     5         -0.305            -0.545            -0.545
 Total                   -0.551            -0.539            -0.539
 Harmonic frequencies (cm**-1), IR intensities (KM/Mole), Raman scattering
 activities (A**4/AMU), depolarization ratios for plane and unpolarized
 incident light, reduced masses (AMU), force constants (mDyne/A),
 and normal coordinates:
                      1                      2                      3
                      A                      A                      A
 Frequencies --   -327.3440               141.2126               159.5133
 Red. masses --      8.7278                 3.8386                 1.0442
 Frc consts  --      0.5510                 0.0451                 0.0157
 IR Inten    --     13.8974                21.6985                 0.7287
  Atom  AN      X      Y      Z        X      Y      Z        X      Y      Z
     1   6     1.12  -0.69   0.18     0.12   0.02  -0.40     0.01   0.00  -0.01
     2   1    -0.19  -0.07  -0.14     0.64   0.17  -0.31     0.00   0.04  -0.01
     3   1     0.99  -0.67   0.06    -0.12  -0.06  -0.86     0.02  -0.02  -0.02
     4   8     0.05  -0.05   0.01    -0.19  -0.06  -0.14     0.00  -0.01   0.02
     5   8     0.57  -0.57   0.07     0.05   0.06   0.44    -0.01   0.01   0.03
     6   7    -0.82   0.69  -0.15    -0.01   0.03   0.41    -0.01   0.00  -0.03
     7   6    -0.96   1.04  -0.13     0.00   0.02   0.22     0.00   0.00  -0.01
     8   6    -0.11  -0.16   0.02     0.03  -0.06  -0.44     0.00  -0.01  -0.01
     9   1     0.42  -0.10   0.06    -0.36  -0.27  -0.60     0.27  -0.45  -0.30
    10   1     0.39  -0.21   0.06     0.47   0.14  -0.61    -0.26   0.42  -0.34
    11   1    -0.65  -0.87   0.00     0.01  -0.10  -0.71     0.00   0.01   0.56
                      4                      5                      6
                      A                      A                      A
 Frequencies --    209.2188               289.5963               438.7392
 Red. masses --      4.4205                 4.8513                 4.2690
 Frc consts  --      0.1140                 0.2397                 0.4842
 IR Inten    --     63.4363                70.7822                11.2469
  Atom  AN      X      Y      Z        X      Y      Z        X      Y      Z
     1   6    -0.16   0.17  -0.06     0.74  -0.10   0.01     0.05  -0.12   0.22
     2   1     0.00   0.03  -0.01     0.47   0.27  -0.08    -0.18  -0.45   0.20
     3   1    -0.41   0.42  -0.09     0.93  -0.39  -0.12     0.16  -0.01   0.54
     4   8     0.23   0.07  -0.03     0.22   0.00   0.07    -0.18   0.19  -0.18
     5   8     0.54  -0.37   0.09    -0.16   0.53  -0.11     0.07   0.00   0.03
     6   7     0.05  -0.30   0.03    -0.35  -0.18   0.05    -0.01  -0.06  -0.59
     7   6    -0.19  -0.08   0.01     0.04  -0.52   0.02     0.09  -0.06   0.79
     8   6    -0.53   0.46  -0.05    -0.42   0.06  -0.01     0.02   0.02  -0.06
     9   1    -0.83   0.36  -0.12    -0.93   0.17   0.06    -0.88  -0.49  -0.43
    10   1    -0.90   0.59  -0.15    -0.83   0.00   0.04     0.72   0.51  -0.47
    11   1    -0.18   0.92   0.05     0.01   0.61  -0.14     0.12   0.13  -0.52
                      7                      8                      9
                      A                      A                      A
 Frequencies --    452.4535               483.0654               570.3304
 Red. masses --      5.2467                 5.4459                 3.8022
 Frc consts  --      0.6328                 0.7487                 0.7287
 IR Inten    --      3.2467                30.8818                12.8082
  Atom  AN      X      Y      Z        X      Y      Z        X      Y      Z
     1   6    -0.23   0.23  -0.39     0.17   0.19  -0.08    -0.30  -0.26   0.00
     2   1    -0.46   1.17  -0.51     0.48   0.44  -0.03    -0.95  -1.08  -0.09
     3   1    -0.16  -0.09  -0.73     0.27  -0.03  -0.27    -0.24   0.30   0.85
     4   8     0.53  -0.45   0.45     0.15   0.04   0.16     0.42  -0.27  -0.31
     5   8    -0.16  -0.17  -0.39    -0.19   0.23  -0.18     0.07   0.41   0.20
     6   7    -0.28   0.32  -0.03     0.66  -0.64  -0.05    -0.04   0.06   0.04
     7   6     0.05   0.06   0.56    -0.66   0.53   0.22    -0.13   0.11   0.03
     8   6     0.06   0.06  -0.03    -0.28  -0.23   0.00    -0.07  -0.03   0.00
     9   1    -0.55  -0.21  -0.23     0.16  -0.40  -0.10     0.00  -0.05  -0.01
    10   1     0.62   0.32  -0.25     0.67  -0.16  -0.08     0.09  -0.03   0.00
    11   1     0.10   0.09  -0.44    -0.96  -1.13  -0.13    -0.19  -0.19  -0.02
                     10                     11                     12
                      A                      A                      A
 Frequencies --    844.3889               937.8637               970.0796
 Red. masses --      1.1307                 4.2713                 5.6061
 Frc consts  --      0.4750                 2.2136                 3.1083
 IR Inten    --      2.6846                 8.7927                34.2783
  Atom  AN      X      Y      Z        X      Y      Z        X      Y      Z
     1   6    -0.03   0.03  -0.05     0.07  -0.03  -0.01    -0.32  -0.29   0.10
     2   1    -0.55   0.24  -0.18    -0.47   0.15  -0.14     0.84  -0.01   0.31
     3   1     0.66  -0.43   0.32    -0.26   0.32  -0.02    -0.57  -1.07  -1.16
     4   8    -0.05   0.01   0.00     0.05   0.05  -0.02    -0.50  -0.34   0.37
     5   8     0.04   0.00   0.00    -0.09   0.03   0.02     0.75   0.59  -0.38
     6   7     0.02  -0.02   0.03    -0.34  -0.50   0.04    -0.06  -0.05  -0.02
     7   6     0.00  -0.01   0.00    -0.41  -0.11   0.00    -0.07  -0.01   0.01
     8   6     0.00   0.00   0.00     0.65   0.46  -0.02     0.07   0.12   0.00
     9   1     0.00   0.00   0.00     0.86   0.48   0.00     0.26   0.05  -0.04
    10   1     0.00   0.00   0.00     0.87   0.49  -0.03     0.30   0.07   0.03
    11   1     0.01   0.01  -0.01     0.67   0.48  -0.02    -0.11  -0.13  -0.02
                     13                     14                     15
                      A                      A                      A
 Frequencies --   1055.2008              1070.3202              1104.2793
 Red. masses --      1.3757                 1.4769                 1.2308
 Frc consts  --      0.9025                 0.9969                 0.8843
 IR Inten    --     15.7244                 3.0420                11.9305
  Atom  AN      X      Y      Z        X      Y      Z        X      Y      Z
     1   6     0.01  -0.04   0.00     0.01   0.00   0.00    -0.08   0.07  -0.02
     2   1    -0.28   0.12  -0.07    -0.03   0.01  -0.01     0.74  -0.38   0.19
     3   1    -0.21   0.12  -0.10    -0.04   0.03  -0.01     0.46  -0.33   0.20
     4   8    -0.02   0.00   0.02     0.00   0.00   0.00     0.04  -0.02  -0.01
     5   8     0.01   0.03  -0.01     0.00   0.00   0.00    -0.01  -0.01   0.01
     6   7     0.05  -0.01   0.01     0.00   0.00   0.03    -0.04   0.01  -0.01
     7   6    -0.06   0.08  -0.02     0.02  -0.02  -0.16    -0.06   0.02  -0.02
     8   6     0.09  -0.14   0.03    -0.02   0.03   0.19     0.05  -0.03   0.02
     9   1    -0.57   0.01   0.10    -0.48  -0.52  -0.21    -0.15   0.01   0.03
    10   1    -0.45   0.10  -0.15     0.62   0.47  -0.20    -0.06   0.08  -0.07
    11   1     0.57   0.52  -0.07    -0.09  -0.10  -0.45     0.20   0.17  -0.04
                     16                     17                     18
                      A                      A                      A
 Frequencies --   1237.4138              1401.2144              1411.8090
 Red. masses --      1.5757                 1.6190                 1.2476
 Frc consts  --      1.4215                 1.8729                 1.4652
 IR Inten    --      9.6967                21.1489                 4.2925
  Atom  AN      X      Y      Z        X      Y      Z        X      Y      Z
     1   6    -0.10  -0.09   0.15     0.04   0.11   0.08     0.00  -0.01   0.00
     2   1     0.20   0.90   0.14     0.32   0.79   0.10    -0.03  -0.04  -0.01
     3   1    -0.03  -0.63  -0.48     0.04   0.57   0.68    -0.01  -0.02  -0.04
     4   8     0.09   0.05  -0.13    -0.07  -0.19  -0.10     0.00   0.01   0.01
     5   8    -0.03   0.00   0.04     0.03   0.01  -0.01     0.00   0.00   0.00
     6   7     0.00   0.00   0.00    -0.01   0.01   0.00     0.01   0.01   0.00
     7   6    -0.01   0.00   0.00    -0.02   0.00   0.00     0.01  -0.01   0.00
     8   6     0.00   0.00   0.00     0.00  -0.01   0.00    -0.14  -0.09   0.00
     9   1     0.00   0.00   0.00     0.04   0.04   0.03     0.55   0.24   0.23
    10   1     0.01   0.01  -0.01     0.04   0.04  -0.04     0.55   0.22  -0.25
    11   1     0.01   0.02   0.00     0.04   0.05  -0.01     0.34   0.52  -0.02
                     19                     20                     21
                      A                      A                      A
 Frequencies --   1470.3621              1478.1568              1563.2955
 Red. masses --      1.0399                 1.0368                 2.4173
 Frc consts  --      1.3246                 1.3347                 3.4806
 IR Inten    --     13.1653                 5.8527                 8.4819
  Atom  AN      X      Y      Z        X      Y      Z        X      Y      Z
     1   6     0.00   0.00   0.00     0.00   0.00   0.00     0.12   0.38   0.25
     2   1     0.00   0.00   0.00    -0.01  -0.01   0.00    -0.68  -0.67   0.19
     3   1     0.00   0.00   0.00     0.00  -0.01  -0.01     0.05  -0.44  -0.99
     4   8     0.00   0.00   0.00     0.00   0.00   0.00    -0.04  -0.21  -0.14
     5   8     0.00   0.00   0.00     0.00   0.00   0.00     0.00  -0.01   0.01
     6   7     0.00   0.00   0.00    -0.01   0.00   0.00     0.00   0.01   0.00
     7   6     0.00   0.00  -0.03     0.01  -0.02   0.00    -0.03   0.00   0.00
     8   6     0.00   0.00  -0.05     0.03  -0.04  -0.01     0.01   0.00   0.00
     9   1    -0.47   0.06  -0.01    -0.19   0.54   0.36     0.00  -0.01  -0.01
    10   1     0.50  -0.20   0.12    -0.04   0.47  -0.39    -0.01  -0.01   0.01
    11   1     0.03   0.08   0.71    -0.25  -0.37   0.12     0.03   0.02  -0.01
                     22                     23                     24
                      A                      A                      A
 Frequencies --   2236.5993              3073.8076              3153.6782
 Red. masses --     12.4098                 1.0346                 1.0504
 Frc consts  --     36.5755                 5.7595                 6.1551
 IR Inten    --     65.2170                 5.8436                 1.4630
  Atom  AN      X      Y      Z        X      Y      Z        X      Y      Z
     1   6    -0.10   0.12   0.03     0.00   0.00   0.00    -0.03  -0.05  -0.03
     2   1     0.24  -0.10   0.15     0.00   0.00   0.00    -0.15   0.05   0.71
     3   1     0.10  -0.10   0.02     0.00   0.00   0.00     0.47   0.44  -0.33
     4   8     0.00  -0.08  -0.04     0.00   0.00   0.00     0.00   0.00   0.00
     5   8    -0.03   0.04   0.00     0.00   0.00   0.00     0.00   0.00   0.00
     6   7    -1.30  -1.53   0.10     0.00   0.00   0.00     0.00   0.00   0.00
     7   6     2.00   1.97  -0.11     0.00   0.00   0.00     0.00   0.00   0.00
     8   6    -0.33  -0.21   0.00    -0.05  -0.01   0.00     0.00   0.00   0.00
     9   1    -0.20  -0.16  -0.03     0.01   0.29  -0.44     0.00  -0.01   0.02
    10   1    -0.20  -0.17   0.04     0.00   0.31   0.40     0.00   0.00   0.00
    11   1    -0.17   0.00   0.01     0.56  -0.43   0.02     0.01  -0.01   0.00
                     25                     26                     27
                      A                      A                      A
 Frequencies --   3158.2288              3168.7338              3284.1943
 Red. masses --      1.1024                 1.1019                 1.1277
 Frc consts  --      6.4787                 6.5189                 7.1664
 IR Inten    --      1.9910                 0.0859                 0.2441
  Atom  AN      X      Y      Z        X      Y      Z        X      Y      Z
     1   6     0.00   0.00   0.00     0.00   0.00   0.00     0.05   0.03  -0.09
     2   1     0.00   0.00  -0.01     0.00   0.00  -0.01    -0.15   0.06   0.73
     3   1    -0.01  -0.01   0.01    -0.01  -0.01   0.00    -0.48  -0.46   0.34
     4   8     0.00   0.00   0.00     0.00   0.00   0.00     0.00   0.00   0.00
     5   8     0.00   0.00   0.00     0.00   0.00   0.00     0.00   0.00   0.00
     6   7     0.00   0.00   0.00     0.00   0.00   0.00     0.00   0.00   0.00
     7   6     0.00   0.00   0.00     0.00   0.00   0.00     0.00   0.00   0.00
     8   6    -0.04   0.08  -0.02     0.01  -0.02  -0.09     0.00   0.00   0.00
     9   1    -0.02  -0.35   0.55    -0.01  -0.35   0.51     0.00   0.00   0.00
    10   1    -0.01  -0.22  -0.30     0.01   0.52   0.65     0.00   0.00   0.00
    11   1     0.58  -0.44   0.02    -0.10   0.08  -0.02     0.00   0.00   0.00

 -------------------
 - Thermochemistry -
 -------------------
 Temperature   298.150 Kelvin.  Pressure   1.00000 Atm.
 Atom     1 has atomic number  6 and mass  12.00000
 Atom     2 has atomic number  1 and mass   1.00783
 Atom     3 has atomic number  1 and mass   1.00783
 Atom     4 has atomic number  8 and mass  15.99491
 Atom     5 has atomic number  8 and mass  15.99491
 Atom     6 has atomic number  7 and mass  14.00307
 Atom     7 has atomic number  6 and mass  12.00000
 Atom     8 has atomic number  6 and mass  12.00000
 Atom     9 has atomic number  1 and mass   1.00783
 Atom    10 has atomic number  1 and mass   1.00783
 Atom    11 has atomic number  1 and mass   1.00783
 Molecular mass:    87.03203 amu.
 Principal axes and moments of inertia in atomic units:
                           1         2         3
     Eigenvalues --   269.31635 604.75701 824.64424
           X            0.99764   0.06823   0.00771
           Y           -0.06830   0.99763   0.00813
           Z           -0.00714  -0.00864   0.99994
 This molecule is an asymmetric top.
 Rotational symmetry number  1.
 Rotational temperatures (Kelvin)      0.32161     0.14322     0.10503
 Rotational constants (GHZ):           6.70119     2.98424     2.18851
    1 imaginary frequencies ignored.
 Zero-point vibrational energy     211522.2 (Joules/Mol)
                                   50.55503 (Kcal/Mol)
 Warning -- explicit consideration of   8 degrees of freedom as
           vibrations may cause significant error
 Identified internal rotation modes:
    1   2   5
 Vibrational temperatures:    203.17   229.50   301.02   416.66   631.25
          (Kelvin)            650.98   695.02   820.58  1214.89  1349.38
                             1395.73  1518.20  1539.95  1588.81  1780.36
                             2016.04  2031.28  2115.52  2126.74  2249.23
                             3217.97  4422.52  4537.44  4543.99  4559.10
                             4725.22
 
 Zero-point correction=                           0.080565 (Hartree/Particle)
 Thermal correction to Energy=                    0.086893
 Thermal correction to Enthalpy=                  0.087837
 Thermal correction to Gibbs Free Energy=         0.050725
 Sum of electronic and zero-point Energies=           -322.269318
 Sum of electronic and thermal Energies=              -322.262990
 Sum of electronic and thermal Enthalpies=            -322.262046
 Sum of electronic and thermal Free Energies=         -322.299158
 
                     E (Thermal)             CV                S
                      KCal/Mol        Cal/Mol-Kelvin    Cal/Mol-Kelvin
 Total                   54.526             21.372             78.109
 Corrected for 
 internal rot.           54.510             20.834             81.435
 Electronic               0.000              0.000              0.000
 Translational            0.889              2.981             39.304
 Rotational               0.889              2.981             26.399
 Vibrational             52.748             15.411             12.406
 Vibration     1          0.615              1.912              2.787
 Vibration     2          0.621              1.892              2.556
 Vibration     3          0.642              1.827              2.050
 Vibration     4          0.686              1.693              1.476
 Vibration     5          0.799              1.386              0.831
 Vibration     6          0.811              1.355              0.788
 Vibration     7          0.839              1.288              0.702
 Vibration     8          0.926              1.095              0.504
                       Q            Log10(Q)             Ln(Q)
 Total Bot       0.465965D-23        -23.331646        -53.723101
 Corrected for 
 Internal rot.   0.255098D-22        -22.593292        -52.022978
 Total V=0       0.531432D+14         13.725447         31.604011
 Corrected for 
 Internal rot.   0.290939D+15         14.463801         33.304133
 Vib (Bot)       0.111296D-35        -35.953520        -82.786038
 Vib (Bot)    1  0.143945D+01          0.158197          0.364262
 Vib (Bot)    2  0.126758D+01          0.102975          0.237108
 Vib (Bot)    3  0.949619D+00         -0.022451         -0.051694
 Vib (Bot)    4  0.660489D+00         -0.180134         -0.414775
 Vib (Bot)    5  0.394412D+00         -0.404049         -0.930358
 Vib (Bot)    6  0.378260D+00         -0.422209         -0.972173
 Vib (Bot)    7  0.345307D+00         -0.461794         -1.063320
 Vib (Bot)    8  0.269764D+00         -0.569015         -1.310206
 Vib (V=0)       0.126933D+02          1.103574          2.541074
 Vib (V=0)    1  0.202382D+01          0.306171          0.704986
 Vib (V=0)    2  0.186263D+01          0.270126          0.621988
 Vib (V=0)    3  0.157321D+01          0.196786          0.453117
 Vib (V=0)    4  0.132840D+01          0.123329          0.283975
 Vib (V=0)    5  0.113684D+01          0.055698          0.128250
 Vib (V=0)    6  0.112696D+01          0.051909          0.119525
 Vib (V=0)    7  0.110765D+01          0.044402          0.102240
 Vib (V=0)    8  0.106813D+01          0.028625          0.065910
 Electronic      0.100000D+01          0.000000          0.000000
 Translational   0.319134D+08          7.503973         17.278535
 Rotational      0.131190D+06          5.117901         11.784402
 ***** Axes restored to original set *****
 -------------------------------------------------------------------
 Center     Atomic                   Forces (Hartrees/Bohr)
 Number     Number              X              Y              Z
 -------------------------------------------------------------------
      1        6           0.000048624   -0.000057996   -0.000010619
      2        1          -0.000002804   -0.000001948    0.000004636
      3        1          -0.000001653    0.000009029    0.000003696
      4        8          -0.000000558    0.000002586    0.000016656
      5        8          -0.000017647    0.000046768   -0.000008585
      6        7          -0.000045700    0.000015436   -0.000001375
      7        6           0.000007171   -0.000003884   -0.000006237
      8        6           0.000007667   -0.000002575    0.000000233
      9        1           0.000004280   -0.000006373    0.000000196
     10        1           0.000002243    0.000004351   -0.000002500
     11        1          -0.000001622   -0.000005394    0.000003899
 -------------------------------------------------------------------
 Cartesian Forces:  Max     0.000057996 RMS     0.000018639
 FormGI is forming the generalized inverse of G from B-inverse, IUseBI=4.

 GradGradGradGradGradGradGradGradGradGradGradGradGradGradGradGradGradGrad
 Berny optimization.
 Internal  Forces:  Max     0.000116639 RMS     0.000036662
 Search for a local minimum.
 Step number   1 out of a maximum of    2
 All quantities printed in internal units (Hartrees-Bohrs-Radians)
 Second derivative matrix not updated -- analytic derivatives used.
 ITU=  0
     Eigenvalues ---   -0.05472   0.00138   0.01453   0.02325   0.04038
     Eigenvalues ---    0.04885   0.07388   0.07518   0.07581   0.08790
     Eigenvalues ---    0.09944   0.12767   0.13928   0.14837   0.15376
     Eigenvalues ---    0.20449   0.30069   0.34004   0.34516   0.34967
     Eigenvalues ---    0.36010   0.36233   0.36634   0.42124   0.63267
     Eigenvalues ---    0.74815   1.18619
 Eigenvalue     1 is  -5.47D-02 should be greater than     0.000000 Eigenvector:
                          R4        A9        D1        D3        A7
   1                   -0.70813  -0.46198   0.34166   0.22259  -0.16726
                          A8        A5        A3        R3        D2
   1                   -0.15635   0.13746   0.12388   0.10034   0.09141
 Angle between quadratic step and forces=  71.43 degrees.
 Linear search not attempted -- first point.
 Iteration  1 RMS(Cart)=  0.00104611 RMS(Int)=  0.00000059
 Iteration  2 RMS(Cart)=  0.00000065 RMS(Int)=  0.00000001
 Variable       Old X    -DE/DX   Delta X   Delta X   Delta X     New X
                                 (Linear)    (Quad)   (Total)
    R1        2.04188   0.00000   0.00000   0.00000   0.00000   2.04188
    R2        2.04452   0.00000   0.00000   0.00001   0.00001   2.04453
    R3        2.38923  -0.00004   0.00000   0.00001   0.00001   2.38924
    R4        3.91031   0.00002   0.00000   0.00098   0.00098   3.91128
    R5        2.58829  -0.00001   0.00000  -0.00012  -0.00012   2.58817
    R6        2.20083   0.00000   0.00000   0.00010   0.00010   2.20093
    R7        2.75150   0.00000   0.00000   0.00007   0.00007   2.75157
    R8        2.05485   0.00000   0.00000   0.00001   0.00001   2.05485
    R9        2.05398   0.00000   0.00000   0.00001   0.00001   2.05399
   R10        2.05809   0.00000   0.00000  -0.00002  -0.00002   2.05807
    A1        2.12800   0.00000   0.00000   0.00001   0.00001   2.12801
    A2        2.08537  -0.00001   0.00000   0.00002   0.00002   2.08539
    A3        1.51672   0.00000   0.00000  -0.00025  -0.00025   1.51647
    A4        2.00488   0.00003   0.00000   0.00007   0.00007   2.00494
    A5        1.83386   0.00005   0.00000   0.00032   0.00032   1.83418
    A6        1.70376  -0.00011   0.00000  -0.00032  -0.00032   1.70344
    A7        1.95123  -0.00008   0.00000  -0.00015  -0.00015   1.95108
    A8        1.81810  -0.00012   0.00000  -0.00070  -0.00070   1.81740
    A9        2.84210   0.00006   0.00000  -0.00066  -0.00066   2.84144
   A10        1.90653   0.00000   0.00000  -0.00001  -0.00001   1.90652
   A11        1.90869  -0.00001   0.00000  -0.00006  -0.00006   1.90863
   A12        1.91473   0.00001   0.00000   0.00012   0.00012   1.91485
   A13        1.88950   0.00000   0.00000  -0.00003  -0.00003   1.88947
   A14        1.92059   0.00000   0.00000   0.00002   0.00002   1.92061
   A15        1.92352   0.00000   0.00000  -0.00005  -0.00005   1.92346
    D1        0.51183  -0.00001   0.00000   0.00020   0.00020   0.51204
    D2       -3.00157   0.00005   0.00000   0.00047   0.00047  -3.00110
    D3       -1.07195   0.00005   0.00000   0.00068   0.00068  -1.07127
    D4       -1.46061   0.00000   0.00000  -0.00015  -0.00015  -1.46075
    D5        2.68860  -0.00001   0.00000  -0.00012  -0.00012   2.68848
    D6        0.62232  -0.00001   0.00000  -0.00016  -0.00016   0.62215
    D7        3.07404  -0.00002   0.00000  -0.00031  -0.00031   3.07373
    D8       -2.18175  -0.00001   0.00000  -0.00153  -0.00153  -2.18328
    D9        2.03640   0.00000   0.00000  -0.00146  -0.00146   2.03494
   D10       -0.07515  -0.00001   0.00000  -0.00143  -0.00143  -0.07658
         Item               Value     Threshold  Converged?
 Maximum Force            0.000117     0.000450     YES
 RMS     Force            0.000037     0.000300     YES
 Maximum Displacement     0.002473     0.001800     NO 
 RMS     Displacement     0.001046     0.001200     YES
 Predicted change in Energy=-1.074712D-07
                           ----------------------------
                           ! Non-Optimized Parameters !
                           ! (Angstroms and Degrees)  !
 --------------------------                            --------------------------
 ! Name  Definition              Value          Derivative Info.                !
 --------------------------------------------------------------------------------
 ! R1    R(1,2)                  1.0805         -DE/DX =    0.0                 !
 ! R2    R(1,3)                  1.0819         -DE/DX =    0.0                 !
 ! R3    R(1,4)                  1.2643         -DE/DX =    0.0                 !
 ! R4    R(1,6)                  2.0698         -DE/DX =    0.0                 !
 ! R5    R(4,5)                  1.3696         -DE/DX =    0.0                 !
 ! R6    R(6,7)                  1.1647         -DE/DX =    0.0                 !
 ! R7    R(7,8)                  1.4561         -DE/DX =    0.0                 !
 ! R8    R(8,9)                  1.0874         -DE/DX =    0.0                 !
 ! R9    R(8,10)                 1.0869         -DE/DX =    0.0                 !
 ! R10   R(8,11)                 1.0891         -DE/DX =    0.0                 !
 ! A1    A(2,1,3)              121.9258         -DE/DX =    0.0                 !
 ! A2    A(2,1,4)              119.484          -DE/DX =    0.0                 !
 ! A3    A(2,1,6)               86.8873         -DE/DX =    0.0                 !
 ! A4    A(3,1,4)              114.8748         -DE/DX =    0.0                 !
 ! A5    A(3,1,6)              105.0906         -DE/DX =    0.0                 !
 ! A6    A(4,1,6)               97.5999         -DE/DX =   -0.0001              !
 ! A7    A(1,4,5)              111.7885         -DE/DX =   -0.0001              !
 ! A8    A(1,6,7)              104.1294         -DE/DX =   -0.0001              !
 ! A9    A(6,7,8)              162.8028         -DE/DX =    0.0001              !
 ! A10   A(7,8,9)              109.2358         -DE/DX =    0.0                 !
 ! A11   A(7,8,10)             109.3567         -DE/DX =    0.0                 !
 ! A12   A(7,8,11)             109.7127         -DE/DX =    0.0                 !
 ! A13   A(9,8,10)             108.2587         -DE/DX =    0.0                 !
 ! A14   A(9,8,11)             110.043          -DE/DX =    0.0                 !
 ! A15   A(10,8,11)            110.2064         -DE/DX =    0.0                 !
 ! D1    D(2,1,4,5)             29.3377         -DE/DX =    0.0                 !
 ! D2    D(3,1,4,5)           -171.9506         -DE/DX =    0.0                 !
 ! D3    D(6,1,4,5)            -61.3791         -DE/DX =    0.0001              !
 ! D4    D(2,1,6,7)            -83.695          -DE/DX =    0.0                 !
 ! D5    D(3,1,6,7)            154.0387         -DE/DX =    0.0                 !
 ! D6    D(4,1,6,7)             35.6468         -DE/DX =    0.0                 !
 ! D7    D(1,6,7,8)            176.1118         -DE/DX =    0.0                 !
 ! D8    D(6,7,8,9)           -125.0926         -DE/DX =    0.0                 !
 ! D9    D(6,7,8,10)           116.5937         -DE/DX =    0.0                 !
 ! D10   D(6,7,8,11)            -4.3879         -DE/DX =    0.0                 !
 --------------------------------------------------------------------------------
 GradGradGradGradGradGradGradGradGradGradGradGradGradGradGradGradGradGrad


 ----------------------------------------------------------------------

 Electric dipole moment (input orientation):
 (Debye = 10**-18 statcoulomb cm , SI units = C m)
                  (au)            (Debye)         (10**-30 SI)
   Tot        0.631063D+00      0.160400D+01      0.535037D+01
   x         -0.282835D+00     -0.718896D+00     -0.239798D+01
   y          0.512239D+00      0.130198D+01      0.434294D+01
   z          0.236338D+00      0.600712D+00      0.200376D+01

 Dipole polarizability, Alpha (input orientation).
 (esu units = cm**3 , SI units = C**2 m**2 J**-1)
 Alpha(0;0):
               (au)            (10**-24 esu)      (10**-40 SI)
   iso        0.570352D+02      0.845174D+01      0.940383D+01
   aniso      0.265180D+02      0.392956D+01      0.437222D+01
   xx         0.696530D+02      0.103215D+02      0.114842D+02
   yx         0.487212D+01      0.721974D+00      0.803304D+00
   yy         0.602603D+02      0.892965D+01      0.993558D+01
   zx         0.384789D+00      0.570199D-01      0.634432D-01
   zy        -0.456414D+00     -0.676336D-01     -0.752525D-01
   zz         0.411921D+02      0.610405D+01      0.679167D+01

 ----------------------------------------------------------------------

 Dipole orientation:
     6          3.08559783          0.99247669         -0.42761106
     1          3.68385296         -0.66284395          0.60741464
     1          4.13883546          2.74383278         -0.36835650
     8          1.66349362          0.73904256         -2.33071092
     8          0.14572275         -1.34743912         -2.12526863
     7          0.27997177          1.40157747          2.26526610
     6         -1.32707020          0.06502875          1.57628456
     6         -3.67503601         -1.36109348          1.42148905
     1         -3.24155258         -3.35234796          1.15805796
     1         -4.75673309         -0.71769032         -0.20171402
     1         -4.76174560         -1.09842085          3.14943659

 Electric dipole moment (dipole orientation):
 (Debye = 10**-18 statcoulomb cm , SI units = C m)
                  (au)            (Debye)         (10**-30 SI)
   Tot        0.631063D+00      0.160400D+01      0.535037D+01
   x          0.000000D+00      0.000000D+00      0.000000D+00
   y          0.000000D+00      0.000000D+00      0.000000D+00
   z          0.631063D+00      0.160400D+01      0.535037D+01

 Dipole polarizability, Alpha (dipole orientation).
 (esu units = cm**3 , SI units = C**2 m**2 J**-1)
 Alpha(0;0):
               (au)            (10**-24 esu)      (10**-40 SI)
   iso        0.570352D+02      0.845174D+01      0.940383D+01
   aniso      0.265180D+02      0.392956D+01      0.437222D+01
   xx         0.656664D+02      0.973076D+01      0.108269D+02
   yx         0.113375D+02      0.168004D+01      0.186929D+01
   yy         0.499181D+02      0.739710D+01      0.823038D+01
   zx        -0.416180D+01     -0.616716D+00     -0.686189D+00
   zy         0.498201D+01      0.738258D+00      0.821423D+00
   zz         0.555210D+02      0.822736D+01      0.915418D+01

 ----------------------------------------------------------------------
 1\1\GINC-R03C14\Freq\UwB97XD\Aug-CC-pVTZ\C3H5N1O2\LFRANZON\18-Nov-2021
 \0\\# UWB97XD aug-cc-pVTZ Freq=(HinderedRotor) MaxDisk=32GB\\TS2-Rotor
 \\0,1\C,1.634627,0.521938,0.220765\H,1.427621,0.594244,1.278799\H,2.34
 1766,1.177434,-0.269967\O,1.407925,-0.56452,-0.384817\O,0.381174,-1.26
 3714,0.192148\N,-0.214448,1.398387,-0.086695\C,-0.964368,0.50912,-0.03
 0285\C,-2.188308,-0.279147,-0.00526\H,-2.208859,-0.88021,0.900661\H,-2
 .201972,-0.950608,-0.859862\H,-3.052359,0.383237,-0.033377\\Version=ES
 64L-G16RevB.01\State=1-A\HF=-322.3498829\S2=0.\S2-1=0.\S2A=0.\RMSD=4.6
 62e-09\RMSF=1.864e-05\ZeroPoint=0.0805646\Thermal=0.0868925\Dipole=-0.
 2828353,0.5122387,0.2363384\DipoleDeriv=0.7984474,-0.2239504,-0.017297
 5,-0.3846856,0.5399582,0.053158,-0.0436942,0.0369244,0.4432609,-0.0148
 75,-0.0010276,0.0446751,0.0016141,0.0578348,0.0461663,-0.0435342,-0.00
 14629,0.0163052,0.053071,-0.0564403,0.0245865,-0.0309497,0.0922102,-0.
 0053005,0.0308115,0.0125673,0.0709501,-0.3808725,0.3290017,0.0893073,0
 .3274599,-0.1012189,0.0026914,0.1567744,-0.2643355,-0.2730481,-0.35745
 71,-0.1358764,-0.1334558,0.1506596,-0.7741187,-0.0682988,-0.0280101,0.
 2026664,-0.2750627,-0.7851261,0.0656745,-0.0209708,0.0430922,-0.720350
 7,0.024772,-0.0808998,0.0501263,-0.3156321,0.63687,0.0139053,0.0303604
 ,-0.0487925,0.7272557,-0.0624334,0.0043704,-0.0419201,0.090223,0.01917
 ,-0.0383797,-0.0090438,-0.0261497,0.0024759,0.0090743,0.0036862,-0.001
 5397,0.0694616,0.0564544,0.001392,-0.0358259,-0.0351277,0.0754919,0.03
 71149,-0.0005738,0.0475885,0.022814,0.0521194,0.0002459,0.0339405,-0.0
 302317,0.071696,-0.0396122,0.0028283,-0.0459699,0.0394314,-0.0778015,0
 .0454551,-0.0062762,0.0331112,0.0287657,0.0026679,-0.0017588,0.0053551
 ,0.1112967\Polar=69.6530394,4.8721218,60.2602975,0.3847893,-0.456414,4
 1.1921411\Quadrupole=7.0594951,-6.3119738,-0.7475213,3.738667,0.688299
 5,0.6141238\PG=C01 [X(C3H5N1O2)]\NImag=1\\0.31424439,0.29666093,0.6195
 5355,-0.13891117,0.11733320,0.69920561,-0.04976730,-0.01581040,0.06487
 998,0.05457679,-0.01034932,-0.05134186,-0.00202203,0.00197978,0.053994
 30,0.06585987,-0.02110077,-0.33549362,-0.06602823,0.02574964,0.3491220
 2,-0.16932358,-0.12314994,0.09513641,0.00312096,-0.00290703,0.00040293
 ,0.17032281,-0.11174605,-0.14866271,0.07391751,0.00156626,0.00607617,-
 0.00313831,0.13307271,0.16612125,0.10354578,0.08213127,-0.12930003,0.0
 1507588,0.01384593,-0.00196999,-0.09870344,-0.07928948,0.11718094,-0.0
 6898149,-0.08450309,-0.01878707,0.01243691,-0.00161998,0.00321057,-0.0
 0328904,-0.02895036,-0.01616403,0.26206158,-0.09150950,-0.36006292,-0.
 20682315,0.00056173,-0.01018115,-0.00975153,-0.00095580,-0.02636893,-0
 .01201095,0.15870870,0.52482789,-0.03145779,-0.17675501,-0.23803385,0.
 00377675,-0.04511373,-0.01157143,-0.00230111,0.01753523,0.00980004,-0.
 06248659,0.17838436,0.32730675,-0.05513967,-0.03102346,0.00688950,0.00
 047563,0.00575392,0.00321651,0.00447998,0.00173493,0.00034752,-0.15819
 266,-0.11606222,0.06860947,0.19824758,-0.03758818,-0.08143903,0.011494
 29,0.00086160,0.00434696,0.00403858,-0.00486281,0.00205722,-0.00421647
 ,-0.06190321,-0.08352318,0.03639835,0.13591547,0.16142039,-0.00172843,
 0.00409900,0.02454168,-0.00397378,0.00206719,0.00123614,0.00383769,-0.
 00748965,0.00335333,0.08286658,0.05428168,-0.10085647,-0.07971461,-0.0
 5123796,0.07931804,0.04994727,-0.04451133,-0.00895526,-0.01945453,0.00
 768664,-0.00698282,-0.00497715,0.00376522,-0.00367874,-0.02296468,0.04
 924019,0.02255074,0.02113317,-0.01894588,-0.00179703,0.49437694,0.0041
 5803,-0.01995441,-0.00440129,0.00221409,-0.00048210,0.00144787,-0.0019
 2587,0.00249282,-0.00059344,0.00702738,-0.00196089,0.00526178,0.015549
 06,-0.03561552,0.00491935,0.51302629,0.68531645,0.00160267,-0.00222592
 ,-0.02112414,-0.01095419,0.00520868,-0.00104864,0.00188135,-0.00179229
 ,0.00101771,0.00365932,-0.00283603,0.00725410,0.00079855,0.00360971,0.
 00480914,-0.03046418,-0.04107546,0.04178061,-0.01869775,-0.00104897,-0
 .00153325,-0.00188775,-0.00028107,0.00023758,-0.00041206,0.00075273,-0
 .00034497,-0.01613074,0.00297630,0.00154666,-0.00083858,-0.01908642,0.
 00220630,-0.52270452,-0.54141175,0.03408659,0.80337749,-0.05815327,0.0
 4959770,0.01151213,0.00987373,-0.00282867,0.00300753,0.00109203,-0.002
 07423,0.00041459,0.01073005,-0.04727556,-0.01824044,-0.02174768,0.0368
 0162,-0.00740633,-0.48057991,-0.62867936,0.03905928,0.67479781,0.73163
 084,0.00182110,-0.00473570,-0.00323909,-0.00362804,0.00060418,-0.00023
 621,-0.00007984,0.00012318,-0.00000614,0.00886006,-0.00146966,0.007087
 69,0.00129741,-0.00033569,-0.01379940,0.02639007,0.03254788,-0.0498168
 1,-0.04000235,-0.02887132,0.13143107,-0.00327680,0.00358418,0.00123160
 ,0.00067942,-0.00023598,-0.00001024,0.00007209,-0.00024352,-0.00004240
 ,-0.00293179,-0.00268788,-0.00052409,-0.00963408,0.00423841,-0.0015596
 6,0.00623497,0.00152317,-0.00053929,-0.20814605,-0.10907669,0.00434297
 ,0.52264755,0.00642044,-0.00676734,-0.00131355,-0.00085422,0.00032500,
 -0.00016051,-0.00030159,0.00036697,-0.00019965,0.00214637,0.00453803,0
 .00158651,0.00819026,-0.00590554,0.00161985,-0.02747002,-0.00204692,0.
 00051173,-0.09217381,-0.11807572,0.00123238,-0.02490352,0.55515993,-0.
 00109867,0.00115619,0.00359570,0.00091363,-0.00039902,-0.00000934,-0.0
 0019886,0.00013467,-0.00007686,-0.00006362,-0.00005828,-0.00134230,-0.
 00224613,0.00119380,-0.00010730,0.00314122,0.00182988,0.01776510,0.002
 47503,-0.00069280,-0.07322212,0.00126440,0.00031025,0.55844637,0.00142
 831,-0.00112639,-0.00039672,-0.00028390,0.00000780,0.00004849,-0.00001
 845,0.00005738,-0.00003483,-0.00006829,0.00066905,0.00015930,0.0002507
 6,-0.00001650,0.00000791,-0.00335926,-0.00048158,-0.00382047,-0.003993
 21,-0.01811154,0.02902992,-0.04514691,-0.00122528,0.00188647,0.0497423
 6,0.00086088,-0.00077036,-0.00042034,-0.00039445,0.00014402,-0.0000217
 6,-0.00000725,-0.00003334,-0.00003628,-0.00003912,0.00005580,0.0003731
 3,0.00097779,0.00011975,-0.00057419,-0.00184668,0.00092355,-0.00133678
 ,-0.00368394,-0.01447740,0.01556552,-0.00191861,-0.12760613,0.12943341
 ,0.00650619,0.13885410,0.00008956,0.00000672,0.00021236,-0.00000205,0.
 00000918,-0.00004938,-0.00000137,-0.00003632,-0.00004411,-0.00088105,0
 .00004346,-0.00007359,0.00035996,-0.00082700,0.00037731,-0.00209826,-0
 .00122346,-0.00048753,0.00318037,0.00064228,0.00157274,0.00366436,0.12
 927072,-0.23897580,-0.00440647,-0.14035601,0.25561084,0.00121983,-0.00
 097491,-0.00009732,-0.00006840,0.00003574,-0.00000156,-0.00004873,0.00
 007908,-0.00002908,-0.00062725,0.00035311,0.00065212,0.00043460,0.0005
 3377,0.00011355,-0.00293500,0.00009859,0.00372048,-0.00364780,-0.02088
 107,-0.02749171,-0.04504781,-0.00053759,-0.00053515,-0.00090557,0.0012
 7620,0.00064409,0.04944060,0.00083288,-0.00047107,0.00055946,0.0000100
 9,-0.00002792,-0.00005555,-0.00006935,0.00004588,-0.00005665,-0.000753
 42,0.00037053,0.00009880,0.00113548,-0.00025205,0.00043817,-0.00130538
 ,0.00135230,0.00092632,-0.00392685,-0.01594202,-0.01415405,-0.00121309
 ,-0.14941642,-0.13721559,0.00107420,0.01260205,0.01458690,0.00577374,0
 .16233362,0.00009868,0.00009210,-0.00021378,0.00001891,-0.00000568,0.0
 0000438,0.00000974,0.00004052,0.00003551,0.00035946,0.00002996,0.00022
 642,0.00007389,0.00038955,0.00005741,0.00201052,0.00114109,-0.00065467
 ,-0.00272671,0.00086545,0.00274083,-0.00219101,-0.13697589,-0.21857896
 ,-0.00053363,-0.01718813,-0.01944378,0.00218500,0.14837309,0.23336148,
 -0.00165322,0.00190337,0.00054329,0.00017217,-0.00007051,0.00004691,0.
 00007316,-0.00008838,0.00002832,-0.00131255,-0.00129369,-0.00052544,-0
 .00121674,0.00085374,-0.00025852,0.00470278,0.00022258,0.00002917,-0.0
 2691903,0.01205652,-0.00053959,-0.21545059,0.13070896,-0.00553833,0.00
 235417,-0.00173101,-0.00054914,0.00218551,-0.00155830,0.00069515,0.237
 06434,0.00041316,0.00031845,0.00016377,-0.00000820,-0.00002475,-0.0000
 1519,0.00001488,-0.00002111,0.00001114,-0.00084333,-0.00041959,0.00047
 102,-0.00042357,0.00198937,-0.00071711,0.00094085,-0.00134591,-0.00004
 924,-0.01691404,0.01132279,-0.00050671,0.13093353,-0.15057187,0.004307
 51,0.01264667,-0.00981203,-0.00211647,0.01424334,-0.01059490,0.0032379
 5,-0.14100328,0.15915955,0.00017842,-0.00000108,-0.00015084,-0.0000788
 8,0.00005568,0.00001605,0.00001651,-0.00000507,0.00000960,-0.00057362,
 0.00021015,0.00020264,0.00036793,-0.00050716,0.00107010,-0.00011626,0.
 00014580,0.00050512,0.00087474,-0.00029036,-0.00251256,-0.00563663,0.0
 0411817,-0.04749451,-0.02193996,0.01456143,0.00130094,0.02083958,-0.01
 350088,0.00246515,0.00606817,-0.00478667,0.04458831\\-0.00004862,0.000
 05800,0.00001062,0.00000280,0.00000195,-0.00000464,0.00000165,-0.00000
 903,-0.00000370,0.00000056,-0.00000259,-0.00001666,0.00001765,-0.00004
 677,0.00000859,0.00004570,-0.00001544,0.00000138,-0.00000717,0.0000038
 8,0.00000624,-0.00000767,0.00000258,-0.00000023,-0.00000428,0.00000637
 ,-0.00000020,-0.00000224,-0.00000435,0.00000250,0.00000162,0.00000539,
 -0.00000390\\\@


 I (ERNEST RUTHERFORD) CAME INTO THE ROOM, WHICH WAS HALF DARK, AND PRESENTLY
 SPOTTED LORD KELVIN IN THE AUDIENCE AND REALIZED I WAS IN TROUBLE AT
 THE LAST PART OF MY SPEECH DEALING THE AGE OF THE EARTH, WHERE MY VIEWS
 CONFLICTED WITH HIS.  TO MY RELIEF KELVIN FELL FAST ASLEEP, BUT AS I CAME
 TO THE IMPORTANT POINT, I SAW THE OLD BIRD SIT UP AND COCK A BALEFUL GLANCE
 AT ME! THEN A SUDDEN INSPIRATION CAME AND I SAID LORD KELVIN HAD LIMITED
 THE AGE OF THE EARTH PROVIDED NO NEW SOURCE WAS DISCOVERED. THAT
 PROPHETIC UTTERANCE REFERS TO WHAT WE ARE NOW CONSIDERING TONIGHT, RADIUM!
 BEHOLD!  THE OLD BOY BEAMED UPON ME.
 Job cpu time:       0 days 10 hours 59 minutes 48.6 seconds.
 Elapsed time:       0 days  0 hours 42 minutes 31.1 seconds.
 File lengths (MBytes):  RWF=    226 Int=      0 D2E=      0 Chk=     14 Scr=      1
 Normal termination of Gaussian 16 at Thu Nov 18 18:46:45 2021.
