# Supplementary material for: An Experimental and Master Equation Investigation of Kinetics of the CH2OO + RCN Reactions (R = H, CH3, C2H5) and Their Atmospheric Relevance
Source: J Phys Chem A. 2023 Jan 5;127(2):477–88. doi: 10.1021/acs.jpca.2c07073 (PMC9869398; doi:10.1021/acs.jpca.2c07073)
Supplement: Supplementary file 2 — jp2c07073_si_002.zip [file jp2c07073_si_002.zip › wb97XD/HinderedRotor/TS3-Rotor.log]

 Entering Gaussian System, Link 0=/appl/soft/chem/gaussian/G16RevB.01/g16/g16
 Initial command:
 /appl/soft/chem/gaussian/G16RevB.01/g16/l1.exe "/scratch/kurten/scratch_lauri/Cyan/RedoTS/Rotor/9252751.GAUSS_SCRDIR/Gau-150747.inp" -scrdir="/scratch/kurten/scratch_lauri/Cyan/RedoTS/Rotor/9252751.GAUSS_SCRDIR/"
 Entering Link 1 = /appl/soft/chem/gaussian/G16RevB.01/g16/l1.exe PID=    150754.
  
 Copyright (c) 1988-2017, Gaussian, Inc.  All Rights Reserved.
  
 This is part of the Gaussian(R) 16 program.  It is based on
 the Gaussian(R) 09 system (copyright 2009, Gaussian, Inc.),
 the Gaussian(R) 03 system (copyright 2003, Gaussian, Inc.),
 the Gaussian(R) 98 system (copyright 1998, Gaussian, Inc.),
 the Gaussian(R) 94 system (copyright 1995, Gaussian, Inc.),
 the Gaussian 92(TM) system (copyright 1992, Gaussian, Inc.),
 the Gaussian 90(TM) system (copyright 1990, Gaussian, Inc.),
 the Gaussian 88(TM) system (copyright 1988, Gaussian, Inc.),
 the Gaussian 86(TM) system (copyright 1986, Carnegie Mellon
 University), and the Gaussian 82(TM) system (copyright 1983,
 Carnegie Mellon University). Gaussian is a federally registered
 trademark of Gaussian, Inc.
  
 This software contains proprietary and confidential information,
 including trade secrets, belonging to Gaussian, Inc.
  
 This software is provided under written license and may be
 used, copied, transmitted, or stored only in accord with that
 written license.
  
 The following legend is applicable only to US Government
 contracts under FAR:
  
                    RESTRICTED RIGHTS LEGEND
  
 Use, reproduction and disclosure by the US Government is
 subject to restrictions as set forth in subparagraphs (a)
 and (c) of the Commercial Computer Software - Restricted
 Rights clause in FAR 52.227-19.
  
 Gaussian, Inc.
 340 Quinnipiac St., Bldg. 40, Wallingford CT 06492
  
  
 ---------------------------------------------------------------
 Warning -- This program may not be used in any manner that
 competes with the business of Gaussian, Inc. or will provide
 assistance to any competitor of Gaussian, Inc.  The licensee
 of this program is prohibited from giving any competitor of
 Gaussian, Inc. access to this program.  By using this program,
 the user acknowledges that Gaussian, Inc. is engaged in the
 business of creating and licensing software in the field of
 computational chemistry and represents and warrants to the
 licensee that it is not a competitor of Gaussian, Inc. and that
 it will not use this program in any manner prohibited above.
 ---------------------------------------------------------------
  

 Cite this work as:
 Gaussian 16, Revision B.01,
 M. J. Frisch, G. W. Trucks, H. B. Schlegel, G. E. Scuseria, 
 M. A. Robb, J. R. Cheeseman, G. Scalmani, V. Barone, 
 G. A. Petersson, H. Nakatsuji, X. Li, M. Caricato, A. V. Marenich, 
 J. Bloino, B. G. Janesko, R. Gomperts, B. Mennucci, H. P. Hratchian, 
 J. V. Ortiz, A. F. Izmaylov, J. L. Sonnenberg, D. Williams-Young, 
 F. Ding, F. Lipparini, F. Egidi, J. Goings, B. Peng, A. Petrone, 
 T. Henderson, D. Ranasinghe, V. G. Zakrzewski, J. Gao, N. Rega, 
 G. Zheng, W. Liang, M. Hada, M. Ehara, K. Toyota, R. Fukuda, 
 J. Hasegawa, M. Ishida, T. Nakajima, Y. Honda, O. Kitao, H. Nakai, 
 T. Vreven, K. Throssell, J. A. Montgomery, Jr., J. E. Peralta, 
 F. Ogliaro, M. J. Bearpark, J. J. Heyd, E. N. Brothers, K. N. Kudin, 
 V. N. Staroverov, T. A. Keith, R. Kobayashi, J. Normand, 
 K. Raghavachari, A. P. Rendell, J. C. Burant, S. S. Iyengar, 
 J. Tomasi, M. Cossi, J. M. Millam, M. Klene, C. Adamo, R. Cammi, 
 J. W. Ochterski, R. L. Martin, K. Morokuma, O. Farkas, 
 J. B. Foresman, and D. J. Fox, Gaussian, Inc., Wallingford CT, 2016.
 
 ******************************************
 Gaussian 16:  ES64L-G16RevB.01 20-Dec-2017
                18-Nov-2021 
 ******************************************
 %mem=12GB
 %NprocShared=16
 Will use up to   16 processors via shared memory.
 %chk=TS3-Rotor
 -------------------------------------------------------
 # UWB97XD aug-cc-pVTZ Freq=(HinderedRotor) MaxDisk=32GB
 -------------------------------------------------------
 1/10=4,18=20,30=1,38=1/1,3;
 2/12=2,17=6,18=5,40=1/2;
 3/5=16,6=1,7=10,11=2,25=1,30=1,71=2,74=-58,116=2,140=1/1,2,3;
 4//1;
 5/5=2,38=5,98=1/2;
 8/6=4,10=90,11=11/1;
 11/6=1,8=1,9=11,15=111,16=1/1,2,10;
 10/6=1/2;
 6/7=2,8=2,9=2,10=2,28=1/1;
 7/8=2001,10=1,25=1/1,2,3,16;
 1/10=4,18=20,30=1/3;
 99//99;
 ---------
 TS3-Rotor
 ---------
 Symbolic Z-matrix:
 Charge =  0 Multiplicity = 1
 C                    -2.04531   0.21045   0.46969 
 H                    -2.93603   0.78594   0.25514 
 H                    -1.65793   0.11351   1.47398 
 O                    -1.76102  -0.67034  -0.39242 
 O                    -0.53947  -1.2434   -0.14651 
 N                    -0.49682   1.49961   0.09187 
 C                     0.40737   0.81875  -0.1823 
 C                     1.74373   0.34662  -0.54291 
 H                     1.6528   -0.21168  -1.47281 
 H                     2.35378   1.23147  -0.73518 
 C                     2.37274  -0.52408   0.54297 
 H                     1.76031  -1.40371   0.72295 
 H                     2.47395   0.02797   1.47622 
 H                     3.36368  -0.84136   0.22336 
 
 Add virtual bond connecting atoms N6         and C1         Dist= 3.87D+00.

 GradGradGradGradGradGradGradGradGradGradGradGradGradGradGradGradGradGrad
 Berny optimization.
 Initialization pass.
                           ----------------------------
                           !    Initial Parameters    !
                           ! (Angstroms and Degrees)  !
 --------------------------                            --------------------------
 ! Name  Definition              Value          Derivative Info.                !
 --------------------------------------------------------------------------------
 ! R1    R(1,2)                  1.0819         calculate D2E/DX2 analytically  !
 ! R2    R(1,3)                  1.0808         calculate D2E/DX2 analytically  !
 ! R3    R(1,4)                  1.2648         calculate D2E/DX2 analytically  !
 ! R4    R(1,6)                  2.05           calculate D2E/DX2 analytically  !
 ! R5    R(4,5)                  1.3715         calculate D2E/DX2 analytically  !
 ! R6    R(6,7)                  1.1646         calculate D2E/DX2 analytically  !
 ! R7    R(7,8)                  1.4625         calculate D2E/DX2 analytically  !
 ! R8    R(8,9)                  1.0884         calculate D2E/DX2 analytically  !
 ! R9    R(8,10)                 1.0918         calculate D2E/DX2 analytically  !
 ! R10   R(8,11)                 1.5274         calculate D2E/DX2 analytically  !
 ! R11   R(11,12)                1.0868         calculate D2E/DX2 analytically  !
 ! R12   R(11,13)                1.089          calculate D2E/DX2 analytically  !
 ! R13   R(11,14)                1.0885         calculate D2E/DX2 analytically  !
 ! A1    A(2,1,3)              121.8069         calculate D2E/DX2 analytically  !
 ! A2    A(2,1,4)              114.8519         calculate D2E/DX2 analytically  !
 ! A3    A(2,1,6)              104.5259         calculate D2E/DX2 analytically  !
 ! A4    A(3,1,4)              119.3628         calculate D2E/DX2 analytically  !
 ! A5    A(3,1,6)               87.5311         calculate D2E/DX2 analytically  !
 ! A6    A(4,1,6)               98.1935         calculate D2E/DX2 analytically  !
 ! A7    A(1,4,5)              111.6501         calculate D2E/DX2 analytically  !
 ! A8    A(1,6,7)              105.2005         calculate D2E/DX2 analytically  !
 ! A9    A(6,7,8)              162.9858         calculate D2E/DX2 analytically  !
 ! A10   A(7,8,9)              107.4526         calculate D2E/DX2 analytically  !
 ! A11   A(7,8,10)             106.9988         calculate D2E/DX2 analytically  !
 ! A12   A(7,8,11)             112.6464         calculate D2E/DX2 analytically  !
 ! A13   A(9,8,10)             108.1756         calculate D2E/DX2 analytically  !
 ! A14   A(9,8,11)             110.45           calculate D2E/DX2 analytically  !
 ! A15   A(10,8,11)            110.9214         calculate D2E/DX2 analytically  !
 ! A16   A(8,11,12)            110.3069         calculate D2E/DX2 analytically  !
 ! A17   A(8,11,13)            111.011          calculate D2E/DX2 analytically  !
 ! A18   A(8,11,14)            109.4104         calculate D2E/DX2 analytically  !
 ! A19   A(12,11,13)           108.7074         calculate D2E/DX2 analytically  !
 ! A20   A(12,11,14)           109.0087         calculate D2E/DX2 analytically  !
 ! A21   A(13,11,14)           108.3479         calculate D2E/DX2 analytically  !
 ! D1    D(2,1,4,5)            172.4058         calculate D2E/DX2 analytically  !
 ! D2    D(3,1,4,5)            -29.6148         calculate D2E/DX2 analytically  !
 ! D3    D(6,1,4,5)             62.1658         calculate D2E/DX2 analytically  !
 ! D4    D(2,1,6,7)           -153.731          calculate D2E/DX2 analytically  !
 ! D5    D(3,1,6,7)             84.0067         calculate D2E/DX2 analytically  !
 ! D6    D(4,1,6,7)            -35.3107         calculate D2E/DX2 analytically  !
 ! D7    D(1,6,7,8)           -176.8183         calculate D2E/DX2 analytically  !
 ! D8    D(6,7,8,9)           -122.3485         calculate D2E/DX2 analytically  !
 ! D9    D(6,7,8,10)            -6.37           calculate D2E/DX2 analytically  !
 ! D10   D(6,7,8,11)           115.7802         calculate D2E/DX2 analytically  !
 ! D11   D(7,8,11,12)           60.3573         calculate D2E/DX2 analytically  !
 ! D12   D(7,8,11,13)          -60.2053         calculate D2E/DX2 analytically  !
 ! D13   D(7,8,11,14)         -179.7342         calculate D2E/DX2 analytically  !
 ! D14   D(9,8,11,12)          -59.802          calculate D2E/DX2 analytically  !
 ! D15   D(9,8,11,13)          179.6355         calculate D2E/DX2 analytically  !
 ! D16   D(9,8,11,14)           60.1065         calculate D2E/DX2 analytically  !
 ! D17   D(10,8,11,12)        -179.7333         calculate D2E/DX2 analytically  !
 ! D18   D(10,8,11,13)          59.7041         calculate D2E/DX2 analytically  !
 ! D19   D(10,8,11,14)         -59.8248         calculate D2E/DX2 analytically  !
 --------------------------------------------------------------------------------
 Trust Radius=3.00D-01 FncErr=1.00D-07 GrdErr=1.00D-07 EigMax=2.50D+02 EigMin=1.00D-04
 Number of steps in this run=      2 maximum allowed number of steps=      2.
 GradGradGradGradGradGradGradGradGradGradGradGradGradGradGradGradGradGrad

                          Input orientation:                          
 ---------------------------------------------------------------------
 Center     Atomic      Atomic             Coordinates (Angstroms)
 Number     Number       Type             X           Y           Z
 ---------------------------------------------------------------------
      1          6           0       -2.045310    0.210450    0.469690
      2          1           0       -2.936030    0.785940    0.255140
      3          1           0       -1.657930    0.113510    1.473980
      4          8           0       -1.761020   -0.670340   -0.392420
      5          8           0       -0.539470   -1.243400   -0.146510
      6          7           0       -0.496820    1.499610    0.091870
      7          6           0        0.407370    0.818750   -0.182300
      8          6           0        1.743730    0.346620   -0.542910
      9          1           0        1.652800   -0.211680   -1.472810
     10          1           0        2.353780    1.231470   -0.735180
     11          6           0        2.372740   -0.524080    0.542970
     12          1           0        1.760310   -1.403710    0.722950
     13          1           0        2.473950    0.027970    1.476220
     14          1           0        3.363680   -0.841360    0.223360
 ---------------------------------------------------------------------
                    Distance matrix (angstroms):
                    1          2          3          4          5
     1  C    0.000000
     2  H    1.081944   0.000000
     3  H    1.080768   1.889781   0.000000
     4  O    1.264850   1.980084   2.026943   0.000000
     5  O    2.181957   3.165919   2.391264   1.371515   0.000000
     6  N    2.050001   2.546709   2.275891   2.557620   2.753679
     7  C    2.609743   3.372055   2.739725   2.638836   2.269416
     8  C    3.924376   4.767603   3.961499   3.652414   2.810391
     9  H    4.198514   5.003840   4.444126   3.609955   2.762167
    10  H    4.673990   5.400122   4.714238   4.545981   3.852585
    11  C    4.479293   5.475586   4.185642   4.240792   3.077949
    12  H    4.141545   5.202790   3.814494   3.765853   2.463869
    13  H    4.633585   5.597628   4.132766   4.681284   3.651073
    14  H    5.515810   6.506571   5.262356   5.164396   3.941195
                    6          7          8          9         10
     6  N    0.000000
     7  C    1.164603   0.000000
     8  C    2.598537   1.462465   0.000000
     9  H    3.161899   2.068405   1.088431   0.000000
    10  H    2.980240   2.065073   1.091828   1.765829   0.000000
    11  C    3.540224   2.488351   1.527386   2.163164   2.171631
    12  H    3.731242   2.754860   2.160169   2.500771   3.069613
    13  H    3.592718   2.765280   2.170632   3.070586   2.520544
    14  H    4.516734   3.414717   2.150047   2.490100   2.497063
                   11         12         13         14
    11  C    0.000000
    12  H    1.086836   0.000000
    13  H    1.089017   1.768164   0.000000
    14  H    1.088476   1.771051   1.765506   0.000000
 Stoichiometry    C4H7NO2
 Framework group  C1[X(C4H7NO2)]
 Deg. of freedom    36
 Full point group                 C1      NOp   1
 Largest Abelian subgroup         C1      NOp   1
 Largest concise Abelian subgroup C1      NOp   1
                         Standard orientation:                         
 ---------------------------------------------------------------------
 Center     Atomic      Atomic             Coordinates (Angstroms)
 Number     Number       Type             X           Y           Z
 ---------------------------------------------------------------------
      1          6           0       -2.045311    0.210452    0.469690
      2          1           0       -2.936031    0.785942    0.255140
      3          1           0       -1.657931    0.113512    1.473980
      4          8           0       -1.761022   -0.670338   -0.392420
      5          8           0       -0.539472   -1.243399   -0.146510
      6          7           0       -0.496821    1.499611    0.091870
      7          6           0        0.407369    0.818751   -0.182300
      8          6           0        1.743729    0.346621   -0.542910
      9          1           0        1.652798   -0.211679   -1.472810
     10          1           0        2.353779    1.231471   -0.735180
     11          6           0        2.372738   -0.524079    0.542970
     12          1           0        1.760308   -1.403709    0.722950
     13          1           0        2.473949    0.027971    1.476220
     14          1           0        3.363678   -0.841359    0.223360
 ---------------------------------------------------------------------
 Rotational constants (GHZ):           4.9434381           1.8387080           1.5057574
 Standard basis: Aug-CC-pVTZ (5D, 7F)
 There are   560 symmetry adapted cartesian basis functions of A   symmetry.
 There are   483 symmetry adapted basis functions of A   symmetry.
   483 basis functions,   693 primitive gaussians,   560 cartesian basis functions
    27 alpha electrons       27 beta electrons
       nuclear repulsion energy       297.5569661522 Hartrees.
 NAtoms=   14 NActive=   14 NUniq=   14 SFac= 1.00D+00 NAtFMM=   60 NAOKFM=F Big=F
 Integral buffers will be    131072 words long.
 Raffenetti 2 integral format.
 Two-electron integral symmetry is turned on.
 Nuclear repulsion after empirical dispersion term =      297.5513240160 Hartrees.
 One-electron integrals computed using PRISM.
 NBasis=   483 RedAO= T EigKep=  8.60D-06  NBF=   483
 NBsUse=   483 1.00D-06 EigRej= -1.00D+00 NBFU=   483
 ExpMin= 2.53D-02 ExpMax= 1.53D+04 ExpMxC= 5.22D+02 IAcc=3 IRadAn=         5 AccDes= 0.00D+00
 Harris functional with IExCor= 4639 and IRadAn=       5 diagonalized for initial guess.
 HarFok:  IExCor= 4639 AccDes= 0.00D+00 IRadAn=         5 IDoV= 1 UseB2=F ITyADJ=14
 ICtDFT=  3500011 ScaDFX=  1.000000  1.000000  1.000000  1.000000
 FoFCou: FMM=F IPFlag=           0 FMFlag=      100000 FMFlg1=           0
         NFxFlg=           0 DoJE=T BraDBF=F KetDBF=T FulRan=T
         wScrn=  0.000000 ICntrl=       500 IOpCl=  0 I1Cent=   200000004 NGrid=           0
         NMat0=    1 NMatS0=      1 NMatT0=    0 NMatD0=    1 NMtDS0=    0 NMtDT0=    0
 Petite list used in FoFCou.
 Initial guess <Sx>= 0.0000 <Sy>= 0.0000 <Sz>= 0.0000 <S**2>= 0.0000 S= 0.0000
 Requested convergence on RMS density matrix=1.00D-08 within 128 cycles.
 Requested convergence on MAX density matrix=1.00D-06.
 Requested convergence on             energy=1.00D-06.
 No special actions if energy rises.
 SCF Done:  E(UwB97XD) =  -361.665909498     A.U. after   14 cycles
            NFock= 14  Conv=0.84D-08     -V/T= 2.0057
 <Sx>= 0.0000 <Sy>= 0.0000 <Sz>= 0.0000 <S**2>= 0.0000 S= 0.0000
 <L.S>=  0.00000000000    
 Annihilation of the first spin contaminant:
 S**2 before annihilation     0.0000,   after     0.0000
 DoSCS=F DFT=T ScalE2(SS,OS)=  1.000000  1.000000
 Range of M.O.s used for correlation:     1   483
 NBasis=   483 NAE=    27 NBE=    27 NFC=     0 NFV=     0
 NROrb=    483 NOA=    27 NOB=    27 NVA=   456 NVB=   456

 **** Warning!!: The largest alpha MO coefficient is  0.56823466D+02


 **** Warning!!: The largest beta MO coefficient is  0.56823466D+02

 Symmetrizing basis deriv contribution to polar:
 IMax=3 JMax=2 DiffMx= 0.00D+00
 G2DrvN: will do    15 centers at a time, making    1 passes.
 Calling FoFCou, ICntrl=  3107 FMM=F I1Cent=   0 AccDes= 0.00D+00.
 End of G2Drv F.D. properties file   721 does not exist.
 End of G2Drv F.D. properties file   722 does not exist.
 End of G2Drv F.D. properties file   788 does not exist.
          IDoAtm=11111111111111
          Differentiating once with respect to electric field.
                with respect to dipole field.
          Differentiating once with respect to nuclear coordinates.
 CalDSu exits because no D1Ps are significant.
          There are    45 degrees of freedom in the 1st order CPHF.  IDoFFX=6 NUNeed=     3.
     42 vectors produced by pass  0 Test12= 5.47D-14 2.22D-09 XBig12= 7.15D+01 2.43D+00.
 AX will form    42 AO Fock derivatives at one time.
     42 vectors produced by pass  1 Test12= 5.47D-14 2.22D-09 XBig12= 1.35D+01 3.68D-01.
     42 vectors produced by pass  2 Test12= 5.47D-14 2.22D-09 XBig12= 6.29D-01 6.06D-02.
     42 vectors produced by pass  3 Test12= 5.47D-14 2.22D-09 XBig12= 1.12D-02 1.06D-02.
     42 vectors produced by pass  4 Test12= 5.47D-14 2.22D-09 XBig12= 1.38D-04 1.06D-03.
     42 vectors produced by pass  5 Test12= 5.47D-14 2.22D-09 XBig12= 1.22D-06 7.81D-05.
     41 vectors produced by pass  6 Test12= 5.47D-14 2.22D-09 XBig12= 9.18D-09 6.67D-06.
     17 vectors produced by pass  7 Test12= 5.47D-14 2.22D-09 XBig12= 5.22D-11 4.14D-07.
      3 vectors produced by pass  8 Test12= 5.47D-14 2.22D-09 XBig12= 3.17D-13 3.61D-08.
      2 vectors produced by pass  9 Test12= 5.47D-14 2.22D-09 XBig12= 1.94D-15 3.67D-09.
 InvSVY:  IOpt=1 It=  1 EMax= 7.11D-15
 Solved reduced A of dimension   315 with    45 vectors.
 Isotropic polarizability for W=    0.000000       68.92 Bohr**3.
 End of Minotr F.D. properties file   721 does not exist.
 End of Minotr F.D. properties file   722 does not exist.
 End of Minotr F.D. properties file   788 does not exist.

 **********************************************************************

            Population analysis using the SCF Density.

 **********************************************************************

 Orbital symmetries:
 Alpha Orbitals:
       Occupied  (A) (A) (A) (A) (A) (A) (A) (A) (A) (A) (A) (A)
                 (A) (A) (A) (A) (A) (A) (A) (A) (A) (A) (A) (A)
                 (A) (A) (A)
       Virtual   (A) (A) (A) (A) (A) (A) (A) (A) (A) (A) (A) (A)
                 (A) (A) (A) (A) (A) (A) (A) (A) (A) (A) (A) (A)
                 (A) (A) (A) (A) (A) (A) (A) (A) (A) (A) (A) (A)
                 (A) (A) (A) (A) (A) (A) (A) (A) (A) (A) (A) (A)
                 (A) (A) (A) (A) (A) (A) (A) (A) (A) (A) (A) (A)
                 (A) (A) (A) (A) (A) (A) (A) (A) (A) (A) (A) (A)
                 (A) (A) (A) (A) (A) (A) (A) (A) (A) (A) (A) (A)
                 (A) (A) (A) (A) (A) (A) (A) (A) (A) (A) (A) (A)
                 (A) (A) (A) (A) (A) (A) (A) (A) (A) (A) (A) (A)
                 (A) (A) (A) (A) (A) (A) (A) (A) (A) (A) (A) (A)
                 (A) (A) (A) (A) (A) (A) (A) (A) (A) (A) (A) (A)
                 (A) (A) (A) (A) (A) (A) (A) (A) (A) (A) (A) (A)
                 (A) (A) (A) (A) (A) (A) (A) (A) (A) (A) (A) (A)
                 (A) (A) (A) (A) (A) (A) (A) (A) (A) (A) (A) (A)
                 (A) (A) (A) (A) (A) (A) (A) (A) (A) (A) (A) (A)
                 (A) (A) (A) (A) (A) (A) (A) (A) (A) (A) (A) (A)
                 (A) (A) (A) (A) (A) (A) (A) (A) (A) (A) (A) (A)
                 (A) (A) (A) (A) (A) (A) (A) (A) (A) (A) (A) (A)
                 (A) (A) (A) (A) (A) (A) (A) (A) (A) (A) (A) (A)
                 (A) (A) (A) (A) (A) (A) (A) (A) (A) (A) (A) (A)
                 (A) (A) (A) (A) (A) (A) (A) (A) (A) (A) (A) (A)
                 (A) (A) (A) (A) (A) (A) (A) (A) (A) (A) (A) (A)
                 (A) (A) (A) (A) (A) (A) (A) (A) (A) (A) (A) (A)
                 (A) (A) (A) (A) (A) (A) (A) (A) (A) (A) (A) (A)
                 (A) (A) (A) (A) (A) (A) (A) (A) (A) (A) (A) (A)
                 (A) (A) (A) (A) (A) (A) (A) (A) (A) (A) (A) (A)
                 (A) (A) (A) (A) (A) (A) (A) (A) (A) (A) (A) (A)
                 (A) (A) (A) (A) (A) (A) (A) (A) (A) (A) (A) (A)
                 (A) (A) (A) (A) (A) (A) (A) (A) (A) (A) (A) (A)
                 (A) (A) (A) (A) (A) (A) (A) (A) (A) (A) (A) (A)
                 (A) (A) (A) (A) (A) (A) (A) (A) (A) (A) (A) (A)
                 (A) (A) (A) (A) (A) (A) (A) (A) (A) (A) (A) (A)
                 (A) (A) (A) (A) (A) (A) (A) (A) (A) (A) (A) (A)
                 (A) (A) (A) (A) (A) (A) (A) (A) (A) (A) (A) (A)
                 (A) (A) (A) (A) (A) (A) (A) (A) (A) (A) (A) (A)
                 (A) (A) (A) (A) (A) (A) (A) (A) (A) (A) (A) (A)
                 (A) (A) (A) (A) (A) (A) (A) (A) (A) (A) (A) (A)
                 (A) (A) (A) (A) (A) (A) (A) (A) (A) (A) (A) (A)
 Beta  Orbitals:
       Occupied  (A) (A) (A) (A) (A) (A) (A) (A) (A) (A) (A) (A)
                 (A) (A) (A) (A) (A) (A) (A) (A) (A) (A) (A) (A)
                 (A) (A) (A)
       Virtual   (A) (A) (A) (A) (A) (A) (A) (A) (A) (A) (A) (A)
                 (A) (A) (A) (A) (A) (A) (A) (A) (A) (A) (A) (A)
                 (A) (A) (A) (A) (A) (A) (A) (A) (A) (A) (A) (A)
                 (A) (A) (A) (A) (A) (A) (A) (A) (A) (A) (A) (A)
                 (A) (A) (A) (A) (A) (A) (A) (A) (A) (A) (A) (A)
                 (A) (A) (A) (A) (A) (A) (A) (A) (A) (A) (A) (A)
                 (A) (A) (A) (A) (A) (A) (A) (A) (A) (A) (A) (A)
                 (A) (A) (A) (A) (A) (A) (A) (A) (A) (A) (A) (A)
                 (A) (A) (A) (A) (A) (A) (A) (A) (A) (A) (A) (A)
                 (A) (A) (A) (A) (A) (A) (A) (A) (A) (A) (A) (A)
                 (A) (A) (A) (A) (A) (A) (A) (A) (A) (A) (A) (A)
                 (A) (A) (A) (A) (A) (A) (A) (A) (A) (A) (A) (A)
                 (A) (A) (A) (A) (A) (A) (A) (A) (A) (A) (A) (A)
                 (A) (A) (A) (A) (A) (A) (A) (A) (A) (A) (A) (A)
                 (A) (A) (A) (A) (A) (A) (A) (A) (A) (A) (A) (A)
                 (A) (A) (A) (A) (A) (A) (A) (A) (A) (A) (A) (A)
                 (A) (A) (A) (A) (A) (A) (A) (A) (A) (A) (A) (A)
                 (A) (A) (A) (A) (A) (A) (A) (A) (A) (A) (A) (A)
                 (A) (A) (A) (A) (A) (A) (A) (A) (A) (A) (A) (A)
                 (A) (A) (A) (A) (A) (A) (A) (A) (A) (A) (A) (A)
                 (A) (A) (A) (A) (A) (A) (A) (A) (A) (A) (A) (A)
                 (A) (A) (A) (A) (A) (A) (A) (A) (A) (A) (A) (A)
                 (A) (A) (A) (A) (A) (A) (A) (A) (A) (A) (A) (A)
                 (A) (A) (A) (A) (A) (A) (A) (A) (A) (A) (A) (A)
                 (A) (A) (A) (A) (A) (A) (A) (A) (A) (A) (A) (A)
                 (A) (A) (A) (A) (A) (A) (A) (A) (A) (A) (A) (A)
                 (A) (A) (A) (A) (A) (A) (A) (A) (A) (A) (A) (A)
                 (A) (A) (A) (A) (A) (A) (A) (A) (A) (A) (A) (A)
                 (A) (A) (A) (A) (A) (A) (A) (A) (A) (A) (A) (A)
                 (A) (A) (A) (A) (A) (A) (A) (A) (A) (A) (A) (A)
                 (A) (A) (A) (A) (A) (A) (A) (A) (A) (A) (A) (A)
                 (A) (A) (A) (A) (A) (A) (A) (A) (A) (A) (A) (A)
                 (A) (A) (A) (A) (A) (A) (A) (A) (A) (A) (A) (A)
                 (A) (A) (A) (A) (A) (A) (A) (A) (A) (A) (A) (A)
                 (A) (A) (A) (A) (A) (A) (A) (A) (A) (A) (A) (A)
                 (A) (A) (A) (A) (A) (A) (A) (A) (A) (A) (A) (A)
                 (A) (A) (A) (A) (A) (A) (A) (A) (A) (A) (A) (A)
                 (A) (A) (A) (A) (A) (A) (A) (A) (A) (A) (A) (A)
 The electronic state is 1-A.
 Alpha  occ. eigenvalues --  -19.37328 -19.24526 -14.44352 -10.40458 -10.35213
 Alpha  occ. eigenvalues --  -10.32966 -10.29076  -1.28166  -1.02654  -0.98397
 Alpha  occ. eigenvalues --   -0.90289  -0.76688  -0.75657  -0.62485  -0.62137
 Alpha  occ. eigenvalues --   -0.60182  -0.58204  -0.56108  -0.51522  -0.48805
 Alpha  occ. eigenvalues --   -0.47696  -0.46592  -0.46033  -0.42104  -0.40895
 Alpha  occ. eigenvalues --   -0.33234  -0.32497
 Alpha virt. eigenvalues --    0.01210   0.03008   0.03805   0.04272   0.04697
 Alpha virt. eigenvalues --    0.05514   0.06380   0.06979   0.08168   0.08686
 Alpha virt. eigenvalues --    0.09343   0.10233   0.10356   0.11611   0.11838
 Alpha virt. eigenvalues --    0.12456   0.12648   0.13656   0.13867   0.14150
 Alpha virt. eigenvalues --    0.14546   0.15186   0.15980   0.16569   0.16882
 Alpha virt. eigenvalues --    0.17490   0.19152   0.19593   0.20589   0.21384
 Alpha virt. eigenvalues --    0.21654   0.22370   0.22984   0.23734   0.24078
 Alpha virt. eigenvalues --    0.24533   0.24613   0.25581   0.26658   0.27280
 Alpha virt. eigenvalues --    0.27980   0.29035   0.29469   0.30698   0.31509
 Alpha virt. eigenvalues --    0.31824   0.32930   0.33709   0.34178   0.34847
 Alpha virt. eigenvalues --    0.34948   0.35581   0.35968   0.36648   0.37754
 Alpha virt. eigenvalues --    0.38382   0.38768   0.39168   0.39884   0.40001
 Alpha virt. eigenvalues --    0.40492   0.40684   0.41696   0.41769   0.42685
 Alpha virt. eigenvalues --    0.43160   0.43654   0.43974   0.44681   0.45516
 Alpha virt. eigenvalues --    0.46715   0.47622   0.48045   0.48833   0.49486
 Alpha virt. eigenvalues --    0.50005   0.50629   0.51256   0.52015   0.52890
 Alpha virt. eigenvalues --    0.52926   0.53629   0.54392   0.56151   0.57219
 Alpha virt. eigenvalues --    0.57930   0.58894   0.59023   0.60379   0.61436
 Alpha virt. eigenvalues --    0.62602   0.64986   0.65324   0.66604   0.67240
 Alpha virt. eigenvalues --    0.68825   0.69691   0.70248   0.71497   0.72577
 Alpha virt. eigenvalues --    0.73882   0.74396   0.75173   0.76067   0.76719
 Alpha virt. eigenvalues --    0.77519   0.77893   0.78898   0.80329   0.80576
 Alpha virt. eigenvalues --    0.81814   0.82654   0.83656   0.84124   0.84927
 Alpha virt. eigenvalues --    0.85878   0.85932   0.86901   0.87207   0.88234
 Alpha virt. eigenvalues --    0.89174   0.90162   0.91106   0.92097   0.92590
 Alpha virt. eigenvalues --    0.93280   0.94109   0.94458   0.95648   0.96559
 Alpha virt. eigenvalues --    0.97281   0.97456   0.99037   1.00045   1.00910
 Alpha virt. eigenvalues --    1.01602   1.02420   1.03029   1.03637   1.04119
 Alpha virt. eigenvalues --    1.04934   1.06127   1.06969   1.08043   1.09284
 Alpha virt. eigenvalues --    1.09610   1.09723   1.11198   1.12416   1.13030
 Alpha virt. eigenvalues --    1.13847   1.15511   1.16275   1.17310   1.18426
 Alpha virt. eigenvalues --    1.19103   1.19794   1.20644   1.21220   1.22797
 Alpha virt. eigenvalues --    1.24206   1.24542   1.25924   1.26865   1.28506
 Alpha virt. eigenvalues --    1.28890   1.30180   1.30830   1.32576   1.33066
 Alpha virt. eigenvalues --    1.34503   1.35228   1.35641   1.37441   1.37868
 Alpha virt. eigenvalues --    1.39307   1.40195   1.41234   1.42797   1.43439
 Alpha virt. eigenvalues --    1.45305   1.46445   1.47623   1.48775   1.49895
 Alpha virt. eigenvalues --    1.50579   1.52095   1.53516   1.54474   1.54923
 Alpha virt. eigenvalues --    1.55793   1.56295   1.57267   1.57496   1.58408
 Alpha virt. eigenvalues --    1.60158   1.61232   1.61596   1.63930   1.64323
 Alpha virt. eigenvalues --    1.65158   1.66319   1.66962   1.68572   1.68762
 Alpha virt. eigenvalues --    1.69537   1.72066   1.72980   1.73414   1.75986
 Alpha virt. eigenvalues --    1.77551   1.78237   1.79904   1.82165   1.82834
 Alpha virt. eigenvalues --    1.83956   1.85356   1.86161   1.86724   1.88737
 Alpha virt. eigenvalues --    1.88985   1.90955   1.92829   1.94490   1.95353
 Alpha virt. eigenvalues --    1.95743   1.99291   2.00371   2.00472   2.01418
 Alpha virt. eigenvalues --    2.02811   2.03472   2.05953   2.09500   2.10364
 Alpha virt. eigenvalues --    2.11672   2.13055   2.13801   2.16061   2.17240
 Alpha virt. eigenvalues --    2.18444   2.19269   2.20219   2.21919   2.25196
 Alpha virt. eigenvalues --    2.26463   2.27737   2.28927   2.29596   2.29963
 Alpha virt. eigenvalues --    2.31847   2.34829   2.35671   2.36935   2.38918
 Alpha virt. eigenvalues --    2.41720   2.43178   2.44865   2.47154   2.50795
 Alpha virt. eigenvalues --    2.51416   2.53781   2.56113   2.57063   2.60573
 Alpha virt. eigenvalues --    2.63058   2.66382   2.69629   2.70833   2.73246
 Alpha virt. eigenvalues --    2.76770   2.80762   2.84931   2.88479   2.88613
 Alpha virt. eigenvalues --    2.94018   2.96555   2.98828   3.01796   3.06850
 Alpha virt. eigenvalues --    3.08525   3.11972   3.13538   3.15347   3.18105
 Alpha virt. eigenvalues --    3.18273   3.20942   3.24695   3.25956   3.26744
 Alpha virt. eigenvalues --    3.28049   3.29753   3.31075   3.33696   3.34549
 Alpha virt. eigenvalues --    3.37004   3.39575   3.41149   3.42489   3.43917
 Alpha virt. eigenvalues --    3.44809   3.46616   3.48362   3.49816   3.51295
 Alpha virt. eigenvalues --    3.53682   3.54601   3.56397   3.58281   3.58749
 Alpha virt. eigenvalues --    3.59914   3.62594   3.63096   3.64488   3.65637
 Alpha virt. eigenvalues --    3.67655   3.68741   3.70267   3.70644   3.72780
 Alpha virt. eigenvalues --    3.75376   3.76437   3.77124   3.80344   3.81788
 Alpha virt. eigenvalues --    3.82892   3.85179   3.86943   3.88482   3.90707
 Alpha virt. eigenvalues --    3.93209   3.95618   3.96486   3.99726   4.00355
 Alpha virt. eigenvalues --    4.01813   4.02313   4.04135   4.04893   4.06439
 Alpha virt. eigenvalues --    4.08298   4.11218   4.12017   4.14269   4.16885
 Alpha virt. eigenvalues --    4.21555   4.22491   4.25748   4.29830   4.31008
 Alpha virt. eigenvalues --    4.32238   4.34145   4.36317   4.40924   4.43196
 Alpha virt. eigenvalues --    4.44343   4.45589   4.49181   4.52480   4.56478
 Alpha virt. eigenvalues --    4.57099   4.59078   4.60764   4.61970   4.63358
 Alpha virt. eigenvalues --    4.66540   4.68319   4.71088   4.71840   4.75676
 Alpha virt. eigenvalues --    4.78423   4.80252   4.81193   4.81828   4.85637
 Alpha virt. eigenvalues --    4.90590   4.92106   4.93278   4.95290   4.97815
 Alpha virt. eigenvalues --    4.98913   5.00356   5.04661   5.06279   5.10677
 Alpha virt. eigenvalues --    5.12439   5.14254   5.14397   5.16278   5.19987
 Alpha virt. eigenvalues --    5.23618   5.24445   5.26045   5.31752   5.33403
 Alpha virt. eigenvalues --    5.33780   5.36551   5.40616   5.45168   5.45631
 Alpha virt. eigenvalues --    5.49109   5.53691   5.57988   5.60778   5.65247
 Alpha virt. eigenvalues --    5.68468   5.74402   5.78422   5.81319   5.86023
 Alpha virt. eigenvalues --    5.86921   5.88381   5.89971   5.95633   5.96489
 Alpha virt. eigenvalues --    6.00806   6.03387   6.14297   6.20279   6.23931
 Alpha virt. eigenvalues --    6.28452   6.32051   6.34631   6.39492   6.41609
 Alpha virt. eigenvalues --    6.47029   6.51460   6.53139   6.55807   6.58198
 Alpha virt. eigenvalues --    6.61136   6.66173   6.71072   6.77524   6.84538
 Alpha virt. eigenvalues --    6.90467   6.92949   6.95072   7.01918   7.06832
 Alpha virt. eigenvalues --    7.11437   7.20094   7.22332   7.27513   7.36195
 Alpha virt. eigenvalues --    7.47770   7.74036   7.91466   8.46659  13.56650
 Alpha virt. eigenvalues --   15.07697  15.43779  16.78375  17.36600  17.52650
 Alpha virt. eigenvalues --   19.71237
  Beta  occ. eigenvalues --  -19.37328 -19.24526 -14.44352 -10.40458 -10.35213
  Beta  occ. eigenvalues --  -10.32966 -10.29076  -1.28166  -1.02654  -0.98397
  Beta  occ. eigenvalues --   -0.90289  -0.76688  -0.75657  -0.62485  -0.62137
  Beta  occ. eigenvalues --   -0.60182  -0.58204  -0.56108  -0.51522  -0.48805
  Beta  occ. eigenvalues --   -0.47696  -0.46592  -0.46033  -0.42104  -0.40895
  Beta  occ. eigenvalues --   -0.33234  -0.32497
  Beta virt. eigenvalues --    0.01210   0.03008   0.03805   0.04272   0.04697
  Beta virt. eigenvalues --    0.05514   0.06380   0.06979   0.08168   0.08686
  Beta virt. eigenvalues --    0.09343   0.10233   0.10356   0.11611   0.11838
  Beta virt. eigenvalues --    0.12456   0.12648   0.13656   0.13867   0.14150
  Beta virt. eigenvalues --    0.14546   0.15186   0.15980   0.16569   0.16882
  Beta virt. eigenvalues --    0.17490   0.19152   0.19593   0.20589   0.21384
  Beta virt. eigenvalues --    0.21654   0.22370   0.22984   0.23734   0.24078
  Beta virt. eigenvalues --    0.24533   0.24613   0.25581   0.26658   0.27280
  Beta virt. eigenvalues --    0.27980   0.29035   0.29469   0.30698   0.31509
  Beta virt. eigenvalues --    0.31824   0.32930   0.33709   0.34178   0.34847
  Beta virt. eigenvalues --    0.34948   0.35581   0.35968   0.36648   0.37754
  Beta virt. eigenvalues --    0.38382   0.38768   0.39168   0.39884   0.40001
  Beta virt. eigenvalues --    0.40492   0.40684   0.41696   0.41769   0.42685
  Beta virt. eigenvalues --    0.43160   0.43654   0.43974   0.44681   0.45516
  Beta virt. eigenvalues --    0.46715   0.47622   0.48045   0.48833   0.49486
  Beta virt. eigenvalues --    0.50005   0.50629   0.51256   0.52015   0.52890
  Beta virt. eigenvalues --    0.52926   0.53629   0.54392   0.56151   0.57219
  Beta virt. eigenvalues --    0.57930   0.58894   0.59023   0.60379   0.61436
  Beta virt. eigenvalues --    0.62602   0.64986   0.65324   0.66604   0.67240
  Beta virt. eigenvalues --    0.68825   0.69691   0.70248   0.71497   0.72577
  Beta virt. eigenvalues --    0.73882   0.74396   0.75173   0.76067   0.76719
  Beta virt. eigenvalues --    0.77519   0.77893   0.78898   0.80329   0.80576
  Beta virt. eigenvalues --    0.81814   0.82654   0.83656   0.84124   0.84927
  Beta virt. eigenvalues --    0.85878   0.85932   0.86901   0.87207   0.88234
  Beta virt. eigenvalues --    0.89174   0.90162   0.91106   0.92097   0.92590
  Beta virt. eigenvalues --    0.93280   0.94109   0.94458   0.95648   0.96559
  Beta virt. eigenvalues --    0.97281   0.97456   0.99037   1.00045   1.00910
  Beta virt. eigenvalues --    1.01602   1.02420   1.03029   1.03637   1.04119
  Beta virt. eigenvalues --    1.04934   1.06127   1.06969   1.08043   1.09284
  Beta virt. eigenvalues --    1.09610   1.09723   1.11198   1.12416   1.13030
  Beta virt. eigenvalues --    1.13847   1.15511   1.16275   1.17310   1.18426
  Beta virt. eigenvalues --    1.19103   1.19794   1.20644   1.21220   1.22797
  Beta virt. eigenvalues --    1.24206   1.24542   1.25924   1.26865   1.28506
  Beta virt. eigenvalues --    1.28890   1.30180   1.30830   1.32576   1.33066
  Beta virt. eigenvalues --    1.34503   1.35228   1.35641   1.37441   1.37868
  Beta virt. eigenvalues --    1.39307   1.40195   1.41234   1.42797   1.43439
  Beta virt. eigenvalues --    1.45305   1.46445   1.47623   1.48775   1.49895
  Beta virt. eigenvalues --    1.50579   1.52095   1.53516   1.54474   1.54923
  Beta virt. eigenvalues --    1.55793   1.56295   1.57267   1.57496   1.58408
  Beta virt. eigenvalues --    1.60158   1.61232   1.61596   1.63930   1.64323
  Beta virt. eigenvalues --    1.65158   1.66319   1.66962   1.68572   1.68762
  Beta virt. eigenvalues --    1.69537   1.72066   1.72980   1.73414   1.75986
  Beta virt. eigenvalues --    1.77551   1.78237   1.79904   1.82165   1.82834
  Beta virt. eigenvalues --    1.83956   1.85356   1.86161   1.86724   1.88737
  Beta virt. eigenvalues --    1.88985   1.90955   1.92829   1.94490   1.95353
  Beta virt. eigenvalues --    1.95743   1.99291   2.00371   2.00472   2.01418
  Beta virt. eigenvalues --    2.02811   2.03472   2.05953   2.09500   2.10364
  Beta virt. eigenvalues --    2.11672   2.13055   2.13801   2.16061   2.17240
  Beta virt. eigenvalues --    2.18444   2.19269   2.20219   2.21919   2.25196
  Beta virt. eigenvalues --    2.26463   2.27737   2.28927   2.29596   2.29963
  Beta virt. eigenvalues --    2.31847   2.34829   2.35671   2.36935   2.38918
  Beta virt. eigenvalues --    2.41720   2.43178   2.44865   2.47154   2.50795
  Beta virt. eigenvalues --    2.51416   2.53781   2.56113   2.57063   2.60573
  Beta virt. eigenvalues --    2.63058   2.66382   2.69629   2.70833   2.73246
  Beta virt. eigenvalues --    2.76770   2.80762   2.84931   2.88479   2.88613
  Beta virt. eigenvalues --    2.94018   2.96555   2.98828   3.01796   3.06850
  Beta virt. eigenvalues --    3.08525   3.11972   3.13538   3.15347   3.18105
  Beta virt. eigenvalues --    3.18273   3.20942   3.24695   3.25956   3.26744
  Beta virt. eigenvalues --    3.28049   3.29753   3.31075   3.33696   3.34549
  Beta virt. eigenvalues --    3.37004   3.39575   3.41149   3.42489   3.43917
  Beta virt. eigenvalues --    3.44809   3.46616   3.48362   3.49816   3.51295
  Beta virt. eigenvalues --    3.53682   3.54601   3.56397   3.58281   3.58749
  Beta virt. eigenvalues --    3.59914   3.62594   3.63096   3.64488   3.65637
  Beta virt. eigenvalues --    3.67655   3.68741   3.70267   3.70644   3.72780
  Beta virt. eigenvalues --    3.75376   3.76437   3.77124   3.80344   3.81788
  Beta virt. eigenvalues --    3.82892   3.85179   3.86943   3.88482   3.90707
  Beta virt. eigenvalues --    3.93209   3.95618   3.96486   3.99726   4.00355
  Beta virt. eigenvalues --    4.01813   4.02313   4.04135   4.04893   4.06439
  Beta virt. eigenvalues --    4.08298   4.11218   4.12017   4.14269   4.16885
  Beta virt. eigenvalues --    4.21555   4.22491   4.25748   4.29830   4.31008
  Beta virt. eigenvalues --    4.32238   4.34145   4.36317   4.40924   4.43196
  Beta virt. eigenvalues --    4.44343   4.45589   4.49181   4.52480   4.56478
  Beta virt. eigenvalues --    4.57099   4.59078   4.60764   4.61970   4.63358
  Beta virt. eigenvalues --    4.66540   4.68319   4.71088   4.71840   4.75676
  Beta virt. eigenvalues --    4.78423   4.80252   4.81193   4.81828   4.85637
  Beta virt. eigenvalues --    4.90590   4.92106   4.93278   4.95290   4.97815
  Beta virt. eigenvalues --    4.98913   5.00356   5.04661   5.06279   5.10677
  Beta virt. eigenvalues --    5.12439   5.14254   5.14397   5.16278   5.19987
  Beta virt. eigenvalues --    5.23618   5.24445   5.26045   5.31752   5.33403
  Beta virt. eigenvalues --    5.33780   5.36551   5.40616   5.45168   5.45631
  Beta virt. eigenvalues --    5.49109   5.53691   5.57988   5.60778   5.65247
  Beta virt. eigenvalues --    5.68468   5.74402   5.78422   5.81319   5.86023
  Beta virt. eigenvalues --    5.86921   5.88381   5.89971   5.95633   5.96489
  Beta virt. eigenvalues --    6.00806   6.03387   6.14297   6.20279   6.23931
  Beta virt. eigenvalues --    6.28452   6.32051   6.34631   6.39492   6.41609
  Beta virt. eigenvalues --    6.47029   6.51460   6.53139   6.55807   6.58198
  Beta virt. eigenvalues --    6.61136   6.66173   6.71072   6.77524   6.84538
  Beta virt. eigenvalues --    6.90467   6.92949   6.95072   7.01918   7.06832
  Beta virt. eigenvalues --    7.11437   7.20094   7.22332   7.27513   7.36195
  Beta virt. eigenvalues --    7.47770   7.74036   7.91466   8.46659  13.56650
  Beta virt. eigenvalues --   15.07697  15.43779  16.78375  17.36600  17.52650
  Beta virt. eigenvalues --   19.71237
          Condensed to atoms (all electrons):
               1          2          3          4          5          6
     1  C    5.266297   0.300573   0.285932   0.301304  -0.082647   0.029042
     2  H    0.300573   0.314210   0.018492  -0.001412   0.005896   0.017540
     3  H    0.285932   0.018492   0.319335  -0.056368   0.031130   0.010861
     4  O    0.301304  -0.001412  -0.056368   8.249764  -0.237040  -0.031331
     5  O   -0.082647   0.005896   0.031130  -0.237040   8.818095   0.008542
     6  N    0.029042   0.017540   0.010861  -0.031331   0.008542   7.420610
     7  C   -0.004814  -0.003253   0.001711   0.000795  -0.002252   0.293648
     8  C   -0.014615   0.001169   0.008100  -0.002114  -0.008647  -0.086070
     9  H    0.001596   0.000184  -0.000087   0.000874  -0.010450  -0.008042
    10  H   -0.002411   0.000101   0.000289  -0.000127   0.014159  -0.026964
    11  C    0.004123  -0.000261  -0.000903  -0.001816  -0.006428   0.028728
    12  H   -0.001461   0.000132  -0.000393   0.001544   0.004948  -0.000517
    13  H    0.001777   0.000072  -0.000516   0.000155  -0.006179   0.000762
    14  H    0.000951  -0.000052  -0.000267  -0.000227  -0.001585   0.000554
               7          8          9         10         11         12
     1  C   -0.004814  -0.014615   0.001596  -0.002411   0.004123  -0.001461
     2  H   -0.003253   0.001169   0.000184   0.000101  -0.000261   0.000132
     3  H    0.001711   0.008100  -0.000087   0.000289  -0.000903  -0.000393
     4  O    0.000795  -0.002114   0.000874  -0.000127  -0.001816   0.001544
     5  O   -0.002252  -0.008647  -0.010450   0.014159  -0.006428   0.004948
     6  N    0.293648  -0.086070  -0.008042  -0.026964   0.028728  -0.000517
     7  C    5.446126  -0.047710   0.007265  -0.111738   0.087582  -0.029092
     8  C   -0.047710   5.217444   0.397790   0.468225   0.012292   0.032246
     9  H    0.007265   0.397790   0.399088  -0.022866   0.005160  -0.004423
    10  H   -0.111738   0.468225  -0.022866   0.497053  -0.046751   0.007309
    11  C    0.087582   0.012292   0.005160  -0.046751   5.640633   0.345868
    12  H   -0.029092   0.032246  -0.004423   0.007309   0.345868   0.335426
    13  H    0.006699   0.005545   0.005991  -0.005160   0.389335  -0.001524
    14  H    0.000062  -0.025079   0.000724  -0.007062   0.422500   0.002265
              13         14
     1  C    0.001777   0.000951
     2  H    0.000072  -0.000052
     3  H   -0.000516  -0.000267
     4  O    0.000155  -0.000227
     5  O   -0.006179  -0.001585
     6  N    0.000762   0.000554
     7  C    0.006699   0.000062
     8  C    0.005545  -0.025079
     9  H    0.005991   0.000724
    10  H   -0.005160  -0.007062
    11  C    0.389335   0.422500
    12  H   -0.001524   0.002265
    13  H    0.356108  -0.002636
    14  H   -0.002636   0.381304
          Atomic-Atomic Spin Densities.
               1          2          3          4          5          6
     1  C    0.000000   0.000000   0.000000   0.000000   0.000000   0.000000
     2  H    0.000000   0.000000   0.000000   0.000000   0.000000   0.000000
     3  H    0.000000   0.000000   0.000000   0.000000   0.000000   0.000000
     4  O    0.000000   0.000000   0.000000   0.000000   0.000000   0.000000
     5  O    0.000000   0.000000   0.000000   0.000000   0.000000   0.000000
     6  N    0.000000   0.000000   0.000000   0.000000   0.000000   0.000000
     7  C    0.000000   0.000000   0.000000   0.000000   0.000000   0.000000
     8  C    0.000000   0.000000   0.000000   0.000000   0.000000   0.000000
     9  H    0.000000   0.000000   0.000000   0.000000   0.000000   0.000000
    10  H    0.000000   0.000000   0.000000   0.000000   0.000000   0.000000
    11  C    0.000000   0.000000   0.000000   0.000000   0.000000   0.000000
    12  H    0.000000   0.000000   0.000000   0.000000   0.000000   0.000000
    13  H    0.000000   0.000000   0.000000   0.000000   0.000000   0.000000
    14  H    0.000000   0.000000   0.000000   0.000000   0.000000   0.000000
               7          8          9         10         11         12
     1  C    0.000000   0.000000   0.000000   0.000000   0.000000   0.000000
     2  H    0.000000   0.000000   0.000000   0.000000   0.000000   0.000000
     3  H    0.000000   0.000000   0.000000   0.000000   0.000000   0.000000
     4  O    0.000000   0.000000   0.000000   0.000000   0.000000   0.000000
     5  O    0.000000   0.000000   0.000000   0.000000   0.000000   0.000000
     6  N    0.000000   0.000000   0.000000   0.000000   0.000000   0.000000
     7  C    0.000000   0.000000   0.000000   0.000000   0.000000   0.000000
     8  C    0.000000   0.000000   0.000000   0.000000   0.000000   0.000000
     9  H    0.000000   0.000000   0.000000   0.000000   0.000000   0.000000
    10  H    0.000000   0.000000   0.000000   0.000000   0.000000   0.000000
    11  C    0.000000   0.000000   0.000000   0.000000   0.000000   0.000000
    12  H    0.000000   0.000000   0.000000   0.000000   0.000000   0.000000
    13  H    0.000000   0.000000   0.000000   0.000000   0.000000   0.000000
    14  H    0.000000   0.000000   0.000000   0.000000   0.000000   0.000000
              13         14
     1  C    0.000000   0.000000
     2  H    0.000000   0.000000
     3  H    0.000000   0.000000
     4  O    0.000000   0.000000
     5  O    0.000000   0.000000
     6  N    0.000000   0.000000
     7  C    0.000000   0.000000
     8  C    0.000000   0.000000
     9  H    0.000000   0.000000
    10  H    0.000000   0.000000
    11  C    0.000000   0.000000
    12  H    0.000000   0.000000
    13  H    0.000000   0.000000
    14  H    0.000000   0.000000
 Mulliken charges and spin densities:
               1          2
     1  C   -0.085648   0.000000
     2  H    0.346608   0.000000
     3  H    0.382683   0.000000
     4  O   -0.224003   0.000000
     5  O   -0.527543   0.000000
     6  N   -0.657364   0.000000
     7  C    0.354972   0.000000
     8  C    0.041423   0.000000
     9  H    0.227196   0.000000
    10  H    0.235944   0.000000
    11  C   -0.880061   0.000000
    12  H    0.307672   0.000000
    13  H    0.249572   0.000000
    14  H    0.228547   0.000000
 Sum of Mulliken charges =   0.00000   0.00000
 Mulliken charges and spin densities with hydrogens summed into heavy atoms:
               1          2
     1  C    0.643644   0.000000
     4  O   -0.224003   0.000000
     5  O   -0.527543   0.000000
     6  N   -0.657364   0.000000
     7  C    0.354972   0.000000
     8  C    0.504564   0.000000
    11  C   -0.094270   0.000000
 APT charges:
               1
     1  C    0.608782
     2  H    0.069891
     3  H    0.017876
     4  O   -0.265473
     5  O   -0.458260
     6  N   -0.619520
     7  C    0.464060
     8  C    0.077903
     9  H    0.028285
    10  H   -0.007939
    11  C    0.065444
    12  H    0.032244
    13  H   -0.004622
    14  H   -0.008670
 Sum of APT charges =   0.00000
 APT charges with hydrogens summed into heavy atoms:
               1
     1  C    0.696549
     4  O   -0.265473
     5  O   -0.458260
     6  N   -0.619520
     7  C    0.464060
     8  C    0.098248
    11  C    0.084395
 Electronic spatial extent (au):  <R**2>=            819.3436
 Charge=              0.0000 electrons
 Dipole moment (field-independent basis, Debye):
    X=              0.7316    Y=              1.3128    Z=              0.8379  Tot=              1.7207
 Quadrupole moment (field-independent basis, Debye-Ang):
   XX=            -30.2958   YY=            -48.8847   ZZ=            -40.0643
   XY=             -1.4311   XZ=             -3.7263   YZ=             -1.0368
 Traceless Quadrupole moment (field-independent basis, Debye-Ang):
   XX=              9.4525   YY=             -9.1364   ZZ=             -0.3161
   XY=             -1.4311   XZ=             -3.7263   YZ=             -1.0368
 Octapole moment (field-independent basis, Debye-Ang**2):
  XXX=            -20.1480  YYY=             -8.6208  ZZZ=             -0.3058  XYY=              3.1690
  XXY=              4.4414  XXZ=              2.6502  XZZ=             -2.8016  YZZ=             -1.3038
  YYZ=             -0.8873  XYZ=              0.0924
 Hexadecapole moment (field-independent basis, Debye-Ang**3):
 XXXX=           -642.2424 YYYY=           -268.7807 ZZZZ=            -99.1176 XXXY=            -11.4750
 XXXZ=            -13.7488 YYYX=              9.5360 YYYZ=             -2.4675 ZZZX=             -3.5504
 ZZZY=              3.1324 XXYY=           -155.2532 XXZZ=           -133.5524 YYZZ=            -59.9068
 XXYZ=              0.0095 YYXZ=             -0.9809 ZZXY=              2.0133
 N-N= 2.975513240160D+02 E-N=-1.441309114528D+03  KE= 3.596118701926D+02
  Exact polarizability:  84.384  -4.069  68.386  -4.013   1.806  53.982
 Approx polarizability:  86.179  -8.572  83.489  -5.248   5.949  61.386
                          Isotropic Fermi Contact Couplings
        Atom                 a.u.       MegaHertz       Gauss      10(-4) cm-1
     1  C(13)              0.00000       0.00000       0.00000       0.00000
     2  H(1)               0.00000       0.00000       0.00000       0.00000
     3  H(1)               0.00000       0.00000       0.00000       0.00000
     4  O(17)              0.00000       0.00000       0.00000       0.00000
     5  O(17)              0.00000       0.00000       0.00000       0.00000
     6  N(14)              0.00000       0.00000       0.00000       0.00000
     7  C(13)              0.00000       0.00000       0.00000       0.00000
     8  C(13)              0.00000       0.00000       0.00000       0.00000
     9  H(1)               0.00000       0.00000       0.00000       0.00000
    10  H(1)               0.00000       0.00000       0.00000       0.00000
    11  C(13)              0.00000       0.00000       0.00000       0.00000
    12  H(1)               0.00000       0.00000       0.00000       0.00000
    13  H(1)               0.00000       0.00000       0.00000       0.00000
    14  H(1)               0.00000       0.00000       0.00000       0.00000
 --------------------------------------------------------
       Center         ----  Spin Dipole Couplings  ----
                      3XX-RR        3YY-RR        3ZZ-RR
 --------------------------------------------------------
     1   Atom        0.000000      0.000000      0.000000
     2   Atom        0.000000      0.000000      0.000000
     3   Atom        0.000000      0.000000      0.000000
     4   Atom        0.000000      0.000000      0.000000
     5   Atom        0.000000      0.000000      0.000000
     6   Atom        0.000000      0.000000      0.000000
     7   Atom        0.000000      0.000000      0.000000
     8   Atom        0.000000      0.000000      0.000000
     9   Atom        0.000000      0.000000      0.000000
    10   Atom        0.000000      0.000000      0.000000
    11   Atom        0.000000      0.000000      0.000000
    12   Atom        0.000000      0.000000      0.000000
    13   Atom        0.000000      0.000000      0.000000
    14   Atom        0.000000      0.000000      0.000000
 --------------------------------------------------------
                        XY            XZ            YZ
 --------------------------------------------------------
     1   Atom        0.000000      0.000000      0.000000
     2   Atom        0.000000      0.000000      0.000000
     3   Atom        0.000000      0.000000      0.000000
     4   Atom        0.000000      0.000000      0.000000
     5   Atom        0.000000      0.000000      0.000000
     6   Atom        0.000000      0.000000      0.000000
     7   Atom        0.000000      0.000000      0.000000
     8   Atom        0.000000      0.000000      0.000000
     9   Atom        0.000000      0.000000      0.000000
    10   Atom        0.000000      0.000000      0.000000
    11   Atom        0.000000      0.000000      0.000000
    12   Atom        0.000000      0.000000      0.000000
    13   Atom        0.000000      0.000000      0.000000
    14   Atom        0.000000      0.000000      0.000000
 --------------------------------------------------------


 ---------------------------------------------------------------------------------
              Anisotropic Spin Dipole Couplings in Principal Axis System
 ---------------------------------------------------------------------------------

       Atom             a.u.   MegaHertz   Gauss  10(-4) cm-1        Axes

              Baa     0.0000     0.000     0.000     0.000  0.8469 -0.5272 -0.0691
     1 C(13)  Bbb     0.0000     0.000     0.000     0.000  0.2229  0.2340  0.9463
              Bcc     0.0000     0.000     0.000     0.000  0.4828  0.8168 -0.3157
 
              Baa     0.0000     0.000     0.000     0.000 -0.4885  0.8702 -0.0645
     2 H(1)   Bbb     0.0000     0.000     0.000     0.000  0.7678  0.3935 -0.5056
              Bcc     0.0000     0.000     0.000     0.000  0.4146  0.2965  0.8603
 
              Baa     0.0000     0.000     0.000     0.000 -0.0803 -0.0052  0.9968
     3 H(1)   Bbb     0.0000     0.000     0.000     0.000  0.7714  0.6329  0.0655
              Bcc     0.0000     0.000     0.000     0.000 -0.6312  0.7742 -0.0468
 
              Baa     0.0000     0.000     0.000     0.000 -0.1711  0.0416  0.9844
     4 O(17)  Bbb     0.0000     0.000     0.000     0.000  0.3708  0.9284  0.0253
              Bcc     0.0000     0.000     0.000     0.000  0.9128 -0.3694  0.1743
 
              Baa     0.0000     0.000     0.000     0.000  0.3903  0.0384  0.9199
     5 O(17)  Bbb     0.0000     0.000     0.000     0.000  0.9161 -0.1160 -0.3839
              Bcc     0.0000     0.000     0.000     0.000  0.0919  0.9925 -0.0805
 
              Baa     0.0000     0.000     0.000     0.000 -0.5011 -0.4393  0.7456
     6 N(14)  Bbb     0.0000     0.000     0.000     0.000  0.5324  0.5227  0.6658
              Bcc     0.0000     0.000     0.000     0.000 -0.6822  0.7306 -0.0281
 
              Baa     0.0000     0.000     0.000     0.000  0.8468 -0.5316 -0.0199
     7 C(13)  Bbb     0.0000     0.000     0.000     0.000  0.4379  0.6753  0.5935
              Bcc     0.0000     0.000     0.000     0.000 -0.3021 -0.5112  0.8046
 
              Baa     0.0000     0.000     0.000     0.000  0.8023 -0.3836 -0.4573
     8 C(13)  Bbb     0.0000     0.000     0.000     0.000  0.3221  0.9233 -0.2093
              Bcc     0.0000     0.000     0.000     0.000  0.5025  0.0206  0.8643
 
              Baa     0.0000     0.000     0.000     0.000  0.6771  0.5282  0.5123
     9 H(1)   Bbb     0.0000     0.000     0.000     0.000 -0.6475  0.7584  0.0739
              Bcc     0.0000     0.000     0.000     0.000 -0.3495 -0.3818  0.8556
 
              Baa     0.0000     0.000     0.000     0.000  0.1912  0.9572 -0.2171
    10 H(1)   Bbb     0.0000     0.000     0.000     0.000 -0.0715  0.2342  0.9696
              Bcc     0.0000     0.000     0.000     0.000  0.9789 -0.1699  0.1132
 
              Baa     0.0000     0.000     0.000     0.000  0.9239 -0.2408 -0.2973
    11 C(13)  Bbb     0.0000     0.000     0.000     0.000  0.1379  0.9344 -0.3284
              Bcc     0.0000     0.000     0.000     0.000  0.3569  0.2624  0.8965
 
              Baa     0.0000     0.000     0.000     0.000 -0.0916  0.9379  0.3347
    12 H(1)   Bbb     0.0000     0.000     0.000     0.000  0.7842  0.2750 -0.5562
              Bcc     0.0000     0.000     0.000     0.000  0.6137 -0.2115  0.7607
 
              Baa     0.0000     0.000     0.000     0.000  0.8515  0.4701 -0.2325
    13 H(1)   Bbb     0.0000     0.000     0.000     0.000 -0.5225  0.7984 -0.2992
              Bcc     0.0000     0.000     0.000     0.000  0.0450  0.3762  0.9254
 
              Baa     0.0000     0.000     0.000     0.000 -0.2696 -0.3523  0.8962
    14 H(1)   Bbb     0.0000     0.000     0.000     0.000  0.5148  0.7338  0.4433
              Bcc     0.0000     0.000     0.000     0.000  0.8138 -0.5809  0.0165
 

 ---------------------------------------------------------------------------------

 Calling FoFJK, ICntrl=    100127 FMM=F ISym2X=0 I1Cent= 0 IOpClX= 1 NMat=1 NMatS=1 NMatT=0.
 Full mass-weighted force constant matrix:
 Low frequencies --- -329.9014  -12.8197   -0.0009   -0.0003    0.0008    4.3990
 Low frequencies ---    7.2343   81.6144  118.6019
 ******    1 imaginary frequencies (negative Signs) ****** 
 Diagonal vibrational polarizability:
       37.8552075      51.6412843      31.4796922

 rotorrotorrotorrotorrotorrotorrotorrotorrotorrotorrotor

           Hindered Internal Rotation Analysis

 rotorrotorrotorrotorrotorrotorrotorrotorrotorrotorrotor

 Internal coordinate list sorted
 Checking for planar centers
 Checking for ring deformation
 Checking reduced barrier height
 Cut-off : V/RT =     33.756
 Bond       1 -       4 frozen.
           Estimated reduced barrier height : V/RT =    40.0284 For a periodicity of :   3
 Number of internal rotation degrees of freedom =             4
 Checking correspondance between vibrational and internal rotation modes
 Frequencies in cm**-1
                             1         2         3         4
       Frequencies ---    91.4775  125.2282  231.1911  369.7062
         -329.8957         0.1122    0.0343    0.2514   -0.0587
           81.5202         0.9904   -0.6529    0.1323   -0.9203
          118.5816         0.4248   -0.9812   -0.4583   -0.5507
          179.4517        -0.4474   -0.3141   -0.8803    0.2217
          228.2187        -0.1351   -0.3753   -0.9739   -0.1458
          242.6561         0.3457   -0.5285   -0.6865   -0.5929
          325.6322         0.8183   -0.2734    0.5314   -0.7831
          451.9099         0.2293   -0.0448   -0.1580   -0.3909
          474.4272        -0.3545   -0.0765   -0.7144    0.1858
          567.4584         0.6307   -0.7250   -0.1655   -0.5937
          583.1817         0.8940   -0.6828   -0.0140   -0.9867
 ----------------------------------------------------------------------------
 Identification of rotating group for bond      1 -      6
 Iteration  1 RMS(Cart)=  0.12856930 RMS(Int)=  0.01779033
 Iteration  2 RMS(Cart)=  0.04580905 RMS(Int)=  0.00095765
 Iteration  3 RMS(Cart)=  0.00128934 RMS(Int)=  0.00000034
 Iteration  4 RMS(Cart)=  0.00000082 RMS(Int)=  0.00000000
 Iteration  1 RMS(Cart)=  0.00000000 RMS(Int)=  0.00000000
 Composition of rotating group : 
       2       3       4       5
 Geometrical symmetry number =   1
 Identification of rotating group for bond      6 -      7
 Iteration  1 RMS(Cart)=  0.11383748 RMS(Int)=  0.01036257
 Iteration  2 RMS(Cart)=  0.04094620 RMS(Int)=  0.00059210
 Iteration  3 RMS(Cart)=  0.00086073 RMS(Int)=  0.00000019
 Iteration  4 RMS(Cart)=  0.00000040 RMS(Int)=  0.00000000
 Iteration  1 RMS(Cart)=  0.00000000 RMS(Int)=  0.00000000
 Composition of rotating group : 
       8       9      10      11      12      13      14
 Geometrical symmetry number =   1
 Identification of rotating group for bond      7 -      8
 Iteration  1 RMS(Cart)=  0.11565333 RMS(Int)=  0.01593143
 Iteration  2 RMS(Cart)=  0.03775229 RMS(Int)=  0.00052950
 Iteration  3 RMS(Cart)=  0.00078427 RMS(Int)=  0.00000013
 Iteration  4 RMS(Cart)=  0.00000031 RMS(Int)=  0.00000000
 Iteration  1 RMS(Cart)=  0.00000000 RMS(Int)=  0.00000000
 Composition of rotating group : 
       9      10      11      12      13      14
 Geometrical symmetry number =   1
 Identification of rotating group for bond      8 -     11
 Iteration  1 RMS(Cart)=  0.08831445 RMS(Int)=  0.02739509
 Iteration  2 RMS(Cart)=  0.02952093 RMS(Int)=  0.00086725
 Iteration  3 RMS(Cart)=  0.00089128 RMS(Int)=  0.00000051
 Iteration  4 RMS(Cart)=  0.00000057 RMS(Int)=  0.00000000
 Iteration  1 RMS(Cart)=  0.00000000 RMS(Int)=  0.00000000
 Composition of rotating group : 
      12      13      14
 Geometrical symmetry number =   1
 Checking constant moment of inertia assumption for bond       1 -       6
  Free rotor partition function: Estimated error   =   -3.649 %
  External rot. free rotor partition function: Estimated error   =  -79.780 %
 Checking steric hindrance using Lennard-Jones Potential
 Checking potential periodicity 
  No minimum about Phi = 240.00 degrees 
  Well about Phi = 240.00 degrees is not accessible : (V-V0)/RT = ********
 Number of accessible wells :   2
 Checking constant moment of inertia assumption for bond       6 -       7
  Free rotor partition function: Estimated error   =   50.926 %
  External rot. free rotor partition function: Estimated error   =   52.692 %
 Checking steric hindrance using Lennard-Jones Potential
 Checking potential periodicity 
  No minimum about Phi = 120.00 degrees 
  Well about Phi = 120.00 degrees is not accessible : (V-V0)/RT =  360.623
  No minimum about Phi = 240.00 degrees 
  Well about Phi = 240.00 degrees is not accessible : (V-V0)/RT =  360.943
 Number of accessible wells :   1
 Checking constant moment of inertia assumption for bond       7 -       8
  Free rotor partition function: Estimated error   =   51.346 %
  External rot. free rotor partition function: Estimated error   =   58.011 %
 Checking steric hindrance using Lennard-Jones Potential
 Checking potential periodicity 
  No minimum about Phi = 120.00 degrees 
  Well about Phi = 120.00 degrees is not accessible : (V-V0)/RT =   29.330
  No minimum about Phi = 240.00 degrees 
  Well about Phi = 240.00 degrees is not accessible : (V-V0)/RT =   27.988
 Number of accessible wells :   1
 Checking constant moment of inertia assumption for bond       8 -      11
  Free rotor partition function: Estimated error   =   -8.095 %
  External rot. free rotor partition function: Estimated error   =   29.454 %
 Checking steric hindrance using Lennard-Jones Potential
 Checking potential periodicity 
 Number of accessible wells :   3

    Rotor          Bond     Periodicity   Symmetry Number  Multiplicity
       1)        1       6       3               1                2
       2)        6       7       3               1                1
       3)        7       8       3               1                1
       4)        8      11       3               1                3
 Normal Mode Analysis for Internal Rotation 
 frequencies (cm**-1), reduced moment of inertia (amu*Bohr**2)
                           1         2         3         4
       Frequencies ---    91.4775  125.2282  231.1911  369.7062
   Reduced Moments ---     3.7221    2.3355    1.1706    0.1540
     Bond
         1 -       6       0.0673    0.2861    0.0683   -0.1905
         6 -       7      -0.3645   -0.8593    0.0122   -0.6353
         7 -       8       0.9091    0.4044   -0.1860    0.7477
         8 -      11       0.1900   -0.1274    0.9801    0.0331

 --------------------------------------------------
 - Thermochemistry For Hindered Internal Rotation -
 --------------------------------------------------
 Temperature    298.150 Kelvin. Pressure    1.00000 Atm.

                           Q                Freq               V/RT
                      (Free Rot.)         (cm**-1)
 Vibration     1          7.119            81.520             2.497
 Vibration     2          5.307           118.582             2.936
 Vibration     4          3.604           228.219             5.015
 Vibration    10          0.818           583.182             1.688

 Corrections for hindered rotation 
 To obtain partition function for hindered rotation :
                     Multiply with harmonic oscillator partition function
 To obtain thermodynamic function for hindered rotation :
                     Add to harmonic oscillator partition function

                          Q(harm. osc.) =       0.979
 Q(hin.)/Q(harm. osc.)   Truhlar        Pitzer & Gwinn       McClurg 
 Vibration     1          0.993             1.149             1.153
 Vibration     2          0.995             1.131             1.138
 Vibration     4          0.999             1.070             1.086
 Vibration    10          0.980             1.175             1.497
 Multiplicity             6.000             6.000             6.000
 Total                    5.807             9.793            12.803

                          E(harm. osc.) =       2.800 Kcal/mol
 E(hin.)-E(harm. osc.)   Truhlar        Pitzer & Gwinn       McClurg 
                        Kcal/mol          Kcal/mol          Kcal/mol
 Vibration     1         -0.012             0.053             0.051
 Vibration     2         -0.008             0.062             0.058
 Vibration     4         -0.002             0.052             0.043
 Vibration    10         -0.027             0.010            -0.134
 Total                   -0.050             0.176             0.018

                          S(harm. osc.) =       9.350 cal/mol-Kelvin
 S(hin.)-S(harm. osc.)   Truhlar        Pitzer & Gwinn       McClurg 
                       cal/mol-Kelvin    cal/mol-Kelvin    cal/mol-Kelvin
 Vibration     1         -0.056             0.454             0.454
 Vibration     2         -0.037             0.452             0.452
 Vibration     4         -0.007             0.308             0.308
 Vibration    10         -0.131             0.352             0.352
 Multiplicity             3.561             3.561             3.561
 Total                    3.330             5.126             5.126

                          Cv(harm. osc.) =       6.761 cal/mol-Kelvin
 Cv(hin.)-Cv(harm. osc)  Truhlar        Pitzer & Gwinn       McClurg 
                       cal/mol-Kelvin    cal/mol-Kelvin    cal/mol-Kelvin
 Vibration     1         -0.136            -0.067            -0.067
 Vibration     2         -0.098             0.092             0.092
 Vibration     4         -0.025             0.357             0.357
 Vibration    10         -0.257            -0.443            -0.443
 Total                   -0.516            -0.061            -0.061
 Harmonic frequencies (cm**-1), IR intensities (KM/Mole), Raman scattering
 activities (A**4/AMU), depolarization ratios for plane and unpolarized
 incident light, reduced masses (AMU), force constants (mDyne/A),
 and normal coordinates:
                      1                      2                      3
                      A                      A                      A
 Frequencies --   -329.8957                81.5202               118.5816
 Red. masses --      8.8188                 2.8190                 3.1108
 Frc consts  --      0.5655                 0.0110                 0.0258
 IR Inten    --     19.4338                 3.8537                 9.0735
  Atom  AN      X      Y      Z        X      Y      Z        X      Y      Z
     1   6    -0.96  -0.98   0.20    -0.09   0.02  -0.16    -0.20   0.09  -0.29
     2   1    -0.82  -0.85   0.04    -0.09  -0.07  -0.40    -0.07   0.17  -0.62
     3   1     0.15  -0.05  -0.16    -0.23   0.22  -0.08    -0.57   0.07  -0.15
     4   8    -0.03  -0.07   0.00     0.12  -0.09   0.03     0.02   0.04  -0.17
     5   8    -0.44  -0.68   0.02     0.12   0.04   0.31    -0.11  -0.05   0.26
     6   7     0.68   0.89  -0.10    -0.08   0.08  -0.10     0.03  -0.06   0.25
     7   6     0.70   1.19  -0.03    -0.01   0.11   0.07     0.01  -0.08   0.23
     8   6     0.18  -0.06  -0.10     0.02   0.17   0.09    -0.07  -0.08  -0.06
     9   1    -0.37  -0.31   0.11     0.09   0.56  -0.16    -0.34  -0.23   0.05
    10   1     0.70  -0.52  -0.55     0.07   0.23   0.50    -0.18  -0.08  -0.41
    11   6    -0.04  -0.03   0.04    -0.10  -0.31  -0.24     0.34   0.12  -0.14
    12   1    -0.25   0.15   0.18    -0.06  -0.43  -0.75     0.34   0.21   0.32
    13   1     0.12   0.09  -0.05    -0.27  -0.76   0.04     0.80   0.33  -0.32
    14   1    -0.12  -0.31   0.06    -0.03  -0.08  -0.25     0.17  -0.04  -0.51
                      4                      5                      6
                      A                      A                      A
 Frequencies --    179.4517               228.2187               242.6561
 Red. masses --      2.6930                 1.5111                 4.1592
 Frc consts  --      0.0511                 0.0464                 0.1443
 IR Inten    --     28.3325                41.5623                52.0521
  Atom  AN      X      Y      Z        X      Y      Z        X      Y      Z
     1   6     0.00  -0.11  -0.02     0.10   0.05   0.00    -0.38  -0.18   0.15
     2   1    -0.07  -0.23  -0.06     0.11   0.09   0.04    -0.59  -0.46   0.26
     3   1    -0.02  -0.06  -0.01     0.09   0.00   0.00    -0.02   0.15   0.03
     4   8     0.19  -0.02  -0.04    -0.02  -0.01   0.01    -0.18  -0.05   0.11
     5   8     0.28   0.21   0.00    -0.05  -0.11  -0.01     0.07   0.44  -0.20
     6   7    -0.02   0.13   0.10    -0.08  -0.04  -0.06    -0.01   0.13  -0.40
     7   6    -0.08   0.07   0.03     0.02   0.07   0.02    -0.10  -0.22   0.11
     8   6    -0.20  -0.19  -0.09     0.04   0.10   0.06     0.07  -0.06   0.29
     9   1    -0.45  -0.38   0.06     0.05   0.19   0.01     0.20   0.09   0.18
    10   1    -0.05  -0.35  -0.37     0.07   0.11   0.15    -0.09   0.08   0.40
    11   6    -0.23  -0.07   0.02    -0.01  -0.03  -0.01     0.46  -0.15  -0.01
    12   1    -0.56   0.27   0.57    -0.39   0.32   0.35     0.42  -0.05   0.37
    13   1     0.36   0.24  -0.23     0.62   0.08  -0.14     1.14  -0.17  -0.07
    14   1    -0.48  -0.66  -0.20    -0.29  -0.59  -0.32     0.21  -0.36  -0.59
                      7                      8                      9
                      A                      A                      A
 Frequencies --    325.6322               451.9099               474.4272
 Red. masses --      3.2552                 5.8268                 4.8345
 Frc consts  --      0.2034                 0.7011                 0.6411
 IR Inten    --     15.9813                 8.9661                32.1522
  Atom  AN      X      Y      Z        X      Y      Z        X      Y      Z
     1   6     0.30   0.07   0.01    -0.11  -0.44   0.48     0.17  -0.12   0.02
     2   1     0.28   0.12   0.21    -0.08  -0.20   1.08     0.24   0.02   0.16
     3   1     0.40  -0.07  -0.04     0.04  -1.55   0.32     0.46  -0.19  -0.11
     4   8     0.08   0.05  -0.05     0.41   0.78  -0.50     0.13   0.04  -0.13
     5   8     0.00  -0.20  -0.09    -0.16   0.05   0.46    -0.10  -0.27   0.10
     6   7    -0.24   0.21  -0.23    -0.26  -0.36  -0.35     0.48   0.63  -0.02
     7   6    -0.09   0.21   0.28     0.00  -0.10  -0.10    -0.45  -0.64  -0.04
     8   6    -0.28  -0.19   0.17     0.07   0.01  -0.04    -0.25   0.10   0.11
     9   1    -0.78  -0.40   0.34     0.18   0.02  -0.06     0.57   0.59  -0.26
    10   1    -0.18  -0.36  -0.33     0.06   0.03   0.04    -0.82   0.67   0.90
    11   6     0.18  -0.08  -0.01    -0.01   0.00   0.00    -0.10   0.12  -0.06
    12   1     0.67  -0.45  -0.17    -0.09   0.06   0.00    -0.11   0.17   0.19
    13   1    -0.01  -0.24   0.11     0.00   0.01  -0.01     0.19   0.19  -0.13
    14   1     0.33   0.55  -0.18    -0.02  -0.11   0.06    -0.21  -0.02  -0.28
                     10                     11                     12
                      A                      A                      A
 Frequencies --    567.4584               583.1817               805.4409
 Red. masses --      3.7949                 4.8502                 1.1926
 Frc consts  --      0.7200                 0.9719                 0.4558
 IR Inten    --     15.0205                 2.3020                13.3336
  Atom  AN      X      Y      Z        X      Y      Z        X      Y      Z
     1   6    -0.34   0.19   0.10     0.04  -0.06  -0.01     0.00   0.00   0.00
     2   1    -0.36  -0.17  -0.83    -0.01  -0.04   0.26     0.01   0.02   0.01
     3   1    -1.08   0.84   0.47     0.35  -0.06  -0.14     0.02   0.01  -0.01
     4   8     0.40   0.27   0.30    -0.14  -0.09  -0.04    -0.01   0.00   0.00
     5   8     0.10  -0.32  -0.31    -0.03   0.11  -0.01     0.01   0.01   0.00
     6   7    -0.03  -0.11  -0.11     0.18  -0.07  -0.39    -0.02  -0.01  -0.01
     7   6    -0.02  -0.15   0.11     0.38  -0.31   0.96     0.03   0.05   0.04
     8   6    -0.05   0.02  -0.01     0.08   0.14  -0.21    -0.03  -0.09  -0.05
     9   1    -0.03   0.09  -0.06    -0.73   0.12  -0.12     0.14   0.42  -0.37
    10   1    -0.15   0.10   0.08    -0.10   0.18  -0.54     0.06  -0.01   0.57
    11   6    -0.06   0.04  -0.04    -0.30   0.22  -0.18    -0.01  -0.03  -0.02
    12   1    -0.10   0.07  -0.01    -0.74   0.49  -0.33     0.21  -0.09   0.41
    13   1    -0.09   0.08  -0.05    -0.78   0.36  -0.21    -0.09   0.41  -0.27
    14   1    -0.06   0.00   0.03    -0.20  -0.20   0.57     0.09   0.16   0.12
                     13                     14                     15
                      A                      A                      A
 Frequencies --    853.2195               854.6406               967.1470
 Red. masses --      1.1703                 2.7808                 5.5312
 Frc consts  --      0.5020                 1.1967                 3.0483
 IR Inten    --      2.1145                 5.0408                35.1792
  Atom  AN      X      Y      Z        X      Y      Z        X      Y      Z
     1   6    -0.01  -0.04   0.05     0.03   0.04  -0.02    -0.38   0.24   0.02
     2   1     0.51   0.62  -0.31    -0.34  -0.45   0.17    -0.56   0.60   1.45
     3   1    -0.46  -0.38   0.21     0.09   0.10  -0.04     0.79   0.28  -0.43
     4   8    -0.04  -0.02   0.00     0.05   0.00   0.00    -0.60   0.30  -0.21
     5   8     0.04   0.00  -0.01    -0.05  -0.05   0.00     0.88  -0.48   0.12
     6   7    -0.01   0.05  -0.03    -0.22   0.22   0.07     0.02  -0.02   0.02
     7   6    -0.02   0.00   0.01    -0.25  -0.03   0.11    -0.03  -0.03  -0.02
     8   6     0.03   0.00  -0.03     0.29   0.00  -0.29    -0.02   0.02  -0.03
     9   1     0.02   0.00  -0.03     0.20   0.02  -0.29    -0.02   0.01  -0.03
    10   1     0.01   0.01  -0.03     0.13   0.10  -0.32    -0.21   0.14  -0.09
    11   6     0.02  -0.01   0.01     0.21  -0.15   0.09     0.04  -0.02   0.03
    12   1    -0.03   0.02   0.00    -0.31   0.19   0.02    -0.07   0.04  -0.04
    13   1    -0.03   0.00   0.01    -0.34   0.07   0.03    -0.03  -0.09   0.08
    14   1     0.03  -0.06   0.09     0.32  -0.68   0.95     0.02  -0.16   0.12
                     16                     17                     18
                      A                      A                      A
 Frequencies --   1031.5842              1094.9436              1112.0747
 Red. masses --      2.4118                 1.4848                 1.4386
 Frc consts  --      1.5122                 1.0488                 1.0482
 IR Inten    --      1.2324                 7.0897                 2.1924
  Atom  AN      X      Y      Z        X      Y      Z        X      Y      Z
     1   6     0.01   0.04   0.01    -0.04  -0.07   0.00     0.05   0.07   0.00
     2   1    -0.14  -0.14   0.11     0.29   0.37  -0.15    -0.27  -0.36   0.14
     3   1    -0.21  -0.18   0.08     0.50   0.42  -0.18    -0.50  -0.44   0.17
     4   8    -0.02   0.00  -0.01     0.03   0.02   0.01    -0.03  -0.02  -0.01
     5   8     0.02  -0.03   0.00    -0.01   0.02   0.00     0.01  -0.01   0.00
     6   7    -0.10   0.11   0.03    -0.03  -0.04   0.02     0.05   0.01  -0.01
     7   6    -0.09  -0.03   0.06    -0.01   0.04  -0.03     0.02   0.01  -0.08
     8   6     0.30  -0.21   0.14    -0.02  -0.12   0.12    -0.03   0.00   0.15
     9   1     0.64  -0.48   0.28     0.10   0.00   0.03    -0.39   0.11   0.11
    10   1     0.70  -0.48   0.26    -0.28   0.07   0.13    -0.06  -0.02  -0.05
    11   6    -0.17   0.19  -0.21     0.08   0.07  -0.11     0.06  -0.01  -0.11
    12   1     0.01   0.07  -0.22    -0.34   0.32  -0.26    -0.20   0.19   0.05
    13   1     0.03   0.15  -0.22    -0.31   0.04  -0.05    -0.33   0.26  -0.22
    14   1    -0.19   0.34  -0.45     0.07  -0.33   0.32     0.15  -0.17   0.38
                     19                     20                     21
                      A                      A                      A
 Frequencies --   1122.3806              1237.5271              1297.4460
 Red. masses --      1.4294                 1.5639                 1.1438
 Frc consts  --      1.0609                 1.4112                 1.1345
 IR Inten    --      6.6351                 9.3317                 3.9644
  Atom  AN      X      Y      Z        X      Y      Z        X      Y      Z
     1   6     0.04   0.05  -0.01     0.14  -0.10   0.11    -0.01   0.00   0.00
     2   1    -0.18  -0.25   0.09     0.05  -0.50  -0.61     0.01   0.02   0.01
     3   1    -0.33  -0.29   0.11    -0.31   0.80   0.36     0.02   0.02   0.00
     4   8    -0.02  -0.01   0.00    -0.12   0.05  -0.10     0.00   0.00   0.00
     5   8     0.01   0.00   0.00     0.03   0.00   0.03     0.00   0.00   0.00
     6   7     0.00   0.00  -0.01     0.00   0.00   0.00     0.01   0.00   0.00
     7   6     0.06   0.06   0.03     0.00   0.00   0.00    -0.03  -0.03  -0.02
     8   6    -0.07  -0.13  -0.07     0.00   0.00   0.00    -0.02  -0.03  -0.02
     9   1     0.47   0.01  -0.19    -0.02   0.01   0.00    -0.52   0.36  -0.22
    10   1    -0.44   0.21   0.26     0.00   0.00   0.01     0.54  -0.36   0.25
    11   6     0.04   0.09   0.05     0.00   0.00   0.00     0.04   0.08   0.04
    12   1    -0.17   0.14  -0.39     0.00   0.00  -0.01    -0.06   0.09  -0.24
    13   1     0.08  -0.36   0.30     0.00   0.00   0.00     0.02  -0.21   0.21
    14   1    -0.11  -0.21  -0.13     0.00   0.00   0.00    -0.07  -0.16  -0.06
                     22                     23                     24
                      A                      A                      A
 Frequencies --   1357.7439              1400.0762              1425.3997
 Red. masses --      1.4638                 1.6296                 1.2174
 Frc consts  --      1.5899                 1.8821                 1.4573
 IR Inten    --      6.4801                20.2628                 3.7166
  Atom  AN      X      Y      Z        X      Y      Z        X      Y      Z
     1   6     0.00   0.00   0.00    -0.04   0.08   0.11     0.00   0.00   0.00
     2   1     0.01   0.01   0.00    -0.01   0.41   0.79     0.00   0.02   0.04
     3   1     0.01   0.00  -0.01    -0.42   0.68   0.32    -0.03   0.03   0.02
     4   8     0.00   0.00   0.00     0.08  -0.15  -0.15     0.00  -0.01  -0.01
     5   8     0.00   0.00   0.00    -0.03   0.01   0.00     0.00   0.00   0.00
     6   7    -0.02   0.01   0.01     0.00   0.01   0.00     0.00   0.00   0.00
     7   6    -0.01   0.00  -0.03     0.02   0.01   0.00     0.00   0.01   0.00
     8   6     0.19  -0.12   0.05    -0.01   0.00   0.00     0.01  -0.01   0.01
     9   1    -0.57   0.51  -0.27     0.02  -0.01   0.00    -0.01   0.04  -0.02
    10   1    -0.59   0.36  -0.32    -0.04   0.02  -0.01    -0.06   0.03  -0.04
    11   6    -0.07   0.01   0.05     0.01  -0.01   0.01    -0.07   0.09  -0.10
    12   1     0.08  -0.12  -0.13    -0.05   0.02  -0.03     0.47  -0.20   0.41
    13   1     0.18   0.07  -0.02    -0.02   0.04  -0.02     0.27  -0.49   0.22
    14   1    -0.10   0.17  -0.21     0.00   0.04  -0.04     0.02  -0.31   0.54
                     25                     26                     27
                      A                      A                      A
 Frequencies --   1472.4200              1503.3352              1514.4485
 Red. masses --      1.0801                 1.0360                 1.0500
 Frc consts  --      1.3797                 1.3795                 1.4189
 IR Inten    --      6.9309                 8.0897                 4.6786
  Atom  AN      X      Y      Z        X      Y      Z        X      Y      Z
     1   6     0.00   0.00   0.00     0.00   0.00   0.00     0.00   0.00   0.00
     2   1     0.00   0.00   0.00     0.00   0.00  -0.01     0.00   0.00   0.00
     3   1     0.00   0.00   0.00     0.01  -0.01   0.00     0.00   0.00   0.00
     4   8     0.00   0.00   0.00     0.00   0.00   0.00     0.00   0.00   0.00
     5   8     0.00   0.00   0.00     0.00   0.00   0.00     0.00   0.00   0.00
     6   7     0.00   0.00   0.00     0.00   0.00   0.00     0.00   0.00   0.00
     7   6     0.00   0.01  -0.01     0.00   0.00   0.00     0.00   0.00   0.00
     8   6     0.05   0.01  -0.07    -0.01  -0.01   0.00     0.03  -0.01  -0.02
     9   1    -0.46  -0.47   0.29     0.00   0.04  -0.04    -0.10  -0.01  -0.01
    10   1    -0.13   0.28   0.66     0.04  -0.05   0.02    -0.05   0.06   0.05
    11   6    -0.01   0.00   0.00    -0.03  -0.03  -0.02     0.03  -0.01  -0.04
    12   1     0.03  -0.03  -0.07    -0.39   0.22  -0.09    -0.23   0.30   0.59
    13   1     0.08   0.04  -0.03     0.55  -0.13   0.00    -0.37  -0.41   0.26
    14   1     0.01  -0.02   0.06     0.28   0.52   0.38     0.03   0.29  -0.29
                     28                     29                     30
                      A                      A                      A
 Frequencies --   1562.2586              2229.3564              3068.3555
 Red. masses --      2.3893                12.4724                 1.0374
 Frc consts  --      3.4358                36.5223                 5.7546
 IR Inten    --      8.2176                71.2305                22.0633
  Atom  AN      X      Y      Z        X      Y      Z        X      Y      Z
     1   6    -0.13   0.29   0.34    -0.08  -0.13  -0.05     0.00   0.00   0.00
     2   1    -0.16  -0.24  -1.05     0.09   0.13  -0.01     0.00   0.00   0.00
     3   1     0.80  -0.53  -0.08     0.19   0.18  -0.16     0.00   0.00   0.00
     4   8     0.04  -0.16  -0.18     0.00   0.07   0.06     0.00   0.00   0.00
     5   8     0.01  -0.01   0.00    -0.02  -0.04   0.00     0.00   0.00   0.00
     6   7     0.00   0.01   0.00    -1.58   1.18   0.48     0.00   0.00   0.00
     7   6     0.02   0.01   0.00     2.32  -1.44  -0.68     0.00   0.00   0.00
     8   6    -0.01   0.00   0.00    -0.34   0.11   0.10     0.01   0.01  -0.01
     9   1     0.02   0.00   0.00    -0.25   0.04   0.04     0.01   0.04   0.06
    10   1    -0.04   0.02  -0.01    -0.12  -0.01   0.07    -0.13  -0.19   0.04
    11   6     0.00   0.00   0.00    -0.02   0.02  -0.01    -0.03   0.02  -0.04
    12   1     0.01   0.00   0.03     0.04   0.00   0.00    -0.25  -0.36   0.07
    13   1    -0.03  -0.01   0.01     0.06  -0.04   0.00     0.05   0.34   0.56
    14   1    -0.01  -0.02  -0.01    -0.04  -0.02   0.09     0.54  -0.17  -0.19
                     31                     32                     33
                      A                      A                      A
 Frequencies --   3068.9858              3126.7139              3144.9030
 Red. masses --      1.0617                 1.0990                 1.1021
 Frc consts  --      5.8918                 6.3303                 6.4225
 IR Inten    --     10.6940                 3.2101                15.7205
  Atom  AN      X      Y      Z        X      Y      Z        X      Y      Z
     1   6     0.00   0.00   0.00     0.00   0.00   0.00     0.00   0.00   0.00
     2   1     0.00   0.00   0.00     0.00   0.00   0.00     0.00   0.00   0.00
     3   1     0.00   0.00   0.00     0.00   0.00   0.00     0.00   0.00  -0.01
     4   8     0.00   0.00   0.00     0.00   0.00   0.00     0.00   0.00   0.00
     5   8     0.00   0.00   0.00     0.00   0.00   0.00     0.00   0.00   0.00
     6   7     0.00   0.00   0.00     0.00   0.00   0.00     0.00   0.00   0.00
     7   6     0.00   0.00   0.00     0.00   0.00   0.00     0.00   0.00   0.00
     8   6    -0.04  -0.04   0.04    -0.02  -0.06  -0.05     0.01   0.03   0.03
     9   1    -0.04  -0.24  -0.36     0.06   0.44   0.72    -0.03  -0.21  -0.36
    10   1     0.51   0.72  -0.15     0.22   0.31  -0.07    -0.08  -0.12   0.03
    11   6     0.00   0.01  -0.01    -0.01   0.03   0.03    -0.05   0.04   0.06
    12   1    -0.10  -0.14   0.02    -0.11  -0.14   0.04    -0.01   0.01   0.01
    13   1     0.02   0.09   0.14    -0.03  -0.17  -0.28    -0.07  -0.33  -0.55
    14   1     0.09  -0.03  -0.03     0.26  -0.08  -0.08     0.64  -0.20  -0.20
                     34                     35                     36
                      A                      A                      A
 Frequencies --   3152.5835              3167.3021              3282.3373
 Red. masses --      1.0504                 1.1031                 1.1275
 Frc consts  --      6.1509                 6.5198                 7.1572
 IR Inten    --      1.8747                 6.2463                 0.3417
  Atom  AN      X      Y      Z        X      Y      Z        X      Y      Z
     1   6     0.03  -0.03  -0.05     0.00   0.00   0.00    -0.08   0.04  -0.07
     2   1    -0.59   0.38  -0.14     0.00   0.00   0.00     0.62  -0.41   0.15
     3   1     0.27  -0.06   0.68     0.00   0.00   0.00     0.27  -0.06   0.68
     4   8     0.00   0.00   0.00     0.00   0.00   0.00     0.00   0.00   0.00
     5   8     0.00   0.00   0.00     0.00   0.00   0.00     0.00   0.00   0.00
     6   7     0.00   0.00   0.00     0.00   0.00   0.00     0.00   0.00   0.00
     7   6     0.00   0.00   0.00     0.00   0.00   0.00     0.00   0.00   0.00
     8   6     0.00   0.00   0.00    -0.01  -0.01  -0.01     0.00   0.00   0.00
     9   1     0.00   0.00   0.00     0.01   0.07   0.11     0.00   0.00   0.00
    10   1     0.00   0.00   0.00     0.07   0.11  -0.03     0.00   0.00   0.00
    11   6     0.00   0.00   0.00    -0.07  -0.06   0.00     0.00   0.00   0.00
    12   1     0.00   0.00   0.00     0.51   0.74  -0.15     0.00   0.00   0.00
    13   1     0.00   0.00  -0.01     0.01   0.15   0.26     0.00   0.00   0.00
    14   1     0.00   0.00   0.00     0.33  -0.12  -0.11     0.00   0.00   0.00

 -------------------
 - Thermochemistry -
 -------------------
 Temperature   298.150 Kelvin.  Pressure   1.00000 Atm.
 Atom     1 has atomic number  6 and mass  12.00000
 Atom     2 has atomic number  1 and mass   1.00783
 Atom     3 has atomic number  1 and mass   1.00783
 Atom     4 has atomic number  8 and mass  15.99491
 Atom     5 has atomic number  8 and mass  15.99491
 Atom     6 has atomic number  7 and mass  14.00307
 Atom     7 has atomic number  6 and mass  12.00000
 Atom     8 has atomic number  6 and mass  12.00000
 Atom     9 has atomic number  1 and mass   1.00783
 Atom    10 has atomic number  1 and mass   1.00783
 Atom    11 has atomic number  6 and mass  12.00000
 Atom    12 has atomic number  1 and mass   1.00783
 Atom    13 has atomic number  1 and mass   1.00783
 Atom    14 has atomic number  1 and mass   1.00783
 Molecular mass:   101.04768 amu.
 Principal axes and moments of inertia in atomic units:
                           1         2         3
     Eigenvalues --   365.07815 981.526821198.56038
           X            0.99953  -0.03002  -0.00608
           Y            0.02988   0.99931  -0.02215
           Z            0.00674   0.02196   0.99974
 This molecule is an asymmetric top.
 Rotational symmetry number  1.
 Rotational temperatures (Kelvin)      0.23725     0.08824     0.07226
 Rotational constants (GHZ):           4.94344     1.83871     1.50576
    1 imaginary frequencies ignored.
 Zero-point vibrational energy     287735.8 (Joules/Mol)
                                   68.77050 (Kcal/Mol)
 Warning -- explicit consideration of  10 degrees of freedom as
           vibrations may cause significant error
 Identified internal rotation modes:
    1   2   4  10
 Vibrational temperatures:    117.29   170.61   258.19   328.36   349.13
          (Kelvin)            468.51   650.20   682.59   816.45   839.07
                             1158.85  1227.59  1229.64  1391.51  1484.22
                             1575.38  1600.03  1614.86  1780.53  1866.74
                             1953.49  2014.40  2050.83  2118.48  2162.96
                             2178.95  2247.74  3207.55  4414.68  4415.59
                             4498.64  4524.81  4535.86  4557.04  4722.55
 
 Zero-point correction=                           0.109593 (Hartree/Particle)
 Thermal correction to Energy=                    0.117167
 Thermal correction to Enthalpy=                  0.118111
 Thermal correction to Gibbs Free Energy=         0.077654
 Sum of electronic and zero-point Energies=           -361.556317
 Sum of electronic and thermal Energies=              -361.548743
 Sum of electronic and thermal Enthalpies=            -361.547799
 Sum of electronic and thermal Free Energies=         -361.588255
 
                     E (Thermal)             CV                S
                      KCal/Mol        Cal/Mol-Kelvin    Cal/Mol-Kelvin
 Total                   73.523             26.052             85.147
 Corrected for 
 internal rot.           73.541             25.991             90.273
 Electronic               0.000              0.000              0.000
 Translational            0.889              2.981             39.749
 Rotational               0.889              2.981             27.554
 Vibrational             71.746             20.090             17.844
 Vibration     1          0.600              1.962              3.854
 Vibration     2          0.609              1.934              3.123
 Vibration     3          0.629              1.868              2.334
 Vibration     4          0.651              1.798              1.893
 Vibration     5          0.659              1.775              1.783
 Vibration     6          0.710              1.624              1.282
 Vibration     7          0.811              1.357              0.790
 Vibration     8          0.831              1.307              0.725
 Vibration     9          0.923              1.102              0.509
 Vibration    10          0.940              1.068              0.480
                       Q            Log10(Q)             Ln(Q)
 Total Bot       0.191180D-35        -35.718559        -82.245020
 Corrected for 
 Internal rot.   0.244768D-34        -34.611245        -79.695336
 Total V=0       0.490419D+15         14.690567         33.826281
 Corrected for 
 Internal rot.   0.627886D+16         15.797881         36.375966
 Vib (Bot)       0.204117D-48        -48.690121       -112.113148
 Vib (Bot)    1  0.252568D+01          0.402379          0.926512
 Vib (Bot)    2  0.172391D+01          0.236515          0.544595
 Vib (Bot)    3  0.111946D+01          0.049007          0.112843
 Vib (Bot)    4  0.863694D+00         -0.063640         -0.146537
 Vib (Bot)    5  0.807077D+00         -0.093085         -0.214336
 Vib (Bot)    6  0.575328D+00         -0.240084         -0.552815
 Vib (Bot)    7  0.378883D+00         -0.421495         -0.970528
 Vib (Bot)    8  0.354203D+00         -0.450748         -1.037885
 Vib (Bot)    9  0.271899D+00         -0.565593         -1.302325
 Vib (Bot)   10  0.260461D+00         -0.584258         -1.345303
 Vib (V=0)       0.523606D+02          1.719004          3.958154
 Vib (V=0)    1  0.307470D+01          0.487803          1.123208
 Vib (V=0)    2  0.229496D+01          0.360774          0.830714
 Vib (V=0)    3  0.172604D+01          0.237052          0.545832
 Vib (V=0)    4  0.149798D+01          0.175506          0.404119
 Vib (V=0)    5  0.144941D+01          0.161190          0.371154
 Vib (V=0)    6  0.126224D+01          0.101140          0.232884
 Vib (V=0)    7  0.112734D+01          0.052054          0.119859
 Vib (V=0)    8  0.111275D+01          0.046397          0.106832
 Vib (V=0)    9  0.106915D+01          0.029038          0.066862
 Vib (V=0)   10  0.106377D+01          0.026849          0.061822
 Electronic      0.100000D+01          0.000000          0.000000
 Translational   0.399249D+08          7.601243         17.502510
 Rotational      0.234595D+06          5.370320         12.365618
 ***** Axes restored to original set *****
 -------------------------------------------------------------------
 Center     Atomic                   Forces (Hartrees/Bohr)
 Number     Number              X              Y              Z
 -------------------------------------------------------------------
      1        6          -0.000096487   -0.000058830    0.000028754
      2        1          -0.000002117   -0.000001311   -0.000007462
      3        1           0.000003856   -0.000001589   -0.000002243
      4        8           0.000024286   -0.000018715    0.000010679
      5        8           0.000003559    0.000077103   -0.000012185
      6        7           0.000077331    0.000036877   -0.000021637
      7        6          -0.000009366   -0.000034235   -0.000004371
      8        6           0.000011547    0.000014316    0.000013794
      9        1           0.000000290   -0.000000520   -0.000004335
     10        1          -0.000002480   -0.000003295   -0.000006885
     11        6          -0.000004345    0.000003994   -0.000013165
     12        1          -0.000008831   -0.000012505    0.000014648
     13        1          -0.000000288    0.000001727    0.000006258
     14        1           0.000003046   -0.000003016   -0.000001850
 -------------------------------------------------------------------
 Cartesian Forces:  Max     0.000096487 RMS     0.000027283
 FormGI is forming the generalized inverse of G from B-inverse, IUseBI=4.

 GradGradGradGradGradGradGradGradGradGradGradGradGradGradGradGradGradGrad
 Berny optimization.
 Internal  Forces:  Max     0.000178027 RMS     0.000039158
 Search for a local minimum.
 Step number   1 out of a maximum of    2
 All quantities printed in internal units (Hartrees-Bohrs-Radians)
 Second derivative matrix not updated -- analytic derivatives used.
 ITU=  0
     Eigenvalues ---   -0.05799   0.00139   0.00224   0.01584   0.02946
     Eigenvalues ---    0.04080   0.04470   0.04572   0.04739   0.04930
     Eigenvalues ---    0.05265   0.07422   0.08950   0.09151   0.09948
     Eigenvalues ---    0.11832   0.12551   0.13790   0.14895   0.16998
     Eigenvalues ---    0.19313   0.21379   0.29524   0.30093   0.32882
     Eigenvalues ---    0.33707   0.34251   0.34615   0.35214   0.35324
     Eigenvalues ---    0.36147   0.36620   0.41868   0.66368   0.73826
     Eigenvalues ---    1.19323
 Eigenvalue     1 is  -5.80D-02 should be greater than     0.000000 Eigenvector:
                          R4        A9        D2        D3        A7
   1                   -0.70330  -0.45212  -0.33746  -0.23548  -0.17119
                          A8        A3        A5        R3        D1
   1                   -0.17016   0.15111   0.11612   0.10172  -0.09533
 Angle between quadratic step and forces=  58.56 degrees.
 Linear search not attempted -- first point.
 Iteration  1 RMS(Cart)=  0.00095633 RMS(Int)=  0.00000071
 Iteration  2 RMS(Cart)=  0.00000090 RMS(Int)=  0.00000007
 Variable       Old X    -DE/DX   Delta X   Delta X   Delta X     New X
                                 (Linear)    (Quad)   (Total)
    R1        2.04458   0.00000   0.00000   0.00000   0.00000   2.04458
    R2        2.04236   0.00000   0.00000  -0.00002  -0.00002   2.04233
    R3        2.39022  -0.00003   0.00000   0.00012   0.00012   2.39034
    R4        3.87394   0.00006   0.00000   0.00199   0.00199   3.87593
    R5        2.59179  -0.00003   0.00000  -0.00030  -0.00030   2.59149
    R6        2.20078   0.00001   0.00000   0.00022   0.00022   2.20100
    R7        2.76366   0.00000   0.00000   0.00019   0.00019   2.76385
    R8        2.05684   0.00000   0.00000   0.00002   0.00002   2.05685
    R9        2.06326   0.00000   0.00000  -0.00003  -0.00003   2.06322
   R10        2.88634   0.00000   0.00000  -0.00001  -0.00001   2.88633
   R11        2.05382   0.00002   0.00000   0.00005   0.00005   2.05387
   R12        2.05794   0.00001   0.00000   0.00002   0.00002   2.05797
   R13        2.05692   0.00000   0.00000   0.00002   0.00002   2.05694
    A1        2.12593   0.00000   0.00000   0.00018   0.00018   2.12611
    A2        2.00454   0.00003   0.00000  -0.00005  -0.00005   2.00449
    A3        1.82432   0.00009   0.00000   0.00090   0.00090   1.82522
    A4        2.08327   0.00000   0.00000   0.00007   0.00007   2.08335
    A5        1.52771   0.00001   0.00000  -0.00049  -0.00049   1.52722
    A6        1.71380  -0.00018   0.00000  -0.00094  -0.00094   1.71286
    A7        1.94866  -0.00009   0.00000  -0.00017  -0.00017   1.94849
    A8        1.83609  -0.00011   0.00000  -0.00133  -0.00133   1.83477
    A9        2.84464   0.00004   0.00000  -0.00192  -0.00192   2.84272
   A10        1.87540   0.00000   0.00000   0.00001   0.00001   1.87542
   A11        1.86748   0.00001   0.00000   0.00006   0.00006   1.86754
   A12        1.96605  -0.00001   0.00000   0.00002   0.00002   1.96607
   A13        1.88802  -0.00001   0.00000  -0.00007  -0.00007   1.88795
   A14        1.92772   0.00000   0.00000  -0.00005  -0.00005   1.92766
   A15        1.93594   0.00001   0.00000   0.00002   0.00002   1.93596
   A16        1.92522   0.00001   0.00000   0.00019   0.00019   1.92541
   A17        1.93751   0.00000   0.00000  -0.00002  -0.00002   1.93749
   A18        1.90957   0.00000   0.00000   0.00002   0.00002   1.90960
   A19        1.89730  -0.00001   0.00000  -0.00011  -0.00011   1.89720
   A20        1.90256   0.00000   0.00000  -0.00009  -0.00009   1.90247
   A21        1.89103   0.00000   0.00000  -0.00001  -0.00001   1.89102
    D1        3.00905  -0.00007   0.00000  -0.00087  -0.00087   3.00818
    D2       -0.51688   0.00001   0.00000  -0.00030  -0.00030  -0.51717
    D3        1.08500  -0.00008   0.00000  -0.00138  -0.00138   1.08362
    D4       -2.68311   0.00001   0.00000   0.00038   0.00038  -2.68273
    D5        1.46619  -0.00001   0.00000   0.00023   0.00023   1.46642
    D6       -0.61629   0.00000   0.00000   0.00025   0.00025  -0.61603
    D7       -3.08606   0.00001   0.00000   0.00032   0.00032  -3.08574
    D8       -2.13538   0.00000   0.00000   0.00008   0.00008  -2.13530
    D9       -0.11118   0.00000   0.00000   0.00004   0.00004  -0.11114
   D10        2.02075   0.00001   0.00000   0.00012   0.00012   2.02086
   D11        1.05343  -0.00001   0.00000  -0.00077  -0.00077   1.05266
   D12       -1.05078  -0.00001   0.00000  -0.00075  -0.00075  -1.05153
   D13       -3.13695  -0.00001   0.00000  -0.00075  -0.00075  -3.13770
   D14       -1.04374   0.00000   0.00000  -0.00077  -0.00077  -1.04451
   D15        3.13523   0.00000   0.00000  -0.00075  -0.00075   3.13448
   D16        1.04906   0.00000   0.00000  -0.00075  -0.00075   1.04831
   D17       -3.13694   0.00000   0.00000  -0.00066  -0.00066  -3.13760
   D18        1.04203   0.00000   0.00000  -0.00064  -0.00064   1.04139
   D19       -1.04414   0.00000   0.00000  -0.00064  -0.00064  -1.04478
         Item               Value     Threshold  Converged?
 Maximum Force            0.000178     0.000450     YES
 RMS     Force            0.000039     0.000300     YES
 Maximum Displacement     0.004465     0.001800     NO 
 RMS     Displacement     0.000956     0.001200     YES
 Predicted change in Energy=-3.377825D-07
                           ----------------------------
                           ! Non-Optimized Parameters !
                           ! (Angstroms and Degrees)  !
 --------------------------                            --------------------------
 ! Name  Definition              Value          Derivative Info.                !
 --------------------------------------------------------------------------------
 ! R1    R(1,2)                  1.0819         -DE/DX =    0.0                 !
 ! R2    R(1,3)                  1.0808         -DE/DX =    0.0                 !
 ! R3    R(1,4)                  1.2649         -DE/DX =    0.0                 !
 ! R4    R(1,6)                  2.0511         -DE/DX =    0.0001              !
 ! R5    R(4,5)                  1.3714         -DE/DX =    0.0                 !
 ! R6    R(6,7)                  1.1647         -DE/DX =    0.0                 !
 ! R7    R(7,8)                  1.4626         -DE/DX =    0.0                 !
 ! R8    R(8,9)                  1.0884         -DE/DX =    0.0                 !
 ! R9    R(8,10)                 1.0918         -DE/DX =    0.0                 !
 ! R10   R(8,11)                 1.5274         -DE/DX =    0.0                 !
 ! R11   R(11,12)                1.0869         -DE/DX =    0.0                 !
 ! R12   R(11,13)                1.089          -DE/DX =    0.0                 !
 ! R13   R(11,14)                1.0885         -DE/DX =    0.0                 !
 ! A1    A(2,1,3)              121.8172         -DE/DX =    0.0                 !
 ! A2    A(2,1,4)              114.8491         -DE/DX =    0.0                 !
 ! A3    A(2,1,6)              104.5776         -DE/DX =    0.0001              !
 ! A4    A(3,1,4)              119.3669         -DE/DX =    0.0                 !
 ! A5    A(3,1,6)               87.5032         -DE/DX =    0.0                 !
 ! A6    A(4,1,6)               98.1399         -DE/DX =   -0.0002              !
 ! A7    A(1,4,5)              111.6404         -DE/DX =   -0.0001              !
 ! A8    A(1,6,7)              105.1245         -DE/DX =   -0.0001              !
 ! A9    A(6,7,8)              162.8759         -DE/DX =    0.0                 !
 ! A10   A(7,8,9)              107.4535         -DE/DX =    0.0                 !
 ! A11   A(7,8,10)             107.0023         -DE/DX =    0.0                 !
 ! A12   A(7,8,11)             112.6478         -DE/DX =    0.0                 !
 ! A13   A(9,8,10)             108.1716         -DE/DX =    0.0                 !
 ! A14   A(9,8,11)             110.4471         -DE/DX =    0.0                 !
 ! A15   A(10,8,11)            110.9226         -DE/DX =    0.0                 !
 ! A16   A(8,11,12)            110.3179         -DE/DX =    0.0                 !
 ! A17   A(8,11,13)            111.0099         -DE/DX =    0.0                 !
 ! A18   A(8,11,14)            109.4118         -DE/DX =    0.0                 !
 ! A19   A(12,11,13)           108.7013         -DE/DX =    0.0                 !
 ! A20   A(12,11,14)           109.0036         -DE/DX =    0.0                 !
 ! A21   A(13,11,14)           108.3475         -DE/DX =    0.0                 !
 ! D1    D(2,1,4,5)            172.356          -DE/DX =   -0.0001              !
 ! D2    D(3,1,4,5)            -29.6317         -DE/DX =    0.0                 !
 ! D3    D(6,1,4,5)             62.0868         -DE/DX =   -0.0001              !
 ! D4    D(2,1,6,7)           -153.7091         -DE/DX =    0.0                 !
 ! D5    D(3,1,6,7)             84.0199         -DE/DX =    0.0                 !
 ! D6    D(4,1,6,7)            -35.2961         -DE/DX =    0.0                 !
 ! D7    D(1,6,7,8)           -176.7999         -DE/DX =    0.0                 !
 ! D8    D(6,7,8,9)           -122.3438         -DE/DX =    0.0                 !
 ! D9    D(6,7,8,10)            -6.3679         -DE/DX =    0.0                 !
 ! D10   D(6,7,8,11)           115.787          -DE/DX =    0.0                 !
 ! D11   D(7,8,11,12)           60.313          -DE/DX =    0.0                 !
 ! D12   D(7,8,11,13)          -60.2485         -DE/DX =    0.0                 !
 ! D13   D(7,8,11,14)         -179.7771         -DE/DX =    0.0                 !
 ! D14   D(9,8,11,12)          -59.8462         -DE/DX =    0.0                 !
 ! D15   D(9,8,11,13)          179.5923         -DE/DX =    0.0                 !
 ! D16   D(9,8,11,14)           60.0637         -DE/DX =    0.0                 !
 ! D17   D(10,8,11,12)        -179.7713         -DE/DX =    0.0                 !
 ! D18   D(10,8,11,13)          59.6672         -DE/DX =    0.0                 !
 ! D19   D(10,8,11,14)         -59.8615         -DE/DX =    0.0                 !
 --------------------------------------------------------------------------------
 GradGradGradGradGradGradGradGradGradGradGradGradGradGradGradGradGradGrad


 ----------------------------------------------------------------------

 Electric dipole moment (input orientation):
 (Debye = 10**-18 statcoulomb cm , SI units = C m)
                  (au)            (Debye)         (10**-30 SI)
   Tot        0.676972D+00      0.172069D+01      0.573961D+01
   x          0.287818D+00      0.731562D+00      0.244023D+01
   y          0.516501D+00      0.131282D+01      0.437908D+01
   z          0.329664D+00      0.837922D+00      0.279501D+01

 Dipole polarizability, Alpha (input orientation).
 (esu units = cm**3 , SI units = C**2 m**2 J**-1)
 Alpha(0;0):
               (au)            (10**-24 esu)      (10**-40 SI)
   iso        0.689171D+02      0.102125D+02      0.113629D+02
   aniso      0.283133D+02      0.419560D+01      0.466824D+01
   xx         0.843841D+02      0.125044D+02      0.139131D+02
   yx        -0.406909D+01     -0.602977D+00     -0.670902D+00
   yy         0.683856D+02      0.101337D+02      0.112753D+02
   zx        -0.401310D+01     -0.594680D+00     -0.661671D+00
   zy         0.180594D+01      0.267612D+00      0.297759D+00
   zz         0.539816D+02      0.799924D+01      0.890036D+01

 ----------------------------------------------------------------------

 Dipole orientation:
     6         -3.85935033          0.40796733         -0.90760991
     1         -5.40281591          1.74627483         -0.99094476
     1         -3.98320817         -1.31116790          0.18803959
     8         -2.33169011          0.52087992         -2.74245511
     8         -0.26524091         -0.99622744         -2.36096016
     7         -1.51672965          1.79683177          1.84749329
     6          0.48518470          1.03642841          1.33999195
     6          3.18790751          0.46252640          1.40110579
     1          4.01422151          1.19870488         -0.33262419
     1          3.99030425          1.50578931          2.99006346
     6          3.71857763         -2.36364008          1.65037664
     1          2.91995232         -3.38219962          0.05572321
     1          2.90921351         -3.11607353          3.38643751
     1          5.75112481         -2.67619039          1.69496007

 Electric dipole moment (dipole orientation):
 (Debye = 10**-18 statcoulomb cm , SI units = C m)
                  (au)            (Debye)         (10**-30 SI)
   Tot        0.676972D+00      0.172069D+01      0.573961D+01
   x          0.000000D+00      0.000000D+00      0.000000D+00
   y          0.000000D+00      0.000000D+00      0.000000D+00
   z          0.676972D+00      0.172069D+01      0.573961D+01

 Dipole polarizability, Alpha (dipole orientation).
 (esu units = cm**3 , SI units = C**2 m**2 J**-1)
 Alpha(0;0):
               (au)            (10**-24 esu)      (10**-40 SI)
   iso        0.689171D+02      0.102125D+02      0.113629D+02
   aniso      0.283133D+02      0.419560D+01      0.466824D+01
   xx         0.830194D+02      0.123022D+02      0.136880D+02
   yx        -0.795610D+01     -0.117897D+01     -0.131178D+01
   yy         0.588298D+02      0.871768D+01      0.969972D+01
   zx         0.483850D+01      0.716992D+00      0.797761D+00
   zy         0.470428D+01      0.697102D+00      0.775631D+00
   zz         0.649021D+02      0.961750D+01      0.107009D+02

 ----------------------------------------------------------------------
 1\1\GINC-R03C44\Freq\UwB97XD\Aug-CC-pVTZ\C4H7N1O2\LFRANZON\18-Nov-2021
 \0\\# UWB97XD aug-cc-pVTZ Freq=(HinderedRotor) MaxDisk=32GB\\TS3-Rotor
 \\0,1\C,-2.04531,0.21045,0.46969\H,-2.93603,0.78594,0.25514\H,-1.65793
 ,0.11351,1.47398\O,-1.76102,-0.67034,-0.39242\O,-0.53947,-1.2434,-0.14
 651\N,-0.49682,1.49961,0.09187\C,0.40737,0.81875,-0.1823\C,1.74373,0.3
 4662,-0.54291\H,1.6528,-0.21168,-1.47281\H,2.35378,1.23147,-0.73518\C,
 2.37274,-0.52408,0.54297\H,1.76031,-1.40371,0.72295\H,2.47395,0.02797,
 1.47622\H,3.36368,-0.84136,0.22336\\Version=ES64L-G16RevB.01\State=1-A
 \HF=-361.6659095\S2=0.\S2-1=0.\S2A=0.\RMSD=8.419e-09\RMSF=2.728e-05\Ze
 roPoint=0.1095928\Thermal=0.1171665\Dipole=0.2878185,0.5165012,0.32966
 37\DipoleDeriv=0.7192293,0.2541857,0.0179077,0.4280038,0.6612188,0.029
 9786,0.0562071,0.0349086,0.4458989,0.0255428,0.0486884,-0.0042317,0.02
 49868,0.1050112,-0.0068323,-0.0187515,0.004696,0.0791185,-0.0134493,-0
 .0017216,-0.052184,-0.0204992,0.0428952,0.0437375,0.0479931,0.0136118,
 0.0241808,-0.3463519,-0.3806086,-0.1654031,-0.3131109,-0.1844191,0.052
 8475,-0.180454,-0.2146225,-0.2656475,-0.3168993,0.2246832,0.1967141,-0
 .0816978,-0.7596994,-0.1192142,-0.0090965,0.0762344,-0.2981808,-0.7836
 505,-0.0565394,0.0538002,-0.0546668,-0.7533959,-0.0390347,0.1736461,-0
 .0109515,-0.3215133,0.6135334,-0.0399225,-0.1086924,0.0286363,0.694095
 ,0.0644164,-0.1411131,0.1029479,0.0845526,0.0759356,0.0287915,0.016006
 5,-0.0036789,0.064781,-0.0063591,-0.0076567,0.001603,0.0929924,0.02659
 03,-0.0002575,-0.0384894,0.0338338,0.0613933,-0.0478655,-0.0199996,-0.
 0172725,-0.0031301,-0.0686673,-0.0632905,0.0308649,-0.0229409,-0.03280
 67,0.0489614,0.0147082,0.0299303,0.0776559,0.0584,-0.0245113,0.0185371
 ,-0.0504934,0.0532885,0.0248282,0.1021061,0.0186018,0.0846421,0.069202
 1,-0.0831158,0.01273,-0.0347081,-0.0143647,0.0369886,-0.0087627,0.0118
 276,0.0418947,0.0657189,0.0211694,-0.0082275,-0.0087353,0.0026246,-0.0
 8525,-0.0496939,-0.0457068,-0.0822107,-0.1251341,0.0724489,0.0306676,0
 .0750707,0.0593781,0.0027978,0.0408674,-0.0058082,0.0397465\Polar=84.3
 84132,-4.0690903,68.3855631,-4.0131018,1.8059383,53.981558\Quadrupole=
 7.0276844,-6.7926947,-0.2349897,-1.063975,-2.770398,-0.7708384\PG=C01 
 [X(C4H7N1O2)]\NImag=1\\0.47656480,-0.32524514,0.43369560,0.09746199,0.
 15738574,0.71653182,-0.24834755,0.13654594,-0.05705833,0.25466353,0.12
 629397,-0.12252619,0.02897823,-0.14730778,0.13296858,-0.06916070,0.032
 95450,-0.07628101,0.05581652,-0.02481679,0.06665013,-0.08740321,0.0309
 8906,-0.10681442,-0.00043145,0.00093317,-0.01780757,0.08817724,0.02855
 925,-0.04732456,0.03733567,0.00430809,0.00441082,0.01093882,-0.0166262
 9,0.05016428,-0.10493139,0.01763972,-0.30108357,0.00071476,-0.00204285
 ,0.00308228,0.10910642,-0.01838374,0.31956913,-0.08972025,0.08703818,0
 .04278000,-0.00498283,0.03003086,0.02726213,0.01104638,-0.00207327,-0.
 00637820,0.33163332,0.08614044,-0.23902685,-0.21969235,0.00161497,-0.0
 1992818,-0.01472728,0.00127931,0.00136231,-0.00807189,-0.15685227,0.37
 309143,0.05067056,-0.18554942,-0.33591769,0.00239726,0.00595553,0.0052
 0017,-0.00030609,-0.04277488,-0.02223058,-0.00132039,0.23131944,0.4043
 7733,-0.06517260,0.03067833,0.01491302,0.00343117,-0.00287620,-0.00029
 324,0.00165196,-0.00466468,-0.00501946,-0.21125384,0.11139386,-0.02950
 458,0.26725718,0.03774297,-0.06433040,-0.01464109,0.00468754,0.0050754
 7,-0.00477897,-0.00148072,0.00147016,0.00376612,0.06077457,-0.06291079
 ,0.01635202,-0.13426083,0.11614764,0.02585003,-0.01979475,0.01896104,-
 0.00158942,-0.00736502,0.00129386,0.00331486,0.00388761,0.00287877,-0.
 05776553,0.02186603,-0.06483451,0.02429344,0.00025245,0.04938027,0.041
 55250,0.05675399,0.00806167,-0.00432115,-0.00682544,0.00388020,-0.0136
 0953,-0.01082886,0.00727586,-0.01724404,-0.04722316,-0.02884793,0.0179
 7487,0.02777532,0.00396300,0.68845458,0.01127392,-0.00506358,-0.001430
 98,0.00069710,0.00198590,0.00042723,-0.00744720,-0.00570329,0.00384630
 ,-0.01053444,-0.01486841,-0.00337335,-0.00200329,-0.02999808,-0.000891
 17,-0.47622799,0.42953245,-0.01267932,-0.01134164,-0.02402675,-0.00040
 855,-0.00074611,0.00019792,0.01160613,0.00929363,-0.00242493,-0.000214
 02,0.00166414,0.01283371,-0.00453006,-0.00918672,0.00439120,-0.1973985
 9,0.14862876,0.09940644,-0.02779145,-0.01524989,0.00112857,-0.00011443
 ,-0.00046787,0.00023562,0.00065108,0.00137531,-0.00085816,-0.01389714,
 0.00185724,0.00752755,-0.00677904,0.01055771,-0.00056036,-0.71166363,0
 .48560351,0.19910480,1.02499662,0.04235338,0.05404037,0.01447491,-0.00
 074540,-0.00247740,0.00018941,-0.00885746,-0.00517348,0.00358948,-0.00
 639417,-0.04208842,-0.02574391,0.01079975,0.04244420,-0.00005699,0.428
 89058,-0.38254032,-0.13027103,-0.55260269,0.42094207,0.01297262,0.0094
 7034,-0.00167882,-0.00008234,-0.00021684,0.00002140,0.00144694,0.00008
 013,0.00028855,-0.00610681,-0.01311047,0.00117901,0.00010845,0.0073925
 7,-0.01254720,0.19615668,-0.14621645,-0.10592052,-0.25795697,0.1572066
 1,0.21046250,-0.00117621,-0.00204972,0.00007243,0.00005744,0.00024897,
 0.00001779,0.00012314,-0.00001060,0.00005666,-0.00165291,0.00205892,0.
 00033254,-0.00470831,-0.00484044,0.00228773,0.00120513,-0.00132353,0.0
 0371247,-0.21784847,0.06521230,0.04295274,0.50080773,-0.00481124,-0.00
 737940,-0.00236531,0.00014272,0.00043033,-0.00013238,0.00085310,0.0005
 7223,-0.00018049,-0.00250462,0.00399021,0.00284389,-0.00668710,-0.0097
 7185,0.00208350,0.02525923,0.00556796,-0.00691653,0.04893211,-0.074103
 30,-0.01326828,0.03830530,0.54492783,0.00073949,-0.00028898,0.00384568
 ,0.00024031,0.00024729,-0.00016426,-0.00074436,-0.00049810,-0.00011135
 ,0.00055112,0.00037650,-0.00085458,0.00123713,0.00106645,-0.00120967,0
 .00604917,-0.00132377,0.01562303,0.04395473,-0.01804129,-0.08585087,-0
 .01328823,0.04188914,0.52198424,0.00124300,0.00146148,-0.00003883,-0.0
 0004529,-0.00011491,0.00004837,-0.00006630,-0.00005039,0.00003862,-0.0
 0110412,-0.00048543,-0.00071457,0.00071686,-0.00019770,-0.00003229,-0.
 00509153,-0.00047460,-0.00286226,-0.00083982,0.01945899,0.03231925,-0.
 04814901,-0.01323582,-0.01869089,0.05529492,-0.00069075,-0.00079949,0.
 00050414,0.00003291,0.00003950,-0.00004813,0.00002985,0.00001085,-0.00
 007148,0.00061510,0.00053075,0.00002950,-0.00094555,-0.00046052,0.0006
 2636,0.00116158,0.00117385,-0.00009770,0.00187963,-0.00829078,-0.00881
 909,-0.01232696,-0.12007132,-0.12359031,0.00832433,0.13051759,-0.00045
 722,-0.00029481,-0.00014201,0.00000258,0.00005802,0.00002597,0.0000118
 0,0.00000086,-0.00000274,0.00000338,0.00012442,0.00033267,-0.00059751,
 0.00003847,0.00051948,-0.00079134,0.00084142,0.00089006,0.00441703,-0.
 00637132,-0.00904680,-0.01779028,-0.12132905,-0.24125136,0.01980135,0.
 13079634,0.26303816,-0.00108047,-0.00195130,-0.00090446,0.00003097,0.0
 0011020,0.00000038,0.00014136,0.00012226,-0.00003848,-0.00172195,0.001
 00453,0.00088394,-0.00072846,-0.00182831,0.00063943,0.00402307,0.00172
 660,-0.00082060,-0.02521556,-0.02183364,0.00653414,-0.13049517,-0.1197
 0147,0.02591743,-0.00084110,-0.00069560,-0.00039889,0.14639723,-0.0009
 9135,-0.00049771,0.00016096,-0.00001172,-0.00002027,0.00000216,0.00010
 775,0.00005144,-0.00005468,0.00089775,0.00007651,0.00044267,-0.0004977
 8,0.00141520,-0.00022509,0.00109128,-0.00134732,-0.00035891,0.00563723
 ,0.00929260,-0.00191775,-0.11892604,-0.21901231,0.03302237,-0.00883994
 ,-0.01279190,0.00371109,0.12849018,0.23726620,0.00001638,0.00031446,-0
 .00008703,-0.00001283,-0.00002071,0.00002758,0.00003855,0.00003158,0.0
 0003266,0.00034442,-0.00028450,0.00003771,-0.00032292,0.00028555,0.000
 70355,-0.00096084,-0.00053499,0.00086191,0.00772569,0.00649973,-0.0040
 3311,0.02523232,0.03333386,-0.05480922,-0.01599490,-0.02078270,0.00642
 557,-0.02741676,-0.04014397,0.05707171,0.00085401,0.00067608,0.0005340
 4,0.00000881,-0.00005811,0.00000211,-0.00006579,-0.00003769,0.00000029
 ,-0.00024387,-0.00072684,-0.00094248,-0.00050852,0.00141090,-0.0000308
 9,-0.00038948,-0.00118173,0.00356274,-0.02444957,0.02261183,-0.0246071
 5,-0.09197391,0.02406757,-0.03477640,-0.00094153,0.00172275,-0.0027381
 2,0.00973477,-0.00961098,0.01297828,0.56888840,0.00017030,0.00032460,-
 0.00025965,0.00003496,-0.00002414,-0.00002091,0.00003542,0.00011942,-0
 .00001622,0.00031192,-0.00081307,0.00076391,-0.00062528,-0.00029888,-0
 .00025974,-0.00145581,0.00088854,0.00023566,0.01447643,-0.01018262,0.0
 0550686,0.02204574,-0.11307545,0.04867098,-0.00750262,0.01060539,-0.01
 033746,0.01322063,-0.01475522,0.02017332,0.03066394,0.54715528,-0.0014
 3565,-0.00130795,-0.00038224,-0.00001957,0.00003139,-0.00003699,0.0003
 7396,0.00021343,-0.00000035,0.00075057,0.00105867,0.00050299,0.0002757
 5,0.00002855,0.00019488,0.00522807,-0.00041905,-0.00366576,-0.00532013
 ,-0.00409023,0.01104639,-0.03053126,0.04680304,-0.13785193,-0.01280858
 ,0.01907236,-0.02067008,-0.00281322,0.00315222,-0.00479704,-0.03516509
 ,0.04514357,0.52607942,0.00041279,0.00037871,0.00009596,0.00004201,0.0
 0000850,-0.00004162,-0.00012199,-0.00002432,0.00004592,-0.00030976,-0.
 00007992,-0.00013837,-0.00191924,-0.00069743,-0.00049824,-0.00053096,-
 0.00041248,0.00003149,0.00176155,0.00129433,0.00003775,0.00808872,0.01
 373928,-0.00280163,0.00039705,-0.00049595,0.00061751,-0.00104861,0.002
 39721,-0.00249076,-0.13826608,-0.12992760,0.02634314,0.14731284,-0.000
 26487,-0.00050964,-0.00007817,0.00000825,0.00002900,-0.00002502,0.0001
 2137,0.00000740,-0.00001052,-0.00085218,0.00021154,-0.00032029,-0.0001
 7746,0.00063854,-0.00016081,0.00073628,0.00027539,-0.00012449,-0.00192
 471,-0.00079444,0.00009922,-0.00888865,-0.01575792,0.00377079,0.000032
 88,0.00079293,-0.00027889,0.00208968,-0.00080522,0.00250040,-0.1260914
 6,-0.22850311,0.03470711,0.13724855,0.24617721,0.00058101,0.00036063,0
 .00033761,-0.00000401,-0.00005102,-0.00005573,-0.00001626,-0.00005781,
 0.00001134,0.00021519,-0.00021905,-0.00059712,-0.00057153,-0.00052972,
 0.00002548,-0.00063941,-0.00013313,-0.00001543,0.00125033,0.00013926,0
 .00056363,0.01345181,0.02054651,-0.00520934,0.00083511,-0.00022427,0.0
 0059751,-0.00272970,0.00279710,-0.00288032,0.02422622,0.03303408,-0.05
 537483,-0.02491852,-0.04114120,0.05907070,-0.00026720,-0.00022107,-0.0
 0023634,0.00001061,0.00002751,0.00003029,-0.00006366,-0.00001333,-0.00
 000294,-0.00010543,0.00017562,0.00022930,0.00005110,0.00013509,0.00019
 661,0.00001585,0.00036025,0.00049911,0.00111553,-0.00145710,-0.0014553
 0,-0.00301865,-0.00702920,-0.01249213,-0.00058000,0.00185499,-0.002052
 22,0.00026661,0.00005708,0.00081392,-0.05064228,-0.01225944,-0.0190357
 5,-0.00123149,-0.00848041,-0.01672856,0.05008998,0.00002640,0.00007987
 ,-0.00014537,0.00000726,0.00002373,0.00003109,-0.00006703,-0.00002635,
 0.00001054,-0.00024078,0.00007856,0.00004688,0.00007817,0.00006395,0.0
 0009263,-0.00020069,-0.00018376,-0.00008899,-0.00082255,0.00131529,0.0
 0013760,0.00259602,0.01048458,0.01993651,0.00218301,-0.00207501,0.0033
 6128,-0.00054254,0.00103724,-0.00056398,-0.01289288,-0.12159921,-0.120
 93691,0.00017300,-0.01212902,-0.02273251,0.01142399,0.12816073,-0.0000
 2651,-0.00001194,-0.00013834,-0.00000231,-0.00000343,0.00001295,-0.000
 04992,-0.00000506,-0.00001619,0.00001065,-0.00008417,0.00005451,-0.000
 20331,0.00005493,0.00012764,-0.00057104,0.00043426,0.00041643,0.001218
 21,-0.00092867,-0.00007298,-0.00252325,-0.01112444,-0.02002015,-0.0020
 3559,0.00347607,-0.00187837,0.00057751,-0.00007949,0.00045232,-0.02001
 698,-0.11793690,-0.24213950,0.00033416,0.00307836,0.00602795,0.0243909
 8,0.12722667,0.26441601,0.00033185,0.00019535,0.00000470,-0.00000185,-
 0.00000287,0.00000971,-0.00002923,-0.00003549,-0.00000992,-0.00044355,
 -0.00015729,-0.00026673,-0.00001314,0.00022131,-0.00006837,-0.00037569
 ,-0.00005612,0.00039668,0.00007435,0.00126929,-0.00232000,-0.01125952,
 0.00267011,0.00410427,0.00000687,-0.00046633,-0.00002808,0.00053731,0.
 00019936,0.00004943,-0.27200496,0.07081142,0.07415775,-0.01458684,0.00
 644275,0.00504832,0.00435902,-0.00172138,-0.00110260,0.29340536,-0.000
 55729,-0.00068263,-0.00022675,-0.00001484,0.00001286,0.00000626,0.0001
 2967,0.00005877,-0.00002029,-0.00021664,0.00029442,0.00000802,-0.00021
 195,0.00051535,-0.00005500,0.00109369,0.00028067,-0.00069006,0.0007485
 4,-0.00238378,0.00365553,0.01789869,-0.00680157,-0.00523756,-0.0005592
 8,0.00081816,-0.00032037,-0.00021122,0.00009077,-0.00080806,0.06944662
 ,-0.06984153,-0.02345620,-0.02360189,0.01036734,0.00821113,0.01542601,
 -0.00523061,-0.00409620,-0.07937011,0.07250177,0.00039871,0.00046409,0
 .00006131,0.00000592,-0.00000770,0.00002572,-0.00016004,-0.00006213,0.
 00000697,-0.00013253,-0.00021947,-0.00008363,0.00021482,-0.00010062,0.
 00011521,-0.00140551,0.00014491,0.00143269,-0.00186690,0.00340404,-0.0
 0441118,-0.02398347,0.00781654,0.00587978,0.00013521,-0.00087110,0.001
 16193,0.00056928,-0.00050867,0.00099372,0.07697343,-0.02469750,-0.0729
 0495,0.00338321,-0.00201649,-0.00250146,0.02584302,-0.00637544,-0.0072
 4226,-0.07997516,0.02302954,0.07746615\\0.00009649,0.00005883,-0.00002
 875,0.00000212,0.00000131,0.00000746,-0.00000386,0.00000159,0.00000224
 ,-0.00002429,0.00001871,-0.00001068,-0.00000356,-0.00007710,0.00001219
 ,-0.00007733,-0.00003688,0.00002164,0.00000937,0.00003424,0.00000437,-
 0.00001155,-0.00001432,-0.00001379,-0.00000029,0.00000052,0.00000434,0
 .00000248,0.00000329,0.00000689,0.00000434,-0.00000399,0.00001316,0.00
 000883,0.00001251,-0.00001465,0.00000029,-0.00000173,-0.00000626,-0.00
 000305,0.00000302,0.00000185\\\@


 ABALONE: AN EXPRESSION OF DISBELIEF.
 Job cpu time:       0 days 21 hours  8 minutes 39.0 seconds.
 Elapsed time:       0 days  1 hours 21 minutes 19.1 seconds.
 File lengths (MBytes):  RWF=    415 Int=      0 D2E=      0 Chk=     21 Scr=      1
 Normal termination of Gaussian 16 at Thu Nov 18 19:25:33 2021.
