# Supplementary material for: An Experimental and Master Equation Investigation of Kinetics of the CH2OO + RCN Reactions (R = H, CH3, C2H5) and Their Atmospheric Relevance
Source: J Phys Chem A. 2023 Jan 5;127(2):477–88. doi: 10.1021/acs.jpca.2c07073 (PMC9869398; doi:10.1021/acs.jpca.2c07073)
Supplement: Supplementary file 2 — jp2c07073_si_002.zip [file jp2c07073_si_002.zip › wb97XD/HinderedRotor/TSCO2-Rotor.log]

 Entering Gaussian System, Link 0=/appl/soft/chem/gaussian/G16RevC.01_new/g16/g16
 Initial command:
 /appl/soft/chem/gaussian/G16RevC.01_new/g16/l1.exe "/scratch/kurten/scratch_lauri/Cyan/AmideDissoc/13114597.GAUSS_SCRDIR/Gau-136591.inp" -scrdir="/scratch/kurten/scratch_lauri/Cyan/AmideDissoc/13114597.GAUSS_SCRDIR/"
 Entering Link 1 = /appl/soft/chem/gaussian/G16RevC.01_new/g16/l1.exe PID=    136596.
  
 Copyright (c) 1988-2019, Gaussian, Inc.  All Rights Reserved.
  
 This is part of the Gaussian(R) 16 program.  It is based on
 the Gaussian(R) 09 system (copyright 2009, Gaussian, Inc.),
 the Gaussian(R) 03 system (copyright 2003, Gaussian, Inc.),
 the Gaussian(R) 98 system (copyright 1998, Gaussian, Inc.),
 the Gaussian(R) 94 system (copyright 1995, Gaussian, Inc.),
 the Gaussian 92(TM) system (copyright 1992, Gaussian, Inc.),
 the Gaussian 90(TM) system (copyright 1990, Gaussian, Inc.),
 the Gaussian 88(TM) system (copyright 1988, Gaussian, Inc.),
 the Gaussian 86(TM) system (copyright 1986, Carnegie Mellon
 University), and the Gaussian 82(TM) system (copyright 1983,
 Carnegie Mellon University). Gaussian is a federally registered
 trademark of Gaussian, Inc.
  
 This software contains proprietary and confidential information,
 including trade secrets, belonging to Gaussian, Inc.
  
 This software is provided under written license and may be
 used, copied, transmitted, or stored only in accord with that
 written license.
  
 The following legend is applicable only to US Government
 contracts under FAR:
  
                    RESTRICTED RIGHTS LEGEND
  
 Use, reproduction and disclosure by the US Government is
 subject to restrictions as set forth in subparagraphs (a)
 and (c) of the Commercial Computer Software - Restricted
 Rights clause in FAR 52.227-19.
  
 Gaussian, Inc.
 340 Quinnipiac St., Bldg. 40, Wallingford CT 06492
  
  
 ---------------------------------------------------------------
 Warning -- This program may not be used in any manner that
 competes with the business of Gaussian, Inc. or will provide
 assistance to any competitor of Gaussian, Inc.  The licensee
 of this program is prohibited from giving any competitor of
 Gaussian, Inc. access to this program.  By using this program,
 the user acknowledges that Gaussian, Inc. is engaged in the
 business of creating and licensing software in the field of
 computational chemistry and represents and warrants to the
 licensee that it is not a competitor of Gaussian, Inc. and that
 it will not use this program in any manner prohibited above.
 ---------------------------------------------------------------
  

 Cite this work as:
 Gaussian 16, Revision C.01,
 M. J. Frisch, G. W. Trucks, H. B. Schlegel, G. E. Scuseria, 
 M. A. Robb, J. R. Cheeseman, G. Scalmani, V. Barone, 
 G. A. Petersson, H. Nakatsuji, X. Li, M. Caricato, A. V. Marenich, 
 J. Bloino, B. G. Janesko, R. Gomperts, B. Mennucci, H. P. Hratchian, 
 J. V. Ortiz, A. F. Izmaylov, J. L. Sonnenberg, D. Williams-Young, 
 F. Ding, F. Lipparini, F. Egidi, J. Goings, B. Peng, A. Petrone, 
 T. Henderson, D. Ranasinghe, V. G. Zakrzewski, J. Gao, N. Rega, 
 G. Zheng, W. Liang, M. Hada, M. Ehara, K. Toyota, R. Fukuda, 
 J. Hasegawa, M. Ishida, T. Nakajima, Y. Honda, O. Kitao, H. Nakai, 
 T. Vreven, K. Throssell, J. A. Montgomery, Jr., J. E. Peralta, 
 F. Ogliaro, M. J. Bearpark, J. J. Heyd, E. N. Brothers, K. N. Kudin, 
 V. N. Staroverov, T. A. Keith, R. Kobayashi, J. Normand, 
 K. Raghavachari, A. P. Rendell, J. C. Burant, S. S. Iyengar, 
 J. Tomasi, M. Cossi, J. M. Millam, M. Klene, C. Adamo, R. Cammi, 
 J. W. Ochterski, R. L. Martin, K. Morokuma, O. Farkas, 
 J. B. Foresman, and D. J. Fox, Gaussian, Inc., Wallingford CT, 2019.
 
 ******************************************
 Gaussian 16:  ES64L-G16RevC.01  3-Jul-2019
                 5-Sep-2022 
 ******************************************
 %mem=12GB
 %NprocShared=16
 Will use up to   16 processors via shared memory.
 %chk=TSCO-Rotor
 ----------------------------------------------------------------------
 # WB97XD aug-cc-pVTZ Freq=(HinderedRotor,ReadHinderedRotor) MaxDisk=32
 GB
 ----------------------------------------------------------------------
 1/10=4,18=20,30=1,38=1/1,3;
 2/12=2,17=6,18=5,40=1/2;
 3/5=16,6=1,7=10,11=2,25=1,30=1,71=2,74=-58,140=1/1,2,3;
 4//1;
 5/5=2,38=5,98=1/2;
 8/6=4,10=90,11=11/1;
 11/6=1,8=1,9=11,15=111,16=1/1,2,10;
 10/6=1/2;
 6/7=2,8=2,9=2,10=2,28=1/1;
 7/8=5001,10=1,25=1/1,2,3,16;
 1/10=4,18=20,30=1/3;
 99//99;
 ----------
 TSCO-Rotor
 ----------
 Symbolic Z-matrix:
 Charge =  0 Multiplicity = 1
 O                    -0.64791   1.29008   0.00005 
 O                     2.61406  -0.25309  -0.00008 
 C                     1.582     0.27548  -0.00004 
 N                     0.16301  -0.76976  -0.00002 
 C                    -0.87164   0.02887   0.00003 
 H                     0.54121   1.23498   0.00002 
 H                     0.02234  -1.76814  -0.00004 
 C                    -2.29119  -0.43541   0.00005 
 H                    -2.79359  -0.03376  -0.8789 
 H                    -2.79355  -0.0338    0.87903 
 H                    -2.36168  -1.52048   0.00002 
 
 Add virtual bond connecting atoms H6         and O1         Dist= 2.25D+00.
 Add virtual bond connecting atoms H6         and C3         Dist= 2.68D+00.

 GradGradGradGradGradGradGradGradGradGradGradGradGradGradGradGradGradGrad
 Berny optimization.
 Initialization pass.
                           ----------------------------
                           !    Initial Parameters    !
                           ! (Angstroms and Degrees)  !
 --------------------------                            --------------------------
 ! Name  Definition              Value          Derivative Info.                !
 --------------------------------------------------------------------------------
 ! R1    R(1,5)                  1.2809         calculate D2E/DX2 analytically  !
 ! R2    R(1,6)                  1.1904         calculate D2E/DX2 analytically  !
 ! R3    R(2,3)                  1.1595         calculate D2E/DX2 analytically  !
 ! R4    R(3,6)                  1.4156         calculate D2E/DX2 analytically  !
 ! R5    R(4,5)                  1.307          calculate D2E/DX2 analytically  !
 ! R6    R(4,7)                  1.0082         calculate D2E/DX2 analytically  !
 ! R7    R(5,8)                  1.4935         calculate D2E/DX2 analytically  !
 ! R8    R(8,9)                  1.0892         calculate D2E/DX2 analytically  !
 ! R9    R(8,10)                 1.0892         calculate D2E/DX2 analytically  !
 ! R10   R(8,11)                 1.0874         calculate D2E/DX2 analytically  !
 ! A1    A(5,1,6)               97.4062         calculate D2E/DX2 analytically  !
 ! A2    A(2,3,6)              164.4464         calculate D2E/DX2 analytically  !
 ! A3    A(5,4,7)              119.6439         calculate D2E/DX2 analytically  !
 ! A4    A(1,5,4)              117.6048         calculate D2E/DX2 analytically  !
 ! A5    A(1,5,8)              118.1702         calculate D2E/DX2 analytically  !
 ! A6    A(4,5,8)              124.2251         calculate D2E/DX2 analytically  !
 ! A7    A(1,6,3)              139.9802         calculate D2E/DX2 analytically  !
 ! A8    A(5,8,9)              108.8912         calculate D2E/DX2 analytically  !
 ! A9    A(5,8,10)             108.8913         calculate D2E/DX2 analytically  !
 ! A10   A(5,8,11)             111.8278         calculate D2E/DX2 analytically  !
 ! A11   A(9,8,10)             107.6098         calculate D2E/DX2 analytically  !
 ! A12   A(9,8,11)             109.7592         calculate D2E/DX2 analytically  !
 ! A13   A(10,8,11)            109.76           calculate D2E/DX2 analytically  !
 ! D1    D(6,1,5,4)             -0.0004         calculate D2E/DX2 analytically  !
 ! D2    D(6,1,5,8)           -179.9998         calculate D2E/DX2 analytically  !
 ! D3    D(5,1,6,3)              0.001          calculate D2E/DX2 analytically  !
 ! D4    D(2,3,6,1)           -179.9993         calculate D2E/DX2 analytically  !
 ! D5    D(7,4,5,1)           -179.9998         calculate D2E/DX2 analytically  !
 ! D6    D(7,4,5,8)             -0.0005         calculate D2E/DX2 analytically  !
 ! D7    D(1,5,8,9)             58.5345         calculate D2E/DX2 analytically  !
 ! D8    D(1,5,8,10)           -58.5347         calculate D2E/DX2 analytically  !
 ! D9    D(1,5,8,11)           179.9994         calculate D2E/DX2 analytically  !
 ! D10   D(4,5,8,9)           -121.4648         calculate D2E/DX2 analytically  !
 ! D11   D(4,5,8,10)           121.466          calculate D2E/DX2 analytically  !
 ! D12   D(4,5,8,11)             0.0001         calculate D2E/DX2 analytically  !
 --------------------------------------------------------------------------------
 Trust Radius=3.00D-01 FncErr=1.00D-07 GrdErr=1.00D-07 EigMax=2.50D+02 EigMin=1.00D-04
 Number of steps in this run=      2 maximum allowed number of steps=      2.
 GradGradGradGradGradGradGradGradGradGradGradGradGradGradGradGradGradGrad

                          Input orientation:                          
 ---------------------------------------------------------------------
 Center     Atomic      Atomic             Coordinates (Angstroms)
 Number     Number       Type             X           Y           Z
 ---------------------------------------------------------------------
      1          8           0       -0.647910    1.290080    0.000050
      2          8           0        2.614060   -0.253090   -0.000080
      3          6           0        1.582000    0.275480   -0.000040
      4          7           0        0.163010   -0.769760   -0.000020
      5          6           0       -0.871640    0.028870    0.000030
      6          1           0        0.541210    1.234980    0.000020
      7          1           0        0.022340   -1.768140   -0.000040
      8          6           0       -2.291190   -0.435410    0.000050
      9          1           0       -2.793590   -0.033760   -0.878900
     10          1           0       -2.793550   -0.033800    0.879030
     11          1           0       -2.361680   -1.520480    0.000020
 ---------------------------------------------------------------------
                    Distance matrix (angstroms):
                    1          2          3          4          5
     1  O    0.000000
     2  O    3.608576   0.000000
     3  C    2.449880   1.159540   0.000000
     4  N    2.213715   2.504914   1.762402   0.000000
     5  C    1.280900   3.497085   2.466002   1.307024   0.000000
     6  H    1.190396   2.551678   1.415586   2.040102   1.857645
     7  H    3.130806   3.002064   2.570782   1.008241   2.007099
     8  C    2.382789   4.908637   3.937888   2.476871   1.493545
     9  H    2.670028   5.482984   4.473680   3.171058   2.114316
    10  H    2.670025   5.482989   4.473685   3.171059   2.114310
    11  H    3.291847   5.134614   4.333369   2.633940   2.149582
                    6          7          8          9         10
     6  H    0.000000
     7  H    3.047615   0.000000
     8  C    3.288266   2.669942   0.000000
     9  H    3.674655   3.421978   1.089166   0.000000
    10  H    3.674654   3.421978   1.089157   1.757930   0.000000
    11  H    4.002416   2.396849   1.087357   1.780276   1.780277
                   11
    11  H    0.000000
 Stoichiometry    C3H5NO2
 Framework group  C1[X(C3H5NO2)]
 Deg. of freedom    27
 Full point group                 C1      NOp   1
 Largest Abelian subgroup         C1      NOp   1
 Largest concise Abelian subgroup C1      NOp   1
                         Standard orientation:                         
 ---------------------------------------------------------------------
 Center     Atomic      Atomic             Coordinates (Angstroms)
 Number     Number       Type             X           Y           Z
 ---------------------------------------------------------------------
      1          8           0       -0.647909    1.290080    0.000050
      2          8           0        2.614059   -0.253093   -0.000080
      3          6           0        1.582000    0.275478   -0.000040
      4          7           0        0.163009   -0.769761   -0.000020
      5          6           0       -0.871640    0.028870    0.000030
      6          1           0        0.541211    1.234979    0.000020
      7          1           0        0.022338   -1.768141   -0.000040
      8          6           0       -2.291191   -0.435409    0.000050
      9          1           0       -2.793590   -0.033759   -0.878900
     10          1           0       -2.793550   -0.033799    0.879030
     11          1           0       -2.361682   -1.520479    0.000020
 ---------------------------------------------------------------------
 Rotational constants (GHZ):          10.6265539           2.0950544           1.7691107
 Standard basis: Aug-CC-pVTZ (5D, 7F)
 There are   455 symmetry adapted cartesian basis functions of A   symmetry.
 There are   391 symmetry adapted basis functions of A   symmetry.
   391 basis functions,   567 primitive gaussians,   455 cartesian basis functions
    23 alpha electrons       23 beta electrons
       nuclear repulsion energy       224.0727302430 Hartrees.
 NAtoms=   11 NActive=   11 NUniq=   11 SFac= 1.00D+00 NAtFMM=   60 NAOKFM=F Big=F
 Integral buffers will be    131072 words long.
 Raffenetti 2 integral format.
 Two-electron integral symmetry is turned on.
 Nuclear repulsion after empirical dispersion term =      224.0693373494 Hartrees.
 One-electron integrals computed using PRISM.
 NBasis=   391 RedAO= T EigKep=  9.33D-06  NBF=   391
 NBsUse=   391 1.00D-06 EigRej= -1.00D+00 NBFU=   391
 ExpMin= 2.53D-02 ExpMax= 1.53D+04 ExpMxC= 5.22D+02 IAcc=3 IRadAn=         5 AccDes= 0.00D+00
 Harris functional with IExCor= 4639 and IRadAn=       5 diagonalized for initial guess.
 HarFok:  IExCor= 4639 AccDes= 0.00D+00 IRadAn=         5 IDoV= 1 UseB2=F ITyADJ=14
 ICtDFT=  3500011 ScaDFX=  1.000000  1.000000  1.000000  1.000000
 FoFCou: FMM=F IPFlag=           0 FMFlag=      100000 FMFlg1=           0
         NFxFlg=           0 DoJE=T BraDBF=F KetDBF=T FulRan=T
         wScrn=  0.000000 ICntrl=       500 IOpCl=  0 I1Cent=   200000004 NGrid=           0
         NMat0=    1 NMatS0=      1 NMatT0=    0 NMatD0=    1 NMtDS0=    0 NMtDT0=    0
 Petite list used in FoFCou.
 Requested convergence on RMS density matrix=1.00D-08 within 128 cycles.
 Requested convergence on MAX density matrix=1.00D-06.
 Requested convergence on             energy=1.00D-06.
 No special actions if energy rises.
 SCF Done:  E(RwB97XD) =  -322.494322694     A.U. after   14 cycles
            NFock= 14  Conv=0.35D-08     -V/T= 2.0057
 DoSCS=F DFT=T ScalE2(SS,OS)=  1.000000  1.000000
 Range of M.O.s used for correlation:     1   391
 NBasis=   391 NAE=    23 NBE=    23 NFC=     0 NFV=     0
 NROrb=    391 NOA=    23 NOB=    23 NVA=   368 NVB=   368

 **** Warning!!: The largest alpha MO coefficient is  0.66376044D+02

 Symmetrizing basis deriv contribution to polar:
 IMax=3 JMax=2 DiffMx= 0.00D+00
 G2DrvN: will do    12 centers at a time, making    1 passes.
 Calling FoFCou, ICntrl=  3107 FMM=F I1Cent=   0 AccDes= 0.00D+00.
 End of G2Drv F.D. properties file   721 does not exist.
 End of G2Drv F.D. properties file   722 does not exist.
 End of G2Drv F.D. properties file   788 does not exist.
          IDoAtm=11111111111
          Differentiating once with respect to electric field.
                with respect to dipole field.
          Differentiating once with respect to nuclear coordinates.
 CalDSu exits because no D1Ps are significant.
          There are    36 degrees of freedom in the 1st order CPHF.  IDoFFX=6 NUNeed=     3.
     33 vectors produced by pass  0 Test12= 2.35D-14 2.78D-09 XBig12= 3.02D+01 1.94D+00.
 AX will form    33 AO Fock derivatives at one time.
     33 vectors produced by pass  1 Test12= 2.35D-14 2.78D-09 XBig12= 4.17D+00 4.63D-01.
     33 vectors produced by pass  2 Test12= 2.35D-14 2.78D-09 XBig12= 1.53D-01 5.05D-02.
     33 vectors produced by pass  3 Test12= 2.35D-14 2.78D-09 XBig12= 2.05D-03 8.40D-03.
     33 vectors produced by pass  4 Test12= 2.35D-14 2.78D-09 XBig12= 2.44D-05 8.96D-04.
     33 vectors produced by pass  5 Test12= 2.35D-14 2.78D-09 XBig12= 1.99D-07 6.80D-05.
     33 vectors produced by pass  6 Test12= 2.35D-14 2.78D-09 XBig12= 1.55D-09 4.44D-06.
     18 vectors produced by pass  7 Test12= 2.35D-14 2.78D-09 XBig12= 1.12D-11 4.97D-07.
      3 vectors produced by pass  8 Test12= 2.35D-14 2.78D-09 XBig12= 7.96D-14 3.41D-08.
      1 vectors produced by pass  9 Test12= 2.35D-14 2.78D-09 XBig12= 4.78D-16 2.86D-09.
 InvSVY:  IOpt=1 It=  1 EMax= 2.66D-15
 Solved reduced A of dimension   253 with    36 vectors.
 Isotropic polarizability for W=    0.000000       55.58 Bohr**3.
 End of Minotr F.D. properties file   721 does not exist.
 End of Minotr F.D. properties file   722 does not exist.
 End of Minotr F.D. properties file   788 does not exist.

 **********************************************************************

            Population analysis using the SCF Density.

 **********************************************************************

 Orbital symmetries:
       Occupied  (A) (A) (A) (A) (A) (A) (A) (A) (A) (A) (A) (A)
                 (A) (A) (A) (A) (A) (A) (A) (A) (A) (A) (A)
       Virtual   (A) (A) (A) (A) (A) (A) (A) (A) (A) (A) (A) (A)
                 (A) (A) (A) (A) (A) (A) (A) (A) (A) (A) (A) (A)
                 (A) (A) (A) (A) (A) (A) (A) (A) (A) (A) (A) (A)
                 (A) (A) (A) (A) (A) (A) (A) (A) (A) (A) (A) (A)
                 (A) (A) (A) (A) (A) (A) (A) (A) (A) (A) (A) (A)
                 (A) (A) (A) (A) (A) (A) (A) (A) (A) (A) (A) (A)
                 (A) (A) (A) (A) (A) (A) (A) (A) (A) (A) (A) (A)
                 (A) (A) (A) (A) (A) (A) (A) (A) (A) (A) (A) (A)
                 (A) (A) (A) (A) (A) (A) (A) (A) (A) (A) (A) (A)
                 (A) (A) (A) (A) (A) (A) (A) (A) (A) (A) (A) (A)
                 (A) (A) (A) (A) (A) (A) (A) (A) (A) (A) (A) (A)
                 (A) (A) (A) (A) (A) (A) (A) (A) (A) (A) (A) (A)
                 (A) (A) (A) (A) (A) (A) (A) (A) (A) (A) (A) (A)
                 (A) (A) (A) (A) (A) (A) (A) (A) (A) (A) (A) (A)
                 (A) (A) (A) (A) (A) (A) (A) (A) (A) (A) (A) (A)
                 (A) (A) (A) (A) (A) (A) (A) (A) (A) (A) (A) (A)
                 (A) (A) (A) (A) (A) (A) (A) (A) (A) (A) (A) (A)
                 (A) (A) (A) (A) (A) (A) (A) (A) (A) (A) (A) (A)
                 (A) (A) (A) (A) (A) (A) (A) (A) (A) (A) (A) (A)
                 (A) (A) (A) (A) (A) (A) (A) (A) (A) (A) (A) (A)
                 (A) (A) (A) (A) (A) (A) (A) (A) (A) (A) (A) (A)
                 (A) (A) (A) (A) (A) (A) (A) (A) (A) (A) (A) (A)
                 (A) (A) (A) (A) (A) (A) (A) (A) (A) (A) (A) (A)
                 (A) (A) (A) (A) (A) (A) (A) (A) (A) (A) (A) (A)
                 (A) (A) (A) (A) (A) (A) (A) (A) (A) (A) (A) (A)
                 (A) (A) (A) (A) (A) (A) (A) (A) (A) (A) (A) (A)
                 (A) (A) (A) (A) (A) (A) (A) (A) (A) (A) (A) (A)
                 (A) (A) (A) (A) (A) (A) (A) (A) (A) (A) (A) (A)
                 (A) (A) (A) (A) (A) (A) (A) (A) (A) (A) (A) (A)
                 (A) (A) (A) (A) (A) (A) (A) (A) (A) (A) (A) (A)
                 (A) (A) (A) (A) (A) (A) (A) (A)
 The electronic state is 1-A.
 Alpha  occ. eigenvalues --  -19.28266 -19.26809 -14.45517 -10.42027 -10.38844
 Alpha  occ. eigenvalues --  -10.31250  -1.19779  -1.18450  -1.01230  -0.86869
 Alpha  occ. eigenvalues --   -0.70041  -0.68419  -0.62233  -0.58099  -0.56787
 Alpha  occ. eigenvalues --   -0.52798  -0.52019  -0.51138  -0.50794  -0.47747
 Alpha  occ. eigenvalues --   -0.44320  -0.37613  -0.31437
 Alpha virt. eigenvalues --    0.02361   0.03197   0.04085   0.04781   0.05038
 Alpha virt. eigenvalues --    0.06180   0.08155   0.08626   0.09461   0.10133
 Alpha virt. eigenvalues --    0.10385   0.11824   0.11838   0.11973   0.13028
 Alpha virt. eigenvalues --    0.13715   0.13896   0.14111   0.16091   0.16211
 Alpha virt. eigenvalues --    0.17535   0.19399   0.19434   0.20374   0.21851
 Alpha virt. eigenvalues --    0.22191   0.22875   0.23216   0.24290   0.24423
 Alpha virt. eigenvalues --    0.25632   0.26911   0.28876   0.29378   0.29485
 Alpha virt. eigenvalues --    0.29673   0.30270   0.31377   0.32333   0.33213
 Alpha virt. eigenvalues --    0.33720   0.33842   0.35627   0.36089   0.36825
 Alpha virt. eigenvalues --    0.37239   0.37889   0.38810   0.39843   0.40280
 Alpha virt. eigenvalues --    0.41261   0.41266   0.42809   0.43091   0.43643
 Alpha virt. eigenvalues --    0.44161   0.45778   0.47058   0.47933   0.48466
 Alpha virt. eigenvalues --    0.49581   0.49642   0.50260   0.52368   0.53180
 Alpha virt. eigenvalues --    0.54955   0.55598   0.55675   0.57986   0.59996
 Alpha virt. eigenvalues --    0.60242   0.60444   0.61649   0.63583   0.64125
 Alpha virt. eigenvalues --    0.65969   0.67619   0.68652   0.69373   0.71245
 Alpha virt. eigenvalues --    0.73660   0.73799   0.74235   0.75473   0.75499
 Alpha virt. eigenvalues --    0.76548   0.77182   0.78737   0.80927   0.82029
 Alpha virt. eigenvalues --    0.82221   0.82614   0.83361   0.85284   0.85823
 Alpha virt. eigenvalues --    0.86060   0.88145   0.88165   0.89983   0.91429
 Alpha virt. eigenvalues --    0.92808   0.93664   0.94268   0.95006   0.95803
 Alpha virt. eigenvalues --    0.97000   0.98858   0.99540   0.99958   1.00427
 Alpha virt. eigenvalues --    1.00915   1.04866   1.05335   1.05876   1.06828
 Alpha virt. eigenvalues --    1.07062   1.07800   1.08747   1.09316   1.12480
 Alpha virt. eigenvalues --    1.12593   1.15145   1.16272   1.16991   1.18624
 Alpha virt. eigenvalues --    1.19494   1.20025   1.20307   1.21881   1.24740
 Alpha virt. eigenvalues --    1.25693   1.27558   1.27881   1.29487   1.29911
 Alpha virt. eigenvalues --    1.30017   1.32142   1.34072   1.36219   1.36271
 Alpha virt. eigenvalues --    1.37211   1.39752   1.40411   1.40624   1.42915
 Alpha virt. eigenvalues --    1.43215   1.46088   1.46644   1.47896   1.48246
 Alpha virt. eigenvalues --    1.50403   1.51929   1.52628   1.54322   1.55712
 Alpha virt. eigenvalues --    1.56281   1.56755   1.59376   1.60233   1.62828
 Alpha virt. eigenvalues --    1.62932   1.64753   1.68048   1.68972   1.72691
 Alpha virt. eigenvalues --    1.73611   1.75085   1.75917   1.77007   1.79475
 Alpha virt. eigenvalues --    1.82194   1.82783   1.83805   1.84331   1.85043
 Alpha virt. eigenvalues --    1.89545   1.90303   1.94873   1.95756   1.97310
 Alpha virt. eigenvalues --    2.01230   2.02679   2.04879   2.05947   2.06618
 Alpha virt. eigenvalues --    2.08765   2.10846   2.10992   2.13662   2.14173
 Alpha virt. eigenvalues --    2.17076   2.18544   2.19555   2.23536   2.24383
 Alpha virt. eigenvalues --    2.26711   2.28909   2.32227   2.32385   2.32913
 Alpha virt. eigenvalues --    2.34281   2.37451   2.40241   2.45432   2.45689
 Alpha virt. eigenvalues --    2.48864   2.49712   2.53783   2.57384   2.59111
 Alpha virt. eigenvalues --    2.59542   2.62164   2.66701   2.67096   2.75743
 Alpha virt. eigenvalues --    2.76371   2.76670   2.77169   2.81477   2.82164
 Alpha virt. eigenvalues --    2.85637   2.89568   2.92924   2.95621   2.99338
 Alpha virt. eigenvalues --    2.99561   3.02958   3.10486   3.12989   3.14697
 Alpha virt. eigenvalues --    3.20030   3.23124   3.24007   3.29247   3.32242
 Alpha virt. eigenvalues --    3.32900   3.35863   3.36493   3.37509   3.39766
 Alpha virt. eigenvalues --    3.41103   3.43322   3.45044   3.45411   3.49644
 Alpha virt. eigenvalues --    3.50093   3.53302   3.57807   3.58431   3.59810
 Alpha virt. eigenvalues --    3.61342   3.63178   3.65207   3.67407   3.67669
 Alpha virt. eigenvalues --    3.68746   3.71026   3.77006   3.78140   3.82129
 Alpha virt. eigenvalues --    3.83115   3.86174   3.87550   3.90441   3.91002
 Alpha virt. eigenvalues --    3.92098   3.95955   3.96620   3.98016   4.00760
 Alpha virt. eigenvalues --    4.08498   4.10699   4.11274   4.13210   4.14192
 Alpha virt. eigenvalues --    4.15814   4.16927   4.22629   4.26594   4.28550
 Alpha virt. eigenvalues --    4.34771   4.36957   4.41362   4.41454   4.43418
 Alpha virt. eigenvalues --    4.45073   4.49170   4.49429   4.51388   4.54789
 Alpha virt. eigenvalues --    4.57534   4.60728   4.68201   4.70902   4.70996
 Alpha virt. eigenvalues --    4.75853   4.78218   4.81101   4.83366   4.87938
 Alpha virt. eigenvalues --    4.88223   4.90075   4.95373   5.01563   5.05640
 Alpha virt. eigenvalues --    5.06092   5.15850   5.16514   5.18254   5.18601
 Alpha virt. eigenvalues --    5.19592   5.23751   5.24095   5.31345   5.32810
 Alpha virt. eigenvalues --    5.36610   5.37194   5.39746   5.46222   5.52533
 Alpha virt. eigenvalues --    5.54186   5.57044   5.63930   5.77172   5.79053
 Alpha virt. eigenvalues --    5.82961   5.85750   5.89846   5.96313   6.02516
 Alpha virt. eigenvalues --    6.11587   6.21191   6.23075   6.26740   6.32144
 Alpha virt. eigenvalues --    6.38391   6.40815   6.44041   6.52043   6.53420
 Alpha virt. eigenvalues --    6.56317   6.61805   6.64966   6.70802   6.72534
 Alpha virt. eigenvalues --    6.81221   6.87151   6.93174   6.99307   7.01188
 Alpha virt. eigenvalues --    7.07856   7.14178   7.17525   7.25313   7.26929
 Alpha virt. eigenvalues --    7.27203   7.34172   7.41472   7.54353   7.71596
 Alpha virt. eigenvalues --    7.73373   8.12620  14.37001  14.47198  16.07940
 Alpha virt. eigenvalues --   16.39766  17.18266  18.85239
          Condensed to atoms (all electrons):
               1          2          3          4          5          6
     1  O    8.774424   0.004813  -0.190852  -0.079737   0.169927   0.068249
     2  O    0.004813   8.214044   0.306138  -0.062405   0.004563  -0.016477
     3  C   -0.190852   0.306138   6.172097   0.105483  -0.123744  -0.126626
     4  N   -0.079737  -0.062405   0.105483   6.758192   0.289723  -0.093186
     5  C    0.169927   0.004563  -0.123744   0.289723   5.741352   0.057175
     6  H    0.068249  -0.016477  -0.126626  -0.093186   0.057175   0.518974
     7  H   -0.004549   0.010008  -0.012108   0.327433  -0.050996  -0.004184
     8  C   -0.124302   0.011791  -0.098603  -0.054612  -0.572837   0.030587
     9  H    0.020936   0.000084   0.008059   0.004120  -0.027524  -0.010313
    10  H    0.020937   0.000084   0.008060   0.004121  -0.027525  -0.010313
    11  H   -0.008325   0.001492  -0.013138  -0.009376  -0.009106   0.006425
               7          8          9         10         11
     1  O   -0.004549  -0.124302   0.020936   0.020937  -0.008325
     2  O    0.010008   0.011791   0.000084   0.000084   0.001492
     3  C   -0.012108  -0.098603   0.008059   0.008060  -0.013138
     4  N    0.327433  -0.054612   0.004120   0.004121  -0.009376
     5  C   -0.050996  -0.572837  -0.027524  -0.027525  -0.009106
     6  H   -0.004184   0.030587  -0.010313  -0.010313   0.006425
     7  H    0.705521   0.001797   0.001764   0.001764   0.007845
     8  C    0.001797   6.216230   0.375782   0.375785   0.400568
     9  H    0.001764   0.375782   0.378524   0.011834  -0.007683
    10  H    0.001764   0.375785   0.011834   0.378526  -0.007683
    11  H    0.007845   0.400568  -0.007683  -0.007683   0.359833
 Mulliken charges:
               1
     1  O   -0.651520
     2  O   -0.474136
     3  C   -0.034765
     4  N   -0.189756
     5  C    0.548992
     6  H    0.579690
     7  H    0.015706
     8  C   -0.562185
     9  H    0.244417
    10  H    0.244412
    11  H    0.279148
 Sum of Mulliken charges =   0.00000
 Mulliken charges with hydrogens summed into heavy atoms:
               1
     1  O   -0.071831
     2  O   -0.474136
     3  C   -0.034765
     4  N   -0.174051
     5  C    0.548992
     8  C    0.205791
 APT charges:
               1
     1  O   -0.876539
     2  O   -0.705498
     3  C    0.862732
     4  N   -0.938839
     5  C    1.001072
     6  H    0.509481
     7  H    0.144798
     8  C   -0.085737
     9  H    0.034830
    10  H    0.034831
    11  H    0.018868
 Sum of APT charges =   0.00000
 APT charges with hydrogens summed into heavy atoms:
               1
     1  O   -0.367057
     2  O   -0.705498
     3  C    0.862732
     4  N   -0.794040
     5  C    1.001072
     8  C    0.002792
 Electronic spatial extent (au):  <R**2>=            647.4252
 Charge=              0.0000 electrons
 Dipole moment (field-independent basis, Debye):
    X=             -3.3530    Y=             -2.0600    Z=              0.0000  Tot=              3.9352
 Quadrupole moment (field-independent basis, Debye-Ang):
   XX=            -38.2402   YY=            -34.8296   ZZ=            -34.7732
   XY=              3.5709   XZ=              0.0002   YZ=             -0.0001
 Traceless Quadrupole moment (field-independent basis, Debye-Ang):
   XX=             -2.2925   YY=              1.1180   ZZ=              1.1745
   XY=              3.5709   XZ=              0.0002   YZ=             -0.0001
 Octapole moment (field-independent basis, Debye-Ang**2):
  XXX=            -28.2285  YYY=            -10.2998  ZZZ=              0.0000  XYY=              3.7230
  XXY=              1.1184  XXZ=              0.0008  XZZ=              0.4345  YZZ=              1.2210
  YYZ=             -0.0004  XYZ=              0.0001
 Hexadecapole moment (field-independent basis, Debye-Ang**3):
 XXXX=           -664.0867 YYYY=           -135.3550 ZZZZ=            -39.3849 XXXY=              1.8110
 XXXZ=              0.0098 YYYX=              2.9171 YYYZ=             -0.0010 ZZZX=              0.0073
 ZZZY=             -0.0012 XXYY=           -132.0027 XXZZ=           -103.7511 YYZZ=            -33.0401
 XXYZ=             -0.0008 YYXZ=              0.0030 ZZXY=             -2.9397
 N-N= 2.240693373494D+02 E-N=-1.203477047379D+03  KE= 3.206805044871D+02
  Exact polarizability:      76.284      -0.034      52.783      -0.001       0.000      37.680
 Approx polarizability:      73.614      -3.074      61.700      -0.001       0.001      42.988
 Calling FoFJK, ICntrl=    100127 FMM=F ISym2X=0 I1Cent= 0 IOpClX= 0 NMat=1 NMatS=1 NMatT=0.
 Full mass-weighted force constant matrix:
 Low frequencies ----1334.1241   -0.0012   -0.0008   -0.0001    2.5674    8.4533
 Low frequencies ---    9.8314   37.0947   92.5206
 ******    1 imaginary frequencies (negative Signs) ****** 
 Diagonal vibrational polarizability:
      131.3913329       6.7658852      62.9101645

 rotorrotorrotorrotorrotorrotorrotorrotorrotorrotorrotor

           Hindered Internal Rotation Analysis

 rotorrotorrotorrotorrotorrotorrotorrotorrotorrotorrotor

 Internal coordinate list sorted
 Checking for planar centers

 ---------------------------------------------------
  Center           Bonded Atoms           Angle Sum
 ---------------------------------------------------
        5         1         4         8    360.000
 Added             2 out of plane coordinates
 Read user specifications for internal rotation
 Bond   1  -   6 assigned a periodicity of   1
 Bond   1  -   6 assigned a symmetry number of   1
 Bond   1  -   6 assigned a multiplicity of   1
 Bond   3  -   6 assigned a periodicity of   1
 Bond   3  -   6 assigned a symmetry number of   1
 Bond   3  -   6 assigned a multiplicity of   1
 Checking for ring deformation
 Checking reduced barrier height
 Cut-off : V/RT =     33.756
 Bond       1 -       6 frozen.
           Estimated reduced barrier height : V/RT =   112.5873 For a periodicity of :   1
 Number of internal rotation degrees of freedom =             4
 Checking correspondance between vibrational and internal rotation modes
 Frequencies in cm**-1
                             1         2         3         4
       Frequencies ---    45.1562  104.1288  291.7405  645.7651
        -1334.1240         0.0000    0.0000    0.0000    0.0000
           37.0743         0.9153    0.3035    0.1511    0.4450
           92.5021         0.0279    0.9970    0.0430   -0.1189
          217.2509         0.0000   -0.0002   -0.0002    0.0000
          238.6332         0.0445   -0.0301   -0.9781    0.0417
          435.3632         0.0000   -0.0001    0.0000    0.0000
          527.7869         0.0000    0.0000   -0.0001    0.0000
          564.4811        -0.4469    0.0283   -0.0698   -0.7093
          653.0975         0.0000    0.0000    0.0000    0.0000
          680.8866        -0.4644    0.0835    0.1046   -0.8350
          805.0359         0.0000    0.0000    0.0000    0.0000
          983.8066         0.0000    0.0000    0.0000    0.0000
         1031.4508         0.0000    0.0000    0.0000    0.0000
         1072.3263        -0.0498    0.0516   -0.0462   -0.1532
         1156.5543         0.0000    0.0000    0.0000    0.0000
 ----------------------------------------------------------------------------
 Identification of rotating group for bond      1 -      5
 Iteration  1 RMS(Cart)=  0.14202116 RMS(Int)=  0.01586175
 Iteration  2 RMS(Cart)=  0.04806093 RMS(Int)=  0.00055978
 Iteration  3 RMS(Cart)=  0.00104424 RMS(Int)=  0.00000014
 Iteration  4 RMS(Cart)=  0.00000026 RMS(Int)=  0.00000000
 Iteration  1 RMS(Cart)=  0.00000000 RMS(Int)=  0.00000000
 Composition of rotating group : 
       2       3       6
 Geometrical symmetry number =   1
 Identification of rotating group for bond      3 -      6
 Iteration  1 RMS(Cart)=  0.01489605 RMS(Int)=  0.01061300
 Iteration  2 RMS(Cart)=  0.00515302 RMS(Int)=  0.00011359
 Iteration  3 RMS(Cart)=  0.00019691 RMS(Int)=  0.00000006
 Iteration  4 RMS(Cart)=  0.00000006 RMS(Int)=  0.00000000
 Iteration  1 RMS(Cart)=  0.00000000 RMS(Int)=  0.00000000
 Composition of rotating group : 
       2
 Geometrical symmetry number =   1 provided by user
 Identification of rotating group for bond      4 -      5
 Iteration  1 RMS(Cart)=  0.04354795 RMS(Int)=  0.01530310
 Iteration  2 RMS(Cart)=  0.01485487 RMS(Int)=  0.00044205
 Iteration  3 RMS(Cart)=  0.00047600 RMS(Int)=  0.00000028
 Iteration  4 RMS(Cart)=  0.00000038 RMS(Int)=  0.00000000
 Iteration  1 RMS(Cart)=  0.00000000 RMS(Int)=  0.00000000
 Composition of rotating group : 
       7
 Geometrical symmetry number =   1
 Identification of rotating group for bond      5 -      8
 Iteration  1 RMS(Cart)=  0.09239148 RMS(Int)=  0.02585864
 Iteration  2 RMS(Cart)=  0.02969427 RMS(Int)=  0.00056345
 Iteration  3 RMS(Cart)=  0.00059016 RMS(Int)=  0.00000015
 Iteration  4 RMS(Cart)=  0.00000019 RMS(Int)=  0.00000000
 Iteration  1 RMS(Cart)=  0.00000000 RMS(Int)=  0.00000000
 Composition of rotating group : 
       9      10      11
 Geometrical symmetry number =   1
 Checking constant moment of inertia assumption for bond       1 -       5
  Free rotor partition function: Estimated error   = -237.268 %
  External rot. free rotor partition function: Estimated error   = -499.371 %
 Checking constant moment of inertia assumption for bond       3 -       6
  Free rotor partition function: Estimated error   =   59.602 %
  External rot. free rotor partition function: Estimated error   =    9.718 %
 Checking constant moment of inertia assumption for bond       4 -       5
  Free rotor partition function: Estimated error   =   44.763 %
  External rot. free rotor partition function: Estimated error   =   51.805 %
 Checking constant moment of inertia assumption for bond       5 -       8
  Free rotor partition function: Estimated error   = ******** %
  External rot. free rotor partition function: Estimated error   = ******** %
 Checking steric hindrance using Lennard-Jones Potential
 Checking potential periodicity 
  No minimum about Phi = 120.00 degrees 
  Well about Phi = 120.00 degrees is not accessible : (V-V0)/RT = 3481.699
  No minimum about Phi = 240.00 degrees 
  Well about Phi = 240.00 degrees is not accessible : (V-V0)/RT = 3481.651
 Number of accessible wells :   1

    Rotor          Bond     Periodicity   Symmetry Number  Multiplicity
       1)        1       5       2               1                1
       2)        3       6       1               1                1
       3)        4       5       2               1                1
       4)        5       8       3               1                1
 Normal Mode Analysis for Internal Rotation 
 frequencies (cm**-1), reduced moment of inertia (amu*Bohr**2)
                           1         2         3         4
       Frequencies ---    45.1562  104.1288  291.7405  645.7651
   Reduced Moments ---    22.8426    1.1648    1.3249    0.6139
     Bond
         1 -       5       0.8003   -0.0240    0.1484    0.0037
         3 -       6      -0.1702   -0.0061    0.9840   -0.0605
         4 -       5       0.5692   -0.0419    0.0774    0.9971
         5 -       8       0.0812    0.9988    0.0603   -0.0455

 --------------------------------------------------
 - Thermochemistry For Hindered Internal Rotation -
 --------------------------------------------------
 Temperature    298.150 Kelvin. Pressure    1.00000 Atm.

                           Q                Freq               V/RT
                      (Free Rot.)         (cm**-1)
 Vibration     1         19.143            37.074             3.734
 Vibration     2          3.995            92.502             1.012
 Vibration     4          4.628           238.633             9.039
 Vibration     9          2.444           680.887            20.523

 Corrections for hindered rotation 
 To obtain partition function for hindered rotation :
                     Multiply with harmonic oscillator partition function
 To obtain thermodynamic function for hindered rotation :
                     Add to harmonic oscillator partition function

                          Q(harm. osc.) =       2.049
 Q(hin.)/Q(harm. osc.)   Truhlar        Pitzer & Gwinn       McClurg 
 Vibration     1          0.998             1.102             1.102
 Vibration     2          0.945             1.145             1.158
 Vibration     4          1.000             1.032             1.042
 Vibration     9          1.000             1.013             1.046
 Multiplicity             1.000             1.000             1.000
 Total                    0.943             1.319             1.392

                          E(harm. osc.) =       2.902 Kcal/mol
 E(hin.)-E(harm. osc.)   Truhlar        Pitzer & Gwinn       McClurg 
                        Kcal/mol          Kcal/mol          Kcal/mol
 Vibration     1         -0.004             0.064             0.063
 Vibration     2         -0.060            -0.070            -0.077
 Vibration     4          0.000             0.023             0.017
 Vibration     9          0.000             0.008            -0.011
 Total                   -0.064             0.024            -0.007

                          S(harm. osc.) =      11.159 cal/mol-Kelvin
 S(hin.)-S(harm. osc.)   Truhlar        Pitzer & Gwinn       McClurg 
                       cal/mol-Kelvin    cal/mol-Kelvin    cal/mol-Kelvin
 Vibration     1         -0.019             0.406             0.406
 Vibration     2         -0.313             0.035             0.035
 Vibration     4         -0.001             0.140             0.140
 Vibration     9          0.000             0.053             0.053
 Multiplicity             0.000             0.000             0.000
 Total                   -0.332             0.632             0.632

                          Cv(harm. osc.) =       6.584 cal/mol-Kelvin
 Cv(hin.)-Cv(harm. osc)  Truhlar        Pitzer & Gwinn       McClurg 
                       cal/mol-Kelvin    cal/mol-Kelvin    cal/mol-Kelvin
 Vibration     1         -0.057             0.277             0.277
 Vibration     2         -0.458            -0.762            -0.762
 Vibration     4         -0.003             0.188             0.188
 Vibration     9          0.000             0.057             0.057
 Total                   -0.518            -0.240            -0.240
 Harmonic frequencies (cm**-1), IR intensities (KM/Mole), Raman scattering
 activities (A**4/AMU), depolarization ratios for plane and unpolarized
 incident light, reduced masses (AMU), force constants (mDyne/A),
 and normal coordinates:
                      1                      2                      3
                      A                      A                      A
 Frequencies --  -1334.1240                37.0743                92.5021
 Red. masses --      1.2914                 4.8346                 1.0990
 Frc consts  --      1.3543                 0.0039                 0.0055
 IR Inten    --    684.2876                 2.6755                 0.0835
  Atom  AN      X      Y      Z        X      Y      Z        X      Y      Z
     1   8    -0.03  -0.02   0.00     0.00   0.00   0.26     0.00   0.00   0.04
     2   8    -0.01   0.03   0.00     0.00   0.00  -0.42     0.00   0.00   0.00
     3   6    -0.11  -0.08   0.00     0.00   0.00  -0.22     0.00   0.00   0.01
     4   7     0.06   0.03   0.00     0.00   0.00   0.86     0.00   0.00  -0.07
     5   6    -0.01   0.07   0.00     0.00   0.00   0.23     0.00   0.00   0.01
     6   1     1.04  -0.38   0.00     0.00   0.00  -0.06     0.00   0.00   0.04
     7   1     0.15   0.03   0.00     0.00   0.00   0.37     0.00   0.00  -0.05
     8   6     0.00  -0.01   0.00     0.00   0.00  -0.62     0.00   0.00   0.01
     9   1     0.01  -0.01   0.00     0.60  -0.21  -1.06     0.18  -0.49  -0.32
    10   1     0.01  -0.01   0.00    -0.61   0.21  -1.06    -0.18   0.49  -0.32
    11   1    -0.01  -0.02   0.00     0.00   0.00  -0.40     0.00   0.00   0.58
                      4                      5                      6
                      A                      A                      A
 Frequencies --    217.2509               238.6332               435.3632
 Red. masses --      4.5631                 8.1554                 2.7514
 Frc consts  --      0.1269                 0.2736                 0.3073
 IR Inten    --    117.6901                 9.2422                74.7572
  Atom  AN      X      Y      Z        X      Y      Z        X      Y      Z
     1   8     0.18  -0.28   0.00     0.00   0.00  -0.49    -0.12  -0.19   0.00
     2   8     0.35   0.55   0.00     0.00   0.00  -1.02    -0.18   0.00   0.00
     3   6     0.17   0.00   0.00     0.00   0.00   1.88    -0.20   0.04   0.00
     4   7    -0.29  -0.52   0.00     0.00   0.00   0.07     0.32   0.00   0.00
     5   6    -0.09  -0.20   0.00     0.00   0.00  -0.18     0.15  -0.23   0.00
     6   1     0.57  -0.62   0.00     0.00   0.00   1.66    -0.40   0.20   0.00
     7   1    -0.73  -0.46   0.00     0.00   0.00   0.70     0.73  -0.06   0.00
     8   6    -0.33   0.39   0.00     0.00   0.00   0.01     0.05   0.28   0.00
     9   1    -0.12   0.66   0.01    -0.12  -0.07   0.05     0.33   0.67   0.02
    10   1    -0.12   0.66  -0.01     0.12   0.07   0.05     0.33   0.67  -0.02
    11   1    -0.90   0.42   0.00     0.00   0.00   0.10    -0.64   0.33   0.00
                      7                      8                      9
                      A                      A                      A
 Frequencies --    527.7869               564.4811               653.0975
 Red. masses --      5.1999                 1.7170                 7.2519
 Frc consts  --      0.8534                 0.3223                 1.8225
 IR Inten    --      6.7723                37.5966                71.7531
  Atom  AN      X      Y      Z        X      Y      Z        X      Y      Z
     1   8     0.37   0.18   0.00     0.00   0.00  -0.05     1.10  -0.40   0.00
     2   8    -0.46   0.32   0.00     0.00   0.00   0.00    -0.75  -0.14   0.00
     3   6    -0.62  -0.16   0.00     0.00   0.00  -0.01     0.07   1.06   0.00
     4   7    -0.24  -0.50   0.00     0.00   0.00  -0.17    -0.04   0.13   0.00
     5   6     0.33   0.10   0.00     0.00   0.00   0.27    -0.09  -0.16   0.00
     6   1    -0.41   0.18   0.00     0.00   0.00  -0.03     1.19  -0.31   0.00
     7   1    -1.16  -0.38   0.00     0.00   0.00   0.94     1.06   0.01   0.00
     8   6     0.66   0.03   0.00     0.00   0.00   0.00    -0.47  -0.21   0.00
     9   1     0.52  -0.18  -0.01     0.47   0.19  -0.20    -0.62  -0.44  -0.02
    10   1     0.52  -0.18   0.01    -0.47  -0.19  -0.20    -0.62  -0.44   0.02
    11   1     1.08   0.00   0.00     0.00   0.00  -0.37    -0.16  -0.24   0.00
                     10                     11                     12
                      A                      A                      A
 Frequencies --    680.8866               805.0359               983.8066
 Red. masses --      1.3909                 4.1397                 5.0402
 Frc consts  --      0.3799                 1.5807                 2.8742
 IR Inten    --     38.4023               699.4931               107.2923
  Atom  AN      X      Y      Z        X      Y      Z        X      Y      Z
     1   8     0.00   0.00   0.10    -0.40  -0.10   0.00    -0.16   0.60   0.00
     2   8     0.00   0.00   0.00    -0.14  -0.25   0.00    -0.15  -0.09   0.00
     3   6     0.00   0.00  -0.03     0.40   0.58   0.00     0.10   0.22   0.00
     4   7     0.00   0.00  -0.01    -0.25  -0.19   0.00     0.43  -0.59   0.00
     5   6     0.00   0.00  -0.18     0.00   0.00   0.00     0.52   0.09   0.00
     6   1     0.00   0.00   0.09     1.12  -0.51   0.00     0.49   0.18   0.00
     7   1     0.00   0.00   1.08    -0.73  -0.11   0.00    -0.79  -0.47   0.00
     8   6     0.00   0.00  -0.03     0.47   0.10   0.00    -0.49  -0.26   0.00
     9   1    -0.26  -0.09   0.08     0.61   0.33   0.03    -0.48  -0.03   0.08
    10   1     0.26   0.09   0.08     0.61   0.33  -0.03    -0.48  -0.03  -0.08
    11   1     0.00   0.00   0.11     0.15   0.13   0.00    -1.34  -0.23   0.00
                     13                     14                     15
                      A                      A                      A
 Frequencies --   1031.4508              1072.3263              1156.5543
 Red. masses --      1.4779                 1.8042                 1.4264
 Frc consts  --      0.9264                 1.2223                 1.1242
 IR Inten    --     17.5370                 5.5077                64.8410
  Atom  AN      X      Y      Z        X      Y      Z        X      Y      Z
     1   8    -0.06  -0.03   0.00     0.00   0.00  -0.04     0.01   0.13   0.00
     2   8     0.00  -0.01   0.00     0.00   0.00   0.00     0.02   0.00   0.00
     3   6     0.01   0.03   0.00     0.00   0.00   0.01     0.01   0.01   0.00
     4   7     0.06  -0.09   0.00     0.00   0.00  -0.06    -0.11  -0.10   0.00
     5   6     0.02   0.01   0.00     0.00   0.00   0.27    -0.07  -0.03   0.00
     6   1     0.00   0.01   0.00     0.00   0.00  -0.09     0.04   0.01   0.00
     7   1     0.26  -0.12   0.00     0.00   0.00   0.03     1.13  -0.25   0.00
     8   6    -0.05   0.19   0.00     0.00   0.00  -0.23     0.04  -0.03   0.00
     9   1    -0.34  -0.41  -0.10    -0.80  -0.11   0.21     0.10   0.11   0.02
    10   1    -0.34  -0.41   0.10     0.80   0.11   0.21     0.10   0.11  -0.02
    11   1     0.85   0.12   0.00     0.00   0.00   0.51    -0.03  -0.02   0.00
                     16                     17                     18
                      A                      A                      A
 Frequencies --   1293.6328              1402.1660              1471.5591
 Red. masses --      1.1038                 1.2406                 1.1315
 Frc consts  --      1.0883                 1.4371                 1.4436
 IR Inten    --     15.1105                 6.6842                86.4900
  Atom  AN      X      Y      Z        X      Y      Z        X      Y      Z
     1   8     0.00   0.00  -0.04     0.01   0.03   0.00     0.01   0.00   0.00
     2   8     0.00   0.00   0.02     0.00   0.00   0.00     0.00   0.00   0.00
     3   6     0.00   0.00  -0.08     0.00   0.00   0.00     0.00   0.01   0.00
     4   7     0.00   0.00   0.01     0.03  -0.01   0.00     0.05  -0.03   0.00
     5   6     0.00   0.00   0.02    -0.04  -0.02   0.00    -0.06   0.02   0.00
     6   1     0.00   0.00   1.05     0.02  -0.03   0.00    -0.04  -0.02   0.00
     7   1     0.00   0.00  -0.02    -0.11   0.00   0.00    -0.07  -0.02   0.00
     8   6     0.00   0.00   0.00    -0.14  -0.03   0.00     0.00  -0.06   0.00
     9   1    -0.01  -0.01   0.00     0.57   0.15  -0.32    -0.23   0.49   0.37
    10   1     0.01   0.01   0.00     0.57   0.15   0.32    -0.23   0.49  -0.37
    11   1     0.00   0.00   0.00     0.54  -0.07   0.00     0.49  -0.07   0.00
                     19                     20                     21
                      A                      A                      A
 Frequencies --   1474.8005              1533.2156              1651.6776
 Red. masses --      1.0434                 5.4495                 5.0579
 Frc consts  --      1.3371                 7.5477                 8.1297
 IR Inten    --      9.4880               151.6749               590.3997
  Atom  AN      X      Y      Z        X      Y      Z        X      Y      Z
     1   8     0.00   0.00   0.00    -0.16  -0.45   0.00     0.04  -0.37   0.00
     2   8     0.00   0.00   0.00     0.05   0.00   0.00     0.05  -0.05   0.00
     3   6     0.00   0.00   0.00    -0.03  -0.03   0.00    -0.06   0.11   0.00
     4   7     0.00   0.00   0.00    -0.54   0.10   0.00     0.34  -0.39   0.00
     5   6     0.00   0.00  -0.03     1.03   0.54   0.00    -0.49   1.04   0.00
     6   1     0.00   0.00   0.02    -0.04   1.03   0.00    -1.00   0.36   0.00
     7   1     0.00   0.00   0.01     1.01   0.01   0.00     0.37  -0.46   0.00
     8   6     0.00   0.00  -0.05    -0.37  -0.20   0.00     0.08  -0.09   0.00
     9   1     0.21   0.46   0.05     0.10   0.64   0.10     0.52  -0.21  -0.33
    10   1    -0.21  -0.46   0.05     0.10   0.64  -0.10     0.52  -0.21   0.33
    11   1     0.00   0.00   0.73     0.61  -0.27   0.00    -0.99   0.02   0.00
                     22                     23                     24
                      A                      A                      A
 Frequencies --   1863.8271              2027.5832              3069.8623
 Red. masses --      1.1529                 6.2340                 1.0352
 Frc consts  --      2.3596                15.0998                 5.7478
 IR Inten    --     43.0545               305.1572                 1.7922
  Atom  AN      X      Y      Z        X      Y      Z        X      Y      Z
     1   8     0.01  -0.01   0.00    -0.05  -0.07   0.00     0.00   0.00   0.00
     2   8     0.05  -0.03   0.00    -0.81   0.44   0.00     0.00   0.00   0.00
     3   6    -0.06   0.03   0.00     1.09  -0.75   0.00     0.00   0.00   0.00
     4   7     0.00  -0.02   0.00     0.08   0.03   0.00     0.00   0.00   0.00
     5   6    -0.05  -0.04   0.00    -0.14   0.09   0.00     0.00   0.00   0.00
     6   1     0.39   0.99   0.00     0.70   1.72   0.00     0.00   0.00   0.00
     7   1    -0.11  -0.01   0.00     0.35  -0.02   0.00     0.00   0.00   0.00
     8   6     0.01   0.00   0.00     0.03  -0.01   0.00    -0.05  -0.01   0.00
     9   1     0.00   0.00   0.01     0.05   0.00  -0.01     0.27  -0.22   0.49
    10   1     0.00   0.00  -0.01     0.05   0.00   0.01     0.27  -0.22  -0.49
    11   1     0.00   0.00   0.00    -0.09   0.01   0.00     0.03   0.56   0.00
                     25                     26                     27
                      A                      A                      A
 Frequencies --   3149.1092              3165.2754              3619.7782
 Red. masses --      1.1006                 1.1049                 1.0789
 Frc consts  --      6.4305                 6.5220                 8.3290
 IR Inten    --      1.3023                 7.6230                24.6480
  Atom  AN      X      Y      Z        X      Y      Z        X      Y      Z
     1   8     0.00   0.00   0.00     0.00   0.00   0.00     0.00   0.00   0.00
     2   8     0.00   0.00   0.00     0.00   0.00   0.00     0.00   0.00   0.00
     3   6     0.00   0.00   0.00     0.00   0.00   0.00     0.00   0.00   0.00
     4   7     0.00   0.00   0.00     0.00   0.00   0.00     0.00  -0.08   0.00
     5   6     0.00   0.00   0.00     0.00   0.00   0.00     0.00   0.00   0.00
     6   1     0.00   0.00   0.00     0.01   0.00   0.00    -0.01   0.01   0.00
     7   1     0.00   0.00   0.00     0.00   0.00   0.00     0.13   1.03   0.00
     8   6     0.00   0.00  -0.10     0.02  -0.10   0.00     0.00   0.00   0.00
     9   1     0.35  -0.28   0.59    -0.18   0.13  -0.33     0.00   0.00   0.00
    10   1    -0.35   0.28   0.59    -0.18   0.13   0.34     0.00   0.00   0.00
    11   1     0.00   0.00  -0.02     0.06   0.87   0.00     0.00   0.00   0.00

 -------------------
 - Thermochemistry -
 -------------------
 Temperature   298.150 Kelvin.  Pressure   1.00000 Atm.
 Atom     1 has atomic number  8 and mass  15.99491
 Atom     2 has atomic number  8 and mass  15.99491
 Atom     3 has atomic number  6 and mass  12.00000
 Atom     4 has atomic number  7 and mass  14.00307
 Atom     5 has atomic number  6 and mass  12.00000
 Atom     6 has atomic number  1 and mass   1.00783
 Atom     7 has atomic number  1 and mass   1.00783
 Atom     8 has atomic number  6 and mass  12.00000
 Atom     9 has atomic number  1 and mass   1.00783
 Atom    10 has atomic number  1 and mass   1.00783
 Atom    11 has atomic number  1 and mass   1.00783
 Molecular mass:    87.03203 amu.
 Principal axes and moments of inertia in atomic units:
                           1         2         3
     Eigenvalues --   169.83316 861.429291020.14037
           X            0.99972   0.02346   0.00003
           Y           -0.02346   0.99972  -0.00002
           Z           -0.00003   0.00002   1.00000
 This molecule is an asymmetric top.
 Rotational symmetry number  1.
 Rotational temperatures (Kelvin)      0.50999     0.10055     0.08490
 Rotational constants (GHZ):          10.62655     2.09505     1.76911
    1 imaginary frequencies ignored.
 Zero-point vibrational energy     204673.5 (Joules/Mol)
                                   48.91814 (Kcal/Mol)
 Warning -- explicit consideration of   7 degrees of freedom as
           vibrations may cause significant error
 Identified internal rotation modes:
    1   2   4   9
 Vibrational temperatures:     53.34   133.09   312.58   343.34   626.39
          (Kelvin)            759.37   812.16   939.66   979.64  1158.27
                             1415.48  1484.03  1542.84  1664.02  1861.25
                             2017.40  2117.25  2121.91  2205.96  2376.40
                             2681.63  2917.24  4416.85  4530.87  4554.13
                             5208.05
 
 Zero-point correction=                           0.077956 (Hartree/Particle)
 Thermal correction to Energy=                    0.084587
 Thermal correction to Enthalpy=                  0.085531
 Thermal correction to Gibbs Free Energy=         0.046636
 Sum of electronic and zero-point Energies=           -322.416367
 Sum of electronic and thermal Energies=              -322.409736
 Sum of electronic and thermal Enthalpies=            -322.408792
 Sum of electronic and thermal Free Energies=         -322.447686
 
                     E (Thermal)             CV                S
                      KCal/Mol        Cal/Mol-Kelvin    Cal/Mol-Kelvin
 Total                   53.079             21.455             81.860
 Corrected for 
 internal rot.           53.072             21.216             82.493
 Electronic               0.000              0.000              0.000
 Translational            0.889              2.981             39.304
 Rotational               0.889              2.981             26.504
 Vibrational             51.301             15.494             16.053
 Vibration     1          0.594              1.982              5.410
 Vibration     2          0.602              1.955              3.606
 Vibration     3          0.646              1.815              1.982
 Vibration     4          0.657              1.781              1.813
 Vibration     5          0.796              1.393              0.841
 Vibration     6          0.883              1.189              0.592
 Vibration     7          0.920              1.108              0.515
                       Q            Log10(Q)             Ln(Q)
 Total Bot       0.353847D-21        -21.451184        -49.393177
 Corrected for 
 Internal rot.   0.492404D-21        -21.307679        -49.062743
 Total V=0       0.254720D+15         14.406063         33.171186
 Corrected for 
 Internal rot.   0.354461D+15         14.549569         33.501620
 Vib (Bot)       0.801764D-34        -34.095953        -78.508834
 Vib (Bot)    1  0.558200D+01          0.746790          1.719546
 Vib (Bot)    2  0.222172D+01          0.346690          0.798283
 Vib (Bot)    3  0.911528D+00         -0.040230         -0.092633
 Vib (Bot)    4  0.822193D+00         -0.085026         -0.195781
 Vib (Bot)    5  0.398534D+00         -0.399535         -0.919962
 Vib (Bot)    6  0.303642D+00         -0.517639         -1.191907
 Vib (Bot)    7  0.274133D+00         -0.562038         -1.294140
 Vib (V=0)       0.577157D+02          1.761294          4.055529
 Vib (V=0)    1  0.610434D+01          0.785639          1.809001
 Vib (V=0)    2  0.277729D+01          0.443621          1.021476
 Vib (V=0)    3  0.153966D+01          0.187423          0.431558
 Vib (V=0)    4  0.146229D+01          0.165033          0.380003
 Vib (V=0)    5  0.113940D+01          0.056675          0.130500
 Vib (V=0)    6  0.108498D+01          0.035421          0.081559
 Vib (V=0)    7  0.107022D+01          0.029472          0.067863
 Electronic      0.100000D+01          0.000000          0.000000
 Translational   0.319134D+08          7.503973         17.278535
 Rotational      0.138292D+06          5.140797         11.837122
 ***** Axes restored to original set *****
 -------------------------------------------------------------------
 Center     Atomic                   Forces (Hartrees/Bohr)
 Number     Number              X              Y              Z
 -------------------------------------------------------------------
      1        8           0.000005391    0.000003366    0.000001097
      2        8          -0.000014939    0.000006698   -0.000000242
      3        6          -0.000001364   -0.000009760    0.000000778
      4        7           0.000012413   -0.000017270    0.000000407
      5        6          -0.000003372   -0.000023441   -0.000001891
      6        1           0.000007537    0.000036228   -0.000000809
      7        1          -0.000003115   -0.000002637    0.000000027
      8        6          -0.000006617   -0.000006349   -0.000004674
      9        1           0.000003583    0.000006149   -0.000000814
     10        1           0.000000544    0.000007476    0.000005479
     11        1          -0.000000061   -0.000000460    0.000000641
 -------------------------------------------------------------------
 Cartesian Forces:  Max     0.000036228 RMS     0.000009622
 FormGI is forming the generalized inverse of G from B-inverse, IUseBI=4.

 GradGradGradGradGradGradGradGradGradGradGradGradGradGradGradGradGradGrad
 Berny optimization.
 Internal  Forces:  Max     0.000038917 RMS     0.000014422
 Search for a local minimum.
 Step number   1 out of a maximum of    2
 All quantities printed in internal units (Hartrees-Bohrs-Radians)
 Second derivative matrix not updated -- analytic derivatives used.
 ITU=  0
     Eigenvalues ---   -0.32744   0.00053   0.00186   0.00345   0.02075
     Eigenvalues ---    0.03546   0.04231   0.05293   0.05591   0.07332
     Eigenvalues ---    0.12437   0.13639   0.13921   0.14632   0.20016
     Eigenvalues ---    0.21390   0.24072   0.28076   0.34434   0.34532
     Eigenvalues ---    0.35092   0.36117   0.46710   0.50917   0.56463
     Eigenvalues ---    1.01946   1.46990
 Eigenvalue     1 is  -3.27D-01 should be greater than     0.000000 Eigenvector:
                          A7        A1        A2        R2        R4
   1                   -0.45524  -0.44006  -0.39308   0.38138  -0.27259
                          R3        R1        A4        A5        A3
   1                    0.26727  -0.18238  -0.17945   0.17722   0.17401
 Angle between quadratic step and forces=  49.41 degrees.
 Linear search not attempted -- first point.
 Iteration  1 RMS(Cart)=  0.00015096 RMS(Int)=  0.00000001
 Iteration  2 RMS(Cart)=  0.00000002 RMS(Int)=  0.00000000
 Variable       Old X    -DE/DX   Delta X   Delta X   Delta X     New X
                                 (Linear)    (Quad)   (Total)
    R1        2.42055   0.00004   0.00000   0.00005   0.00005   2.42060
    R2        2.24952  -0.00001   0.00000  -0.00007  -0.00007   2.24945
    R3        2.19121  -0.00002   0.00000  -0.00003  -0.00003   2.19118
    R4        2.67507  -0.00001   0.00000   0.00018   0.00018   2.67525
    R5        2.46992   0.00002   0.00000  -0.00001  -0.00001   2.46991
    R6        1.90530   0.00000   0.00000   0.00001   0.00001   1.90531
    R7        2.82239   0.00000   0.00000   0.00000   0.00000   2.82240
    R8        2.05822   0.00000   0.00000   0.00000   0.00000   2.05823
    R9        2.05821   0.00001   0.00000   0.00002   0.00002   2.05823
   R10        2.05481   0.00000   0.00000   0.00000   0.00000   2.05481
    A1        1.70006   0.00004   0.00000   0.00018   0.00018   1.70024
    A2        2.87013   0.00000   0.00000  -0.00010  -0.00010   2.87003
    A3        2.08818   0.00000   0.00000  -0.00002  -0.00002   2.08816
    A4        2.05259   0.00003   0.00000   0.00005   0.00005   2.05264
    A5        2.06246  -0.00003   0.00000  -0.00013  -0.00013   2.06233
    A6        2.16814   0.00000   0.00000   0.00008   0.00008   2.16822
    A7        2.44311  -0.00004   0.00000  -0.00022  -0.00022   2.44290
    A8        1.90051  -0.00001   0.00000  -0.00008  -0.00008   1.90043
    A9        1.90051  -0.00001   0.00000  -0.00008  -0.00008   1.90043
   A10        1.95176   0.00000   0.00000   0.00006   0.00006   1.95182
   A11        1.87815   0.00000   0.00000  -0.00001  -0.00001   1.87813
   A12        1.91566   0.00000   0.00000   0.00006   0.00006   1.91572
   A13        1.91567   0.00000   0.00000   0.00005   0.00005   1.91572
    D1       -0.00001   0.00000   0.00000   0.00001   0.00001   0.00000
    D2       -3.14159   0.00000   0.00000   0.00000   0.00000  -3.14159
    D3        0.00002   0.00000   0.00000  -0.00002  -0.00002   0.00000
    D4       -3.14158   0.00000   0.00000  -0.00001  -0.00001  -3.14159
    D5       -3.14159   0.00000   0.00000   0.00000   0.00000  -3.14159
    D6       -0.00001   0.00000   0.00000   0.00001   0.00001   0.00000
    D7        1.02162   0.00000   0.00000  -0.00005  -0.00005   1.02157
    D8       -1.02162   0.00000   0.00000   0.00005   0.00005  -1.02157
    D9        3.14158   0.00000   0.00000   0.00001   0.00001   3.14159
   D10       -2.11996   0.00000   0.00000  -0.00006  -0.00006  -2.12002
   D11        2.11998   0.00000   0.00000   0.00004   0.00004   2.12002
   D12        0.00000   0.00000   0.00000   0.00000   0.00000   0.00000
         Item               Value     Threshold  Converged?
 Maximum Force            0.000039     0.000450     YES
 RMS     Force            0.000014     0.000300     YES
 Maximum Displacement     0.000349     0.001800     YES
 RMS     Displacement     0.000151     0.001200     YES
 Predicted change in Energy=-1.359448D-08
 Optimization completed.
    -- Stationary point found.
                           ----------------------------
                           !   Optimized Parameters   !
                           ! (Angstroms and Degrees)  !
 --------------------------                            --------------------------
 ! Name  Definition              Value          Derivative Info.                !
 --------------------------------------------------------------------------------
 ! R1    R(1,5)                  1.2809         -DE/DX =    0.0                 !
 ! R2    R(1,6)                  1.1904         -DE/DX =    0.0                 !
 ! R3    R(2,3)                  1.1595         -DE/DX =    0.0                 !
 ! R4    R(3,6)                  1.4156         -DE/DX =    0.0                 !
 ! R5    R(4,5)                  1.307          -DE/DX =    0.0                 !
 ! R6    R(4,7)                  1.0082         -DE/DX =    0.0                 !
 ! R7    R(5,8)                  1.4935         -DE/DX =    0.0                 !
 ! R8    R(8,9)                  1.0892         -DE/DX =    0.0                 !
 ! R9    R(8,10)                 1.0892         -DE/DX =    0.0                 !
 ! R10   R(8,11)                 1.0874         -DE/DX =    0.0                 !
 ! A1    A(5,1,6)               97.4062         -DE/DX =    0.0                 !
 ! A2    A(2,3,6)              164.4464         -DE/DX =    0.0                 !
 ! A3    A(5,4,7)              119.6439         -DE/DX =    0.0                 !
 ! A4    A(1,5,4)              117.6048         -DE/DX =    0.0                 !
 ! A5    A(1,5,8)              118.1702         -DE/DX =    0.0                 !
 ! A6    A(4,5,8)              124.2251         -DE/DX =    0.0                 !
 ! A7    A(1,6,3)              139.9802         -DE/DX =    0.0                 !
 ! A8    A(5,8,9)              108.8912         -DE/DX =    0.0                 !
 ! A9    A(5,8,10)             108.8913         -DE/DX =    0.0                 !
 ! A10   A(5,8,11)             111.8278         -DE/DX =    0.0                 !
 ! A11   A(9,8,10)             107.6098         -DE/DX =    0.0                 !
 ! A12   A(9,8,11)             109.7592         -DE/DX =    0.0                 !
 ! A13   A(10,8,11)            109.76           -DE/DX =    0.0                 !
 ! D1    D(6,1,5,4)             -0.0004         -DE/DX =    0.0                 !
 ! D2    D(6,1,5,8)           -179.9998         -DE/DX =    0.0                 !
 ! D3    D(5,1,6,3)              0.001          -DE/DX =    0.0                 !
 ! D4    D(2,3,6,1)           -179.9993         -DE/DX =    0.0                 !
 ! D5    D(7,4,5,1)           -179.9998         -DE/DX =    0.0                 !
 ! D6    D(7,4,5,8)             -0.0005         -DE/DX =    0.0                 !
 ! D7    D(1,5,8,9)             58.5345         -DE/DX =    0.0                 !
 ! D8    D(1,5,8,10)           -58.5347         -DE/DX =    0.0                 !
 ! D9    D(1,5,8,11)           179.9994         -DE/DX =    0.0                 !
 ! D10   D(4,5,8,9)           -121.4648         -DE/DX =    0.0                 !
 ! D11   D(4,5,8,10)           121.466          -DE/DX =    0.0                 !
 ! D12   D(4,5,8,11)             0.0001         -DE/DX =    0.0                 !
 --------------------------------------------------------------------------------
 GradGradGradGradGradGradGradGradGradGradGradGradGradGradGradGradGradGrad


 ----------------------------------------------------------------------

 Electric dipole moment (input orientation):
 (Debye = 10**-18 statcoulomb cm , SI units = C m)
                  (au)            (Debye)         (10**-30 SI)
   Tot        0.154823D+01      0.393520D+01      0.131264D+02
   x         -0.131916D+01     -0.335297D+01     -0.111843D+02
   y         -0.810448D+00     -0.205995D+01     -0.687126D+01
   z          0.170294D-04      0.432844D-04      0.144381D-03

 Dipole polarizability, Alpha (input orientation).
 (esu units = cm**3 , SI units = C**2 m**2 J**-1)
 Alpha(0;0):
               (au)            (10**-24 esu)      (10**-40 SI)
   iso        0.555821D+02      0.823642D+01      0.916426D+01
   aniso      0.336949D+02      0.499307D+01      0.555554D+01
   xx         0.762840D+02      0.113041D+02      0.125775D+02
   yx        -0.342212D-01     -0.507107D-02     -0.564232D-02
   yy         0.527826D+02      0.782157D+01      0.870267D+01
   zx        -0.100941D-02     -0.149579D-03     -0.166429D-03
   zy         0.344105D-03      0.509910D-04      0.567352D-04
   zz         0.376799D+02      0.558358D+01      0.621257D+01

 ----------------------------------------------------------------------

 Dipole orientation:
     8         -1.42276698          2.31601081         -0.23294215
     8          1.56684194         -2.55054060         -3.95862145
     6          0.58696611         -0.95548477         -2.81973663
     7          0.73316786         -1.19345362          0.49898826
     6         -0.47565151          0.77429323          1.37489673
     1         -0.76060498          1.23814628         -2.09307649
     1          1.50177014         -2.44459858          1.71309500
     6         -0.81939836          1.33382151          4.11983068
     1         -2.83331297          1.43882626          4.53142561
     1         -0.00275955          3.17770316          4.53143731
     1          0.05859572         -0.09541506          5.30669316

 Electric dipole moment (dipole orientation):
 (Debye = 10**-18 statcoulomb cm , SI units = C m)
                  (au)            (Debye)         (10**-30 SI)
   Tot        0.154823D+01      0.393520D+01      0.131264D+02
   x          0.000000D+00      0.000000D+00      0.000000D+00
   y          0.000000D+00      0.000000D+00      0.000000D+00
   z          0.154823D+01      0.393520D+01      0.131264D+02

 Dipole polarizability, Alpha (dipole orientation).
 (esu units = cm**3 , SI units = C**2 m**2 J**-1)
 Alpha(0;0):
               (au)            (10**-24 esu)      (10**-40 SI)
   iso        0.555821D+02      0.823642D+01      0.916426D+01
   aniso      0.336949D+02      0.499307D+01      0.555554D+01
   xx         0.435907D+02      0.645947D+01      0.718713D+01
   yx        -0.962168D+01     -0.142579D+01     -0.158640D+01
   yy         0.533421D+02      0.790449D+01      0.879493D+01
   zx        -0.549485D+01     -0.814253D+00     -0.905978D+00
   zy         0.894454D+01      0.132544D+01      0.147476D+01
   zz         0.698136D+02      0.103453D+02      0.115107D+02

 ----------------------------------------------------------------------
 Unable to Open any file for archive entry.
 1\1\GINC-R05C07\Freq\RwB97XD\Aug-CC-pVTZ\C3H5N1O2\LFRANZON\05-Sep-2022
 \0\\# WB97XD aug-cc-pVTZ Freq=(HinderedRotor,ReadHinderedRotor) MaxDis
 k=32GB\\TSCO-Rotor\\0,1\O,-0.64791,1.29008,0.00005\O,2.61406,-0.25309,
 -0.00008\C,1.582,0.27548,-0.00004\N,0.16301,-0.76976,-0.00002\C,-0.871
 64,0.02887,0.00003\H,0.54121,1.23498,0.00002\H,0.02234,-1.76814,-0.000
 04\C,-2.29119,-0.43541,0.00005\H,-2.79359,-0.03376,-0.8789\H,-2.79355,
 -0.0338,0.87903\H,-2.36168,-1.52048,0.00002\\Version=ES64L-G16RevC.01\
 State=1-A\HF=-322.4943227\RMSD=3.550e-09\RMSF=9.622e-06\ZeroPoint=0.07
 7956\Thermal=0.0845866\ETot=-322.4097361\HTot=-322.4087919\GTot=-322.4
 476864\Dipole=-1.3191588,-0.8104478,0.000017\DipoleDeriv=-1.2167825,-0
 .0829016,0.0000253,0.181328,-1.1450635,-0.0000286,0.000027,-0.0000158,
 -0.26777,-1.6560595,-0.0412047,0.0000412,0.7609845,-0.2753977,-0.00002
 42,0.0000565,-0.0000006,-0.1850368,2.1038079,0.3980794,-0.0000488,0.41
 90155,0.4324445,-0.0000041,-0.0000445,-0.0000053,0.0519424,-1.6520023,
 0.2633908,0.0000412,-0.4621633,-0.8523146,0.0000014,0.0000308,-0.00001
 88,-0.3121988,1.4633667,-0.1296794,-0.0000332,-0.4105328,1.3770341,0.0
 000424,-0.0000405,0.0000321,0.1628165,1.188533,-0.1844281,-0.000037,-0
 .3980991,0.2065312,0.0000147,-0.0000406,0.0000073,0.1333793,0.0332384,
 -0.141521,0.0000045,-0.06534,0.1166292,-0.0000023,0.000006,-0.0000001,
 0.2845267,-0.3883365,-0.1108965,0.0000073,0.016982,0.1025988,0.0000002
 ,0.0000068,0.0000025,0.0285255,0.0353347,-0.010082,-0.0218412,-0.00593
 23,0.0612549,0.0540648,-0.0604588,0.0423223,0.0079002,0.0353407,-0.010
 0854,0.0218384,-0.0059381,0.0612596,-0.0540615,0.0604573,-0.042318,0.0
 07894,0.0535593,0.0493285,0.0000023,-0.0303046,-0.0849767,-0.0000028,0
 .,-0.0000055,0.0880208\Polar=76.2839882,-0.0342212,52.78258,-0.0010094
 ,0.0003441,37.6798624\Quadrupole=-1.7044431,0.8312285,0.8732146,2.6548
 94,0.0001486,-0.0000605\PG=C01 [X(C3H5N1O2)]\NImag=1\\0.21995530,0.009
 33810,0.58341106,-0.00000426,0.00001147,0.05828609,0.00190694,0.013464
 14,0.00000011,0.85068664,0.02543772,-0.00018747,-0.00000062,-0.3883803
 2,0.25429023,0.00000021,-0.00000030,-0.00514791,-0.00003173,0.00001598
 ,0.01224803,-0.13525158,-0.03580337,0.00000362,-0.75023569,0.38616419,
 0.00002826,0.72812164,0.00690220,-0.01148790,-0.00000098,0.42476515,-0
 .31397174,-0.00001795,-0.49428135,0.44240605,0.00000562,0.00000042,0.0
 2318598,0.00002921,-0.00001710,-0.02466830,-0.00002838,0.00002219,0.06
 475728,0.05931387,0.05937919,-0.00000005,-0.08631939,-0.00343733,0.000
 00253,0.08867277,0.01983716,-0.00000263,0.45310548,0.04404469,-0.07772
 575,-0.00000327,-0.01887129,0.05215443,0.00000160,0.05914666,-0.096157
 78,-0.00000377,-0.15849700,0.84013462,-0.00000075,-0.00000370,0.007936
 26,0.00000235,0.00000115,0.00204581,-0.00000189,-0.00000260,-0.0065087
 3,-0.00001580,0.00002401,0.03324684,-0.15069045,-0.07270759,0.00000042
 ,0.00595863,-0.00735837,-0.00000026,-0.05154244,0.00727478,0.00000168,
 -0.35043951,0.18397071,0.00001307,0.77432740,-0.02650862,-0.42110811,-
 0.00000644,-0.03234364,-0.00911391,0.00000079,0.10642221,0.03318610,-0
 .00000288,0.08787735,-0.26563201,-0.00000731,-0.02082541,0.77800826,0.
 00000135,-0.00000554,-0.07815275,-0.00000084,-0.00000004,0.00249878,0.
 00000384,0.00000054,-0.00154430,0.00001052,-0.00001022,-0.06274171,-0.
 00001568,0.00001346,0.23647975,0.01351468,0.03578164,-0.00000048,-0.00
 452007,-0.02392082,0.00000025,0.07886102,0.04212575,-0.00000395,-0.056
 57850,-0.01364131,0.00000195,-0.00058880,-0.10705369,-0.00000234,-0.01
 984608,-0.00730123,-0.05197604,-0.00000010,-0.00208114,0.01528657,-0.0
 0000005,-0.01032487,-0.04773104,0.00000079,0.00396900,-0.02599510,-0.0
 0000106,-0.04048156,0.00888602,0.00000110,0.05792499,0.10790495,-0.000
 00199,-0.00000146,-0.03621215,0.00000037,0.00000088,0.01335330,-0.0000
 0391,-0.00000135,-0.05129718,0.00000199,-0.00000035,0.00903918,-0.0000
 0074,0.00000325,0.00487094,0.00000397,-0.00000055,0.05805351,0.0009445
 1,0.01085429,0.00000058,-0.01099244,0.01071712,0.00000051,0.03040793,-
 0.01151512,-0.00000127,-0.06501489,-0.08675212,-0.00000036,0.00782104,
 0.02834936,0.00000023,-0.01193878,-0.00085550,0.00000033,0.04873072,0.
 00466328,0.00424605,-0.00000037,-0.00091613,0.00066168,0.00000007,0.00
 078214,-0.00388397,-0.00000007,-0.03617084,-0.44320473,-0.00000944,-0.
 01268439,-0.02131514,0.00000011,-0.00322089,0.00040060,0.00000013,0.04
 838605,0.46058182,0.00000041,-0.00000043,0.01263137,0.00000027,-0.0000
 0028,-0.00105502,-0.00000099,0.00000030,-0.00197272,0.00000078,-0.0000
 0792,-0.01076910,-0.00000075,-0.00000127,-0.00826205,0.00000030,0.0000
 0004,-0.00046249,0.00000011,0.00000939,0.01439438,-0.00580184,-0.01695
 524,-0.00000004,-0.00467017,0.00100452,0.00000016,0.00804338,0.0026055
 1,-0.00000021,-0.03441478,-0.00457973,0.00000135,-0.20599909,-0.032557
 76,0.00000225,0.00111141,0.00005165,-0.00000002,0.00116218,-0.00090623
 ,-0.00000016,0.49622473,-0.05026841,-0.02318626,0.00000032,0.00403497,
 0.00079111,-0.00000012,-0.00981623,-0.00251336,0.00000032,0.02698666,0
 .01366469,-0.00000109,-0.03952676,-0.09978141,0.00000048,0.00904435,-0
 .00646224,-0.00000043,0.00204101,0.00158598,0.00000012,-0.01764283,0.6
 0617989,-0.00000067,-0.00000047,0.01411536,0.00000021,0.00000002,0.000
 51927,-0.00000042,-0.00000014,-0.00108360,0.00000256,-0.00000025,0.029
 60729,0.00000173,0.00000032,-0.09077055,0.00000021,-0.00000018,0.00161
 637,-0.00000015,0.00000020,-0.00550595,-0.00000807,0.00001002,0.544754
 30,0.00304981,0.00008435,0.00302368,-0.00129231,-0.00006659,0.00008866
 ,0.00262895,0.00101773,-0.00018653,-0.00513612,-0.00335595,0.00466456,
 -0.01667234,0.01520117,-0.03057870,-0.00137681,0.00048526,0.00029891,0
 .00002987,-0.00031589,-0.00087323,-0.10195062,0.04370651,-0.10504917,0
 .11200891,-0.00083622,-0.00112886,0.00106720,0.00000147,-0.00015032,-0
 .00005538,0.00003813,0.00029397,0.00016488,-0.00069380,0.00014910,0.00
 060486,-0.00140274,0.00360089,-0.01088851,0.00023516,0.00010682,0.0000
 7206,-0.00032961,0.00020087,0.00027935,0.04365988,-0.08401542,0.083320
 14,-0.04920726,0.08562432,0.00032214,-0.00046901,0.00066465,-0.0000147
 2,0.00004830,0.00008182,0.00041612,-0.00013383,-0.00032283,0.00075998,
 -0.00040002,-0.00058265,0.00131127,-0.00020638,0.00071764,-0.00039480,
 0.00004008,0.00019280,0.00003720,-0.00005423,0.00018763,-0.10389229,0.
 08256952,-0.22306659,0.11218426,-0.09012994,0.24048134,0.00304967,0.00
 008450,-0.00302380,-0.00129231,-0.00006660,-0.00008858,0.00262893,0.00
 101774,0.00018639,-0.00513653,-0.00335571,-0.00466445,-0.01667129,0.01
 519987,0.03058040,-0.00137681,0.00048527,-0.00029881,0.00002993,-0.000
 31593,0.00087322,-0.10194450,0.04370189,0.10505375,0.00786068,-0.00646
 880,-0.01295911,0.11200247,-0.00083619,-0.00112883,-0.00106726,0.00000
 147,-0.00015033,0.00005537,0.00003816,0.00029398,-0.00016485,-0.000693
 86,0.00014911,-0.00060483,-0.00140226,0.00360052,0.01088887,0.00023511
 ,0.00010683,-0.00007209,-0.00032962,0.00020088,-0.00027933,0.04365532,
 -0.08400934,-0.08332206,-0.00646905,0.00404987,0.01010450,-0.04920205,
 0.08561702,-0.00032225,0.00046896,0.00066473,0.00001477,-0.00004830,0.
 00008182,-0.00041624,0.00013382,-0.00032281,-0.00075985,0.00040017,-0.
 00058243,-0.00131067,0.00020587,0.00071705,0.00039487,-0.00004011,0.00
 019278,-0.00003720,0.00005424,0.00018759,0.10389716,-0.08257151,-0.223
 09308,0.01295757,-0.01010297,-0.02015699,-0.11218874,0.09013110,0.2405
 0886,-0.00999091,-0.00352000,0.00000021,0.00077020,-0.00009353,-0.0000
 0002,-0.00233491,0.00025044,0.00000008,0.00194760,0.00189105,-0.000000
 02,0.00449685,-0.03376085,-0.00000102,0.00273873,-0.00187187,-0.000000
 10,-0.00118008,0.00069884,0.00000005,-0.05176070,-0.01226114,0.0000000
 2,0.00084997,0.01500379,0.00222995,0.00084976,0.01500297,-0.00222942,0
 .05361349,-0.00463531,0.00027212,0.00000005,0.00032532,0.00038975,0.,-
 0.00236566,-0.00043429,0.00000008,0.00144347,0.00246342,0.00000003,0.0
 0514360,-0.01033120,-0.00000025,0.00248970,-0.00052737,-0.00000010,-0.
 00056584,0.00052597,0.00000001,-0.01833510,-0.32225365,-0.00000759,-0.
 00108030,-0.00873123,-0.00136899,-0.00108019,-0.00872972,0.00136875,0.
 01866029,0.34735619,0.00000019,0.00000006,0.00202837,0.,0.00000001,0.0
 0004239,-0.00000001,-0.00000001,-0.00022278,-0.00000003,0.00000004,-0.
 00069078,-0.00000007,0.00000059,-0.00381280,0.00000002,0.00000002,0.00
 065293,0.00000002,-0.00000002,0.00062637,-0.00000013,-0.00000761,-0.04
 709283,0.00346999,0.02566830,0.00180318,-0.00347026,-0.02566940,0.0018
 0248,0.00000028,0.00000802,0.04486347\\-0.00000539,-0.00000337,-0.0000
 0110,0.00001494,-0.00000670,0.00000024,0.00000136,0.00000976,-0.000000
 78,-0.00001241,0.00001727,-0.00000041,0.00000337,0.00002344,0.00000189
 ,-0.00000754,-0.00003623,0.00000081,0.00000312,0.00000264,-0.00000003,
 0.00000662,0.00000635,0.00000467,-0.00000358,-0.00000615,0.00000081,-0
 .00000054,-0.00000748,-0.00000548,0.00000006,0.00000046,-0.00000064\\\
 @
 The archive entry for this job was punched.


 MOST BUREAUCRACIES FUNCTION LIKE A SEPTIC TANK.
 THE LARGE CHUNKS RISE TO THE TOP.
 Job cpu time:       0 days  3 hours 44 minutes 52.3 seconds.
 Elapsed time:       0 days  0 hours 14 minutes 19.9 seconds.
 File lengths (MBytes):  RWF=    123 Int=      0 D2E=      0 Chk=     11 Scr=      1
 Normal termination of Gaussian 16 at Mon Sep  5 13:15:51 2022.
