# Supplementary material for: An Experimental and Master Equation Investigation of Kinetics of the CH2OO + RCN Reactions (R = H, CH3, C2H5) and Their Atmospheric Relevance
Source: J Phys Chem A. 2023 Jan 5;127(2):477–88. doi: 10.1021/acs.jpca.2c07073 (PMC9869398; doi:10.1021/acs.jpca.2c07073)
Supplement: Supplementary file 2 — jp2c07073_si_002.zip [file jp2c07073_si_002.zip › wb97XD/HinderedRotor/TSD2-Rotor.log]

 Entering Gaussian System, Link 0=/appl/soft/chem/gaussian/G16RevB.01/g16/g16
 Initial command:
 /appl/soft/chem/gaussian/G16RevB.01/g16/l1.exe "/scratch/kurten/scratch_lauri/Cyan/HRotor/11536037.GAUSS_SCRDIR/Gau-235438.inp" -scrdir="/scratch/kurten/scratch_lauri/Cyan/HRotor/11536037.GAUSS_SCRDIR/"
 Entering Link 1 = /appl/soft/chem/gaussian/G16RevB.01/g16/l1.exe PID=    235442.
  
 Copyright (c) 1988-2017, Gaussian, Inc.  All Rights Reserved.
  
 This is part of the Gaussian(R) 16 program.  It is based on
 the Gaussian(R) 09 system (copyright 2009, Gaussian, Inc.),
 the Gaussian(R) 03 system (copyright 2003, Gaussian, Inc.),
 the Gaussian(R) 98 system (copyright 1998, Gaussian, Inc.),
 the Gaussian(R) 94 system (copyright 1995, Gaussian, Inc.),
 the Gaussian 92(TM) system (copyright 1992, Gaussian, Inc.),
 the Gaussian 90(TM) system (copyright 1990, Gaussian, Inc.),
 the Gaussian 88(TM) system (copyright 1988, Gaussian, Inc.),
 the Gaussian 86(TM) system (copyright 1986, Carnegie Mellon
 University), and the Gaussian 82(TM) system (copyright 1983,
 Carnegie Mellon University). Gaussian is a federally registered
 trademark of Gaussian, Inc.
  
 This software contains proprietary and confidential information,
 including trade secrets, belonging to Gaussian, Inc.
  
 This software is provided under written license and may be
 used, copied, transmitted, or stored only in accord with that
 written license.
  
 The following legend is applicable only to US Government
 contracts under FAR:
  
                    RESTRICTED RIGHTS LEGEND
  
 Use, reproduction and disclosure by the US Government is
 subject to restrictions as set forth in subparagraphs (a)
 and (c) of the Commercial Computer Software - Restricted
 Rights clause in FAR 52.227-19.
  
 Gaussian, Inc.
 340 Quinnipiac St., Bldg. 40, Wallingford CT 06492
  
  
 ---------------------------------------------------------------
 Warning -- This program may not be used in any manner that
 competes with the business of Gaussian, Inc. or will provide
 assistance to any competitor of Gaussian, Inc.  The licensee
 of this program is prohibited from giving any competitor of
 Gaussian, Inc. access to this program.  By using this program,
 the user acknowledges that Gaussian, Inc. is engaged in the
 business of creating and licensing software in the field of
 computational chemistry and represents and warrants to the
 licensee that it is not a competitor of Gaussian, Inc. and that
 it will not use this program in any manner prohibited above.
 ---------------------------------------------------------------
  

 Cite this work as:
 Gaussian 16, Revision B.01,
 M. J. Frisch, G. W. Trucks, H. B. Schlegel, G. E. Scuseria, 
 M. A. Robb, J. R. Cheeseman, G. Scalmani, V. Barone, 
 G. A. Petersson, H. Nakatsuji, X. Li, M. Caricato, A. V. Marenich, 
 J. Bloino, B. G. Janesko, R. Gomperts, B. Mennucci, H. P. Hratchian, 
 J. V. Ortiz, A. F. Izmaylov, J. L. Sonnenberg, D. Williams-Young, 
 F. Ding, F. Lipparini, F. Egidi, J. Goings, B. Peng, A. Petrone, 
 T. Henderson, D. Ranasinghe, V. G. Zakrzewski, J. Gao, N. Rega, 
 G. Zheng, W. Liang, M. Hada, M. Ehara, K. Toyota, R. Fukuda, 
 J. Hasegawa, M. Ishida, T. Nakajima, Y. Honda, O. Kitao, H. Nakai, 
 T. Vreven, K. Throssell, J. A. Montgomery, Jr., J. E. Peralta, 
 F. Ogliaro, M. J. Bearpark, J. J. Heyd, E. N. Brothers, K. N. Kudin, 
 V. N. Staroverov, T. A. Keith, R. Kobayashi, J. Normand, 
 K. Raghavachari, A. P. Rendell, J. C. Burant, S. S. Iyengar, 
 J. Tomasi, M. Cossi, J. M. Millam, M. Klene, C. Adamo, R. Cammi, 
 J. W. Ochterski, R. L. Martin, K. Morokuma, O. Farkas, 
 J. B. Foresman, and D. J. Fox, Gaussian, Inc., Wallingford CT, 2016.
 
 ******************************************
 Gaussian 16:  ES64L-G16RevB.01 20-Dec-2017
                28-Apr-2022 
 ******************************************
 %mem=12GB
 %NprocShared=16
 Will use up to   16 processors via shared memory.
 %chk=STS2-Rotor
 -------------------------------------------------------
 # UWB97XD aug-cc-pVTZ Freq=(HinderedRotor) MaxDisk=32GB
 -------------------------------------------------------
 1/10=4,18=20,30=1,38=1/1,3;
 2/12=2,17=6,18=5,40=1/2;
 3/5=16,6=1,7=10,11=2,25=1,30=1,71=2,74=-58,116=2,140=1/1,2,3;
 4//1;
 5/5=2,38=5,98=1/2;
 8/6=4,10=90,11=11/1;
 11/6=1,8=1,9=11,15=111,16=1/1,2,10;
 10/6=1/2;
 6/7=2,8=2,9=2,10=2,28=1/1;
 7/8=2001,10=1,25=1/1,2,3,16;
 1/10=4,18=20,30=1/3;
 99//99;
 ----------
 STS2-Rotor
 ----------
 Symbolic Z-matrix:
 Charge =  0 Multiplicity = 1
 O                    -0.3836    1.33863  -0.00156 
 O                     1.78377   0.56909  -0.04 
 C                     1.60185  -0.65047   0.17587 
 N                    -0.0333   -0.95982  -0.2584 
 C                    -0.64928   0.16193  -0.09765 
 H                     1.88312  -1.33304  -0.65024 
 H                     1.71069  -1.06279   1.18609 
 C                    -2.14568  -0.33545   0.11111 
 H                    -2.70587   0.14615  -0.6858 
 H                    -2.42925   0.05971   1.08218 
 H                    -2.26827  -1.40904   0.07313 
 

 GradGradGradGradGradGradGradGradGradGradGradGradGradGradGradGradGradGrad
 Berny optimization.
 Initialization pass.
                           ----------------------------
                           !    Initial Parameters    !
                           ! (Angstroms and Degrees)  !
 --------------------------                            --------------------------
 ! Name  Definition              Value          Derivative Info.                !
 --------------------------------------------------------------------------------
 ! R1    R(1,5)                  1.2101         calculate D2E/DX2 analytically  !
 ! R2    R(2,3)                  1.2518         calculate D2E/DX2 analytically  !
 ! R3    R(3,4)                  1.7199         calculate D2E/DX2 analytically  !
 ! R4    R(3,6)                  1.1079         calculate D2E/DX2 analytically  !
 ! R5    R(3,7)                  1.0965         calculate D2E/DX2 analytically  !
 ! R6    R(4,5)                  1.2898         calculate D2E/DX2 analytically  !
 ! R7    R(5,8)                  1.5907         calculate D2E/DX2 analytically  !
 ! R8    R(8,9)                  1.0867         calculate D2E/DX2 analytically  !
 ! R9    R(8,10)                 1.0861         calculate D2E/DX2 analytically  !
 ! R10   R(8,11)                 1.0812         calculate D2E/DX2 analytically  !
 ! A1    A(2,3,4)              105.6557         calculate D2E/DX2 analytically  !
 ! A2    A(2,3,6)              115.7686         calculate D2E/DX2 analytically  !
 ! A3    A(2,3,7)              120.7158         calculate D2E/DX2 analytically  !
 ! A4    A(4,3,6)               86.6909         calculate D2E/DX2 analytically  !
 ! A5    A(4,3,7)              105.0319         calculate D2E/DX2 analytically  !
 ! A6    A(6,3,7)              115.4732         calculate D2E/DX2 analytically  !
 ! A7    A(3,4,5)              105.4351         calculate D2E/DX2 analytically  !
 ! A8    A(1,5,4)              138.6527         calculate D2E/DX2 analytically  !
 ! A9    A(1,5,8)              120.0107         calculate D2E/DX2 analytically  !
 ! A10   A(4,5,8)              101.168          calculate D2E/DX2 analytically  !
 ! A11   A(5,8,9)              104.4859         calculate D2E/DX2 analytically  !
 ! A12   A(5,8,10)             104.4303         calculate D2E/DX2 analytically  !
 ! A13   A(5,8,11)             114.3639         calculate D2E/DX2 analytically  !
 ! A14   A(9,8,10)             111.0913         calculate D2E/DX2 analytically  !
 ! A15   A(9,8,11)             110.8457         calculate D2E/DX2 analytically  !
 ! A16   A(10,8,11)            111.2893         calculate D2E/DX2 analytically  !
 ! D1    D(2,3,4,5)            -26.8336         calculate D2E/DX2 analytically  !
 ! D2    D(6,3,4,5)           -142.6849         calculate D2E/DX2 analytically  !
 ! D3    D(7,3,4,5)            101.813          calculate D2E/DX2 analytically  !
 ! D4    D(3,4,5,1)             18.6166         calculate D2E/DX2 analytically  !
 ! D5    D(3,4,5,8)           -156.3043         calculate D2E/DX2 analytically  !
 ! D6    D(1,5,8,9)             62.6911         calculate D2E/DX2 analytically  !
 ! D7    D(1,5,8,10)           -54.0691         calculate D2E/DX2 analytically  !
 ! D8    D(1,5,8,11)          -175.9453         calculate D2E/DX2 analytically  !
 ! D9    D(4,5,8,9)           -121.1816         calculate D2E/DX2 analytically  !
 ! D10   D(4,5,8,10)           122.0581         calculate D2E/DX2 analytically  !
 ! D11   D(4,5,8,11)             0.1819         calculate D2E/DX2 analytically  !
 --------------------------------------------------------------------------------
 Trust Radius=3.00D-01 FncErr=1.00D-07 GrdErr=1.00D-07 EigMax=2.50D+02 EigMin=1.00D-04
 Number of steps in this run=      2 maximum allowed number of steps=      2.
 GradGradGradGradGradGradGradGradGradGradGradGradGradGradGradGradGradGrad

                          Input orientation:                          
 ---------------------------------------------------------------------
 Center     Atomic      Atomic             Coordinates (Angstroms)
 Number     Number       Type             X           Y           Z
 ---------------------------------------------------------------------
      1          8           0       -0.383600    1.338630   -0.001560
      2          8           0        1.783770    0.569090   -0.040000
      3          6           0        1.601850   -0.650470    0.175870
      4          7           0       -0.033300   -0.959820   -0.258400
      5          6           0       -0.649280    0.161930   -0.097650
      6          1           0        1.883120   -1.333040   -0.650240
      7          1           0        1.710690   -1.062790    1.186090
      8          6           0       -2.145680   -0.335450    0.111110
      9          1           0       -2.705870    0.146150   -0.685800
     10          1           0       -2.429250    0.059710    1.082180
     11          1           0       -2.268270   -1.409040    0.073130
 ---------------------------------------------------------------------
                    Distance matrix (angstroms):
                    1          2          3          4          5
     1  O    0.000000
     2  O    2.300253   0.000000
     3  C    2.816028   1.251807   0.000000
     4  N    2.339134   2.384745   1.719885   0.000000
     5  C    1.210141   2.467557   2.408816   1.289804   0.000000
     6  H    3.563233   2.000090   1.107914   1.991356   2.992213
     7  H    3.400497   2.042467   1.096539   2.266860   2.952522
     8  C    2.433139   4.035047   3.761305   2.233501   1.590654
     9  H    2.698728   4.555524   4.464698   2.923777   2.139096
    10  H    2.644771   4.389566   4.192317   2.928681   2.137929
    11  H    3.332754   4.510524   3.945100   2.303650   2.262353
                    6          7          8          9         10
     6  H    0.000000
     7  H    1.864102   0.000000
     8  C    4.219724   4.068930   0.000000
     9  H    4.821628   4.946869   1.086654   0.000000
    10  H    4.851553   4.290677   1.086066   1.791576   0.000000
    11  H    4.214627   4.146166   1.081234   1.784961   1.789224
                   11
    11  H    0.000000
 Stoichiometry    C3H5NO2
 Framework group  C1[X(C3H5NO2)]
 Deg. of freedom    27
 Full point group                 C1      NOp   1
 Largest Abelian subgroup         C1      NOp   1
 Largest concise Abelian subgroup C1      NOp   1
                         Standard orientation:                         
 ---------------------------------------------------------------------
 Center     Atomic      Atomic             Coordinates (Angstroms)
 Number     Number       Type             X           Y           Z
 ---------------------------------------------------------------------
      1          8           0       -0.383601    1.338628   -0.001561
      2          8           0        1.783770    0.569089   -0.040001
      3          6           0        1.601850   -0.650471    0.175869
      4          7           0       -0.033300   -0.959822   -0.258401
      5          6           0       -0.649280    0.161928   -0.097651
      6          1           0        1.883120   -1.333041   -0.650241
      7          1           0        1.710690   -1.062791    1.186089
      8          6           0       -2.145680   -0.335452    0.111109
      9          1           0       -2.705870    0.146148   -0.685801
     10          1           0       -2.429250    0.059708    1.082179
     11          1           0       -2.268270   -1.409042    0.073129
 ---------------------------------------------------------------------
 Rotational constants (GHZ):           7.9762563           2.8989486           2.2211363
 Standard basis: Aug-CC-pVTZ (5D, 7F)
 There are   455 symmetry adapted cartesian basis functions of A   symmetry.
 There are   391 symmetry adapted basis functions of A   symmetry.
   391 basis functions,   567 primitive gaussians,   455 cartesian basis functions
    23 alpha electrons       23 beta electrons
       nuclear repulsion energy       230.4630958343 Hartrees.
 NAtoms=   11 NActive=   11 NUniq=   11 SFac= 1.00D+00 NAtFMM=   60 NAOKFM=F Big=F
 Integral buffers will be    131072 words long.
 Raffenetti 2 integral format.
 Two-electron integral symmetry is turned on.
 Nuclear repulsion after empirical dispersion term =      230.4600234320 Hartrees.
 One-electron integrals computed using PRISM.
 NBasis=   391 RedAO= T EigKep=  1.79D-05  NBF=   391
 NBsUse=   391 1.00D-06 EigRej= -1.00D+00 NBFU=   391
 ExpMin= 2.53D-02 ExpMax= 1.53D+04 ExpMxC= 5.22D+02 IAcc=3 IRadAn=         5 AccDes= 0.00D+00
 Harris functional with IExCor= 4639 and IRadAn=       5 diagonalized for initial guess.
 HarFok:  IExCor= 4639 AccDes= 0.00D+00 IRadAn=         5 IDoV= 1 UseB2=F ITyADJ=14
 ICtDFT=  3500011 ScaDFX=  1.000000  1.000000  1.000000  1.000000
 FoFCou: FMM=F IPFlag=           0 FMFlag=      100000 FMFlg1=           0
         NFxFlg=           0 DoJE=T BraDBF=F KetDBF=T FulRan=T
         wScrn=  0.000000 ICntrl=       500 IOpCl=  0 I1Cent=   200000004 NGrid=           0
         NMat0=    1 NMatS0=      1 NMatT0=    0 NMatD0=    1 NMtDS0=    0 NMtDT0=    0
 Petite list used in FoFCou.
 Initial guess <Sx>= 0.0000 <Sy>= 0.0000 <Sz>= 0.0000 <S**2>= 0.0000 S= 0.0000
 Requested convergence on RMS density matrix=1.00D-08 within 128 cycles.
 Requested convergence on MAX density matrix=1.00D-06.
 Requested convergence on             energy=1.00D-06.
 No special actions if energy rises.
 SCF Done:  E(UwB97XD) =  -322.363631907     A.U. after   18 cycles
            NFock= 18  Conv=0.72D-08     -V/T= 2.0056
 <Sx>= 0.0000 <Sy>= 0.0000 <Sz>= 0.0000 <S**2>= 0.0000 S= 0.0000
 <L.S>=  0.00000000000    
 Annihilation of the first spin contaminant:
 S**2 before annihilation     0.0000,   after     0.0000
 DoSCS=F DFT=T ScalE2(SS,OS)=  1.000000  1.000000
 Range of M.O.s used for correlation:     1   391
 NBasis=   391 NAE=    23 NBE=    23 NFC=     0 NFV=     0
 NROrb=    391 NOA=    23 NOB=    23 NVA=   368 NVB=   368

 **** Warning!!: The largest alpha MO coefficient is  0.39512362D+02


 **** Warning!!: The largest beta MO coefficient is  0.39512362D+02

 Symmetrizing basis deriv contribution to polar:
 IMax=3 JMax=2 DiffMx= 0.00D+00
 G2DrvN: will do    12 centers at a time, making    1 passes.
 Calling FoFCou, ICntrl=  3107 FMM=F I1Cent=   0 AccDes= 0.00D+00.
 End of G2Drv F.D. properties file   721 does not exist.
 End of G2Drv F.D. properties file   722 does not exist.
 End of G2Drv F.D. properties file   788 does not exist.
          IDoAtm=11111111111
          Differentiating once with respect to electric field.
                with respect to dipole field.
          Differentiating once with respect to nuclear coordinates.
 CalDSu exits because no D1Ps are significant.
          There are    36 degrees of freedom in the 1st order CPHF.  IDoFFX=6 NUNeed=     3.
     33 vectors produced by pass  0 Test12= 4.70D-14 2.78D-09 XBig12= 1.23D+02 4.69D+00.
 AX will form    33 AO Fock derivatives at one time.
     33 vectors produced by pass  1 Test12= 4.70D-14 2.78D-09 XBig12= 3.80D+01 6.28D-01.
     33 vectors produced by pass  2 Test12= 4.70D-14 2.78D-09 XBig12= 1.41D+00 1.67D-01.
     33 vectors produced by pass  3 Test12= 4.70D-14 2.78D-09 XBig12= 3.84D-02 1.92D-02.
     33 vectors produced by pass  4 Test12= 4.70D-14 2.78D-09 XBig12= 5.72D-04 2.08D-03.
     33 vectors produced by pass  5 Test12= 4.70D-14 2.78D-09 XBig12= 5.23D-06 1.94D-04.
     33 vectors produced by pass  6 Test12= 4.70D-14 2.78D-09 XBig12= 4.24D-08 1.28D-05.
     15 vectors produced by pass  7 Test12= 4.70D-14 2.78D-09 XBig12= 2.84D-10 1.17D-06.
      3 vectors produced by pass  8 Test12= 4.70D-14 2.78D-09 XBig12= 1.96D-12 9.88D-08.
      2 vectors produced by pass  9 Test12= 4.70D-14 2.78D-09 XBig12= 1.24D-14 8.64D-09.
 InvSVY:  IOpt=1 It=  1 EMax= 1.42D-14
 Solved reduced A of dimension   251 with    36 vectors.
 Isotropic polarizability for W=    0.000000       64.23 Bohr**3.
 End of Minotr F.D. properties file   721 does not exist.
 End of Minotr F.D. properties file   722 does not exist.
 End of Minotr F.D. properties file   788 does not exist.

 **********************************************************************

            Population analysis using the SCF Density.

 **********************************************************************

 Orbital symmetries:
 Alpha Orbitals:
       Occupied  (A) (A) (A) (A) (A) (A) (A) (A) (A) (A) (A) (A)
                 (A) (A) (A) (A) (A) (A) (A) (A) (A) (A) (A)
       Virtual   (A) (A) (A) (A) (A) (A) (A) (A) (A) (A) (A) (A)
                 (A) (A) (A) (A) (A) (A) (A) (A) (A) (A) (A) (A)
                 (A) (A) (A) (A) (A) (A) (A) (A) (A) (A) (A) (A)
                 (A) (A) (A) (A) (A) (A) (A) (A) (A) (A) (A) (A)
                 (A) (A) (A) (A) (A) (A) (A) (A) (A) (A) (A) (A)
                 (A) (A) (A) (A) (A) (A) (A) (A) (A) (A) (A) (A)
                 (A) (A) (A) (A) (A) (A) (A) (A) (A) (A) (A) (A)
                 (A) (A) (A) (A) (A) (A) (A) (A) (A) (A) (A) (A)
                 (A) (A) (A) (A) (A) (A) (A) (A) (A) (A) (A) (A)
                 (A) (A) (A) (A) (A) (A) (A) (A) (A) (A) (A) (A)
                 (A) (A) (A) (A) (A) (A) (A) (A) (A) (A) (A) (A)
                 (A) (A) (A) (A) (A) (A) (A) (A) (A) (A) (A) (A)
                 (A) (A) (A) (A) (A) (A) (A) (A) (A) (A) (A) (A)
                 (A) (A) (A) (A) (A) (A) (A) (A) (A) (A) (A) (A)
                 (A) (A) (A) (A) (A) (A) (A) (A) (A) (A) (A) (A)
                 (A) (A) (A) (A) (A) (A) (A) (A) (A) (A) (A) (A)
                 (A) (A) (A) (A) (A) (A) (A) (A) (A) (A) (A) (A)
                 (A) (A) (A) (A) (A) (A) (A) (A) (A) (A) (A) (A)
                 (A) (A) (A) (A) (A) (A) (A) (A) (A) (A) (A) (A)
                 (A) (A) (A) (A) (A) (A) (A) (A) (A) (A) (A) (A)
                 (A) (A) (A) (A) (A) (A) (A) (A) (A) (A) (A) (A)
                 (A) (A) (A) (A) (A) (A) (A) (A) (A) (A) (A) (A)
                 (A) (A) (A) (A) (A) (A) (A) (A) (A) (A) (A) (A)
                 (A) (A) (A) (A) (A) (A) (A) (A) (A) (A) (A) (A)
                 (A) (A) (A) (A) (A) (A) (A) (A) (A) (A) (A) (A)
                 (A) (A) (A) (A) (A) (A) (A) (A) (A) (A) (A) (A)
                 (A) (A) (A) (A) (A) (A) (A) (A) (A) (A) (A) (A)
                 (A) (A) (A) (A) (A) (A) (A) (A) (A) (A) (A) (A)
                 (A) (A) (A) (A) (A) (A) (A) (A) (A) (A) (A) (A)
                 (A) (A) (A) (A) (A) (A) (A) (A) (A) (A) (A) (A)
                 (A) (A) (A) (A) (A) (A) (A) (A)
 Beta  Orbitals:
       Occupied  (A) (A) (A) (A) (A) (A) (A) (A) (A) (A) (A) (A)
                 (A) (A) (A) (A) (A) (A) (A) (A) (A) (A) (A)
       Virtual   (A) (A) (A) (A) (A) (A) (A) (A) (A) (A) (A) (A)
                 (A) (A) (A) (A) (A) (A) (A) (A) (A) (A) (A) (A)
                 (A) (A) (A) (A) (A) (A) (A) (A) (A) (A) (A) (A)
                 (A) (A) (A) (A) (A) (A) (A) (A) (A) (A) (A) (A)
                 (A) (A) (A) (A) (A) (A) (A) (A) (A) (A) (A) (A)
                 (A) (A) (A) (A) (A) (A) (A) (A) (A) (A) (A) (A)
                 (A) (A) (A) (A) (A) (A) (A) (A) (A) (A) (A) (A)
                 (A) (A) (A) (A) (A) (A) (A) (A) (A) (A) (A) (A)
                 (A) (A) (A) (A) (A) (A) (A) (A) (A) (A) (A) (A)
                 (A) (A) (A) (A) (A) (A) (A) (A) (A) (A) (A) (A)
                 (A) (A) (A) (A) (A) (A) (A) (A) (A) (A) (A) (A)
                 (A) (A) (A) (A) (A) (A) (A) (A) (A) (A) (A) (A)
                 (A) (A) (A) (A) (A) (A) (A) (A) (A) (A) (A) (A)
                 (A) (A) (A) (A) (A) (A) (A) (A) (A) (A) (A) (A)
                 (A) (A) (A) (A) (A) (A) (A) (A) (A) (A) (A) (A)
                 (A) (A) (A) (A) (A) (A) (A) (A) (A) (A) (A) (A)
                 (A) (A) (A) (A) (A) (A) (A) (A) (A) (A) (A) (A)
                 (A) (A) (A) (A) (A) (A) (A) (A) (A) (A) (A) (A)
                 (A) (A) (A) (A) (A) (A) (A) (A) (A) (A) (A) (A)
                 (A) (A) (A) (A) (A) (A) (A) (A) (A) (A) (A) (A)
                 (A) (A) (A) (A) (A) (A) (A) (A) (A) (A) (A) (A)
                 (A) (A) (A) (A) (A) (A) (A) (A) (A) (A) (A) (A)
                 (A) (A) (A) (A) (A) (A) (A) (A) (A) (A) (A) (A)
                 (A) (A) (A) (A) (A) (A) (A) (A) (A) (A) (A) (A)
                 (A) (A) (A) (A) (A) (A) (A) (A) (A) (A) (A) (A)
                 (A) (A) (A) (A) (A) (A) (A) (A) (A) (A) (A) (A)
                 (A) (A) (A) (A) (A) (A) (A) (A) (A) (A) (A) (A)
                 (A) (A) (A) (A) (A) (A) (A) (A) (A) (A) (A) (A)
                 (A) (A) (A) (A) (A) (A) (A) (A) (A) (A) (A) (A)
                 (A) (A) (A) (A) (A) (A) (A) (A) (A) (A) (A) (A)
                 (A) (A) (A) (A) (A) (A) (A) (A)
 The electronic state is 1-A.
 Alpha  occ. eigenvalues --  -19.28913 -19.27791 -14.49816 -10.41153 -10.39031
 Alpha  occ. eigenvalues --  -10.34175  -1.19316  -1.15367  -1.02217  -0.85403
 Alpha  occ. eigenvalues --   -0.75844  -0.62965  -0.60350  -0.58299  -0.56743
 Alpha  occ. eigenvalues --   -0.54831  -0.53772  -0.50749  -0.49023  -0.45079
 Alpha  occ. eigenvalues --   -0.38592  -0.36924  -0.35621
 Alpha virt. eigenvalues --   -0.10942   0.02809   0.03799   0.04221   0.04963
 Alpha virt. eigenvalues --    0.05679   0.07782   0.08559   0.09017   0.10293
 Alpha virt. eigenvalues --    0.11191   0.11582   0.11882   0.12767   0.13049
 Alpha virt. eigenvalues --    0.13386   0.13969   0.15648   0.16488   0.16613
 Alpha virt. eigenvalues --    0.17126   0.18503   0.19046   0.20384   0.21838
 Alpha virt. eigenvalues --    0.22080   0.22758   0.23321   0.24834   0.25121
 Alpha virt. eigenvalues --    0.26314   0.26576   0.28277   0.28863   0.29635
 Alpha virt. eigenvalues --    0.30509   0.30847   0.31734   0.32497   0.33677
 Alpha virt. eigenvalues --    0.34325   0.34405   0.35621   0.36551   0.36725
 Alpha virt. eigenvalues --    0.37412   0.37502   0.38615   0.38733   0.39530
 Alpha virt. eigenvalues --    0.40587   0.41429   0.41978   0.42224   0.43580
 Alpha virt. eigenvalues --    0.44040   0.45303   0.47375   0.47946   0.48561
 Alpha virt. eigenvalues --    0.49017   0.49365   0.50903   0.51628   0.52087
 Alpha virt. eigenvalues --    0.53487   0.54994   0.55595   0.57183   0.58697
 Alpha virt. eigenvalues --    0.60038   0.60968   0.61193   0.62826   0.64531
 Alpha virt. eigenvalues --    0.65766   0.67293   0.68842   0.69381   0.70091
 Alpha virt. eigenvalues --    0.70723   0.72662   0.73930   0.74373   0.75028
 Alpha virt. eigenvalues --    0.76690   0.77728   0.78134   0.79021   0.80661
 Alpha virt. eigenvalues --    0.82034   0.82758   0.83411   0.84100   0.85010
 Alpha virt. eigenvalues --    0.86254   0.87850   0.88532   0.89325   0.90563
 Alpha virt. eigenvalues --    0.90789   0.93316   0.94141   0.95301   0.95371
 Alpha virt. eigenvalues --    0.96592   0.97767   0.98176   0.99020   1.00785
 Alpha virt. eigenvalues --    1.02150   1.02472   1.03846   1.05435   1.07030
 Alpha virt. eigenvalues --    1.07290   1.08059   1.09519   1.10804   1.11947
 Alpha virt. eigenvalues --    1.12070   1.13859   1.15166   1.15700   1.16907
 Alpha virt. eigenvalues --    1.18406   1.20519   1.20614   1.21865   1.22873
 Alpha virt. eigenvalues --    1.23906   1.24809   1.26024   1.27853   1.30054
 Alpha virt. eigenvalues --    1.31909   1.31979   1.33595   1.35231   1.36417
 Alpha virt. eigenvalues --    1.37248   1.39838   1.39886   1.40564   1.45022
 Alpha virt. eigenvalues --    1.45104   1.45963   1.46698   1.48307   1.49360
 Alpha virt. eigenvalues --    1.50069   1.50969   1.51861   1.54251   1.55041
 Alpha virt. eigenvalues --    1.56153   1.56847   1.57992   1.59431   1.61494
 Alpha virt. eigenvalues --    1.63365   1.64197   1.64984   1.67820   1.69253
 Alpha virt. eigenvalues --    1.70150   1.70725   1.75043   1.75654   1.76533
 Alpha virt. eigenvalues --    1.78048   1.79071   1.80392   1.84195   1.84576
 Alpha virt. eigenvalues --    1.85565   1.86007   1.89041   1.91609   1.95064
 Alpha virt. eigenvalues --    1.97456   1.98253   2.02029   2.03980   2.04741
 Alpha virt. eigenvalues --    2.06101   2.07626   2.08449   2.11354   2.12158
 Alpha virt. eigenvalues --    2.15735   2.17031   2.20390   2.21833   2.23190
 Alpha virt. eigenvalues --    2.25056   2.26797   2.29667   2.32437   2.33280
 Alpha virt. eigenvalues --    2.33932   2.36396   2.38292   2.41020   2.43416
 Alpha virt. eigenvalues --    2.45705   2.47529   2.49023   2.51421   2.54754
 Alpha virt. eigenvalues --    2.55583   2.60007   2.60794   2.66430   2.69143
 Alpha virt. eigenvalues --    2.72499   2.73054   2.76095   2.77457   2.79458
 Alpha virt. eigenvalues --    2.80694   2.85648   2.89025   2.94477   2.95817
 Alpha virt. eigenvalues --    2.97610   2.98105   3.06955   3.08662   3.12161
 Alpha virt. eigenvalues --    3.18113   3.18208   3.21944   3.28193   3.30568
 Alpha virt. eigenvalues --    3.31140   3.32515   3.33169   3.37447   3.38067
 Alpha virt. eigenvalues --    3.38606   3.41282   3.42481   3.45685   3.47435
 Alpha virt. eigenvalues --    3.51160   3.52003   3.54355   3.57434   3.59891
 Alpha virt. eigenvalues --    3.61448   3.63462   3.64812   3.68265   3.69533
 Alpha virt. eigenvalues --    3.70703   3.71524   3.77422   3.80307   3.81402
 Alpha virt. eigenvalues --    3.83230   3.85217   3.87866   3.89442   3.90460
 Alpha virt. eigenvalues --    3.92596   3.95829   3.98787   4.01143   4.01814
 Alpha virt. eigenvalues --    4.03015   4.05630   4.07758   4.09286   4.12883
 Alpha virt. eigenvalues --    4.15487   4.17408   4.19161   4.21555   4.25708
 Alpha virt. eigenvalues --    4.27352   4.34498   4.39073   4.42137   4.42524
 Alpha virt. eigenvalues --    4.46028   4.51967   4.52929   4.53765   4.56663
 Alpha virt. eigenvalues --    4.59249   4.61414   4.66526   4.67008   4.73175
 Alpha virt. eigenvalues --    4.75910   4.76516   4.84934   4.87940   4.89062
 Alpha virt. eigenvalues --    4.90457   4.91959   4.95306   4.98401   5.00529
 Alpha virt. eigenvalues --    5.03066   5.04992   5.10070   5.11588   5.14856
 Alpha virt. eigenvalues --    5.18308   5.22391   5.28807   5.31450   5.33326
 Alpha virt. eigenvalues --    5.34556   5.38108   5.40538   5.43222   5.48772
 Alpha virt. eigenvalues --    5.52523   5.58495   5.62857   5.68471   5.70133
 Alpha virt. eigenvalues --    5.74960   5.79355   5.79740   5.82553   5.90236
 Alpha virt. eigenvalues --    5.93385   5.99826   6.01965   6.08203   6.23276
 Alpha virt. eigenvalues --    6.30616   6.35298   6.37987   6.40175   6.42519
 Alpha virt. eigenvalues --    6.52098   6.56722   6.62436   6.65019   6.65855
 Alpha virt. eigenvalues --    6.73376   6.81447   6.85096   6.88534   6.92670
 Alpha virt. eigenvalues --    6.96958   7.00638   7.06890   7.11196   7.17808
 Alpha virt. eigenvalues --    7.21724   7.28427   7.36629   7.40596   7.43907
 Alpha virt. eigenvalues --    7.50050   7.51915  14.73727  14.79717  15.81456
 Alpha virt. eigenvalues --   17.23360  17.67525  18.25018
  Beta  occ. eigenvalues --  -19.28913 -19.27791 -14.49816 -10.41153 -10.39031
  Beta  occ. eigenvalues --  -10.34175  -1.19316  -1.15367  -1.02217  -0.85403
  Beta  occ. eigenvalues --   -0.75844  -0.62965  -0.60350  -0.58299  -0.56743
  Beta  occ. eigenvalues --   -0.54831  -0.53772  -0.50749  -0.49023  -0.45079
  Beta  occ. eigenvalues --   -0.38592  -0.36924  -0.35621
  Beta virt. eigenvalues --   -0.10942   0.02809   0.03799   0.04221   0.04963
  Beta virt. eigenvalues --    0.05679   0.07782   0.08559   0.09017   0.10293
  Beta virt. eigenvalues --    0.11191   0.11582   0.11882   0.12767   0.13049
  Beta virt. eigenvalues --    0.13386   0.13969   0.15648   0.16488   0.16613
  Beta virt. eigenvalues --    0.17126   0.18503   0.19046   0.20384   0.21838
  Beta virt. eigenvalues --    0.22080   0.22758   0.23321   0.24834   0.25121
  Beta virt. eigenvalues --    0.26314   0.26576   0.28277   0.28863   0.29635
  Beta virt. eigenvalues --    0.30509   0.30847   0.31734   0.32497   0.33677
  Beta virt. eigenvalues --    0.34325   0.34405   0.35621   0.36551   0.36725
  Beta virt. eigenvalues --    0.37412   0.37502   0.38615   0.38733   0.39530
  Beta virt. eigenvalues --    0.40587   0.41429   0.41978   0.42224   0.43580
  Beta virt. eigenvalues --    0.44040   0.45303   0.47375   0.47946   0.48561
  Beta virt. eigenvalues --    0.49017   0.49365   0.50903   0.51628   0.52087
  Beta virt. eigenvalues --    0.53487   0.54994   0.55595   0.57183   0.58697
  Beta virt. eigenvalues --    0.60038   0.60968   0.61193   0.62826   0.64531
  Beta virt. eigenvalues --    0.65766   0.67293   0.68842   0.69381   0.70091
  Beta virt. eigenvalues --    0.70723   0.72662   0.73930   0.74373   0.75028
  Beta virt. eigenvalues --    0.76690   0.77728   0.78134   0.79021   0.80661
  Beta virt. eigenvalues --    0.82034   0.82758   0.83411   0.84100   0.85010
  Beta virt. eigenvalues --    0.86254   0.87850   0.88532   0.89325   0.90563
  Beta virt. eigenvalues --    0.90789   0.93316   0.94141   0.95301   0.95371
  Beta virt. eigenvalues --    0.96592   0.97767   0.98176   0.99020   1.00785
  Beta virt. eigenvalues --    1.02150   1.02472   1.03846   1.05435   1.07030
  Beta virt. eigenvalues --    1.07290   1.08059   1.09519   1.10804   1.11947
  Beta virt. eigenvalues --    1.12070   1.13859   1.15166   1.15700   1.16907
  Beta virt. eigenvalues --    1.18406   1.20519   1.20614   1.21865   1.22873
  Beta virt. eigenvalues --    1.23906   1.24809   1.26024   1.27853   1.30054
  Beta virt. eigenvalues --    1.31909   1.31979   1.33595   1.35231   1.36417
  Beta virt. eigenvalues --    1.37248   1.39838   1.39886   1.40564   1.45022
  Beta virt. eigenvalues --    1.45104   1.45963   1.46698   1.48307   1.49360
  Beta virt. eigenvalues --    1.50069   1.50969   1.51861   1.54251   1.55041
  Beta virt. eigenvalues --    1.56153   1.56847   1.57992   1.59431   1.61494
  Beta virt. eigenvalues --    1.63365   1.64197   1.64984   1.67820   1.69253
  Beta virt. eigenvalues --    1.70150   1.70725   1.75043   1.75654   1.76533
  Beta virt. eigenvalues --    1.78048   1.79071   1.80392   1.84195   1.84576
  Beta virt. eigenvalues --    1.85565   1.86007   1.89041   1.91609   1.95064
  Beta virt. eigenvalues --    1.97456   1.98253   2.02029   2.03980   2.04741
  Beta virt. eigenvalues --    2.06101   2.07626   2.08449   2.11354   2.12158
  Beta virt. eigenvalues --    2.15735   2.17031   2.20390   2.21833   2.23190
  Beta virt. eigenvalues --    2.25056   2.26797   2.29667   2.32437   2.33280
  Beta virt. eigenvalues --    2.33932   2.36396   2.38292   2.41020   2.43416
  Beta virt. eigenvalues --    2.45705   2.47529   2.49023   2.51421   2.54754
  Beta virt. eigenvalues --    2.55583   2.60007   2.60794   2.66430   2.69143
  Beta virt. eigenvalues --    2.72499   2.73054   2.76095   2.77457   2.79458
  Beta virt. eigenvalues --    2.80694   2.85648   2.89025   2.94477   2.95817
  Beta virt. eigenvalues --    2.97610   2.98105   3.06955   3.08662   3.12161
  Beta virt. eigenvalues --    3.18113   3.18208   3.21944   3.28193   3.30568
  Beta virt. eigenvalues --    3.31140   3.32515   3.33169   3.37447   3.38067
  Beta virt. eigenvalues --    3.38606   3.41282   3.42481   3.45685   3.47435
  Beta virt. eigenvalues --    3.51160   3.52003   3.54355   3.57434   3.59891
  Beta virt. eigenvalues --    3.61448   3.63462   3.64812   3.68265   3.69533
  Beta virt. eigenvalues --    3.70703   3.71524   3.77422   3.80307   3.81402
  Beta virt. eigenvalues --    3.83230   3.85217   3.87866   3.89442   3.90460
  Beta virt. eigenvalues --    3.92596   3.95829   3.98787   4.01143   4.01814
  Beta virt. eigenvalues --    4.03015   4.05630   4.07758   4.09286   4.12883
  Beta virt. eigenvalues --    4.15487   4.17408   4.19161   4.21555   4.25708
  Beta virt. eigenvalues --    4.27352   4.34498   4.39073   4.42137   4.42524
  Beta virt. eigenvalues --    4.46028   4.51967   4.52929   4.53765   4.56663
  Beta virt. eigenvalues --    4.59249   4.61414   4.66526   4.67008   4.73175
  Beta virt. eigenvalues --    4.75910   4.76516   4.84934   4.87940   4.89062
  Beta virt. eigenvalues --    4.90457   4.91959   4.95306   4.98401   5.00529
  Beta virt. eigenvalues --    5.03066   5.04992   5.10070   5.11588   5.14856
  Beta virt. eigenvalues --    5.18308   5.22391   5.28807   5.31450   5.33326
  Beta virt. eigenvalues --    5.34556   5.38108   5.40538   5.43222   5.48772
  Beta virt. eigenvalues --    5.52523   5.58495   5.62857   5.68471   5.70133
  Beta virt. eigenvalues --    5.74960   5.79355   5.79740   5.82553   5.90236
  Beta virt. eigenvalues --    5.93385   5.99826   6.01965   6.08203   6.23276
  Beta virt. eigenvalues --    6.30616   6.35298   6.37987   6.40175   6.42519
  Beta virt. eigenvalues --    6.52098   6.56722   6.62436   6.65019   6.65855
  Beta virt. eigenvalues --    6.73376   6.81447   6.85096   6.88534   6.92670
  Beta virt. eigenvalues --    6.96958   7.00638   7.06890   7.11196   7.17808
  Beta virt. eigenvalues --    7.21724   7.28427   7.36629   7.40596   7.43907
  Beta virt. eigenvalues --    7.50050   7.51915  14.73727  14.79717  15.81456
  Beta virt. eigenvalues --   17.23360  17.67525  18.25018
          Condensed to atoms (all electrons):
               1          2          3          4          5          6
     1  O    8.694631  -0.020516  -0.002983  -0.148904   0.163567  -0.007669
     2  O   -0.020516   8.491757   0.095382   0.001233   0.028529   0.032551
     3  C   -0.002983   0.095382   5.285483  -0.080374   0.009247   0.298768
     4  N   -0.148904   0.001233  -0.080374   7.314225   0.140757   0.016178
     5  C    0.163567   0.028529   0.009247   0.140757   5.246384   0.010302
     6  H   -0.007669   0.032551   0.298768   0.016178   0.010302   0.316712
     7  H   -0.004029  -0.030858   0.366977   0.015904  -0.000862  -0.005738
     8  C   -0.067209  -0.003545  -0.020814   0.031381  -0.155988  -0.001423
     9  H   -0.002480   0.000882   0.001396  -0.018586  -0.004043   0.000104
    10  H    0.015270   0.001440  -0.001674  -0.028131  -0.009862  -0.000001
    11  H   -0.002820  -0.000787  -0.003903   0.042039  -0.032743  -0.000579
               7          8          9         10         11
     1  O   -0.004029  -0.067209  -0.002480   0.015270  -0.002820
     2  O   -0.030858  -0.003545   0.000882   0.001440  -0.000787
     3  C    0.366977  -0.020814   0.001396  -0.001674  -0.003903
     4  N    0.015904   0.031381  -0.018586  -0.028131   0.042039
     5  C   -0.000862  -0.155988  -0.004043  -0.009862  -0.032743
     6  H   -0.005738  -0.001423   0.000104  -0.000001  -0.000579
     7  H    0.367750   0.003622  -0.000518   0.000612   0.000847
     8  C    0.003622   5.643452   0.381548   0.367169   0.390939
     9  H   -0.000518   0.381548   0.383229   0.016072  -0.010671
    10  H    0.000612   0.367169   0.016072   0.392344  -0.004907
    11  H    0.000847   0.390939  -0.010671  -0.004907   0.343825
          Atomic-Atomic Spin Densities.
               1          2          3          4          5          6
     1  O    0.000000   0.000000   0.000000   0.000000   0.000000   0.000000
     2  O    0.000000   0.000000   0.000000   0.000000   0.000000   0.000000
     3  C    0.000000   0.000000   0.000000   0.000000   0.000000   0.000000
     4  N    0.000000   0.000000   0.000000   0.000000   0.000000   0.000000
     5  C    0.000000   0.000000   0.000000   0.000000   0.000000   0.000000
     6  H    0.000000   0.000000   0.000000   0.000000   0.000000   0.000000
     7  H    0.000000   0.000000   0.000000   0.000000   0.000000   0.000000
     8  C    0.000000   0.000000   0.000000   0.000000   0.000000   0.000000
     9  H    0.000000   0.000000   0.000000   0.000000   0.000000   0.000000
    10  H    0.000000   0.000000   0.000000   0.000000   0.000000   0.000000
    11  H    0.000000   0.000000   0.000000   0.000000   0.000000   0.000000
               7          8          9         10         11
     1  O    0.000000   0.000000   0.000000   0.000000   0.000000
     2  O    0.000000   0.000000   0.000000   0.000000   0.000000
     3  C    0.000000   0.000000   0.000000   0.000000   0.000000
     4  N    0.000000   0.000000   0.000000   0.000000   0.000000
     5  C    0.000000   0.000000   0.000000   0.000000   0.000000
     6  H    0.000000   0.000000   0.000000   0.000000   0.000000
     7  H    0.000000   0.000000   0.000000   0.000000   0.000000
     8  C    0.000000   0.000000   0.000000   0.000000   0.000000
     9  H    0.000000   0.000000   0.000000   0.000000   0.000000
    10  H    0.000000   0.000000   0.000000   0.000000   0.000000
    11  H    0.000000   0.000000   0.000000   0.000000   0.000000
 Mulliken charges and spin densities:
               1          2
     1  O   -0.616859   0.000000
     2  O   -0.596070   0.000000
     3  C    0.052494   0.000000
     4  N   -0.285722   0.000000
     5  C    0.604710   0.000000
     6  H    0.340794   0.000000
     7  H    0.286293   0.000000
     8  C   -0.569133   0.000000
     9  H    0.253066   0.000000
    10  H    0.251667   0.000000
    11  H    0.278759   0.000000
 Sum of Mulliken charges =   0.00000   0.00000
 Mulliken charges and spin densities with hydrogens summed into heavy atoms:
               1          2
     1  O   -0.616859   0.000000
     2  O   -0.596070   0.000000
     3  C    0.679581   0.000000
     4  N   -0.285722   0.000000
     5  C    0.604710   0.000000
     8  C    0.214360   0.000000
 APT charges:
               1
     1  O   -0.403692
     2  O   -0.276226
     3  C    0.281919
     4  N   -0.022537
     5  C    0.100507
     6  H    0.041508
     7  H   -0.014425
     8  C    0.250093
     9  H   -0.013433
    10  H    0.001814
    11  H    0.054473
 Sum of APT charges =   0.00000
 APT charges with hydrogens summed into heavy atoms:
               1
     1  O   -0.403692
     2  O   -0.276226
     3  C    0.309002
     4  N   -0.022537
     5  C    0.100507
     8  C    0.292946
 Electronic spatial extent (au):  <R**2>=            550.5259
 Charge=              0.0000 electrons
 Dipole moment (field-independent basis, Debye):
    X=             -1.9144    Y=             -2.8631    Z=              0.6352  Tot=              3.5023
 Quadrupole moment (field-independent basis, Debye-Ang):
   XX=            -28.4872   YY=            -39.2877   ZZ=            -34.0409
   XY=             -3.2539   XZ=              0.0735   YZ=             -0.6576
 Traceless Quadrupole moment (field-independent basis, Debye-Ang):
   XX=              5.4514   YY=             -5.3491   ZZ=             -0.1023
   XY=             -3.2539   XZ=              0.0735   YZ=             -0.6576
 Octapole moment (field-independent basis, Debye-Ang**2):
  XXX=             -7.7027  YYY=              1.2577  ZZZ=              1.6674  XYY=              3.2836
  XXY=             -7.7060  XXZ=             -0.0681  XZZ=              0.6763  YZZ=              1.7924
  YYZ=              0.2510  XYZ=              0.8700
 Hexadecapole moment (field-independent basis, Debye-Ang**3):
 XXXX=           -445.2375 YYYY=           -180.7689 ZZZZ=            -49.7393 XXXY=            -11.6352
 XXXZ=              0.3780 YYYX=              3.0081 YYYZ=             -1.0535 ZZZX=             -0.8438
 ZZZY=             -1.2328 XXYY=           -102.6761 XXZZ=            -80.4315 YYZZ=            -38.2618
 XXYZ=              0.2876 YYXZ=             -1.3291 ZZXY=             -3.8827
 N-N= 2.304600234320D+02 E-N=-1.215945977828D+03  KE= 3.205775934635D+02
  Exact polarizability:  92.515  -4.050  59.288  -1.099   1.157  40.897
 Approx polarizability: 102.852  -2.237  84.692  -2.233   3.161  45.646
                          Isotropic Fermi Contact Couplings
        Atom                 a.u.       MegaHertz       Gauss      10(-4) cm-1
     1  O(17)              0.00000       0.00000       0.00000       0.00000
     2  O(17)              0.00000       0.00000       0.00000       0.00000
     3  C(13)              0.00000       0.00000       0.00000       0.00000
     4  N(14)              0.00000       0.00000       0.00000       0.00000
     5  C(13)              0.00000       0.00000       0.00000       0.00000
     6  H(1)               0.00000       0.00000       0.00000       0.00000
     7  H(1)               0.00000       0.00000       0.00000       0.00000
     8  C(13)              0.00000       0.00000       0.00000       0.00000
     9  H(1)               0.00000       0.00000       0.00000       0.00000
    10  H(1)               0.00000       0.00000       0.00000       0.00000
    11  H(1)               0.00000       0.00000       0.00000       0.00000
 --------------------------------------------------------
       Center         ----  Spin Dipole Couplings  ----
                      3XX-RR        3YY-RR        3ZZ-RR
 --------------------------------------------------------
     1   Atom        0.000000      0.000000      0.000000
     2   Atom        0.000000      0.000000      0.000000
     3   Atom        0.000000      0.000000      0.000000
     4   Atom        0.000000      0.000000      0.000000
     5   Atom        0.000000      0.000000      0.000000
     6   Atom        0.000000      0.000000      0.000000
     7   Atom        0.000000      0.000000      0.000000
     8   Atom        0.000000      0.000000      0.000000
     9   Atom        0.000000      0.000000      0.000000
    10   Atom        0.000000      0.000000      0.000000
    11   Atom        0.000000      0.000000      0.000000
 --------------------------------------------------------
                        XY            XZ            YZ
 --------------------------------------------------------
     1   Atom        0.000000      0.000000      0.000000
     2   Atom        0.000000      0.000000      0.000000
     3   Atom        0.000000      0.000000      0.000000
     4   Atom        0.000000      0.000000      0.000000
     5   Atom        0.000000      0.000000      0.000000
     6   Atom        0.000000      0.000000      0.000000
     7   Atom        0.000000      0.000000      0.000000
     8   Atom        0.000000      0.000000      0.000000
     9   Atom        0.000000      0.000000      0.000000
    10   Atom        0.000000      0.000000      0.000000
    11   Atom        0.000000      0.000000      0.000000
 --------------------------------------------------------


 ---------------------------------------------------------------------------------
              Anisotropic Spin Dipole Couplings in Principal Axis System
 ---------------------------------------------------------------------------------

       Atom             a.u.   MegaHertz   Gauss  10(-4) cm-1        Axes

              Baa     0.0000     0.000     0.000     0.000 -0.0076  0.9836  0.1802
     1 O(17)  Bbb     0.0000     0.000     0.000     0.000  0.0028 -0.1802  0.9836
              Bcc     0.0000     0.000     0.000     0.000  1.0000  0.0080 -0.0014
 
              Baa     0.0000     0.000     0.000     0.000  0.9545  0.1392 -0.2636
     2 O(17)  Bbb     0.0000     0.000     0.000     0.000  0.1702  0.4714  0.8653
              Bcc     0.0000     0.000     0.000     0.000 -0.2447  0.8708 -0.4263
 
              Baa     0.0000     0.000     0.000     0.000 -0.6263  0.6266 -0.4638
     3 C(13)  Bbb     0.0000     0.000     0.000     0.000  0.7715  0.5835 -0.2535
              Bcc     0.0000     0.000     0.000     0.000 -0.1118  0.5166  0.8489
 
              Baa     0.0000     0.000     0.000     0.000 -0.3964  0.9163  0.0567
     4 N(14)  Bbb     0.0000     0.000     0.000     0.000  0.3621  0.0993  0.9268
              Bcc     0.0000     0.000     0.000     0.000  0.8436  0.3879 -0.3712
 
              Baa     0.0000     0.000     0.000     0.000  0.0205  0.9774  0.2104
     5 C(13)  Bbb     0.0000     0.000     0.000     0.000  0.8078  0.1078 -0.5795
              Bcc     0.0000     0.000     0.000     0.000  0.5891 -0.1819  0.7873
 
              Baa     0.0000     0.000     0.000     0.000  0.1301 -0.6188  0.7747
     6 H(1)   Bbb     0.0000     0.000     0.000     0.000  0.8605  0.4587  0.2218
              Bcc     0.0000     0.000     0.000     0.000 -0.4926  0.6377  0.5921
 
              Baa     0.0000     0.000     0.000     0.000  0.3047  0.7691  0.5618
     7 H(1)   Bbb     0.0000     0.000     0.000     0.000  0.9497 -0.2008 -0.2402
              Bcc     0.0000     0.000     0.000     0.000  0.0719 -0.6068  0.7916
 
              Baa     0.0000     0.000     0.000     0.000  0.7293 -0.0286 -0.6836
     8 C(13)  Bbb     0.0000     0.000     0.000     0.000  0.6842  0.0394  0.7283
              Bcc     0.0000     0.000     0.000     0.000 -0.0061  0.9988 -0.0483
 
              Baa     0.0000     0.000     0.000     0.000  0.3256 -0.5479  0.7706
     9 H(1)   Bbb     0.0000     0.000     0.000     0.000  0.7991  0.5952  0.0855
              Bcc     0.0000     0.000     0.000     0.000 -0.5055  0.5879  0.6316
 
              Baa     0.0000     0.000     0.000     0.000  0.1725  0.2169  0.9608
    10 H(1)   Bbb     0.0000     0.000     0.000     0.000  0.8601  0.4423 -0.2543
              Bcc     0.0000     0.000     0.000     0.000 -0.4801  0.8702 -0.1102
 
              Baa     0.0000     0.000     0.000     0.000 -0.5476  0.7842 -0.2919
    11 H(1)   Bbb     0.0000     0.000     0.000     0.000 -0.1839  0.2275  0.9563
              Bcc     0.0000     0.000     0.000     0.000  0.8163  0.5773  0.0197
 

 ---------------------------------------------------------------------------------

 Calling FoFJK, ICntrl=    100127 FMM=F ISym2X=0 I1Cent= 0 IOpClX= 1 NMat=1 NMatS=1 NMatT=0.
 Full mass-weighted force constant matrix:
 Low frequencies --- -492.7106  -10.6390   -3.1125    0.0005    0.0005    0.0012
 Low frequencies ---   11.3454  103.7032  145.2151
 ******    1 imaginary frequencies (negative Signs) ****** 
 Diagonal vibrational polarizability:
       19.6415381      31.9952526      14.3135510

 rotorrotorrotorrotorrotorrotorrotorrotorrotorrotorrotor

           Hindered Internal Rotation Analysis

 rotorrotorrotorrotorrotorrotorrotorrotorrotorrotorrotor

 Internal coordinate list sorted
 Checking for planar centers

 ---------------------------------------------------
  Center           Bonded Atoms           Angle Sum
 ---------------------------------------------------
        5         4         1         8    359.831
 Added             2 out of plane coordinates
 Checking for ring deformation
 Checking reduced barrier height
 Cut-off : V/RT =     33.756
 Bond       4 -       5 frozen.
           Estimated reduced barrier height : V/RT =    46.4968 For a periodicity of :   2
 Number of internal rotation degrees of freedom =             2
 Checking correspondance between vibrational and internal rotation modes
 Frequencies in cm**-1
                             1         2
       Frequencies ---   170.9709  187.0262
         -492.7096        -0.0096   -0.0282
          103.5577         0.1106    0.3200
          145.1622        -0.6195    0.7540
          159.3003         0.9847   -0.0203
          253.6239        -0.7047    0.5751
          332.8770        -0.3549    0.3400
          349.8462        -0.1964    0.5022
 ----------------------------------------------------------------------------
 Identification of rotating group for bond      3 -      4
 Iteration  1 RMS(Cart)=  0.09520710 RMS(Int)=  0.01847286
 Iteration  2 RMS(Cart)=  0.03136507 RMS(Int)=  0.00057771
 Iteration  3 RMS(Cart)=  0.00063406 RMS(Int)=  0.00000014
 Iteration  4 RMS(Cart)=  0.00000024 RMS(Int)=  0.00000000
 Iteration  1 RMS(Cart)=  0.00000000 RMS(Int)=  0.00000000
 Composition of rotating group : 
       2       6       7
 Geometrical symmetry number =   1
 Identification of rotating group for bond      5 -      8
 Iteration  1 RMS(Cart)=  0.09245086 RMS(Int)=  0.02536041
 Iteration  2 RMS(Cart)=  0.02990498 RMS(Int)=  0.00061792
 Iteration  3 RMS(Cart)=  0.00064751 RMS(Int)=  0.00000018
 Iteration  4 RMS(Cart)=  0.00000024 RMS(Int)=  0.00000000
 Iteration  1 RMS(Cart)=  0.00000000 RMS(Int)=  0.00000000
 Composition of rotating group : 
       9      10      11
 Geometrical symmetry number =   1
 Checking constant moment of inertia assumption for bond       3 -       4
  Free rotor partition function: Estimated error   =  -27.065 %
  External rot. free rotor partition function: Estimated error   =  -56.904 %
 Checking steric hindrance using Lennard-Jones Potential
 Checking potential periodicity 
  No minimum about Phi = 120.00 degrees 
  Well about Phi = 120.00 degrees is not accessible : (V-V0)/RT = ********
  No minimum about Phi = 240.00 degrees 
  Well about Phi = 240.00 degrees is not accessible : (V-V0)/RT = ********
 Number of accessible wells :   1
 Checking constant moment of inertia assumption for bond       5 -       8
  Free rotor partition function: Estimated error   =   -0.962 %
  External rot. free rotor partition function: Estimated error   =   15.285 %
 Checking steric hindrance using Lennard-Jones Potential
 Checking potential periodicity 
  No minimum about Phi = 120.00 degrees 
  Well about Phi = 120.00 degrees is not accessible : (V-V0)/RT = 1672.085
  Well about Phi = 240.00 degrees is not accessible : (V-V0)/RT = 1672.021
 Number of accessible wells :   1

    Rotor          Bond     Periodicity   Symmetry Number  Multiplicity
       1)        3       4       3               1                1
       2)        5       8       3               1                1
 Normal Mode Analysis for Internal Rotation 
 frequencies (cm**-1), reduced moment of inertia (amu*Bohr**2)
                           1         2
       Frequencies ---   170.9709  187.0262
   Reduced Moments ---     1.2120    5.4875
     Bond
         3 -       4      -0.0012    0.9917
         5 -       8       1.0000   -0.1283

 --------------------------------------------------
 - Thermochemistry For Hindered Internal Rotation -
 --------------------------------------------------
 Temperature    298.150 Kelvin. Pressure    1.00000 Atm.

                           Q                Freq               V/RT
                      (Free Rot.)         (cm**-1)
 Vibration     3          3.886           159.300             2.840
 Vibration     2          9.925           145.162            15.387

 Corrections for hindered rotation 
 To obtain partition function for hindered rotation :
                     Multiply with harmonic oscillator partition function
 To obtain thermodynamic function for hindered rotation :
                     Add to harmonic oscillator partition function

                          Q(harm. osc.) =       1.776
 Q(hin.)/Q(harm. osc.)   Truhlar        Pitzer & Gwinn       McClurg 
 Vibration     3          0.995             1.134             1.149
 Vibration     2          1.000             1.018             1.020
 Multiplicity             1.000             1.000             1.000
 Total                    0.995             1.154             1.171

                          E(harm. osc.) =       1.238 Kcal/mol
 E(hin.)-E(harm. osc.)   Truhlar        Pitzer & Gwinn       McClurg 
                        Kcal/mol          Kcal/mol          Kcal/mol
 Vibration     3         -0.009             0.061             0.053
 Vibration     2          0.000             0.011             0.010
 Total                   -0.009             0.072             0.063

                          S(harm. osc.) =       5.293 cal/mol-Kelvin
 S(hin.)-S(harm. osc.)   Truhlar        Pitzer & Gwinn       McClurg 
                       cal/mol-Kelvin    cal/mol-Kelvin    cal/mol-Kelvin
 Vibration     3         -0.040             0.454             0.454
 Vibration     2          0.000             0.072             0.072
 Multiplicity             0.000             0.000             0.000
 Total                   -0.040             0.527             0.527

                          Cv(harm. osc.) =       3.800 cal/mol-Kelvin
 Cv(hin.)-Cv(harm. osc)  Truhlar        Pitzer & Gwinn       McClurg 
                       cal/mol-Kelvin    cal/mol-Kelvin    cal/mol-Kelvin
 Vibration     3         -0.105             0.061             0.061
 Vibration     2          0.000             0.083             0.083
 Total                   -0.106             0.143             0.143
 Harmonic frequencies (cm**-1), IR intensities (KM/Mole), Raman scattering
 activities (A**4/AMU), depolarization ratios for plane and unpolarized
 incident light, reduced masses (AMU), force constants (mDyne/A),
 and normal coordinates:
                      1                      2                      3
                      A                      A                      A
 Frequencies --   -492.7096               103.5577               145.1622
 Red. masses --     10.0150                 4.9731                 3.6306
 Frc consts  --      1.4325                 0.0314                 0.0451
 IR Inten    --     59.5634                11.6806                 7.0388
  Atom  AN      X      Y      Z        X      Y      Z        X      Y      Z
     1   8     0.56  -0.42   0.01     0.30  -0.26   0.33     0.20  -0.15  -0.30
     2   8    -0.54   0.32  -0.07    -0.24   0.25  -0.30    -0.03   0.23   0.45
     3   6    -1.73  -0.13  -0.15     0.34   0.21  -0.17     0.04   0.15  -0.20
     4   7     1.65   0.04   0.07    -0.21  -0.32   0.47    -0.22  -0.26  -0.01
     5   6    -0.31  -0.54   0.08     0.06  -0.25   0.27     0.03  -0.13  -0.17
     6   1     0.63   0.75  -0.18     0.08   0.19  -0.20    -0.38   0.59  -0.74
     7   1     0.01  -0.28  -0.40     0.60   0.41  -0.13     0.23  -0.46  -0.47
     8   6     0.07   0.60   0.09    -0.23   0.29  -0.49    -0.03   0.12   0.21
     9   1    -0.40   0.34   0.24     0.40   0.42  -0.85    -0.22   0.57   0.63
    10   1    -0.61   0.42  -0.02    -0.66   0.45  -0.69     0.48  -0.19   0.49
    11   1     0.46   0.55   0.03    -0.52   0.32  -0.49    -0.27   0.16  -0.15
                      4                      5                      6
                      A                      A                      A
 Frequencies --    159.3003               253.6239               332.8770
 Red. masses --      1.1172                 3.8878                 3.7506
 Frc consts  --      0.0167                 0.1473                 0.2449
 IR Inten    --      3.1944                13.0829                 7.9877
  Atom  AN      X      Y      Z        X      Y      Z        X      Y      Z
     1   8    -0.01   0.01   0.00    -0.27   0.18  -0.22    -0.15  -0.02   0.04
     2   8     0.01   0.01   0.06    -0.11  -0.13   0.16     0.67   0.02  -0.06
     3   6     0.00  -0.01  -0.07     0.22  -0.34  -0.35    -0.36   0.22  -0.04
     4   7     0.00   0.00   0.00     0.25   0.22   0.46     0.01  -0.11   0.21
     5   6     0.00   0.01   0.01    -0.04   0.07   0.19    -0.11   0.00   0.07
     6   1    -0.07   0.08  -0.18     0.34   0.14  -0.68    -1.42   0.21  -0.52
     7   1     0.07  -0.15  -0.13     0.76  -0.72  -0.57     0.24  -0.17  -0.27
     8   6     0.00   0.00   0.01    -0.04   0.01  -0.13    -0.10  -0.07  -0.12
     9   1     0.09  -0.48  -0.34     0.03   0.41   0.06     0.04   0.12  -0.11
    10   1    -0.18   0.50  -0.25    -0.20  -0.51   0.04    -0.36  -0.35  -0.08
    11   1     0.08  -0.03   0.56    -0.01   0.02  -0.71    -0.03  -0.07  -0.48
                      7                      8                      9
                      A                      A                      A
 Frequencies --    349.8462               549.1041               656.2387
 Red. masses --      4.2391                 3.9138                 3.9949
 Frc consts  --      0.3057                 0.6953                 1.0136
 IR Inten    --      5.5480                 7.4627                 6.5972
  Atom  AN      X      Y      Z        X      Y      Z        X      Y      Z
     1   8     0.49   0.20  -0.02    -0.41   0.05   0.14    -0.08   0.00  -0.31
     2   8    -0.26  -0.01  -0.02    -0.21  -0.06  -0.04     0.00   0.04   0.04
     3   6    -0.36   0.00  -0.09    -0.15   0.03   0.05    -0.11   0.05  -0.04
     4   7    -0.30   0.08   0.27    -0.04  -0.25   0.09    -0.13  -0.07  -0.33
     5   6     0.09   0.30   0.04     0.28  -0.03  -0.18     0.14  -0.10   0.83
     6   1    -0.67   0.07  -0.26    -0.99   0.01  -0.28     0.21  -0.01   0.13
     7   1    -0.09  -0.12  -0.17     0.32  -0.17  -0.08    -0.64   0.08   0.03
     8   6     0.30  -0.47  -0.12     0.65   0.23  -0.08     0.22   0.05   0.04
     9   1     0.12  -0.70  -0.14     0.68   0.37  -0.02     1.16   0.37  -0.43
    10   1    -0.06  -0.89  -0.06     0.92   0.45  -0.09    -0.75  -0.16  -0.16
    11   1     0.91  -0.54  -0.36     0.20   0.29   0.04     0.01   0.09  -0.46
                     10                     11                     12
                      A                      A                      A
 Frequencies --    739.4362               830.5510              1005.2227
 Red. masses --      1.7071                 4.6794                 1.5537
 Frc consts  --      0.5499                 1.9019                 0.9250
 IR Inten    --     51.3284                40.1107                11.1478
  Atom  AN      X      Y      Z        X      Y      Z        X      Y      Z
     1   8    -0.05   0.00   0.04    -0.03   0.25   0.00    -0.03   0.08   0.02
     2   8     0.09   0.06   0.03    -0.16  -0.03  -0.03     0.00   0.01   0.00
     3   6    -0.12  -0.04  -0.16    -0.17   0.05   0.05     0.02  -0.02   0.01
     4   7    -0.08  -0.01   0.12     0.22  -0.16  -0.07     0.00  -0.16  -0.02
     5   6     0.11  -0.04  -0.07     0.91   0.10  -0.04     0.06   0.02  -0.08
     6   1     0.91  -0.02   0.24    -0.68   0.03  -0.16     0.23   0.04   0.02
     7   1    -0.79   0.18  -0.01     0.24  -0.17  -0.06     0.06  -0.01   0.00
     8   6     0.02  -0.02  -0.01    -0.61  -0.29   0.12    -0.04   0.12   0.09
     9   1     0.09   0.05  -0.01     0.41   0.44  -0.15    -0.09  -0.31  -0.14
    10   1     0.20   0.08   0.00    -0.14   0.30   0.01    -0.73  -0.38   0.08
    11   1    -0.07  -0.01   0.03    -1.43  -0.19   0.08     0.74   0.04  -0.28
                     13                     14                     15
                      A                      A                      A
 Frequencies --   1013.5944              1138.6126              1219.0225
 Red. masses --      1.5052                 1.3540                 1.3431
 Frc consts  --      0.9111                 1.0342                 1.1759
 IR Inten    --     11.6427                12.7342                26.7519
  Atom  AN      X      Y      Z        X      Y      Z        X      Y      Z
     1   8     0.02  -0.05   0.02     0.01   0.07   0.00    -0.02  -0.07  -0.01
     2   8    -0.01   0.00   0.00     0.04   0.01  -0.03     0.02   0.04   0.05
     3   6     0.02   0.00   0.00    -0.08  -0.03   0.07    -0.07  -0.04  -0.07
     4   7     0.00   0.07   0.02    -0.05  -0.08  -0.03    -0.05   0.08  -0.02
     5   6    -0.07   0.02  -0.15    -0.06   0.03   0.01     0.06  -0.01   0.00
     6   1    -0.02  -0.02   0.01     0.68   0.40  -0.03    -0.04  -0.53   0.35
     7   1    -0.01  -0.03   0.00     0.75  -0.12  -0.04     0.76   0.50   0.06
     8   6     0.05  -0.05   0.15     0.03  -0.05  -0.01    -0.03   0.02   0.01
     9   1     0.85   0.24  -0.25     0.06   0.09   0.05     0.09  -0.02  -0.09
    10   1    -0.58   0.08  -0.10     0.07   0.09  -0.05     0.08  -0.03   0.05
    11   1    -0.37   0.02  -0.34    -0.28  -0.01   0.04     0.23   0.00  -0.04
                     16                     17                     18
                      A                      A                      A
 Frequencies --   1230.6528              1368.5583              1421.4407
 Red. masses --      2.2648                 1.3237                 1.4666
 Frc consts  --      2.0210                 1.4608                 1.7459
 IR Inten    --     10.9312                 3.3165                22.5136
  Atom  AN      X      Y      Z        X      Y      Z        X      Y      Z
     1   8    -0.04  -0.22  -0.02     0.02   0.06   0.00     0.00  -0.01   0.00
     2   8     0.01  -0.04  -0.08    -0.01   0.00   0.00    -0.02  -0.18   0.05
     3   6    -0.04   0.03   0.17     0.01   0.01  -0.01    -0.01   0.10  -0.06
     4   7    -0.12   0.26   0.02     0.04  -0.07   0.00     0.02   0.01   0.00
     5   6     0.19  -0.05  -0.01    -0.10   0.01   0.01     0.00   0.01   0.00
     6   1     0.27   0.82  -0.36     0.00  -0.03   0.00     0.10   0.56  -0.41
     7   1     0.11  -0.68  -0.12    -0.07   0.00   0.00     0.02   0.92   0.26
     8   6    -0.09   0.07   0.02    -0.12  -0.04   0.02     0.00   0.01   0.00
     9   1     0.18  -0.08  -0.24     0.56   0.25  -0.27     0.02  -0.05  -0.04
    10   1     0.23  -0.10   0.17     0.64   0.26   0.11     0.01  -0.05   0.03
    11   1     0.70  -0.01  -0.10     0.58  -0.10  -0.12    -0.02   0.01   0.00
                     19                     20                     21
                      A                      A                      A
 Frequencies --   1457.2405              1489.1179              1556.5168
 Red. masses --      1.0642                 1.0495                 2.5008
 Frc consts  --      1.3314                 1.3712                 3.5698
 IR Inten    --     16.4444                 8.3151                16.6651
  Atom  AN      X      Y      Z        X      Y      Z        X      Y      Z
     1   8     0.00  -0.01   0.00     0.00   0.00   0.00     0.01  -0.03   0.00
     2   8     0.00   0.00   0.00     0.00   0.00   0.00    -0.04  -0.27   0.05
     3   6     0.00   0.00   0.00     0.00   0.00   0.00    -0.02   0.47  -0.10
     4   7    -0.01   0.01   0.00     0.00   0.00   0.00     0.03  -0.01   0.02
     5   6     0.02   0.00   0.00    -0.01   0.00  -0.02    -0.01   0.04   0.01
     6   1    -0.01   0.04  -0.04     0.01   0.00   0.00     0.47  -0.56   0.79
     7   1     0.00   0.06   0.02     0.00   0.00   0.00     0.23  -0.79  -0.58
     8   6     0.01  -0.07   0.00    -0.01   0.00  -0.06     0.00   0.00  -0.01
     9   1    -0.20   0.44   0.44     0.23   0.47   0.07    -0.10   0.02   0.07
    10   1    -0.30   0.53  -0.32    -0.21  -0.41   0.07    -0.05   0.06  -0.04
    11   1     0.38  -0.08  -0.10     0.14  -0.04   0.73     0.03   0.00  -0.02
                     22                     23                     24
                      A                      A                      A
 Frequencies --   1755.5743              2892.0227              3034.9307
 Red. masses --     11.4386                 1.0527                 1.1029
 Frc consts  --     20.7712                 5.1873                 5.9852
 IR Inten    --    136.0931                 5.7917                81.7875
  Atom  AN      X      Y      Z        X      Y      Z        X      Y      Z
     1   8    -0.26  -1.41  -0.09     0.00   0.00   0.00     0.00   0.00   0.00
     2   8    -0.03   0.20  -0.01     0.00  -0.01   0.00     0.00   0.00   0.00
     3   6     0.01  -0.23  -0.08     0.02  -0.05  -0.04     0.00   0.02  -0.10
     4   7     0.37  -0.72   0.02     0.00   0.00   0.00     0.00   0.00   0.00
     5   6    -0.01   2.66   0.26     0.00   0.00   0.00     0.00   0.00   0.00
     6   1     0.83  -0.04  -0.17    -0.26   0.59   0.73    -0.08   0.18   0.20
     7   1    -0.67   0.10   0.08    -0.01   0.09  -0.29     0.09  -0.37   0.93
     8   6    -0.05  -0.02  -0.06     0.00   0.00   0.00     0.00   0.00   0.00
     9   1    -0.20   0.11   0.06     0.00   0.00   0.00     0.00   0.00   0.00
    10   1     0.33   0.23  -0.02     0.00   0.00   0.00     0.00   0.00   0.00
    11   1    -0.24   0.01   0.02     0.00   0.00   0.00     0.00   0.01   0.00
                     25                     26                     27
                      A                      A                      A
 Frequencies --   3090.7154              3191.7934              3224.0501
 Red. masses --      1.0299                 1.1068                 1.1058
 Frc consts  --      5.7963                 6.6432                 6.7722
 IR Inten    --      4.0014                 0.8360                 4.0834
  Atom  AN      X      Y      Z        X      Y      Z        X      Y      Z
     1   8     0.00   0.00   0.00     0.00   0.00   0.00     0.00   0.00   0.00
     2   8     0.00   0.00   0.00     0.00   0.00   0.00     0.00   0.00   0.00
     3   6     0.00   0.00   0.00     0.00   0.00   0.00     0.00   0.00   0.00
     4   7     0.00   0.00   0.00     0.00   0.00   0.00     0.00   0.00   0.00
     5   6     0.00   0.00   0.00     0.00   0.00   0.00     0.00   0.00   0.00
     6   1     0.00   0.00   0.00     0.00   0.00   0.00     0.00   0.00   0.00
     7   1     0.00   0.00   0.00     0.00   0.00   0.00     0.00   0.00   0.00
     8   6     0.04  -0.01   0.00    -0.01   0.01  -0.10     0.01  -0.10  -0.01
     9   1    -0.34   0.30  -0.50     0.38  -0.33   0.54    -0.13   0.10  -0.19
    10   1    -0.16   0.23   0.56    -0.20   0.28   0.66    -0.09   0.12   0.34
    11   1    -0.04  -0.43  -0.01    -0.01  -0.09  -0.02     0.10   0.94   0.03

 -------------------
 - Thermochemistry -
 -------------------
 Temperature   298.150 Kelvin.  Pressure   1.00000 Atm.
 Atom     1 has atomic number  8 and mass  15.99491
 Atom     2 has atomic number  8 and mass  15.99491
 Atom     3 has atomic number  6 and mass  12.00000
 Atom     4 has atomic number  7 and mass  14.00307
 Atom     5 has atomic number  6 and mass  12.00000
 Atom     6 has atomic number  1 and mass   1.00783
 Atom     7 has atomic number  1 and mass   1.00783
 Atom     8 has atomic number  6 and mass  12.00000
 Atom     9 has atomic number  1 and mass   1.00783
 Atom    10 has atomic number  1 and mass   1.00783
 Atom    11 has atomic number  1 and mass   1.00783
 Molecular mass:    87.03203 amu.
 Principal axes and moments of inertia in atomic units:
                           1         2         3
     Eigenvalues --   226.26420 622.55027 812.53058
           X            0.99991  -0.01356  -0.00098
           Y            0.01355   0.99985  -0.01068
           Z            0.00113   0.01067   0.99994
 This molecule is an asymmetric top.
 Rotational symmetry number  1.
 Rotational temperatures (Kelvin)      0.38280     0.13913     0.10660
 Rotational constants (GHZ):           7.97626     2.89895     2.22114
    1 imaginary frequencies ignored.
 Zero-point vibrational energy     204613.8 (Joules/Mol)
                                   48.90388 (Kcal/Mol)
 Warning -- explicit consideration of   7 degrees of freedom as
           vibrations may cause significant error
 Identified internal rotation modes:
    3   2
 Vibrational temperatures:    149.00   208.86   229.20   364.91   478.94
          (Kelvin)            503.35   790.04   944.18  1063.88  1194.98
                             1446.29  1458.34  1638.21  1753.90  1770.63
                             1969.05  2045.14  2096.64  2142.51  2239.48
                             2525.88  4160.98  4366.59  4446.85  4592.28
                             4638.69
 
 Zero-point correction=                           0.077933 (Hartree/Particle)
 Thermal correction to Energy=                    0.084641
 Thermal correction to Enthalpy=                  0.085585
 Thermal correction to Gibbs Free Energy=         0.047536
 Sum of electronic and zero-point Energies=           -322.285699
 Sum of electronic and thermal Energies=              -322.278991
 Sum of electronic and thermal Enthalpies=            -322.278047
 Sum of electronic and thermal Free Energies=         -322.316096
 
                     E (Thermal)             CV                S
                      KCal/Mol        Cal/Mol-Kelvin    Cal/Mol-Kelvin
 Total                   53.113             21.898             80.081
 Corrected for 
 internal rot.           53.176             22.042             80.607
 Electronic               0.000              0.000              0.000
 Translational            0.889              2.981             39.304
 Rotational               0.889              2.981             26.240
 Vibrational             51.335             15.937             14.537
 Vibration     1          0.605              1.946              3.386
 Vibration     2          0.617              1.908              2.735
 Vibration     3          0.621              1.892              2.558
 Vibration     4          0.665              1.757              1.705
 Vibration     5          0.715              1.610              1.246
 Vibration     6          0.727              1.576              1.167
 Vibration     7          0.904              1.142              0.546
                       Q            Log10(Q)             Ln(Q)
 Total Bot       0.136474D-21        -21.864949        -50.345906
 Corrected for 
 Internal rot.   0.159870D-21        -21.796234        -50.187683
 Total V=0       0.959062D+14         13.981847         32.194392
 Corrected for 
 Internal rot.   0.112347D+15         14.050562         32.352616
 Vib (Bot)       0.353116D-34        -34.452082        -79.328851
 Vib (Bot)    1  0.198038D+01          0.296749          0.683290
 Vib (Bot)    2  0.139876D+01          0.145744          0.335588
 Vib (Bot)    3  0.126936D+01          0.103583          0.238509
 Vib (Bot)    4  0.768202D+00         -0.114525         -0.263703
 Vib (Bot)    5  0.560310D+00         -0.251571         -0.579264
 Vib (Bot)    6  0.527425D+00         -0.277839         -0.639748
 Vib (Bot)    7  0.286043D+00         -0.543569         -1.251614
 Vib (V=0)       0.248150D+02          1.394714          3.211447
 Vib (V=0)    1  0.254253D+01          0.405266          0.933158
 Vib (V=0)    2  0.198544D+01          0.297857          0.685842
 Vib (V=0)    3  0.186428D+01          0.270511          0.622876
 Vib (V=0)    4  0.141659D+01          0.151244          0.348251
 Vib (V=0)    5  0.125096D+01          0.097245          0.223915
 Vib (V=0)    6  0.122676D+01          0.088759          0.204375
 Vib (V=0)    7  0.107604D+01          0.031828          0.073286
 Electronic      0.100000D+01          0.000000          0.000000
 Translational   0.319134D+08          7.503973         17.278535
 Rotational      0.121105D+06          5.083161         11.704410
 ***** Axes restored to original set *****
 -------------------------------------------------------------------
 Center     Atomic                   Forces (Hartrees/Bohr)
 Number     Number              X              Y              Z
 -------------------------------------------------------------------
      1        8           0.000002845    0.000004958    0.000002957
      2        8          -0.000000974    0.000000632    0.000002713
      3        6           0.001058750    0.000738209    0.000936894
      4        7           0.000275269   -0.000540198   -0.000652508
      5        6          -0.000001718   -0.000003920    0.000000541
      6        1          -0.001334491   -0.000198720   -0.000290040
      7        1          -0.000000036   -0.000002805    0.000001522
      8        6           0.000002704   -0.000002385   -0.000002448
      9        1          -0.000000194    0.000003048   -0.000001331
     10        1          -0.000001279    0.000000474    0.000003970
     11        1          -0.000000877    0.000000705   -0.000002270
 -------------------------------------------------------------------
 Cartesian Forces:  Max     0.001334491 RMS     0.000398544
 FormGI is forming the generalized inverse of G from B-inverse, IUseBI=4.

 GradGradGradGradGradGradGradGradGradGradGradGradGradGradGradGradGradGrad
 Berny optimization.
 Internal  Forces:  Max     0.002640077 RMS     0.000453978
 Search for a local minimum.
 Step number   1 out of a maximum of    2
 All quantities printed in internal units (Hartrees-Bohrs-Radians)
 Second derivative matrix not updated -- analytic derivatives used.
 ITU=  0
     Eigenvalues ---   -0.14541   0.00184   0.00622   0.01882   0.03743
     Eigenvalues ---    0.04668   0.05255   0.05887   0.08106   0.08775
     Eigenvalues ---    0.09853   0.13400   0.14124   0.14632   0.15420
     Eigenvalues ---    0.16991   0.18327   0.27265   0.30067   0.32178
     Eigenvalues ---    0.35139   0.35380   0.36317   0.48710   0.53039
     Eigenvalues ---    0.69851   0.85825
 Eigenvalue     1 is  -1.45D-01 should be greater than     0.000000 Eigenvector:
                          R3        A10       A8        A7        R7
   1                    0.50899  -0.47125   0.41825   0.37558   0.16824
                          R2        A13       A1        A4        R1
   1                   -0.16744   0.14157  -0.13562  -0.13314  -0.11696
 Angle between quadratic step and forces=  46.42 degrees.
 Linear search not attempted -- first point.
 Iteration  1 RMS(Cart)=  0.02383938 RMS(Int)=  0.00056194
 Iteration  2 RMS(Cart)=  0.00065481 RMS(Int)=  0.00013943
 Iteration  3 RMS(Cart)=  0.00000031 RMS(Int)=  0.00013943
 Variable       Old X    -DE/DX   Delta X   Delta X   Delta X     New X
                                 (Linear)    (Quad)   (Total)
    R1        2.28684   0.00001   0.00000  -0.00124  -0.00124   2.28560
    R2        2.36557   0.00000   0.00000  -0.00860  -0.00860   2.35697
    R3        3.25011   0.00000   0.00000   0.01521   0.01521   3.26532
    R4        2.09365   0.00000   0.00000   0.00657   0.00657   2.10022
    R5        2.07216   0.00000   0.00000  -0.00040  -0.00040   2.07175
    R6        2.43738   0.00000   0.00000   0.00653   0.00653   2.44390
    R7        3.00590   0.00000   0.00000  -0.00244  -0.00244   3.00346
    R8        2.05348   0.00000   0.00000   0.00012   0.00012   2.05360
    R9        2.05237   0.00000   0.00000   0.00000   0.00000   2.05236
   R10        2.04324   0.00000   0.00000   0.00004   0.00004   2.04328
    A1        1.84404   0.00015   0.00000   0.02986   0.02969   1.87373
    A2        2.02054   0.00047   0.00000  -0.00068  -0.00052   2.02002
    A3        2.10689   0.00025   0.00000   0.00983   0.00949   2.11638
    A4        1.51304  -0.00264   0.00000  -0.06478  -0.06482   1.44823
    A5        1.83315   0.00015   0.00000   0.00180   0.00163   1.83478
    A6        2.01539   0.00046   0.00000   0.00451   0.00417   2.01956
    A7        1.84019  -0.00001   0.00000  -0.02223  -0.02223   1.81796
    A8        2.41995   0.00000   0.00000   0.00258   0.00256   2.42250
    A9        2.09458   0.00000   0.00000   0.00011   0.00009   2.09467
   A10        1.76572   0.00000   0.00000  -0.00355  -0.00357   1.76215
   A11        1.82362   0.00000   0.00000  -0.00015  -0.00015   1.82347
   A12        1.82265   0.00000   0.00000   0.00111   0.00111   1.82376
   A13        1.99603   0.00000   0.00000  -0.00037  -0.00037   1.99566
   A14        1.93891   0.00000   0.00000  -0.00054  -0.00054   1.93837
   A15        1.93462   0.00000   0.00000  -0.00018  -0.00018   1.93444
   A16        1.94236   0.00000   0.00000   0.00015   0.00015   1.94251
    D1       -0.46834  -0.00024   0.00000   0.01496   0.01453  -0.45380
    D2       -2.49032   0.00001   0.00000   0.03189   0.03236  -2.45796
    D3        1.77697   0.00023   0.00000   0.04458   0.04454   1.82151
    D4        0.32492   0.00000   0.00000  -0.01305  -0.01307   0.31185
    D5       -2.72803   0.00000   0.00000   0.00000   0.00001  -2.72802
    D6        1.09417   0.00000   0.00000   0.00467   0.00466   1.09883
    D7       -0.94368   0.00000   0.00000   0.00487   0.00487  -0.93882
    D8       -3.07083   0.00000   0.00000   0.00413   0.00412  -3.06670
    D9       -2.11502   0.00000   0.00000  -0.00508  -0.00507  -2.12009
   D10        2.13032   0.00000   0.00000  -0.00487  -0.00487   2.12545
   D11        0.00318   0.00000   0.00000  -0.00562  -0.00561  -0.00243
         Item               Value     Threshold  Converged?
 Maximum Force            0.002640     0.000450     NO 
 RMS     Force            0.000454     0.000300     NO 
 Maximum Displacement     0.104044     0.001800     NO 
 RMS     Displacement     0.024052     0.001200     NO 
 Predicted change in Energy=-9.457137D-05
                           ----------------------------
                           ! Non-Optimized Parameters !
                           ! (Angstroms and Degrees)  !
 --------------------------                            --------------------------
 ! Name  Definition              Value          Derivative Info.                !
 --------------------------------------------------------------------------------
 ! R1    R(1,5)                  1.2095         -DE/DX =    0.0                 !
 ! R2    R(2,3)                  1.2473         -DE/DX =    0.0                 !
 ! R3    R(3,4)                  1.7279         -DE/DX =    0.0                 !
 ! R4    R(3,6)                  1.1114         -DE/DX =    0.0                 !
 ! R5    R(3,7)                  1.0963         -DE/DX =    0.0                 !
 ! R6    R(4,5)                  1.2933         -DE/DX =    0.0                 !
 ! R7    R(5,8)                  1.5894         -DE/DX =    0.0                 !
 ! R8    R(8,9)                  1.0867         -DE/DX =    0.0                 !
 ! R9    R(8,10)                 1.0861         -DE/DX =    0.0                 !
 ! R10   R(8,11)                 1.0813         -DE/DX =    0.0                 !
 ! A1    A(2,3,4)              107.3571         -DE/DX =    0.0002              !
 ! A2    A(2,3,6)              115.7388         -DE/DX =    0.0005              !
 ! A3    A(2,3,7)              121.2596         -DE/DX =    0.0003              !
 ! A4    A(4,3,6)               82.9772         -DE/DX =   -0.0026              !
 ! A5    A(4,3,7)              105.1252         -DE/DX =    0.0002              !
 ! A6    A(6,3,7)              115.7124         -DE/DX =    0.0005              !
 ! A7    A(3,4,5)              104.1613         -DE/DX =    0.0                 !
 ! A8    A(1,5,4)              138.7992         -DE/DX =    0.0                 !
 ! A9    A(1,5,8)              120.0159         -DE/DX =    0.0                 !
 ! A10   A(4,5,8)              100.9635         -DE/DX =    0.0                 !
 ! A11   A(5,8,9)              104.4773         -DE/DX =    0.0                 !
 ! A12   A(5,8,10)             104.4939         -DE/DX =    0.0                 !
 ! A13   A(5,8,11)             114.3429         -DE/DX =    0.0                 !
 ! A14   A(9,8,10)             111.0602         -DE/DX =    0.0                 !
 ! A15   A(9,8,11)             110.8353         -DE/DX =    0.0                 !
 ! A16   A(10,8,11)            111.2979         -DE/DX =    0.0                 !
 ! D1    D(2,3,4,5)            -26.0009         -DE/DX =   -0.0002              !
 ! D2    D(6,3,4,5)           -140.8307         -DE/DX =    0.0                 !
 ! D3    D(7,3,4,5)            104.3648         -DE/DX =    0.0002              !
 ! D4    D(3,4,5,1)             17.868          -DE/DX =    0.0                 !
 ! D5    D(3,4,5,8)           -156.3039         -DE/DX =    0.0                 !
 ! D6    D(1,5,8,9)             62.9583         -DE/DX =    0.0                 !
 ! D7    D(1,5,8,10)           -53.7903         -DE/DX =    0.0                 !
 ! D8    D(1,5,8,11)          -175.7091         -DE/DX =    0.0                 !
 ! D9    D(4,5,8,9)           -121.4721         -DE/DX =    0.0                 !
 ! D10   D(4,5,8,10)           121.7793         -DE/DX =    0.0                 !
 ! D11   D(4,5,8,11)            -0.1395         -DE/DX =    0.0                 !
 --------------------------------------------------------------------------------
 GradGradGradGradGradGradGradGradGradGradGradGradGradGradGradGradGradGrad


 ----------------------------------------------------------------------

 Electric dipole moment (input orientation):
 (Debye = 10**-18 statcoulomb cm , SI units = C m)
                  (au)            (Debye)         (10**-30 SI)
   Tot        0.137790D+01      0.350228D+01      0.116824D+02
   x         -0.753200D+00     -0.191444D+01     -0.638589D+01
   y         -0.112643D+01     -0.286311D+01     -0.955031D+01
   z          0.249908D+00      0.635202D+00      0.211881D+01

 Dipole polarizability, Alpha (input orientation).
 (esu units = cm**3 , SI units = C**2 m**2 J**-1)
 Alpha(0;0):
               (au)            (10**-24 esu)      (10**-40 SI)
   iso        0.642332D+02      0.951837D+01      0.105906D+02
   aniso      0.459369D+02      0.680715D+01      0.757398D+01
   xx         0.925149D+02      0.137093D+02      0.152536D+02
   yx        -0.405047D+01     -0.600217D+00     -0.667832D+00
   yy         0.592878D+02      0.878554D+01      0.977523D+01
   zx        -0.109902D+01     -0.162858D+00     -0.181204D+00
   zy         0.115716D+01      0.171473D+00      0.190789D+00
   zz         0.408968D+02      0.606029D+01      0.674298D+01

 ----------------------------------------------------------------------

 Dipole orientation:
     8         -1.50003208          1.37040694         -1.67226641
     8          2.07014596         -0.86980173         -2.73545832
     6          2.90806309         -1.40717065         -0.58951696
     7          0.37215848         -1.16311094          1.42861199
     6         -1.13324796          0.44615485          0.38706478
     1          2.93970711         -3.44462690         -0.10873220
     1          4.39998309         -0.26272492          0.28126501
     6         -2.67463031          1.43010219          2.77273595
     1         -4.63292694          0.99467682          2.33426940
     1         -2.35433707          3.45726615          2.78801510
     1         -2.11951534          0.57796128          4.54488569

 Electric dipole moment (dipole orientation):
 (Debye = 10**-18 statcoulomb cm , SI units = C m)
                  (au)            (Debye)         (10**-30 SI)
   Tot        0.137790D+01      0.350228D+01      0.116824D+02
   x          0.000000D+00      0.000000D+00      0.000000D+00
   y          0.000000D+00      0.000000D+00      0.000000D+00
   z          0.137790D+01      0.350228D+01      0.116824D+02

 Dipole polarizability, Alpha (dipole orientation).
 (esu units = cm**3 , SI units = C**2 m**2 J**-1)
 Alpha(0;0):
               (au)            (10**-24 esu)      (10**-40 SI)
   iso        0.642332D+02      0.951837D+01      0.105906D+02
   aniso      0.459369D+02      0.680715D+01      0.757398D+01
   xx         0.732502D+02      0.108546D+02      0.120773D+02
   yx        -0.200287D+02     -0.296795D+01     -0.330229D+01
   yy         0.545834D+02      0.808843D+01      0.899959D+01
   zx        -0.141730D+02     -0.210022D+01     -0.233681D+01
   zy         0.373690D+01      0.553752D+00      0.616132D+00
   zz         0.648659D+02      0.961213D+01      0.106949D+02

 ----------------------------------------------------------------------
 1\1\GINC-R02C35\Freq\UwB97XD\Aug-CC-pVTZ\C3H5N1O2\LFRANZON\28-Apr-2022
 \0\\# UWB97XD aug-cc-pVTZ Freq=(HinderedRotor) MaxDisk=32GB\\STS2-Roto
 r\\0,1\O,-0.3836,1.33863,-0.00156\O,1.78377,0.56909,-0.04\C,1.60185,-0
 .65047,0.17587\N,-0.0333,-0.95982,-0.2584\C,-0.64928,0.16193,-0.09765\
 H,1.88312,-1.33304,-0.65024\H,1.71069,-1.06279,1.18609\C,-2.14568,-0.3
 3545,0.11111\H,-2.70587,0.14615,-0.6858\H,-2.42925,0.05971,1.08218\H,-
 2.26827,-1.40904,0.07313\\Version=ES64L-G16RevB.01\State=1-A\HF=-322.3
 636319\S2=0.\S2-1=0.\S2A=0.\RMSD=7.181e-09\RMSF=3.985e-04\ZeroPoint=0.
 0779333\Thermal=0.0846405\Dipole=-0.7531996,-1.1264348,0.2499079\Dipol
 eDeriv=-0.0454276,0.1292585,-0.0025745,0.2887789,-0.9169934,-0.0394227
 ,0.0902241,0.02414,-0.2486547,-0.4043187,-0.2142876,-0.0401779,-0.1780
 408,-0.08414,0.1497919,-0.1941115,0.042394,-0.3402184,0.0420678,-0.313
 6371,0.1392409,-0.0313474,0.2473092,-0.2683916,0.3819675,-0.3749215,0.
 5563785,0.7563042,0.2360069,-0.0858099,-0.2642831,-0.5629296,0.0860239
 ,0.01605,0.1772355,-0.2609869,-0.7817707,0.1204186,0.0165836,-0.316303
 9,0.8745976,0.0152959,0.1067473,0.0338069,0.2086948,0.0302765,0.150089
 1,0.0365686,0.0515194,0.0713285,-0.0153119,-0.1649291,0.0285639,0.0229
 194,0.0725873,0.0145362,-0.0327357,0.0426795,0.018811,0.0808143,-0.107
 5165,0.1222801,-0.1346719,0.5077144,-0.1294499,-0.0407385,0.472023,0.1
 84274,-0.015337,-0.1984522,-0.0684776,0.0582893,-0.1414228,-0.0309111,
 -0.0166216,-0.0080708,0.0710265,0.0440998,0.0660989,0.0589376,0.030096
 8,-0.0839133,-0.0159002,0.0174792,-0.0023467,0.0793771,-0.0409922,0.00
 07328,-0.0347508,0.0099774,0.0479029,0.0538766,0.0087859,-0.0546082,0.
 0173391,0.0034295,0.0031887,-0.009208,0.0981757\Polar=92.5148733,-4.05
 0468,59.2877786,-1.0990189,1.1571569,40.8968468\Quadrupole=4.0529956,-
 3.9769381,-0.0760575,-2.4191662,0.054628,-0.4889328\PG=C01 [X(C3H5N1O2
 )]\NImag=1\\0.08565487,0.12266899,0.76633372,0.00115989,0.05470685,0.0
 4310352,-0.00064423,-0.00337949,0.00263967,0.08616971,-0.02390181,-0.0
 1270168,-0.00143471,0.09773328,0.58770674,0.00401874,0.00073791,-0.006
 53663,-0.01477272,-0.09782205,0.08498551,0.03613153,-0.00252387,0.0016
 9632,-0.04822734,0.00647747,-0.00858497,0.06332232,0.02691779,0.002953
 09,0.00036171,-0.08186594,-0.48622988,0.07731403,-0.05449648,0.6604537
 7,0.00723232,0.00955763,0.00046476,0.00091847,0.11757869,-0.11134809,-
 0.01016694,-0.10186228,0.60054768,-0.01743985,0.00638359,0.00419884,-0
 .02765731,-0.07004930,0.02472537,0.10726159,0.04531175,-0.04869795,0.0
 8653273,0.03110571,-0.12040888,-0.01848725,0.01039764,-0.03891623,-0.0
 0727295,-0.01633876,0.03553635,0.04948738,-0.14170670,0.46251791,-0.00
 788626,-0.02995337,0.02910096,0.00831990,-0.02310604,0.00318634,0.0004
 1560,0.02699841,-0.03053826,-0.00004522,0.03423355,0.06962957,-0.07519
 211,-0.10299169,-0.01305541,-0.02983232,0.01377485,-0.01189142,-0.0770
 5096,-0.00867481,0.01907583,-0.04457584,0.10924058,0.00160582,0.336375
 78,-0.09635126,-0.59244639,-0.03346117,-0.03469042,0.05016819,0.001100
 46,-0.00808103,-0.05039168,-0.04770986,0.18443674,-0.33619978,0.006357
 51,-0.02679245,0.92954141,-0.00726679,-0.04134193,-0.07584271,0.003241
 60,0.00427211,0.00393469,-0.00923538,0.00991887,-0.00361801,0.00621192
 ,-0.04412995,-0.06335428,0.00116915,0.07463728,0.19659521,-0.00479862,
 -0.00624660,0.00133272,0.01350735,-0.02411704,-0.00319083,-0.03949774,
 0.07115089,0.05911296,-0.02458237,-0.01769354,0.00385886,-0.00452443,0
 .02432727,0.00029626,0.04885635,-0.00384617,-0.00215983,-0.00174631,0.
 00593945,-0.04990370,-0.01998283,0.04044653,-0.10478188,-0.09497004,-0
 .00072296,-0.00577186,-0.00298647,0.00104949,0.00829850,-0.00036383,-0
 .04158182,0.14889273,-0.00040526,-0.00022930,-0.00016083,0.00325528,-0
 .01620797,0.01609566,0.03878965,-0.07291027,-0.18447184,0.01008118,-0.
 01889753,-0.00411910,-0.00775001,0.01010077,0.00051639,-0.05648414,0.1
 1186997,0.18727307,-0.00038660,0.00341114,-0.00091103,0.00695094,-0.00
 823678,0.00940682,-0.03416972,0.01129722,-0.02268150,-0.02842237,0.012
 44433,-0.01882518,0.00593049,-0.01049486,-0.00335826,0.00754530,-0.002
 01630,0.01071808,0.04295905,-0.00072913,0.00066287,-0.00049029,0.00180
 226,-0.03146315,0.04070592,0.00281766,-0.07166248,0.06880160,0.0055531
 1,-0.00040055,-0.00542690,-0.00028560,0.00084418,-0.00067727,-0.004204
 52,0.00609722,-0.01576964,-0.00511439,0.09592525,0.00047676,0.00054867
 ,-0.00048635,0.00405523,0.01954358,0.00584887,-0.02640950,0.06501084,-
 0.27470379,0.00277478,-0.00230619,-0.00119917,-0.00214510,-0.00037516,
 0.00078889,-0.00399337,0.00636286,-0.01654466,0.02526814,-0.08979520,0
 .28583648,-0.02482557,-0.01969289,0.00185113,0.00358825,0.00620401,0.0
 0228936,-0.00265415,-0.00467989,-0.00769844,-0.05814601,0.02325354,0.0
 1232512,-0.05664754,-0.02737686,0.00204295,0.00344070,0.00035576,0.002
 80145,-0.00076476,0.00008689,0.00053504,0.35028869,-0.05411832,-0.0441
 2248,0.00103562,0.00530502,-0.01613598,0.00463516,0.02710126,0.0132361
 3,-0.00134421,-0.03003175,0.00651980,-0.00399318,0.02878349,-0.0160345
 2,-0.00497816,-0.00135674,-0.00083353,0.00183706,-0.00123584,-0.000104
 47,0.00097475,-0.04357736,0.58702851,0.00379172,0.00814747,0.00568377,
 -0.00933674,-0.00238670,0.00428787,0.01386597,-0.00597607,0.00415824,0
 .00026814,0.00737448,-0.00632371,0.00673038,-0.01495074,-0.05261822,-0
 .00100535,0.00211515,0.00143845,0.00043370,0.00294404,0.00053431,0.030
 28027,0.01405723,0.56760130,0.00607571,0.00624323,0.00179224,-0.003344
 35,0.00330054,-0.00037872,-0.00404043,-0.00473553,0.00132119,0.0072550
 7,-0.00154951,-0.00078011,-0.03099149,0.00071259,-0.01836116,0.0001992
 4,0.00056153,-0.00024281,0.00040163,0.00050886,-0.00016583,-0.11202229
 ,0.06905830,-0.11041977,0.12673620,-0.00019203,0.00113289,-0.00019224,
 -0.00104674,-0.00045558,0.00038303,0.00134891,-0.00042042,0.00005284,-
 0.00027874,-0.00063485,-0.00048767,-0.00783415,0.00266204,-0.00600174,
 0.00003014,0.00012426,0.00012267,-0.00003691,0.00007306,-0.00002595,0.
 06703563,-0.10387299,0.09255043,-0.06752596,0.10684640,-0.00164978,-0.
 00310872,0.00055090,0.00170552,-0.00143430,0.00009625,0.00129012,0.001
 80706,-0.00070764,-0.00408136,-0.00063697,0.00168986,0.00689764,0.0046
 5643,0.00209835,0.00005782,-0.00027739,0.00015920,-0.00011361,-0.00028
 861,0.00007844,-0.10663604,0.08955103,-0.19951976,0.11554803,-0.100956
 92,0.20936862,0.00501431,0.00346350,-0.00085990,-0.00007158,0.00365303
 ,-0.00233905,-0.00851315,-0.00194251,0.00031706,0.01130217,-0.00603240
 ,0.00243649,-0.02575171,0.00586039,0.02702177,0.00033389,-0.00021622,-
 0.00100094,0.00011624,-0.00049846,-0.00044016,-0.05686846,0.03027935,0
 .06652626,0.00622763,-0.00742262,-0.01487705,0.06651651,-0.00041917,0.
 00000978,0.00002626,-0.00026271,-0.00019773,-0.00009555,0.00073831,0.0
 0010062,-0.00024347,-0.00079294,-0.00164357,-0.00019833,-0.00441409,0.
 00346211,0.00828476,0.00005369,0.00003056,0.00012602,-0.00004891,0.000
 00508,0.00004935,0.02905693,-0.08584197,-0.09385373,-0.00528595,0.0052
 4971,0.01314410,-0.02698319,0.08654854,-0.00074688,0.00039013,0.001609
 39,-0.00011334,0.00037988,-0.00034445,-0.00068306,-0.00033580,0.000306
 10,0.00243032,0.00033190,0.00113185,0.00056537,-0.00270129,-0.00437666
 ,-0.00006650,-0.00000514,-0.00013154,0.00010073,0.00001972,-0.00009101
 ,0.06418944,-0.09138891,-0.27546339,0.00727770,-0.00883000,-0.01600925
 ,-0.07188169,0.10055960,0.29142705,-0.00958945,-0.00733590,0.00015554,
 -0.00043913,-0.00483826,0.00071741,0.00743804,0.00171751,0.00126699,-0
 .01152782,-0.00312090,-0.00142501,0.00226014,-0.01155012,-0.00176205,-
 0.00047968,0.00003072,0.00023751,-0.00016022,0.00006332,0.00004401,-0.
 04538887,-0.03020741,-0.00113458,0.00350307,0.01592245,0.00185870,0.00
 169414,0.00835804,-0.00107209,0.05268978,-0.00113459,0.00074691,-0.000
 31847,0.00006764,-0.00187101,0.00029688,0.00250999,0.00120639,0.000651
 72,0.00189720,-0.00059835,-0.00143750,-0.00185562,0.00009593,0.0003798
 6,-0.00036174,0.00000754,-0.00004177,0.00003130,0.00002298,0.00001247,
 -0.03066576,-0.33983850,-0.01002156,-0.00128811,-0.01070452,-0.0024557
 0,-0.00016086,-0.00772311,0.00157990,0.03096054,0.35865573,0.00127555,
 0.00054468,0.00251321,0.00008714,0.00061750,-0.00020601,-0.00097780,-0
 .00032650,-0.00008916,0.00213397,0.00030354,0.00079594,-0.00120226,0.0
 0234577,-0.00412365,0.00008157,-0.00001597,-0.00005480,-0.00003789,-0.
 00002337,-0.00006201,-0.00198029,-0.01038639,-0.04977886,0.00440924,0.
 02338556,0.00219504,-0.00490278,-0.02779900,0.00194191,0.00111356,0.01
 135419,0.04686839\\-0.00000285,-0.00000496,-0.00000296,0.00000097,-0.0
 0000063,-0.00000271,-0.00105875,-0.00073821,-0.00093689,-0.00027527,0.
 00054020,0.00065251,0.00000172,0.00000392,-0.00000054,0.00133449,0.000
 19872,0.00029004,0.00000004,0.00000280,-0.00000152,-0.00000270,0.00000
 238,0.00000245,0.00000019,-0.00000305,0.00000133,0.00000128,-0.0000004
 7,-0.00000397,0.00000088,-0.00000070,0.00000227\\\@


 YOU KNOW YOU'VE SPOKEN TOO LONG WHEN THE AUDIENCE STOPS LOOKING AT
 THEIR WATCHES AND STARTS SHAKING THEM.
 Job cpu time:       0 days 11 hours 21 minutes 48.6 seconds.
 Elapsed time:       0 days  0 hours 43 minutes 59.4 seconds.
 File lengths (MBytes):  RWF=    226 Int=      0 D2E=      0 Chk=     14 Scr=      1
 Normal termination of Gaussian 16 at Thu Apr 28 13:20:42 2022.
