# Supplementary material for: An Experimental and Master Equation Investigation of Kinetics of the CH2OO + RCN Reactions (R = H, CH3, C2H5) and Their Atmospheric Relevance
Source: J Phys Chem A. 2023 Jan 5;127(2):477–88. doi: 10.1021/acs.jpca.2c07073 (PMC9869398; doi:10.1021/acs.jpca.2c07073)
Supplement: Supplementary file 2 — jp2c07073_si_002.zip [file jp2c07073_si_002.zip › wb97XD/HinderedRotor/TSD3-Rotor.log]

 Entering Gaussian System, Link 0=/appl/soft/chem/gaussian/G16RevB.01/g16/g16
 Initial command:
 /appl/soft/chem/gaussian/G16RevB.01/g16/l1.exe "/scratch/kurten/scratch_lauri/Cyan/HRotor/11536038.GAUSS_SCRDIR/Gau-120818.inp" -scrdir="/scratch/kurten/scratch_lauri/Cyan/HRotor/11536038.GAUSS_SCRDIR/"
 Entering Link 1 = /appl/soft/chem/gaussian/G16RevB.01/g16/l1.exe PID=    120823.
  
 Copyright (c) 1988-2017, Gaussian, Inc.  All Rights Reserved.
  
 This is part of the Gaussian(R) 16 program.  It is based on
 the Gaussian(R) 09 system (copyright 2009, Gaussian, Inc.),
 the Gaussian(R) 03 system (copyright 2003, Gaussian, Inc.),
 the Gaussian(R) 98 system (copyright 1998, Gaussian, Inc.),
 the Gaussian(R) 94 system (copyright 1995, Gaussian, Inc.),
 the Gaussian 92(TM) system (copyright 1992, Gaussian, Inc.),
 the Gaussian 90(TM) system (copyright 1990, Gaussian, Inc.),
 the Gaussian 88(TM) system (copyright 1988, Gaussian, Inc.),
 the Gaussian 86(TM) system (copyright 1986, Carnegie Mellon
 University), and the Gaussian 82(TM) system (copyright 1983,
 Carnegie Mellon University). Gaussian is a federally registered
 trademark of Gaussian, Inc.
  
 This software contains proprietary and confidential information,
 including trade secrets, belonging to Gaussian, Inc.
  
 This software is provided under written license and may be
 used, copied, transmitted, or stored only in accord with that
 written license.
  
 The following legend is applicable only to US Government
 contracts under FAR:
  
                    RESTRICTED RIGHTS LEGEND
  
 Use, reproduction and disclosure by the US Government is
 subject to restrictions as set forth in subparagraphs (a)
 and (c) of the Commercial Computer Software - Restricted
 Rights clause in FAR 52.227-19.
  
 Gaussian, Inc.
 340 Quinnipiac St., Bldg. 40, Wallingford CT 06492
  
  
 ---------------------------------------------------------------
 Warning -- This program may not be used in any manner that
 competes with the business of Gaussian, Inc. or will provide
 assistance to any competitor of Gaussian, Inc.  The licensee
 of this program is prohibited from giving any competitor of
 Gaussian, Inc. access to this program.  By using this program,
 the user acknowledges that Gaussian, Inc. is engaged in the
 business of creating and licensing software in the field of
 computational chemistry and represents and warrants to the
 licensee that it is not a competitor of Gaussian, Inc. and that
 it will not use this program in any manner prohibited above.
 ---------------------------------------------------------------
  

 Cite this work as:
 Gaussian 16, Revision B.01,
 M. J. Frisch, G. W. Trucks, H. B. Schlegel, G. E. Scuseria, 
 M. A. Robb, J. R. Cheeseman, G. Scalmani, V. Barone, 
 G. A. Petersson, H. Nakatsuji, X. Li, M. Caricato, A. V. Marenich, 
 J. Bloino, B. G. Janesko, R. Gomperts, B. Mennucci, H. P. Hratchian, 
 J. V. Ortiz, A. F. Izmaylov, J. L. Sonnenberg, D. Williams-Young, 
 F. Ding, F. Lipparini, F. Egidi, J. Goings, B. Peng, A. Petrone, 
 T. Henderson, D. Ranasinghe, V. G. Zakrzewski, J. Gao, N. Rega, 
 G. Zheng, W. Liang, M. Hada, M. Ehara, K. Toyota, R. Fukuda, 
 J. Hasegawa, M. Ishida, T. Nakajima, Y. Honda, O. Kitao, H. Nakai, 
 T. Vreven, K. Throssell, J. A. Montgomery, Jr., J. E. Peralta, 
 F. Ogliaro, M. J. Bearpark, J. J. Heyd, E. N. Brothers, K. N. Kudin, 
 V. N. Staroverov, T. A. Keith, R. Kobayashi, J. Normand, 
 K. Raghavachari, A. P. Rendell, J. C. Burant, S. S. Iyengar, 
 J. Tomasi, M. Cossi, J. M. Millam, M. Klene, C. Adamo, R. Cammi, 
 J. W. Ochterski, R. L. Martin, K. Morokuma, O. Farkas, 
 J. B. Foresman, and D. J. Fox, Gaussian, Inc., Wallingford CT, 2016.
 
 ******************************************
 Gaussian 16:  ES64L-G16RevB.01 20-Dec-2017
                28-Apr-2022 
 ******************************************
 %mem=12GB
 %NprocShared=16
 Will use up to   16 processors via shared memory.
 %chk=STS3-Rotor
 -------------------------------------------------------
 # UWB97XD aug-cc-pVTZ Freq=(HinderedRotor) MaxDisk=32GB
 -------------------------------------------------------
 1/10=4,18=20,30=1,38=1/1,3;
 2/12=2,17=6,18=5,40=1/2;
 3/5=16,6=1,7=10,11=2,25=1,30=1,71=2,74=-58,116=2,140=1/1,2,3;
 4//1;
 5/5=2,38=5,98=1/2;
 8/6=4,10=90,11=11/1;
 11/6=1,8=1,9=11,15=111,16=1/1,2,10;
 10/6=1/2;
 6/7=2,8=2,9=2,10=2,28=1/1;
 7/8=2001,10=1,25=1/1,2,3,16;
 1/10=4,18=20,30=1/3;
 99//99;
 ----------
 STS3-Rotor
 ----------
 Symbolic Z-matrix:
 Charge =  0 Multiplicity = 1
 O                    -0.04675   1.25689  -0.35346 
 O                    -2.16784   0.64533   0.15364 
 C                    -1.97456  -0.56405   0.422 
 N                    -0.50806  -1.03191  -0.30226 
 C                     0.16232   0.06444  -0.39567 
 H                    -1.90353  -0.90314   1.46258 
 H                    -2.44203  -1.28592  -0.2803 
 C                     1.67484  -0.47354  -0.45697 
 H                     1.70538  -1.55574  -0.44326 
 H                     2.00236  -0.12289  -1.43498 
 C                     2.45777   0.14191   0.68236 
 H                     2.42081   1.22776   0.64319 
 H                     3.49651  -0.18205   0.60992 
 H                     2.0713   -0.18499   1.64688 
 

 GradGradGradGradGradGradGradGradGradGradGradGradGradGradGradGradGradGrad
 Berny optimization.
 Initialization pass.
                           ----------------------------
                           !    Initial Parameters    !
                           ! (Angstroms and Degrees)  !
 --------------------------                            --------------------------
 ! Name  Definition              Value          Derivative Info.                !
 --------------------------------------------------------------------------------
 ! R1    R(1,5)                  1.2114         calculate D2E/DX2 analytically  !
 ! R2    R(2,3)                  1.2538         calculate D2E/DX2 analytically  !
 ! R3    R(3,4)                  1.7012         calculate D2E/DX2 analytically  !
 ! R4    R(3,6)                  1.0967         calculate D2E/DX2 analytically  !
 ! R5    R(3,7)                  1.1103         calculate D2E/DX2 analytically  !
 ! R6    R(4,5)                  1.2885         calculate D2E/DX2 analytically  !
 ! R7    R(5,8)                  1.6065         calculate D2E/DX2 analytically  !
 ! R8    R(8,9)                  1.0827         calculate D2E/DX2 analytically  !
 ! R9    R(8,10)                 1.0894         calculate D2E/DX2 analytically  !
 ! R10   R(8,11)                 1.5132         calculate D2E/DX2 analytically  !
 ! R11   R(11,12)                1.0872         calculate D2E/DX2 analytically  !
 ! R12   R(11,13)                1.0905         calculate D2E/DX2 analytically  !
 ! R13   R(11,14)                1.0893         calculate D2E/DX2 analytically  !
 ! A1    A(2,3,4)              107.8812         calculate D2E/DX2 analytically  !
 ! A2    A(2,3,6)              120.7501         calculate D2E/DX2 analytically  !
 ! A3    A(2,3,7)              115.2662         calculate D2E/DX2 analytically  !
 ! A4    A(4,3,6)              105.2527         calculate D2E/DX2 analytically  !
 ! A5    A(4,3,7)               85.1154         calculate D2E/DX2 analytically  !
 ! A6    A(6,3,7)              115.2381         calculate D2E/DX2 analytically  !
 ! A7    A(3,4,5)              104.2036         calculate D2E/DX2 analytically  !
 ! A8    A(1,5,4)              138.1836         calculate D2E/DX2 analytically  !
 ! A9    A(1,5,8)              119.5684         calculate D2E/DX2 analytically  !
 ! A10   A(4,5,8)              101.9862         calculate D2E/DX2 analytically  !
 ! A11   A(5,8,9)              111.1485         calculate D2E/DX2 analytically  !
 ! A12   A(5,8,10)             102.0946         calculate D2E/DX2 analytically  !
 ! A13   A(5,8,11)             108.7956         calculate D2E/DX2 analytically  !
 ! A14   A(9,8,10)             108.9424         calculate D2E/DX2 analytically  !
 ! A15   A(9,8,11)             112.482          calculate D2E/DX2 analytically  !
 ! A16   A(10,8,11)            112.9222         calculate D2E/DX2 analytically  !
 ! A17   A(8,11,12)            111.1924         calculate D2E/DX2 analytically  !
 ! A18   A(8,11,13)            108.7838         calculate D2E/DX2 analytically  !
 ! A19   A(8,11,14)            111.1652         calculate D2E/DX2 analytically  !
 ! A20   A(12,11,13)           109.0686         calculate D2E/DX2 analytically  !
 ! A21   A(12,11,14)           108.6375         calculate D2E/DX2 analytically  !
 ! A22   A(13,11,14)           107.916          calculate D2E/DX2 analytically  !
 ! D1    D(2,3,4,5)             25.6885         calculate D2E/DX2 analytically  !
 ! D2    D(6,3,4,5)           -104.4649         calculate D2E/DX2 analytically  !
 ! D3    D(7,3,4,5)            140.6844         calculate D2E/DX2 analytically  !
 ! D4    D(3,4,5,1)            -17.2754         calculate D2E/DX2 analytically  !
 ! D5    D(3,4,5,8)            156.4008         calculate D2E/DX2 analytically  !
 ! D6    D(1,5,8,9)            177.3191         calculate D2E/DX2 analytically  !
 ! D7    D(1,5,8,10)           -66.6501         calculate D2E/DX2 analytically  !
 ! D8    D(1,5,8,11)            52.9333         calculate D2E/DX2 analytically  !
 ! D9    D(4,5,8,9)              2.1627         calculate D2E/DX2 analytically  !
 ! D10   D(4,5,8,10)           118.1935         calculate D2E/DX2 analytically  !
 ! D11   D(4,5,8,11)          -122.2231         calculate D2E/DX2 analytically  !
 ! D12   D(5,8,11,12)          -56.9349         calculate D2E/DX2 analytically  !
 ! D13   D(5,8,11,13)         -177.0658         calculate D2E/DX2 analytically  !
 ! D14   D(5,8,11,14)           64.2412         calculate D2E/DX2 analytically  !
 ! D15   D(9,8,11,12)          179.471          calculate D2E/DX2 analytically  !
 ! D16   D(9,8,11,13)           59.34           calculate D2E/DX2 analytically  !
 ! D17   D(9,8,11,14)          -59.3529         calculate D2E/DX2 analytically  !
 ! D18   D(10,8,11,12)          55.6609         calculate D2E/DX2 analytically  !
 ! D19   D(10,8,11,13)         -64.4701         calculate D2E/DX2 analytically  !
 ! D20   D(10,8,11,14)         176.837          calculate D2E/DX2 analytically  !
 --------------------------------------------------------------------------------
 Trust Radius=3.00D-01 FncErr=1.00D-07 GrdErr=1.00D-07 EigMax=2.50D+02 EigMin=1.00D-04
 Number of steps in this run=      2 maximum allowed number of steps=      2.
 GradGradGradGradGradGradGradGradGradGradGradGradGradGradGradGradGradGrad

                          Input orientation:                          
 ---------------------------------------------------------------------
 Center     Atomic      Atomic             Coordinates (Angstroms)
 Number     Number       Type             X           Y           Z
 ---------------------------------------------------------------------
      1          8           0       -0.046750    1.256890   -0.353460
      2          8           0       -2.167840    0.645330    0.153640
      3          6           0       -1.974560   -0.564050    0.422000
      4          7           0       -0.508060   -1.031910   -0.302260
      5          6           0        0.162320    0.064440   -0.395670
      6          1           0       -1.903530   -0.903140    1.462580
      7          1           0       -2.442030   -1.285920   -0.280300
      8          6           0        1.674840   -0.473540   -0.456970
      9          1           0        1.705380   -1.555740   -0.443260
     10          1           0        2.002360   -0.122890   -1.434980
     11          6           0        2.457770    0.141910    0.682360
     12          1           0        2.420810    1.227760    0.643190
     13          1           0        3.496510   -0.182050    0.609920
     14          1           0        2.071300   -0.184990    1.646880
 ---------------------------------------------------------------------
                    Distance matrix (angstroms):
                    1          2          3          4          5
     1  O    0.000000
     2  O    2.264990   0.000000
     3  C    2.762899   1.253784   0.000000
     4  N    2.335387   2.403299   1.701196   0.000000
     5  C    1.211375   2.463498   2.372728   1.288456   0.000000
     6  H    3.378071   2.044735   1.096738   2.253570   2.942285
     7  H    3.494081   1.998302   1.110338   1.950703   2.935885
     8  C    2.443148   4.048568   3.754850   2.258487   1.606517
     9  H    3.314953   4.494756   3.908207   2.278946   2.237919
    10  H    2.696726   4.528183   4.411223   2.900272   2.121557
    11  C    2.930652   4.682867   4.495744   3.338185   2.537172
    12  H    2.661393   4.651300   4.751714   3.818149   2.744690
    13  H    3.943772   5.742614   5.487608   4.194153   3.491245
    14  H    3.250617   4.570504   4.244173   3.342083   2.806854
                    6          7          8          9         10
     6  H    0.000000
     7  H    1.863903   0.000000
     8  C    4.083376   4.199975   0.000000
     9  H    4.133079   4.159371   1.082718   0.000000
    10  H    4.925507   4.736932   1.089371   1.767700   0.000000
    11  C    4.552122   5.193597   1.513219   2.171434   2.181890
    12  H    4.889995   5.551453   2.158992   3.072472   2.513592
    13  H    5.514293   6.105512   2.131127   2.490855   2.533298
    14  H    4.043387   5.029535   2.160238   2.526171   3.083256
                   11         12         13         14
    11  C    0.000000
    12  H    1.087185   0.000000
    13  H    1.090495   1.773641   0.000000
    14  H    1.089276   1.767884   1.762532   0.000000
 Stoichiometry    C4H7NO2
 Framework group  C1[X(C4H7NO2)]
 Deg. of freedom    36
 Full point group                 C1      NOp   1
 Largest Abelian subgroup         C1      NOp   1
 Largest concise Abelian subgroup C1      NOp   1
                         Standard orientation:                         
 ---------------------------------------------------------------------
 Center     Atomic      Atomic             Coordinates (Angstroms)
 Number     Number       Type             X           Y           Z
 ---------------------------------------------------------------------
      1          8           0       -0.046747    1.256890   -0.353459
      2          8           0       -2.167837    0.645331    0.153641
      3          6           0       -1.974558   -0.564049    0.422001
      4          7           0       -0.508058   -1.031909   -0.302259
      5          6           0        0.162322    0.064440   -0.395669
      6          1           0       -1.903528   -0.903139    1.462581
      7          1           0       -2.442028   -1.285918   -0.280299
      8          6           0        1.674842   -0.473540   -0.456969
      9          1           0        1.705381   -1.555740   -0.443259
     10          1           0        2.002362   -0.122891   -1.434979
     11          6           0        2.457772    0.141909    0.682361
     12          1           0        2.420813    1.227759    0.643191
     13          1           0        3.496512   -0.182051    0.609921
     14          1           0        2.071302   -0.184991    1.646881
 ---------------------------------------------------------------------
 Rotational constants (GHZ):           6.0335778           1.7158125           1.5276375
 Standard basis: Aug-CC-pVTZ (5D, 7F)
 There are   560 symmetry adapted cartesian basis functions of A   symmetry.
 There are   483 symmetry adapted basis functions of A   symmetry.
   483 basis functions,   693 primitive gaussians,   560 cartesian basis functions
    27 alpha electrons       27 beta electrons
       nuclear repulsion energy       301.0009236325 Hartrees.
 NAtoms=   14 NActive=   14 NUniq=   14 SFac= 1.00D+00 NAtFMM=   60 NAOKFM=F Big=F
 Integral buffers will be    131072 words long.
 Raffenetti 2 integral format.
 Two-electron integral symmetry is turned on.
 Nuclear repulsion after empirical dispersion term =      300.9955902544 Hartrees.
 One-electron integrals computed using PRISM.
 NBasis=   483 RedAO= T EigKep=  1.28D-05  NBF=   483
 NBsUse=   483 1.00D-06 EigRej= -1.00D+00 NBFU=   483
 ExpMin= 2.53D-02 ExpMax= 1.53D+04 ExpMxC= 5.22D+02 IAcc=3 IRadAn=         5 AccDes= 0.00D+00
 Harris functional with IExCor= 4639 and IRadAn=       5 diagonalized for initial guess.
 HarFok:  IExCor= 4639 AccDes= 0.00D+00 IRadAn=         5 IDoV= 1 UseB2=F ITyADJ=14
 ICtDFT=  3500011 ScaDFX=  1.000000  1.000000  1.000000  1.000000
 FoFCou: FMM=F IPFlag=           0 FMFlag=      100000 FMFlg1=           0
         NFxFlg=           0 DoJE=T BraDBF=F KetDBF=T FulRan=T
         wScrn=  0.000000 ICntrl=       500 IOpCl=  0 I1Cent=   200000004 NGrid=           0
         NMat0=    1 NMatS0=      1 NMatT0=    0 NMatD0=    1 NMtDS0=    0 NMtDT0=    0
 Petite list used in FoFCou.
 Initial guess <Sx>= 0.0000 <Sy>= 0.0000 <Sz>= 0.0000 <S**2>= 0.0000 S= 0.0000
 Requested convergence on RMS density matrix=1.00D-08 within 128 cycles.
 Requested convergence on MAX density matrix=1.00D-06.
 Requested convergence on             energy=1.00D-06.
 No special actions if energy rises.
 SCF Done:  E(UwB97XD) =  -361.682629807     A.U. after   18 cycles
            NFock= 18  Conv=0.84D-08     -V/T= 2.0057
 <Sx>= 0.0000 <Sy>= 0.0000 <Sz>= 0.0000 <S**2>= 0.0000 S= 0.0000
 <L.S>=  0.00000000000    
 Annihilation of the first spin contaminant:
 S**2 before annihilation     0.0000,   after     0.0000
 DoSCS=F DFT=T ScalE2(SS,OS)=  1.000000  1.000000
 Range of M.O.s used for correlation:     1   483
 NBasis=   483 NAE=    27 NBE=    27 NFC=     0 NFV=     0
 NROrb=    483 NOA=    27 NOB=    27 NVA=   456 NVB=   456

 **** Warning!!: The largest alpha MO coefficient is  0.48756946D+02


 **** Warning!!: The largest beta MO coefficient is  0.48756946D+02

 Symmetrizing basis deriv contribution to polar:
 IMax=3 JMax=2 DiffMx= 0.00D+00
 G2DrvN: will do    15 centers at a time, making    1 passes.
 Calling FoFCou, ICntrl=  3107 FMM=F I1Cent=   0 AccDes= 0.00D+00.
 End of G2Drv F.D. properties file   721 does not exist.
 End of G2Drv F.D. properties file   722 does not exist.
 End of G2Drv F.D. properties file   788 does not exist.
          IDoAtm=11111111111111
          Differentiating once with respect to electric field.
                with respect to dipole field.
          Differentiating once with respect to nuclear coordinates.
 CalDSu exits because no D1Ps are significant.
          There are    45 degrees of freedom in the 1st order CPHF.  IDoFFX=6 NUNeed=     3.
     42 vectors produced by pass  0 Test12= 5.47D-14 2.22D-09 XBig12= 1.44D+02 5.02D+00.
 AX will form    42 AO Fock derivatives at one time.
     42 vectors produced by pass  1 Test12= 5.47D-14 2.22D-09 XBig12= 4.24D+01 8.15D-01.
     42 vectors produced by pass  2 Test12= 5.47D-14 2.22D-09 XBig12= 1.59D+00 1.69D-01.
     42 vectors produced by pass  3 Test12= 5.47D-14 2.22D-09 XBig12= 3.21D-02 1.65D-02.
     42 vectors produced by pass  4 Test12= 5.47D-14 2.22D-09 XBig12= 3.93D-04 1.80D-03.
     42 vectors produced by pass  5 Test12= 5.47D-14 2.22D-09 XBig12= 3.57D-06 1.37D-04.
     42 vectors produced by pass  6 Test12= 5.47D-14 2.22D-09 XBig12= 2.83D-08 1.25D-05.
     16 vectors produced by pass  7 Test12= 5.47D-14 2.22D-09 XBig12= 1.99D-10 1.00D-06.
      3 vectors produced by pass  8 Test12= 5.47D-14 2.22D-09 XBig12= 1.39D-12 9.72D-08.
      2 vectors produced by pass  9 Test12= 5.47D-14 2.22D-09 XBig12= 8.69D-15 9.60D-09.
 InvSVY:  IOpt=1 It=  1 EMax= 1.24D-14
 Solved reduced A of dimension   315 with    45 vectors.
 Isotropic polarizability for W=    0.000000       77.95 Bohr**3.
 End of Minotr F.D. properties file   721 does not exist.
 End of Minotr F.D. properties file   722 does not exist.
 End of Minotr F.D. properties file   788 does not exist.

 **********************************************************************

            Population analysis using the SCF Density.

 **********************************************************************

 Orbital symmetries:
 Alpha Orbitals:
       Occupied  (A) (A) (A) (A) (A) (A) (A) (A) (A) (A) (A) (A)
                 (A) (A) (A) (A) (A) (A) (A) (A) (A) (A) (A) (A)
                 (A) (A) (A)
       Virtual   (A) (A) (A) (A) (A) (A) (A) (A) (A) (A) (A) (A)
                 (A) (A) (A) (A) (A) (A) (A) (A) (A) (A) (A) (A)
                 (A) (A) (A) (A) (A) (A) (A) (A) (A) (A) (A) (A)
                 (A) (A) (A) (A) (A) (A) (A) (A) (A) (A) (A) (A)
                 (A) (A) (A) (A) (A) (A) (A) (A) (A) (A) (A) (A)
                 (A) (A) (A) (A) (A) (A) (A) (A) (A) (A) (A) (A)
                 (A) (A) (A) (A) (A) (A) (A) (A) (A) (A) (A) (A)
                 (A) (A) (A) (A) (A) (A) (A) (A) (A) (A) (A) (A)
                 (A) (A) (A) (A) (A) (A) (A) (A) (A) (A) (A) (A)
                 (A) (A) (A) (A) (A) (A) (A) (A) (A) (A) (A) (A)
                 (A) (A) (A) (A) (A) (A) (A) (A) (A) (A) (A) (A)
                 (A) (A) (A) (A) (A) (A) (A) (A) (A) (A) (A) (A)
                 (A) (A) (A) (A) (A) (A) (A) (A) (A) (A) (A) (A)
                 (A) (A) (A) (A) (A) (A) (A) (A) (A) (A) (A) (A)
                 (A) (A) (A) (A) (A) (A) (A) (A) (A) (A) (A) (A)
                 (A) (A) (A) (A) (A) (A) (A) (A) (A) (A) (A) (A)
                 (A) (A) (A) (A) (A) (A) (A) (A) (A) (A) (A) (A)
                 (A) (A) (A) (A) (A) (A) (A) (A) (A) (A) (A) (A)
                 (A) (A) (A) (A) (A) (A) (A) (A) (A) (A) (A) (A)
                 (A) (A) (A) (A) (A) (A) (A) (A) (A) (A) (A) (A)
                 (A) (A) (A) (A) (A) (A) (A) (A) (A) (A) (A) (A)
                 (A) (A) (A) (A) (A) (A) (A) (A) (A) (A) (A) (A)
                 (A) (A) (A) (A) (A) (A) (A) (A) (A) (A) (A) (A)
                 (A) (A) (A) (A) (A) (A) (A) (A) (A) (A) (A) (A)
                 (A) (A) (A) (A) (A) (A) (A) (A) (A) (A) (A) (A)
                 (A) (A) (A) (A) (A) (A) (A) (A) (A) (A) (A) (A)
                 (A) (A) (A) (A) (A) (A) (A) (A) (A) (A) (A) (A)
                 (A) (A) (A) (A) (A) (A) (A) (A) (A) (A) (A) (A)
                 (A) (A) (A) (A) (A) (A) (A) (A) (A) (A) (A) (A)
                 (A) (A) (A) (A) (A) (A) (A) (A) (A) (A) (A) (A)
                 (A) (A) (A) (A) (A) (A) (A) (A) (A) (A) (A) (A)
                 (A) (A) (A) (A) (A) (A) (A) (A) (A) (A) (A) (A)
                 (A) (A) (A) (A) (A) (A) (A) (A) (A) (A) (A) (A)
                 (A) (A) (A) (A) (A) (A) (A) (A) (A) (A) (A) (A)
                 (A) (A) (A) (A) (A) (A) (A) (A) (A) (A) (A) (A)
                 (A) (A) (A) (A) (A) (A) (A) (A) (A) (A) (A) (A)
                 (A) (A) (A) (A) (A) (A) (A) (A) (A) (A) (A) (A)
                 (A) (A) (A) (A) (A) (A) (A) (A) (A) (A) (A) (A)
 Beta  Orbitals:
       Occupied  (A) (A) (A) (A) (A) (A) (A) (A) (A) (A) (A) (A)
                 (A) (A) (A) (A) (A) (A) (A) (A) (A) (A) (A) (A)
                 (A) (A) (A)
       Virtual   (A) (A) (A) (A) (A) (A) (A) (A) (A) (A) (A) (A)
                 (A) (A) (A) (A) (A) (A) (A) (A) (A) (A) (A) (A)
                 (A) (A) (A) (A) (A) (A) (A) (A) (A) (A) (A) (A)
                 (A) (A) (A) (A) (A) (A) (A) (A) (A) (A) (A) (A)
                 (A) (A) (A) (A) (A) (A) (A) (A) (A) (A) (A) (A)
                 (A) (A) (A) (A) (A) (A) (A) (A) (A) (A) (A) (A)
                 (A) (A) (A) (A) (A) (A) (A) (A) (A) (A) (A) (A)
                 (A) (A) (A) (A) (A) (A) (A) (A) (A) (A) (A) (A)
                 (A) (A) (A) (A) (A) (A) (A) (A) (A) (A) (A) (A)
                 (A) (A) (A) (A) (A) (A) (A) (A) (A) (A) (A) (A)
                 (A) (A) (A) (A) (A) (A) (A) (A) (A) (A) (A) (A)
                 (A) (A) (A) (A) (A) (A) (A) (A) (A) (A) (A) (A)
                 (A) (A) (A) (A) (A) (A) (A) (A) (A) (A) (A) (A)
                 (A) (A) (A) (A) (A) (A) (A) (A) (A) (A) (A) (A)
                 (A) (A) (A) (A) (A) (A) (A) (A) (A) (A) (A) (A)
                 (A) (A) (A) (A) (A) (A) (A) (A) (A) (A) (A) (A)
                 (A) (A) (A) (A) (A) (A) (A) (A) (A) (A) (A) (A)
                 (A) (A) (A) (A) (A) (A) (A) (A) (A) (A) (A) (A)
                 (A) (A) (A) (A) (A) (A) (A) (A) (A) (A) (A) (A)
                 (A) (A) (A) (A) (A) (A) (A) (A) (A) (A) (A) (A)
                 (A) (A) (A) (A) (A) (A) (A) (A) (A) (A) (A) (A)
                 (A) (A) (A) (A) (A) (A) (A) (A) (A) (A) (A) (A)
                 (A) (A) (A) (A) (A) (A) (A) (A) (A) (A) (A) (A)
                 (A) (A) (A) (A) (A) (A) (A) (A) (A) (A) (A) (A)
                 (A) (A) (A) (A) (A) (A) (A) (A) (A) (A) (A) (A)
                 (A) (A) (A) (A) (A) (A) (A) (A) (A) (A) (A) (A)
                 (A) (A) (A) (A) (A) (A) (A) (A) (A) (A) (A) (A)
                 (A) (A) (A) (A) (A) (A) (A) (A) (A) (A) (A) (A)
                 (A) (A) (A) (A) (A) (A) (A) (A) (A) (A) (A) (A)
                 (A) (A) (A) (A) (A) (A) (A) (A) (A) (A) (A) (A)
                 (A) (A) (A) (A) (A) (A) (A) (A) (A) (A) (A) (A)
                 (A) (A) (A) (A) (A) (A) (A) (A) (A) (A) (A) (A)
                 (A) (A) (A) (A) (A) (A) (A) (A) (A) (A) (A) (A)
                 (A) (A) (A) (A) (A) (A) (A) (A) (A) (A) (A) (A)
                 (A) (A) (A) (A) (A) (A) (A) (A) (A) (A) (A) (A)
                 (A) (A) (A) (A) (A) (A) (A) (A) (A) (A) (A) (A)
                 (A) (A) (A) (A) (A) (A) (A) (A) (A) (A) (A) (A)
                 (A) (A) (A) (A) (A) (A) (A) (A) (A) (A) (A) (A)
 The electronic state is 1-A.
 Alpha  occ. eigenvalues --  -19.28293 -19.27889 -14.49008 -10.40569 -10.38519
 Alpha  occ. eigenvalues --  -10.34675 -10.30087  -1.19181  -1.14767  -1.01833
 Alpha  occ. eigenvalues --   -0.89851  -0.77717  -0.73711  -0.63043  -0.60119
 Alpha  occ. eigenvalues --   -0.58092  -0.56771  -0.55699  -0.53978  -0.50133
 Alpha  occ. eigenvalues --   -0.49291  -0.48269  -0.46495  -0.43416  -0.38172
 Alpha  occ. eigenvalues --   -0.36805  -0.34992
 Alpha virt. eigenvalues --   -0.10397   0.02653   0.03729   0.03970   0.04613
 Alpha virt. eigenvalues --    0.05437   0.06001   0.06612   0.08669   0.08932
 Alpha virt. eigenvalues --    0.09503   0.10212   0.10255   0.11734   0.11944
 Alpha virt. eigenvalues --    0.12244   0.12414   0.13469   0.13604   0.14662
 Alpha virt. eigenvalues --    0.15509   0.15962   0.16660   0.16786   0.17281
 Alpha virt. eigenvalues --    0.17886   0.19246   0.19658   0.20502   0.21438
 Alpha virt. eigenvalues --    0.21792   0.22016   0.22766   0.24534   0.24845
 Alpha virt. eigenvalues --    0.25467   0.25485   0.26878   0.27702   0.28213
 Alpha virt. eigenvalues --    0.29125   0.29562   0.30260   0.30551   0.31500
 Alpha virt. eigenvalues --    0.32295   0.33271   0.33678   0.33931   0.34161
 Alpha virt. eigenvalues --    0.35094   0.35348   0.36388   0.36473   0.36903
 Alpha virt. eigenvalues --    0.37364   0.37936   0.38506   0.39956   0.40003
 Alpha virt. eigenvalues --    0.40602   0.41261   0.41442   0.41719   0.43299
 Alpha virt. eigenvalues --    0.43649   0.43892   0.44567   0.45245   0.45652
 Alpha virt. eigenvalues --    0.46396   0.47710   0.48855   0.49514   0.50145
 Alpha virt. eigenvalues --    0.50677   0.51279   0.51439   0.52409   0.52646
 Alpha virt. eigenvalues --    0.53904   0.54695   0.55186   0.56463   0.57282
 Alpha virt. eigenvalues --    0.57658   0.58505   0.59451   0.60336   0.61515
 Alpha virt. eigenvalues --    0.62271   0.64713   0.64898   0.66013   0.66630
 Alpha virt. eigenvalues --    0.69244   0.69525   0.70170   0.70589   0.71371
 Alpha virt. eigenvalues --    0.72346   0.73144   0.74008   0.75424   0.76237
 Alpha virt. eigenvalues --    0.76437   0.78036   0.78496   0.78960   0.80396
 Alpha virt. eigenvalues --    0.80760   0.81166   0.82036   0.82541   0.83700
 Alpha virt. eigenvalues --    0.84422   0.85784   0.86073   0.86168   0.87745
 Alpha virt. eigenvalues --    0.88985   0.89167   0.90299   0.91200   0.92808
 Alpha virt. eigenvalues --    0.93488   0.93722   0.94833   0.95597   0.96226
 Alpha virt. eigenvalues --    0.97628   0.98022   0.99752   0.99972   1.00891
 Alpha virt. eigenvalues --    1.02149   1.03163   1.03380   1.03755   1.04715
 Alpha virt. eigenvalues --    1.05286   1.06415   1.07542   1.07832   1.09115
 Alpha virt. eigenvalues --    1.10496   1.11049   1.12379   1.13011   1.14116
 Alpha virt. eigenvalues --    1.15916   1.16704   1.16934   1.17482   1.18047
 Alpha virt. eigenvalues --    1.19531   1.19848   1.21525   1.22561   1.23110
 Alpha virt. eigenvalues --    1.24527   1.25686   1.26122   1.26624   1.28508
 Alpha virt. eigenvalues --    1.29816   1.30759   1.32650   1.33898   1.34383
 Alpha virt. eigenvalues --    1.35239   1.36288   1.36603   1.37871   1.38918
 Alpha virt. eigenvalues --    1.39564   1.41627   1.41707   1.44071   1.44502
 Alpha virt. eigenvalues --    1.45899   1.46940   1.47793   1.48695   1.49700
 Alpha virt. eigenvalues --    1.50617   1.51863   1.52481   1.53122   1.53999
 Alpha virt. eigenvalues --    1.55640   1.56265   1.56919   1.57573   1.59454
 Alpha virt. eigenvalues --    1.60054   1.60863   1.61884   1.62486   1.62775
 Alpha virt. eigenvalues --    1.64754   1.67008   1.67420   1.67733   1.68413
 Alpha virt. eigenvalues --    1.70387   1.70942   1.72681   1.74610   1.74937
 Alpha virt. eigenvalues --    1.77776   1.78419   1.79282   1.80676   1.82008
 Alpha virt. eigenvalues --    1.82380   1.83820   1.85280   1.85982   1.86538
 Alpha virt. eigenvalues --    1.87819   1.89369   1.91249   1.92530   1.93925
 Alpha virt. eigenvalues --    1.97389   1.98634   1.99255   2.00295   2.03035
 Alpha virt. eigenvalues --    2.06111   2.07561   2.09338   2.10142   2.10790
 Alpha virt. eigenvalues --    2.11191   2.13328   2.16725   2.18859   2.20194
 Alpha virt. eigenvalues --    2.20683   2.21993   2.23366   2.23896   2.25801
 Alpha virt. eigenvalues --    2.28029   2.28446   2.30600   2.31555   2.33673
 Alpha virt. eigenvalues --    2.34652   2.36989   2.37999   2.38722   2.41704
 Alpha virt. eigenvalues --    2.43438   2.46525   2.48006   2.49315   2.51318
 Alpha virt. eigenvalues --    2.53383   2.55991   2.56212   2.62247   2.64224
 Alpha virt. eigenvalues --    2.66878   2.70083   2.71628   2.74687   2.75388
 Alpha virt. eigenvalues --    2.78302   2.81304   2.81527   2.84335   2.88404
 Alpha virt. eigenvalues --    2.88715   2.91845   2.95493   2.98391   3.04320
 Alpha virt. eigenvalues --    3.05812   3.07961   3.09914   3.12567   3.14897
 Alpha virt. eigenvalues --    3.17118   3.19030   3.23922   3.25742   3.29540
 Alpha virt. eigenvalues --    3.30201   3.32856   3.34949   3.36128   3.38142
 Alpha virt. eigenvalues --    3.39570   3.41179   3.42432   3.42624   3.43321
 Alpha virt. eigenvalues --    3.45863   3.47863   3.49363   3.51053   3.51772
 Alpha virt. eigenvalues --    3.53024   3.54183   3.55992   3.57583   3.60423
 Alpha virt. eigenvalues --    3.61386   3.62288   3.63012   3.65436   3.67246
 Alpha virt. eigenvalues --    3.69457   3.71224   3.72808   3.73212   3.74688
 Alpha virt. eigenvalues --    3.77397   3.78958   3.82165   3.84103   3.84666
 Alpha virt. eigenvalues --    3.88687   3.90484   3.91632   3.93072   3.93589
 Alpha virt. eigenvalues --    3.94904   3.97152   3.98972   3.99949   4.01381
 Alpha virt. eigenvalues --    4.03005   4.06540   4.07354   4.08409   4.10562
 Alpha virt. eigenvalues --    4.11912   4.13884   4.15195   4.19253   4.21304
 Alpha virt. eigenvalues --    4.22793   4.23319   4.24180   4.29468   4.31032
 Alpha virt. eigenvalues --    4.34619   4.38494   4.41023   4.44461   4.44679
 Alpha virt. eigenvalues --    4.46739   4.51006   4.53062   4.55158   4.56849
 Alpha virt. eigenvalues --    4.57639   4.59972   4.60395   4.63437   4.64485
 Alpha virt. eigenvalues --    4.67585   4.69845   4.70359   4.72924   4.74738
 Alpha virt. eigenvalues --    4.80064   4.80398   4.84293   4.89308   4.89882
 Alpha virt. eigenvalues --    4.91993   4.94553   4.94986   4.97122   4.99740
 Alpha virt. eigenvalues --    5.03736   5.05041   5.06038   5.08727   5.11269
 Alpha virt. eigenvalues --    5.13342   5.14939   5.15608   5.19459   5.20907
 Alpha virt. eigenvalues --    5.23152   5.24820   5.29931   5.32013   5.32975
 Alpha virt. eigenvalues --    5.37240   5.38772   5.39471   5.45039   5.46631
 Alpha virt. eigenvalues --    5.49659   5.52094   5.56162   5.60529   5.62020
 Alpha virt. eigenvalues --    5.68033   5.71603   5.73973   5.75753   5.79383
 Alpha virt. eigenvalues --    5.86178   5.88656   5.91524   5.93413   5.96592
 Alpha virt. eigenvalues --    5.98242   6.01546   6.07476   6.11829   6.16319
 Alpha virt. eigenvalues --    6.27497   6.33325   6.40091   6.42427   6.43492
 Alpha virt. eigenvalues --    6.48459   6.55169   6.56630   6.59376   6.63772
 Alpha virt. eigenvalues --    6.66598   6.70595   6.77176   6.82202   6.86666
 Alpha virt. eigenvalues --    6.90558   6.95942   7.01396   7.03108   7.08269
 Alpha virt. eigenvalues --    7.13155   7.21854   7.26933   7.29899   7.37873
 Alpha virt. eigenvalues --    7.42496   7.47385   7.54380   7.57466  14.77161
 Alpha virt. eigenvalues --   15.16492  16.08992  17.04478  17.71785  17.83459
 Alpha virt. eigenvalues --   18.44398
  Beta  occ. eigenvalues --  -19.28293 -19.27889 -14.49008 -10.40569 -10.38519
  Beta  occ. eigenvalues --  -10.34675 -10.30087  -1.19181  -1.14767  -1.01833
  Beta  occ. eigenvalues --   -0.89851  -0.77717  -0.73711  -0.63043  -0.60119
  Beta  occ. eigenvalues --   -0.58092  -0.56771  -0.55699  -0.53978  -0.50133
  Beta  occ. eigenvalues --   -0.49291  -0.48269  -0.46495  -0.43416  -0.38172
  Beta  occ. eigenvalues --   -0.36805  -0.34992
  Beta virt. eigenvalues --   -0.10397   0.02653   0.03729   0.03970   0.04613
  Beta virt. eigenvalues --    0.05437   0.06001   0.06612   0.08669   0.08932
  Beta virt. eigenvalues --    0.09503   0.10212   0.10255   0.11734   0.11944
  Beta virt. eigenvalues --    0.12244   0.12414   0.13469   0.13604   0.14662
  Beta virt. eigenvalues --    0.15509   0.15962   0.16660   0.16786   0.17281
  Beta virt. eigenvalues --    0.17886   0.19246   0.19658   0.20502   0.21438
  Beta virt. eigenvalues --    0.21792   0.22016   0.22766   0.24534   0.24845
  Beta virt. eigenvalues --    0.25467   0.25485   0.26878   0.27702   0.28213
  Beta virt. eigenvalues --    0.29125   0.29562   0.30260   0.30551   0.31500
  Beta virt. eigenvalues --    0.32295   0.33271   0.33678   0.33931   0.34161
  Beta virt. eigenvalues --    0.35094   0.35348   0.36388   0.36473   0.36903
  Beta virt. eigenvalues --    0.37364   0.37936   0.38506   0.39956   0.40003
  Beta virt. eigenvalues --    0.40602   0.41261   0.41442   0.41719   0.43299
  Beta virt. eigenvalues --    0.43649   0.43892   0.44567   0.45245   0.45652
  Beta virt. eigenvalues --    0.46396   0.47710   0.48855   0.49514   0.50145
  Beta virt. eigenvalues --    0.50677   0.51279   0.51439   0.52409   0.52646
  Beta virt. eigenvalues --    0.53904   0.54695   0.55186   0.56463   0.57282
  Beta virt. eigenvalues --    0.57658   0.58505   0.59451   0.60336   0.61515
  Beta virt. eigenvalues --    0.62271   0.64713   0.64898   0.66013   0.66630
  Beta virt. eigenvalues --    0.69244   0.69525   0.70170   0.70589   0.71371
  Beta virt. eigenvalues --    0.72346   0.73144   0.74008   0.75424   0.76237
  Beta virt. eigenvalues --    0.76437   0.78036   0.78496   0.78960   0.80396
  Beta virt. eigenvalues --    0.80760   0.81166   0.82036   0.82541   0.83700
  Beta virt. eigenvalues --    0.84422   0.85784   0.86073   0.86168   0.87745
  Beta virt. eigenvalues --    0.88985   0.89167   0.90299   0.91200   0.92808
  Beta virt. eigenvalues --    0.93488   0.93722   0.94833   0.95597   0.96226
  Beta virt. eigenvalues --    0.97628   0.98022   0.99752   0.99972   1.00891
  Beta virt. eigenvalues --    1.02149   1.03163   1.03380   1.03755   1.04715
  Beta virt. eigenvalues --    1.05286   1.06415   1.07542   1.07832   1.09115
  Beta virt. eigenvalues --    1.10496   1.11049   1.12379   1.13011   1.14116
  Beta virt. eigenvalues --    1.15916   1.16704   1.16934   1.17482   1.18047
  Beta virt. eigenvalues --    1.19531   1.19848   1.21525   1.22561   1.23110
  Beta virt. eigenvalues --    1.24527   1.25686   1.26122   1.26624   1.28508
  Beta virt. eigenvalues --    1.29816   1.30759   1.32650   1.33898   1.34383
  Beta virt. eigenvalues --    1.35239   1.36288   1.36603   1.37871   1.38918
  Beta virt. eigenvalues --    1.39564   1.41627   1.41707   1.44071   1.44502
  Beta virt. eigenvalues --    1.45899   1.46940   1.47793   1.48695   1.49700
  Beta virt. eigenvalues --    1.50617   1.51863   1.52481   1.53122   1.53999
  Beta virt. eigenvalues --    1.55640   1.56265   1.56919   1.57573   1.59454
  Beta virt. eigenvalues --    1.60054   1.60863   1.61884   1.62486   1.62775
  Beta virt. eigenvalues --    1.64754   1.67008   1.67420   1.67733   1.68413
  Beta virt. eigenvalues --    1.70387   1.70942   1.72681   1.74610   1.74937
  Beta virt. eigenvalues --    1.77776   1.78419   1.79282   1.80676   1.82008
  Beta virt. eigenvalues --    1.82380   1.83820   1.85280   1.85982   1.86538
  Beta virt. eigenvalues --    1.87819   1.89369   1.91249   1.92530   1.93925
  Beta virt. eigenvalues --    1.97389   1.98634   1.99255   2.00295   2.03035
  Beta virt. eigenvalues --    2.06111   2.07561   2.09338   2.10142   2.10790
  Beta virt. eigenvalues --    2.11191   2.13328   2.16725   2.18859   2.20194
  Beta virt. eigenvalues --    2.20683   2.21993   2.23366   2.23896   2.25801
  Beta virt. eigenvalues --    2.28029   2.28446   2.30600   2.31555   2.33673
  Beta virt. eigenvalues --    2.34652   2.36989   2.37999   2.38722   2.41704
  Beta virt. eigenvalues --    2.43438   2.46525   2.48006   2.49315   2.51318
  Beta virt. eigenvalues --    2.53383   2.55991   2.56212   2.62247   2.64224
  Beta virt. eigenvalues --    2.66878   2.70083   2.71628   2.74687   2.75388
  Beta virt. eigenvalues --    2.78302   2.81304   2.81527   2.84335   2.88404
  Beta virt. eigenvalues --    2.88715   2.91845   2.95493   2.98391   3.04320
  Beta virt. eigenvalues --    3.05812   3.07961   3.09914   3.12567   3.14897
  Beta virt. eigenvalues --    3.17118   3.19030   3.23922   3.25742   3.29540
  Beta virt. eigenvalues --    3.30201   3.32856   3.34949   3.36128   3.38142
  Beta virt. eigenvalues --    3.39570   3.41179   3.42432   3.42624   3.43321
  Beta virt. eigenvalues --    3.45863   3.47863   3.49363   3.51053   3.51772
  Beta virt. eigenvalues --    3.53024   3.54183   3.55992   3.57583   3.60423
  Beta virt. eigenvalues --    3.61386   3.62288   3.63012   3.65436   3.67246
  Beta virt. eigenvalues --    3.69457   3.71224   3.72808   3.73212   3.74688
  Beta virt. eigenvalues --    3.77397   3.78958   3.82165   3.84103   3.84666
  Beta virt. eigenvalues --    3.88687   3.90484   3.91632   3.93072   3.93589
  Beta virt. eigenvalues --    3.94904   3.97152   3.98972   3.99949   4.01381
  Beta virt. eigenvalues --    4.03005   4.06540   4.07354   4.08409   4.10562
  Beta virt. eigenvalues --    4.11912   4.13884   4.15195   4.19253   4.21304
  Beta virt. eigenvalues --    4.22793   4.23319   4.24180   4.29468   4.31032
  Beta virt. eigenvalues --    4.34619   4.38494   4.41023   4.44461   4.44679
  Beta virt. eigenvalues --    4.46739   4.51006   4.53062   4.55158   4.56849
  Beta virt. eigenvalues --    4.57639   4.59972   4.60395   4.63437   4.64485
  Beta virt. eigenvalues --    4.67585   4.69845   4.70359   4.72924   4.74738
  Beta virt. eigenvalues --    4.80064   4.80398   4.84293   4.89308   4.89882
  Beta virt. eigenvalues --    4.91993   4.94553   4.94986   4.97122   4.99740
  Beta virt. eigenvalues --    5.03736   5.05041   5.06038   5.08727   5.11269
  Beta virt. eigenvalues --    5.13342   5.14939   5.15608   5.19459   5.20907
  Beta virt. eigenvalues --    5.23152   5.24820   5.29931   5.32013   5.32975
  Beta virt. eigenvalues --    5.37240   5.38772   5.39471   5.45039   5.46631
  Beta virt. eigenvalues --    5.49659   5.52094   5.56162   5.60529   5.62020
  Beta virt. eigenvalues --    5.68033   5.71603   5.73973   5.75753   5.79383
  Beta virt. eigenvalues --    5.86178   5.88656   5.91524   5.93413   5.96592
  Beta virt. eigenvalues --    5.98242   6.01546   6.07476   6.11829   6.16319
  Beta virt. eigenvalues --    6.27497   6.33325   6.40091   6.42427   6.43492
  Beta virt. eigenvalues --    6.48459   6.55169   6.56630   6.59376   6.63772
  Beta virt. eigenvalues --    6.66598   6.70595   6.77176   6.82202   6.86666
  Beta virt. eigenvalues --    6.90558   6.95942   7.01396   7.03108   7.08269
  Beta virt. eigenvalues --    7.13155   7.21854   7.26933   7.29899   7.37873
  Beta virt. eigenvalues --    7.42496   7.47385   7.54380   7.57466  14.77161
  Beta virt. eigenvalues --   15.16492  16.08992  17.04478  17.71785  17.83459
  Beta virt. eigenvalues --   18.44398
          Condensed to atoms (all electrons):
               1          2          3          4          5          6
     1  O    8.871923  -0.024651   0.015444  -0.125922   0.066990  -0.005009
     2  O   -0.024651   8.528755   0.082752  -0.008593   0.027684  -0.034207
     3  C    0.015444   0.082752   5.351346  -0.082616  -0.043880   0.380015
     4  N   -0.125922  -0.008593  -0.082616   7.568184   0.093540   0.003517
     5  C    0.066990   0.027684  -0.043880   0.093540   5.196089  -0.004594
     6  H   -0.005009  -0.034207   0.380015   0.003517  -0.004594   0.370447
     7  H   -0.009360   0.037060   0.288436   0.014468   0.014482  -0.008209
     8  C   -0.098425   0.005011  -0.001209  -0.100465  -0.063722   0.004844
     9  H   -0.003114  -0.000092  -0.002872   0.084190  -0.066080   0.000689
    10  H   -0.023004   0.001514   0.003092  -0.036583   0.023240  -0.000525
    11  C    0.023219  -0.002983  -0.007970   0.005825   0.037482   0.002588
    12  H    0.003699  -0.001223   0.000151   0.006198  -0.012461  -0.000374
    13  H    0.003910  -0.000124  -0.001994   0.000689  -0.012937   0.000483
    14  H    0.007400  -0.000331   0.001547  -0.005471   0.008644  -0.000887
               7          8          9         10         11         12
     1  O   -0.009360  -0.098425  -0.003114  -0.023004   0.023219   0.003699
     2  O    0.037060   0.005011  -0.000092   0.001514  -0.002983  -0.001223
     3  C    0.288436  -0.001209  -0.002872   0.003092  -0.007970   0.000151
     4  N    0.014468  -0.100465   0.084190  -0.036583   0.005825   0.006198
     5  C    0.014482  -0.063722  -0.066080   0.023240   0.037482  -0.012461
     6  H   -0.008209   0.004844   0.000689  -0.000525   0.002588  -0.000374
     7  H    0.318804  -0.001174  -0.000177  -0.000096  -0.000703   0.000259
     8  C   -0.001174   5.473357   0.409446   0.408304   0.009543   0.034253
     9  H   -0.000177   0.409446   0.420434  -0.034482  -0.013038   0.006470
    10  H   -0.000096   0.408304  -0.034482   0.445957  -0.027304   0.000182
    11  C   -0.000703   0.009543  -0.013038  -0.027304   5.658455   0.341938
    12  H    0.000259   0.034253   0.006470   0.000182   0.341938   0.346238
    13  H   -0.000214  -0.051626  -0.007916  -0.010199   0.471337  -0.016280
    14  H    0.000312   0.021557  -0.010707   0.011944   0.345771   0.008203
              13         14
     1  O    0.003910   0.007400
     2  O   -0.000124  -0.000331
     3  C   -0.001994   0.001547
     4  N    0.000689  -0.005471
     5  C   -0.012937   0.008644
     6  H    0.000483  -0.000887
     7  H   -0.000214   0.000312
     8  C   -0.051626   0.021557
     9  H   -0.007916  -0.010707
    10  H   -0.010199   0.011944
    11  C    0.471337   0.345771
    12  H   -0.016280   0.008203
    13  H    0.398466  -0.007236
    14  H   -0.007236   0.356985
          Atomic-Atomic Spin Densities.
               1          2          3          4          5          6
     1  O    0.000000   0.000000   0.000000   0.000000   0.000000   0.000000
     2  O    0.000000   0.000000   0.000000   0.000000   0.000000   0.000000
     3  C    0.000000   0.000000   0.000000   0.000000   0.000000   0.000000
     4  N    0.000000   0.000000   0.000000   0.000000   0.000000   0.000000
     5  C    0.000000   0.000000   0.000000   0.000000   0.000000   0.000000
     6  H    0.000000   0.000000   0.000000   0.000000   0.000000   0.000000
     7  H    0.000000   0.000000   0.000000   0.000000   0.000000   0.000000
     8  C    0.000000   0.000000   0.000000   0.000000   0.000000   0.000000
     9  H    0.000000   0.000000   0.000000   0.000000   0.000000   0.000000
    10  H    0.000000   0.000000   0.000000   0.000000   0.000000   0.000000
    11  C    0.000000   0.000000   0.000000   0.000000   0.000000   0.000000
    12  H    0.000000   0.000000   0.000000   0.000000   0.000000   0.000000
    13  H    0.000000   0.000000   0.000000   0.000000   0.000000   0.000000
    14  H    0.000000   0.000000   0.000000   0.000000   0.000000   0.000000
               7          8          9         10         11         12
     1  O    0.000000   0.000000   0.000000   0.000000   0.000000   0.000000
     2  O    0.000000   0.000000   0.000000   0.000000   0.000000   0.000000
     3  C    0.000000   0.000000   0.000000   0.000000   0.000000   0.000000
     4  N    0.000000   0.000000   0.000000   0.000000   0.000000   0.000000
     5  C    0.000000   0.000000   0.000000   0.000000   0.000000   0.000000
     6  H    0.000000   0.000000   0.000000   0.000000   0.000000   0.000000
     7  H    0.000000   0.000000   0.000000   0.000000   0.000000   0.000000
     8  C    0.000000   0.000000   0.000000   0.000000   0.000000   0.000000
     9  H    0.000000   0.000000   0.000000   0.000000   0.000000   0.000000
    10  H    0.000000   0.000000   0.000000   0.000000   0.000000   0.000000
    11  C    0.000000   0.000000   0.000000   0.000000   0.000000   0.000000
    12  H    0.000000   0.000000   0.000000   0.000000   0.000000   0.000000
    13  H    0.000000   0.000000   0.000000   0.000000   0.000000   0.000000
    14  H    0.000000   0.000000   0.000000   0.000000   0.000000   0.000000
              13         14
     1  O    0.000000   0.000000
     2  O    0.000000   0.000000
     3  C    0.000000   0.000000
     4  N    0.000000   0.000000
     5  C    0.000000   0.000000
     6  H    0.000000   0.000000
     7  H    0.000000   0.000000
     8  C    0.000000   0.000000
     9  H    0.000000   0.000000
    10  H    0.000000   0.000000
    11  C    0.000000   0.000000
    12  H    0.000000   0.000000
    13  H    0.000000   0.000000
    14  H    0.000000   0.000000
 Mulliken charges and spin densities:
               1          2
     1  O   -0.703100   0.000000
     2  O   -0.610571   0.000000
     3  C    0.017758   0.000000
     4  N   -0.416959   0.000000
     5  C    0.735523   0.000000
     6  H    0.291222   0.000000
     7  H    0.346114   0.000000
     8  C   -0.049695   0.000000
     9  H    0.217250   0.000000
    10  H    0.237961   0.000000
    11  C   -0.844160   0.000000
    12  H    0.282748   0.000000
    13  H    0.233642   0.000000
    14  H    0.262268   0.000000
 Sum of Mulliken charges =   0.00000   0.00000
 Mulliken charges and spin densities with hydrogens summed into heavy atoms:
               1          2
     1  O   -0.703100   0.000000
     2  O   -0.610571   0.000000
     3  C    0.655094   0.000000
     4  N   -0.416959   0.000000
     5  C    0.735523   0.000000
     8  C    0.405516   0.000000
    11  C   -0.065502   0.000000
 APT charges:
               1
     1  O   -0.365494
     2  O   -0.273448
     3  C    0.233486
     4  N    0.024576
     5  C   -0.037719
     6  H   -0.009160
     7  H    0.041902
     8  C    0.423098
     9  H    0.027565
    10  H   -0.060391
    11  C   -0.046063
    12  H    0.023053
    13  H    0.000583
    14  H    0.018014
 Sum of APT charges =   0.00000
 APT charges with hydrogens summed into heavy atoms:
               1
     1  O   -0.365494
     2  O   -0.273448
     3  C    0.266228
     4  N    0.024576
     5  C   -0.037719
     8  C    0.390271
    11  C   -0.004414
 Electronic spatial extent (au):  <R**2>=            819.6659
 Charge=              0.0000 electrons
 Dipole moment (field-independent basis, Debye):
    X=              2.4235    Y=             -2.6576    Z=              0.5745  Tot=              3.6423
 Quadrupole moment (field-independent basis, Debye-Ang):
   XX=            -36.1240   YY=            -45.9668   ZZ=            -40.1308
   XY=              3.9912   XZ=             -1.4880   YZ=             -0.4009
 Traceless Quadrupole moment (field-independent basis, Debye-Ang):
   XX=              4.6165   YY=             -5.2262   ZZ=              0.6097
   XY=              3.9912   XZ=             -1.4880   YZ=             -0.4009
 Octapole moment (field-independent basis, Debye-Ang**2):
  XXX=              1.7286  YYY=              3.9570  ZZZ=              0.2756  XYY=             -0.4774
  XXY=            -11.4370  XXZ=             -0.5178  XZZ=             -1.3299  YZZ=              1.3337
  YYZ=              1.4740  XYZ=              1.2334
 Hexadecapole moment (field-independent basis, Debye-Ang**3):
 XXXX=           -721.1652 YYYY=           -194.9184 ZZZZ=           -108.0662 XXXY=             19.6351
 XXXZ=             -2.7028 YYYX=             -2.6129 YYYZ=             -0.5470 ZZZX=             -6.7260
 ZZZY=             -4.5164 XXYY=           -152.0356 XXZZ=           -140.3296 YYZZ=            -52.7696
 XXYZ=             -0.6472 YYXZ=             -0.1244 ZZXY=              0.6529
 N-N= 3.009955902544D+02 E-N=-1.447896654213D+03  KE= 3.596385812406D+02
  Exact polarizability: 112.161   3.743  67.749  -5.590  -0.111  53.935
 Approx polarizability: 120.944   1.775  96.446  -9.364  -0.431  59.822
                          Isotropic Fermi Contact Couplings
        Atom                 a.u.       MegaHertz       Gauss      10(-4) cm-1
     1  O(17)              0.00000       0.00000       0.00000       0.00000
     2  O(17)              0.00000       0.00000       0.00000       0.00000
     3  C(13)              0.00000       0.00000       0.00000       0.00000
     4  N(14)              0.00000       0.00000       0.00000       0.00000
     5  C(13)              0.00000       0.00000       0.00000       0.00000
     6  H(1)               0.00000       0.00000       0.00000       0.00000
     7  H(1)               0.00000       0.00000       0.00000       0.00000
     8  C(13)              0.00000       0.00000       0.00000       0.00000
     9  H(1)               0.00000       0.00000       0.00000       0.00000
    10  H(1)               0.00000       0.00000       0.00000       0.00000
    11  C(13)              0.00000       0.00000       0.00000       0.00000
    12  H(1)               0.00000       0.00000       0.00000       0.00000
    13  H(1)               0.00000       0.00000       0.00000       0.00000
    14  H(1)               0.00000       0.00000       0.00000       0.00000
 --------------------------------------------------------
       Center         ----  Spin Dipole Couplings  ----
                      3XX-RR        3YY-RR        3ZZ-RR
 --------------------------------------------------------
     1   Atom        0.000000      0.000000      0.000000
     2   Atom        0.000000      0.000000      0.000000
     3   Atom        0.000000      0.000000      0.000000
     4   Atom        0.000000      0.000000      0.000000
     5   Atom        0.000000      0.000000      0.000000
     6   Atom        0.000000      0.000000      0.000000
     7   Atom        0.000000      0.000000      0.000000
     8   Atom        0.000000      0.000000      0.000000
     9   Atom        0.000000      0.000000      0.000000
    10   Atom        0.000000      0.000000      0.000000
    11   Atom        0.000000      0.000000      0.000000
    12   Atom        0.000000      0.000000      0.000000
    13   Atom        0.000000      0.000000      0.000000
    14   Atom        0.000000      0.000000      0.000000
 --------------------------------------------------------
                        XY            XZ            YZ
 --------------------------------------------------------
     1   Atom        0.000000      0.000000      0.000000
     2   Atom        0.000000      0.000000      0.000000
     3   Atom        0.000000      0.000000      0.000000
     4   Atom        0.000000      0.000000      0.000000
     5   Atom        0.000000      0.000000      0.000000
     6   Atom        0.000000      0.000000      0.000000
     7   Atom        0.000000      0.000000      0.000000
     8   Atom        0.000000      0.000000      0.000000
     9   Atom        0.000000      0.000000      0.000000
    10   Atom        0.000000      0.000000      0.000000
    11   Atom        0.000000      0.000000      0.000000
    12   Atom        0.000000      0.000000      0.000000
    13   Atom        0.000000      0.000000      0.000000
    14   Atom        0.000000      0.000000      0.000000
 --------------------------------------------------------


 ---------------------------------------------------------------------------------
              Anisotropic Spin Dipole Couplings in Principal Axis System
 ---------------------------------------------------------------------------------

       Atom             a.u.   MegaHertz   Gauss  10(-4) cm-1        Axes

              Baa     0.0000     0.000     0.000     0.000  0.2366  0.7882 -0.5681
     1 O(17)  Bbb     0.0000     0.000     0.000     0.000  0.2591  0.5123  0.8188
              Bcc     0.0000     0.000     0.000     0.000  0.9364 -0.3409 -0.0830
 
              Baa     0.0000     0.000     0.000     0.000  0.0844 -0.1770  0.9806
     2 O(17)  Bbb     0.0000     0.000     0.000     0.000  0.9872 -0.1190 -0.1064
              Bcc     0.0000     0.000     0.000     0.000  0.1355  0.9770  0.1647
 
              Baa     0.0000     0.000     0.000     0.000 -0.0528  0.8778 -0.4762
     3 C(13)  Bbb     0.0000     0.000     0.000     0.000  0.9369  0.2086  0.2806
              Bcc     0.0000     0.000     0.000     0.000 -0.3456  0.4313  0.8334
 
              Baa     0.0000     0.000     0.000     0.000  0.5721 -0.1921  0.7974
     4 N(14)  Bbb     0.0000     0.000     0.000     0.000  0.7693 -0.2115 -0.6029
              Bcc     0.0000     0.000     0.000     0.000  0.2845  0.9583  0.0269
 
              Baa     0.0000     0.000     0.000     0.000 -0.3634 -0.3530  0.8622
     5 C(13)  Bbb     0.0000     0.000     0.000     0.000  0.6190  0.6001  0.5066
              Bcc     0.0000     0.000     0.000     0.000 -0.6962  0.7178  0.0004
 
              Baa     0.0000     0.000     0.000     0.000  0.5451  0.8303  0.1161
     6 H(1)   Bbb     0.0000     0.000     0.000     0.000  0.8382 -0.5368 -0.0962
              Bcc     0.0000     0.000     0.000     0.000  0.0176 -0.1498  0.9886
 
              Baa     0.0000     0.000     0.000     0.000  0.9181 -0.1001 -0.3836
     7 H(1)   Bbb     0.0000     0.000     0.000     0.000 -0.1418  0.8207 -0.5535
              Bcc     0.0000     0.000     0.000     0.000  0.3702  0.5626  0.7392
 
              Baa     0.0000     0.000     0.000     0.000 -0.0819  0.8984 -0.4314
     8 C(13)  Bbb     0.0000     0.000     0.000     0.000 -0.4346  0.3574  0.8267
              Bcc     0.0000     0.000     0.000     0.000  0.8969  0.2552  0.3612
 
              Baa     0.0000     0.000     0.000     0.000  0.8156  0.5628  0.1341
     9 H(1)   Bbb     0.0000     0.000     0.000     0.000 -0.0891 -0.1068  0.9903
              Bcc     0.0000     0.000     0.000     0.000 -0.5717  0.8196  0.0370
 
              Baa     0.0000     0.000     0.000     0.000 -0.4314 -0.5128  0.7423
    10 H(1)   Bbb     0.0000     0.000     0.000     0.000 -0.1328  0.8499  0.5100
              Bcc     0.0000     0.000     0.000     0.000  0.8923 -0.1214  0.4347
 
              Baa     0.0000     0.000     0.000     0.000  0.9754 -0.1833 -0.1222
    11 C(13)  Bbb     0.0000     0.000     0.000     0.000  0.1890  0.9813  0.0362
              Bcc     0.0000     0.000     0.000     0.000  0.1133 -0.0584  0.9918
 
              Baa     0.0000     0.000     0.000     0.000  0.7584  0.6468  0.0809
    12 H(1)   Bbb     0.0000     0.000     0.000     0.000 -0.1870  0.0970  0.9775
              Bcc     0.0000     0.000     0.000     0.000 -0.6244  0.7565 -0.1946
 
              Baa     0.0000     0.000     0.000     0.000 -0.0173  0.4700  0.8825
    13 H(1)   Bbb     0.0000     0.000     0.000     0.000  0.2192  0.8630 -0.4553
              Bcc     0.0000     0.000     0.000     0.000  0.9755 -0.1855  0.1179
 
              Baa     0.0000     0.000     0.000     0.000  0.7477  0.0327  0.6633
    14 H(1)   Bbb     0.0000     0.000     0.000     0.000 -0.1729  0.9739  0.1469
              Bcc     0.0000     0.000     0.000     0.000 -0.6412 -0.2245  0.7338
 

 ---------------------------------------------------------------------------------

 Calling FoFJK, ICntrl=    100127 FMM=F ISym2X=0 I1Cent= 0 IOpClX= 1 NMat=1 NMatS=1 NMatT=0.
 Full mass-weighted force constant matrix:
 Low frequencies --- -485.3221   -0.0007   -0.0005    0.0008    3.6346    8.4293
 Low frequencies ---   14.4133   64.4823   93.5826
 ******    1 imaginary frequencies (negative Signs) ****** 
 Diagonal vibrational polarizability:
       26.0867092      31.6628900      13.8048711

 rotorrotorrotorrotorrotorrotorrotorrotorrotorrotorrotor

           Hindered Internal Rotation Analysis

 rotorrotorrotorrotorrotorrotorrotorrotorrotorrotorrotor

 Internal coordinate list sorted
 Checking for planar centers

 ---------------------------------------------------
  Center           Bonded Atoms           Angle Sum
 ---------------------------------------------------
        5         4         1         8    359.738
 Added             2 out of plane coordinates
 Checking for ring deformation
 Checking reduced barrier height
 Cut-off : V/RT =     33.756
 Bond       4 -       5 frozen.
           Estimated reduced barrier height : V/RT =    49.0871 For a periodicity of :   2
 Number of internal rotation degrees of freedom =             3
 Checking correspondance between vibrational and internal rotation modes
 Frequencies in cm**-1
                             1         2         3
       Frequencies ---    76.1959  192.0780  233.3998
         -485.3215        -0.0750   -0.0226   -0.0257
           64.4214        -0.9571    0.0311   -0.1033
           93.5717        -0.8426   -0.0007   -0.1217
          172.3279         0.2119   -0.7477   -0.0087
          216.5616         0.2421   -0.0336    0.9549
          242.9926         0.0333   -0.5026   -0.9203
          318.7043         0.1839   -0.0081    0.4184
          348.5993         0.2743   -0.1718   -0.7919
          370.4791         0.0521   -0.4135    0.3608
 ----------------------------------------------------------------------------
 Identification of rotating group for bond      3 -      4
 Iteration  1 RMS(Cart)=  0.08681310 RMS(Int)=  0.01634506
 Iteration  2 RMS(Cart)=  0.02993905 RMS(Int)=  0.00073754
 Iteration  3 RMS(Cart)=  0.00080291 RMS(Int)=  0.00000029
 Iteration  4 RMS(Cart)=  0.00000049 RMS(Int)=  0.00000000
 Iteration  1 RMS(Cart)=  0.00000000 RMS(Int)=  0.00000000
 Composition of rotating group : 
       2       6       7
 Geometrical symmetry number =   1
 Identification of rotating group for bond      5 -      8
 Iteration  1 RMS(Cart)=  0.11454180 RMS(Int)=  0.02099688
 Iteration  2 RMS(Cart)=  0.03670531 RMS(Int)=  0.00052349
 Iteration  3 RMS(Cart)=  0.00067057 RMS(Int)=  0.00000011
 Iteration  4 RMS(Cart)=  0.00000023 RMS(Int)=  0.00000000
 Iteration  1 RMS(Cart)=  0.00000000 RMS(Int)=  0.00000000
 Composition of rotating group : 
       9      10      11      12      13      14
 Geometrical symmetry number =   1
 Identification of rotating group for bond      8 -     11
 Iteration  1 RMS(Cart)=  0.08431669 RMS(Int)=  0.02630322
 Iteration  2 RMS(Cart)=  0.02807996 RMS(Int)=  0.00079983
 Iteration  3 RMS(Cart)=  0.00082284 RMS(Int)=  0.00000044
 Iteration  4 RMS(Cart)=  0.00000050 RMS(Int)=  0.00000000
 Iteration  1 RMS(Cart)=  0.00000000 RMS(Int)=  0.00000000
 Composition of rotating group : 
      12      13      14
 Geometrical symmetry number =   1
 Checking constant moment of inertia assumption for bond       3 -       4
  Free rotor partition function: Estimated error   =   18.006 %
  External rot. free rotor partition function: Estimated error   =  -19.248 %
 Checking steric hindrance using Lennard-Jones Potential
 Checking potential periodicity 
  Well about Phi = 120.00 degrees is not accessible : (V-V0)/RT = ********
  No minimum about Phi = 240.00 degrees 
  Well about Phi = 240.00 degrees is not accessible : (V-V0)/RT = ********
 Number of accessible wells :   1
 Checking constant moment of inertia assumption for bond       5 -       8
  Free rotor partition function: Estimated error   =   -9.460 %
  External rot. free rotor partition function: Estimated error   =   -6.878 %
 Checking steric hindrance using Lennard-Jones Potential
 Checking potential periodicity 
  No minimum about Phi = 120.00 degrees 
  Well about Phi = 120.00 degrees is not accessible : (V-V0)/RT =   79.696
  No minimum about Phi = 240.00 degrees 
  Well about Phi = 240.00 degrees is not accessible : (V-V0)/RT =   91.858
 Number of accessible wells :   1
 Checking constant moment of inertia assumption for bond       8 -      11
  Free rotor partition function: Estimated error   =  -17.921 %
  External rot. free rotor partition function: Estimated error   =   22.097 %
 Checking steric hindrance using Lennard-Jones Potential
 Checking potential periodicity 
 Number of accessible wells :   3

    Rotor          Bond     Periodicity   Symmetry Number  Multiplicity
       1)        3       4       3               1                1
       2)        5       8       3               1                1
       3)        8      11       3               1                3
 Normal Mode Analysis for Internal Rotation 
 frequencies (cm**-1), reduced moment of inertia (amu*Bohr**2)
                           1         2         3
       Frequencies ---    76.1959  192.0780  233.3998
   Reduced Moments ---     7.2175    6.2417    1.2004
     Bond
         3 -       4      -0.0099    0.9906   -0.0311
         5 -       8       0.9880   -0.0781   -0.0824
         8 -      11       0.1544    0.1125    0.9961

 --------------------------------------------------
 - Thermochemistry For Hindered Internal Rotation -
 --------------------------------------------------
 Temperature    298.150 Kelvin. Pressure    1.00000 Atm.

                           Q                Freq               V/RT
                      (Free Rot.)         (cm**-1)
 Vibration     1         10.449            64.421             3.359
 Vibration     3          9.157           172.328            18.460
 Vibration     4          3.883           216.562             5.242

 Corrections for hindered rotation 
 To obtain partition function for hindered rotation :
                     Multiply with harmonic oscillator partition function
 To obtain thermodynamic function for hindered rotation :
                     Add to harmonic oscillator partition function

                          Q(harm. osc.) =       3.424
 Q(hin.)/Q(harm. osc.)   Truhlar        Pitzer & Gwinn       McClurg 
 Vibration     1          0.997             1.114             1.116
 Vibration     3          1.000             1.014             1.017
 Vibration     4          0.999             1.066             1.080
 Multiplicity             3.000             3.000             3.000
 Total                    2.989             3.615             3.677

                          E(harm. osc.) =       1.869 Kcal/mol
 E(hin.)-E(harm. osc.)   Truhlar        Pitzer & Gwinn       McClurg 
                        Kcal/mol          Kcal/mol          Kcal/mol
 Vibration     1         -0.006             0.064             0.063
 Vibration     3          0.000             0.009             0.008
 Vibration     4         -0.001             0.049             0.042
 Total                   -0.007             0.123             0.113

                          S(harm. osc.) =       8.715 cal/mol-Kelvin
 S(hin.)-S(harm. osc.)   Truhlar        Pitzer & Gwinn       McClurg 
                       cal/mol-Kelvin    cal/mol-Kelvin    cal/mol-Kelvin
 Vibration     1         -0.025             0.431             0.431
 Vibration     3          0.000             0.059             0.059
 Vibration     4         -0.006             0.292             0.292
 Multiplicity             2.183             2.183             2.183
 Total                    2.152             2.966             2.966

                          Cv(harm. osc.) =       5.664 cal/mol-Kelvin
 Cv(hin.)-Cv(harm. osc)  Truhlar        Pitzer & Gwinn       McClurg 
                       cal/mol-Kelvin    cal/mol-Kelvin    cal/mol-Kelvin
 Vibration     1         -0.073             0.206             0.206
 Vibration     3          0.000             0.065             0.065
 Vibration     4         -0.022             0.355             0.355
 Total                   -0.095             0.626             0.626
 Harmonic frequencies (cm**-1), IR intensities (KM/Mole), Raman scattering
 activities (A**4/AMU), depolarization ratios for plane and unpolarized
 incident light, reduced masses (AMU), force constants (mDyne/A),
 and normal coordinates:
                      1                      2                      3
                      A                      A                      A
 Frequencies --   -485.3215                64.4214                93.5717
 Red. masses --      9.7379                 3.3531                 2.9734
 Frc consts  --      1.3514                 0.0082                 0.0153
 IR Inten    --     82.5506                 1.3838                 6.5706
  Atom  AN      X      Y      Z        X      Y      Z        X      Y      Z
     1   8     0.55   0.37  -0.18     0.06  -0.07   0.39     0.16   0.03  -0.10
     2   8    -0.54  -0.25   0.23    -0.03   0.04  -0.16    -0.03  -0.02   0.33
     3   6    -1.57   0.27   0.47    -0.24  -0.01  -0.23     0.15  -0.07  -0.05
     4   7     1.56  -0.16  -0.40    -0.06  -0.04   0.02    -0.14   0.06  -0.30
     5   6    -0.31   0.51  -0.03     0.00  -0.08   0.24     0.03   0.03  -0.16
     6   1     0.09   0.30   0.37    -0.45  -0.09  -0.25     0.11  -0.46  -0.17
     7   1     0.89  -0.77   0.02    -0.17   0.11  -0.38     0.14   0.12  -0.30
     8   6     0.15  -0.52   0.01    -0.02  -0.13   0.10    -0.06  -0.21   0.21
     9   1     0.49  -0.50   0.07    -0.05  -0.13   0.47    -0.17  -0.21   0.67
    10   1    -0.54  -0.39  -0.16    -0.25  -0.49  -0.11     0.10  -0.69   0.09
    11   6    -0.14  -0.09  -0.05     0.28   0.26  -0.32    -0.11   0.20   0.03
    12   1    -0.32  -0.12  -0.28     0.36   0.24  -0.75     0.08   0.18  -0.51
    13   1    -0.11  -0.04  -0.07     0.23   0.13  -0.42    -0.16  -0.03   0.34
    14   1    -0.06  -0.04  -0.01     0.47   0.69  -0.10    -0.31   0.75   0.13
                      4                      5                      6
                      A                      A                      A
 Frequencies --    172.3279               216.5616               242.9926
 Red. masses --      4.5839                 1.5910                 1.7194
 Frc consts  --      0.0802                 0.0440                 0.0598
 IR Inten    --      9.3952                 4.1847                 2.6381
  Atom  AN      X      Y      Z        X      Y      Z        X      Y      Z
     1   8    -0.13  -0.32  -0.01     0.01   0.02  -0.13    -0.08   0.04  -0.11
     2   8     0.43   0.38   0.36    -0.07   0.01   0.09     0.01   0.00   0.08
     3   6    -0.31   0.15  -0.22    -0.03  -0.03  -0.09    -0.06  -0.07  -0.11
     4   7     0.19  -0.36   0.01    -0.04   0.03   0.06     0.05   0.03   0.15
     5   6    -0.04  -0.34  -0.07     0.01   0.02   0.01     0.00   0.04   0.03
     6   1    -0.50  -0.34  -0.38    -0.24  -0.24  -0.15    -0.29  -0.26  -0.16
     7   1    -0.27   0.65  -0.72     0.09   0.09  -0.33     0.03   0.08  -0.34
     8   6     0.14   0.11  -0.15     0.01  -0.01   0.08     0.01   0.06  -0.01
     9   1     0.48   0.12  -0.28    -0.02  -0.01   0.09    -0.03   0.06  -0.08
    10   1     0.10   0.39  -0.06    -0.01  -0.04   0.06     0.00   0.10   0.00
    11   6    -0.29   0.28   0.06     0.12  -0.03   0.01     0.10  -0.08   0.00
    12   1    -0.73   0.26   0.19    -0.31  -0.03   0.34     0.69  -0.07  -0.25
    13   1    -0.15   0.70   0.21     0.23   0.42  -0.46    -0.07  -0.67   0.31
    14   1    -0.35  -0.01  -0.06     0.60  -0.48   0.05    -0.28   0.36   0.00
                      7                      8                      9
                      A                      A                      A
 Frequencies --    318.7043               348.5993               370.4791
 Red. masses --      4.8915                 5.1130                 2.7877
 Frc consts  --      0.2927                 0.3661                 0.2254
 IR Inten    --      3.9159                10.1808                15.8938
  Atom  AN      X      Y      Z        X      Y      Z        X      Y      Z
     1   8     0.34   0.24  -0.09     0.76  -0.16  -0.04     0.05   0.06   0.11
     2   8     0.59  -0.24  -0.07    -0.54  -0.05   0.07    -0.10   0.00  -0.02
     3   6    -0.35  -0.52  -0.07    -0.16   0.01   0.05     0.29   0.07  -0.13
     4   7    -0.14   0.41   0.29    -0.43  -0.02   0.17     0.17  -0.02   0.29
     5   6     0.00   0.13   0.14     0.16  -0.27   0.05     0.07   0.08   0.03
     6   1    -0.31  -0.31   0.00    -0.57  -0.14   0.03    -0.33  -0.21  -0.18
     7   1    -1.38  -0.18   0.43     0.15   0.00  -0.22     0.98   0.08  -0.69
     8   6    -0.12  -0.10  -0.13     0.28   0.29  -0.32    -0.15  -0.13  -0.12
     9   1    -0.18  -0.10  -0.01     0.68   0.29  -0.88    -0.24  -0.14  -0.01
    10   1    -0.12  -0.17  -0.15     0.14   1.00  -0.11    -0.14  -0.26  -0.17
    11   6    -0.34   0.05  -0.08    -0.07   0.15   0.03    -0.29  -0.03  -0.13
    12   1    -0.78   0.03   0.01     0.09   0.15   0.03    -0.54  -0.04  -0.13
    13   1    -0.20   0.47  -0.04    -0.07   0.01   0.58    -0.21   0.21   0.01
    14   1    -0.28  -0.19  -0.14    -0.60   0.21  -0.16    -0.36  -0.10  -0.18
                     10                     11                     12
                      A                      A                      A
 Frequencies --    558.2627               686.8648               739.0843
 Red. masses --      3.4491                 2.8357                 2.7612
 Frc consts  --      0.6333                 0.7882                 0.8886
 IR Inten    --     13.1307                38.1263                48.0265
  Atom  AN      X      Y      Z        X      Y      Z        X      Y      Z
     1   8    -0.28   0.01   0.09     0.01  -0.02  -0.17    -0.15  -0.01  -0.12
     2   8    -0.20   0.06   0.05    -0.13   0.09   0.07     0.12  -0.08  -0.05
     3   6    -0.05  -0.05  -0.07     0.15  -0.02  -0.21    -0.09   0.08   0.23
     4   7    -0.02   0.24   0.12     0.12   0.01  -0.11    -0.15   0.04  -0.22
     5   6     0.15   0.04  -0.10     0.03  -0.04   0.53     0.23   0.06   0.38
     6   1     0.18   0.11  -0.04     0.96   0.16  -0.21    -0.79  -0.17   0.20
     7   1    -0.69   0.07   0.31    -0.79   0.06   0.43     1.02  -0.04  -0.50
     8   6     0.56  -0.32  -0.20    -0.03  -0.05   0.02     0.07  -0.06  -0.07
     9   1     0.22  -0.33   0.15     0.09  -0.04  -0.30     0.06  -0.07  -0.17
    10   1     0.68  -0.59  -0.25    -0.50   0.36   0.02    -0.02   0.04  -0.06
    11   6     0.02  -0.02   0.01    -0.08  -0.03  -0.07     0.01  -0.02  -0.02
    12   1    -0.46  -0.04  -0.09    -0.19  -0.04  -0.21    -0.25  -0.03  -0.12
    13   1     0.21   0.46   0.64    -0.05   0.05   0.04     0.11   0.23   0.34
    14   1    -0.40  -0.08  -0.18    -0.11   0.07  -0.04    -0.23   0.05  -0.09
                     13                     14                     15
                      A                      A                      A
 Frequencies --    780.0979               826.7207               988.2611
 Red. masses --      1.8818                 2.0195                 1.7851
 Frc consts  --      0.6747                 0.8132                 1.0272
 IR Inten    --     41.1787                23.3568                28.7226
  Atom  AN      X      Y      Z        X      Y      Z        X      Y      Z
     1   8    -0.01  -0.07  -0.01    -0.05  -0.08   0.02     0.01   0.00   0.00
     2   8    -0.05   0.01   0.02    -0.04   0.01   0.01    -0.01   0.00   0.01
     3   6    -0.07  -0.01   0.01    -0.07  -0.01   0.02    -0.01  -0.01  -0.01
     4   7     0.06   0.04  -0.02     0.06   0.12   0.01     0.02  -0.03   0.01
     5   6     0.28  -0.05   0.02     0.31  -0.03  -0.12     0.04   0.00  -0.06
     6   1     0.05   0.06   0.02    -0.03   0.04   0.03     0.09   0.02  -0.01
     7   1    -0.20   0.00   0.10    -0.13   0.00   0.06    -0.10   0.00   0.04
     8   6    -0.11   0.16  -0.04    -0.14  -0.03   0.08    -0.19  -0.04  -0.11
     9   1    -0.28   0.16   0.71    -0.07  -0.04  -0.60    -0.46  -0.05  -0.31
    10   1     0.09  -0.65  -0.26     0.27   0.53   0.41    -0.47  -0.10  -0.24
    11   6    -0.04   0.02  -0.04    -0.06  -0.05   0.01     0.22   0.03   0.13
    12   1     0.19   0.04   0.48    -0.15  -0.07  -0.56    -0.28   0.02   0.07
    13   1    -0.13  -0.25  -0.06    -0.04   0.11  -0.35     0.38   0.46   0.73
    14   1    -0.19  -0.38  -0.23     0.36   0.44   0.34    -0.21   0.16   0.01
                     16                     17                     18
                      A                      A                      A
 Frequencies --   1062.0686              1085.8770              1135.3464
 Red. masses --      1.5399                 2.1865                 1.3457
 Frc consts  --      1.0234                 1.5190                 1.0220
 IR Inten    --     44.1019                 9.1876                 4.9044
  Atom  AN      X      Y      Z        X      Y      Z        X      Y      Z
     1   8     0.03   0.10  -0.01     0.01   0.03   0.01     0.00  -0.06   0.00
     2   8    -0.02   0.01   0.00     0.00   0.00  -0.01     0.04  -0.01   0.03
     3   6     0.01  -0.02   0.01     0.00  -0.01   0.03    -0.09   0.03  -0.07
     4   7     0.00  -0.16  -0.01     0.01  -0.06  -0.01    -0.05   0.07   0.04
     5   6    -0.02   0.01   0.07     0.02   0.01  -0.09    -0.04  -0.02   0.01
     6   1    -0.14   0.02   0.03    -0.17  -0.05   0.03     0.74   0.11  -0.11
     7   1    -0.23   0.11   0.04    -0.21   0.09   0.05     0.61  -0.45  -0.05
     8   6     0.03   0.10  -0.08     0.06   0.16   0.31     0.03   0.07   0.00
     9   1    -0.60   0.09   0.13    -0.03   0.16   0.12    -0.25   0.07   0.10
    10   1     0.74  -0.24   0.04    -0.19   0.21   0.25     0.16  -0.06   0.01
    11   6    -0.02  -0.08   0.04     0.05  -0.17  -0.26     0.00  -0.05  -0.01
    12   1    -0.17  -0.09  -0.39    -0.64  -0.19  -0.27    -0.12  -0.06  -0.16
    13   1     0.07   0.22  -0.10     0.22   0.28   0.56     0.05   0.11   0.03
    14   1     0.15   0.28   0.22    -0.66  -0.13  -0.52    -0.03   0.08   0.02
                     19                     20                     21
                      A                      A                      A
 Frequencies --   1219.0796              1224.2847              1276.8248
 Red. masses --      2.1268                 1.2909                 1.2641
 Frc consts  --      1.8623                 1.1400                 1.2143
 IR Inten    --     65.0768                 2.4957                 3.8523
  Atom  AN      X      Y      Z        X      Y      Z        X      Y      Z
     1   8    -0.03   0.21   0.01     0.00  -0.04   0.00    -0.01   0.05   0.00
     2   8     0.02  -0.02  -0.01    -0.01  -0.04  -0.06     0.00   0.00   0.01
     3   6    -0.10   0.03  -0.01    -0.01   0.05   0.11    -0.01   0.00  -0.02
     4   7    -0.12  -0.22   0.06     0.02   0.06   0.01    -0.03  -0.04   0.01
     5   6     0.16   0.03  -0.01    -0.03  -0.02   0.00     0.05   0.00  -0.02
     6   1     0.88  -0.17  -0.15     0.46  -0.61  -0.13     0.05   0.06   0.00
     7   1     0.02   0.11  -0.20    -0.19   0.66  -0.39     0.00  -0.05   0.02
     8   6    -0.10  -0.11   0.01     0.02   0.03  -0.01    -0.02   0.06  -0.04
     9   1     0.51  -0.11  -0.22    -0.05   0.03   0.07     0.77   0.08   0.32
    10   1     0.55   0.14   0.31    -0.08  -0.05  -0.07    -0.40  -0.20  -0.27
    11   6     0.03   0.08  -0.07    -0.01  -0.02   0.02    -0.01  -0.10   0.06
    12   1     0.10   0.10   0.37    -0.03  -0.03  -0.09    -0.12  -0.11  -0.29
    13   1    -0.03  -0.15   0.15     0.01   0.04  -0.03     0.05   0.16  -0.10
    14   1    -0.13  -0.21  -0.22     0.03   0.06   0.06     0.09   0.25   0.21
                     22                     23                     24
                      A                      A                      A
 Frequencies --   1316.0085              1411.8535              1418.1556
 Red. masses --      1.5854                 1.4447                 1.2361
 Frc consts  --      1.6178                 1.6967                 1.4647
 IR Inten    --     24.2408                23.2777                 7.3138
  Atom  AN      X      Y      Z        X      Y      Z        X      Y      Z
     1   8     0.01  -0.07  -0.01     0.00  -0.01   0.00     0.00   0.00   0.00
     2   8    -0.01   0.00   0.00     0.02  -0.17   0.06     0.00  -0.03   0.01
     3   6     0.03  -0.01   0.00     0.00   0.09  -0.06     0.00   0.02  -0.01
     4   7     0.06   0.11  -0.02    -0.02   0.01   0.01     0.00   0.00   0.00
     5   6    -0.11  -0.02   0.05     0.00   0.01   0.00     0.01   0.01   0.00
     6   1    -0.16   0.05   0.03     0.04   0.92   0.18     0.02   0.18   0.04
     7   1    -0.01   0.07  -0.02    -0.16   0.51  -0.40    -0.03   0.09  -0.07
     8   6    -0.17   0.00  -0.06     0.01   0.00   0.00     0.01   0.00   0.01
     9   1     0.69   0.03   0.26    -0.04   0.00  -0.01    -0.05   0.01   0.05
    10   1     0.83   0.00   0.29     0.00   0.00   0.00    -0.06   0.05   0.00
    11   6     0.07  -0.03  -0.03     0.02   0.01   0.03    -0.09  -0.06  -0.11
    12   1    -0.14  -0.03   0.12    -0.11   0.00  -0.12     0.43  -0.01   0.43
    13   1     0.14   0.12   0.25    -0.03  -0.09  -0.13     0.09   0.36   0.53
    14   1    -0.12   0.11  -0.05    -0.12  -0.08  -0.07     0.49   0.25   0.24
                     25                     26                     27
                      A                      A                      A
 Frequencies --   1487.1629              1491.5023              1507.4152
 Red. masses --      1.0541                 1.0802                 1.0468
 Frc consts  --      1.3736                 1.4158                 1.4014
 IR Inten    --     11.1007                 5.8758                 2.4964
  Atom  AN      X      Y      Z        X      Y      Z        X      Y      Z
     1   8     0.00   0.00   0.00     0.00   0.01   0.00     0.00   0.00   0.00
     2   8     0.00   0.00   0.00     0.00   0.00   0.00     0.00   0.00   0.00
     3   6     0.00   0.00   0.00     0.00   0.00   0.00     0.00   0.00   0.00
     4   7     0.00  -0.01   0.00     0.00  -0.01   0.00     0.00   0.00   0.00
     5   6     0.01   0.00  -0.01     0.02  -0.01  -0.01     0.00   0.00   0.00
     6   1     0.01   0.00   0.00     0.01   0.00   0.00     0.00   0.00   0.00
     7   1    -0.01   0.00   0.00     0.01   0.00  -0.01     0.00   0.00   0.00
     8   6     0.00  -0.04  -0.03     0.01  -0.03  -0.07     0.03  -0.01   0.00
     9   1    -0.10  -0.03   0.34    -0.14  -0.01   0.62    -0.07  -0.01   0.00
    10   1    -0.04   0.37   0.12    -0.11   0.57   0.12    -0.05   0.03  -0.01
    11   6     0.00  -0.03   0.03     0.02   0.02  -0.01     0.03  -0.03  -0.03
    12   1     0.44  -0.01   0.01    -0.31   0.00  -0.08    -0.32  -0.01   0.59
    13   1     0.13   0.49  -0.34    -0.07  -0.32   0.21    -0.04  -0.16  -0.31
    14   1    -0.42   0.02  -0.14     0.24  -0.05   0.07    -0.22   0.63   0.11
                     28                     29                     30
                      A                      A                      A
 Frequencies --   1541.9003              1750.1445              2869.7831
 Red. masses --      2.4790                10.9336                 1.0544
 Frc consts  --      3.4725                19.7316                 5.1161
 IR Inten    --     12.5318               115.6608                11.0478
  Atom  AN      X      Y      Z        X      Y      Z        X      Y      Z
     1   8    -0.01  -0.02   0.00     0.18  -1.35  -0.02     0.00   0.00   0.00
     2   8     0.05  -0.26   0.06     0.04   0.17  -0.03     0.00  -0.01   0.00
     3   6     0.01   0.45  -0.14    -0.05  -0.21  -0.06    -0.03  -0.05  -0.03
     4   7    -0.02  -0.01   0.03    -0.36  -0.66   0.16    -0.01   0.00   0.00
     5   6     0.02   0.03   0.00     0.14   2.55   0.00     0.00   0.00   0.00
     6   1    -0.36  -0.81  -0.47     0.70   0.02  -0.06    -0.04   0.06  -0.26
     7   1    -0.37  -0.45   0.90    -0.93   0.02   0.02     0.44   0.63   0.62
     8   6    -0.01   0.01  -0.02     0.02  -0.01  -0.08     0.00   0.00   0.00
     9   1    -0.01   0.01   0.04     0.44   0.02   0.15     0.00   0.00   0.00
    10   1     0.10   0.02   0.02     0.25   0.14  -0.01     0.00   0.00   0.01
    11   6     0.00   0.00   0.00     0.01   0.01   0.02     0.00   0.00   0.00
    12   1     0.00   0.00  -0.02    -0.28   0.03  -0.06     0.00   0.00   0.00
    13   1     0.00  -0.01   0.04    -0.11  -0.30  -0.11     0.00   0.00   0.00
    14   1     0.03  -0.02   0.00     0.02   0.05   0.04     0.00   0.00   0.00
                     31                     32                     33
                      A                      A                      A
 Frequencies --   3028.0950              3060.4833              3099.3304
 Red. masses --      1.1002                 1.0362                 1.0671
 Frc consts  --      5.9439                 5.7186                 6.0396
 IR Inten    --     85.9270                11.3986                 2.5180
  Atom  AN      X      Y      Z        X      Y      Z        X      Y      Z
     1   8     0.00   0.00   0.00     0.00   0.00   0.00     0.00   0.00   0.00
     2   8     0.00   0.00   0.00     0.00   0.00   0.00     0.00   0.00   0.00
     3   6    -0.01   0.01  -0.09     0.00   0.00   0.00     0.00   0.00   0.00
     4   7     0.00   0.00   0.00     0.00   0.00   0.00     0.00   0.00   0.00
     5   6     0.00   0.00   0.00     0.00   0.00   0.00     0.00   0.00   0.00
     6   1     0.07  -0.30   0.97     0.00   0.00   0.01     0.00   0.00   0.00
     7   1     0.11   0.16   0.14     0.00   0.00   0.00     0.00   0.00   0.00
     8   6     0.00   0.00   0.00     0.00   0.00   0.00     0.02   0.00  -0.07
     9   1     0.00   0.00   0.00     0.00   0.01   0.00     0.00   0.36  -0.02
    10   1     0.00   0.00   0.00     0.00   0.00  -0.01    -0.29  -0.32   0.84
    11   6     0.00   0.00   0.00    -0.04  -0.01  -0.04    -0.01   0.00   0.01
    12   1     0.00   0.00   0.00    -0.02   0.47  -0.02    -0.01   0.00   0.00
    13   1     0.00   0.00   0.00     0.65  -0.21  -0.05     0.13  -0.05  -0.01
    14   1     0.00   0.00  -0.01    -0.22  -0.18   0.51     0.06   0.05  -0.14
                     34                     35                     36
                      A                      A                      A
 Frequencies --   3132.3956              3154.9955              3191.6067
 Red. masses --      1.0997                 1.1022                 1.1009
 Frc consts  --      6.3573                 6.4642                 6.6070
 IR Inten    --      9.9019                 6.1777                 6.0915
  Atom  AN      X      Y      Z        X      Y      Z        X      Y      Z
     1   8     0.00   0.00   0.00     0.00   0.00   0.00     0.00   0.00   0.00
     2   8     0.00   0.00   0.00     0.00   0.00   0.00     0.00   0.00   0.00
     3   6     0.00   0.00   0.00     0.00   0.00   0.00     0.00   0.00   0.00
     4   7     0.00   0.00   0.00     0.00   0.00   0.00     0.00   0.00   0.00
     5   6     0.00   0.00   0.00     0.00   0.00   0.00     0.00   0.00   0.00
     6   1     0.00   0.00   0.00     0.00   0.00   0.00     0.00   0.00   0.00
     7   1     0.00   0.00   0.00     0.00   0.00   0.00     0.00   0.00   0.00
     8   6    -0.01   0.00   0.02     0.00   0.03  -0.01    -0.01  -0.09   0.03
     9   1     0.00  -0.09   0.00     0.01  -0.29   0.01    -0.02   0.94  -0.02
    10   1     0.06   0.07  -0.18    -0.03  -0.02   0.07     0.10   0.10  -0.31
    11   6    -0.08   0.01   0.06     0.01  -0.09   0.03     0.00  -0.03   0.01
    12   1    -0.01  -0.13   0.02    -0.03   0.89  -0.03    -0.01   0.26  -0.01
    13   1     0.66  -0.21  -0.04    -0.25   0.06   0.03    -0.07   0.02   0.01
    14   1     0.25   0.23  -0.65     0.14   0.10  -0.34     0.05   0.04  -0.12

 -------------------
 - Thermochemistry -
 -------------------
 Temperature   298.150 Kelvin.  Pressure   1.00000 Atm.
 Atom     1 has atomic number  8 and mass  15.99491
 Atom     2 has atomic number  8 and mass  15.99491
 Atom     3 has atomic number  6 and mass  12.00000
 Atom     4 has atomic number  7 and mass  14.00307
 Atom     5 has atomic number  6 and mass  12.00000
 Atom     6 has atomic number  1 and mass   1.00783
 Atom     7 has atomic number  1 and mass   1.00783
 Atom     8 has atomic number  6 and mass  12.00000
 Atom     9 has atomic number  1 and mass   1.00783
 Atom    10 has atomic number  1 and mass   1.00783
 Atom    11 has atomic number  6 and mass  12.00000
 Atom    12 has atomic number  1 and mass   1.00783
 Atom    13 has atomic number  1 and mass   1.00783
 Atom    14 has atomic number  1 and mass   1.00783
 Molecular mass:   101.04768 amu.
 Principal axes and moments of inertia in atomic units:
                           1         2         3
     Eigenvalues --   299.116251051.828911181.39366
           X            0.99983   0.01731   0.00624
           Y           -0.01735   0.99983   0.00641
           Z           -0.00612  -0.00651   0.99996
 This molecule is an asymmetric top.
 Rotational symmetry number  1.
 Rotational temperatures (Kelvin)      0.28957     0.08235     0.07332
 Rotational constants (GHZ):           6.03358     1.71581     1.52764
    1 imaginary frequencies ignored.
 Zero-point vibrational energy     280352.4 (Joules/Mol)
                                   67.00583 (Kcal/Mol)
 Warning -- explicit consideration of   9 degrees of freedom as
           vibrations may cause significant error
 Identified internal rotation modes:
    1   3   4
 Vibrational temperatures:     92.69   134.63   247.94   311.58   349.61
          (Kelvin)            458.54   501.56   533.04   803.22   988.25
                             1063.38  1122.39  1189.47  1421.89  1528.08
                             1562.33  1633.51  1753.98  1761.47  1837.07
                             1893.44  2031.34  2040.41  2139.70  2145.94
                             2168.83  2218.45  2518.07  4128.98  4356.75
                             4403.35  4459.25  4506.82  4539.33  4592.01
 
 Zero-point correction=                           0.106781 (Hartree/Particle)
 Thermal correction to Energy=                    0.114661
 Thermal correction to Enthalpy=                  0.115605
 Thermal correction to Gibbs Free Energy=         0.074347
 Sum of electronic and zero-point Energies=           -361.575849
 Sum of electronic and thermal Energies=              -361.567969
 Sum of electronic and thermal Enthalpies=            -361.567024
 Sum of electronic and thermal Free Energies=         -361.608282
 
                     E (Thermal)             CV                S
                      KCal/Mol        Cal/Mol-Kelvin    Cal/Mol-Kelvin
 Total                   71.951             26.582             86.835
 Corrected for 
 internal rot.           72.064             27.209             89.800
 Electronic               0.000              0.000              0.000
 Translational            0.889              2.981             39.749
 Rotational               0.889              2.981             27.410
 Vibrational             70.174             20.621             19.675
 Vibration     1          0.597              1.971              4.317
 Vibration     2          0.603              1.954              3.584
 Vibration     3          0.626              1.877              2.410
 Vibration     4          0.645              1.816              1.988
 Vibration     5          0.659              1.774              1.781
 Vibration     6          0.705              1.638              1.317
 Vibration     7          0.726              1.578              1.173
 Vibration     8          0.742              1.533              1.078
 Vibration     9          0.914              1.122              0.527
                       Q            Log10(Q)             Ln(Q)
 Total Bot       0.634696D-34        -34.197434        -78.742502
 Corrected for 
 Internal rot.   0.233350D-33        -33.631993        -77.440525
 Total V=0       0.828297D+15         14.918186         34.350393
 Corrected for 
 Internal rot.   0.304528D+16         15.483627         35.652369
 Vib (Bot)       0.728429D-47        -47.137613       -108.538365
 Vib (Bot)    1  0.320379D+01          0.505664          1.164334
 Vib (Bot)    2  0.219590D+01          0.341613          0.786594
 Vib (Bot)    3  0.116854D+01          0.067643          0.155753
 Vib (Bot)    4  0.914689D+00         -0.038726         -0.089171
 Vib (Bot)    5  0.805835D+00         -0.093754         -0.215877
 Vib (Bot)    6  0.590289D+00         -0.228935         -0.527143
 Vib (Bot)    7  0.529739D+00         -0.275938         -0.635370
 Vib (Bot)    8  0.491254D+00         -0.308694         -0.710795
 Vib (Bot)    9  0.278874D+00         -0.554592         -1.276995
 Vib (V=0)       0.950621D+02          1.978007          4.554530
 Vib (V=0)    1  0.374257D+01          0.573170          1.319773
 Vib (V=0)    2  0.275211D+01          0.439666          1.012368
 Vib (V=0)    3  0.177102D+01          0.248222          0.571553
 Vib (V=0)    4  0.154243D+01          0.188205          0.433358
 Vib (V=0)    5  0.144835D+01          0.160874          0.370426
 Vib (V=0)    6  0.127359D+01          0.105030          0.241839
 Vib (V=0)    7  0.122844D+01          0.089354          0.205744
 Vib (V=0)    8  0.120095D+01          0.079525          0.183113
 Vib (V=0)    9  0.107251D+01          0.030402          0.070004
 Electronic      0.100000D+01          0.000000          0.000000
 Translational   0.399249D+08          7.601243         17.502510
 Rotational      0.218241D+06          5.338935         12.293353
 ***** Axes restored to original set *****
 -------------------------------------------------------------------
 Center     Atomic                   Forces (Hartrees/Bohr)
 Number     Number              X              Y              Z
 -------------------------------------------------------------------
      1        8          -0.000085687    0.000015542    0.000011564
      2        8           0.000061055   -0.000008746    0.000005496
      3        6          -0.000016818    0.000026647    0.000007913
      4        7          -0.000002501   -0.000001976   -0.000004554
      5        6           0.000039732   -0.000036449   -0.000009513
      6        1          -0.000001507    0.000005317   -0.000006959
      7        1           0.000005024    0.000004222   -0.000002322
      8        6          -0.000012178   -0.000002489   -0.000009964
      9        1           0.000001670   -0.000001111    0.000001270
     10        1           0.000006547    0.000000032    0.000002921
     11        6           0.000007037   -0.000001942    0.000004775
     12        1          -0.000001670    0.000004543   -0.000000841
     13        1          -0.000003183    0.000001590    0.000001451
     14        1           0.000002478   -0.000005181   -0.000001237
 -------------------------------------------------------------------
 Cartesian Forces:  Max     0.000085687 RMS     0.000019654
 FormGI is forming the generalized inverse of G from B-inverse, IUseBI=4.

 GradGradGradGradGradGradGradGradGradGradGradGradGradGradGradGradGradGrad
 Berny optimization.
 Internal  Forces:  Max     0.000240691 RMS     0.000043309
 Search for a local minimum.
 Step number   1 out of a maximum of    2
 All quantities printed in internal units (Hartrees-Bohrs-Radians)
 Second derivative matrix not updated -- analytic derivatives used.
 ITU=  0
     Eigenvalues ---   -0.11654   0.00194   0.00247   0.01052   0.01401
     Eigenvalues ---    0.03759   0.04149   0.04457   0.04556   0.04667
     Eigenvalues ---    0.04970   0.06749   0.08383   0.09289   0.11469
     Eigenvalues ---    0.12424   0.13081   0.14229   0.14693   0.15911
     Eigenvalues ---    0.16235   0.19741   0.21000   0.26175   0.29641
     Eigenvalues ---    0.31362   0.32063   0.34059   0.34347   0.34474
     Eigenvalues ---    0.35172   0.35822   0.50883   0.53684   0.71782
     Eigenvalues ---    0.85849
 Eigenvalue     1 is  -1.17D-01 should be greater than     0.000000 Eigenvector:
                          R3        A10       A8        A7        A5
   1                   -0.55767   0.46250  -0.40571  -0.24708   0.22748
                          R7        R2        A3        D5        R1
   1                   -0.18587   0.17942  -0.12806   0.12374   0.11817
 Angle between quadratic step and forces=  71.86 degrees.
 Linear search not attempted -- first point.
 Iteration  1 RMS(Cart)=  0.00188837 RMS(Int)=  0.00000183
 Iteration  2 RMS(Cart)=  0.00000288 RMS(Int)=  0.00000008
 Iteration  3 RMS(Cart)=  0.00000000 RMS(Int)=  0.00000008
 Variable       Old X    -DE/DX   Delta X   Delta X   Delta X     New X
                                 (Linear)    (Quad)   (Total)
    R1        2.28917   0.00003   0.00000   0.00050   0.00050   2.28967
    R2        2.36931  -0.00002   0.00000   0.00027   0.00027   2.36958
    R3        3.21479  -0.00003   0.00000   0.00136   0.00136   3.21616
    R4        2.07253  -0.00001   0.00000  -0.00009  -0.00009   2.07244
    R5        2.09823   0.00000   0.00000  -0.00026  -0.00026   2.09797
    R6        2.43483  -0.00004   0.00000  -0.00043  -0.00043   2.43439
    R7        3.03588   0.00000   0.00000  -0.00031  -0.00031   3.03557
    R8        2.04604   0.00000   0.00000  -0.00002  -0.00002   2.04602
    R9        2.05861   0.00000   0.00000  -0.00003  -0.00003   2.05859
   R10        2.85957   0.00001   0.00000   0.00007   0.00007   2.85964
   R11        2.05448   0.00001   0.00000   0.00002   0.00002   2.05450
   R12        2.06074   0.00000   0.00000  -0.00001  -0.00001   2.06072
   R13        2.05843   0.00000   0.00000  -0.00001  -0.00001   2.05843
    A1        1.88288  -0.00011   0.00000  -0.00043  -0.00043   1.88245
    A2        2.10749   0.00001   0.00000  -0.00028  -0.00028   2.10721
    A3        2.01178   0.00003   0.00000   0.00025   0.00025   2.01202
    A4        1.83701   0.00001   0.00000  -0.00058  -0.00058   1.83642
    A5        1.48554   0.00000   0.00000   0.00066   0.00066   1.48620
    A6        2.01128   0.00002   0.00000   0.00039   0.00039   2.01167
    A7        1.81870  -0.00024   0.00000  -0.00137  -0.00137   1.81732
    A8        2.41176  -0.00012   0.00000  -0.00091  -0.00091   2.41085
    A9        2.08686   0.00006   0.00000  -0.00016  -0.00016   2.08670
   A10        1.78000   0.00006   0.00000   0.00107   0.00107   1.78107
   A11        1.93991   0.00001   0.00000  -0.00033  -0.00033   1.93958
   A12        1.78189   0.00001   0.00000   0.00026   0.00026   1.78214
   A13        1.89884  -0.00001   0.00000   0.00008   0.00008   1.89892
   A14        1.90140   0.00000   0.00000   0.00015   0.00015   1.90156
   A15        1.96318   0.00000   0.00000  -0.00001  -0.00001   1.96317
   A16        1.97087   0.00000   0.00000  -0.00014  -0.00014   1.97073
   A17        1.94067   0.00000   0.00000   0.00002   0.00002   1.94069
   A18        1.89863   0.00000   0.00000   0.00002   0.00002   1.89866
   A19        1.94020   0.00000   0.00000  -0.00006  -0.00006   1.94014
   A20        1.90361   0.00000   0.00000  -0.00005  -0.00005   1.90356
   A21        1.89608   0.00000   0.00000   0.00008   0.00008   1.89616
   A22        1.88349   0.00000   0.00000  -0.00002  -0.00002   1.88347
    D1        0.44835  -0.00005   0.00000  -0.00135  -0.00135   0.44700
    D2       -1.82326   0.00000   0.00000  -0.00036  -0.00036  -1.82361
    D3        2.45541  -0.00002   0.00000  -0.00091  -0.00091   2.45449
    D4       -0.30151  -0.00001   0.00000   0.00157   0.00157  -0.29994
    D5        2.72971  -0.00001   0.00000   0.00165   0.00165   2.73136
    D6        3.09480  -0.00001   0.00000   0.00171   0.00171   3.09651
    D7       -1.16326   0.00000   0.00000   0.00188   0.00188  -1.16139
    D8        0.92386  -0.00001   0.00000   0.00189   0.00189   0.92575
    D9        0.03775   0.00001   0.00000   0.00173   0.00173   0.03948
   D10        2.06287   0.00001   0.00000   0.00190   0.00190   2.06477
   D11       -2.13320   0.00001   0.00000   0.00191   0.00191  -2.13128
   D12       -0.99370   0.00000   0.00000   0.00014   0.00014  -0.99356
   D13       -3.09038   0.00000   0.00000   0.00017   0.00017  -3.09021
   D14        1.12122   0.00000   0.00000   0.00022   0.00022   1.12144
   D15        3.13236   0.00000   0.00000   0.00052   0.00052   3.13288
   D16        1.03568   0.00000   0.00000   0.00055   0.00055   1.03623
   D17       -1.03590   0.00000   0.00000   0.00059   0.00059  -1.03531
   D18        0.97147   0.00000   0.00000   0.00042   0.00042   0.97189
   D19       -1.12522   0.00000   0.00000   0.00045   0.00045  -1.12476
   D20        3.08639   0.00000   0.00000   0.00050   0.00050   3.08689
         Item               Value     Threshold  Converged?
 Maximum Force            0.000241     0.000450     YES
 RMS     Force            0.000043     0.000300     YES
 Maximum Displacement     0.004367     0.001800     NO 
 RMS     Displacement     0.001888     0.001200     NO 
 Predicted change in Energy=-4.646820D-07
                           ----------------------------
                           ! Non-Optimized Parameters !
                           ! (Angstroms and Degrees)  !
 --------------------------                            --------------------------
 ! Name  Definition              Value          Derivative Info.                !
 --------------------------------------------------------------------------------
 ! R1    R(1,5)                  1.2116         -DE/DX =    0.0                 !
 ! R2    R(2,3)                  1.2539         -DE/DX =    0.0                 !
 ! R3    R(3,4)                  1.7019         -DE/DX =    0.0                 !
 ! R4    R(3,6)                  1.0967         -DE/DX =    0.0                 !
 ! R5    R(3,7)                  1.1102         -DE/DX =    0.0                 !
 ! R6    R(4,5)                  1.2882         -DE/DX =    0.0                 !
 ! R7    R(5,8)                  1.6064         -DE/DX =    0.0                 !
 ! R8    R(8,9)                  1.0827         -DE/DX =    0.0                 !
 ! R9    R(8,10)                 1.0894         -DE/DX =    0.0                 !
 ! R10   R(8,11)                 1.5133         -DE/DX =    0.0                 !
 ! R11   R(11,12)                1.0872         -DE/DX =    0.0                 !
 ! R12   R(11,13)                1.0905         -DE/DX =    0.0                 !
 ! R13   R(11,14)                1.0893         -DE/DX =    0.0                 !
 ! A1    A(2,3,4)              107.8562         -DE/DX =   -0.0001              !
 ! A2    A(2,3,6)              120.7341         -DE/DX =    0.0                 !
 ! A3    A(2,3,7)              115.2803         -DE/DX =    0.0                 !
 ! A4    A(4,3,6)              105.2193         -DE/DX =    0.0                 !
 ! A5    A(4,3,7)               85.1532         -DE/DX =    0.0                 !
 ! A6    A(6,3,7)              115.2602         -DE/DX =    0.0                 !
 ! A7    A(3,4,5)              104.125          -DE/DX =   -0.0002              !
 ! A8    A(1,5,4)              138.1314         -DE/DX =   -0.0001              !
 ! A9    A(1,5,8)              119.5594         -DE/DX =    0.0001              !
 ! A10   A(4,5,8)              102.0476         -DE/DX =    0.0001              !
 ! A11   A(5,8,9)              111.1295         -DE/DX =    0.0                 !
 ! A12   A(5,8,10)             102.1092         -DE/DX =    0.0                 !
 ! A13   A(5,8,11)             108.8            -DE/DX =    0.0                 !
 ! A14   A(9,8,10)             108.9511         -DE/DX =    0.0                 !
 ! A15   A(9,8,11)             112.4816         -DE/DX =    0.0                 !
 ! A16   A(10,8,11)            112.9145         -DE/DX =    0.0                 !
 ! A17   A(8,11,12)            111.1935         -DE/DX =    0.0                 !
 ! A18   A(8,11,13)            108.7852         -DE/DX =    0.0                 !
 ! A19   A(8,11,14)            111.1618         -DE/DX =    0.0                 !
 ! A20   A(12,11,13)           109.066          -DE/DX =    0.0                 !
 ! A21   A(12,11,14)           108.6421         -DE/DX =    0.0                 !
 ! A22   A(13,11,14)           107.9149         -DE/DX =    0.0                 !
 ! D1    D(2,3,4,5)             25.611          -DE/DX =    0.0                 !
 ! D2    D(6,3,4,5)           -104.4854         -DE/DX =    0.0                 !
 ! D3    D(7,3,4,5)            140.6322         -DE/DX =    0.0                 !
 ! D4    D(3,4,5,1)            -17.1853         -DE/DX =    0.0                 !
 ! D5    D(3,4,5,8)            156.4951         -DE/DX =    0.0                 !
 ! D6    D(1,5,8,9)            177.4169         -DE/DX =    0.0                 !
 ! D7    D(1,5,8,10)           -66.5425         -DE/DX =    0.0                 !
 ! D8    D(1,5,8,11)            53.0415         -DE/DX =    0.0                 !
 ! D9    D(4,5,8,9)              2.2619         -DE/DX =    0.0                 !
 ! D10   D(4,5,8,10)           118.3024         -DE/DX =    0.0                 !
 ! D11   D(4,5,8,11)          -122.1136         -DE/DX =    0.0                 !
 ! D12   D(5,8,11,12)          -56.9268         -DE/DX =    0.0                 !
 ! D13   D(5,8,11,13)         -177.056          -DE/DX =    0.0                 !
 ! D14   D(5,8,11,14)           64.2536         -DE/DX =    0.0                 !
 ! D15   D(9,8,11,12)          179.5006         -DE/DX =    0.0                 !
 ! D16   D(9,8,11,13)           59.3713         -DE/DX =    0.0                 !
 ! D17   D(9,8,11,14)          -59.3191         -DE/DX =    0.0                 !
 ! D18   D(10,8,11,12)          55.6852         -DE/DX =    0.0                 !
 ! D19   D(10,8,11,13)         -64.4441         -DE/DX =    0.0                 !
 ! D20   D(10,8,11,14)         176.8655         -DE/DX =    0.0                 !
 --------------------------------------------------------------------------------
 GradGradGradGradGradGradGradGradGradGradGradGradGradGradGradGradGradGrad


 ----------------------------------------------------------------------

 Electric dipole moment (input orientation):
 (Debye = 10**-18 statcoulomb cm , SI units = C m)
                  (au)            (Debye)         (10**-30 SI)
   Tot        0.143300D+01      0.364232D+01      0.121495D+02
   x          0.953492D+00      0.242353D+01      0.808404D+01
   y         -0.104558D+01     -0.265761D+01     -0.886483D+01
   z          0.226039D+00      0.574533D+00      0.191644D+01

 Dipole polarizability, Alpha (input orientation).
 (esu units = cm**3 , SI units = C**2 m**2 J**-1)
 Alpha(0;0):
               (au)            (10**-24 esu)      (10**-40 SI)
   iso        0.779483D+02      0.115507D+02      0.128519D+02
   aniso      0.539679D+02      0.799722D+01      0.889811D+01
   xx         0.112161D+03      0.166205D+02      0.184928D+02
   yx         0.374289D+01      0.554639D+00      0.617119D+00
   yy         0.677491D+02      0.100394D+02      0.111703D+02
   zx        -0.558969D+01     -0.828306D+00     -0.921615D+00
   zy        -0.110596D+00     -0.163886D-01     -0.182348D-01
   zz         0.539349D+02      0.799233D+01      0.889266D+01

 ----------------------------------------------------------------------

 Dipole orientation:
     8          1.38590089          0.75854449         -1.89718501
     8         -2.21181640         -0.84735181         -3.56982619
     6         -3.28205307         -1.55862190         -1.57927094
     7         -1.03062199         -1.87268774          0.69390402
     6          0.73801618         -0.35115601         -0.00269455
     1         -4.77628354         -0.41366928         -0.71223168
     1         -3.51660558         -3.63426328         -1.38106770
     6          2.15398972          0.21378410          2.62264577
     1          1.31480230         -0.84775215          4.15730671
     1          4.04384225         -0.51726367          2.25945109
     6          2.12285656          3.03337696          3.09810511
     1          2.98945699          4.05844626          1.54274982
     1          3.16950289          3.42596734          4.82930050
     1          0.19998810          3.72335175          3.35040822

 Electric dipole moment (dipole orientation):
 (Debye = 10**-18 statcoulomb cm , SI units = C m)
                  (au)            (Debye)         (10**-30 SI)
   Tot        0.143300D+01      0.364232D+01      0.121495D+02
   x          0.000000D+00      0.000000D+00      0.000000D+00
   y          0.000000D+00      0.000000D+00      0.000000D+00
   z          0.143300D+01      0.364232D+01      0.121495D+02

 Dipole polarizability, Alpha (dipole orientation).
 (esu units = cm**3 , SI units = C**2 m**2 J**-1)
 Alpha(0;0):
               (au)            (10**-24 esu)      (10**-40 SI)
   iso        0.779483D+02      0.115507D+02      0.128519D+02
   aniso      0.539679D+02      0.799722D+01      0.889811D+01
   xx         0.851667D+02      0.126204D+02      0.140421D+02
   yx         0.191621D+02      0.283954D+01      0.315941D+01
   yy         0.663923D+02      0.983833D+01      0.109466D+02
   zx         0.209270D+02      0.310106D+01      0.345040D+01
   zy         0.796805D+01      0.118074D+01      0.131375D+01
   zz         0.822857D+02      0.121935D+02      0.135671D+02

 ----------------------------------------------------------------------
 1\1\GINC-R03C07\Freq\UwB97XD\Aug-CC-pVTZ\C4H7N1O2\LFRANZON\28-Apr-2022
 \0\\# UWB97XD aug-cc-pVTZ Freq=(HinderedRotor) MaxDisk=32GB\\STS3-Roto
 r\\0,1\O,-0.04675,1.25689,-0.35346\O,-2.16784,0.64533,0.15364\C,-1.974
 56,-0.56405,0.422\N,-0.50806,-1.03191,-0.30226\C,0.16232,0.06444,-0.39
 567\H,-1.90353,-0.90314,1.46258\H,-2.44203,-1.28592,-0.2803\C,1.67484,
 -0.47354,-0.45697\H,1.70538,-1.55574,-0.44326\H,2.00236,-0.12289,-1.43
 498\C,2.45777,0.14191,0.68236\H,2.42081,1.22776,0.64319\H,3.49651,-0.1
 8205,0.60992\H,2.0713,-0.18499,1.64688\\Version=ES64L-G16RevB.01\State
 =1-A\HF=-361.6826298\S2=0.\S2-1=0.\S2A=0.\RMSD=8.389e-09\RMSF=1.965e-0
 5\ZeroPoint=0.1067806\Thermal=0.1146612\Dipole=0.9534918,-1.0455834,0.
 2260386\DipoleDeriv=-0.0296413,-0.1710136,-0.0271058,-0.4081448,-0.841
 94,0.0951843,-0.1285692,0.1376907,-0.2249003,-0.3389646,0.2594304,0.00
 75474,0.3073373,-0.1005573,0.0647818,0.2066418,-0.0461947,-0.3808207,-
 0.1195656,0.1698533,-0.0761356,-0.1322266,0.1390761,-0.1949192,-0.3557
 555,-0.3931791,0.6809475,0.826117,-0.2172831,-0.0270926,0.2713234,-0.4
 563484,0.0829626,-0.2445398,0.255996,-0.2960414,-1.0437303,0.0023703,0
 .1278725,0.4492377,0.7511883,-0.1553914,0.0800489,-0.0155526,0.1793846
 ,0.104944,0.0147303,-0.0124538,-0.0155433,0.0364819,0.0755471,0.079954
 5,0.1081286,-0.1689069,0.0314967,-0.1516511,-0.0262432,-0.0327872,0.09
 02878,-0.0079122,0.2062133,0.0605618,0.0039213,0.9593611,0.0987405,-0.
 009579,-0.5193053,0.2136494,0.0385575,0.247467,-0.1456949,0.0962829,0.
 0224706,-0.0566434,-0.0098584,0.036918,-0.0069774,-0.0263119,-0.025334
 4,0.0031663,0.0672011,-0.2134119,0.042831,0.0336499,0.0296953,0.069476
 ,0.0349859,-0.0556161,0.02712,-0.037238,-0.2255565,-0.0279975,-0.03122
 76,0.1254955,0.0552379,-0.0075174,0.0659202,-0.0170183,0.032129,0.0829
 536,0.0342045,-0.0134429,-0.0406942,-0.0623717,-0.0177858,-0.0196139,0
 .0247071,0.0485756,-0.1276303,0.0410091,-0.0068487,-0.032676,0.064,-0.
 0245399,-0.0741543,-0.0239837,0.0653797,0.0711576,-0.0385807,0.0709177
 ,-0.0386298,0.0487974,0.0423585,0.0173375,0.0242527,-0.0659144\Polar=1
 12.1607779,3.7428909,67.7490929,-5.5896859,-0.1105957,53.9348998\Quadr
 upole=3.4322482,-3.8855789,0.4533307,2.96736,-1.1062911,-0.2980504\PG=
 C01 [X(C4H7N1O2)]\NImag=1\\0.08277405,-0.08384997,0.77472970,0.0015940
 3,0.01081427,0.03792127,-0.00313328,0.00100381,-0.00504924,0.09097238,
 0.02259776,-0.01380800,-0.00592433,-0.10600065,0.56899966,-0.00808430,
 0.00172884,-0.00418533,0.01807857,-0.11129453,0.09342858,0.03100041,0.
 00534122,-0.00896206,-0.04912064,0.01336999,-0.00144564,0.09783061,-0.
 03473450,0.00404536,0.00917370,0.08438388,-0.45515265,0.08387618,0.057
 56398,0.61965122,-0.01236630,0.00797197,0.00306409,-0.01591440,0.14564
 893,-0.12683901,0.10310248,-0.12429181,0.58977297,-0.01799679,-0.01811
 386,0.00804223,-0.03454226,0.05679213,-0.02094312,0.11394916,-0.027835
 01,0.02489589,0.09842515,-0.03151530,-0.12301070,0.00238205,-0.0106238
 9,-0.04918093,-0.00083412,0.01857252,0.04106531,0.03982480,0.15062044,
 0.45742977,0.02251366,-0.01272632,0.02833428,0.00030986,-0.03452593,0.
 01354755,-0.03559635,0.03133654,-0.04375219,-0.01950738,-0.03676812,0.
 07696205,-0.06248431,0.07497071,0.00180134,-0.02425596,-0.00824433,0.0
 1973584,-0.08556322,0.00874860,-0.00490372,-0.05568598,-0.12164657,0.0
 0743135,0.32024716,0.06916943,-0.59731232,-0.00619903,0.04205944,0.047
 40737,-0.01280851,-0.00806020,-0.05689627,-0.04324557,-0.18075050,-0.3
 1796321,0.07332751,0.05934450,0.92819574,-0.00234268,-0.01464081,-0.07
 322362,0.00016902,0.00154907,0.00126219,0.02830895,0.01202725,-0.00172
 251,0.00670910,0.00886632,-0.06647357,-0.03418199,0.00122526,0.1998177
 0,0.00042435,-0.00328639,0.00110465,0.00430950,0.00902319,-0.00851638,
 -0.03357915,-0.00150734,-0.02175309,-0.02493595,-0.00926710,0.02559469
 ,0.00750039,0.01113381,0.00103467,0.04197987,0.00094247,0.00076540,-0.
 00090869,0.00475293,-0.02801582,0.04301113,0.00803345,-0.06232311,0.05
 335761,-0.00660774,0.00026124,-0.00568027,0.00037306,0.00049978,-0.001
 08762,-0.00944582,0.08392696,-0.00077136,0.00135330,-0.00057811,-0.003
 64718,0.02037280,0.00366042,-0.01839147,0.05111892,-0.28228000,0.00253
 236,-0.00020062,-0.00559852,0.00111776,-0.00315563,0.00021395,0.019045
 80,-0.07455713,0.29783685,-0.00593671,0.00654926,-0.00055492,0.0137466
 8,0.02137215,0.00111672,-0.06641908,-0.09554554,-0.08104495,-0.0263954
 2,0.01602726,-0.00024238,-0.00482690,-0.02357375,0.00268884,0.00486135
 ,0.00136995,0.00007688,0.08130395,0.00378068,-0.00355490,-0.00262455,-
 0.01245960,-0.05316400,-0.01196026,-0.06388706,-0.10528614,-0.08401703
 ,-0.00119492,-0.00965079,-0.00224415,0.00059125,0.01136462,-0.00166953
 ,0.00211940,0.00460323,0.00421695,0.07162288,0.15590968,0.00194264,-0.
 00153369,-0.00041042,-0.00272246,-0.01773782,0.01819228,-0.05977949,-0
 .05476736,-0.14373323,-0.00970812,-0.02202156,-0.00001716,0.01128436,0
 .01512954,-0.00281428,-0.01611162,-0.01703076,-0.01351678,0.07762419,0
 .09597550,0.14070275,-0.02546349,0.02308688,0.00388870,0.00647100,-0.0
 0729139,-0.00375641,-0.00130792,0.00379389,0.01151607,-0.06419329,-0.0
 2506783,0.00298407,-0.02648414,0.02186391,-0.00229707,-0.00126299,0.00
 068546,-0.00066708,0.00376866,-0.00023942,-0.00431318,0.32150736,0.049
 43909,-0.04592230,-0.00744363,-0.00426723,-0.01476096,0.00786332,-0.02
 715033,0.01359595,0.00324681,0.02869549,0.00358952,-0.01083171,-0.0277
 9228,-0.01645011,-0.00304615,0.00118758,0.00018128,0.00085892,0.001735
 10,-0.00042092,0.00200373,0.04377147,0.58729661,-0.00479588,0.01029274
 ,0.00450697,0.01080369,0.00223516,0.00096816,-0.00844572,-0.00914781,0
 .00637607,0.00565758,0.00891929,-0.00725698,0.00347839,-0.02679192,-0.
 04638493,-0.00035177,0.00333395,0.00032940,0.00060217,0.00266223,0.001
 63482,-0.01857598,-0.02769728,0.53001831,-0.00873976,0.00611140,0.0016
 3893,-0.00047895,0.00458438,-0.00106845,0.00678659,-0.00237293,-0.0027
 1150,-0.01103691,0.00456987,0.00395233,0.00007561,0.01408178,-0.000653
 62,-0.00011285,-0.00008737,-0.00002658,-0.00063829,-0.00010383,-0.0000
 9183,-0.04146296,0.00682475,-0.00038688,0.05350831,0.00153245,0.000514
 30,-0.00045520,-0.00012626,-0.00197143,0.00054575,-0.00248033,0.001671
 72,0.00115502,-0.00190181,-0.00128817,-0.00103209,0.00257022,-0.001837
 48,-0.00010667,-0.00003986,0.00002238,0.00002166,0.00045196,0.00000642
 ,-0.00014935,0.00758314,-0.33684026,0.00807145,-0.00539481,0.35660847,
 0.00049167,-0.00097773,0.00185508,0.00001336,-0.00049221,0.00007174,-0
 .00075254,0.00013848,0.00022907,0.00089545,-0.00093652,0.00029374,0.00
 102549,-0.00029159,-0.00357788,0.00006017,-0.00002125,-0.00004138,0.00
 001639,0.00000402,0.00003600,-0.00088622,0.00835501,-0.05053788,0.0021
 5035,-0.00649067,0.05203236,0.00600694,-0.00689501,-0.00204059,-0.0037
 8971,-0.00335684,0.00173468,-0.00474604,0.00517163,-0.00139353,0.00873
 418,0.00094969,-0.00111118,-0.02763398,0.00447500,0.02433192,0.0004965
 3,-0.00059860,0.00019775,0.00014095,-0.00058963,0.00047460,-0.06394166
 ,-0.03247611,0.07939424,0.00170529,-0.00040422,-0.00243416,0.07682905,
 -0.00038935,0.00161392,-0.00031130,0.00130303,-0.00037322,0.00011646,-
 0.00109260,-0.00053982,0.00050899,-0.00053779,-0.00118790,-0.00047248,
 0.00896456,0.00163647,-0.00850059,-0.00001224,0.00009859,-0.00004925,0
 .00003001,0.00018366,0.00006536,-0.03157122,-0.07909708,0.08130525,-0.
 00975708,-0.00872444,0.02851801,0.02899233,0.08121466,0.00016661,-0.00
 106247,0.00134900,-0.00098980,-0.00036915,0.00013753,0.00027397,0.0003
 7637,-0.00049025,0.00152456,-0.00105061,0.00118208,0.00203871,0.004123
 15,-0.00309614,-0.00002986,-0.00017756,0.00005460,-0.00012514,-0.00013
 774,0.00009076,0.07223934,0.08003065,-0.26372000,-0.00027937,-0.000681
 97,0.00065283,-0.07913600,-0.08635265,0.28421146,0.00368689,-0.0062791
 8,-0.00233510,-0.00054038,-0.00207439,0.00291212,-0.00713540,0.0018792
 8,-0.00002043,0.01187653,0.00693020,-0.00511966,-0.04367242,-0.0058348
 0,-0.02062461,0.00032271,0.00047842,0.00045769,0.00020618,0.00028226,0
 .00127100,-0.09358609,-0.03229303,-0.04999543,0.00059409,0.00007459,0.
 00115200,0.00722772,0.00483630,0.00750471,0.53957577,-0.00001547,0.000
 02872,0.00062258,0.00053120,0.00042103,-0.00093361,0.00141990,-0.00062
 295,0.00005830,-0.00276163,-0.00276020,0.00082844,0.00736313,0.0057771
 4,0.00617268,-0.00003128,-0.00011909,-0.00011646,-0.00009095,-0.000012
 22,-0.00028421,-0.03159826,-0.10474101,-0.04070760,-0.01839301,-0.0099
 2009,-0.02664288,0.00648780,0.00476365,0.00754517,-0.02224060,0.576041
 89,0.00089110,-0.00109333,0.00161642,-0.00063074,0.00136653,-0.0012598
 2,0.00444453,-0.00106361,-0.00028049,-0.00367168,0.00001933,0.00343180
 ,-0.00361482,0.00080723,-0.00159284,-0.00010045,-0.00031805,-0.0002962
 9,-0.00029438,-0.00023092,-0.00060152,-0.04657540,-0.03847828,-0.15338
 667,-0.00004676,0.00071310,0.00076493,-0.01829145,-0.01294624,-0.01952
 897,-0.03961985,-0.02864993,0.52225771,-0.00000323,0.00133046,0.000222
 05,-0.00003352,-0.00071733,0.00020530,-0.00121978,0.00045755,0.0004159
 6,0.00122556,0.00028398,-0.00111842,0.00121758,-0.00214013,0.00028185,
 0.00005294,0.00002420,0.00000017,0.00010660,0.00002263,0.00002478,-0.0
 0192004,-0.01935221,0.00098838,-0.00101117,-0.00164212,-0.00295875,0.0
 0013527,0.00069133,0.00024932,-0.04809123,0.01292554,0.00032378,0.0489
 8605,0.00121818,0.00126610,0.00062947,-0.00017785,-0.00014651,0.000160
 01,-0.00027387,0.00026762,0.00007050,0.00024373,0.00064768,-0.00020109
 ,-0.00004394,-0.00189181,0.00015044,0.00000439,-0.00000877,0.00001900,
 0.00007935,-0.00001097,0.00001444,0.00035842,-0.01293562,-0.00018692,-
 0.00091831,0.00090318,-0.00204171,0.00005387,0.00058857,-0.00017182,0.
 00903944,-0.32259871,0.01245245,-0.01006465,0.34802821,0.00046113,0.00
 065961,-0.00038089,-0.00008627,-0.00040643,0.00012452,-0.00070786,0.00
 037601,0.00017329,0.00068261,0.00027035,-0.00041168,0.00045989,-0.0005
 5660,0.00080432,0.00001024,0.00003833,0.00002542,0.00007095,0.00001717
 ,0.00003881,0.00066472,-0.02871323,0.00056318,-0.00312108,-0.00167445,
 -0.00359733,0.00071156,0.00000844,0.00080502,0.00015672,0.01539920,-0.
 04968267,0.00298762,-0.01134973,0.05263791,0.00020912,-0.00035662,-0.0
 0001306,0.00021461,-0.00023363,0.00023437,-0.00086438,0.00010934,0.000
 18675,0.00099289,0.00035972,-0.00080769,-0.00060591,-0.00145410,-0.002
 17008,0.00001357,0.00010556,0.00007903,0.00008332,0.00006845,0.0001531
 8,-0.01712991,0.00485632,0.00063716,0.00046079,-0.00058484,0.00030884,
 0.00049955,0.00022023,-0.00016561,-0.28825322,0.07694539,0.01914643,0.
 00072287,-0.00029464,0.00005735,0.31362302,0.00154616,0.00112049,0.000
 57653,-0.00013546,-0.00025070,0.00058433,-0.00172336,0.00033239,-0.000
 29000,0.00337108,0.00194355,-0.00147726,-0.00493290,-0.00307277,-0.001
 36469,0.00015251,0.00011295,0.00012314,-0.00003068,0.00006670,0.000409
 09,-0.01237365,0.00217273,0.00111016,0.00020269,0.00023929,0.00074137,
 0.00027803,0.00030642,0.00022917,0.07636141,-0.07147164,-0.00639334,0.
 03067268,-0.00652921,-0.00294072,-0.08315378,0.07260221,0.00076349,-0.
 00076317,-0.00018133,-0.00021219,-0.00053924,0.00085072,-0.00206457,0.
 00069084,-0.00016610,0.00304745,0.00166600,-0.00113741,-0.00651982,-0.
 00186044,-0.00274045,0.00006222,0.00008886,0.00015035,0.00008247,0.000
 04749,0.00036753,-0.02285762,0.00653537,-0.00017224,0.00049095,0.00011
 669,0.00108835,0.00069287,0.00067638,0.00056060,0.01873229,-0.00585006
 ,-0.04638065,-0.00166463,0.00057798,-0.00117704,-0.01791971,0.00840228
 ,0.04986341,-0.00034419,0.00038728,0.00066303,0.00018052,0.00017898,-0
 .00020331,0.00038884,-0.00011282,-0.00000923,-0.00041687,-0.00019300,0
 .00071707,0.00217208,-0.00031439,-0.00125429,-0.00007028,-0.00002599,-
 0.00000377,-0.00000129,-0.00001309,-0.00004806,0.00500548,0.00682139,-
 0.01900995,0.00035019,0.00036189,0.00091794,-0.00166410,-0.00167750,-0
 .00327144,-0.08221115,-0.03054175,0.08803968,-0.00016792,0.00077588,-0
 .00234758,-0.00996632,-0.01023472,0.02736679,0.08674501,0.00027838,-0.
 00047578,-0.00033187,-0.00024336,-0.00000384,-0.00005499,0.00036670,0.
 00019137,0.00000149,-0.00001959,0.00010482,0.00046692,-0.00026601,0.00
 054283,0.00042504,-0.00003085,-0.00000503,-0.00000560,0.00000300,-0.00
 003436,-0.00007292,0.00699861,0.00433217,-0.01339870,0.00065246,0.0006
 1610,0.00013768,-0.00208795,-0.00048349,-0.00230054,-0.03115991,-0.074
 78652,0.07381505,-0.01249192,-0.00757976,0.02887204,0.00341259,0.00242
 758,-0.00978899,0.03458785,0.07515392,-0.00046382,-0.00002321,0.000312
 57,-0.00012224,0.00011715,0.00004049,0.00001575,0.00015630,-0.00035170
 ,-0.00015694,-0.00013661,0.00089601,0.00084721,0.00029661,-0.00047196,
 -0.00004928,-0.00004855,0.00004011,-0.00001683,-0.00003916,0.00003043,
 0.00863604,0.00731647,-0.02293822,0.00015352,-0.00003327,0.00073037,-0
 .00313073,-0.00256638,-0.00220851,0.08552856,0.07255836,-0.25506094,0.
 00004260,-0.00012303,0.00007714,0.00027304,0.00028994,-0.00092575,-0.0
 9155689,-0.07776461,0.27982995\\0.00008569,-0.00001554,-0.00001156,-0.
 00006105,0.00000875,-0.00000550,0.00001682,-0.00002665,-0.00000791,0.0
 0000250,0.00000198,0.00000455,-0.00003973,0.00003645,0.00000951,0.0000
 0151,-0.00000532,0.00000696,-0.00000502,-0.00000422,0.00000232,0.00001
 218,0.00000249,0.00000996,-0.00000167,0.00000111,-0.00000127,-0.000006
 55,-0.00000003,-0.00000292,-0.00000704,0.00000194,-0.00000477,0.000001
 67,-0.00000454,0.00000084,0.00000318,-0.00000159,-0.00000145,-0.000002
 48,0.00000518,0.00000124\\\@


 ...THE PHYSICISTS HAVE MADE THEIR UNIVERSE, AND IF YOU DO NOT LIKE
 IT, YOU MUST MAKE YOUR OWN.
                               -- E. R. HARRISON IN "COSMOLOGY" (1980)
 Job cpu time:       1 days  0 hours 31 minutes 50.3 seconds.
 Elapsed time:       0 days  1 hours 34 minutes 25.3 seconds.
 File lengths (MBytes):  RWF=    415 Int=      0 D2E=      0 Chk=     21 Scr=      1
 Normal termination of Gaussian 16 at Thu Apr 28 14:11:11 2022.
