# Supplementary material for: An Experimental and Master Equation Investigation of Kinetics of the CH2OO + RCN Reactions (R = H, CH3, C2H5) and Their Atmospheric Relevance
Source: J Phys Chem A. 2023 Jan 5;127(2):477–88. doi: 10.1021/acs.jpca.2c07073 (PMC9869398; doi:10.1021/acs.jpca.2c07073)
Supplement: Supplementary file 2 — jp2c07073_si_002.zip [file jp2c07073_si_002.zip › wb97XD/HinderedRotor/TSH2-Rotor.log]

 Entering Gaussian System, Link 0=/appl/soft/chem/gaussian/G16RevB.01/g16/g16
 Initial command:
 /appl/soft/chem/gaussian/G16RevB.01/g16/l1.exe "/scratch/kurten/scratch_lauri/Cyan/HRotor/11591650.GAUSS_SCRDIR/Gau-31377.inp" -scrdir="/scratch/kurten/scratch_lauri/Cyan/HRotor/11591650.GAUSS_SCRDIR/"
 Entering Link 1 = /appl/soft/chem/gaussian/G16RevB.01/g16/l1.exe PID=     31402.
  
 Copyright (c) 1988-2017, Gaussian, Inc.  All Rights Reserved.
  
 This is part of the Gaussian(R) 16 program.  It is based on
 the Gaussian(R) 09 system (copyright 2009, Gaussian, Inc.),
 the Gaussian(R) 03 system (copyright 2003, Gaussian, Inc.),
 the Gaussian(R) 98 system (copyright 1998, Gaussian, Inc.),
 the Gaussian(R) 94 system (copyright 1995, Gaussian, Inc.),
 the Gaussian 92(TM) system (copyright 1992, Gaussian, Inc.),
 the Gaussian 90(TM) system (copyright 1990, Gaussian, Inc.),
 the Gaussian 88(TM) system (copyright 1988, Gaussian, Inc.),
 the Gaussian 86(TM) system (copyright 1986, Carnegie Mellon
 University), and the Gaussian 82(TM) system (copyright 1983,
 Carnegie Mellon University). Gaussian is a federally registered
 trademark of Gaussian, Inc.
  
 This software contains proprietary and confidential information,
 including trade secrets, belonging to Gaussian, Inc.
  
 This software is provided under written license and may be
 used, copied, transmitted, or stored only in accord with that
 written license.
  
 The following legend is applicable only to US Government
 contracts under FAR:
  
                    RESTRICTED RIGHTS LEGEND
  
 Use, reproduction and disclosure by the US Government is
 subject to restrictions as set forth in subparagraphs (a)
 and (c) of the Commercial Computer Software - Restricted
 Rights clause in FAR 52.227-19.
  
 Gaussian, Inc.
 340 Quinnipiac St., Bldg. 40, Wallingford CT 06492
  
  
 ---------------------------------------------------------------
 Warning -- This program may not be used in any manner that
 competes with the business of Gaussian, Inc. or will provide
 assistance to any competitor of Gaussian, Inc.  The licensee
 of this program is prohibited from giving any competitor of
 Gaussian, Inc. access to this program.  By using this program,
 the user acknowledges that Gaussian, Inc. is engaged in the
 business of creating and licensing software in the field of
 computational chemistry and represents and warrants to the
 licensee that it is not a competitor of Gaussian, Inc. and that
 it will not use this program in any manner prohibited above.
 ---------------------------------------------------------------
  

 Cite this work as:
 Gaussian 16, Revision B.01,
 M. J. Frisch, G. W. Trucks, H. B. Schlegel, G. E. Scuseria, 
 M. A. Robb, J. R. Cheeseman, G. Scalmani, V. Barone, 
 G. A. Petersson, H. Nakatsuji, X. Li, M. Caricato, A. V. Marenich, 
 J. Bloino, B. G. Janesko, R. Gomperts, B. Mennucci, H. P. Hratchian, 
 J. V. Ortiz, A. F. Izmaylov, J. L. Sonnenberg, D. Williams-Young, 
 F. Ding, F. Lipparini, F. Egidi, J. Goings, B. Peng, A. Petrone, 
 T. Henderson, D. Ranasinghe, V. G. Zakrzewski, J. Gao, N. Rega, 
 G. Zheng, W. Liang, M. Hada, M. Ehara, K. Toyota, R. Fukuda, 
 J. Hasegawa, M. Ishida, T. Nakajima, Y. Honda, O. Kitao, H. Nakai, 
 T. Vreven, K. Throssell, J. A. Montgomery, Jr., J. E. Peralta, 
 F. Ogliaro, M. J. Bearpark, J. J. Heyd, E. N. Brothers, K. N. Kudin, 
 V. N. Staroverov, T. A. Keith, R. Kobayashi, J. Normand, 
 K. Raghavachari, A. P. Rendell, J. C. Burant, S. S. Iyengar, 
 J. Tomasi, M. Cossi, J. M. Millam, M. Klene, C. Adamo, R. Cammi, 
 J. W. Ochterski, R. L. Martin, K. Morokuma, O. Farkas, 
 J. B. Foresman, and D. J. Fox, Gaussian, Inc., Wallingford CT, 2016.
 
 ******************************************
 Gaussian 16:  ES64L-G16RevB.01 20-Dec-2017
                 2-May-2022 
 ******************************************
 %mem=12GB
 %NprocShared=16
 Will use up to   16 processors via shared memory.
 %chk=TSH2-Rotor
 ------------------------------------------------------
 # WB97XD aug-cc-pVTZ Freq=(HinderedRotor) MaxDisk=32GB
 ------------------------------------------------------
 1/10=4,18=20,30=1,38=1/1,3;
 2/12=2,17=6,18=5,40=1/2;
 3/5=16,6=1,7=10,11=2,25=1,30=1,71=2,74=-58,140=1/1,2,3;
 4//1;
 5/5=2,38=5,98=1/2;
 8/6=4,10=90,11=11/1;
 11/6=1,8=1,9=11,15=111,16=1/1,2,10;
 10/6=1/2;
 6/7=2,8=2,9=2,10=2,28=1/1;
 7/8=2001,10=1,25=1/1,2,3,16;
 1/10=4,18=20,30=1/3;
 99//99;
 ----------
 TSH2-Rotor
 ----------
 Symbolic Z-matrix:
 Charge =  0 Multiplicity = 1
 O                    -1.81828   0.58515  -0.06481 
 O                     0.32658   1.26201   0.03239 
 C                     0.70312   0.10508  -0.09151 
 N                    -0.10673  -0.99277  -0.18281 
 C                    -1.40693  -0.6146    0.17512 
 H                    -1.74814  -1.13027   1.09513 
 H                    -1.93553  -1.15807  -0.67874 
 C                     2.1722   -0.24704   0.05297 
 H                     2.38637  -1.14879  -0.51337 
 H                     2.38693  -0.4365    1.10388 
 H                     2.78072   0.58515  -0.28735 
 

 GradGradGradGradGradGradGradGradGradGradGradGradGradGradGradGradGradGrad
 Berny optimization.
 Initialization pass.
                           ----------------------------
                           !    Initial Parameters    !
                           ! (Angstroms and Degrees)  !
 --------------------------                            --------------------------
 ! Name  Definition              Value          Derivative Info.                !
 --------------------------------------------------------------------------------
 ! R1    R(1,5)                  1.2908         calculate D2E/DX2 analytically  !
 ! R2    R(2,3)                  1.223          calculate D2E/DX2 analytically  !
 ! R3    R(3,4)                  1.3673         calculate D2E/DX2 analytically  !
 ! R4    R(3,8)                  1.5176         calculate D2E/DX2 analytically  !
 ! R5    R(4,5)                  1.4006         calculate D2E/DX2 analytically  !
 ! R6    R(5,6)                  1.1085         calculate D2E/DX2 analytically  !
 ! R7    R(5,7)                  1.1419         calculate D2E/DX2 analytically  !
 ! R8    R(8,9)                  1.0862         calculate D2E/DX2 analytically  !
 ! R9    R(8,10)                 1.0892         calculate D2E/DX2 analytically  !
 ! R10   R(8,11)                 1.0857         calculate D2E/DX2 analytically  !
 ! A1    A(2,3,4)              125.7317         calculate D2E/DX2 analytically  !
 ! A2    A(2,3,8)              120.5246         calculate D2E/DX2 analytically  !
 ! A3    A(4,3,8)              113.168          calculate D2E/DX2 analytically  !
 ! A4    A(3,4,5)              108.4204         calculate D2E/DX2 analytically  !
 ! A5    A(1,5,4)              119.9534         calculate D2E/DX2 analytically  !
 ! A6    A(1,5,6)              119.246          calculate D2E/DX2 analytically  !
 ! A7    A(1,5,7)               98.9665         calculate D2E/DX2 analytically  !
 ! A8    A(4,5,6)              111.8543         calculate D2E/DX2 analytically  !
 ! A9    A(4,5,7)               96.3232         calculate D2E/DX2 analytically  !
 ! A10   A(6,5,7)              104.8756         calculate D2E/DX2 analytically  !
 ! A11   A(3,8,9)              109.5037         calculate D2E/DX2 analytically  !
 ! A12   A(3,8,10)             108.8476         calculate D2E/DX2 analytically  !
 ! A13   A(3,8,11)             109.5661         calculate D2E/DX2 analytically  !
 ! A14   A(9,8,10)             108.6502         calculate D2E/DX2 analytically  !
 ! A15   A(9,8,11)             111.2486         calculate D2E/DX2 analytically  !
 ! A16   A(10,8,11)            108.9821         calculate D2E/DX2 analytically  !
 ! D1    D(2,3,4,5)            -12.5801         calculate D2E/DX2 analytically  !
 ! D2    D(8,3,4,5)            158.6976         calculate D2E/DX2 analytically  !
 ! D3    D(2,3,8,9)           -153.9268         calculate D2E/DX2 analytically  !
 ! D4    D(2,3,8,10)            87.4281         calculate D2E/DX2 analytically  !
 ! D5    D(2,3,8,11)           -31.6558         calculate D2E/DX2 analytically  !
 ! D6    D(4,3,8,9)             34.2892         calculate D2E/DX2 analytically  !
 ! D7    D(4,3,8,10)           -84.3559         calculate D2E/DX2 analytically  !
 ! D8    D(4,3,8,11)           156.5602         calculate D2E/DX2 analytically  !
 ! D9    D(3,4,5,1)             31.2319         calculate D2E/DX2 analytically  !
 ! D10   D(3,4,5,6)           -115.7672         calculate D2E/DX2 analytically  !
 ! D11   D(3,4,5,7)            135.4043         calculate D2E/DX2 analytically  !
 --------------------------------------------------------------------------------
 Trust Radius=3.00D-01 FncErr=1.00D-07 GrdErr=1.00D-07 EigMax=2.50D+02 EigMin=1.00D-04
 Number of steps in this run=      2 maximum allowed number of steps=      2.
 GradGradGradGradGradGradGradGradGradGradGradGradGradGradGradGradGradGrad

                          Input orientation:                          
 ---------------------------------------------------------------------
 Center     Atomic      Atomic             Coordinates (Angstroms)
 Number     Number       Type             X           Y           Z
 ---------------------------------------------------------------------
      1          8           0       -1.818280    0.585150   -0.064810
      2          8           0        0.326580    1.262010    0.032390
      3          6           0        0.703120    0.105080   -0.091510
      4          7           0       -0.106730   -0.992770   -0.182810
      5          6           0       -1.406930   -0.614600    0.175120
      6          1           0       -1.748140   -1.130270    1.095130
      7          1           0       -1.935530   -1.158070   -0.678740
      8          6           0        2.172200   -0.247040    0.052970
      9          1           0        2.386370   -1.148790   -0.513370
     10          1           0        2.386930   -0.436500    1.103880
     11          1           0        2.780720    0.585150   -0.287350
 ---------------------------------------------------------------------
                    Distance matrix (angstroms):
                    1          2          3          4          5
     1  O    0.000000
     2  O    2.251224   0.000000
     3  C    2.566834   1.222956   0.000000
     4  N    2.330914   2.306101   1.367285   0.000000
     5  C    1.290804   2.558729   2.245293   1.400588   0.000000
     6  H    2.071967   3.340192   2.990465   2.084769   1.108494
     7  H    1.851884   3.388161   2.983766   1.902046   1.141864
     8  C    4.078032   2.384108   1.517583   2.409404   3.600027
     9  H    4.570212   3.217537   2.140908   2.519754   3.892108
    10  H    4.482566   2.877163   2.134826   2.860655   3.909947
    11  H    4.604381   2.565770   2.141318   3.292131   4.380604
                    6          7          8          9         10
     6  H    0.000000
     7  H    1.783957   0.000000
     8  C    4.151537   4.270693   0.000000
     9  H    4.436416   4.325073   1.086169   0.000000
    10  H    4.192875   4.730968   1.089227   1.767160   0.000000
    11  H    5.036317   5.043314   1.085659   1.792525   1.770412
                   11
    11  H    0.000000
 Stoichiometry    C3H5NO2
 Framework group  C1[X(C3H5NO2)]
 Deg. of freedom    27
 Full point group                 C1      NOp   1
 Largest Abelian subgroup         C1      NOp   1
 Largest concise Abelian subgroup C1      NOp   1
                         Standard orientation:                         
 ---------------------------------------------------------------------
 Center     Atomic      Atomic             Coordinates (Angstroms)
 Number     Number       Type             X           Y           Z
 ---------------------------------------------------------------------
      1          8           0       -1.818279    0.585151   -0.064810
      2          8           0        0.326582    1.262008    0.032390
      3          6           0        0.703121    0.105078   -0.091510
      4          7           0       -0.106731   -0.992771   -0.182810
      5          6           0       -1.406930   -0.614599    0.175120
      6          1           0       -1.748141   -1.130269    1.095130
      7          1           0       -1.935531   -1.158069   -0.678740
      8          6           0        2.172200   -0.247044    0.052970
      9          1           0        2.386369   -1.148794   -0.513370
     10          1           0        2.386930   -0.436504    1.103880
     11          1           0        2.780721    0.585145   -0.287350
 ---------------------------------------------------------------------
 Rotational constants (GHZ):           8.5947015           2.9495730           2.2810433
 Standard basis: Aug-CC-pVTZ (5D, 7F)
 There are   455 symmetry adapted cartesian basis functions of A   symmetry.
 There are   391 symmetry adapted basis functions of A   symmetry.
   391 basis functions,   567 primitive gaussians,   455 cartesian basis functions
    23 alpha electrons       23 beta electrons
       nuclear repulsion energy       233.8535674454 Hartrees.
 NAtoms=   11 NActive=   11 NUniq=   11 SFac= 1.00D+00 NAtFMM=   60 NAOKFM=F Big=F
 Integral buffers will be    131072 words long.
 Raffenetti 2 integral format.
 Two-electron integral symmetry is turned on.
 Nuclear repulsion after empirical dispersion term =      233.8506086924 Hartrees.
 One-electron integrals computed using PRISM.
 NBasis=   391 RedAO= T EigKep=  1.42D-05  NBF=   391
 NBsUse=   391 1.00D-06 EigRej= -1.00D+00 NBFU=   391
 ExpMin= 2.53D-02 ExpMax= 1.53D+04 ExpMxC= 5.22D+02 IAcc=3 IRadAn=         5 AccDes= 0.00D+00
 Harris functional with IExCor= 4639 and IRadAn=       5 diagonalized for initial guess.
 HarFok:  IExCor= 4639 AccDes= 0.00D+00 IRadAn=         5 IDoV= 1 UseB2=F ITyADJ=14
 ICtDFT=  3500011 ScaDFX=  1.000000  1.000000  1.000000  1.000000
 FoFCou: FMM=F IPFlag=           0 FMFlag=      100000 FMFlg1=           0
         NFxFlg=           0 DoJE=T BraDBF=F KetDBF=T FulRan=T
         wScrn=  0.000000 ICntrl=       500 IOpCl=  0 I1Cent=   200000004 NGrid=           0
         NMat0=    1 NMatS0=      1 NMatT0=    0 NMatD0=    1 NMtDS0=    0 NMtDT0=    0
 Petite list used in FoFCou.
 Requested convergence on RMS density matrix=1.00D-08 within 128 cycles.
 Requested convergence on MAX density matrix=1.00D-06.
 Requested convergence on             energy=1.00D-06.
 No special actions if energy rises.
 SCF Done:  E(RwB97XD) =  -322.371445344     A.U. after   18 cycles
            NFock= 18  Conv=0.80D-08     -V/T= 2.0056
 DoSCS=F DFT=T ScalE2(SS,OS)=  1.000000  1.000000
 Range of M.O.s used for correlation:     1   391
 NBasis=   391 NAE=    23 NBE=    23 NFC=     0 NFV=     0
 NROrb=    391 NOA=    23 NOB=    23 NVA=   368 NVB=   368

 **** Warning!!: The largest alpha MO coefficient is  0.46940771D+02

 Symmetrizing basis deriv contribution to polar:
 IMax=3 JMax=2 DiffMx= 0.00D+00
 G2DrvN: will do    12 centers at a time, making    1 passes.
 Calling FoFCou, ICntrl=  3107 FMM=F I1Cent=   0 AccDes= 0.00D+00.
 End of G2Drv F.D. properties file   721 does not exist.
 End of G2Drv F.D. properties file   722 does not exist.
 End of G2Drv F.D. properties file   788 does not exist.
          IDoAtm=11111111111
          Differentiating once with respect to electric field.
                with respect to dipole field.
          Differentiating once with respect to nuclear coordinates.
 CalDSu exits because no D1Ps are significant.
          There are    36 degrees of freedom in the 1st order CPHF.  IDoFFX=6 NUNeed=     3.
     33 vectors produced by pass  0 Test12= 2.35D-14 2.78D-09 XBig12= 6.47D+01 5.45D+00.
 AX will form    33 AO Fock derivatives at one time.
     33 vectors produced by pass  1 Test12= 2.35D-14 2.78D-09 XBig12= 2.13D+01 1.21D+00.
     33 vectors produced by pass  2 Test12= 2.35D-14 2.78D-09 XBig12= 9.53D-01 1.32D-01.
     33 vectors produced by pass  3 Test12= 2.35D-14 2.78D-09 XBig12= 2.38D-02 1.61D-02.
     33 vectors produced by pass  4 Test12= 2.35D-14 2.78D-09 XBig12= 3.23D-04 2.24D-03.
     33 vectors produced by pass  5 Test12= 2.35D-14 2.78D-09 XBig12= 2.98D-06 3.26D-04.
     33 vectors produced by pass  6 Test12= 2.35D-14 2.78D-09 XBig12= 3.08D-08 3.03D-05.
     16 vectors produced by pass  7 Test12= 2.35D-14 2.78D-09 XBig12= 2.38D-10 1.63D-06.
      3 vectors produced by pass  8 Test12= 2.35D-14 2.78D-09 XBig12= 1.71D-12 1.18D-07.
      2 vectors produced by pass  9 Test12= 2.35D-14 2.78D-09 XBig12= 1.11D-14 1.06D-08.
 InvSVY:  IOpt=1 It=  1 EMax= 5.33D-15
 Solved reduced A of dimension   252 with    36 vectors.
 Isotropic polarizability for W=    0.000000       63.96 Bohr**3.
 End of Minotr F.D. properties file   721 does not exist.
 End of Minotr F.D. properties file   722 does not exist.
 End of Minotr F.D. properties file   788 does not exist.

 **********************************************************************

            Population analysis using the SCF Density.

 **********************************************************************

 Orbital symmetries:
       Occupied  (A) (A) (A) (A) (A) (A) (A) (A) (A) (A) (A) (A)
                 (A) (A) (A) (A) (A) (A) (A) (A) (A) (A) (A)
       Virtual   (A) (A) (A) (A) (A) (A) (A) (A) (A) (A) (A) (A)
                 (A) (A) (A) (A) (A) (A) (A) (A) (A) (A) (A) (A)
                 (A) (A) (A) (A) (A) (A) (A) (A) (A) (A) (A) (A)
                 (A) (A) (A) (A) (A) (A) (A) (A) (A) (A) (A) (A)
                 (A) (A) (A) (A) (A) (A) (A) (A) (A) (A) (A) (A)
                 (A) (A) (A) (A) (A) (A) (A) (A) (A) (A) (A) (A)
                 (A) (A) (A) (A) (A) (A) (A) (A) (A) (A) (A) (A)
                 (A) (A) (A) (A) (A) (A) (A) (A) (A) (A) (A) (A)
                 (A) (A) (A) (A) (A) (A) (A) (A) (A) (A) (A) (A)
                 (A) (A) (A) (A) (A) (A) (A) (A) (A) (A) (A) (A)
                 (A) (A) (A) (A) (A) (A) (A) (A) (A) (A) (A) (A)
                 (A) (A) (A) (A) (A) (A) (A) (A) (A) (A) (A) (A)
                 (A) (A) (A) (A) (A) (A) (A) (A) (A) (A) (A) (A)
                 (A) (A) (A) (A) (A) (A) (A) (A) (A) (A) (A) (A)
                 (A) (A) (A) (A) (A) (A) (A) (A) (A) (A) (A) (A)
                 (A) (A) (A) (A) (A) (A) (A) (A) (A) (A) (A) (A)
                 (A) (A) (A) (A) (A) (A) (A) (A) (A) (A) (A) (A)
                 (A) (A) (A) (A) (A) (A) (A) (A) (A) (A) (A) (A)
                 (A) (A) (A) (A) (A) (A) (A) (A) (A) (A) (A) (A)
                 (A) (A) (A) (A) (A) (A) (A) (A) (A) (A) (A) (A)
                 (A) (A) (A) (A) (A) (A) (A) (A) (A) (A) (A) (A)
                 (A) (A) (A) (A) (A) (A) (A) (A) (A) (A) (A) (A)
                 (A) (A) (A) (A) (A) (A) (A) (A) (A) (A) (A) (A)
                 (A) (A) (A) (A) (A) (A) (A) (A) (A) (A) (A) (A)
                 (A) (A) (A) (A) (A) (A) (A) (A) (A) (A) (A) (A)
                 (A) (A) (A) (A) (A) (A) (A) (A) (A) (A) (A) (A)
                 (A) (A) (A) (A) (A) (A) (A) (A) (A) (A) (A) (A)
                 (A) (A) (A) (A) (A) (A) (A) (A) (A) (A) (A) (A)
                 (A) (A) (A) (A) (A) (A) (A) (A) (A) (A) (A) (A)
                 (A) (A) (A) (A) (A) (A) (A) (A) (A) (A) (A) (A)
                 (A) (A) (A) (A) (A) (A) (A) (A)
 The electronic state is 1-A.
 Alpha  occ. eigenvalues --  -19.29416 -19.28628 -14.46904 -10.41316 -10.39682
 Alpha  occ. eigenvalues --  -10.30921  -1.19883  -1.14793  -1.01537  -0.86301
 Alpha  occ. eigenvalues --   -0.77265  -0.64202  -0.61584  -0.58692  -0.56854
 Alpha  occ. eigenvalues --   -0.54852  -0.52947  -0.49777  -0.47057  -0.45205
 Alpha  occ. eigenvalues --   -0.38743  -0.37306  -0.34260
 Alpha virt. eigenvalues --   -0.11555   0.02859   0.03664   0.04135   0.05290
 Alpha virt. eigenvalues --    0.05578   0.07560   0.07747   0.08559   0.10716
 Alpha virt. eigenvalues --    0.11242   0.11474   0.11857   0.12712   0.12955
 Alpha virt. eigenvalues --    0.13528   0.13692   0.15611   0.16182   0.17189
 Alpha virt. eigenvalues --    0.18458   0.19330   0.20650   0.21612   0.21925
 Alpha virt. eigenvalues --    0.23111   0.23415   0.23994   0.24747   0.25666
 Alpha virt. eigenvalues --    0.26784   0.27520   0.28023   0.29527   0.30090
 Alpha virt. eigenvalues --    0.31108   0.31469   0.32445   0.32558   0.33730
 Alpha virt. eigenvalues --    0.34569   0.34904   0.35723   0.37260   0.37377
 Alpha virt. eigenvalues --    0.37738   0.38296   0.38955   0.39801   0.40218
 Alpha virt. eigenvalues --    0.41325   0.41879   0.42176   0.43407   0.44472
 Alpha virt. eigenvalues --    0.45004   0.45636   0.46300   0.47617   0.47864
 Alpha virt. eigenvalues --    0.49105   0.49718   0.49955   0.51295   0.52855
 Alpha virt. eigenvalues --    0.54141   0.54729   0.56676   0.58045   0.59130
 Alpha virt. eigenvalues --    0.59916   0.60851   0.62480   0.63947   0.64465
 Alpha virt. eigenvalues --    0.66260   0.66717   0.69180   0.69884   0.70320
 Alpha virt. eigenvalues --    0.70940   0.72809   0.73876   0.74599   0.75237
 Alpha virt. eigenvalues --    0.75904   0.77107   0.79073   0.79970   0.81040
 Alpha virt. eigenvalues --    0.81534   0.83200   0.84541   0.85311   0.85771
 Alpha virt. eigenvalues --    0.87315   0.87561   0.89011   0.89859   0.90598
 Alpha virt. eigenvalues --    0.91461   0.93838   0.94364   0.94585   0.94750
 Alpha virt. eigenvalues --    0.96695   0.98008   0.99349   1.00339   1.01740
 Alpha virt. eigenvalues --    1.02303   1.02511   1.03476   1.04719   1.06513
 Alpha virt. eigenvalues --    1.07405   1.08686   1.10418   1.11320   1.12367
 Alpha virt. eigenvalues --    1.14041   1.14429   1.15017   1.16321   1.17173
 Alpha virt. eigenvalues --    1.18014   1.19048   1.19943   1.21410   1.22042
 Alpha virt. eigenvalues --    1.24381   1.25959   1.28041   1.28673   1.30146
 Alpha virt. eigenvalues --    1.30967   1.32592   1.33719   1.34792   1.35961
 Alpha virt. eigenvalues --    1.36986   1.38667   1.40785   1.41053   1.42223
 Alpha virt. eigenvalues --    1.44023   1.45647   1.47315   1.49130   1.50104
 Alpha virt. eigenvalues --    1.51626   1.53032   1.54287   1.55649   1.56532
 Alpha virt. eigenvalues --    1.57615   1.58688   1.59046   1.61128   1.61743
 Alpha virt. eigenvalues --    1.63094   1.65140   1.65960   1.69397   1.71621
 Alpha virt. eigenvalues --    1.72739   1.73320   1.77388   1.78690   1.79500
 Alpha virt. eigenvalues --    1.80937   1.82019   1.82917   1.84365   1.85185
 Alpha virt. eigenvalues --    1.88424   1.88751   1.91401   1.93856   1.95078
 Alpha virt. eigenvalues --    2.01622   2.02120   2.04296   2.05682   2.07486
 Alpha virt. eigenvalues --    2.07815   2.10706   2.11833   2.12614   2.15388
 Alpha virt. eigenvalues --    2.18487   2.19630   2.20955   2.24995   2.27509
 Alpha virt. eigenvalues --    2.27628   2.28508   2.31015   2.32978   2.34506
 Alpha virt. eigenvalues --    2.36667   2.37478   2.39619   2.41431   2.44055
 Alpha virt. eigenvalues --    2.46352   2.48631   2.50516   2.55738   2.59148
 Alpha virt. eigenvalues --    2.61359   2.61759   2.64921   2.68485   2.69490
 Alpha virt. eigenvalues --    2.73097   2.75288   2.75619   2.78771   2.81329
 Alpha virt. eigenvalues --    2.83667   2.86498   2.90172   2.91629   2.96528
 Alpha virt. eigenvalues --    3.03342   3.04869   3.07570   3.10845   3.12648
 Alpha virt. eigenvalues --    3.16947   3.21873   3.25311   3.27028   3.29666
 Alpha virt. eigenvalues --    3.31049   3.34759   3.36963   3.38018   3.38878
 Alpha virt. eigenvalues --    3.41423   3.41942   3.46472   3.48145   3.50133
 Alpha virt. eigenvalues --    3.54057   3.56674   3.59730   3.61233   3.62980
 Alpha virt. eigenvalues --    3.63988   3.65768   3.68068   3.68900   3.71497
 Alpha virt. eigenvalues --    3.73532   3.75366   3.76800   3.81756   3.83260
 Alpha virt. eigenvalues --    3.85047   3.87187   3.88668   3.90960   3.91583
 Alpha virt. eigenvalues --    3.91917   3.94074   3.96627   3.98508   3.99721
 Alpha virt. eigenvalues --    4.02370   4.06300   4.07393   4.13706   4.15214
 Alpha virt. eigenvalues --    4.17550   4.21750   4.22684   4.27575   4.28192
 Alpha virt. eigenvalues --    4.31947   4.35830   4.38032   4.43246   4.45145
 Alpha virt. eigenvalues --    4.51104   4.51439   4.53766   4.54874   4.58823
 Alpha virt. eigenvalues --    4.60194   4.61169   4.66239   4.68692   4.72819
 Alpha virt. eigenvalues --    4.77203   4.79481   4.82779   4.84616   4.87234
 Alpha virt. eigenvalues --    4.89634   4.90672   4.92688   4.98334   4.99835
 Alpha virt. eigenvalues --    5.07077   5.10908   5.12250   5.16329   5.18507
 Alpha virt. eigenvalues --    5.21560   5.26058   5.29102   5.35228   5.38219
 Alpha virt. eigenvalues --    5.40485   5.40842   5.42972   5.45688   5.51108
 Alpha virt. eigenvalues --    5.52515   5.57042   5.63088   5.76636   5.78221
 Alpha virt. eigenvalues --    5.81960   5.87395   5.87720   5.94507   5.98533
 Alpha virt. eigenvalues --    6.01287   6.05010   6.10011   6.24747   6.29651
 Alpha virt. eigenvalues --    6.36571   6.39145   6.42592   6.47050   6.48770
 Alpha virt. eigenvalues --    6.50795   6.52979   6.59865   6.62322   6.66490
 Alpha virt. eigenvalues --    6.75400   6.79971   6.85005   6.91137   6.92743
 Alpha virt. eigenvalues --    6.95150   7.00256   7.02862   7.09941   7.19635
 Alpha virt. eigenvalues --    7.20747   7.26397   7.37649   7.38443   7.44255
 Alpha virt. eigenvalues --    7.50249   7.52767  13.97495  14.78523  15.28796
 Alpha virt. eigenvalues --   16.42118  17.91933  18.76337
          Condensed to atoms (all electrons):
               1          2          3          4          5          6
     1  O    8.543156  -0.016577   0.036659  -0.039183  -0.011104  -0.023821
     2  O   -0.016577   8.628153   0.135166  -0.095039  -0.007298   0.004829
     3  C    0.036659   0.135166   5.571856   0.065290  -0.020893  -0.004276
     4  N   -0.039183  -0.095039   0.065290   7.448981  -0.074336   0.001949
     5  C   -0.011104  -0.007298  -0.020893  -0.074336   5.496726   0.353006
     6  H   -0.023821   0.004829  -0.004276   0.001949   0.353006   0.357088
     7  H    0.078873  -0.020273   0.017769   0.056368   0.174114  -0.025984
     8  C   -0.002291  -0.053093  -0.276867   0.047961  -0.049726   0.000365
     9  H   -0.000193  -0.010475  -0.002471   0.008580  -0.000937   0.000502
    10  H    0.000458   0.021773  -0.031086   0.005584  -0.007143  -0.001225
    11  H    0.000418  -0.008900  -0.006211  -0.017610   0.001696  -0.000208
               7          8          9         10         11
     1  O    0.078873  -0.002291  -0.000193   0.000458   0.000418
     2  O   -0.020273  -0.053093  -0.010475   0.021773  -0.008900
     3  C    0.017769  -0.276867  -0.002471  -0.031086  -0.006211
     4  N    0.056368   0.047961   0.008580   0.005584  -0.017610
     5  C    0.174114  -0.049726  -0.000937  -0.007143   0.001696
     6  H   -0.025984   0.000365   0.000502  -0.001225  -0.000208
     7  H    0.342626   0.004158  -0.000374   0.001037   0.000381
     8  C    0.004158   5.763983   0.382837   0.390779   0.399688
     9  H   -0.000374   0.382837   0.346334  -0.001664  -0.000884
    10  H    0.001037   0.390779  -0.001664   0.363550   0.007760
    11  H    0.000381   0.399688  -0.000884   0.007760   0.361840
 Mulliken charges:
               1
     1  O   -0.566394
     2  O   -0.578267
     3  C    0.515065
     4  N   -0.408543
     5  C    0.145897
     6  H    0.337776
     7  H    0.371305
     8  C   -0.607793
     9  H    0.278745
    10  H    0.250177
    11  H    0.262031
 Sum of Mulliken charges =   0.00000
 Mulliken charges with hydrogens summed into heavy atoms:
               1
     1  O   -0.566394
     2  O   -0.578267
     3  C    0.515065
     4  N   -0.408543
     5  C    0.854979
     8  C    0.183160
 APT charges:
               1
     1  O   -0.107339
     2  O   -0.447421
     3  C    0.336213
     4  N   -0.288982
     5  C   -0.036104
     6  H    0.097365
     7  H    0.295153
     8  C    0.099604
     9  H    0.010928
    10  H    0.033201
    11  H    0.007382
 Sum of APT charges =   0.00000
 APT charges with hydrogens summed into heavy atoms:
               1
     1  O   -0.107339
     2  O   -0.447421
     3  C    0.336213
     4  N   -0.288982
     5  C    0.356415
     8  C    0.151115
 Electronic spatial extent (au):  <R**2>=            539.6836
 Charge=              0.0000 electrons
 Dipole moment (field-independent basis, Debye):
    X=              0.9653    Y=             -2.5800    Z=              0.2338  Tot=              2.7646
 Quadrupole moment (field-independent basis, Debye-Ang):
   XX=            -29.6464   YY=            -39.5758   ZZ=            -33.3868
   XY=              4.7573   XZ=              0.3019   YZ=             -0.3383
 Traceless Quadrupole moment (field-independent basis, Debye-Ang):
   XX=              4.5566   YY=             -5.3728   ZZ=              0.8162
   XY=              4.7573   XZ=              0.3019   YZ=             -0.3383
 Octapole moment (field-independent basis, Debye-Ang**2):
  XXX=              3.1851  YYY=              5.0101  ZZZ=              1.2621  XYY=             -4.2505
  XXY=             -9.4936  XXZ=             -1.8198  XZZ=             -2.5715  YZZ=              0.2347
  YYZ=             -0.6778  XYZ=             -1.3935
 Hexadecapole moment (field-independent basis, Debye-Ang**3):
 XXXX=           -458.5430 YYYY=           -177.7985 ZZZZ=            -46.9534 XXXY=             20.6500
 XXXZ=              5.0251 YYYX=              2.0540 YYYZ=             -0.4081 ZZZX=              2.3849
 ZZZY=             -1.3318 XXYY=            -98.3859 XXZZ=            -80.0535 YYZZ=            -34.9637
 XXYZ=              1.1519 YYXZ=             -0.3945 ZZXY=              2.2460
 N-N= 2.338506086924D+02 E-N=-1.222805099433D+03  KE= 3.205752406489D+02
  Exact polarizability:  90.481   5.041  60.671  -0.189   0.195  40.736
 Approx polarizability: 102.547   0.683  82.340   1.653   2.464  46.785
 Calling FoFJK, ICntrl=    100127 FMM=F ISym2X=0 I1Cent= 0 IOpClX= 0 NMat=1 NMatS=1 NMatT=0.
 Full mass-weighted force constant matrix:
 Low frequencies --- -411.7064  -17.8482  -12.3961   -7.7952   -0.0002    0.0011
 Low frequencies ---    0.0012   45.5212  124.6426
 ******    1 imaginary frequencies (negative Signs) ****** 
 Diagonal vibrational polarizability:
       30.0760061      16.3307798      15.7731204

 rotorrotorrotorrotorrotorrotorrotorrotorrotorrotorrotor

           Hindered Internal Rotation Analysis

 rotorrotorrotorrotorrotorrotorrotorrotorrotorrotorrotor

 Internal coordinate list sorted
 Checking for planar centers

 ---------------------------------------------------
  Center           Bonded Atoms           Angle Sum
 ---------------------------------------------------
        3         4         2         8    359.424
 Added             2 out of plane coordinates
 Checking for ring deformation
 Checking reduced barrier height
 Cut-off : V/RT =     33.756
 Bond       3 -       4 frozen.
           Estimated reduced barrier height : V/RT =    40.5675 For a periodicity of :   2
 Number of internal rotation degrees of freedom =             2
 Checking correspondance between vibrational and internal rotation modes
 Frequencies in cm**-1
                             1         2
       Frequencies ---    82.2755  266.2173
         -411.7061        -0.1510    0.5701
           45.3596        -0.9960    0.2637
          124.6383         0.4686   -0.3113
          237.2952         0.2178   -0.6647
          342.1638         0.3205   -0.3724
          454.3442        -0.0770    0.2695
 ----------------------------------------------------------------------------
 Identification of rotating group for bond      3 -      8
 Iteration  1 RMS(Cart)=  0.09054601 RMS(Int)=  0.02525580
 Iteration  2 RMS(Cart)=  0.02916190 RMS(Int)=  0.00057042
 Iteration  3 RMS(Cart)=  0.00059610 RMS(Int)=  0.00000016
 Iteration  4 RMS(Cart)=  0.00000021 RMS(Int)=  0.00000000
 Iteration  1 RMS(Cart)=  0.00000000 RMS(Int)=  0.00000000
 Composition of rotating group : 
       9      10      11
 Geometrical symmetry number =   1
 Identification of rotating group for bond      4 -      5
 Iteration  1 RMS(Cart)=  0.09192289 RMS(Int)=  0.01841731
 Iteration  2 RMS(Cart)=  0.03005986 RMS(Int)=  0.00056221
 Iteration  3 RMS(Cart)=  0.00061834 RMS(Int)=  0.00000017
 Iteration  4 RMS(Cart)=  0.00000024 RMS(Int)=  0.00000000
 Iteration  1 RMS(Cart)=  0.00000000 RMS(Int)=  0.00000000
 Composition of rotating group : 
       1       6       7
 Geometrical symmetry number =   1
 Checking constant moment of inertia assumption for bond       3 -       8
  Free rotor partition function: Estimated error   =  -20.016 %
  External rot. free rotor partition function: Estimated error   =  -13.185 %
 Checking steric hindrance using Lennard-Jones Potential
 Checking potential periodicity 
  Well about Phi = 120.00 degrees is not accessible : (V-V0)/RT = 5945.137
  No minimum about Phi = 240.00 degrees 
  Well about Phi = 240.00 degrees is not accessible : (V-V0)/RT = 5945.540
 Number of accessible wells :   1
 Checking constant moment of inertia assumption for bond       4 -       5
  Free rotor partition function: Estimated error   =   35.534 %
  External rot. free rotor partition function: Estimated error   =   59.854 %
 Checking steric hindrance using Lennard-Jones Potential
 Checking potential periodicity 
  No minimum about Phi = 120.00 degrees 
 Number of accessible wells :   3

    Rotor          Bond     Periodicity   Symmetry Number  Multiplicity
       1)        3       8       3               1                1
       2)        4       5       3               1                3
 Normal Mode Analysis for Internal Rotation 
 frequencies (cm**-1), reduced moment of inertia (amu*Bohr**2)
                           1         2
       Frequencies ---    82.2755  266.2173
   Reduced Moments ---     1.2029    4.6054
     Bond
         3 -       8       0.9999   -0.2150
         4 -       5       0.0140    0.9766

 --------------------------------------------------
 - Thermochemistry For Hindered Internal Rotation -
 --------------------------------------------------
 Temperature    298.150 Kelvin. Pressure    1.00000 Atm.

                           Q                Freq               V/RT
                      (Free Rot.)         (cm**-1)
 Vibration     1          6.542            45.360             0.653
 Vibration     3          7.917           237.295            26.164

 Corrections for hindered rotation 
 To obtain partition function for hindered rotation :
                     Multiply with harmonic oscillator partition function
 To obtain thermodynamic function for hindered rotation :
                     Add to harmonic oscillator partition function

                          Q(harm. osc.) =       3.772
 Q(hin.)/Q(harm. osc.)   Truhlar        Pitzer & Gwinn       McClurg 
 Vibration     1          0.892             1.061             1.066
 Vibration     3          1.000             1.010             1.013
 Multiplicity             3.000             3.000             3.000
 Total                    2.676             3.215             3.239

                          E(harm. osc.) =       1.251 Kcal/mol
 E(hin.)-E(harm. osc.)   Truhlar        Pitzer & Gwinn       McClurg 
                        Kcal/mol          Kcal/mol          Kcal/mol
 Vibration     1         -0.097            -0.134            -0.137
 Vibration     3          0.000             0.006             0.004
 Total                   -0.097            -0.128            -0.132

                          S(harm. osc.) =       6.833 cal/mol-Kelvin
 S(hin.)-S(harm. osc.)   Truhlar        Pitzer & Gwinn       McClurg 
                       cal/mol-Kelvin    cal/mol-Kelvin    cal/mol-Kelvin
 Vibration     1         -0.553            -0.332            -0.332
 Vibration     3          0.000             0.040             0.040
 Multiplicity             2.183             2.183             2.183
 Total                    1.631             1.892             1.892

                          Cv(harm. osc.) =       3.763 cal/mol-Kelvin
 Cv(hin.)-Cv(harm. osc)  Truhlar        Pitzer & Gwinn       McClurg 
                       cal/mol-Kelvin    cal/mol-Kelvin    cal/mol-Kelvin
 Vibration     1         -0.632            -0.892            -0.892
 Vibration     3          0.000             0.043             0.043
 Total                   -0.632            -0.849            -0.849
 Harmonic frequencies (cm**-1), IR intensities (KM/Mole), Raman scattering
 activities (A**4/AMU), depolarization ratios for plane and unpolarized
 incident light, reduced masses (AMU), force constants (mDyne/A),
 and normal coordinates:
                      1                      2                      3
                      A                      A                      A
 Frequencies --   -411.7061                45.3596               124.6383
 Red. masses --      2.9089                 1.0611                 4.7121
 Frc consts  --      0.2905                 0.0013                 0.0431
 IR Inten    --     69.1263                 0.5195                 5.0564
  Atom  AN      X      Y      Z        X      Y      Z        X      Y      Z
     1   8     0.41   0.18  -0.04     0.00   0.00   0.03     0.08   0.01   0.61
     2   8    -0.27  -0.08   0.03     0.01   0.00   0.03     0.00   0.11  -0.55
     3   6    -0.16  -0.15   0.02     0.00   0.00  -0.01    -0.06   0.07  -0.27
     4   7     0.08  -0.03  -0.15     0.00   0.00  -0.04     0.06   0.03  -0.43
     5   6     0.00  -0.11  -0.01    -0.01  -0.01  -0.02     0.01  -0.10   0.01
     6   1     0.53   0.57   0.55    -0.02  -0.06  -0.06     0.24  -0.53  -0.16
     7   1    -0.94  -0.18   0.79     0.05   0.03  -0.09     0.43   0.08  -0.36
     8   6    -0.06   0.10   0.05     0.00   0.00   0.01    -0.14  -0.10   0.55
     9   1    -0.05   0.10   0.05    -0.07  -0.31   0.49     0.17  -0.02   0.55
    10   1    -0.03   0.15   0.04     0.10   0.62   0.10    -0.85  -0.28   0.66
    11   1    -0.14   0.12  -0.03    -0.02  -0.19  -0.51     0.13  -0.08   1.07
                      4                      5                      6
                      A                      A                      A
 Frequencies --    237.2952               342.1638               454.3442
 Red. masses --      1.7513                 2.8288                 2.7849
 Frc consts  --      0.0581                 0.1951                 0.3387
 IR Inten    --     28.5751                10.6846                14.1629
  Atom  AN      X      Y      Z        X      Y      Z        X      Y      Z
     1   8     0.19   0.07   0.04    -0.14   0.14   0.15    -0.02   0.00  -0.11
     2   8    -0.08  -0.03  -0.03     0.07  -0.22  -0.12     0.13  -0.15   0.16
     3   6    -0.07  -0.03   0.03     0.09  -0.26   0.06    -0.03  -0.09  -0.28
     4   7     0.02  -0.08   0.12    -0.12  -0.09   0.07    -0.12  -0.14  -0.20
     5   6    -0.11  -0.01  -0.01    -0.06   0.04  -0.21    -0.05   0.19   0.30
     6   1    -0.49  -0.19  -0.29    -0.19  -0.18  -0.34     0.05   0.41   0.43
     7   1     0.82   0.14  -0.72    -0.87   0.50   0.02     0.86  -0.38   0.02
     8   6    -0.03   0.06  -0.06     0.22   0.28   0.04     0.00   0.18   0.05
     9   1     0.00   0.12  -0.15     0.68   0.41  -0.01     0.62   0.24   0.19
    10   1     0.05   0.00  -0.09     0.33   0.33   0.03    -0.42   0.35   0.17
    11   1    -0.13   0.13  -0.05    -0.17   0.58   0.09    -0.20   0.43   0.31
                      7                      8                      9
                      A                      A                      A
 Frequencies --    540.2354               602.6834               686.3058
 Red. masses --      6.5917                 1.8363                 3.1772
 Frc consts  --      1.1335                 0.3930                 0.8817
 IR Inten    --     13.5846               118.3148                10.9307
  Atom  AN      X      Y      Z        X      Y      Z        X      Y      Z
     1   8     0.37  -0.28  -0.06     0.06  -0.05  -0.03    -0.04  -0.06  -0.09
     2   8     1.03   0.49  -0.07     0.03   0.01   0.05    -0.03  -0.03  -0.15
     3   6    -0.36  -0.02   0.35    -0.02   0.01  -0.15    -0.06  -0.04   0.47
     4   7    -0.32   0.00  -0.11    -0.04  -0.05   0.09    -0.07  -0.11  -0.34
     5   6    -0.55  -0.60  -0.01     0.22  -0.01   0.04     0.27   0.17   0.27
     6   1    -0.32  -0.33   0.25    -0.17  -0.25  -0.24     0.06  -0.02   0.05
     7   1    -0.94  -0.65   0.41    -0.55   0.95  -0.16     0.21   0.98  -0.37
     8   6    -0.38   0.30  -0.04    -0.18   0.04  -0.03    -0.06   0.02   0.07
     9   1    -0.13   0.52  -0.27    -0.01  -0.02   0.15    -0.40   0.18  -0.31
    10   1     0.17   0.36  -0.15    -0.51   0.10   0.06     0.86  -0.12  -0.15
    11   1    -1.01   0.68  -0.22    -0.03   0.01   0.15    -0.47   0.14  -0.37
                     10                     11                     12
                      A                      A                      A
 Frequencies --    747.2326               933.6238               991.9070
 Red. masses --      3.5192                 6.1786                 2.6147
 Frc consts  --      1.1577                 3.1731                 1.5157
 IR Inten    --     10.3143                13.0976                29.5583
  Atom  AN      X      Y      Z        X      Y      Z        X      Y      Z
     1   8     0.16  -0.13  -0.12     0.28  -0.24  -0.03    -0.14   0.05  -0.05
     2   8    -0.16   0.09   0.01    -0.05  -0.56  -0.11     0.05  -0.01   0.01
     3   6     0.04   0.13  -0.09     0.35  -0.26   0.14    -0.12  -0.17  -0.04
     4   7    -0.31   0.17  -0.11    -0.44   1.18   0.08     0.36   0.23   0.01
     5   6    -0.25  -0.20   0.32     0.21   0.02   0.01    -0.15  -0.15   0.11
     6   1    -0.59  -0.33   0.08     0.36  -0.98  -0.39     0.22   0.36   0.40
     7   1    -0.53   0.94  -0.31     0.80  -0.88   0.17    -0.03   0.87  -0.58
     8   6     0.53  -0.10   0.04    -0.37   0.02  -0.05    -0.03  -0.15  -0.01
     9   1     0.61  -0.14   0.12     0.15   0.11   0.01     0.57   0.04  -0.07
    10   1     0.30  -0.08   0.09    -0.32   0.28  -0.01     0.03   0.21   0.03
    11   1     0.70  -0.17   0.14    -0.82   0.38   0.03    -0.62   0.29   0.01
                     13                     14                     15
                      A                      A                      A
 Frequencies --   1031.0210              1059.5954              1175.7190
 Red. masses --      1.7495                 1.7014                 2.6100
 Frc consts  --      1.0957                 1.1255                 2.1257
 IR Inten    --     20.4014                 5.3915                 8.1872
  Atom  AN      X      Y      Z        X      Y      Z        X      Y      Z
     1   8     0.04  -0.03   0.02     0.01  -0.01   0.00     0.01   0.07  -0.03
     2   8    -0.04   0.11   0.02     0.02  -0.03   0.04    -0.07  -0.04  -0.01
     3   6    -0.12   0.04  -0.04     0.00   0.01  -0.24     0.43   0.19   0.01
     4   7    -0.08  -0.03   0.05    -0.01   0.03   0.04     0.14  -0.10  -0.10
     5   6     0.13   0.08  -0.07    -0.01  -0.01   0.00    -0.17  -0.02   0.14
     6   1     0.07  -0.12  -0.17     0.04  -0.06  -0.01    -0.93  -0.36  -0.28
     7   1     0.04  -0.24   0.18    -0.05   0.07  -0.02    -0.47  -0.21   0.45
     8   6     0.03  -0.20   0.02    -0.02   0.03   0.21    -0.19  -0.10   0.00
     9   1     0.86   0.07  -0.09    -0.55   0.24  -0.36     0.22   0.11  -0.13
    10   1     0.37   0.26   0.03     0.89  -0.24  -0.05     0.10   0.27   0.01
    11   1    -0.67   0.32   0.00    -0.24  -0.06  -0.44    -0.69   0.27   0.01
                     16                     17                     18
                      A                      A                      A
 Frequencies --   1225.0100              1306.8464              1387.8382
 Red. masses --      1.6799                 1.3133                 1.2147
 Frc consts  --      1.4853                 1.3215                 1.3785
 IR Inten    --     72.1815                60.0443                 6.0741
  Atom  AN      X      Y      Z        X      Y      Z        X      Y      Z
     1   8     0.03  -0.06   0.04    -0.02   0.11  -0.05     0.00   0.00   0.00
     2   8    -0.03   0.00   0.00    -0.01   0.02   0.00     0.00   0.00   0.00
     3   6     0.20   0.10   0.01     0.04   0.01   0.00     0.00  -0.01   0.00
     4   7    -0.12  -0.06   0.04    -0.03  -0.05   0.02     0.01   0.01  -0.01
     5   6    -0.05  -0.05  -0.11    -0.03  -0.06   0.05     0.00  -0.01   0.00
     6   1     0.55   0.77   0.54     0.83  -0.76  -0.01    -0.06   0.05   0.01
     7   1     0.10   0.33  -0.46     0.10   0.02  -0.07     0.01  -0.01   0.00
     8   6    -0.06  -0.02   0.00    -0.02   0.00  -0.01    -0.14   0.04  -0.02
     9   1     0.08   0.03  -0.03     0.05   0.00   0.02     0.55  -0.02   0.32
    10   1     0.05   0.10   0.00     0.03   0.02  -0.01     0.61  -0.20  -0.21
    11   1    -0.18   0.08   0.04     0.01   0.00   0.04     0.45  -0.30   0.18
                     19                     20                     21
                      A                      A                      A
 Frequencies --   1391.9173              1475.9214              1482.0523
 Red. masses --      4.6973                 1.0565                 1.0513
 Frc consts  --      5.3620                 1.3560                 1.3606
 IR Inten    --     68.3053                17.0595                10.0430
  Atom  AN      X      Y      Z        X      Y      Z        X      Y      Z
     1   8     0.22  -0.54   0.05     0.00   0.00   0.00     0.00   0.00   0.00
     2   8    -0.03   0.01   0.01     0.01  -0.02   0.00     0.00   0.00   0.00
     3   6     0.00  -0.07   0.01    -0.03   0.01   0.00    -0.01   0.00  -0.02
     4   7     0.26  -0.04   0.02     0.00   0.00   0.00     0.00   0.00   0.00
     5   6    -0.56   0.84  -0.07     0.00   0.00   0.00     0.00   0.00   0.00
     6   1     1.19  -0.89  -0.25     0.00   0.00   0.00    -0.01   0.01   0.00
     7   1    -0.76   0.58   0.08    -0.01   0.01   0.00     0.00   0.00   0.00
     8   6    -0.03   0.03  -0.03    -0.02  -0.05  -0.01     0.03   0.01  -0.05
     9   1     0.00  -0.07   0.14    -0.22   0.13  -0.35    -0.36  -0.40   0.45
    10   1     0.00  -0.10  -0.06     0.23   0.68   0.07     0.29  -0.11  -0.11
    11   1     0.10  -0.04   0.07     0.30  -0.05   0.50    -0.24   0.41   0.47
                     22                     23                     24
                      A                      A                      A
 Frequencies --   1607.1923              2688.2761              2893.6770
 Red. masses --      9.5153                 1.0633                 1.0737
 Frc consts  --     14.4813                 4.5274                 5.2972
 IR Inten    --     33.0553               129.5774                20.1945
  Atom  AN      X      Y      Z        X      Y      Z        X      Y      Z
     1   8     0.07   0.08   0.00     0.00  -0.01   0.00     0.00   0.00   0.00
     2   8     0.40  -1.36  -0.13     0.00   0.00   0.00     0.00   0.00   0.00
     3   6    -0.95   1.88   0.20     0.00   0.00   0.00     0.00   0.00   0.00
     4   7     0.20  -0.02   0.08    -0.01   0.00   0.00     0.00   0.00   0.00
     5   6    -0.08  -0.06  -0.11    -0.04  -0.03  -0.05     0.02   0.03  -0.07
     6   1     0.57  -0.14   0.20     0.01   0.02  -0.07    -0.32  -0.45   0.87
     7   1    -0.71   0.31   0.14     0.50   0.51   0.74     0.05   0.05   0.01
     8   6     0.13  -0.05  -0.03     0.00   0.00   0.00     0.00   0.00   0.00
     9   1     0.95  -0.17   0.52     0.00   0.00   0.00     0.00   0.00   0.00
    10   1    -0.10  -0.63  -0.10     0.00   0.00   0.00     0.00   0.00   0.00
    11   1    -0.22   0.08  -0.46     0.00   0.00   0.00     0.00   0.00   0.00
                     25                     26                     27
                      A                      A                      A
 Frequencies --   3077.9182              3159.7035              3188.3657
 Red. masses --      1.0344                 1.0997                 1.1066
 Frc consts  --      5.7735                 6.4688                 6.6277
 IR Inten    --      6.7096                 3.7540                 1.9685
  Atom  AN      X      Y      Z        X      Y      Z        X      Y      Z
     1   8     0.00   0.00   0.00     0.00   0.00   0.00     0.00   0.00   0.00
     2   8     0.00   0.00   0.00     0.00   0.00   0.00     0.00   0.00   0.00
     3   6     0.00   0.00   0.00     0.00   0.00   0.00     0.00   0.00   0.00
     4   7     0.00   0.00   0.00     0.00   0.00   0.00     0.00   0.00   0.00
     5   6     0.00   0.00   0.00     0.00   0.00   0.00     0.00   0.00   0.00
     6   1     0.00   0.00   0.00     0.00   0.00   0.00     0.00   0.00   0.00
     7   1     0.00   0.00   0.00     0.00   0.00   0.00     0.00   0.00   0.00
     8   6    -0.04   0.01  -0.02     0.02   0.01  -0.09    -0.02  -0.10  -0.01
     9   1     0.10  -0.43  -0.28    -0.10   0.45   0.27    -0.15   0.60   0.38
    10   1     0.13  -0.12   0.68     0.15  -0.13   0.72    -0.01  -0.02  -0.02
    11   1     0.28   0.40  -0.17    -0.28  -0.39   0.14     0.42   0.58  -0.24

 -------------------
 - Thermochemistry -
 -------------------
 Temperature   298.150 Kelvin.  Pressure   1.00000 Atm.
 Atom     1 has atomic number  8 and mass  15.99491
 Atom     2 has atomic number  8 and mass  15.99491
 Atom     3 has atomic number  6 and mass  12.00000
 Atom     4 has atomic number  7 and mass  14.00307
 Atom     5 has atomic number  6 and mass  12.00000
 Atom     6 has atomic number  1 and mass   1.00783
 Atom     7 has atomic number  1 and mass   1.00783
 Atom     8 has atomic number  6 and mass  12.00000
 Atom     9 has atomic number  1 and mass   1.00783
 Atom    10 has atomic number  1 and mass   1.00783
 Atom    11 has atomic number  1 and mass   1.00783
 Molecular mass:    87.03203 amu.
 Principal axes and moments of inertia in atomic units:
                           1         2         3
     Eigenvalues --   209.98300 611.86524 791.19112
           X            0.99986   0.01687   0.00013
           Y           -0.01687   0.99980  -0.01065
           Z           -0.00031   0.01065   0.99994
 This molecule is an asymmetric top.
 Rotational symmetry number  1.
 Rotational temperatures (Kelvin)      0.41248     0.14156     0.10947
 Rotational constants (GHZ):           8.59470     2.94957     2.28104
    1 imaginary frequencies ignored.
 Zero-point vibrational energy     202508.9 (Joules/Mol)
                                   48.40079 (Kcal/Mol)
 Warning -- explicit consideration of   7 degrees of freedom as
           vibrations may cause significant error
 Identified internal rotation modes:
    1   3
 Vibrational temperatures:     65.26   179.33   341.41   492.30   653.70
          (Kelvin)            777.28   867.13   987.44  1075.10  1343.28
                             1427.13  1483.41  1524.52  1691.60  1762.52
                             1880.26  1996.79  2002.66  2123.52  2132.34
                             2312.39  3867.83  4163.36  4428.44  4546.11
                             4587.35
 
 Zero-point correction=                           0.077132 (Hartree/Particle)
 Thermal correction to Energy=                    0.083421
 Thermal correction to Enthalpy=                  0.084365
 Thermal correction to Gibbs Free Energy=         0.046633
 Sum of electronic and zero-point Energies=           -322.294314
 Sum of electronic and thermal Energies=              -322.288024
 Sum of electronic and thermal Enthalpies=            -322.287080
 Sum of electronic and thermal Free Energies=         -322.324812
 
                     E (Thermal)             CV                S
                      KCal/Mol        Cal/Mol-Kelvin    Cal/Mol-Kelvin
 Total                   52.348             20.871             79.414
 Corrected for 
 internal rot.           52.215             20.022             81.305
 Electronic               0.000              0.000              0.000
 Translational            0.889              2.981             39.304
 Rotational               0.889              2.981             26.122
 Vibrational             50.570             14.909             13.988
 Vibration     1          0.595              1.979              5.010
 Vibration     2          0.610              1.928              3.027
 Vibration     3          0.656              1.784              1.823
 Vibration     4          0.721              1.591              1.202
 Vibration     5          0.813              1.351              0.783
 Vibration     6          0.895              1.161              0.565
 Vibration     7          0.961              1.026              0.445
                       Q            Log10(Q)             Ln(Q)
 Total Bot       0.354916D-21        -21.449875        -49.390162
 Corrected for 
 Internal rot.   0.114955D-20        -20.939472        -48.214916
 Total V=0       0.106696D+15         14.028150         32.301009
 Corrected for 
 Internal rot.   0.345583D+15         14.538553         33.476255
 Vib (Bot)       0.974420D-34        -34.011254        -78.313806
 Vib (Bot)    1  0.455937D+01          0.658905          1.517185
 Vib (Bot)    2  0.163781D+01          0.214263          0.493359
 Vib (Bot)    3  0.827328D+00         -0.082322         -0.189554
 Vib (Bot)    4  0.541934D+00         -0.266053         -0.612611
 Vib (Bot)    5  0.376105D+00         -0.424691         -0.977888
 Vib (Bot)    6  0.293204D+00         -0.532830         -1.226885
 Vib (Bot)    7  0.247074D+00         -0.607174         -1.398069
 Vib (V=0)       0.292935D+02          1.466771          3.377366
 Vib (V=0)    1  0.508671D+01          0.706437          1.626631
 Vib (V=0)    2  0.221243D+01          0.344870          0.794091
 Vib (V=0)    3  0.146668D+01          0.166336          0.383002
 Vib (V=0)    4  0.123736D+01          0.092494          0.212976
 Vib (V=0)    5  0.112566D+01          0.051409          0.118373
 Vib (V=0)    6  0.107963D+01          0.033274          0.076617
 Vib (V=0)    7  0.105771D+01          0.024368          0.056110
 Electronic      0.100000D+01          0.000000          0.000000
 Translational   0.319134D+08          7.503973         17.278535
 Rotational      0.114132D+06          5.057406         11.645108
 ***** Axes restored to original set *****
 -------------------------------------------------------------------
 Center     Atomic                   Forces (Hartrees/Bohr)
 Number     Number              X              Y              Z
 -------------------------------------------------------------------
      1        8           0.000106050    0.000049020   -0.000002655
      2        8          -0.000148019   -0.000006132    0.000004764
      3        6           0.000050699   -0.000019324   -0.000002500
      4        7          -0.000021853   -0.000005912   -0.000001055
      5        6           0.000010024   -0.000010950    0.000007833
      6        1           0.000006870    0.000000943   -0.000004213
      7        1          -0.000007727    0.000001080   -0.000001153
      8        6          -0.000003148   -0.000007401   -0.000002488
      9        1           0.000005379   -0.000001209    0.000000411
     10        1          -0.000001132   -0.000002220   -0.000001814
     11        1           0.000002856    0.000002105    0.000002869
 -------------------------------------------------------------------
 Cartesian Forces:  Max     0.000148019 RMS     0.000034655
 FormGI is forming the generalized inverse of G from B-inverse, IUseBI=4.

 GradGradGradGradGradGradGradGradGradGradGradGradGradGradGradGradGradGrad
 Berny optimization.
 Internal  Forces:  Max     0.000453230 RMS     0.000097443
 Search for a local minimum.
 Step number   1 out of a maximum of    2
 All quantities printed in internal units (Hartrees-Bohrs-Radians)
 Second derivative matrix not updated -- analytic derivatives used.
 ITU=  0
     Eigenvalues ---   -0.29981   0.00016   0.01000   0.02186   0.03871
     Eigenvalues ---    0.04524   0.05422   0.05655   0.05726   0.11233
     Eigenvalues ---    0.12223   0.13456   0.13903   0.14808   0.18965
     Eigenvalues ---    0.21562   0.26578   0.28455   0.30087   0.34541
     Eigenvalues ---    0.35167   0.35439   0.36338   0.39252   0.43965
     Eigenvalues ---    0.60602   0.80615
 Eigenvalue     1 is  -3.00D-01 should be greater than     0.000000 Eigenvector:
                          A4        A5        R3        D10       A9
   1                    0.53132   0.51416   0.31584  -0.28251  -0.26216
                          R2        R1        D9        A3        R5
   1                   -0.17819  -0.17108   0.16831  -0.14718  -0.13536
 Angle between quadratic step and forces=  82.35 degrees.
 Linear search not attempted -- first point.
 Iteration  1 RMS(Cart)=  0.00348838 RMS(Int)=  0.00000694
 Iteration  2 RMS(Cart)=  0.00000781 RMS(Int)=  0.00000012
 Iteration  3 RMS(Cart)=  0.00000000 RMS(Int)=  0.00000012
 Variable       Old X    -DE/DX   Delta X   Delta X   Delta X     New X
                                 (Linear)    (Quad)   (Total)
    R1        2.43927   0.00001   0.00000   0.00026   0.00026   2.43953
    R2        2.31105   0.00004   0.00000   0.00038   0.00038   2.31143
    R3        2.58379  -0.00008   0.00000  -0.00045  -0.00045   2.58335
    R4        2.86782   0.00001   0.00000  -0.00011  -0.00011   2.86770
    R5        2.64673  -0.00010   0.00000   0.00020   0.00020   2.64693
    R6        2.09475  -0.00001   0.00000  -0.00016  -0.00016   2.09459
    R7        2.15781   0.00000   0.00000   0.00010   0.00010   2.15791
    R8        2.05256   0.00000   0.00000   0.00006   0.00006   2.05262
    R9        2.05834   0.00000   0.00000  -0.00003  -0.00003   2.05831
   R10        2.05160   0.00000   0.00000  -0.00004  -0.00004   2.05156
    A1        2.19443  -0.00021   0.00000  -0.00060  -0.00060   2.19383
    A2        2.10355   0.00011   0.00000   0.00040   0.00040   2.10395
    A3        1.97515   0.00010   0.00000   0.00018   0.00018   1.97533
    A4        1.89229  -0.00045   0.00000  -0.00153  -0.00153   1.89076
    A5        2.09358  -0.00019   0.00000  -0.00121  -0.00121   2.09237
    A6        2.08124   0.00007   0.00000   0.00056   0.00056   2.08180
    A7        1.72729   0.00006   0.00000   0.00013   0.00013   1.72742
    A8        1.95223   0.00005   0.00000   0.00055   0.00055   1.95277
    A9        1.68116   0.00005   0.00000  -0.00060  -0.00060   1.68055
   A10        1.83042   0.00002   0.00000   0.00054   0.00054   1.83096
   A11        1.91120   0.00001   0.00000  -0.00045  -0.00045   1.91075
   A12        1.89975   0.00000   0.00000   0.00026   0.00026   1.90001
   A13        1.91229   0.00000   0.00000   0.00026   0.00026   1.91255
   A14        1.89630   0.00000   0.00000  -0.00037  -0.00037   1.89593
   A15        1.94165   0.00000   0.00000   0.00002   0.00002   1.94168
   A16        1.90210   0.00000   0.00000   0.00029   0.00029   1.90238
    D1       -0.21956  -0.00001   0.00000   0.00057   0.00057  -0.21899
    D2        2.76980   0.00000   0.00000   0.00049   0.00049   2.77028
    D3       -2.68653  -0.00001   0.00000   0.00649   0.00649  -2.68004
    D4        1.52591  -0.00001   0.00000   0.00704   0.00704   1.53295
    D5       -0.55250  -0.00001   0.00000   0.00639   0.00639  -0.54611
    D6        0.59846   0.00001   0.00000   0.00666   0.00666   0.60512
    D7       -1.47229   0.00001   0.00000   0.00722   0.00722  -1.46507
    D8        2.73249   0.00001   0.00000   0.00657   0.00657   2.73906
    D9        0.54510  -0.00008   0.00000  -0.00094  -0.00094   0.54416
   D10       -2.02052   0.00002   0.00000  -0.00101  -0.00101  -2.02153
   D11        2.36325  -0.00003   0.00000  -0.00147  -0.00147   2.36178
         Item               Value     Threshold  Converged?
 Maximum Force            0.000453     0.000450     NO 
 RMS     Force            0.000097     0.000300     YES
 Maximum Displacement     0.008521     0.001800     NO 
 RMS     Displacement     0.003489     0.001200     NO 
 Predicted change in Energy=-1.327228D-06
                           ----------------------------
                           ! Non-Optimized Parameters !
                           ! (Angstroms and Degrees)  !
 --------------------------                            --------------------------
 ! Name  Definition              Value          Derivative Info.                !
 --------------------------------------------------------------------------------
 ! R1    R(1,5)                  1.2909         -DE/DX =    0.0                 !
 ! R2    R(2,3)                  1.2232         -DE/DX =    0.0                 !
 ! R3    R(3,4)                  1.367          -DE/DX =   -0.0001              !
 ! R4    R(3,8)                  1.5175         -DE/DX =    0.0                 !
 ! R5    R(4,5)                  1.4007         -DE/DX =   -0.0001              !
 ! R6    R(5,6)                  1.1084         -DE/DX =    0.0                 !
 ! R7    R(5,7)                  1.1419         -DE/DX =    0.0                 !
 ! R8    R(8,9)                  1.0862         -DE/DX =    0.0                 !
 ! R9    R(8,10)                 1.0892         -DE/DX =    0.0                 !
 ! R10   R(8,11)                 1.0856         -DE/DX =    0.0                 !
 ! A1    A(2,3,4)              125.6973         -DE/DX =   -0.0002              !
 ! A2    A(2,3,8)              120.5476         -DE/DX =    0.0001              !
 ! A3    A(4,3,8)              113.1782         -DE/DX =    0.0001              !
 ! A4    A(3,4,5)              108.3328         -DE/DX =   -0.0005              !
 ! A5    A(1,5,4)              119.8841         -DE/DX =   -0.0002              !
 ! A6    A(1,5,6)              119.2784         -DE/DX =    0.0001              !
 ! A7    A(1,5,7)               98.9741         -DE/DX =    0.0001              !
 ! A8    A(4,5,6)              111.8855         -DE/DX =    0.0                 !
 ! A9    A(4,5,7)               96.2887         -DE/DX =    0.0001              !
 ! A10   A(6,5,7)              104.9065         -DE/DX =    0.0                 !
 ! A11   A(3,8,9)              109.4777         -DE/DX =    0.0                 !
 ! A12   A(3,8,10)             108.8625         -DE/DX =    0.0                 !
 ! A13   A(3,8,11)             109.581          -DE/DX =    0.0                 !
 ! A14   A(9,8,10)             108.629          -DE/DX =    0.0                 !
 ! A15   A(9,8,11)             111.2498         -DE/DX =    0.0                 !
 ! A16   A(10,8,11)            108.9986         -DE/DX =    0.0                 !
 ! D1    D(2,3,4,5)            -12.5472         -DE/DX =    0.0                 !
 ! D2    D(8,3,4,5)            158.7255         -DE/DX =    0.0                 !
 ! D3    D(2,3,8,9)           -153.5552         -DE/DX =    0.0                 !
 ! D4    D(2,3,8,10)            87.8317         -DE/DX =    0.0                 !
 ! D5    D(2,3,8,11)           -31.2898         -DE/DX =    0.0                 !
 ! D6    D(4,3,8,9)             34.671          -DE/DX =    0.0                 !
 ! D7    D(4,3,8,10)           -83.9421         -DE/DX =    0.0                 !
 ! D8    D(4,3,8,11)           156.9364         -DE/DX =    0.0                 !
 ! D9    D(3,4,5,1)             31.1782         -DE/DX =   -0.0001              !
 ! D10   D(3,4,5,6)           -115.8252         -DE/DX =    0.0                 !
 ! D11   D(3,4,5,7)            135.3202         -DE/DX =    0.0                 !
 --------------------------------------------------------------------------------
 GradGradGradGradGradGradGradGradGradGradGradGradGradGradGradGradGradGrad


 ----------------------------------------------------------------------

 Electric dipole moment (input orientation):
 (Debye = 10**-18 statcoulomb cm , SI units = C m)
                  (au)            (Debye)         (10**-30 SI)
   Tot        0.108768D+01      0.276461D+01      0.922175D+01
   x          0.379792D+00      0.965335D+00      0.322001D+01
   y         -0.101506D+01     -0.258003D+01     -0.860605D+01
   z          0.919719D-01      0.233769D+00      0.779770D+00

 Dipole polarizability, Alpha (input orientation).
 (esu units = cm**3 , SI units = C**2 m**2 J**-1)
 Alpha(0;0):
               (au)            (10**-24 esu)      (10**-40 SI)
   iso        0.639629D+02      0.947832D+01      0.105461D+02
   aniso      0.442350D+02      0.655495D+01      0.729336D+01
   xx         0.904808D+02      0.134079D+02      0.149183D+02
   yx         0.504149D+01      0.747072D+00      0.831230D+00
   yy         0.606715D+02      0.899058D+01      0.100034D+02
   zx        -0.189230D+00     -0.280410D-01     -0.311998D-01
   zy         0.194789D+00      0.288647D-01      0.321164D-01
   zz         0.407363D+02      0.603650D+01      0.671651D+01

 ----------------------------------------------------------------------

 Dipole orientation:
     8         -2.67477585         -0.92887082         -2.24208726
     8          1.24294143          0.71230550         -2.00495864
     6          1.29937911          0.27694905          0.26401419
     7         -0.62206637         -0.75253392          1.65116997
     6         -2.82433614         -0.71876665          0.18350709
     1         -4.29649632          0.51804327          1.01478372
     1         -3.45610559         -2.72702258          0.65671362
     6          3.46818635          1.23479406          1.87745185
     1          3.68911178          0.02196435          3.51856295
     1          3.02733914          3.13953100          2.52119015
     1          5.18590982          1.28989245          0.75698684

 Electric dipole moment (dipole orientation):
 (Debye = 10**-18 statcoulomb cm , SI units = C m)
                  (au)            (Debye)         (10**-30 SI)
   Tot        0.108768D+01      0.276461D+01      0.922175D+01
   x          0.000000D+00      0.000000D+00      0.000000D+00
   y          0.000000D+00      0.000000D+00      0.000000D+00
   z          0.108768D+01      0.276461D+01      0.922175D+01

 Dipole polarizability, Alpha (dipole orientation).
 (esu units = cm**3 , SI units = C**2 m**2 J**-1)
 Alpha(0;0):
               (au)            (10**-24 esu)      (10**-40 SI)
   iso        0.639629D+02      0.947832D+01      0.105461D+02
   aniso      0.442350D+02      0.655495D+01      0.729336D+01
   xx         0.844901D+02      0.125201D+02      0.139305D+02
   yx         0.156865D+02      0.232451D+01      0.258636D+01
   yy         0.465627D+02      0.689988D+01      0.767715D+01
   zx         0.625740D+01      0.927251D+00      0.103171D+01
   zy         0.254499D+00      0.377128D-01      0.419612D-01
   zz         0.608358D+02      0.901494D+01      0.100305D+02

 ----------------------------------------------------------------------
 1\1\GINC-R14C29\Freq\RwB97XD\Aug-CC-pVTZ\C3H5N1O2\LFRANZON\02-May-2022
 \0\\# WB97XD aug-cc-pVTZ Freq=(HinderedRotor) MaxDisk=32GB\\TSH2-Rotor
 \\0,1\O,-1.81828,0.58515,-0.06481\O,0.32658,1.26201,0.03239\C,0.70312,
 0.10508,-0.09151\N,-0.10673,-0.99277,-0.18281\C,-1.40693,-0.6146,0.175
 12\H,-1.74814,-1.13027,1.09513\H,-1.93553,-1.15807,-0.67874\C,2.1722,-
 0.24704,0.05297\H,2.38637,-1.14879,-0.51337\H,2.38693,-0.4365,1.10388\
 H,2.78072,0.58515,-0.28735\\Version=ES64L-G16RevB.01\State=1-A\HF=-322
 .3714453\RMSD=7.957e-09\RMSF=3.465e-05\ZeroPoint=0.0771316\Thermal=0.0
 834212\Dipole=0.3797919,-1.0150616,0.0919719\DipoleDeriv=-0.0665125,0.
 5044377,-0.0107895,0.8394444,0.0619882,0.1392238,0.1042658,-0.0331833,
 -0.317492,-0.4724116,-0.2931369,0.011332,-0.2518877,-0.6508704,0.01382
 75,-0.0734424,0.0399313,-0.2189816,0.5212246,-0.3218052,0.0818791,0.30
 9959,0.2579462,-0.0059512,0.029277,0.049755,0.2294674,-0.30969,0.47575
 56,0.0418049,-0.1761752,-0.178152,0.0315659,-0.1552398,-0.074805,-0.37
 91051,-0.3291605,-0.4925326,-0.1286895,-0.6503159,-0.1574924,-0.289915
 3,-0.2612826,-0.2323037,0.378341,0.1679736,0.0352318,0.0256074,0.04138
 57,0.1559817,0.0708654,0.1605435,0.1816015,-0.0318594,0.4321855,0.0055
 184,-0.0079293,-0.132438,0.2565243,0.016833,0.1233841,0.1038245,0.1967
 503,0.1058737,0.1484388,-0.0331104,0.0133981,0.1426025,0.0225367,0.036
 6997,-0.0087178,0.0503372,-0.0379919,-0.0421113,-0.0125757,0.0385316,0
 .0207911,-0.0590092,0.0217632,-0.0705255,0.0499834,0.031063,-0.0204178
 ,0.0133525,0.0107,0.1052589,0.0199086,-0.0311369,0.0146762,-0.036719,-
 0.042554,0.0006215,0.0191185,-0.042602,-0.0145781,0.0401148,0.0451683,
 0.0297468,0.0792777\Polar=90.4808062,5.0414915,60.6714581,-0.18923,0.1
 947889,40.7363137\Quadrupole=3.3877361,-3.9945443,0.6068081,3.5369422,
 0.2244493,-0.2515458\PG=C01 [X(C3H5N1O2)]\NImag=1\\0.10303309,-0.18953
 601,0.43151444,0.02802154,-0.08509144,0.06689135,0.01507772,0.02329840
 ,-0.00552734,0.14265231,-0.01966197,-0.01858339,0.00045039,-0.14828659
 ,0.67438192,-0.00621997,0.00093056,-0.00654440,-0.00719948,0.06510323,
 0.03937163,0.03071641,0.01585403,-0.00146192,-0.16728662,0.18657591,0.
 01212552,0.53087609,0.06903888,0.05530372,0.00252689,0.10227177,-0.499
 07136,-0.04633731,-0.13390831,0.66838087,-0.00195467,-0.00273539,-0.00
 083643,0.00895501,-0.04978142,-0.07747003,-0.00298671,0.05162689,0.226
 15537,-0.08861559,-0.01005782,-0.00838509,0.04620779,-0.07216628,0.001
 37336,-0.08856549,-0.00530978,-0.00530560,0.38628153,0.02438653,-0.070
 08853,-0.00689029,0.01015299,-0.12742850,-0.01928080,-0.05706196,-0.12
 418939,-0.01207077,0.01284492,0.36849990,0.02886000,0.00175691,0.02333
 944,0.00304608,-0.01542843,0.02355937,-0.04443770,0.01656604,-0.069857
 98,-0.02355905,0.02067323,0.09634985,-0.05111976,0.15288778,0.00437914
 ,-0.01270094,0.02666158,-0.00367251,-0.11307787,-0.04790217,0.00790170
 ,-0.14364529,0.02579462,0.01087371,0.39658201,0.13090483,-0.31123329,0
 .05557478,-0.04857451,0.00797362,0.00335759,-0.05297717,-0.06242394,0.
 01420329,0.11640369,-0.03721512,-0.01453088,-0.06148368,0.50335343,-0.
 02917385,0.09985659,-0.08044968,-0.01071838,0.00233124,0.00178351,0.03
 569059,-0.03113557,0.00672091,0.05760737,0.02427552,-0.07100192,-0.022
 30184,-0.08139262,0.44562972,0.00153044,-0.00015609,-0.01015997,0.0067
 9268,-0.00427755,0.00080891,-0.00042695,0.01352674,0.00560149,-0.02846
 893,-0.01670655,0.03074963,-0.05544044,-0.01941397,0.05728809,0.074643
 41,-0.00782455,-0.04246756,0.03651415,0.00673409,-0.00192609,-0.001826
 71,0.01159406,0.01042743,0.00212717,-0.01712965,0.00316559,0.00206332,
 -0.01765797,-0.06667636,0.06414618,0.02439304,0.09684268,-0.01111943,0
 .01009733,0.00137196,0.00245161,0.00080500,0.00066566,0.00259190,-0.00
 099403,-0.00035064,0.00191309,0.00103226,-0.00253523,0.06887463,0.0786
 5177,-0.20087004,-0.07091265,-0.09805709,0.22085791,-0.00947890,0.0094
 7742,-0.00445825,-0.00678985,0.00958449,0.00113396,0.00204422,-0.02378
 109,0.00399420,-0.03214571,0.00562891,-0.00275832,-0.02572886,-0.06385
 675,-0.09037682,0.00237902,0.00015131,0.00608822,0.06946275,-0.0030399
 8,-0.03673095,-0.00614625,0.00113637,-0.00612120,-0.00074274,0.0023916
 2,0.00547566,-0.00177533,0.00595234,-0.00560712,-0.00111427,-0.0695530
 7,-0.04070120,-0.08353407,0.00394645,0.00111066,0.00844120,0.05905429,
 0.08276818,-0.00487456,-0.02217209,-0.00415917,0.00547544,-0.00292655,
 0.00031565,0.00355349,0.01013656,-0.00118163,-0.00602777,-0.01002359,-
 0.00829369,-0.07464064,-0.05295642,-0.10900488,-0.00992328,-0.00522626
 ,-0.01896222,0.08738381,0.08416801,0.14202811,-0.00301982,-0.00398882,
 -0.00151229,-0.01943574,0.02091245,0.00206192,-0.15637465,0.02073411,-
 0.01238639,-0.05013385,-0.00784513,0.00060847,0.00887473,0.00174108,-0
 .00047898,-0.00071886,-0.00137795,-0.00056160,-0.00059945,0.00023097,-
 0.00133388,0.46317769,-0.00267491,-0.00723757,0.00332800,0.04764987,-0
 .03107600,0.00066114,0.01505723,-0.04765464,-0.00169619,-0.02333169,-0
 .00705543,-0.01326655,-0.01241095,0.00574468,0.00567986,-0.00100734,0.
 00008673,0.00017044,0.00398754,-0.00013183,-0.00074281,0.03872760,0.59
 558336,-0.00433547,-0.00398744,0.00071945,0.00409469,0.00065374,0.0176
 7949,0.00710546,-0.00121627,-0.08178166,-0.01856515,0.00033517,0.00754
 944,0.01023887,-0.00219145,0.00639880,-0.00348935,-0.00005845,-0.00016
 508,-0.00110404,0.00075357,-0.00086509,-0.02103195,0.01406453,0.548202
 60,0.00219141,0.00311415,-0.00132274,-0.00842285,0.00384179,-0.0017593
 8,-0.00913404,0.02085206,0.01961036,0.00500671,0.00290272,-0.00006189,
 -0.00062667,-0.00251767,-0.00091399,0.00070096,0.00062127,0.00026859,-
 0.00027940,-0.00017654,0.00046684,-0.05673374,0.04091919,0.02910402,0.
 06138273,-0.00156769,-0.00086727,-0.00013312,0.00334370,-0.00027532,-0
 .00003171,0.00254652,-0.00609702,-0.00305378,-0.00480559,-0.00046802,0
 .00152222,0.00200556,0.00128612,0.00008135,-0.00025347,-0.00033611,-0.
 00010376,-0.00005262,0.00000362,-0.00022572,0.04410360,-0.24108114,-0.
 12311795,-0.04937619,0.25703340,0.00001916,0.00077580,-0.00017918,-0.0
 0111025,0.00066991,0.00076406,-0.00421102,0.00235548,0.00025756,0.0001
 0142,0.00113370,0.00071536,0.00030646,-0.00025161,-0.00053299,0.000138
 55,-0.00001829,-0.00001412,-0.00016071,-0.00007588,0.00009142,0.032676
 61,-0.12147305,-0.12180930,-0.03096041,0.13286982,0.12844768,0.0001112
 3,0.00019796,-0.00007599,-0.00075185,0.00011090,0.00325892,-0.00822653
 ,0.00320630,-0.03411831,-0.00220384,0.00169268,-0.00028239,0.00072591,
 -0.00142913,0.00221951,-0.00090623,0.00043489,0.00025402,0.00000708,0.
 00011137,-0.00001017,-0.05357093,0.01032065,-0.05311102,0.00128563,-0.
 00202418,0.00718456,0.05915721,-0.00053814,-0.00047288,-0.00016308,0.0
 0179372,-0.00063119,-0.00189158,0.00284554,-0.00222085,0.00735810,-0.0
 0217462,-0.00078061,0.00073529,0.00089512,0.00049196,-0.00012207,-0.00
 005771,-0.00024339,-0.00002052,-0.00001447,-0.00003683,-0.00006427,0.0
 0816578,-0.05091967,0.04730742,-0.00663165,0.00625019,-0.02619764,-0.0
 1065189,0.05189206,0.00028780,0.00023100,-0.00016182,0.00017929,-0.000
 87737,0.00004428,-0.00225339,-0.00007738,-0.00141395,0.00115691,0.0005
 8745,0.00027469,-0.00081255,-0.00022600,0.00060075,-0.00003424,0.00016
 196,-0.00003938,0.00010994,0.00003280,0.00001448,-0.05032909,0.0467026
 6,-0.30116204,-0.00305259,0.00432148,-0.01436295,0.05657432,-0.0510873
 6,0.32430434,-0.00042622,-0.00109099,0.00050291,0.00465735,-0.00329474
 ,-0.00191125,-0.02054458,-0.01872851,0.01068892,-0.00371733,-0.0017897
 5,-0.00303853,-0.00384283,0.00120328,0.00115831,-0.00008510,0.00006145
 ,0.00015162,0.00112910,-0.00005382,-0.00006929,-0.13146538,-0.11723718
 ,0.05109393,0.00462926,0.00608035,-0.00398437,0.00437232,0.00636833,-0
 .00182641,0.14529343,0.00051302,0.00086327,0.00002998,0.00048019,0.002
 75752,0.00005833,0.00708252,0.00206950,-0.00420257,-0.00022553,0.00116
 724,0.00102311,0.00076317,-0.00059989,-0.00018641,0.00000646,0.0000164
 1,-0.00002260,-0.00017904,-0.00002900,0.00003313,-0.12140367,-0.216258
 51,0.06745714,-0.01354914,-0.01544845,0.01021176,-0.00196956,-0.003328
 79,0.00023077,0.12848159,0.22879069,0.00048946,0.00033818,0.00000848,0
 .00035332,-0.00099973,-0.00016921,-0.00571622,-0.00345129,-0.00024152,
 -0.00030950,0.00022813,-0.00009932,-0.00114697,-0.00023845,0.00072582,
 -0.00006720,0.00017401,0.00004119,0.00014801,-0.00000704,0.00001703,0.
 05228719,0.06657196,-0.07476660,-0.01137880,-0.01212883,0.00662246,0.0
 1810654,0.02414571,-0.00809840,-0.05276584,-0.07463264,0.07596007\\-0.
 00010605,-0.00004902,0.00000265,0.00014802,0.00000613,-0.00000476,-0.0
 0005070,0.00001932,0.00000250,0.00002185,0.00000591,0.00000105,-0.0000
 1002,0.00001095,-0.00000783,-0.00000687,-0.00000094,0.00000421,0.00000
 773,-0.00000108,0.00000115,0.00000315,0.00000740,0.00000249,-0.0000053
 8,0.00000121,-0.00000041,0.00000113,0.00000222,0.00000181,-0.00000286,
 -0.00000211,-0.00000287\\\@


 THE ATTENTION SPAN OF A COMPUTER IS AS LONG
 AS ITS EXTENSION CORD.
 Job cpu time:       0 days  8 hours 44 minutes 33.1 seconds.
 Elapsed time:       0 days  0 hours 33 minutes 43.6 seconds.
 File lengths (MBytes):  RWF=    123 Int=      0 D2E=      0 Chk=     11 Scr=      1
 Normal termination of Gaussian 16 at Mon May  2 12:09:31 2022.
