# Supplementary material for: An Experimental and Master Equation Investigation of Kinetics of the CH2OO + RCN Reactions (R = H, CH3, C2H5) and Their Atmospheric Relevance
Source: J Phys Chem A. 2023 Jan 5;127(2):477–88. doi: 10.1021/acs.jpca.2c07073 (PMC9869398; doi:10.1021/acs.jpca.2c07073)
Supplement: Supplementary file 2 — jp2c07073_si_002.zip [file jp2c07073_si_002.zip › wb97XD/HinderedRotor/TSH3-Rotor.log]

 Entering Gaussian System, Link 0=/appl/soft/chem/gaussian/G16RevC.01_new/g16/g16
 Initial command:
 /appl/soft/chem/gaussian/G16RevC.01_new/g16/l1.exe "/scratch/kurten/scratch_lauri/Cyan/HRotor/11940644.GAUSS_SCRDIR/Gau-1611.inp" -scrdir="/scratch/kurten/scratch_lauri/Cyan/HRotor/11940644.GAUSS_SCRDIR/"
 Entering Link 1 = /appl/soft/chem/gaussian/G16RevC.01_new/g16/l1.exe PID=      1615.
  
 Copyright (c) 1988-2019, Gaussian, Inc.  All Rights Reserved.
  
 This is part of the Gaussian(R) 16 program.  It is based on
 the Gaussian(R) 09 system (copyright 2009, Gaussian, Inc.),
 the Gaussian(R) 03 system (copyright 2003, Gaussian, Inc.),
 the Gaussian(R) 98 system (copyright 1998, Gaussian, Inc.),
 the Gaussian(R) 94 system (copyright 1995, Gaussian, Inc.),
 the Gaussian 92(TM) system (copyright 1992, Gaussian, Inc.),
 the Gaussian 90(TM) system (copyright 1990, Gaussian, Inc.),
 the Gaussian 88(TM) system (copyright 1988, Gaussian, Inc.),
 the Gaussian 86(TM) system (copyright 1986, Carnegie Mellon
 University), and the Gaussian 82(TM) system (copyright 1983,
 Carnegie Mellon University). Gaussian is a federally registered
 trademark of Gaussian, Inc.
  
 This software contains proprietary and confidential information,
 including trade secrets, belonging to Gaussian, Inc.
  
 This software is provided under written license and may be
 used, copied, transmitted, or stored only in accord with that
 written license.
  
 The following legend is applicable only to US Government
 contracts under FAR:
  
                    RESTRICTED RIGHTS LEGEND
  
 Use, reproduction and disclosure by the US Government is
 subject to restrictions as set forth in subparagraphs (a)
 and (c) of the Commercial Computer Software - Restricted
 Rights clause in FAR 52.227-19.
  
 Gaussian, Inc.
 340 Quinnipiac St., Bldg. 40, Wallingford CT 06492
  
  
 ---------------------------------------------------------------
 Warning -- This program may not be used in any manner that
 competes with the business of Gaussian, Inc. or will provide
 assistance to any competitor of Gaussian, Inc.  The licensee
 of this program is prohibited from giving any competitor of
 Gaussian, Inc. access to this program.  By using this program,
 the user acknowledges that Gaussian, Inc. is engaged in the
 business of creating and licensing software in the field of
 computational chemistry and represents and warrants to the
 licensee that it is not a competitor of Gaussian, Inc. and that
 it will not use this program in any manner prohibited above.
 ---------------------------------------------------------------
  

 Cite this work as:
 Gaussian 16, Revision C.01,
 M. J. Frisch, G. W. Trucks, H. B. Schlegel, G. E. Scuseria, 
 M. A. Robb, J. R. Cheeseman, G. Scalmani, V. Barone, 
 G. A. Petersson, H. Nakatsuji, X. Li, M. Caricato, A. V. Marenich, 
 J. Bloino, B. G. Janesko, R. Gomperts, B. Mennucci, H. P. Hratchian, 
 J. V. Ortiz, A. F. Izmaylov, J. L. Sonnenberg, D. Williams-Young, 
 F. Ding, F. Lipparini, F. Egidi, J. Goings, B. Peng, A. Petrone, 
 T. Henderson, D. Ranasinghe, V. G. Zakrzewski, J. Gao, N. Rega, 
 G. Zheng, W. Liang, M. Hada, M. Ehara, K. Toyota, R. Fukuda, 
 J. Hasegawa, M. Ishida, T. Nakajima, Y. Honda, O. Kitao, H. Nakai, 
 T. Vreven, K. Throssell, J. A. Montgomery, Jr., J. E. Peralta, 
 F. Ogliaro, M. J. Bearpark, J. J. Heyd, E. N. Brothers, K. N. Kudin, 
 V. N. Staroverov, T. A. Keith, R. Kobayashi, J. Normand, 
 K. Raghavachari, A. P. Rendell, J. C. Burant, S. S. Iyengar, 
 J. Tomasi, M. Cossi, J. M. Millam, M. Klene, C. Adamo, R. Cammi, 
 J. W. Ochterski, R. L. Martin, K. Morokuma, O. Farkas, 
 J. B. Foresman, and D. J. Fox, Gaussian, Inc., Wallingford CT, 2019.
 
 ******************************************
 Gaussian 16:  ES64L-G16RevC.01  3-Jul-2019
                 1-Jun-2022 
 ******************************************
 %mem=12GB
 %NprocShared=16
 Will use up to   16 processors via shared memory.
 %chk=TSH3-Rotor
 ------------------------------------------------------
 # WB97XD aug-cc-pVTZ Freq=(HinderedRotor) MaxDisk=32GB
 ------------------------------------------------------
 1/10=4,18=20,30=1,38=1/1,3;
 2/12=2,17=6,18=5,40=1/2;
 3/5=16,6=1,7=10,11=2,25=1,30=1,71=2,74=-58,140=1/1,2,3;
 4//1;
 5/5=2,38=5,98=1/2;
 8/6=4,10=90,11=11/1;
 11/6=1,8=1,9=11,15=111,16=1/1,2,10;
 10/6=1/2;
 6/7=2,8=2,9=2,10=2,28=1/1;
 7/8=2001,10=1,25=1/1,2,3,16;
 1/10=4,18=20,30=1/3;
 99//99;
 ----------
 TSH3-Rotor
 ----------
 Symbolic Z-matrix:
 Charge =  0 Multiplicity = 1
 O                    -2.29612   0.73065  -0.01789 
 O                    -0.00246   1.15217  -0.21605 
 C                     0.22718  -0.07764  -0.23931 
 N                    -0.69978  -1.02764  -0.06188 
 C                    -1.93453  -0.48958   0.31172 
 H                    -2.18317  -0.8053    1.35393 
 H                    -2.7221   -1.07551  -0.25868 
 C                     1.6722   -0.55434  -0.38363 
 H                     1.90579  -0.45643  -1.44833 
 H                     1.69291  -1.61301  -0.13784 
 C                     2.67056   0.24632   0.4476 
 H                     2.65293   1.30115   0.17921 
 H                     3.67904  -0.13486   0.28544 
 H                     2.44923   0.16628   1.51276 
 

 GradGradGradGradGradGradGradGradGradGradGradGradGradGradGradGradGradGrad
 Berny optimization.
 Initialization pass.
                           ----------------------------
                           !    Initial Parameters    !
                           ! (Angstroms and Degrees)  !
 --------------------------                            --------------------------
 ! Name  Definition              Value          Derivative Info.                !
 --------------------------------------------------------------------------------
 ! R1    R(1,5)                  1.3147         calculate D2E/DX2 analytically  !
 ! R2    R(2,3)                  1.2513         calculate D2E/DX2 analytically  !
 ! R3    R(3,4)                  1.3391         calculate D2E/DX2 analytically  !
 ! R4    R(3,8)                  1.5284         calculate D2E/DX2 analytically  !
 ! R5    R(4,5)                  1.3977         calculate D2E/DX2 analytically  !
 ! R6    R(5,6)                  1.117          calculate D2E/DX2 analytically  !
 ! R7    R(5,7)                  1.1353         calculate D2E/DX2 analytically  !
 ! R8    R(8,9)                  1.0944         calculate D2E/DX2 analytically  !
 ! R9    R(8,10)                 1.087          calculate D2E/DX2 analytically  !
 ! R10   R(8,11)                 1.526          calculate D2E/DX2 analytically  !
 ! R11   R(11,12)                1.0886         calculate D2E/DX2 analytically  !
 ! R12   R(11,13)                1.0902         calculate D2E/DX2 analytically  !
 ! R13   R(11,14)                1.0909         calculate D2E/DX2 analytically  !
 ! A1    A(2,3,4)              124.5933         calculate D2E/DX2 analytically  !
 ! A2    A(2,3,8)              118.8027         calculate D2E/DX2 analytically  !
 ! A3    A(4,3,8)              116.4672         calculate D2E/DX2 analytically  !
 ! A4    A(3,4,5)              111.9514         calculate D2E/DX2 analytically  !
 ! A5    A(1,5,4)              122.2254         calculate D2E/DX2 analytically  !
 ! A6    A(1,5,6)              115.7885         calculate D2E/DX2 analytically  !
 ! A7    A(1,5,7)               99.3381         calculate D2E/DX2 analytically  !
 ! A8    A(4,5,6)              109.7077         calculate D2E/DX2 analytically  !
 ! A9    A(4,5,7)              106.2511         calculate D2E/DX2 analytically  !
 ! A10   A(6,5,7)               99.6998         calculate D2E/DX2 analytically  !
 ! A11   A(3,8,9)              105.4113         calculate D2E/DX2 analytically  !
 ! A12   A(3,8,10)             107.4823         calculate D2E/DX2 analytically  !
 ! A13   A(3,8,11)             113.7938         calculate D2E/DX2 analytically  !
 ! A14   A(9,8,10)             107.6401         calculate D2E/DX2 analytically  !
 ! A15   A(9,8,11)             110.0806         calculate D2E/DX2 analytically  !
 ! A16   A(10,8,11)            112.0465         calculate D2E/DX2 analytically  !
 ! A17   A(8,11,12)            111.3161         calculate D2E/DX2 analytically  !
 ! A18   A(8,11,13)            109.9198         calculate D2E/DX2 analytically  !
 ! A19   A(8,11,14)            111.1395         calculate D2E/DX2 analytically  !
 ! A20   A(12,11,13)           108.4875         calculate D2E/DX2 analytically  !
 ! A21   A(12,11,14)           107.9722         calculate D2E/DX2 analytically  !
 ! A22   A(13,11,14)           107.8943         calculate D2E/DX2 analytically  !
 ! D1    D(2,3,4,5)             -7.0994         calculate D2E/DX2 analytically  !
 ! D2    D(8,3,4,5)            168.5829         calculate D2E/DX2 analytically  !
 ! D3    D(2,3,8,9)            -79.1715         calculate D2E/DX2 analytically  !
 ! D4    D(2,3,8,10)           166.222          calculate D2E/DX2 analytically  !
 ! D5    D(2,3,8,11)            41.5439         calculate D2E/DX2 analytically  !
 ! D6    D(4,3,8,9)            104.8841         calculate D2E/DX2 analytically  !
 ! D7    D(4,3,8,10)            -9.7223         calculate D2E/DX2 analytically  !
 ! D8    D(4,3,8,11)          -134.4004         calculate D2E/DX2 analytically  !
 ! D9    D(3,4,5,1)             26.7537         calculate D2E/DX2 analytically  !
 ! D10   D(3,4,5,6)           -113.7858         calculate D2E/DX2 analytically  !
 ! D11   D(3,4,5,7)            139.3065         calculate D2E/DX2 analytically  !
 ! D12   D(3,8,11,12)          -58.8523         calculate D2E/DX2 analytically  !
 ! D13   D(3,8,11,13)         -179.0809         calculate D2E/DX2 analytically  !
 ! D14   D(3,8,11,14)           61.5448         calculate D2E/DX2 analytically  !
 ! D15   D(9,8,11,12)           59.2089         calculate D2E/DX2 analytically  !
 ! D16   D(9,8,11,13)          -61.0196         calculate D2E/DX2 analytically  !
 ! D17   D(9,8,11,14)          179.606          calculate D2E/DX2 analytically  !
 ! D18   D(10,8,11,12)         178.9544         calculate D2E/DX2 analytically  !
 ! D19   D(10,8,11,13)          58.7258         calculate D2E/DX2 analytically  !
 ! D20   D(10,8,11,14)         -60.6486         calculate D2E/DX2 analytically  !
 --------------------------------------------------------------------------------
 Trust Radius=3.00D-01 FncErr=1.00D-07 GrdErr=1.00D-07 EigMax=2.50D+02 EigMin=1.00D-04
 Number of steps in this run=      2 maximum allowed number of steps=      2.
 GradGradGradGradGradGradGradGradGradGradGradGradGradGradGradGradGradGrad

                          Input orientation:                          
 ---------------------------------------------------------------------
 Center     Atomic      Atomic             Coordinates (Angstroms)
 Number     Number       Type             X           Y           Z
 ---------------------------------------------------------------------
      1          8           0       -2.296120    0.730650   -0.017890
      2          8           0       -0.002460    1.152170   -0.216050
      3          6           0        0.227180   -0.077640   -0.239310
      4          7           0       -0.699780   -1.027640   -0.061880
      5          6           0       -1.934530   -0.489580    0.311720
      6          1           0       -2.183170   -0.805300    1.353930
      7          1           0       -2.722100   -1.075510   -0.258680
      8          6           0        1.672200   -0.554340   -0.383630
      9          1           0        1.905790   -0.456430   -1.448330
     10          1           0        1.692910   -1.613010   -0.137840
     11          6           0        2.670560    0.246320    0.447600
     12          1           0        2.652930    1.301150    0.179210
     13          1           0        3.679040   -0.134860    0.285440
     14          1           0        2.449230    0.166280    1.512760
 ---------------------------------------------------------------------
                    Distance matrix (angstroms):
                    1          2          3          4          5
     1  O    0.000000
     2  O    2.340475   0.000000
     3  C    2.658835   1.251283   0.000000
     4  N    2.375252   2.293817   1.339118   0.000000
     5  C    1.314668   2.589745   2.268550   1.397746   0.000000
     6  H    2.062472   3.324458   2.979545   2.062619   1.117006
     7  H    1.871270   3.515795   3.113579   2.032437   1.135313
     8  C    4.187186   2.396820   1.528448   2.440046   3.673718
     9  H    4.594711   2.783438   2.103079   3.006247   4.224563
    10  H    4.628120   3.244475   2.125093   2.464426   3.823940
    11  C    5.011903   2.899316   2.558691   3.638920   4.665497
    12  H    4.985721   2.688777   2.821433   4.089261   4.926364
    13  H    6.045135   3.932096   3.491987   4.482382   5.624828
    14  H    5.017943   3.157776   2.840203   3.717687   4.592385
                    6          7          8          9         10
     6  H    0.000000
     7  H    1.721618   0.000000
     8  C    4.236269   4.426862   0.000000
     9  H    4.969302   4.818287   1.094412   0.000000
    10  H    4.231048   4.449250   1.087025   1.760789   0.000000
    11  C    5.048369   5.597039   1.526015   2.161777   2.180745
    12  H    5.404162   5.893319   2.172893   2.509221   3.084556
    13  H    5.996388   6.492725   2.156624   2.500756   2.511734
    14  H    4.735855   5.605595   2.172410   3.074272   2.542120
                   11         12         13         14
    11  C    0.000000
    12  H    1.088582   0.000000
    13  H    1.090241   1.768138   0.000000
    14  H    1.090853   1.762889   1.763358   0.000000
 Stoichiometry    C4H7NO2
 Framework group  C1[X(C4H7NO2)]
 Deg. of freedom    36
 Full point group                 C1      NOp   1
 Largest Abelian subgroup         C1      NOp   1
 Largest concise Abelian subgroup C1      NOp   1
                         Standard orientation:                         
 ---------------------------------------------------------------------
 Center     Atomic      Atomic             Coordinates (Angstroms)
 Number     Number       Type             X           Y           Z
 ---------------------------------------------------------------------
      1          8           0       -2.296120    0.730650   -0.017892
      2          8           0       -0.002460    1.152171   -0.216052
      3          6           0        0.227180   -0.077639   -0.239312
      4          7           0       -0.699779   -1.027639   -0.061882
      5          6           0       -1.934530   -0.489580    0.311718
      6          1           0       -2.183170   -0.805300    1.353928
      7          1           0       -2.722099   -1.075510   -0.258682
      8          6           0        1.672200   -0.554339   -0.383632
      9          1           0        1.905790   -0.456429   -1.448332
     10          1           0        1.692911   -1.613009   -0.137842
     11          6           0        2.670560    0.246322    0.447598
     12          1           0        2.652930    1.301152    0.179208
     13          1           0        3.679040   -0.134858    0.285438
     14          1           0        2.449230    0.166282    1.512758
 ---------------------------------------------------------------------
 Rotational constants (GHZ):           7.0716943           1.6081927           1.4070536
 Standard basis: Aug-CC-pVTZ (5D, 7F)
 There are   560 symmetry adapted cartesian basis functions of A   symmetry.
 There are   483 symmetry adapted basis functions of A   symmetry.
   483 basis functions,   693 primitive gaussians,   560 cartesian basis functions
    27 alpha electrons       27 beta electrons
       nuclear repulsion energy       299.6587677978 Hartrees.
 NAtoms=   14 NActive=   14 NUniq=   14 SFac= 1.00D+00 NAtFMM=   60 NAOKFM=F Big=F
 Integral buffers will be    131072 words long.
 Raffenetti 2 integral format.
 Two-electron integral symmetry is turned on.
 Nuclear repulsion after empirical dispersion term =      299.6536776153 Hartrees.
 One-electron integrals computed using PRISM.
 NBasis=   483 RedAO= T EigKep=  8.06D-06  NBF=   483
 NBsUse=   483 1.00D-06 EigRej= -1.00D+00 NBFU=   483
 ExpMin= 2.53D-02 ExpMax= 1.53D+04 ExpMxC= 5.22D+02 IAcc=3 IRadAn=         5 AccDes= 0.00D+00
 Harris functional with IExCor= 4639 and IRadAn=       5 diagonalized for initial guess.
 HarFok:  IExCor= 4639 AccDes= 0.00D+00 IRadAn=         5 IDoV= 1 UseB2=F ITyADJ=14
 ICtDFT=  3500011 ScaDFX=  1.000000  1.000000  1.000000  1.000000
 FoFCou: FMM=F IPFlag=           0 FMFlag=      100000 FMFlg1=           0
         NFxFlg=           0 DoJE=T BraDBF=F KetDBF=T FulRan=T
         wScrn=  0.000000 ICntrl=       500 IOpCl=  0 I1Cent=   200000004 NGrid=           0
         NMat0=    1 NMatS0=      1 NMatT0=    0 NMatD0=    1 NMtDS0=    0 NMtDT0=    0
 Petite list used in FoFCou.
 Requested convergence on RMS density matrix=1.00D-08 within 128 cycles.
 Requested convergence on MAX density matrix=1.00D-06.
 Requested convergence on             energy=1.00D-06.
 No special actions if energy rises.
 SCF Done:  E(RwB97XD) =  -361.684296321     A.U. after   19 cycles
            NFock= 19  Conv=0.91D-08     -V/T= 2.0061
 DoSCS=F DFT=T ScalE2(SS,OS)=  1.000000  1.000000
 Range of M.O.s used for correlation:     1   483
 NBasis=   483 NAE=    27 NBE=    27 NFC=     0 NFV=     0
 NROrb=    483 NOA=    27 NOB=    27 NVA=   456 NVB=   456

 **** Warning!!: The largest alpha MO coefficient is  0.59471355D+02

 Symmetrizing basis deriv contribution to polar:
 IMax=3 JMax=2 DiffMx= 0.00D+00
 G2DrvN: will do    15 centers at a time, making    1 passes.
 Calling FoFCou, ICntrl=  3107 FMM=F I1Cent=   0 AccDes= 0.00D+00.
 End of G2Drv F.D. properties file   721 does not exist.
 End of G2Drv F.D. properties file   722 does not exist.
 End of G2Drv F.D. properties file   788 does not exist.
          IDoAtm=11111111111111
          Differentiating once with respect to electric field.
                with respect to dipole field.
          Differentiating once with respect to nuclear coordinates.
 CalDSu exits because no D1Ps are significant.
          There are    45 degrees of freedom in the 1st order CPHF.  IDoFFX=6 NUNeed=     3.
     42 vectors produced by pass  0 Test12= 2.74D-14 2.22D-09 XBig12= 8.26D+01 5.44D+00.
 AX will form    42 AO Fock derivatives at one time.
     42 vectors produced by pass  1 Test12= 2.74D-14 2.22D-09 XBig12= 3.18D+01 1.48D+00.
     42 vectors produced by pass  2 Test12= 2.74D-14 2.22D-09 XBig12= 1.17D+00 1.36D-01.
     42 vectors produced by pass  3 Test12= 2.74D-14 2.22D-09 XBig12= 2.72D-02 1.63D-02.
     42 vectors produced by pass  4 Test12= 2.74D-14 2.22D-09 XBig12= 3.39D-04 2.78D-03.
     42 vectors produced by pass  5 Test12= 2.74D-14 2.22D-09 XBig12= 3.49D-06 3.00D-04.
     41 vectors produced by pass  6 Test12= 2.74D-14 2.22D-09 XBig12= 3.08D-08 2.10D-05.
     19 vectors produced by pass  7 Test12= 2.74D-14 2.22D-09 XBig12= 2.17D-10 1.30D-06.
      3 vectors produced by pass  8 Test12= 2.74D-14 2.22D-09 XBig12= 1.38D-12 1.18D-07.
      2 vectors produced by pass  9 Test12= 2.74D-14 2.22D-09 XBig12= 8.84D-15 1.05D-08.
 InvSVY:  IOpt=1 It=  1 EMax= 8.88D-15
 Solved reduced A of dimension   317 with    45 vectors.
 Isotropic polarizability for W=    0.000000       79.89 Bohr**3.
 End of Minotr F.D. properties file   721 does not exist.
 End of Minotr F.D. properties file   722 does not exist.
 End of Minotr F.D. properties file   788 does not exist.

 **********************************************************************

            Population analysis using the SCF Density.

 **********************************************************************

 Orbital symmetries:
       Occupied  (A) (A) (A) (A) (A) (A) (A) (A) (A) (A) (A) (A)
                 (A) (A) (A) (A) (A) (A) (A) (A) (A) (A) (A) (A)
                 (A) (A) (A)
       Virtual   (A) (A) (A) (A) (A) (A) (A) (A) (A) (A) (A) (A)
                 (A) (A) (A) (A) (A) (A) (A) (A) (A) (A) (A) (A)
                 (A) (A) (A) (A) (A) (A) (A) (A) (A) (A) (A) (A)
                 (A) (A) (A) (A) (A) (A) (A) (A) (A) (A) (A) (A)
                 (A) (A) (A) (A) (A) (A) (A) (A) (A) (A) (A) (A)
                 (A) (A) (A) (A) (A) (A) (A) (A) (A) (A) (A) (A)
                 (A) (A) (A) (A) (A) (A) (A) (A) (A) (A) (A) (A)
                 (A) (A) (A) (A) (A) (A) (A) (A) (A) (A) (A) (A)
                 (A) (A) (A) (A) (A) (A) (A) (A) (A) (A) (A) (A)
                 (A) (A) (A) (A) (A) (A) (A) (A) (A) (A) (A) (A)
                 (A) (A) (A) (A) (A) (A) (A) (A) (A) (A) (A) (A)
                 (A) (A) (A) (A) (A) (A) (A) (A) (A) (A) (A) (A)
                 (A) (A) (A) (A) (A) (A) (A) (A) (A) (A) (A) (A)
                 (A) (A) (A) (A) (A) (A) (A) (A) (A) (A) (A) (A)
                 (A) (A) (A) (A) (A) (A) (A) (A) (A) (A) (A) (A)
                 (A) (A) (A) (A) (A) (A) (A) (A) (A) (A) (A) (A)
                 (A) (A) (A) (A) (A) (A) (A) (A) (A) (A) (A) (A)
                 (A) (A) (A) (A) (A) (A) (A) (A) (A) (A) (A) (A)
                 (A) (A) (A) (A) (A) (A) (A) (A) (A) (A) (A) (A)
                 (A) (A) (A) (A) (A) (A) (A) (A) (A) (A) (A) (A)
                 (A) (A) (A) (A) (A) (A) (A) (A) (A) (A) (A) (A)
                 (A) (A) (A) (A) (A) (A) (A) (A) (A) (A) (A) (A)
                 (A) (A) (A) (A) (A) (A) (A) (A) (A) (A) (A) (A)
                 (A) (A) (A) (A) (A) (A) (A) (A) (A) (A) (A) (A)
                 (A) (A) (A) (A) (A) (A) (A) (A) (A) (A) (A) (A)
                 (A) (A) (A) (A) (A) (A) (A) (A) (A) (A) (A) (A)
                 (A) (A) (A) (A) (A) (A) (A) (A) (A) (A) (A) (A)
                 (A) (A) (A) (A) (A) (A) (A) (A) (A) (A) (A) (A)
                 (A) (A) (A) (A) (A) (A) (A) (A) (A) (A) (A) (A)
                 (A) (A) (A) (A) (A) (A) (A) (A) (A) (A) (A) (A)
                 (A) (A) (A) (A) (A) (A) (A) (A) (A) (A) (A) (A)
                 (A) (A) (A) (A) (A) (A) (A) (A) (A) (A) (A) (A)
                 (A) (A) (A) (A) (A) (A) (A) (A) (A) (A) (A) (A)
                 (A) (A) (A) (A) (A) (A) (A) (A) (A) (A) (A) (A)
                 (A) (A) (A) (A) (A) (A) (A) (A) (A) (A) (A) (A)
                 (A) (A) (A) (A) (A) (A) (A) (A) (A) (A) (A) (A)
                 (A) (A) (A) (A) (A) (A) (A) (A) (A) (A) (A) (A)
                 (A) (A) (A) (A) (A) (A) (A) (A) (A) (A) (A) (A)
 The electronic state is 1-A.
 Alpha  occ. eigenvalues --  -19.29761 -19.28209 -14.46624 -10.40785 -10.40027
 Alpha  occ. eigenvalues --  -10.31094 -10.28673  -1.18252  -1.13651  -1.01586
 Alpha  occ. eigenvalues --   -0.89051  -0.79985  -0.74025  -0.63745  -0.60555
 Alpha  occ. eigenvalues --   -0.58319  -0.57515  -0.55405  -0.53780  -0.49833
 Alpha  occ. eigenvalues --   -0.47398  -0.46170  -0.44033  -0.43568  -0.38050
 Alpha  occ. eigenvalues --   -0.37271  -0.34219
 Alpha virt. eigenvalues --   -0.12771   0.02786   0.03430   0.03961   0.04803
 Alpha virt. eigenvalues --    0.05281   0.05920   0.06656   0.07961   0.08596
 Alpha virt. eigenvalues --    0.09587   0.10509   0.10722   0.11148   0.11825
 Alpha virt. eigenvalues --    0.11975   0.12567   0.13227   0.14009   0.15038
 Alpha virt. eigenvalues --    0.15549   0.16018   0.16893   0.17213   0.17513
 Alpha virt. eigenvalues --    0.18962   0.20138   0.20433   0.21607   0.21953
 Alpha virt. eigenvalues --    0.22180   0.23937   0.24175   0.24472   0.25149
 Alpha virt. eigenvalues --    0.25393   0.26165   0.26563   0.27855   0.28027
 Alpha virt. eigenvalues --    0.28482   0.29876   0.30397   0.30605   0.32588
 Alpha virt. eigenvalues --    0.33061   0.33497   0.33680   0.34486   0.34725
 Alpha virt. eigenvalues --    0.35506   0.36315   0.36662   0.37426   0.37484
 Alpha virt. eigenvalues --    0.37838   0.38649   0.39129   0.39674   0.40333
 Alpha virt. eigenvalues --    0.40651   0.41103   0.42026   0.42847   0.43065
 Alpha virt. eigenvalues --    0.43683   0.44096   0.44723   0.46057   0.46541
 Alpha virt. eigenvalues --    0.46894   0.47477   0.48790   0.49545   0.49765
 Alpha virt. eigenvalues --    0.50895   0.51273   0.51617   0.51768   0.53020
 Alpha virt. eigenvalues --    0.54204   0.54493   0.54781   0.55715   0.56604
 Alpha virt. eigenvalues --    0.57742   0.58688   0.59617   0.60284   0.61672
 Alpha virt. eigenvalues --    0.63102   0.63550   0.65880   0.66383   0.67305
 Alpha virt. eigenvalues --    0.67705   0.68729   0.69687   0.71140   0.71728
 Alpha virt. eigenvalues --    0.73185   0.73931   0.74225   0.75287   0.75646
 Alpha virt. eigenvalues --    0.77159   0.77507   0.78425   0.79104   0.80894
 Alpha virt. eigenvalues --    0.81277   0.81633   0.82678   0.82955   0.84145
 Alpha virt. eigenvalues --    0.84797   0.86320   0.87255   0.87657   0.88032
 Alpha virt. eigenvalues --    0.88191   0.89711   0.90838   0.91118   0.91824
 Alpha virt. eigenvalues --    0.92841   0.93339   0.94660   0.95550   0.96523
 Alpha virt. eigenvalues --    0.96868   0.97612   0.98644   1.00037   1.00890
 Alpha virt. eigenvalues --    1.01402   1.01937   1.03604   1.04785   1.04987
 Alpha virt. eigenvalues --    1.05447   1.06228   1.06870   1.07749   1.09077
 Alpha virt. eigenvalues --    1.09983   1.11365   1.12223   1.13627   1.14165
 Alpha virt. eigenvalues --    1.15585   1.15740   1.16504   1.17027   1.18772
 Alpha virt. eigenvalues --    1.19616   1.20281   1.21344   1.22897   1.23051
 Alpha virt. eigenvalues --    1.24696   1.24965   1.25727   1.27404   1.27922
 Alpha virt. eigenvalues --    1.29251   1.30169   1.31519   1.32372   1.34122
 Alpha virt. eigenvalues --    1.34700   1.36000   1.37222   1.37593   1.38233
 Alpha virt. eigenvalues --    1.40402   1.40889   1.41954   1.43904   1.44752
 Alpha virt. eigenvalues --    1.45624   1.47578   1.48381   1.48923   1.49351
 Alpha virt. eigenvalues --    1.50121   1.52753   1.52956   1.54390   1.55498
 Alpha virt. eigenvalues --    1.55947   1.56876   1.57418   1.58974   1.59324
 Alpha virt. eigenvalues --    1.59908   1.60964   1.62074   1.63640   1.64308
 Alpha virt. eigenvalues --    1.65837   1.66382   1.67904   1.69355   1.70022
 Alpha virt. eigenvalues --    1.70328   1.72746   1.74308   1.75536   1.76062
 Alpha virt. eigenvalues --    1.77794   1.78623   1.80050   1.80552   1.82015
 Alpha virt. eigenvalues --    1.83791   1.84805   1.86218   1.86624   1.88010
 Alpha virt. eigenvalues --    1.88689   1.90949   1.92344   1.93960   1.95025
 Alpha virt. eigenvalues --    1.96463   1.98390   2.01958   2.04031   2.06473
 Alpha virt. eigenvalues --    2.07428   2.08929   2.11406   2.11915   2.13333
 Alpha virt. eigenvalues --    2.13550   2.14620   2.16787   2.18348   2.19176
 Alpha virt. eigenvalues --    2.22940   2.23730   2.25534   2.25802   2.26593
 Alpha virt. eigenvalues --    2.28345   2.29849   2.30643   2.31700   2.33921
 Alpha virt. eigenvalues --    2.36585   2.37093   2.39575   2.41042   2.41999
 Alpha virt. eigenvalues --    2.46099   2.46617   2.48872   2.49698   2.53657
 Alpha virt. eigenvalues --    2.54527   2.55858   2.59908   2.62248   2.63588
 Alpha virt. eigenvalues --    2.68491   2.71627   2.73715   2.75368   2.77025
 Alpha virt. eigenvalues --    2.77219   2.79574   2.82860   2.84322   2.86215
 Alpha virt. eigenvalues --    2.89065   2.94056   2.97331   3.00595   3.02705
 Alpha virt. eigenvalues --    3.04978   3.10374   3.11421   3.13744   3.16308
 Alpha virt. eigenvalues --    3.19117   3.20401   3.23108   3.25591   3.27360
 Alpha virt. eigenvalues --    3.29181   3.32741   3.34075   3.35523   3.37608
 Alpha virt. eigenvalues --    3.40280   3.40987   3.43579   3.44803   3.45836
 Alpha virt. eigenvalues --    3.48347   3.49009   3.50593   3.52188   3.53360
 Alpha virt. eigenvalues --    3.55769   3.56388   3.58231   3.59715   3.61111
 Alpha virt. eigenvalues --    3.63166   3.64719   3.66810   3.67453   3.69903
 Alpha virt. eigenvalues --    3.70790   3.72319   3.73591   3.75013   3.76722
 Alpha virt. eigenvalues --    3.78718   3.79478   3.80411   3.82417   3.84397
 Alpha virt. eigenvalues --    3.86017   3.90182   3.91356   3.92487   3.93730
 Alpha virt. eigenvalues --    3.95318   3.97086   3.98056   3.99620   4.00076
 Alpha virt. eigenvalues --    4.01842   4.03358   4.05919   4.07195   4.09145
 Alpha virt. eigenvalues --    4.11426   4.14352   4.19166   4.21105   4.23299
 Alpha virt. eigenvalues --    4.23500   4.24688   4.26035   4.29537   4.32084
 Alpha virt. eigenvalues --    4.35506   4.36528   4.39504   4.44066   4.46753
 Alpha virt. eigenvalues --    4.47243   4.50242   4.52575   4.54435   4.56432
 Alpha virt. eigenvalues --    4.58155   4.59974   4.61815   4.62737   4.64003
 Alpha virt. eigenvalues --    4.66615   4.67857   4.70640   4.72769   4.74753
 Alpha virt. eigenvalues --    4.78095   4.79819   4.83644   4.85866   4.87365
 Alpha virt. eigenvalues --    4.88621   4.89338   4.92560   4.97574   4.98855
 Alpha virt. eigenvalues --    5.01506   5.03696   5.06548   5.08810   5.11188
 Alpha virt. eigenvalues --    5.13194   5.13746   5.16343   5.21543   5.23649
 Alpha virt. eigenvalues --    5.26576   5.28966   5.32259   5.34542   5.35098
 Alpha virt. eigenvalues --    5.36738   5.40225   5.44935   5.47202   5.47476
 Alpha virt. eigenvalues --    5.50249   5.53896   5.57001   5.60013   5.65287
 Alpha virt. eigenvalues --    5.70165   5.73258   5.79380   5.84712   5.89047
 Alpha virt. eigenvalues --    5.91055   5.92191   5.94056   5.94700   6.02797
 Alpha virt. eigenvalues --    6.03474   6.10896   6.11962   6.16149   6.25132
 Alpha virt. eigenvalues --    6.35694   6.36341   6.42015   6.44576   6.47837
 Alpha virt. eigenvalues --    6.50359   6.54445   6.57532   6.58775   6.61152
 Alpha virt. eigenvalues --    6.63889   6.67818   6.75065   6.77717   6.85416
 Alpha virt. eigenvalues --    6.89730   6.90025   6.94677   6.97349   7.00297
 Alpha virt. eigenvalues --    7.09713   7.22047   7.23113   7.27457   7.35428
 Alpha virt. eigenvalues --    7.38043   7.45588   7.46466   7.55841  13.89486
 Alpha virt. eigenvalues --   14.54973  15.52991  16.71033  17.40955  17.59145
 Alpha virt. eigenvalues --   18.70452
          Condensed to atoms (all electrons):
               1          2          3          4          5          6
     1  O    8.529183  -0.009488   0.046892  -0.059468   0.003673  -0.004447
     2  O   -0.009488   8.775586   0.081870  -0.080082  -0.011786   0.001751
     3  C    0.046892   0.081870   5.742818  -0.024400  -0.072757  -0.021091
     4  N   -0.059468  -0.080082  -0.024400   7.529722  -0.030324   0.007815
     5  C    0.003673  -0.011786  -0.072757  -0.030324   5.432298   0.337879
     6  H   -0.004447   0.001751  -0.021091   0.007815   0.337879   0.388579
     7  H    0.047296  -0.015712   0.023045   0.022473   0.228432  -0.036227
     8  C   -0.003048  -0.083678  -0.260143   0.013337  -0.042647   0.004820
     9  H    0.000314  -0.005642   0.009367  -0.012306   0.001943  -0.000278
    10  H    0.000561  -0.005391  -0.108390   0.081389  -0.005898  -0.000381
    11  C   -0.003061  -0.007064   0.035589   0.002346  -0.009489   0.000464
    12  H    0.000045  -0.001542  -0.016652   0.002201   0.000810  -0.000254
    13  H   -0.000126  -0.004229   0.004059  -0.002817  -0.000539   0.000195
    14  H    0.000368   0.024694  -0.006582   0.000691   0.000340  -0.000404
               7          8          9         10         11         12
     1  O    0.047296  -0.003048   0.000314   0.000561  -0.003061   0.000045
     2  O   -0.015712  -0.083678  -0.005642  -0.005391  -0.007064  -0.001542
     3  C    0.023045  -0.260143   0.009367  -0.108390   0.035589  -0.016652
     4  N    0.022473   0.013337  -0.012306   0.081389   0.002346   0.002201
     5  C    0.228432  -0.042647   0.001943  -0.005898  -0.009489   0.000810
     6  H   -0.036227   0.004820  -0.000278  -0.000381   0.000464  -0.000254
     7  H    0.366189   0.000106   0.000137  -0.000750   0.000162   0.000242
     8  C    0.000106   5.607653   0.398323   0.440897   0.047192   0.033963
     9  H    0.000137   0.398323   0.407604  -0.016638  -0.026689   0.003706
    10  H   -0.000750   0.440897  -0.016638   0.454728  -0.026515   0.004227
    11  C    0.000162   0.047192  -0.026689  -0.026515   5.701683   0.351028
    12  H    0.000242   0.033963   0.003706   0.004227   0.351028   0.341674
    13  H   -0.000112  -0.037856  -0.006641  -0.010319   0.455770  -0.009910
    14  H   -0.000011   0.011386   0.010161  -0.010257   0.342982   0.008138
              13         14
     1  O   -0.000126   0.000368
     2  O   -0.004229   0.024694
     3  C    0.004059  -0.006582
     4  N   -0.002817   0.000691
     5  C   -0.000539   0.000340
     6  H    0.000195  -0.000404
     7  H   -0.000112  -0.000011
     8  C   -0.037856   0.011386
     9  H   -0.006641   0.010161
    10  H   -0.010319  -0.010257
    11  C    0.455770   0.342982
    12  H   -0.009910   0.008138
    13  H    0.366366  -0.001391
    14  H   -0.001391   0.356619
 Mulliken charges:
               1
     1  O   -0.548695
     2  O   -0.659287
     3  C    0.566374
     4  N   -0.450577
     5  C    0.168066
     6  H    0.321579
     7  H    0.364729
     8  C   -0.130306
     9  H    0.236639
    10  H    0.202737
    11  C   -0.864400
    12  H    0.282324
    13  H    0.247550
    14  H    0.263266
 Sum of Mulliken charges =   0.00000
 Mulliken charges with hydrogens summed into heavy atoms:
               1
     1  O   -0.548695
     2  O   -0.659287
     3  C    0.566374
     4  N   -0.450577
     5  C    0.854375
     8  C    0.309069
    11  C   -0.071260
 APT charges:
               1
     1  O   -0.043643
     2  O   -0.441791
     3  C    0.240916
     4  N   -0.230986
     5  C   -0.208375
     6  H    0.153377
     7  H    0.350972
     8  C    0.175926
     9  H   -0.034751
    10  H   -0.014386
    11  C    0.057624
    12  H    0.018829
    13  H   -0.016037
    14  H   -0.007677
 Sum of APT charges =   0.00000
 APT charges with hydrogens summed into heavy atoms:
               1
     1  O   -0.043643
     2  O   -0.441791
     3  C    0.240916
     4  N   -0.230986
     5  C    0.295975
     8  C    0.126790
    11  C    0.052739
 Electronic spatial extent (au):  <R**2>=            859.3831
 Charge=              0.0000 electrons
 Dipole moment (field-independent basis, Debye):
    X=              0.6473    Y=             -2.6546    Z=              0.4084  Tot=              2.7627
 Quadrupole moment (field-independent basis, Debye-Ang):
   XX=            -35.1339   YY=            -46.7513   ZZ=            -39.7072
   XY=              5.3503   XZ=             -1.6496   YZ=              0.1604
 Traceless Quadrupole moment (field-independent basis, Debye-Ang):
   XX=              5.3969   YY=             -6.2205   ZZ=              0.8236
   XY=              5.3503   XZ=             -1.6496   YZ=              0.1604
 Octapole moment (field-independent basis, Debye-Ang**2):
  XXX=            -12.7723  YYY=              6.5981  ZZZ=              0.0773  XYY=             -1.1553
  XXY=            -16.9281  XXZ=             -0.8530  XZZ=             -3.9396  YZZ=              0.8474
  YYZ=              0.1914  XYZ=              0.2690
 Hexadecapole moment (field-independent basis, Debye-Ang**3):
 XXXX=           -799.6214 YYYY=           -197.2943 ZZZZ=            -78.8258 XXXY=             40.3245
 XXXZ=             -1.2877 YYYX=             -2.6896 YYYZ=             -1.3640 ZZZX=             -6.0214
 ZZZY=             -2.1458 XXYY=           -166.5745 XXZZ=           -148.8261 YYZZ=            -46.8867
 XXYZ=             -0.3334 YYXZ=              0.0112 ZZXY=              1.0991
 N-N= 2.996536776153D+02 E-N=-1.445259693278D+03  KE= 3.594788835821D+02
  Exact polarizability:     115.824       4.550      70.277      -7.002      -2.089      53.571
 Approx polarizability:     125.251      -1.220      94.860      -6.740      -2.550      60.399
 Calling FoFJK, ICntrl=    100127 FMM=F ISym2X=0 I1Cent= 0 IOpClX= 0 NMat=1 NMatS=1 NMatT=0.
 Full mass-weighted force constant matrix:
 Low frequencies --- -402.9145   -0.0005   -0.0003    0.0005   15.1880   43.3037
 Low frequencies ---   59.6729   88.3879  133.2540
 ******    1 imaginary frequencies (negative Signs) ****** 
 Diagonal vibrational polarizability:
       33.0439210      22.9282457      23.1238517

 rotorrotorrotorrotorrotorrotorrotorrotorrotorrotorrotor

           Hindered Internal Rotation Analysis

 rotorrotorrotorrotorrotorrotorrotorrotorrotorrotorrotor

 Internal coordinate list sorted
 Checking for planar centers

 ---------------------------------------------------
  Center           Bonded Atoms           Angle Sum
 ---------------------------------------------------
        3         4         2         8    359.863
 Added             2 out of plane coordinates
 Checking for ring deformation
 Checking reduced barrier height
 Cut-off : V/RT =     33.756
 Bond       3 -       4 frozen.
           Estimated reduced barrier height : V/RT =    44.8305 For a periodicity of :   2
 Number of internal rotation degrees of freedom =             3
 Checking correspondance between vibrational and internal rotation modes
 Frequencies in cm**-1
                             1         2         3
       Frequencies ---    60.1575  228.3829  256.7693
         -402.6674        -0.0785   -0.1153    0.2848
           44.6127        -0.9904    0.0135    0.1207
          129.3460        -0.6050   -0.4233    0.2112
          224.6198        -0.0721   -0.9910    0.6756
          239.2899         0.0802    0.4704   -0.7585
          261.4684        -0.1920    0.5233    0.2427
          366.2533         0.2697   -0.8193    0.4743
 ----------------------------------------------------------------------------
 Identification of rotating group for bond      3 -      8
 Iteration  1 RMS(Cart)=  0.10772660 RMS(Int)=  0.02096387
 Iteration  2 RMS(Cart)=  0.03452061 RMS(Int)=  0.00050190
 Iteration  3 RMS(Cart)=  0.00060330 RMS(Int)=  0.00000011
 Iteration  4 RMS(Cart)=  0.00000022 RMS(Int)=  0.00000000
 Iteration  1 RMS(Cart)=  0.00000000 RMS(Int)=  0.00000000
 Composition of rotating group : 
       9      10      11      12      13      14
 Geometrical symmetry number =   1
 Identification of rotating group for bond      4 -      5
 Iteration  1 RMS(Cart)=  0.08348551 RMS(Int)=  0.01607332
 Iteration  2 RMS(Cart)=  0.02851612 RMS(Int)=  0.00067673
 Iteration  3 RMS(Cart)=  0.00074108 RMS(Int)=  0.00000030
 Iteration  4 RMS(Cart)=  0.00000044 RMS(Int)=  0.00000000
 Iteration  1 RMS(Cart)=  0.00000000 RMS(Int)=  0.00000000
 Composition of rotating group : 
       1       6       7
 Geometrical symmetry number =   1
 Identification of rotating group for bond      8 -     11
 Iteration  1 RMS(Cart)=  0.08280561 RMS(Int)=  0.02612379
 Iteration  2 RMS(Cart)=  0.02741292 RMS(Int)=  0.00074091
 Iteration  3 RMS(Cart)=  0.00076410 RMS(Int)=  0.00000038
 Iteration  4 RMS(Cart)=  0.00000043 RMS(Int)=  0.00000000
 Iteration  1 RMS(Cart)=  0.00000000 RMS(Int)=  0.00000000
 Composition of rotating group : 
      12      13      14
 Geometrical symmetry number =   3
 Checking constant moment of inertia assumption for bond       3 -       8
  Free rotor partition function: Estimated error   =  -11.465 %
  External rot. free rotor partition function: Estimated error   =   -5.115 %
 Checking steric hindrance using Lennard-Jones Potential
 Checking potential periodicity 
  Well about Phi = 120.00 degrees is not accessible : (V-V0)/RT =  138.003
  No minimum about Phi = 240.00 degrees 
  Well about Phi = 240.00 degrees is not accessible : (V-V0)/RT =  141.620
 Number of accessible wells :   1
 Checking constant moment of inertia assumption for bond       4 -       5
  Free rotor partition function: Estimated error   =   47.167 %
  External rot. free rotor partition function: Estimated error   =   60.050 %
 Checking steric hindrance using Lennard-Jones Potential
 Checking potential periodicity 
  Well about Phi = 120.00 degrees is not accessible : (V-V0)/RT =  786.757
  No minimum about Phi = 240.00 degrees 
  Well about Phi = 240.00 degrees is not accessible : (V-V0)/RT =  787.266
 Number of accessible wells :   1
 Checking constant moment of inertia assumption for bond       8 -      11
  Free rotor partition function: Estimated error   =  -13.308 %
  External rot. free rotor partition function: Estimated error   =   24.564 %

    Rotor          Bond     Periodicity   Symmetry Number  Multiplicity
       1)        3       8       3               1                1
       2)        4       5       3               1                1
       3)        8      11       3               3                1
 Normal Mode Analysis for Internal Rotation 
 frequencies (cm**-1), reduced moment of inertia (amu*Bohr**2)
                           1         2         3
       Frequencies ---    60.1575  228.3829  256.7693
   Reduced Moments ---     6.7774    1.2237    4.3659
     Bond
         3 -       8       0.9949   -0.0876   -0.0164
         4 -       5      -0.0579    0.0856    0.9030
         8 -      11       0.0820    0.9925   -0.4292

 --------------------------------------------------
 - Thermochemistry For Hindered Internal Rotation -
 --------------------------------------------------
 Temperature    298.150 Kelvin. Pressure    1.00000 Atm.

                           Q                Freq               V/RT
                      (Free Rot.)         (cm**-1)
 Vibration     1         11.544            44.613             1.966
 Vibration     3          3.699           224.620             5.116
 Vibration     4          7.373           239.290            23.074

 Corrections for hindered rotation 
 To obtain partition function for hindered rotation :
                     Multiply with harmonic oscillator partition function
 To obtain thermodynamic function for hindered rotation :
                     Add to harmonic oscillator partition function

                          Q(harm. osc.) =       3.340
 Q(hin.)/Q(harm. osc.)   Truhlar        Pitzer & Gwinn       McClurg 
 Vibration     1          0.986             1.169             1.170
 Vibration     3          0.999             1.068             1.083
 Vibration     4          1.000             1.011             1.015
 Multiplicity             1.000             1.000             1.000
 Total                    0.986             1.262             1.287

                          E(harm. osc.) =       1.901 Kcal/mol
 E(hin.)-E(harm. osc.)   Truhlar        Pitzer & Gwinn       McClurg 
                        Kcal/mol          Kcal/mol          Kcal/mol
 Vibration     1         -0.020             0.030             0.029
 Vibration     3         -0.002             0.051             0.042
 Vibration     4          0.000             0.007             0.005
 Total                   -0.022             0.087             0.076

                          S(harm. osc.) =       8.773 cal/mol-Kelvin
 S(hin.)-S(harm. osc.)   Truhlar        Pitzer & Gwinn       McClurg 
                       cal/mol-Kelvin    cal/mol-Kelvin    cal/mol-Kelvin
 Vibration     1         -0.096             0.409             0.409
 Vibration     3         -0.007             0.301             0.301
 Vibration     4          0.000             0.046             0.046
 Multiplicity             0.000             0.000             0.000
 Total                   -0.103             0.756             0.756

                          Cv(harm. osc.) =       5.563 cal/mol-Kelvin
 Cv(hin.)-Cv(harm. osc)  Truhlar        Pitzer & Gwinn       McClurg 
                       cal/mol-Kelvin    cal/mol-Kelvin    cal/mol-Kelvin
 Vibration     1         -0.205            -0.306            -0.306
 Vibration     3         -0.024             0.357             0.357
 Vibration     4          0.000             0.050             0.050
 Total                   -0.228             0.101             0.101
 Harmonic frequencies (cm**-1), IR intensities (KM/Mole), Raman scattering
 activities (A**4/AMU), depolarization ratios for plane and unpolarized
 incident light, reduced masses (AMU), force constants (mDyne/A),
 and normal coordinates:
                      1                      2                      3
                      A                      A                      A
 Frequencies --   -402.6674                44.6127               129.3460
 Red. masses --      8.3752                 2.6706                 4.0250
 Frc consts  --      0.8001                 0.0031                 0.0397
 IR Inten    --    139.4478                 0.7607                 2.6702
  Atom  AN      X      Y      Z        X      Y      Z        X      Y      Z
     1   8     1.46   0.36  -0.25     0.02   0.05  -0.03     0.03   0.08   0.56
     2   8    -0.78   0.02   0.01     0.05  -0.04   0.28     0.11  -0.01  -0.39
     3   6    -0.67  -0.24   0.10     0.00  -0.04   0.15     0.01  -0.02  -0.26
     4   7     0.18  -0.37  -0.52    -0.08  -0.03  -0.13    -0.03  -0.01  -0.40
     5   6    -0.13  -0.32   0.57    -0.08  -0.02  -0.16     0.04  -0.05   0.01
     6   1     0.80   1.18   0.94    -0.17  -0.13  -0.22     0.20  -0.52  -0.10
     7   1     0.24   0.39  -0.42    -0.07   0.08  -0.28     0.02   0.16  -0.17
     8   6    -0.20   0.21   0.15    -0.03  -0.13   0.21     0.03  -0.17   0.22
     9   1    -0.52   0.37   0.10    -0.19  -0.62   0.13     0.30  -0.61   0.24
    10   1    -0.24   0.21   0.04    -0.01  -0.03   0.64    -0.04  -0.07   0.65
    11   6    -0.12   0.09   0.06     0.11   0.20  -0.29    -0.21   0.17   0.18
    12   1     0.06   0.10   0.07     0.13   0.08  -0.76    -0.01   0.03  -0.38
    13   1    -0.20  -0.09  -0.06     0.07   0.07  -0.24    -0.19  -0.02   0.78
    14   1     0.00   0.10   0.07     0.24   0.70  -0.23    -0.64   0.76   0.14
                      4                      5                      6
                      A                      A                      A
 Frequencies --    224.6198               239.2899               261.4684
 Red. masses --      1.1610                 2.3389                 1.5155
 Frc consts  --      0.0345                 0.0789                 0.0610
 IR Inten    --      0.8328                 8.4860                28.1774
  Atom  AN      X      Y      Z        X      Y      Z        X      Y      Z
     1   8    -0.02  -0.04  -0.03    -0.02  -0.07   0.06    -0.08  -0.04  -0.02
     2   8    -0.02   0.04   0.04    -0.12   0.16  -0.17    -0.05   0.04  -0.01
     3   6     0.00   0.04  -0.01    -0.06   0.17   0.05    -0.01   0.04  -0.01
     4   7     0.02   0.01   0.01     0.06   0.05   0.03    -0.01   0.02  -0.15
     5   6     0.02  -0.01   0.02    -0.07  -0.11   0.00     0.04   0.01   0.00
     6   1     0.07   0.05   0.05    -0.41  -0.43  -0.22     0.55   0.30   0.25
     7   1     0.01  -0.07   0.09     0.37   0.05  -0.81    -0.29  -0.27   0.80
     8   6    -0.01   0.03  -0.04    -0.05   0.03   0.16     0.00  -0.01   0.10
     9   1     0.00   0.04  -0.03    -0.12  -0.13   0.13     0.01  -0.12   0.09
    10   1    -0.06   0.02  -0.06    -0.23   0.05   0.24    -0.08   0.01   0.18
    11   6     0.01  -0.05   0.00     0.24  -0.16  -0.03     0.10  -0.05   0.02
    12   1     0.49  -0.13  -0.36     0.36  -0.14   0.05     0.06  -0.03   0.10
    13   1    -0.08  -0.48   0.45     0.13  -0.33  -0.34     0.08  -0.03  -0.18
    14   1    -0.35   0.40  -0.04     0.54  -0.21   0.03     0.28  -0.14   0.05
                      7                      8                      9
                      A                      A                      A
 Frequencies --    366.2533               525.3043               565.3684
 Red. masses --      3.7654                 5.6762                 3.5241
 Frc consts  --      0.2976                 0.9229                 0.6637
 IR Inten    --      2.0900                 4.7337                36.6276
  Atom  AN      X      Y      Z        X      Y      Z        X      Y      Z
     1   8    -0.10   0.24   0.16     0.04  -0.23  -0.14    -0.21  -0.03  -0.15
     2   8    -0.22  -0.32  -0.15     0.90   0.13  -0.18    -0.08  -0.09   0.19
     3   6     0.00  -0.29   0.09    -0.27  -0.06   0.24    -0.06  -0.03  -0.42
     4   7    -0.18  -0.14   0.03    -0.42  -0.07  -0.30    -0.11   0.01  -0.17
     5   6    -0.19   0.09  -0.20    -0.53  -0.24   0.45    -0.01   0.17   0.52
     6   1    -0.15   0.01  -0.18    -0.20   0.17   0.58    -0.28   0.22   0.32
     7   1    -0.53   0.23   0.16     0.04  -0.50  -0.03     0.77   0.38  -0.97
     8   6     0.26   0.26  -0.02    -0.11   0.28   0.06     0.26  -0.08  -0.05
     9   1     0.17   0.77   0.01    -0.54   1.22   0.05     0.60  -0.46  -0.01
    10   1     0.64   0.15  -0.48     0.41   0.11  -0.77     0.15   0.00   0.33
    11   6     0.43   0.10   0.10     0.12   0.13   0.05     0.18   0.06   0.09
    12   1     0.89   0.08  -0.03     0.44   0.13   0.03     0.13   0.08   0.15
    13   1     0.29  -0.32   0.21    -0.04  -0.22  -0.16     0.22   0.13   0.10
    14   1     0.33   0.29   0.09     0.33   0.19   0.10     0.15  -0.03   0.08
                     10                     11                     12
                      A                      A                      A
 Frequencies --    644.1258               706.6889               722.8609
 Red. masses --      1.6703                 2.0458                 2.8907
 Frc consts  --      0.4083                 0.6020                 0.8899
 IR Inten    --    136.3768                72.8178                 8.9896
  Atom  AN      X      Y      Z        X      Y      Z        X      Y      Z
     1   8    -0.03  -0.06  -0.04    -0.13   0.07   0.01    -0.07  -0.03  -0.05
     2   8     0.02  -0.03  -0.02    -0.01  -0.10  -0.03    -0.14   0.10  -0.10
     3   6    -0.01  -0.01   0.03     0.04  -0.04   0.14     0.08   0.06   0.42
     4   7    -0.04  -0.05  -0.04     0.12  -0.09  -0.12    -0.01   0.14  -0.17
     5   6     0.24   0.04   0.06     0.13   0.17   0.04    -0.05  -0.06   0.13
     6   1    -0.07  -0.22  -0.10     0.20   0.22   0.03     0.05  -0.03   0.12
     7   1    -0.54   1.06  -0.07     0.91  -0.47  -0.37    -0.32   0.57  -0.18
     8   6    -0.11   0.07   0.05    -0.11   0.03   0.10     0.28  -0.28  -0.08
     9   1    -0.11   0.15   0.06    -0.34   0.48   0.09    -0.12   0.32  -0.11
    10   1    -0.05   0.05  -0.03     0.02  -0.06  -0.33     0.28  -0.39  -0.57
    11   6    -0.01   0.00   0.00    -0.08  -0.03  -0.03     0.02  -0.06  -0.03
    12   1     0.09   0.00  -0.01    -0.06  -0.07  -0.18    -0.60  -0.14  -0.32
    13   1    -0.08  -0.12  -0.12    -0.13  -0.10  -0.17     0.32   0.56   0.44
    14   1     0.11   0.03   0.03     0.10   0.12   0.02    -0.34   0.20  -0.08
                     13                     14                     15
                      A                      A                      A
 Frequencies --    814.4808               905.3008               943.6657
 Red. masses --      1.3708                 4.6059                 2.9889
 Frc consts  --      0.5358                 2.2241                 1.5682
 IR Inten    --      4.7125                32.4441                42.7105
  Atom  AN      X      Y      Z        X      Y      Z        X      Y      Z
     1   8     0.04  -0.02   0.00     0.33  -0.32  -0.02    -0.08   0.08  -0.03
     2   8    -0.02   0.01   0.03    -0.16  -0.34  -0.04     0.00  -0.14   0.01
     3   6    -0.01   0.01  -0.14     0.23  -0.04   0.15     0.20  -0.15  -0.04
     4   7    -0.02   0.04   0.05    -0.50   0.67  -0.10     0.22   0.33  -0.02
     5   6     0.00  -0.01  -0.02     0.19   0.22   0.05    -0.22  -0.25   0.08
     6   1    -0.04  -0.07  -0.03    -0.32  -1.03  -0.31     0.44   0.26   0.30
     7   1    -0.04  -0.05   0.08     0.81  -0.94   0.29    -0.41   0.50  -0.36
     8   6    -0.02  -0.08   0.08    -0.08   0.07   0.00     0.07   0.12   0.12
     9   1     0.24   0.51   0.18    -0.21  -0.05  -0.04     0.38   0.17   0.20
    10   1    -0.07  -0.21  -0.50     0.21   0.10   0.14     0.30   0.15   0.19
    11   6     0.01  -0.02   0.05    -0.03   0.05  -0.02    -0.26  -0.06  -0.09
    12   1    -0.22  -0.14  -0.43     0.31   0.12   0.27     0.24  -0.07  -0.11
    13   1     0.02   0.13  -0.21    -0.16  -0.28  -0.05    -0.55  -0.61  -0.63
    14   1     0.37   0.44   0.15    -0.06  -0.24  -0.04     0.26  -0.13   0.00
                     16                     17                     18
                      A                      A                      A
 Frequencies --   1017.8339              1096.4268              1100.8019
 Red. masses --      2.3732                 2.0241                 1.5855
 Frc consts  --      1.4486                 1.4336                 1.1320
 IR Inten    --     16.8973                 1.0762                 5.4552
  Atom  AN      X      Y      Z        X      Y      Z        X      Y      Z
     1   8     0.04  -0.04   0.00     0.01  -0.01   0.00     0.00  -0.01   0.01
     2   8    -0.03   0.12  -0.01     0.02  -0.07   0.01    -0.01   0.06   0.02
     3   6    -0.01   0.10   0.06     0.03   0.02  -0.12    -0.10  -0.03  -0.10
     4   7    -0.12  -0.19  -0.01    -0.01   0.00   0.01     0.01   0.04   0.04
     5   6     0.03   0.13   0.01    -0.04   0.01   0.02     0.04   0.00  -0.04
     6   1    -0.44  -0.19  -0.15    -0.06  -0.08   0.00     0.16   0.01  -0.01
     7   1     0.04  -0.20   0.28    -0.08   0.02   0.05     0.02   0.04  -0.04
     8   6     0.28   0.09   0.08     0.05   0.22   0.21     0.03  -0.13   0.13
     9   1     0.77   0.11   0.20    -0.24   0.20   0.13    -0.46   0.33   0.06
    10   1     0.64   0.13   0.23    -0.20   0.19   0.05     0.74  -0.19  -0.20
    11   6    -0.23  -0.12  -0.11     0.06  -0.19  -0.16     0.00   0.07  -0.09
    12   1     0.03  -0.15  -0.22    -0.67  -0.19  -0.12     0.25   0.18   0.35
    13   1    -0.39  -0.40  -0.44     0.38   0.45   0.47    -0.05  -0.20   0.18
    14   1     0.10  -0.12  -0.06    -0.68  -0.08  -0.30    -0.25  -0.38  -0.17
                     19                     20                     21
                      A                      A                      A
 Frequencies --   1163.3783              1232.5329              1273.5683
 Red. masses --      2.0411                 1.8011                 1.3855
 Frc consts  --      1.6276                 1.6121                 1.3240
 IR Inten    --     15.3920                29.7693                69.6893
  Atom  AN      X      Y      Z        X      Y      Z        X      Y      Z
     1   8     0.01   0.05  -0.05     0.06  -0.15   0.08    -0.01   0.07  -0.04
     2   8    -0.05  -0.02   0.01    -0.03  -0.01  -0.01    -0.01   0.02   0.00
     3   6     0.26   0.09  -0.07     0.20   0.10  -0.02     0.08   0.04   0.02
     4   7     0.12  -0.10  -0.08    -0.09  -0.07   0.00    -0.09  -0.06   0.03
     5   6    -0.14   0.04   0.15    -0.08   0.06  -0.08    -0.01  -0.05   0.02
     6   1    -0.86  -0.52  -0.15    -0.04   1.12   0.24     0.65  -0.45   0.06
     7   1    -0.33  -0.14   0.56    -0.03   0.26  -0.39     0.12  -0.01  -0.16
     8   6    -0.08  -0.08   0.04    -0.02  -0.02   0.03    -0.04  -0.03   0.03
     9   1    -0.37   0.12  -0.01    -0.01   0.08   0.04     0.54   0.15   0.18
    10   1    -0.11  -0.13  -0.22    -0.24  -0.07  -0.15    -0.37  -0.08  -0.16
    11   6     0.00   0.08  -0.01    -0.01   0.04  -0.02     0.02   0.05  -0.07
    12   1     0.20   0.13   0.20     0.09   0.08   0.10     0.08   0.12   0.19
    13   1    -0.08  -0.16   0.02    -0.06  -0.10   0.02    -0.01  -0.09   0.12
    14   1    -0.02  -0.15  -0.02    -0.05  -0.12  -0.04    -0.15  -0.20  -0.12
                     22                     23                     24
                      A                      A                      A
 Frequencies --   1286.8797              1324.2522              1342.4062
 Red. masses --      1.3633                 4.3993                 1.6101
 Frc consts  --      1.3302                 4.5455                 1.7095
 IR Inten    --     39.4820                99.1732                 7.2459
  Atom  AN      X      Y      Z        X      Y      Z        X      Y      Z
     1   8    -0.02   0.02   0.01     0.09  -0.41   0.07     0.00   0.01   0.00
     2   8     0.02  -0.02  -0.01     0.02   0.02   0.00    -0.02   0.05   0.00
     3   6    -0.09  -0.03   0.05    -0.25  -0.25   0.10     0.11  -0.02   0.01
     4   7     0.04   0.06  -0.04     0.44   0.06  -0.05    -0.01  -0.02  -0.01
     5   6     0.08  -0.06   0.00    -0.45   0.71  -0.06    -0.02  -0.02   0.02
     6   1    -0.64   0.37  -0.05     0.70  -0.80  -0.16    -0.01   0.09   0.05
     7   1     0.00  -0.11   0.16    -0.42   0.50  -0.01     0.02  -0.01  -0.05
     8   6    -0.04  -0.03   0.02    -0.10  -0.03  -0.03    -0.24   0.01  -0.05
     9   1     0.66   0.18   0.20     1.07   0.13   0.27     0.48  -0.02   0.11
    10   1    -0.27  -0.06  -0.07    -0.38  -0.04  -0.03     1.01   0.10   0.23
    11   6     0.03   0.04  -0.07     0.05   0.04  -0.08     0.07  -0.06   0.00
    12   1     0.04   0.10   0.19     0.04   0.13   0.26    -0.19  -0.04   0.07
    13   1     0.04  -0.03   0.16     0.10   0.02   0.24     0.17   0.18   0.10
    14   1    -0.15  -0.17  -0.12    -0.11  -0.10  -0.12    -0.10   0.22   0.00
                     25                     26                     27
                      A                      A                      A
 Frequencies --   1419.7504              1463.0508              1487.4120
 Red. masses --      1.3018                 3.2801                 1.2284
 Frc consts  --      1.5460                 4.1367                 1.6012
 IR Inten    --      8.1000                16.9727                 3.6499
  Atom  AN      X      Y      Z        X      Y      Z        X      Y      Z
     1   8     0.00   0.00   0.00     0.02   0.02  -0.01     0.00   0.00   0.00
     2   8     0.01  -0.05   0.00     0.06  -0.40   0.00    -0.01   0.07   0.00
     3   6    -0.02   0.08   0.00    -0.21   0.59   0.03     0.05  -0.10  -0.02
     4   7     0.01   0.00   0.00     0.09  -0.02   0.01    -0.02   0.00   0.00
     5   6    -0.01   0.00   0.00    -0.06  -0.01  -0.02     0.01   0.00   0.00
     6   1     0.04  -0.01   0.01     0.29  -0.08   0.07    -0.03   0.00  -0.01
     7   1    -0.02   0.02  -0.01    -0.16   0.14  -0.01     0.02  -0.02   0.00
     8   6     0.01  -0.01   0.00    -0.04  -0.14  -0.10     0.01  -0.05  -0.05
     9   1     0.00   0.07   0.01     0.17   0.85   0.05    -0.14   0.73   0.01
    10   1     0.03   0.01   0.05     0.47   0.14   0.90    -0.24   0.14   0.74
    11   6    -0.11  -0.08  -0.08     0.08   0.06   0.08     0.00  -0.01   0.00
    12   1     0.53   0.07   0.39    -0.25  -0.10  -0.51     0.10  -0.02  -0.04
    13   1     0.21   0.51   0.40    -0.07  -0.22  -0.23     0.04   0.11  -0.03
    14   1     0.51   0.31   0.09    -0.33  -0.43  -0.05    -0.03  -0.02  -0.01
                     28                     29                     30
                      A                      A                      A
 Frequencies --   1501.3959              1510.4582              2739.6281
 Red. masses --      1.0378                 1.0570                 1.0682
 Frc consts  --      1.3783                 1.4209                 4.7236
 IR Inten    --      8.9535                 6.4990               140.8175
  Atom  AN      X      Y      Z        X      Y      Z        X      Y      Z
     1   8     0.00   0.00   0.00     0.00   0.00   0.00     0.00  -0.01   0.00
     2   8     0.00   0.00   0.00     0.00  -0.01   0.00     0.00   0.00   0.00
     3   6     0.00   0.00   0.00    -0.01   0.02   0.00     0.00   0.00   0.00
     4   7     0.00   0.00   0.00     0.00   0.00   0.00     0.00   0.00   0.00
     5   6     0.00   0.00   0.00     0.00   0.00   0.00    -0.05  -0.04  -0.04
     6   1     0.00   0.00   0.00     0.01  -0.01   0.00    -0.03  -0.02   0.04
     7   1     0.00   0.00   0.00    -0.01   0.00   0.00     0.71   0.56   0.49
     8   6     0.00   0.01  -0.02     0.03  -0.02  -0.01     0.00   0.00   0.00
     9   1    -0.05   0.05  -0.03    -0.05   0.06  -0.02     0.00   0.00   0.00
    10   1     0.01   0.04   0.10    -0.07  -0.01   0.05     0.00   0.00   0.00
    11   6     0.00   0.03  -0.04     0.03  -0.03  -0.02     0.00   0.00   0.00
    12   1    -0.49   0.02   0.03    -0.25   0.13   0.60     0.00   0.00   0.00
    13   1    -0.08  -0.44   0.55    -0.11  -0.26  -0.27     0.00   0.00   0.00
    14   1     0.51  -0.04   0.08    -0.19   0.63  -0.01     0.00   0.00   0.00
                     31                     32                     33
                      A                      A                      A
 Frequencies --   2810.5790              3050.5265              3054.4565
 Red. masses --      1.0646                 1.0665                 1.0374
 Frc consts  --      4.9548                 5.8476                 5.7026
 IR Inten    --      2.3339                 3.1317                25.9289
  Atom  AN      X      Y      Z        X      Y      Z        X      Y      Z
     1   8     0.00   0.00   0.00     0.00   0.00   0.00     0.00   0.00   0.00
     2   8     0.00   0.00   0.00     0.00   0.00   0.00     0.00   0.00   0.00
     3   6     0.00   0.00   0.00     0.00   0.00   0.00     0.00   0.00   0.00
     4   7     0.00   0.00   0.00     0.00   0.00   0.00     0.00   0.00   0.00
     5   6     0.02   0.02  -0.07     0.00   0.00   0.00     0.00   0.00   0.00
     6   1    -0.22  -0.26   0.97     0.00   0.00   0.00     0.00   0.00   0.00
     7   1    -0.02  -0.01  -0.08     0.00   0.00   0.00     0.00   0.00   0.00
     8   6     0.00   0.00   0.00     0.02  -0.02  -0.07     0.00   0.00  -0.02
     9   1     0.00   0.00   0.00    -0.21  -0.10   0.92    -0.05  -0.02   0.23
    10   1     0.00   0.00   0.00     0.00   0.28  -0.08     0.00   0.08  -0.03
    11   6     0.00   0.00   0.00     0.00   0.00   0.02    -0.03  -0.02  -0.03
    12   1     0.00   0.00   0.00     0.00  -0.10   0.03    -0.01   0.45  -0.12
    13   1     0.00   0.00   0.00    -0.08   0.03   0.02     0.55  -0.22  -0.10
    14   1     0.00   0.00   0.00     0.05   0.02  -0.24    -0.14  -0.05   0.61
                     34                     35                     36
                      A                      A                      A
 Frequencies --   3122.7737              3132.3773              3149.9313
 Red. masses --      1.1010                 1.0992                 1.0995
 Frc consts  --      6.3259                 6.3541                 6.4276
 IR Inten    --     22.9261                 0.0781                17.2678
  Atom  AN      X      Y      Z        X      Y      Z        X      Y      Z
     1   8     0.00   0.00   0.00     0.00   0.00   0.00     0.00   0.00   0.00
     2   8     0.00   0.00   0.00     0.00   0.00   0.00     0.00   0.00   0.00
     3   6     0.00   0.00   0.00     0.00   0.00   0.00     0.00   0.00   0.00
     4   7     0.00   0.00   0.00     0.00   0.00   0.00     0.00   0.00   0.00
     5   6     0.00   0.00   0.00     0.00   0.00   0.00     0.00   0.00   0.00
     6   1     0.00   0.00   0.00     0.00   0.00   0.00     0.00   0.00   0.00
     7   1     0.00   0.00   0.00     0.00   0.00   0.00     0.00   0.00   0.00
     8   6     0.00  -0.02   0.00     0.00  -0.06   0.03     0.00  -0.06   0.03
     9   1    -0.01  -0.01   0.04     0.05   0.01  -0.22     0.05   0.01  -0.20
    10   1    -0.01   0.22  -0.05    -0.02   0.69  -0.17    -0.01   0.65  -0.15
    11   6     0.06   0.00  -0.07    -0.03   0.06  -0.01     0.02  -0.06   0.03
    12   1     0.02  -0.19   0.03     0.01  -0.58   0.15    -0.01   0.66  -0.17
    13   1    -0.62   0.25   0.09     0.39  -0.14  -0.07    -0.25   0.08   0.05
    14   1    -0.15  -0.06   0.72    -0.01   0.01   0.03     0.06   0.01  -0.25

 -------------------
 - Thermochemistry -
 -------------------
 Temperature   298.150 Kelvin.  Pressure   1.00000 Atm.
 Atom     1 has atomic number  8 and mass  15.99491
 Atom     2 has atomic number  8 and mass  15.99491
 Atom     3 has atomic number  6 and mass  12.00000
 Atom     4 has atomic number  7 and mass  14.00307
 Atom     5 has atomic number  6 and mass  12.00000
 Atom     6 has atomic number  1 and mass   1.00783
 Atom     7 has atomic number  1 and mass   1.00783
 Atom     8 has atomic number  6 and mass  12.00000
 Atom     9 has atomic number  1 and mass   1.00783
 Atom    10 has atomic number  1 and mass   1.00783
 Atom    11 has atomic number  6 and mass  12.00000
 Atom    12 has atomic number  1 and mass   1.00783
 Atom    13 has atomic number  1 and mass   1.00783
 Atom    14 has atomic number  1 and mass   1.00783
 Molecular mass:   101.04768 amu.
 Principal axes and moments of inertia in atomic units:
                           1         2         3
     Eigenvalues --   255.206341122.217001282.63854
           X            0.99985   0.01735   0.00048
           Y           -0.01736   0.99979   0.01059
           Z           -0.00030  -0.01059   0.99994
 This molecule is an asymmetric top.
 Rotational symmetry number  1.
 Rotational temperatures (Kelvin)      0.33939     0.07718     0.06753
 Rotational constants (GHZ):           7.07169     1.60819     1.40705
    1 imaginary frequencies ignored.
 Zero-point vibrational energy     277377.0 (Joules/Mol)
                                   66.29468 (Kcal/Mol)
 Warning -- explicit consideration of   8 degrees of freedom as
           vibrations may cause significant error
 Identified internal rotation modes:
    1   3   4
 Vibrational temperatures:     64.19   186.10   323.18   344.28   376.19
          (Kelvin)            526.96   755.80   813.44   926.75  1016.77
                             1040.04  1171.86  1302.53  1357.72  1464.44
                             1577.51  1583.81  1673.84  1773.34  1832.38
                             1851.53  1905.30  1931.42  2042.70  2105.00
                             2140.05  2160.17  2173.21  3941.71  4043.80
                             4389.03  4394.68  4492.97  4506.79  4532.05
 
 Zero-point correction=                           0.105647 (Hartree/Particle)
 Thermal correction to Energy=                    0.112945
 Thermal correction to Enthalpy=                  0.113889
 Thermal correction to Gibbs Free Energy=         0.073688
 Sum of electronic and zero-point Energies=           -361.578649
 Sum of electronic and thermal Energies=              -361.571351
 Sum of electronic and thermal Enthalpies=            -361.570407
 Sum of electronic and thermal Free Energies=         -361.610609
 
                     E (Thermal)             CV                S
                      KCal/Mol        Cal/Mol-Kelvin    Cal/Mol-Kelvin
 Total                   70.874             25.467             84.612
 Corrected for 
 internal rot.           70.950             25.568             85.368
 Electronic               0.000              0.000              0.000
 Translational            0.889              2.981             39.749
 Rotational               0.889              2.981             27.399
 Vibrational             69.097             19.505             17.464
 Vibration     1          0.595              1.980              5.043
 Vibration     2          0.612              1.924              2.956
 Vibration     3          0.649              1.804              1.922
 Vibration     4          0.657              1.780              1.808
 Vibration     5          0.669              1.743              1.652
 Vibration     6          0.739              1.542              1.095
 Vibration     7          0.880              1.194              0.598
 Vibration     8          0.921              1.106              0.513
                       Q            Log10(Q)             Ln(Q)
 Total Bot       0.127673D-33        -33.893901        -78.043592
 Corrected for 
 Internal rot.   0.164272D-33        -33.784437        -77.791541
 Total V=0       0.501697D+15         14.700441         33.849017
 Corrected for 
 Internal rot.   0.645514D+15         14.809906         34.101068
 Vib (Bot)       0.147392D-46        -46.831526       -107.833575
 Vib (Bot)    1  0.463601D+01          0.666145          1.533855
 Vib (Bot)    2  0.157638D+01          0.197661          0.455131
 Vib (Bot)    3  0.878894D+00         -0.056064         -0.129091
 Vib (Bot)    4  0.819692D+00         -0.086349         -0.198827
 Vib (Bot)    5  0.742311D+00         -0.129414         -0.297987
 Vib (Bot)    6  0.498351D+00         -0.302464         -0.696450
 Vib (Bot)    7  0.305779D+00         -0.514592         -1.184892
 Vib (Bot)    8  0.273465D+00         -0.563098         -1.296581
 Vib (V=0)       0.579183D+02          1.762816          4.059034
 Vib (V=0)    1  0.516290D+01          0.712894          1.641498
 Vib (V=0)    2  0.215378D+01          0.333200          0.767222
 Vib (V=0)    3  0.151116D+01          0.179312          0.412881
 Vib (V=0)    4  0.146015D+01          0.164399          0.378542
 Vib (V=0)    5  0.139500D+01          0.144574          0.332895
 Vib (V=0)    6  0.120594D+01          0.081326          0.187261
 Vib (V=0)    7  0.108609D+01          0.035866          0.082584
 Vib (V=0)    8  0.106990D+01          0.029342          0.067563
 Electronic      0.100000D+01          0.000000          0.000000
 Translational   0.399249D+08          7.601243         17.502510
 Rotational      0.216961D+06          5.336382         12.287473
 ***** Axes restored to original set *****
 -------------------------------------------------------------------
 Center     Atomic                   Forces (Hartrees/Bohr)
 Number     Number              X              Y              Z
 -------------------------------------------------------------------
      1        8           0.007607072   -0.018536131    0.001233959
      2        8           0.000721208   -0.024083698    0.000203771
      3        6           0.008263959    0.037747426   -0.002794701
      4        7          -0.020691679   -0.009490187   -0.000425432
      5        6           0.005485535    0.017589898    0.001039922
      6        1           0.000766040   -0.001353070   -0.001175798
      7        1           0.002776892    0.000673241   -0.000645974
      8        6          -0.002483957   -0.001103948    0.003722450
      9        1          -0.000954850   -0.000051590    0.000849846
     10        1           0.001423465   -0.000045210   -0.000271249
     11        6          -0.001298523   -0.000616547   -0.000606079
     12        1          -0.000502218   -0.000611542   -0.000100648
     13        1          -0.000844173   -0.000010529   -0.000193174
     14        1          -0.000268771   -0.000108113   -0.000836893
 -------------------------------------------------------------------
 Cartesian Forces:  Max     0.037747426 RMS     0.008978113
 FormGI is forming the generalized inverse of G from B-inverse, IUseBI=4.

 GradGradGradGradGradGradGradGradGradGradGradGradGradGradGradGradGradGrad
 Berny optimization.
 Internal  Forces:  Max     0.023798866 RMS     0.005576233
 Search for a local minimum.
 Step number   1 out of a maximum of    2
 All quantities printed in internal units (Hartrees-Bohrs-Radians)
 Second derivative matrix not updated -- analytic derivatives used.
 ITU=  0
     Eigenvalues ---   -0.39043  -0.00047   0.00202   0.00654   0.02293
     Eigenvalues ---    0.03573   0.03882   0.04149   0.04465   0.04535
     Eigenvalues ---    0.04718   0.05653   0.07585   0.09082   0.10982
     Eigenvalues ---    0.12231   0.12856   0.14191   0.16168   0.18611
     Eigenvalues ---    0.19808   0.21169   0.25936   0.27745   0.28607
     Eigenvalues ---    0.30289   0.33206   0.33869   0.34140   0.34623
     Eigenvalues ---    0.34897   0.35205   0.39324   0.42436   0.52420
     Eigenvalues ---    0.70279
 Eigenvalue     1 is  -3.90D-01 should be greater than     0.000000 Eigenvector:
                          A4        A5        R3        D10       R2
   1                   -0.61159  -0.53824  -0.27656   0.19683   0.18075
                          A8        R1        A10       A9        A6
   1                    0.15854   0.15651   0.15515   0.12855   0.12817
 Eigenvalue     2 is  -4.72D-04 should be greater than     0.000000 Eigenvector:
                          D6        D8        D3        D5        D7
   1                    0.42864   0.42372   0.40924   0.40431   0.39187
                          D4        D20       D19       D18       D17
   1                    0.37246   0.05068   0.04952   0.04352   0.03269
 Quadratic step=1.059D+00 exceeds max=3.000D-01 adjusted using Lamda=-6.100D-03.
 Angle between NR and scaled steps=  54.17 degrees.
 Angle between quadratic step and forces=  60.80 degrees.
 Linear search not attempted -- first point.
 Iteration  1 RMS(Cart)=  0.06357680 RMS(Int)=  0.00330928
 Iteration  2 RMS(Cart)=  0.00385589 RMS(Int)=  0.00106482
 Iteration  3 RMS(Cart)=  0.00000825 RMS(Int)=  0.00106479
 Iteration  4 RMS(Cart)=  0.00000001 RMS(Int)=  0.00106479
 Variable       Old X    -DE/DX   Delta X   Delta X   Delta X     New X
                                 (Linear)    (Quad)   (Total)
    R1        2.48436  -0.01961   0.00000  -0.04836  -0.04836   2.43600
    R2        2.36458  -0.02380   0.00000  -0.06089  -0.06089   2.30370
    R3        2.53057   0.01070   0.00000   0.05406   0.05406   2.58463
    R4        2.88835  -0.00411   0.00000  -0.00138  -0.00138   2.88697
    R5        2.64136  -0.01520   0.00000  -0.00942  -0.00942   2.63194
    R6        2.11084  -0.00088   0.00000  -0.01193  -0.01193   2.09890
    R7        2.14543  -0.00195   0.00000   0.01184   0.01184   2.15727
    R8        2.06814  -0.00103   0.00000  -0.00155  -0.00155   2.06659
    R9        2.05418   0.00001   0.00000  -0.00247  -0.00247   2.05171
   R10        2.88375  -0.00356   0.00000  -0.01193  -0.01193   2.87182
   R11        2.05712  -0.00056   0.00000  -0.00145  -0.00145   2.05567
   R12        2.06026  -0.00075   0.00000  -0.00207  -0.00207   2.05819
   R13        2.06141  -0.00076   0.00000  -0.00198  -0.00198   2.05943
    A1        2.17456  -0.00362   0.00000   0.02071   0.02054   2.19510
    A2        2.07350   0.00511   0.00000   0.03147   0.03129   2.10479
    A3        2.03274  -0.00156   0.00000  -0.05440  -0.05458   1.97816
    A4        1.95392  -0.01531   0.00000  -0.04771  -0.04771   1.90621
    A5        2.13324  -0.00517   0.00000  -0.01691  -0.01989   2.11335
    A6        2.02089   0.00470   0.00000   0.06219   0.05991   2.08080
    A7        1.73378   0.00076   0.00000  -0.02800  -0.03231   1.70146
    A8        1.91476   0.00154   0.00000   0.03320   0.03125   1.94601
    A9        1.85443  -0.00305   0.00000  -0.13172  -0.13407   1.72036
   A10        1.74009   0.00136   0.00000   0.05631   0.05633   1.79642
   A11        1.83977  -0.00021   0.00000  -0.01098  -0.01102   1.82875
   A12        1.87592   0.00204   0.00000   0.02373   0.02379   1.89971
   A13        1.98608  -0.00219   0.00000  -0.01682  -0.01685   1.96922
   A14        1.87867  -0.00039   0.00000  -0.00409  -0.00404   1.87464
   A15        1.92127   0.00100   0.00000   0.00521   0.00505   1.92632
   A16        1.95558  -0.00017   0.00000   0.00285   0.00291   1.95849
   A17        1.94283  -0.00060   0.00000  -0.00320  -0.00320   1.93963
   A18        1.91846  -0.00036   0.00000  -0.00022  -0.00022   1.91824
   A19        1.93975  -0.00044   0.00000  -0.00286  -0.00287   1.93688
   A20        1.89346   0.00054   0.00000   0.00368   0.00368   1.89715
   A21        1.88447   0.00043   0.00000   0.00044   0.00043   1.88490
   A22        1.88311   0.00049   0.00000   0.00250   0.00250   1.88561
    D1       -0.12391  -0.00181   0.00000  -0.08767  -0.08772  -0.21163
    D2        2.94233  -0.00277   0.00000  -0.12139  -0.12134   2.82099
    D3       -1.38180  -0.00057   0.00000  -0.03946  -0.03957  -1.42137
    D4        2.90112  -0.00095   0.00000  -0.04023  -0.04025   2.86088
    D5        0.72508  -0.00075   0.00000  -0.05024  -0.05016   0.67492
    D6        1.83057   0.00070   0.00000  -0.00758  -0.00766   1.82291
    D7       -0.16969   0.00033   0.00000  -0.00835  -0.00834  -0.17802
    D8       -2.34573   0.00052   0.00000  -0.01835  -0.01825  -2.36398
    D9        0.46694   0.00282   0.00000   0.06572   0.06324   0.53018
   D10       -1.98594  -0.00086   0.00000  -0.06981  -0.07092  -2.05686
   D11        2.43136  -0.00163   0.00000  -0.08674  -0.08315   2.34821
   D12       -1.02717   0.00073   0.00000   0.01771   0.01771  -1.00945
   D13       -3.12555   0.00068   0.00000   0.01531   0.01532  -3.11023
   D14        1.07416   0.00057   0.00000   0.01415   0.01416   1.08832
   D15        1.03339  -0.00027   0.00000  -0.00354  -0.00355   1.02984
   D16       -1.06499  -0.00032   0.00000  -0.00594  -0.00595  -1.07094
   D17        3.13472  -0.00042   0.00000  -0.00710  -0.00711   3.12761
   D18        3.12334  -0.00019   0.00000  -0.00332  -0.00332   3.12003
   D19        1.02496  -0.00024   0.00000  -0.00572  -0.00571   1.01925
   D20       -1.05852  -0.00034   0.00000  -0.00687  -0.00687  -1.06539
         Item               Value     Threshold  Converged?
 Maximum Force            0.023799     0.000450     NO 
 RMS     Force            0.005576     0.000300     NO 
 Maximum Displacement     0.182214     0.001800     NO 
 RMS     Displacement     0.064773     0.001200     NO 
 Predicted change in Energy=-3.304877D-03
                           ----------------------------
                           ! Non-Optimized Parameters !
                           ! (Angstroms and Degrees)  !
 --------------------------                            --------------------------
 ! Name  Definition              Value          Derivative Info.                !
 --------------------------------------------------------------------------------
 ! R1    R(1,5)                  1.2891         -DE/DX =   -0.0196              !
 ! R2    R(2,3)                  1.2191         -DE/DX =   -0.0238              !
 ! R3    R(3,4)                  1.3677         -DE/DX =    0.0107              !
 ! R4    R(3,8)                  1.5277         -DE/DX =   -0.0041              !
 ! R5    R(4,5)                  1.3928         -DE/DX =   -0.0152              !
 ! R6    R(5,6)                  1.1107         -DE/DX =   -0.0009              !
 ! R7    R(5,7)                  1.1416         -DE/DX =   -0.0019              !
 ! R8    R(8,9)                  1.0936         -DE/DX =   -0.001               !
 ! R9    R(8,10)                 1.0857         -DE/DX =    0.0                 !
 ! R10   R(8,11)                 1.5197         -DE/DX =   -0.0036              !
 ! R11   R(11,12)                1.0878         -DE/DX =   -0.0006              !
 ! R12   R(11,13)                1.0891         -DE/DX =   -0.0007              !
 ! R13   R(11,14)                1.0898         -DE/DX =   -0.0008              !
 ! A1    A(2,3,4)              125.7699         -DE/DX =   -0.0036              !
 ! A2    A(2,3,8)              120.5955         -DE/DX =    0.0051              !
 ! A3    A(4,3,8)              113.34           -DE/DX =   -0.0016              !
 ! A4    A(3,4,5)              109.2179         -DE/DX =   -0.0153              !
 ! A5    A(1,5,4)              121.0857         -DE/DX =   -0.0052              !
 ! A6    A(1,5,6)              119.2213         -DE/DX =    0.0047              !
 ! A7    A(1,5,7)               97.4867         -DE/DX =    0.0008              !
 ! A8    A(4,5,6)              111.4983         -DE/DX =    0.0015              !
 ! A9    A(4,5,7)               98.5695         -DE/DX =   -0.0031              !
 ! A10   A(6,5,7)              102.9273         -DE/DX =    0.0014              !
 ! A11   A(3,8,9)              104.7797         -DE/DX =   -0.0002              !
 ! A12   A(3,8,10)             108.8452         -DE/DX =    0.002               !
 ! A13   A(3,8,11)             112.8282         -DE/DX =   -0.0022              !
 ! A14   A(9,8,10)             107.4087         -DE/DX =   -0.0004              !
 ! A15   A(9,8,11)             110.3699         -DE/DX =    0.001               !
 ! A16   A(10,8,11)            112.2133         -DE/DX =   -0.0002              !
 ! A17   A(8,11,12)            111.1327         -DE/DX =   -0.0006              !
 ! A18   A(8,11,13)            109.907          -DE/DX =   -0.0004              !
 ! A19   A(8,11,14)            110.975          -DE/DX =   -0.0004              !
 ! A20   A(12,11,13)           108.6986         -DE/DX =    0.0005              !
 ! A21   A(12,11,14)           107.9966         -DE/DX =    0.0004              !
 ! A22   A(13,11,14)           108.0378         -DE/DX =    0.0005              !
 ! D1    D(2,3,4,5)            -12.1256         -DE/DX =   -0.0018              !
 ! D2    D(8,3,4,5)            161.6307         -DE/DX =   -0.0028              !
 ! D3    D(2,3,8,9)            -81.4386         -DE/DX =   -0.0006              !
 ! D4    D(2,3,8,10)           163.9161         -DE/DX =   -0.0009              !
 ! D5    D(2,3,8,11)            38.6701         -DE/DX =   -0.0008              !
 ! D6    D(4,3,8,9)            104.4453         -DE/DX =    0.0007              !
 ! D7    D(4,3,8,10)           -10.1999         -DE/DX =    0.0003              !
 ! D8    D(4,3,8,11)          -135.446          -DE/DX =    0.0005              !
 ! D9    D(3,4,5,1)             30.3773         -DE/DX =    0.0028              !
 ! D10   D(3,4,5,6)           -117.8493         -DE/DX =   -0.0009              !
 ! D11   D(3,4,5,7)            134.5422         -DE/DX =   -0.0016              !
 ! D12   D(3,8,11,12)          -57.8373         -DE/DX =    0.0007              !
 ! D13   D(3,8,11,13)         -178.2032         -DE/DX =    0.0007              !
 ! D14   D(3,8,11,14)           62.3562         -DE/DX =    0.0006              !
 ! D15   D(9,8,11,12)           59.0053         -DE/DX =   -0.0003              !
 ! D16   D(9,8,11,13)          -61.3606         -DE/DX =   -0.0003              !
 ! D17   D(9,8,11,14)          179.1988         -DE/DX =   -0.0004              !
 ! D18   D(10,8,11,12)         178.7643         -DE/DX =   -0.0002              !
 ! D19   D(10,8,11,13)          58.3985         -DE/DX =   -0.0002              !
 ! D20   D(10,8,11,14)         -61.0422         -DE/DX =   -0.0003              !
 --------------------------------------------------------------------------------
 GradGradGradGradGradGradGradGradGradGradGradGradGradGradGradGradGradGrad


 ----------------------------------------------------------------------

 Electric dipole moment (input orientation):
 (Debye = 10**-18 statcoulomb cm , SI units = C m)
                  (au)            (Debye)         (10**-30 SI)
   Tot        0.108694D+01      0.276272D+01      0.921545D+01
   x          0.254686D+00      0.647348D+00      0.215932D+01
   y         -0.104439D+01     -0.265457D+01     -0.885470D+01
   z          0.160694D+00      0.408444D+00      0.136242D+01

 Dipole polarizability, Alpha (input orientation).
 (esu units = cm**3 , SI units = C**2 m**2 J**-1)
 Alpha(0;0):
               (au)            (10**-24 esu)      (10**-40 SI)
   iso        0.798906D+02      0.118386D+02      0.131722D+02
   aniso      0.577657D+02      0.856000D+01      0.952428D+01
   xx         0.115824D+03      0.171634D+02      0.190968D+02
   yx         0.455013D+01      0.674259D+00      0.750214D+00
   yy         0.702770D+02      0.104140D+02      0.115871D+02
   zx        -0.700241D+01     -0.103765D+01     -0.115454D+01
   zy        -0.208856D+01     -0.309492D+00     -0.344356D+00
   zz         0.535706D+02      0.793835D+01      0.883260D+01

 ----------------------------------------------------------------------

 Dipole orientation:
     8         -3.85274867         -0.61339058         -2.34837898
     8          0.51830145          0.03283202         -2.15350163
     6          0.48595979         -0.37902955          0.17471003
     7         -1.61264414         -0.75172790          1.53879227
     6         -3.80036492         -0.33207761          0.11944873
     1         -4.82625865          1.35141084          0.87379332
     1         -5.18208034         -1.87636020          0.67526352
     6          2.97324740         -0.28173714          1.63980108
     1          3.90128617         -2.09217959          1.26799770
     1          2.50927186         -0.21923084          3.63991978
     6          4.69834323          1.89367923          0.86029691
     1          5.17644449          1.78985869         -1.13779949
     1          6.44345328          1.83209132          1.95366704
     1          3.79878432          3.71610897          1.20520997

 Electric dipole moment (dipole orientation):
 (Debye = 10**-18 statcoulomb cm , SI units = C m)
                  (au)            (Debye)         (10**-30 SI)
   Tot        0.108694D+01      0.276272D+01      0.921545D+01
   x          0.000000D+00      0.000000D+00      0.000000D+00
   y          0.000000D+00      0.000000D+00      0.000000D+00
   z          0.108694D+01      0.276272D+01      0.921545D+01

 Dipole polarizability, Alpha (dipole orientation).
 (esu units = cm**3 , SI units = C**2 m**2 J**-1)
 Alpha(0;0):
               (au)            (10**-24 esu)      (10**-40 SI)
   iso        0.798906D+02      0.118386D+02      0.131722D+02
   aniso      0.577657D+02      0.856000D+01      0.952428D+01
   xx         0.115670D+03      0.171405D+02      0.190714D+02
   yx         0.690815D+01      0.102368D+01      0.113900D+01
   yy         0.535298D+02      0.793230D+01      0.882587D+01
   zx         0.565484D+01      0.837961D+00      0.932357D+00
   zy        -0.840582D+00     -0.124561D+00     -0.138593D+00
   zz         0.704720D+02      0.104429D+02      0.116193D+02

 ----------------------------------------------------------------------
 Unable to Open any file for archive entry.
 1\1\GINC-R03C48\Freq\RwB97XD\Aug-CC-pVTZ\C4H7N1O2\LFRANZON\01-Jun-2022
 \0\\# WB97XD aug-cc-pVTZ Freq=(HinderedRotor) MaxDisk=32GB\\TSH3-Rotor
 \\0,1\O,-2.29612,0.73065,-0.01789\O,-0.00246,1.15217,-0.21605\C,0.2271
 8,-0.07764,-0.23931\N,-0.69978,-1.02764,-0.06188\C,-1.93453,-0.48958,0
 .31172\H,-2.18317,-0.8053,1.35393\H,-2.7221,-1.07551,-0.25868\C,1.6722
 ,-0.55434,-0.38363\H,1.90579,-0.45643,-1.44833\H,1.69291,-1.61301,-0.1
 3784\C,2.67056,0.24632,0.4476\H,2.65293,1.30115,0.17921\H,3.67904,-0.1
 3486,0.28544\H,2.44923,0.16628,1.51276\\Version=ES64L-G16RevC.01\State
 =1-A\HF=-361.6842963\RMSD=9.060e-09\RMSF=8.978e-03\ZeroPoint=0.1056473
 \Thermal=0.1129451\ETot=-361.5713512\HTot=-361.570407\GTot=-361.610608
 7\Dipole=0.2546865,-1.044389,0.1606943\DipoleDeriv=0.1148294,0.464638,
 -0.1533227,0.9569215,-0.0289588,-0.0593348,-0.2092844,-0.181141,-0.216
 7993,-0.6417304,-0.2635639,0.1284873,-0.160602,-0.4327968,0.0243792,0.
 0209935,0.0816218,-0.250845,0.4501898,-0.4559522,0.0735789,0.0682682,0
 .0595579,0.0351103,-0.1685882,0.114222,0.2130005,-0.2391475,0.6014163,
 -0.1262508,-0.1570873,-0.2070413,0.0306902,-0.2968152,-0.2585589,-0.24
 67695,-0.6410431,-0.5651956,0.1212459,-0.8040704,-0.149353,-0.0258592,
 0.3771337,0.2276951,0.1652718,0.2711042,0.0639351,-0.03711,0.1014588,0
 .2123328,-0.0038382,0.1144029,0.1036421,-0.0233049,0.5245913,0.069991,
 -0.050622,-0.0938041,0.293428,-0.0005398,-0.0366485,-0.0308794,0.23489
 75,0.2802078,0.1297026,-0.0174211,-0.0411321,0.1620003,-0.0002749,0.26
 48615,-0.11205,0.08557,-0.101634,0.0115566,0.0206931,0.052805,0.075209
 2,0.0110865,-0.0306086,0.0011799,-0.0778277,-0.0426711,-0.0757957,0.00
 46455,0.0456995,-0.0570594,-0.0043836,-0.0207704,0.0401733,0.0565738,0
 .05073,-0.0268406,0.0001577,0.0744969,0.0470342,-0.0174809,0.0039234,0
 .0043194,0.0751066,0.0927093,0.0252187,-0.0247424,-0.0442148,-0.077610
 8,0.0170006,-0.0140672,0.0439274,0.0413892,-0.159594,0.0409817,0.00835
 1,0.0410766,0.0471284,-0.02075,0.0080096,-0.0297643,0.0643555,0.041458
 2,-0.0200919,0.0523098,-0.0398158,0.0561293,0.0141948,-0.0125422,-0.00
 43874,-0.1206184\Polar=115.8242158,4.5501263,70.2770412,-7.0024069,-2.
 0885553,53.5706094\Quadrupole=4.012494,-4.6247847,0.6122907,3.9777955,
 -1.2264608,0.1192829\PG=C01 [X(C4H7N1O2)]\NImag=1\\0.07614188,-0.14426
 789,0.37485046,0.04058234,-0.09031008,0.07315424,0.01099551,0.01691860
 ,-0.01102229,0.11885618,-0.02677496,-0.01900563,0.00709002,-0.05688950
 ,0.58370182,-0.00177729,0.00212117,-0.00532421,-0.00497917,0.00611735,
 0.03847605,0.05097734,0.02312749,-0.01847665,-0.14268671,0.12548353,-0
 .00774066,0.50962732,0.06179871,0.04254952,-0.01454590,0.03453450,-0.4
 1541710,-0.00796218,-0.05384981,0.61702551,-0.01792993,-0.01138659,-0.
 00001251,0.00570506,-0.02242783,-0.07358913,-0.03103322,0.01195234,0.2
 2557836,-0.07897021,-0.01116744,0.01236409,0.03925946,-0.09501380,0.01
 276133,-0.14336234,-0.03383327,0.00678512,0.43797244,0.03651344,-0.058
 08443,0.00230255,-0.01370489,-0.12019865,0.00029674,-0.09788540,-0.138
 71530,0.01351899,0.05004360,0.38915310,0.04232024,0.02419192,0.0091864
 6,-0.00216419,0.02355408,0.02012409,-0.03903175,0.02024363,-0.06052607
 ,-0.05460629,-0.02170702,0.08896384,-0.04072677,0.13243052,-0.01664617
 ,-0.01511981,0.03241378,-0.00569934,-0.10690107,-0.04479744,0.02850304
 ,-0.14367909,0.03333901,0.00708079,0.42459342,0.09273728,-0.25975536,0
 .04808987,-0.03949315,0.01576559,0.00618103,-0.05373112,-0.05109939,0.
 02297578,0.12703768,-0.06842726,-0.04673733,-0.05070407,0.44324047,-0.
 05166786,0.06246837,-0.06448344,0.00919891,-0.01513451,0.00263761,0.08
 503155,0.00821856,-0.00102595,0.00453160,-0.00002227,-0.05120547,0.005
 25804,-0.01523529,0.36369038,-0.00227668,-0.00499347,-0.00482009,0.007
 00276,-0.00453331,0.00091085,-0.00039597,0.01362604,0.00295848,-0.0257
 4652,-0.00786716,0.03518746,-0.03308667,0.00132500,0.03567703,0.056670
 67,-0.00537618,-0.03799475,0.04184455,0.00508412,-0.00343719,-0.001954
 13,0.01375476,0.00952117,-0.00017307,-0.01330990,0.00369194,0.00002374
 ,-0.00031940,-0.03272055,0.02719157,0.00259146,0.06072199,-0.00896448,
 0.01661610,-0.00651821,-0.00067210,0.00187640,0.00089120,0.00000812,-0
 .00594014,-0.00102780,0.00887306,0.00113772,-0.00993162,0.05248358,0.0
 4244765,-0.21646314,-0.05322545,-0.06111978,0.25370387,-0.01202319,-0.
 00917442,-0.00204466,-0.00168666,0.00456563,0.00058943,0.00323413,-0.0
 0931996,0.00368297,-0.03216869,-0.00211169,-0.00091277,-0.09252197,-0.
 07677339,-0.08501030,-0.00072420,-0.00170845,0.00137745,0.13727565,-0.
 00973973,-0.03717789,0.00112083,0.00288009,-0.00562863,0.00033187,0.00
 374713,0.00667002,-0.00221164,0.00858223,-0.00541881,0.00127167,-0.100
 58667,-0.05339923,-0.07014681,0.00189684,0.00097898,0.00454940,0.09305
 557,0.09469412,0.00262687,-0.00156288,-0.00840549,0.00082859,0.0002344
 2,0.00021018,-0.00605838,0.00168853,-0.00246098,0.01253407,-0.00200212
 ,-0.01013654,-0.08094778,-0.05679697,-0.03448903,-0.01342589,-0.005851
 08,-0.02076974,0.08407912,0.06493226,0.07536842,-0.00788731,-0.0056278
 4,0.00221325,-0.00909648,0.02103079,0.00637934,-0.12325020,0.02052518,
 -0.00346964,-0.05562504,0.00011804,0.02001873,0.01391629,0.00233492,-0
 .01031162,-0.00150649,-0.00225755,-0.00028980,-0.00295031,0.00019215,0
 .00116106,0.42517087,-0.00196139,-0.00357733,0.00238481,0.04251902,-0.
 03419680,-0.00573265,0.03308984,-0.06688962,-0.00865169,-0.02655148,-0
 .00222487,-0.00268516,-0.00433137,0.00301194,0.00625089,-0.00178091,0.
 00004531,0.00053937,0.00176768,-0.00055499,-0.00080963,0.01109080,0.58
 690674,-0.00467036,-0.00133648,0.00201760,0.00044621,0.00035987,0.0123
 4298,0.01283572,-0.01433754,-0.08041860,-0.00544263,0.00883060,0.01331
 892,0.01025637,-0.00160079,0.00251305,-0.00343907,0.00032681,0.0001657
 0,-0.00196080,0.00021903,0.00057482,-0.01087418,-0.03631936,0.52505961
 ,0.00202748,0.00107785,-0.00109687,0.00014471,-0.00185269,-0.00254758,
 -0.01514731,0.00181686,0.03351172,0.00200572,-0.00242369,-0.00566902,-
 0.00452117,-0.00015865,0.00248046,0.00065533,0.00043931,0.00012865,0.0
 0104618,-0.00007218,-0.00045153,-0.05530418,-0.00502606,0.06235720,0.0
 6574129,-0.00082062,-0.00078099,0.00102151,0.00118592,-0.00065861,0.00
 107356,0.00555598,0.00060369,-0.01284705,-0.00249556,-0.00001637,0.001
 13745,0.00080277,0.00063924,-0.00120695,-0.00025628,-0.00025799,-0.000
 01547,-0.00016326,-0.00003661,0.00012741,-0.00438464,-0.04946938,0.026
 47820,0.00634341,0.05043550,-0.00038071,-0.00023740,-0.00003273,0.0001
 4904,-0.00013447,0.00178802,0.00254009,0.00188948,-0.00564681,0.000793
 20,-0.00076161,0.00050375,0.00025649,0.00021447,-0.00043994,0.00004399
 ,-0.00007779,0.00000578,0.00005426,-0.00003204,0.00006077,0.05585154,0
 .02621021,-0.28846704,-0.06066977,-0.02640568,0.31532309,0.00215624,0.
 00219332,-0.00178408,-0.00845834,0.00531294,0.00167378,-0.00607262,0.0
 2507882,-0.00681620,0.00456355,0.00330165,-0.00013854,-0.00102256,-0.0
 0288455,0.00137889,0.00034441,0.00081654,0.00002930,-0.00007396,0.0001
 7515,-0.00003140,-0.04636815,0.00263969,-0.00215263,-0.00004083,-0.007
 12363,0.00139967,0.05598499,-0.00177879,-0.00093874,0.00090797,0.00377
 078,-0.00128502,-0.00013922,0.00171455,-0.00954096,0.00179154,-0.00553
 320,0.00002232,0.00173856,0.00161867,0.00176990,-0.00206933,-0.0001499
 8,-0.00045047,-0.00002710,-0.00017810,-0.00011246,0.00011088,0.0084105
 5,-0.30678783,0.06361471,0.00014995,-0.00131153,0.00026997,-0.00623225
 ,0.33083509,0.00002729,-0.00031372,0.00039208,0.00136853,-0.00109198,0
 .00154343,0.00344066,-0.00415654,-0.00121259,-0.00072059,-0.00121792,-
 0.00033547,-0.00047938,0.00012442,-0.00003562,-0.00001418,-0.00007800,
 -0.00000780,0.00009587,-0.00001117,-0.00000214,-0.00388644,0.06476603,
 -0.06559575,-0.00218485,0.03059397,-0.00647942,0.00288434,-0.06748521,
 0.06711619,-0.00006687,-0.00032993,0.00055381,0.00086292,-0.00490619,-
 0.00014940,-0.02979914,-0.01123132,-0.01801423,-0.00241083,0.00070422,
 -0.00230310,-0.00108006,-0.00002369,0.00306801,-0.00072005,0.00037436,
 0.00018330,0.00048638,-0.00008560,-0.00028275,-0.12044175,-0.03836799,
 -0.04321563,0.00483828,0.00265032,0.00276903,0.00057062,0.00010594,0.0
 0091339,0.52917430,-0.00022278,-0.00018691,0.00012405,0.00103280,-0.00
 153561,-0.00033111,-0.00033414,0.00889330,0.00950423,0.00301689,0.0002
 3867,-0.00053320,0.00049366,0.00086060,-0.00150720,0.00036193,-0.00022
 447,-0.00017210,-0.00025257,0.00003081,0.00006711,-0.03668286,-0.11698
 097,-0.03405494,0.00172285,0.00099149,0.00093539,-0.02239744,-0.013117
 48,-0.01960436,-0.03803399,0.55441969,-0.00046800,-0.00068469,0.000278
 80,0.00216143,-0.00105235,0.00079628,-0.00098521,0.00543766,0.00218967
 ,0.00362776,-0.00010639,0.00016054,0.00050115,0.00071439,-0.00167377,0
 .00029928,-0.00026794,-0.00012590,-0.00018445,0.00000388,0.00017149,-0
 .04240949,-0.03427219,-0.11203872,-0.02439580,-0.01868939,-0.01762483,
 0.00598984,0.00334039,0.00512690,-0.03737451,-0.02976056,0.54283676,-0
 .00055779,-0.00052695,0.00033770,-0.00006080,0.00066531,-0.00029817,0.
 00158107,-0.00082092,0.00065644,-0.00075471,-0.00010174,-0.00009971,0.
 00041809,0.00079968,-0.00015146,-0.00013536,-0.00016404,0.00000355,-0.
 00002596,-0.00001900,-0.00002507,-0.00030582,-0.02324639,0.00644350,0.
 00081456,0.00080088,0.00027054,-0.00275437,-0.00198841,-0.00284001,-0.
 04734556,0.00794586,-0.00189033,0.04911347,-0.00031434,-0.00005097,0.0
 0010311,0.00132244,0.00108445,0.00003930,0.00098952,-0.00119702,0.0001
 8900,-0.00064547,0.00004682,0.00016044,0.00023036,0.00025039,-0.000004
 10,-0.00005926,-0.00004882,0.00001184,0.00005272,-0.00002686,-0.000017
 10,-0.00013376,-0.01619323,0.00353947,0.00026325,0.00055227,-0.0001826
 5,-0.00204705,0.00002360,-0.00237558,0.00497892,-0.30154717,0.06726204
 ,-0.00472890,0.32690615,-0.00016368,-0.00005538,0.00004822,-0.00018086
 ,-0.00022950,-0.00069458,0.00019229,0.00087107,0.00066556,-0.00015934,
 -0.00014419,0.00009403,0.00008239,0.00019258,-0.00000474,-0.00003712,-
 0.00001546,0.00001220,0.00001976,0.00000211,-0.00001069,0.00115845,-0.
 02056352,0.00477565,0.00087107,-0.00006488,0.00080799,-0.00312635,-0.0
 0190815,-0.00170479,-0.00115766,0.06857465,-0.06683458,0.00433451,-0.0
 7142118,0.06943203,0.00024633,0.00037887,-0.00013406,-0.00019342,-0.00
 005688,0.00017723,0.00030619,-0.00300406,-0.00291711,-0.00120967,0.000
 03826,-0.00026410,-0.00039327,-0.00050267,0.00077203,-0.00006943,0.000
 12586,0.00007580,0.00019315,-0.00002132,-0.00004350,-0.01949351,0.0079
 6832,0.00304564,0.00069968,0.00042626,-0.00015520,0.00042483,-0.000346
 75,0.00052815,-0.27405115,0.08789351,0.03847244,0.00077584,-0.00017630
 ,-0.00021998,0.29815039,0.00022940,0.00014267,-0.00007113,0.00083038,0
 .00102085,0.00040267,-0.00220428,-0.00313575,-0.00258576,-0.00034073,0
 .00009324,-0.00097069,-0.00052515,-0.00014052,0.00125156,-0.00017709,0
 .00016006,0.00008607,0.00022336,-0.00003324,-0.00012763,-0.01857180,0.
 00577771,0.00262853,0.00069436,0.00054443,0.00040802,0.00035548,0.0004
 9825,0.00074861,0.08903247,-0.08163421,-0.01450970,0.02899662,-0.00894
 904,-0.00627981,-0.09475734,0.08542950,0.00016992,0.00017705,-0.000072
 24,-0.00020930,0.00006325,0.00031637,-0.00189732,-0.00251718,-0.002188
 14,-0.00106450,0.00000548,-0.00014872,-0.00033172,-0.00028263,0.000689
 24,-0.00012796,0.00008877,0.00004434,0.00011599,-0.00002095,-0.0000606
 1,-0.01807764,0.00759840,0.00172003,0.00033903,0.00081486,0.00059383,0
 .00062626,0.00011947,0.00061285,0.03965372,-0.01496374,-0.05409058,-0.
 00865943,0.00257377,0.00043238,-0.04006626,0.01843030,0.05567059,-0.00
 003597,-0.00003870,-0.00002632,0.00018069,0.00055537,0.00069967,0.0018
 8931,-0.00052334,-0.00162252,0.00012593,0.00003633,0.00058224,0.000124
 64,0.00003670,-0.00025529,-0.00001179,-0.00005090,-0.00001097,-0.00006
 056,-0.00000465,0.00003658,0.00314208,0.00219025,-0.02362935,-0.002959
 75,-0.00252155,-0.00292216,0.00074619,0.00043704,0.00086722,-0.0600171
 0,-0.00454373,0.05665589,-0.00076267,0.00026788,-0.00161347,-0.0053859
 5,-0.00378569,0.02952921,0.06302495,-0.00002217,0.00001037,-0.00006215
 ,0.00000888,-0.00020947,-0.00044441,0.00054195,0.00073192,0.00035173,0
 .00021045,-0.00016040,0.00031190,-0.00006470,0.00000418,-0.00005451,0.
 00001621,0.00001480,0.00001002,0.00001689,0.00001480,0.00000681,0.0039
 5602,0.00113333,-0.01834810,-0.00297458,-0.00123515,-0.00209590,0.0008
 1133,0.00039534,0.00010144,-0.00486753,-0.05020774,0.02258486,-0.00761
 200,-0.00085057,0.03104165,0.00203424,0.00022605,-0.01208686,0.0079450
 0,0.05013253,0.00029565,0.00031261,-0.00022858,-0.00062986,0.00077524,
 0.00048170,0.00117477,-0.00084180,-0.00032502,-0.00027688,-0.00013055,
 -0.00006775,-0.00031746,-0.00028718,0.00029082,0.00001268,0.00006181,0
 .00002112,0.00009812,-0.00000844,-0.00005045,0.00253643,0.00128448,-0.
 01596825,-0.00267270,-0.00201756,-0.00039246,0.00006711,-0.00026449,0.
 00058212,0.05535603,0.02172177,-0.29917209,0.00191793,0.00012164,-0.00
 701869,0.00072892,0.00058895,-0.00351935,-0.05829074,-0.02131648,0.325
 36687\\-0.00760707,0.01853613,-0.00123396,-0.00072121,0.02408370,-0.00
 020377,-0.00826396,-0.03774743,0.00279470,0.02069168,0.00949019,0.0004
 2543,-0.00548554,-0.01758990,-0.00103992,-0.00076604,0.00135307,0.0011
 7580,-0.00277689,-0.00067324,0.00064597,0.00248396,0.00110395,-0.00372
 245,0.00095485,0.00005159,-0.00084985,-0.00142346,0.00004521,0.0002712
 5,0.00129852,0.00061655,0.00060608,0.00050222,0.00061154,0.00010065,0.
 00084417,0.00001053,0.00019317,0.00026877,0.00010811,0.00083689\\\@
 The archive entry for this job was punched.


 Make no judgements where you have no compassion.
                               -- Anne McCaffrey
 Job cpu time:       0 days  8 hours 27 minutes 22.6 seconds.
 Elapsed time:       0 days  0 hours 32 minutes 16.7 seconds.
 File lengths (MBytes):  RWF=    243 Int=      0 D2E=      0 Chk=     16 Scr=      1
 Normal termination of Gaussian 16 at Wed Jun  1 10:45:12 2022.
