# Supplementary material for: An Experimental and Master Equation Investigation of Kinetics of the CH2OO + RCN Reactions (R = H, CH3, C2H5) and Their Atmospheric Relevance
Source: J Phys Chem A. 2023 Jan 5;127(2):477–88. doi: 10.1021/acs.jpca.2c07073 (PMC9869398; doi:10.1021/acs.jpca.2c07073)
Supplement: Supplementary file 2 — jp2c07073_si_002.zip [file jp2c07073_si_002.zip › wb97XD/IRC/TS1/TS1-M0001-copt-TS-opt-TS-wb97-opt-TS-Final-IRC-Forward.log]

 Entering Gaussian System, Link 0=/appl/soft/chem/gaussian/G16RevB.01/g16/g16
 Initial command:
 /appl/soft/chem/gaussian/G16RevB.01/g16/l1.exe "/scratch/kurten/scratch_lauri/Cyan/IRC/Assoc/TS1-M0001-copt-TS-opt-TS-wb97-opt-TS-Final-IRC/11590723.GAUSS_SCRDIR/Gau-177743.inp" -scrdir="/scratch/kurten/scratch_lauri/Cyan/IRC/Assoc/TS1-M0001-copt-TS-opt-TS-wb97-opt-TS-Final-IRC/11590723.GAUSS_SCRDIR/"
 Entering Link 1 = /appl/soft/chem/gaussian/G16RevB.01/g16/l1.exe PID=    177749.
  
 Copyright (c) 1988-2017, Gaussian, Inc.  All Rights Reserved.
  
 This is part of the Gaussian(R) 16 program.  It is based on
 the Gaussian(R) 09 system (copyright 2009, Gaussian, Inc.),
 the Gaussian(R) 03 system (copyright 2003, Gaussian, Inc.),
 the Gaussian(R) 98 system (copyright 1998, Gaussian, Inc.),
 the Gaussian(R) 94 system (copyright 1995, Gaussian, Inc.),
 the Gaussian 92(TM) system (copyright 1992, Gaussian, Inc.),
 the Gaussian 90(TM) system (copyright 1990, Gaussian, Inc.),
 the Gaussian 88(TM) system (copyright 1988, Gaussian, Inc.),
 the Gaussian 86(TM) system (copyright 1986, Carnegie Mellon
 University), and the Gaussian 82(TM) system (copyright 1983,
 Carnegie Mellon University). Gaussian is a federally registered
 trademark of Gaussian, Inc.
  
 This software contains proprietary and confidential information,
 including trade secrets, belonging to Gaussian, Inc.
  
 This software is provided under written license and may be
 used, copied, transmitted, or stored only in accord with that
 written license.
  
 The following legend is applicable only to US Government
 contracts under FAR:
  
                    RESTRICTED RIGHTS LEGEND
  
 Use, reproduction and disclosure by the US Government is
 subject to restrictions as set forth in subparagraphs (a)
 and (c) of the Commercial Computer Software - Restricted
 Rights clause in FAR 52.227-19.
  
 Gaussian, Inc.
 340 Quinnipiac St., Bldg. 40, Wallingford CT 06492
  
  
 ---------------------------------------------------------------
 Warning -- This program may not be used in any manner that
 competes with the business of Gaussian, Inc. or will provide
 assistance to any competitor of Gaussian, Inc.  The licensee
 of this program is prohibited from giving any competitor of
 Gaussian, Inc. access to this program.  By using this program,
 the user acknowledges that Gaussian, Inc. is engaged in the
 business of creating and licensing software in the field of
 computational chemistry and represents and warrants to the
 licensee that it is not a competitor of Gaussian, Inc. and that
 it will not use this program in any manner prohibited above.
 ---------------------------------------------------------------
  

 Cite this work as:
 Gaussian 16, Revision B.01,
 M. J. Frisch, G. W. Trucks, H. B. Schlegel, G. E. Scuseria, 
 M. A. Robb, J. R. Cheeseman, G. Scalmani, V. Barone, 
 G. A. Petersson, H. Nakatsuji, X. Li, M. Caricato, A. V. Marenich, 
 J. Bloino, B. G. Janesko, R. Gomperts, B. Mennucci, H. P. Hratchian, 
 J. V. Ortiz, A. F. Izmaylov, J. L. Sonnenberg, D. Williams-Young, 
 F. Ding, F. Lipparini, F. Egidi, J. Goings, B. Peng, A. Petrone, 
 T. Henderson, D. Ranasinghe, V. G. Zakrzewski, J. Gao, N. Rega, 
 G. Zheng, W. Liang, M. Hada, M. Ehara, K. Toyota, R. Fukuda, 
 J. Hasegawa, M. Ishida, T. Nakajima, Y. Honda, O. Kitao, H. Nakai, 
 T. Vreven, K. Throssell, J. A. Montgomery, Jr., J. E. Peralta, 
 F. Ogliaro, M. J. Bearpark, J. J. Heyd, E. N. Brothers, K. N. Kudin, 
 V. N. Staroverov, T. A. Keith, R. Kobayashi, J. Normand, 
 K. Raghavachari, A. P. Rendell, J. C. Burant, S. S. Iyengar, 
 J. Tomasi, M. Cossi, J. M. Millam, M. Klene, C. Adamo, R. Cammi, 
 J. W. Ochterski, R. L. Martin, K. Morokuma, O. Farkas, 
 J. B. Foresman, and D. J. Fox, Gaussian, Inc., Wallingford CT, 2016.
 
 ******************************************
 Gaussian 16:  ES64L-G16RevB.01 20-Dec-2017
                 2-May-2022 
 ******************************************
 %mem=12GB
 %NprocShared=8
 Will use up to    8 processors via shared memory.
 %chk=TS1-M0001-copt-TS-opt-TS-wb97-opt-TS-Final-IRC-Forward
 ----------------------------------------------------------------------
 # UWB97XD aug-cc-pVTZ IRC(CalcAll,Forward,MaxPoints=200,Stepsize=5) sc
 f=qc Integral(Grid=SuperFineGrid) MaxDisk=32GB
 ----------------------------------------------------------------------
 1/10=4,18=10,22=1,26=5,38=1,39=5,42=200,44=3,71=1,172=1/1,23;
 2/12=2,17=6,18=5,29=1,40=1/2;
 3/5=16,6=1,7=10,11=2,25=1,30=1,71=2,74=-58,75=-7,116=2,140=1/1,2,3;
 4//1;
 5/5=2,8=3,38=5/8;
 8/6=4,10=90,11=11/1;
 11/6=1,8=1,9=11,15=111,16=1/1,2,10;
 10/6=1,13=1/2;
 6/7=2,8=2,9=2,10=2,18=1,28=1/1;
 7/10=1,25=1/1,2,3,16;
 1/10=4,18=10,22=1,26=5,39=5,42=200,44=3,71=1/23(2);
 2/29=1/2;
 99/5=20/99;
 2/29=1/2;
 3/5=16,6=1,7=10,11=2,25=1,30=1,71=2,74=-58,75=-7,116=2,140=1/1,2,3;
 4/5=5,16=3,69=1/1;
 5/5=2,8=3,38=5/8;
 8/6=4,10=90,11=11/1;
 11/6=1,8=1,9=11,15=111,16=1/1,2,10;
 10/6=1,13=1/2;
 7/10=1,25=1/1,2,3,16;
 1/10=4,18=10,22=1,26=5,39=5,42=200,44=3,71=1/23(-8);
 2/29=1/2;
 6/7=2,8=2,9=2,10=2,18=1,19=2,28=1/1;
 99/5=20/99;
 ------------------------------------------------------
 TS1-M0001-copt-TS-opt-TS-wb97-opt-TS-Final-IRC-Forward
 ------------------------------------------------------
 Symbolic Z-matrix:
 Charge =  0 Multiplicity = 1
 C                    -0.79885  -0.9754    0.21988 
 H                    -1.096    -1.8847   -0.28494 
 H                    -0.54642  -0.94723   1.26943 
 O                    -1.10654   0.09062  -0.38109 
 O                    -0.54771   1.19263   0.19288 
 N                     1.33354  -0.76265  -0.0892 
 H                     1.82267   1.38318  -0.01786 
 C                     1.41868   0.39562  -0.02599 
 
 IRC-IRC-IRC-IRC-IRC-IRC-IRC-IRC-IRC-IRC-IRC-IRC-IRC-IRC-IRC-IRC-IRC-IRC
 ------------------------------------------------------------------------
 INPUT DATA FOR L123
 ------------------------------------------------------------------------
 GENERAL PARAMETERS:
 Rxn path following direction = Forward
 Maximum points per path      = 200
 Step size                    =   0.050 bohr
 Integration scheme           = HPC                                 
    Redo corrector integration= Yes                                 
    DWI Weight Power          =  2
    DWI will use Hessian update vectors when possible.
    Max correction cycles     =  20
 Initial Hessian              = CalcFC
 Hessian evaluation           = Analytic at all predictor steps
                              = Update at all corrector steps
 Hessian updating method      = Bofill                              
 ------------------------------------------------------------------------
 IRC-IRC-IRC-IRC-IRC-IRC-IRC-IRC-IRC-IRC-IRC-IRC-IRC-IRC-IRC-IRC-IRC-IRC
                          Input orientation:                          
 ---------------------------------------------------------------------
 Center     Atomic      Atomic             Coordinates (Angstroms)
 Number     Number       Type             X           Y           Z
 ---------------------------------------------------------------------
      1          6           0       -0.798850   -0.975400    0.219880
      2          1           0       -1.096000   -1.884700   -0.284940
      3          1           0       -0.546420   -0.947230    1.269430
      4          8           0       -1.106540    0.090620   -0.381090
      5          8           0       -0.547710    1.192630    0.192880
      6          7           0        1.333540   -0.762650   -0.089200
      7          1           0        1.822670    1.383180   -0.017860
      8          6           0        1.418680    0.395620   -0.025990
 ---------------------------------------------------------------------
                    Distance matrix (angstroms):
                    1          2          3          4          5
     1  C    0.000000
     2  H    1.081651   0.000000
     3  H    1.079847   1.896564   0.000000
     4  O    1.261839   1.977687   2.028567   0.000000
     5  O    2.182694   3.162103   2.395404   1.362409   0.000000
     6  N    2.165151   2.683277   2.326842   2.601396   2.727965
     7  H    3.534372   4.389648   3.563778   3.222254   2.387346
     8  C    2.618700   3.404487   2.709793   2.568240   2.133030
                    6          7          8
     6  N    0.000000
     7  H    2.202027   0.000000
     8  C    1.163114   1.067028   0.000000
 Symmetry turned off by external request.
 Stoichiometry    C2H3NO2
 Framework group  C1[X(C2H3NO2)]
 Deg. of freedom    18
 Full point group                 C1      NOp   1
 Rotational constants (GHZ):           9.1382025           5.4953621           3.6976922
 Standard basis: Aug-CC-pVTZ (5D, 7F)
   299 basis functions,   441 primitive gaussians,   350 cartesian basis functions
    19 alpha electrons       19 beta electrons
       nuclear repulsion energy       164.8041059338 Hartrees.
 NAtoms=    8 NActive=    8 NUniq=    8 SFac= 1.00D+00 NAtFMM=   60 NAOKFM=F Big=F
 Integral buffers will be    131072 words long.
 Raffenetti 2 integral format.
 Two-electron integral symmetry is turned off.
 Nuclear repulsion after empirical dispersion term =      164.8022604031 Hartrees.
 One-electron integrals computed using PRISM.
 NBasis=   299 RedAO= T EigKep=  4.24D-05  NBF=   299
 NBsUse=   299 1.00D-06 EigRej= -1.00D+00 NBFU=   299
 ExpMin= 2.53D-02 ExpMax= 1.53D+04 ExpMxC= 5.22D+02 IAcc=3 IRadAn=         7 AccDes= 0.00D+00
 Harris functional with IExCor= 4639 and IRadAn=       7 diagonalized for initial guess.
 HarFok:  IExCor= 4639 AccDes= 0.00D+00 IRadAn=         7 IDoV= 1 UseB2=F ITyADJ=14
 ICtDFT=  3500011 ScaDFX=  1.000000  1.000000  1.000000  1.000000
 FoFCou: FMM=F IPFlag=           0 FMFlag=      100000 FMFlg1=           0
         NFxFlg=           0 DoJE=T BraDBF=F KetDBF=T FulRan=T
         wScrn=  0.000000 ICntrl=       500 IOpCl=  0 I1Cent=   200000004 NGrid=           0
         NMat0=    1 NMatS0=      1 NMatT0=    0 NMatD0=    1 NMtDS0=    0 NMtDT0=    0
 Symmetry not used in FoFCou.
 Initial guess <Sx>= 0.0000 <Sy>= 0.0000 <Sz>= 0.0000 <S**2>= 0.0000 S= 0.0000
 Gradient too large for Newton-Raphson -- use scaled steepest descent instead.
     Minimum is close to point  3 DX=  1.47D-02 DF= -1.51D-04 DXR=  2.86D-02 DFR=  7.97D-04 which will be used.
 Gradient too large for Newton-Raphson -- use scaled steepest descent instead.
     Accept linear search using points  2 and  3.
 Gradient too large for Newton-Raphson -- use scaled steepest descent instead.
 Gradient too large for Newton-Raphson -- use scaled steepest descent instead.
     Accept linear search using points  1 and  2.
 Gradient too large for Newton-Raphson -- use scaled steepest descent instead.
     Minimum is close to point  3 DX=  3.58D-02 DF= -2.45D-07 DXR=  3.15D-02 DFR=  9.92D-04 which will be used.
 Gradient too large for Newton-Raphson -- use scaled steepest descent instead.
     Accept linear search using points  1 and  2.
 LinEq1:  Iter=  0 NonCon=     1 RMS=5.28D-05 Max=2.46D-03 NDo=     1
 AX will form     1 AO Fock derivatives at one time.
 LinEq1:  Iter=  1 NonCon=     1 RMS=2.09D-05 Max=3.84D-04 NDo=     1
 LinEq1:  Iter=  2 NonCon=     1 RMS=8.95D-06 Max=3.11D-04 NDo=     1
 LinEq1:  Iter=  3 NonCon=     1 RMS=1.43D-06 Max=3.73D-05 NDo=     1
 LinEq1:  Iter=  4 NonCon=     1 RMS=1.03D-06 Max=3.22D-05 NDo=     1
 LinEq1:  Iter=  5 NonCon=     1 RMS=5.21D-07 Max=1.39D-05 NDo=     1
 LinEq1:  Iter=  6 NonCon=     1 RMS=2.79D-07 Max=6.31D-06 NDo=     1
 LinEq1:  Iter=  7 NonCon=     1 RMS=9.10D-08 Max=1.55D-06 NDo=     1
 LinEq1:  Iter=  8 NonCon=     1 RMS=2.56D-08 Max=4.39D-07 NDo=     1
 LinEq1:  Iter=  9 NonCon=     1 RMS=1.55D-08 Max=3.23D-07 NDo=     1
 LinEq1:  Iter= 10 NonCon=     1 RMS=8.59D-09 Max=1.41D-07 NDo=     1
 LinEq1:  Iter= 11 NonCon=     0 RMS=2.65D-09 Max=4.15D-08 NDo=     1
 Linear equations converged to 1.032D-08 1.032D-07 after    11 iterations.
     Minimum is close to point  2 DX=  1.73D-03 DF= -7.29D-11 DXR=  1.73D-03 DFR=  2.99D-06 which will be used.
 LinEq1:  Iter=  0 NonCon=     1 RMS=4.00D-07 Max=1.97D-05 NDo=     1
 LinEq1:  Iter=  1 NonCon=     1 RMS=1.97D-07 Max=7.22D-06 NDo=     1
 LinEq1:  Iter=  2 NonCon=     1 RMS=1.02D-07 Max=2.59D-06 NDo=     1
 LinEq1:  Iter=  3 NonCon=     1 RMS=6.25D-08 Max=1.83D-06 NDo=     1
 LinEq1:  Iter=  4 NonCon=     1 RMS=3.27D-08 Max=1.08D-06 NDo=     1
 LinEq1:  Iter=  5 NonCon=     1 RMS=1.77D-08 Max=3.81D-07 NDo=     1
 LinEq1:  Iter=  6 NonCon=     1 RMS=1.16D-08 Max=3.25D-07 NDo=     1
 LinEq1:  Iter=  7 NonCon=     1 RMS=5.27D-09 Max=1.50D-07 NDo=     1
 LinEq1:  Iter=  8 NonCon=     1 RMS=1.64D-09 Max=3.82D-08 NDo=     1
 LinEq1:  Iter=  9 NonCon=     1 RMS=5.18D-10 Max=8.36D-09 NDo=     1
 LinEq1:  Iter= 10 NonCon=     0 RMS=1.68D-10 Max=2.00D-09 NDo=     1
 Linear equations converged to 2.628D-10 2.628D-09 after    10 iterations.
 SCF Done:  E(UwB97XD) =  -283.018329908     a.u. after    9 cycles
            Convg  =    0.4166D-08                    41 Fock formations.
              S**2 =  0.0000                  -V/T =  2.0055
 <Sx>= 0.0000 <Sy>= 0.0000 <Sz>= 0.0000 <S**2>= 0.0000 S= 0.0000
 <L.S>=  0.00000000000    
 Annihilation of the first spin contaminant:
 S**2 before annihilation     0.0000,   after     0.0000
 DoSCS=F DFT=T ScalE2(SS,OS)=  1.000000  1.000000
 Range of M.O.s used for correlation:     1   299
 NBasis=   299 NAE=    19 NBE=    19 NFC=     0 NFV=     0
 NROrb=    299 NOA=    19 NOB=    19 NVA=   280 NVB=   280

 **** Warning!!: The largest alpha MO coefficient is  0.32087645D+02


 **** Warning!!: The largest beta MO coefficient is  0.32087645D+02

 Symmetrizing basis deriv contribution to polar:
 IMax=3 JMax=2 DiffMx= 0.00D+00
 G2DrvN: will do     9 centers at a time, making    1 passes.
 Calling FoFCou, ICntrl=  3107 FMM=F I1Cent=   0 AccDes= 0.00D+00.
 End of G2Drv F.D. properties file   721 does not exist.
 End of G2Drv F.D. properties file   722 does not exist.
 End of G2Drv F.D. properties file   788 does not exist.
          IDoAtm=11111111
          Differentiating once with respect to nuclear coordinates.
 CalDSu exits because no D1Ps are significant.
          There are    27 degrees of freedom in the 1st order CPHF.  IDoFFX=6 NUNeed=     0.
     21 vectors produced by pass  0 Test12= 3.94D-14 3.70D-09 XBig12= 1.68D-01 1.14D-01.
 AX will form    21 AO Fock derivatives at one time.
     21 vectors produced by pass  1 Test12= 3.94D-14 3.70D-09 XBig12= 6.18D-02 8.08D-02.
     21 vectors produced by pass  2 Test12= 3.94D-14 3.70D-09 XBig12= 3.40D-03 7.36D-03.
     21 vectors produced by pass  3 Test12= 3.94D-14 3.70D-09 XBig12= 6.37D-05 7.97D-04.
     21 vectors produced by pass  4 Test12= 3.94D-14 3.70D-09 XBig12= 8.40D-07 1.12D-04.
     21 vectors produced by pass  5 Test12= 3.94D-14 3.70D-09 XBig12= 1.04D-08 1.04D-05.
     21 vectors produced by pass  6 Test12= 3.94D-14 3.70D-09 XBig12= 9.75D-11 9.99D-07.
     18 vectors produced by pass  7 Test12= 3.94D-14 3.70D-09 XBig12= 7.04D-13 7.59D-08.
      1 vectors produced by pass  8 Test12= 3.94D-14 3.70D-09 XBig12= 4.31D-15 7.14D-09.
 InvSVY:  IOpt=1 It=  1 EMax= 2.00D-15
 Solved reduced A of dimension   166 with    21 vectors.
 End of Minotr F.D. properties file   721 does not exist.
 End of Minotr F.D. properties file   722 does not exist.
 End of Minotr F.D. properties file   788 does not exist.

 **********************************************************************

            Population analysis using the SCF Density.

 **********************************************************************

 Alpha  occ. eigenvalues --  -19.39658 -19.27021 -14.45219 -10.41492 -10.35281
 Alpha  occ. eigenvalues --   -1.30589  -1.02713  -1.00658  -0.77135  -0.69448
 Alpha  occ. eigenvalues --   -0.64075  -0.62412  -0.59697  -0.49940  -0.48612
 Alpha  occ. eigenvalues --   -0.44960  -0.42934  -0.35102  -0.34825
 Alpha virt. eigenvalues --   -0.00144   0.03262   0.03937   0.04772   0.06857
 Alpha virt. eigenvalues --    0.07587   0.08348   0.08657   0.10763   0.11368
 Alpha virt. eigenvalues --    0.12361   0.12836   0.13890   0.14588   0.15420
 Alpha virt. eigenvalues --    0.16067   0.16737   0.18695   0.19152   0.20305
 Alpha virt. eigenvalues --    0.21827   0.22484   0.23081   0.24168   0.24653
 Alpha virt. eigenvalues --    0.24725   0.27772   0.28952   0.30112   0.31377
 Alpha virt. eigenvalues --    0.31823   0.34060   0.34246   0.36377   0.36942
 Alpha virt. eigenvalues --    0.37673   0.38151   0.38843   0.39603   0.41102
 Alpha virt. eigenvalues --    0.41202   0.42733   0.42938   0.43813   0.45479
 Alpha virt. eigenvalues --    0.46384   0.46998   0.48231   0.51236   0.54719
 Alpha virt. eigenvalues --    0.55317   0.56250   0.57012   0.59404   0.61329
 Alpha virt. eigenvalues --    0.61787   0.63587   0.65535   0.68402   0.69348
 Alpha virt. eigenvalues --    0.70560   0.74218   0.74870   0.76573   0.77689
 Alpha virt. eigenvalues --    0.79172   0.80282   0.80950   0.82423   0.82767
 Alpha virt. eigenvalues --    0.84364   0.85655   0.86374   0.87495   0.88328
 Alpha virt. eigenvalues --    0.89588   0.90146   0.91457   0.93190   0.93831
 Alpha virt. eigenvalues --    0.95851   0.96022   0.97907   0.99806   1.00136
 Alpha virt. eigenvalues --    1.00743   1.04012   1.05341   1.06406   1.07115
 Alpha virt. eigenvalues --    1.09107   1.11192   1.12677   1.13135   1.16581
 Alpha virt. eigenvalues --    1.17384   1.19066   1.20191   1.21366   1.23568
 Alpha virt. eigenvalues --    1.25239   1.26567   1.28526   1.31434   1.33007
 Alpha virt. eigenvalues --    1.33699   1.34691   1.36496   1.38309   1.40419
 Alpha virt. eigenvalues --    1.40912   1.46079   1.47308   1.48575   1.50627
 Alpha virt. eigenvalues --    1.52695   1.55266   1.56064   1.58301   1.60060
 Alpha virt. eigenvalues --    1.61652   1.64690   1.65835   1.70382   1.72351
 Alpha virt. eigenvalues --    1.74073   1.77354   1.79086   1.81251   1.83913
 Alpha virt. eigenvalues --    1.85927   1.89388   1.90113   1.91822   1.93411
 Alpha virt. eigenvalues --    1.93580   1.97947   2.00586   2.06094   2.07239
 Alpha virt. eigenvalues --    2.09338   2.10822   2.13883   2.16011   2.17498
 Alpha virt. eigenvalues --    2.18902   2.19464   2.22281   2.26409   2.26959
 Alpha virt. eigenvalues --    2.29453   2.31167   2.34896   2.36967   2.39528
 Alpha virt. eigenvalues --    2.42163   2.43778   2.46988   2.51173   2.54621
 Alpha virt. eigenvalues --    2.56813   2.62617   2.65421   2.71007   2.73617
 Alpha virt. eigenvalues --    2.74662   2.76228   2.82207   2.88545   2.93703
 Alpha virt. eigenvalues --    2.97132   2.98132   3.01010   3.06279   3.10637
 Alpha virt. eigenvalues --    3.13385   3.13626   3.20055   3.23615   3.24932
 Alpha virt. eigenvalues --    3.29636   3.32363   3.37050   3.38063   3.42215
 Alpha virt. eigenvalues --    3.43554   3.44651   3.48121   3.51859   3.52921
 Alpha virt. eigenvalues --    3.56250   3.58343   3.63003   3.63913   3.69122
 Alpha virt. eigenvalues --    3.72322   3.76648   3.78584   3.81834   3.85261
 Alpha virt. eigenvalues --    3.92331   3.93667   3.96013   3.99262   4.04609
 Alpha virt. eigenvalues --    4.05990   4.09645   4.13190   4.16262   4.19111
 Alpha virt. eigenvalues --    4.25398   4.27148   4.33202   4.39578   4.42816
 Alpha virt. eigenvalues --    4.44506   4.52113   4.53524   4.59918   4.62333
 Alpha virt. eigenvalues --    4.71819   4.73780   4.75788   4.78460   4.90709
 Alpha virt. eigenvalues --    4.92814   4.95928   4.97670   5.02472   5.05949
 Alpha virt. eigenvalues --    5.09835   5.12705   5.15041   5.19778   5.21788
 Alpha virt. eigenvalues --    5.31097   5.32647   5.37303   5.42593   5.48141
 Alpha virt. eigenvalues --    5.50338   5.65726   5.78026   5.81585   5.85779
 Alpha virt. eigenvalues --    5.95305   6.05595   6.07325   6.17460   6.26795
 Alpha virt. eigenvalues --    6.30391   6.32153   6.35099   6.39291   6.45577
 Alpha virt. eigenvalues --    6.49902   6.57233   6.61237   6.66505   6.74716
 Alpha virt. eigenvalues --    6.79689   6.82299   6.86907   6.89837   6.98164
 Alpha virt. eigenvalues --    6.99759   7.03332   7.13141   7.19104   7.24163
 Alpha virt. eigenvalues --    7.31433   7.41549   7.68946   7.88587   8.33377
 Alpha virt. eigenvalues --   13.26849  14.62913  14.83373  16.93653  18.28108
  Beta  occ. eigenvalues --  -19.39658 -19.27021 -14.45219 -10.41492 -10.35281
  Beta  occ. eigenvalues --   -1.30589  -1.02713  -1.00658  -0.77135  -0.69448
  Beta  occ. eigenvalues --   -0.64075  -0.62412  -0.59697  -0.49940  -0.48612
  Beta  occ. eigenvalues --   -0.44960  -0.42934  -0.35102  -0.34825
  Beta virt. eigenvalues --   -0.00144   0.03262   0.03937   0.04772   0.06857
  Beta virt. eigenvalues --    0.07587   0.08348   0.08657   0.10763   0.11368
  Beta virt. eigenvalues --    0.12361   0.12836   0.13890   0.14588   0.15420
  Beta virt. eigenvalues --    0.16067   0.16737   0.18695   0.19152   0.20305
  Beta virt. eigenvalues --    0.21827   0.22484   0.23081   0.24168   0.24653
  Beta virt. eigenvalues --    0.24725   0.27772   0.28952   0.30112   0.31377
  Beta virt. eigenvalues --    0.31823   0.34060   0.34246   0.36377   0.36942
  Beta virt. eigenvalues --    0.37673   0.38151   0.38843   0.39603   0.41102
  Beta virt. eigenvalues --    0.41202   0.42733   0.42938   0.43813   0.45479
  Beta virt. eigenvalues --    0.46384   0.46998   0.48231   0.51236   0.54719
  Beta virt. eigenvalues --    0.55317   0.56250   0.57012   0.59404   0.61329
  Beta virt. eigenvalues --    0.61787   0.63587   0.65535   0.68402   0.69348
  Beta virt. eigenvalues --    0.70560   0.74218   0.74870   0.76573   0.77689
  Beta virt. eigenvalues --    0.79172   0.80282   0.80950   0.82423   0.82767
  Beta virt. eigenvalues --    0.84364   0.85655   0.86374   0.87495   0.88328
  Beta virt. eigenvalues --    0.89588   0.90146   0.91457   0.93190   0.93831
  Beta virt. eigenvalues --    0.95851   0.96022   0.97907   0.99806   1.00136
  Beta virt. eigenvalues --    1.00743   1.04012   1.05341   1.06406   1.07115
  Beta virt. eigenvalues --    1.09107   1.11192   1.12677   1.13135   1.16581
  Beta virt. eigenvalues --    1.17384   1.19066   1.20191   1.21366   1.23568
  Beta virt. eigenvalues --    1.25239   1.26567   1.28526   1.31434   1.33007
  Beta virt. eigenvalues --    1.33699   1.34691   1.36496   1.38309   1.40419
  Beta virt. eigenvalues --    1.40912   1.46079   1.47308   1.48575   1.50627
  Beta virt. eigenvalues --    1.52695   1.55266   1.56064   1.58301   1.60060
  Beta virt. eigenvalues --    1.61652   1.64690   1.65835   1.70382   1.72351
  Beta virt. eigenvalues --    1.74073   1.77354   1.79086   1.81251   1.83913
  Beta virt. eigenvalues --    1.85927   1.89388   1.90113   1.91822   1.93411
  Beta virt. eigenvalues --    1.93580   1.97947   2.00586   2.06094   2.07239
  Beta virt. eigenvalues --    2.09338   2.10822   2.13883   2.16011   2.17498
  Beta virt. eigenvalues --    2.18902   2.19464   2.22281   2.26409   2.26959
  Beta virt. eigenvalues --    2.29453   2.31167   2.34896   2.36967   2.39528
  Beta virt. eigenvalues --    2.42163   2.43778   2.46988   2.51173   2.54621
  Beta virt. eigenvalues --    2.56813   2.62617   2.65421   2.71007   2.73617
  Beta virt. eigenvalues --    2.74662   2.76228   2.82207   2.88545   2.93703
  Beta virt. eigenvalues --    2.97132   2.98132   3.01010   3.06279   3.10637
  Beta virt. eigenvalues --    3.13385   3.13626   3.20055   3.23615   3.24932
  Beta virt. eigenvalues --    3.29636   3.32363   3.37050   3.38063   3.42215
  Beta virt. eigenvalues --    3.43554   3.44651   3.48121   3.51859   3.52921
  Beta virt. eigenvalues --    3.56250   3.58343   3.63003   3.63913   3.69122
  Beta virt. eigenvalues --    3.72322   3.76648   3.78584   3.81834   3.85261
  Beta virt. eigenvalues --    3.92331   3.93667   3.96013   3.99262   4.04609
  Beta virt. eigenvalues --    4.05990   4.09645   4.13190   4.16262   4.19111
  Beta virt. eigenvalues --    4.25398   4.27148   4.33202   4.39578   4.42816
  Beta virt. eigenvalues --    4.44506   4.52113   4.53524   4.59918   4.62333
  Beta virt. eigenvalues --    4.71819   4.73780   4.75788   4.78460   4.90709
  Beta virt. eigenvalues --    4.92814   4.95928   4.97670   5.02472   5.05949
  Beta virt. eigenvalues --    5.09835   5.12705   5.15041   5.19778   5.21788
  Beta virt. eigenvalues --    5.31097   5.32647   5.37303   5.42593   5.48141
  Beta virt. eigenvalues --    5.50338   5.65726   5.78026   5.81585   5.85779
  Beta virt. eigenvalues --    5.95305   6.05595   6.07325   6.17460   6.26795
  Beta virt. eigenvalues --    6.30391   6.32153   6.35099   6.39291   6.45577
  Beta virt. eigenvalues --    6.49902   6.57233   6.61237   6.66505   6.74716
  Beta virt. eigenvalues --    6.79689   6.82299   6.86907   6.89837   6.98164
  Beta virt. eigenvalues --    6.99759   7.03332   7.13141   7.19104   7.24163
  Beta virt. eigenvalues --    7.31433   7.41549   7.68946   7.88587   8.33377
  Beta virt. eigenvalues --   13.26849  14.62913  14.83373  16.93653  18.28108
          Condensed to atoms (all electrons):
               1          2          3          4          5          6
     1  C    5.215660   0.313186   0.306916   0.321262  -0.085666   0.017882
     2  H    0.313186   0.316682   0.013140   0.000554   0.003475   0.009427
     3  H    0.306916   0.013140   0.307527  -0.050880   0.016843   0.016306
     4  O    0.321262   0.000554  -0.050880   8.089365  -0.208557  -0.015542
     5  O   -0.085666   0.003475   0.016843  -0.208557   8.774567  -0.005784
     6  N    0.017882   0.009427   0.016306  -0.015542  -0.005784   7.085874
     7  H   -0.007322   0.000004   0.002252  -0.002951   0.006949  -0.097702
     8  C    0.012876  -0.002370   0.001287  -0.004462   0.008087   0.490677
               7          8
     1  C   -0.007322   0.012876
     2  H    0.000004  -0.002370
     3  H    0.002252   0.001287
     4  O   -0.002951  -0.004462
     5  O    0.006949   0.008087
     6  N   -0.097702   0.490677
     7  H    0.357227   0.211437
     8  C    0.211437   5.310450
          Atomic-Atomic Spin Densities.
               1          2          3          4          5          6
     1  C    0.000000   0.000000   0.000000   0.000000   0.000000   0.000000
     2  H    0.000000   0.000000   0.000000   0.000000   0.000000   0.000000
     3  H    0.000000   0.000000   0.000000   0.000000   0.000000   0.000000
     4  O    0.000000   0.000000   0.000000   0.000000   0.000000   0.000000
     5  O    0.000000   0.000000   0.000000   0.000000   0.000000   0.000000
     6  N    0.000000   0.000000   0.000000   0.000000   0.000000   0.000000
     7  H    0.000000   0.000000   0.000000   0.000000   0.000000   0.000000
     8  C    0.000000   0.000000   0.000000   0.000000   0.000000   0.000000
               7          8
     1  C    0.000000   0.000000
     2  H    0.000000   0.000000
     3  H    0.000000   0.000000
     4  O    0.000000   0.000000
     5  O    0.000000   0.000000
     6  N    0.000000   0.000000
     7  H    0.000000   0.000000
     8  C    0.000000   0.000000
 Mulliken charges and spin densities:
               1          2
     1  C   -0.094795   0.000000
     2  H    0.345903   0.000000
     3  H    0.386608   0.000000
     4  O   -0.128788   0.000000
     5  O   -0.509914   0.000000
     6  N   -0.501137   0.000000
     7  H    0.530105   0.000000
     8  C   -0.027982   0.000000
 Sum of Mulliken charges =   0.00000   0.00000
 Mulliken charges and spin densities with hydrogens summed into heavy atoms:
               1          2
     1  C    0.637716   0.000000
     4  O   -0.128788   0.000000
     5  O   -0.509914   0.000000
     6  N   -0.501137   0.000000
     8  C    0.502124   0.000000
 APT charges:
               1
     1  C   -0.454208
     2  H    0.635839
     3  H    0.501284
     4  O   -0.143652
     5  O   -0.507084
     6  N   -0.544940
     7  H    0.744690
     8  C   -0.231928
 Sum of APT charges =   0.00000
 APT charges with hydrogens summed into heavy atoms:
               1
     1  C    0.682915
     4  O   -0.143652
     5  O   -0.507084
     6  N   -0.544940
     8  C    0.512761
 Electronic spatial extent (au):  <R**2>=            338.4261
 Charge=              0.0000 electrons
 Dipole moment (field-independent basis, Debye):
    X=             -0.0234    Y=             -1.3473    Z=              0.6375  Tot=              1.4907
 Quadrupole moment (field-independent basis, Debye-Ang):
   XX=            -27.5215   YY=            -27.6705   ZZ=            -28.2404
   XY=              8.8919   XZ=             -0.1159   YZ=             -0.9189
 Traceless Quadrupole moment (field-independent basis, Debye-Ang):
   XX=              0.2893   YY=              0.1403   ZZ=             -0.4296
   XY=              8.8919   XZ=             -0.1159   YZ=             -0.9189
 Octapole moment (field-independent basis, Debye-Ang**2):
  XXX=             -5.1934  YYY=             -0.6155  ZZZ=              0.7551  XYY=             -1.5190
  XXY=              7.2634  XXZ=              0.1812  XZZ=             -2.6595  YZZ=             -0.6295
  YYZ=             -0.5504  XYZ=             -0.0942
 Hexadecapole moment (field-independent basis, Debye-Ang**3):
 XXXX=           -232.3439 YYYY=           -146.3370 ZZZZ=            -39.4007 XXXY=             18.8771
 XXXZ=              1.4219 YYYX=             21.1176 YYYZ=              2.4387 ZZZX=              0.8733
 ZZZY=             -2.0388 XXYY=            -58.8714 XXZZ=            -47.0793 YYZZ=            -31.9391
 XXYZ=             -0.1094 YYXZ=              2.4872 ZZXY=              1.7731
 N-N= 1.648022604031D+02 E-N=-9.939006630601D+02  KE= 2.814798474520D+02
  Exact polarizability:   0.000   0.000   0.000   0.000   0.000   0.000
 Approx polarizability:  50.278   0.507  69.310   0.770   0.951  35.207
                          Isotropic Fermi Contact Couplings
        Atom                 a.u.       MegaHertz       Gauss      10(-4) cm-1
     1  C(13)              0.00000       0.00000       0.00000       0.00000
     2  H(1)               0.00000       0.00000       0.00000       0.00000
     3  H(1)               0.00000       0.00000       0.00000       0.00000
     4  O(17)              0.00000       0.00000       0.00000       0.00000
     5  O(17)              0.00000       0.00000       0.00000       0.00000
     6  N(14)              0.00000       0.00000       0.00000       0.00000
     7  H(1)               0.00000       0.00000       0.00000       0.00000
     8  C(13)              0.00000       0.00000       0.00000       0.00000
 --------------------------------------------------------
       Center         ----  Spin Dipole Couplings  ----
                      3XX-RR        3YY-RR        3ZZ-RR
 --------------------------------------------------------
     1   Atom        0.000000      0.000000      0.000000
     2   Atom        0.000000      0.000000      0.000000
     3   Atom        0.000000      0.000000      0.000000
     4   Atom        0.000000      0.000000      0.000000
     5   Atom        0.000000      0.000000      0.000000
     6   Atom        0.000000      0.000000      0.000000
     7   Atom        0.000000      0.000000      0.000000
     8   Atom        0.000000      0.000000      0.000000
 --------------------------------------------------------
                        XY            XZ            YZ
 --------------------------------------------------------
     1   Atom        0.000000      0.000000      0.000000
     2   Atom        0.000000      0.000000      0.000000
     3   Atom        0.000000      0.000000      0.000000
     4   Atom        0.000000      0.000000      0.000000
     5   Atom        0.000000      0.000000      0.000000
     6   Atom        0.000000      0.000000      0.000000
     7   Atom        0.000000      0.000000      0.000000
     8   Atom        0.000000      0.000000      0.000000
 --------------------------------------------------------


 ---------------------------------------------------------------------------------
              Anisotropic Spin Dipole Couplings in Principal Axis System
 ---------------------------------------------------------------------------------

       Atom             a.u.   MegaHertz   Gauss  10(-4) cm-1        Axes

              Baa     0.0000     0.000     0.000     0.000 -0.1116  0.0497  0.9925
     1 C(13)  Bbb     0.0000     0.000     0.000     0.000  0.9815 -0.1507  0.1179
              Bcc     0.0000     0.000     0.000     0.000  0.1554  0.9873 -0.0320
 
              Baa     0.0000     0.000     0.000     0.000  0.9709 -0.0742 -0.2279
     2 H(1)   Bbb     0.0000     0.000     0.000     0.000  0.2153 -0.1474  0.9654
              Bcc     0.0000     0.000     0.000     0.000  0.1052  0.9863  0.1271
 
              Baa     0.0000     0.000     0.000     0.000  0.3376  0.0397  0.9405
     3 H(1)   Bbb     0.0000     0.000     0.000     0.000  0.8568 -0.4266 -0.2895
              Bcc     0.0000     0.000     0.000     0.000  0.3897  0.9036 -0.1781
 
              Baa     0.0000     0.000     0.000     0.000  0.6438 -0.5112  0.5694
     4 O(17)  Bbb     0.0000     0.000     0.000     0.000 -0.2524  0.5606  0.7887
              Bcc     0.0000     0.000     0.000     0.000  0.7224  0.6515 -0.2318
 
              Baa     0.0000     0.000     0.000     0.000  0.5252  0.5670  0.6346
     5 O(17)  Bbb     0.0000     0.000     0.000     0.000  0.8346 -0.1973 -0.5143
              Bcc     0.0000     0.000     0.000     0.000 -0.1664  0.7998 -0.5768
 
              Baa     0.0000     0.000     0.000     0.000  0.1549 -0.1213  0.9805
     6 N(14)  Bbb     0.0000     0.000     0.000     0.000  0.9581 -0.2237 -0.1791
              Bcc     0.0000     0.000     0.000     0.000  0.2410  0.9671  0.0815
 
              Baa     0.0000     0.000     0.000     0.000  0.5943  0.7742 -0.2179
     7 H(1)   Bbb     0.0000     0.000     0.000     0.000  0.3517 -0.0065  0.9361
              Bcc     0.0000     0.000     0.000     0.000  0.7233 -0.6330 -0.2761
 
              Baa     0.0000     0.000     0.000     0.000 -0.0424  0.0281  0.9987
     8 C(13)  Bbb     0.0000     0.000     0.000     0.000  0.9529 -0.2992  0.0489
              Bcc     0.0000     0.000     0.000     0.000  0.3002  0.9538 -0.0141
 

 ---------------------------------------------------------------------------------

 Calling FoFJK, ICntrl=    100127 FMM=F ISym2X=0 I1Cent= 0 IOpClX= 1 NMat=1 NMatS=1 NMatT=0.
 -------------------------------------------------------------------
 Center     Atomic                   Forces (Hartrees/Bohr)
 Number     Number              X              Y              Z
 -------------------------------------------------------------------
      1        6          -0.000000249    0.000007944    0.000000626
      2        1           0.000000213   -0.000005330   -0.000002578
      3        1           0.000001916   -0.000000994   -0.000000251
      4        8          -0.000003748   -0.000016401    0.000000619
      5        8           0.000001066    0.000008773    0.000005633
      6        7           0.000000280   -0.000016347   -0.000003137
      7        1          -0.000002472    0.000001802   -0.000001308
      8        6           0.000002994    0.000020551    0.000000397
 -------------------------------------------------------------------
 Cartesian Forces:  Max     0.000020551 RMS     0.000007119
 IRC-IRC-IRC-IRC-IRC-IRC-IRC-IRC-IRC-IRC-IRC-IRC-IRC-IRC-IRC-IRC-IRC-IRC
          ******** Start new reaction path calculation ********
 Supplied step size of   0.0500 bohr.
    Integration on MW PES will use step size of   0.1582 sqrt(amu)*bohr.
 Point Number:   0          Path Number:   1
 Calculating another point on the path.
 IRC-IRC-IRC-IRC-IRC-IRC-IRC-IRC-IRC-IRC-IRC-IRC-IRC-IRC-IRC-IRC-IRC-IRC
                          Input orientation:                          
 ---------------------------------------------------------------------
 Center     Atomic      Atomic             Coordinates (Angstroms)
 Number     Number       Type             X           Y           Z
 ---------------------------------------------------------------------
      1          6           0       -0.785311   -0.995226    0.231601
      2          1           0       -1.082964   -1.905045   -0.272193
      3          1           0       -0.545494   -0.967566    1.284328
      4          8           0       -1.103654    0.071170   -0.368003
      5          8           0       -0.536293    1.170666    0.205008
      6          7           0        1.325512   -0.781450   -0.074853
      7          1           0        1.830940    1.359062   -0.005395
      8          6           0        1.407436    0.378980   -0.011546
 ---------------------------------------------------------------------
                    Distance matrix (angstroms):
                    1          2          3          4          5
     1  C    0.000000
     2  H    1.081747   0.000000
     3  H    1.080051   1.894861   0.000000
     4  O    1.264147   1.978644   2.029954   0.000000
     5  O    2.180322   3.160153   2.395214   1.363500   0.000000
     6  N    2.143639   2.664989   2.320059   2.591090   2.712083
     7  H    3.527550   4.383653   3.567075   3.225213   2.384021
     8  C    2.599173   3.389218   2.703037   2.554874   2.109915
                    6          7          8
     6  N    0.000000
     7  H    2.200472   0.000000
     8  C    1.165039   1.067687   0.000000
 Symmetry turned off by external request.
 Stoichiometry    C2H3NO2
 Framework group  C1[X(C2H3NO2)]
 Deg. of freedom    18
 Full point group                 C1      NOp   1
 Rotational constants (GHZ):           9.1505265           5.5722534           3.7336683
 Standard basis: Aug-CC-pVTZ (5D, 7F)
   299 basis functions,   441 primitive gaussians,   350 cartesian basis functions
    19 alpha electrons       19 beta electrons
       nuclear repulsion energy       165.1989093657 Hartrees.
 NAtoms=    8 NActive=    8 NUniq=    8 SFac= 1.00D+00 NAtFMM=   60 NAOKFM=F Big=F
 Integral buffers will be    131072 words long.
 Raffenetti 2 integral format.
 Two-electron integral symmetry is turned off.
 Nuclear repulsion after empirical dispersion term =      165.1970805249 Hartrees.
 One-electron integrals computed using PRISM.
 NBasis=   299 RedAO= T EigKep=  4.23D-05  NBF=   299
 NBsUse=   299 1.00D-06 EigRej= -1.00D+00 NBFU=   299
 Initial guess from the checkpoint file:  "TS1-M0001-copt-TS-opt-TS-wb97-opt-TS-Final-IRC-Forward.chk"
 B after Tr=     0.004686   -0.037124    0.024827
         Rot=    1.000000    0.000009    0.000016   -0.000012 Ang=   0.00 deg.
 Initial guess <Sx>= 0.0000 <Sy>= 0.0000 <Sz>= 0.0000 <S**2>= 0.0000 S= 0.0000
 ExpMin= 2.53D-02 ExpMax= 1.53D+04 ExpMxC= 5.22D+02 IAcc=3 IRadAn=         7 AccDes= 0.00D+00
 Harris functional with IExCor= 4639 and IRadAn=       7 diagonalized for initial guess.
 HarFok:  IExCor= 4639 AccDes= 0.00D+00 IRadAn=         7 IDoV= 1 UseB2=F ITyADJ=14
 ICtDFT=  3500011 ScaDFX=  1.000000  1.000000  1.000000  1.000000
 FoFCou: FMM=F IPFlag=           0 FMFlag=      100000 FMFlg1=           0
         NFxFlg=           0 DoJE=T BraDBF=F KetDBF=T FulRan=T
         wScrn=  0.000000 ICntrl=       500 IOpCl=  0 I1Cent=   200000004 NGrid=           0
         NMat0=    1 NMatS0=      1 NMatT0=    0 NMatD0=    1 NMtDS0=    0 NMtDT0=    0
 Symmetry not used in FoFCou.
 Gradient too large for Newton-Raphson -- use scaled steepest descent instead.
     Minimum is close to point  4 DX=  5.08D-02 DF= -2.59D-07 DXR=  4.06D-02 DFR=  1.66D-03 which will be used.
 Gradient too large for Newton-Raphson -- use scaled steepest descent instead.
     Accept linear search using points  1 and  2.
 Gradient too large for Newton-Raphson -- use scaled steepest descent instead.
     Accept linear search using points  1 and  2.
 Gradient too large for Newton-Raphson -- use scaled steepest descent instead.
     Accept linear search using points  1 and  2.
 LinEq1:  Iter=  0 NonCon=     1 RMS=8.84D-05 Max=3.79D-03 NDo=     1
 AX will form     1 AO Fock derivatives at one time.
 LinEq1:  Iter=  1 NonCon=     1 RMS=1.40D-05 Max=2.72D-04 NDo=     1
 LinEq1:  Iter=  2 NonCon=     1 RMS=1.22D-05 Max=3.12D-04 NDo=     1
 LinEq1:  Iter=  3 NonCon=     1 RMS=4.33D-06 Max=1.23D-04 NDo=     1
 LinEq1:  Iter=  4 NonCon=     1 RMS=2.75D-06 Max=1.03D-04 NDo=     1
 LinEq1:  Iter=  5 NonCon=     1 RMS=1.98D-06 Max=7.53D-05 NDo=     1
 LinEq1:  Iter=  6 NonCon=     1 RMS=7.55D-07 Max=1.56D-05 NDo=     1
 LinEq1:  Iter=  7 NonCon=     1 RMS=6.18D-07 Max=1.43D-05 NDo=     1
 LinEq1:  Iter=  8 NonCon=     1 RMS=3.44D-07 Max=6.95D-06 NDo=     1
 LinEq1:  Iter=  9 NonCon=     1 RMS=1.04D-07 Max=1.71D-06 NDo=     1
 LinEq1:  Iter= 10 NonCon=     1 RMS=3.74D-08 Max=5.86D-07 NDo=     1
 LinEq1:  Iter= 11 NonCon=     1 RMS=1.40D-08 Max=2.39D-07 NDo=     1
 LinEq1:  Iter= 12 NonCon=     0 RMS=4.41D-09 Max=6.16D-08 NDo=     1
 Linear equations converged to 1.032D-08 1.032D-07 after    12 iterations.
     Minimum is close to point  2 DX=  4.67D-04 DF= -1.75D-11 DXR=  4.67D-04 DFR=  2.18D-07 which will be used.
 LinEq1:  Iter=  0 NonCon=     1 RMS=5.03D-07 Max=2.11D-05 NDo=     1
 LinEq1:  Iter=  1 NonCon=     1 RMS=2.40D-07 Max=6.38D-06 NDo=     1
 LinEq1:  Iter=  2 NonCon=     1 RMS=1.58D-07 Max=2.61D-06 NDo=     1
 LinEq1:  Iter=  3 NonCon=     1 RMS=9.62D-08 Max=2.74D-06 NDo=     1
 LinEq1:  Iter=  4 NonCon=     1 RMS=5.62D-08 Max=1.09D-06 NDo=     1
 LinEq1:  Iter=  5 NonCon=     1 RMS=2.38D-08 Max=6.57D-07 NDo=     1
 LinEq1:  Iter=  6 NonCon=     1 RMS=1.90D-08 Max=6.26D-07 NDo=     1
 LinEq1:  Iter=  7 NonCon=     1 RMS=7.67D-09 Max=2.58D-07 NDo=     1
 LinEq1:  Iter=  8 NonCon=     1 RMS=2.45D-09 Max=7.68D-08 NDo=     1
 LinEq1:  Iter=  9 NonCon=     1 RMS=6.80D-10 Max=1.37D-08 NDo=     1
 LinEq1:  Iter= 10 NonCon=     0 RMS=2.14D-10 Max=2.74D-09 NDo=     1
 Linear equations converged to 4.107D-10 4.107D-09 after    10 iterations.
 SCF Done:  E(UwB97XD) =  -283.018390462     a.u. after    7 cycles
            Convg  =    0.4380D-08                    36 Fock formations.
              S**2 =  0.0000                  -V/T =  2.0055
 <Sx>= 0.0000 <Sy>= 0.0000 <Sz>= 0.0000 <S**2>= 0.0000 S= 0.0000
 <L.S>=  0.00000000000    
 Annihilation of the first spin contaminant:
 S**2 before annihilation     0.0000,   after     0.0000
 DoSCS=F DFT=T ScalE2(SS,OS)=  1.000000  1.000000
 Range of M.O.s used for correlation:     1   299
 NBasis=   299 NAE=    19 NBE=    19 NFC=     0 NFV=     0
 NROrb=    299 NOA=    19 NOB=    19 NVA=   280 NVB=   280

 **** Warning!!: The largest alpha MO coefficient is  0.31652198D+02


 **** Warning!!: The largest beta MO coefficient is  0.31652198D+02

 Symmetrizing basis deriv contribution to polar:
 IMax=3 JMax=2 DiffMx= 0.00D+00
 G2DrvN: will do     9 centers at a time, making    1 passes.
 Calling FoFCou, ICntrl=  3107 FMM=F I1Cent=   0 AccDes= 0.00D+00.
 End of G2Drv F.D. properties file   721 does not exist.
 End of G2Drv F.D. properties file   722 does not exist.
 End of G2Drv F.D. properties file   788 does not exist.
          IDoAtm=11111111
          Differentiating once with respect to nuclear coordinates.
 CalDSu exits because no D1Ps are significant.
          There are    27 degrees of freedom in the 1st order CPHF.  IDoFFX=6 NUNeed=     0.
     21 vectors produced by pass  0 Test12= 3.94D-14 3.70D-09 XBig12= 1.67D-01 1.16D-01.
 AX will form    21 AO Fock derivatives at one time.
     21 vectors produced by pass  1 Test12= 3.94D-14 3.70D-09 XBig12= 6.00D-02 7.75D-02.
     21 vectors produced by pass  2 Test12= 3.94D-14 3.70D-09 XBig12= 3.35D-03 7.39D-03.
     21 vectors produced by pass  3 Test12= 3.94D-14 3.70D-09 XBig12= 6.36D-05 7.99D-04.
     21 vectors produced by pass  4 Test12= 3.94D-14 3.70D-09 XBig12= 8.44D-07 1.11D-04.
     21 vectors produced by pass  5 Test12= 3.94D-14 3.70D-09 XBig12= 1.04D-08 1.02D-05.
     21 vectors produced by pass  6 Test12= 3.94D-14 3.70D-09 XBig12= 9.85D-11 9.81D-07.
     18 vectors produced by pass  7 Test12= 3.94D-14 3.70D-09 XBig12= 7.30D-13 7.96D-08.
      1 vectors produced by pass  8 Test12= 3.94D-14 3.70D-09 XBig12= 4.65D-15 6.83D-09.
 InvSVY:  IOpt=1 It=  1 EMax= 2.55D-15
 Solved reduced A of dimension   166 with    21 vectors.
 End of Minotr F.D. properties file   721 does not exist.
 End of Minotr F.D. properties file   722 does not exist.
 End of Minotr F.D. properties file   788 does not exist.
 Calling FoFJK, ICntrl=    100127 FMM=F ISym2X=0 I1Cent= 0 IOpClX= 1 NMat=1 NMatS=1 NMatT=0.
 -------------------------------------------------------------------
 Center     Atomic                   Forces (Hartrees/Bohr)
 Number     Number              X              Y              Z
 -------------------------------------------------------------------
      1        6           0.001333688   -0.000046156   -0.000090024
      2        1           0.000089657   -0.000011040   -0.000004463
      3        1          -0.000044683   -0.000021461   -0.000018995
      4        8           0.000017651    0.000048732   -0.000036535
      5        8           0.001374400   -0.000364155   -0.000148343
      6        7          -0.001329064   -0.000073179    0.000149788
      7        1           0.000001390   -0.000174384   -0.000007887
      8        6          -0.001443039    0.000641643    0.000156460
 -------------------------------------------------------------------
 Cartesian Forces:  Max     0.001443039 RMS     0.000584194
 IRC-IRC-IRC-IRC-IRC-IRC-IRC-IRC-IRC-IRC-IRC-IRC-IRC-IRC-IRC-IRC-IRC-IRC
 Pt  1 Step number   1 out of a maximum of  20
 Modified Bulirsch-Stoer Extrapolation Cycles:
    EPS =    0.000010000000000
      PEZero:  N= 2 I= 1 D=  4.12D-04 Err=  6.91D-04
      PEZero:  N= 3 I= 2 D=  4.12D-04 Err=  4.60D-04
      PEZero:  N= 3 I= 1 D=  8.24D-04 Err=  4.10D-07
 Maximum DWI energy   std dev =  0.000000512 at pt    42
 Maximum DWI gradient std dev =  0.051946293 at pt    41
 CORRECTOR INTEGRATION CONVERGENCE:
   Recorrection delta-x convergence threshold:    0.010000
   Delta-x Convergence Met
 Point Number:   1          Path Number:   1
   CHANGE IN THE REACTION COORDINATE =    0.15822
   NET REACTION COORDINATE UP TO THIS POINT =    0.15822
  # OF POINTS ALONG THE PATH =   1
  # OF STEPS =   1

 Calculating another point on the path.
 IRC-IRC-IRC-IRC-IRC-IRC-IRC-IRC-IRC-IRC-IRC-IRC-IRC-IRC-IRC-IRC-IRC-IRC
                          Input orientation:                          
 ---------------------------------------------------------------------
 Center     Atomic      Atomic             Coordinates (Angstroms)
 Number     Number       Type             X           Y           Z
 ---------------------------------------------------------------------
      1          6           0       -0.773852   -0.995531    0.230188
      2          1           0       -1.072426   -1.905763   -0.272575
      3          1           0       -0.547515   -0.968677    1.286116
      4          8           0       -1.103323    0.071329   -0.368028
      5          8           0       -0.527165    1.168222    0.203985
      6          7           0        1.315408   -0.780758   -0.073602
      7          1           0        1.836872    1.354137   -0.006117
      8          6           0        1.393947    0.382090   -0.010255
 ---------------------------------------------------------------------
                    Distance matrix (angstroms):
                    1          2          3          4          5
     1  C    0.000000
     2  H    1.081869   0.000000
     3  H    1.080247   1.892929   0.000000
     4  O    1.266730   1.979636   2.031435   0.000000
     5  O    2.177928   3.158133   2.395362   1.364673   0.000000
     6  N    2.122127   2.647071   2.314008   2.581279   2.696415
     7  H    3.520321   4.377438   3.570803   3.228208   2.380626
     8  C    2.579729   3.374326   2.697114   2.541836   2.086762
                    6          7          8
     6  N    0.000000
     7  H    2.198693   0.000000
     8  C    1.167217   1.068211   0.000000
 Symmetry turned off by external request.
 Stoichiometry    C2H3NO2
 Framework group  C1[X(C2H3NO2)]
 Deg. of freedom    18
 Full point group                 C1      NOp   1
 Rotational constants (GHZ):           9.1626930           5.6494393           3.7694416
 Standard basis: Aug-CC-pVTZ (5D, 7F)
   299 basis functions,   441 primitive gaussians,   350 cartesian basis functions
    19 alpha electrons       19 beta electrons
       nuclear repulsion energy       165.5866380322 Hartrees.
 NAtoms=    8 NActive=    8 NUniq=    8 SFac= 1.00D+00 NAtFMM=   60 NAOKFM=F Big=F
 Integral buffers will be    131072 words long.
 Raffenetti 2 integral format.
 Two-electron integral symmetry is turned off.
 Nuclear repulsion after empirical dispersion term =      165.5848253536 Hartrees.
 One-electron integrals computed using PRISM.
 NBasis=   299 RedAO= T EigKep=  4.22D-05  NBF=   299
 NBsUse=   299 1.00D-06 EigRej= -1.00D+00 NBFU=   299
 Initial guess from the checkpoint file:  "TS1-M0001-copt-TS-opt-TS-wb97-opt-TS-Final-IRC-Forward.chk"
 B after Tr=     0.000357   -0.000168    0.000016
         Rot=    1.000000    0.000006    0.000014   -0.000025 Ang=   0.00 deg.
 Initial guess <Sx>= 0.0000 <Sy>= 0.0000 <Sz>= 0.0000 <S**2>= 0.0000 S= 0.0000
 ExpMin= 2.53D-02 ExpMax= 1.53D+04 ExpMxC= 5.22D+02 IAcc=3 IRadAn=         7 AccDes= 0.00D+00
 Harris functional with IExCor= 4639 and IRadAn=       7 diagonalized for initial guess.
 HarFok:  IExCor= 4639 AccDes= 0.00D+00 IRadAn=         7 IDoV= 1 UseB2=F ITyADJ=14
 ICtDFT=  3500011 ScaDFX=  1.000000  1.000000  1.000000  1.000000
 FoFCou: FMM=F IPFlag=           0 FMFlag=      100000 FMFlg1=           0
         NFxFlg=           0 DoJE=T BraDBF=F KetDBF=T FulRan=T
         wScrn=  0.000000 ICntrl=       500 IOpCl=  0 I1Cent=   200000004 NGrid=           0
         NMat0=    1 NMatS0=      1 NMatT0=    0 NMatD0=    1 NMtDS0=    0 NMtDT0=    0
 Symmetry not used in FoFCou.
 Gradient too large for Newton-Raphson -- use scaled steepest descent instead.
     Minimum is close to point  4 DX=  4.86D-02 DF= -2.52D-07 DXR=  3.89D-02 DFR=  1.52D-03 which will be used.
 Gradient too large for Newton-Raphson -- use scaled steepest descent instead.
     Accept linear search using points  1 and  2.
 Gradient too large for Newton-Raphson -- use scaled steepest descent instead.
     Accept linear search using points  1 and  2.
 Gradient too large for Newton-Raphson -- use scaled steepest descent instead.
     Accept linear search using points  1 and  2.
 LinEq1:  Iter=  0 NonCon=     1 RMS=9.26D-05 Max=3.95D-03 NDo=     1
 AX will form     1 AO Fock derivatives at one time.
 LinEq1:  Iter=  1 NonCon=     1 RMS=1.49D-05 Max=2.69D-04 NDo=     1
 LinEq1:  Iter=  2 NonCon=     1 RMS=1.30D-05 Max=3.41D-04 NDo=     1
 LinEq1:  Iter=  3 NonCon=     1 RMS=4.73D-06 Max=1.40D-04 NDo=     1
 LinEq1:  Iter=  4 NonCon=     1 RMS=3.06D-06 Max=1.22D-04 NDo=     1
 LinEq1:  Iter=  5 NonCon=     1 RMS=2.23D-06 Max=8.36D-05 NDo=     1
 LinEq1:  Iter=  6 NonCon=     1 RMS=9.59D-07 Max=2.21D-05 NDo=     1
 LinEq1:  Iter=  7 NonCon=     1 RMS=7.85D-07 Max=1.75D-05 NDo=     1
 LinEq1:  Iter=  8 NonCon=     1 RMS=3.84D-07 Max=8.18D-06 NDo=     1
 LinEq1:  Iter=  9 NonCon=     1 RMS=1.14D-07 Max=1.82D-06 NDo=     1
 LinEq1:  Iter= 10 NonCon=     1 RMS=4.55D-08 Max=7.65D-07 NDo=     1
 LinEq1:  Iter= 11 NonCon=     1 RMS=1.61D-08 Max=2.67D-07 NDo=     1
 LinEq1:  Iter= 12 NonCon=     0 RMS=4.75D-09 Max=6.69D-08 NDo=     1
 Linear equations converged to 1.032D-08 1.032D-07 after    12 iterations.
     Minimum is close to point  2 DX=  4.21D-04 DF= -1.56D-11 DXR=  4.21D-04 DFR=  1.77D-07 which will be used.
 LinEq1:  Iter=  0 NonCon=     1 RMS=5.44D-07 Max=2.25D-05 NDo=     1
 LinEq1:  Iter=  1 NonCon=     1 RMS=2.51D-07 Max=6.45D-06 NDo=     1
 LinEq1:  Iter=  2 NonCon=     1 RMS=1.67D-07 Max=2.67D-06 NDo=     1
 LinEq1:  Iter=  3 NonCon=     1 RMS=1.01D-07 Max=2.85D-06 NDo=     1
 LinEq1:  Iter=  4 NonCon=     1 RMS=5.99D-08 Max=1.08D-06 NDo=     1
 LinEq1:  Iter=  5 NonCon=     1 RMS=2.53D-08 Max=6.77D-07 NDo=     1
 LinEq1:  Iter=  6 NonCon=     1 RMS=1.99D-08 Max=6.21D-07 NDo=     1
 LinEq1:  Iter=  7 NonCon=     1 RMS=7.89D-09 Max=2.55D-07 NDo=     1
 LinEq1:  Iter=  8 NonCon=     1 RMS=2.60D-09 Max=9.18D-08 NDo=     1
 LinEq1:  Iter=  9 NonCon=     1 RMS=7.95D-10 Max=1.65D-08 NDo=     1
 LinEq1:  Iter= 10 NonCon=     0 RMS=2.62D-10 Max=3.17D-09 NDo=     1
 Linear equations converged to 4.472D-10 4.472D-09 after    10 iterations.
 SCF Done:  E(UwB97XD) =  -283.018586236     a.u. after    7 cycles
            Convg  =    0.4693D-08                    36 Fock formations.
              S**2 =  0.0000                  -V/T =  2.0056
 <Sx>= 0.0000 <Sy>= 0.0000 <Sz>= 0.0000 <S**2>= 0.0000 S= 0.0000
 <L.S>=  0.00000000000    
 Annihilation of the first spin contaminant:
 S**2 before annihilation     0.0000,   after     0.0000
 DoSCS=F DFT=T ScalE2(SS,OS)=  1.000000  1.000000
 Range of M.O.s used for correlation:     1   299
 NBasis=   299 NAE=    19 NBE=    19 NFC=     0 NFV=     0
 NROrb=    299 NOA=    19 NOB=    19 NVA=   280 NVB=   280

 **** Warning!!: The largest alpha MO coefficient is  0.31141969D+02


 **** Warning!!: The largest beta MO coefficient is  0.31141969D+02

 Symmetrizing basis deriv contribution to polar:
 IMax=3 JMax=2 DiffMx= 0.00D+00
 G2DrvN: will do     9 centers at a time, making    1 passes.
 Calling FoFCou, ICntrl=  3107 FMM=F I1Cent=   0 AccDes= 0.00D+00.
 End of G2Drv F.D. properties file   721 does not exist.
 End of G2Drv F.D. properties file   722 does not exist.
 End of G2Drv F.D. properties file   788 does not exist.
          IDoAtm=11111111
          Differentiating once with respect to nuclear coordinates.
 CalDSu exits because no D1Ps are significant.
          There are    27 degrees of freedom in the 1st order CPHF.  IDoFFX=6 NUNeed=     0.
     21 vectors produced by pass  0 Test12= 3.94D-14 3.70D-09 XBig12= 1.66D-01 1.18D-01.
 AX will form    21 AO Fock derivatives at one time.
     21 vectors produced by pass  1 Test12= 3.94D-14 3.70D-09 XBig12= 5.80D-02 7.38D-02.
     21 vectors produced by pass  2 Test12= 3.94D-14 3.70D-09 XBig12= 3.30D-03 7.38D-03.
     21 vectors produced by pass  3 Test12= 3.94D-14 3.70D-09 XBig12= 6.32D-05 7.93D-04.
     21 vectors produced by pass  4 Test12= 3.94D-14 3.70D-09 XBig12= 8.46D-07 1.10D-04.
     21 vectors produced by pass  5 Test12= 3.94D-14 3.70D-09 XBig12= 1.04D-08 1.00D-05.
     21 vectors produced by pass  6 Test12= 3.94D-14 3.70D-09 XBig12= 9.92D-11 9.51D-07.
     18 vectors produced by pass  7 Test12= 3.94D-14 3.70D-09 XBig12= 7.56D-13 8.16D-08.
      1 vectors produced by pass  8 Test12= 3.94D-14 3.70D-09 XBig12= 5.06D-15 6.55D-09.
 InvSVY:  IOpt=1 It=  1 EMax= 2.22D-15
 Solved reduced A of dimension   166 with    21 vectors.
 End of Minotr F.D. properties file   721 does not exist.
 End of Minotr F.D. properties file   722 does not exist.
 End of Minotr F.D. properties file   788 does not exist.
 Calling FoFJK, ICntrl=    100127 FMM=F ISym2X=0 I1Cent= 0 IOpClX= 1 NMat=1 NMatS=1 NMatT=0.
 -------------------------------------------------------------------
 Center     Atomic                   Forces (Hartrees/Bohr)
 Number     Number              X              Y              Z
 -------------------------------------------------------------------
      1        6           0.002865310   -0.000092670   -0.000274311
      2        1           0.000206862   -0.000012491   -0.000006730
      3        1          -0.000071907   -0.000034433   -0.000006206
      4        8           0.000073475    0.000106014   -0.000038001
      5        8           0.002941281   -0.000779855   -0.000332138
      6        7          -0.002901134    0.000028006    0.000352127
      7        1           0.000070263   -0.000234606   -0.000014168
      8        6          -0.003184150    0.001020035    0.000319426
 -------------------------------------------------------------------
 Cartesian Forces:  Max     0.003184150 RMS     0.001251895
 IRC-IRC-IRC-IRC-IRC-IRC-IRC-IRC-IRC-IRC-IRC-IRC-IRC-IRC-IRC-IRC-IRC-IRC
 Pt  2 Step number   1 out of a maximum of  20
 Modified Bulirsch-Stoer Extrapolation Cycles:
    EPS =    0.000010000000000
      PEZero:  N= 2 I= 1 D=  8.24D-04 Err=  5.19D-06
 Maximum DWI energy   std dev =  0.000000438 at pt    34
 Maximum DWI gradient std dev =  0.028028396 at pt    11
 CORRECTOR INTEGRATION CONVERGENCE:
   Recorrection delta-x convergence threshold:    0.010000
   Delta-x Convergence Met
 Point Number:   2          Path Number:   1
   CHANGE IN THE REACTION COORDINATE =    0.15817
   NET REACTION COORDINATE UP TO THIS POINT =    0.31639
  # OF POINTS ALONG THE PATH =   2
  # OF STEPS =   1

 Calculating another point on the path.
 IRC-IRC-IRC-IRC-IRC-IRC-IRC-IRC-IRC-IRC-IRC-IRC-IRC-IRC-IRC-IRC-IRC-IRC
                          Input orientation:                          
 ---------------------------------------------------------------------
 Center     Atomic      Atomic             Coordinates (Angstroms)
 Number     Number       Type             X           Y           Z
 ---------------------------------------------------------------------
      1          6           0       -0.762190   -0.995820    0.228765
      2          1           0       -1.061941   -1.906370   -0.272987
      3          1           0       -0.550020   -0.969967    1.287898
      4          8           0       -1.103060    0.071579   -0.368067
      5          8           0       -0.518143    1.165856    0.202961
      6          7           0        1.305204   -0.780213   -0.072308
      7          1           0        1.843051    1.348737   -0.006810
      8          6           0        1.380625    0.385176   -0.008981
 ---------------------------------------------------------------------
                    Distance matrix (angstroms):
                    1          2          3          4          5
     1  C    0.000000
     2  H    1.081992   0.000000
     3  H    1.080486   1.890840   0.000000
     4  O    1.269543   1.980660   2.032952   0.000000
     5  O    2.175562   3.156077   2.395798   1.365886   0.000000
     6  N    2.100298   2.629046   2.308252   2.571528   2.680961
     7  H    3.512795   4.370990   3.574836   3.231286   2.377538
     8  C    2.560338   3.359615   2.691784   2.529027   2.063904
                    6          7          8
     6  N    0.000000
     7  H    2.196815   0.000000
     8  C    1.169542   1.068781   0.000000
 Symmetry turned off by external request.
 Stoichiometry    C2H3NO2
 Framework group  C1[X(C2H3NO2)]
 Deg. of freedom    18
 Full point group                 C1      NOp   1
 Rotational constants (GHZ):           9.1745688           5.7274966           3.8052619
 Standard basis: Aug-CC-pVTZ (5D, 7F)
   299 basis functions,   441 primitive gaussians,   350 cartesian basis functions
    19 alpha electrons       19 beta electrons
       nuclear repulsion energy       165.9721856153 Hartrees.
 NAtoms=    8 NActive=    8 NUniq=    8 SFac= 1.00D+00 NAtFMM=   60 NAOKFM=F Big=F
 Integral buffers will be    131072 words long.
 Raffenetti 2 integral format.
 Two-electron integral symmetry is turned off.
 Nuclear repulsion after empirical dispersion term =      165.9703887119 Hartrees.
 One-electron integrals computed using PRISM.
 NBasis=   299 RedAO= T EigKep=  4.21D-05  NBF=   299
 NBsUse=   299 1.00D-06 EigRej= -1.00D+00 NBFU=   299
 Initial guess from the checkpoint file:  "TS1-M0001-copt-TS-opt-TS-wb97-opt-TS-Final-IRC-Forward.chk"
 B after Tr=     0.000352   -0.000181    0.000016
         Rot=    1.000000    0.000004    0.000022   -0.000003 Ang=   0.00 deg.
 Initial guess <Sx>= 0.0000 <Sy>= 0.0000 <Sz>= 0.0000 <S**2>= 0.0000 S= 0.0000
 ExpMin= 2.53D-02 ExpMax= 1.53D+04 ExpMxC= 5.22D+02 IAcc=3 IRadAn=         7 AccDes= 0.00D+00
 Harris functional with IExCor= 4639 and IRadAn=       7 diagonalized for initial guess.
 HarFok:  IExCor= 4639 AccDes= 0.00D+00 IRadAn=         7 IDoV= 1 UseB2=F ITyADJ=14
 ICtDFT=  3500011 ScaDFX=  1.000000  1.000000  1.000000  1.000000
 FoFCou: FMM=F IPFlag=           0 FMFlag=      100000 FMFlg1=           0
         NFxFlg=           0 DoJE=T BraDBF=F KetDBF=T FulRan=T
         wScrn=  0.000000 ICntrl=       500 IOpCl=  0 I1Cent=   200000004 NGrid=           0
         NMat0=    1 NMatS0=      1 NMatT0=    0 NMatD0=    1 NMtDS0=    0 NMtDT0=    0
 Symmetry not used in FoFCou.
 Gradient too large for Newton-Raphson -- use scaled steepest descent instead.
     Minimum is close to point  4 DX=  4.86D-02 DF= -2.62D-07 DXR=  3.89D-02 DFR=  1.52D-03 which will be used.
 Gradient too large for Newton-Raphson -- use scaled steepest descent instead.
     Accept linear search using points  1 and  2.
 Gradient too large for Newton-Raphson -- use scaled steepest descent instead.
     Accept linear search using points  1 and  2.
 Gradient too large for Newton-Raphson -- use scaled steepest descent instead.
     Accept linear search using points  1 and  2.
 LinEq1:  Iter=  0 NonCon=     1 RMS=9.62D-05 Max=4.08D-03 NDo=     1
 AX will form     1 AO Fock derivatives at one time.
 LinEq1:  Iter=  1 NonCon=     1 RMS=1.58D-05 Max=2.63D-04 NDo=     1
 LinEq1:  Iter=  2 NonCon=     1 RMS=1.38D-05 Max=3.75D-04 NDo=     1
 LinEq1:  Iter=  3 NonCon=     1 RMS=5.12D-06 Max=1.55D-04 NDo=     1
 LinEq1:  Iter=  4 NonCon=     1 RMS=3.37D-06 Max=1.35D-04 NDo=     1
 LinEq1:  Iter=  5 NonCon=     1 RMS=2.47D-06 Max=8.96D-05 NDo=     1
 LinEq1:  Iter=  6 NonCon=     1 RMS=1.13D-06 Max=2.89D-05 NDo=     1
 LinEq1:  Iter=  7 NonCon=     1 RMS=8.70D-07 Max=1.83D-05 NDo=     1
 LinEq1:  Iter=  8 NonCon=     1 RMS=4.18D-07 Max=9.28D-06 NDo=     1
 LinEq1:  Iter=  9 NonCon=     1 RMS=1.30D-07 Max=1.98D-06 NDo=     1
 LinEq1:  Iter= 10 NonCon=     1 RMS=5.58D-08 Max=9.56D-07 NDo=     1
 LinEq1:  Iter= 11 NonCon=     1 RMS=1.80D-08 Max=2.86D-07 NDo=     1
 LinEq1:  Iter= 12 NonCon=     0 RMS=4.99D-09 Max=6.99D-08 NDo=     1
 Linear equations converged to 1.032D-08 1.032D-07 after    12 iterations.
     Minimum is close to point  2 DX=  3.70D-04 DF= -1.30D-11 DXR=  3.70D-04 DFR=  1.37D-07 which will be used.
 LinEq1:  Iter=  0 NonCon=     1 RMS=5.82D-07 Max=2.37D-05 NDo=     1
 LinEq1:  Iter=  1 NonCon=     1 RMS=2.60D-07 Max=6.39D-06 NDo=     1
 LinEq1:  Iter=  2 NonCon=     1 RMS=1.74D-07 Max=2.85D-06 NDo=     1
 LinEq1:  Iter=  3 NonCon=     1 RMS=1.04D-07 Max=2.87D-06 NDo=     1
 LinEq1:  Iter=  4 NonCon=     1 RMS=6.28D-08 Max=1.15D-06 NDo=     1
 LinEq1:  Iter=  5 NonCon=     1 RMS=2.63D-08 Max=6.81D-07 NDo=     1
 LinEq1:  Iter=  6 NonCon=     1 RMS=2.04D-08 Max=5.85D-07 NDo=     1
 LinEq1:  Iter=  7 NonCon=     1 RMS=7.97D-09 Max=2.17D-07 NDo=     1
 LinEq1:  Iter=  8 NonCon=     1 RMS=2.65D-09 Max=9.99D-08 NDo=     1
 LinEq1:  Iter=  9 NonCon=     1 RMS=8.86D-10 Max=2.48D-08 NDo=     1
 LinEq1:  Iter= 10 NonCon=     1 RMS=3.02D-10 Max=5.50D-09 NDo=     1
 LinEq1:  Iter= 11 NonCon=     0 RMS=8.87D-11 Max=1.36D-09 NDo=     1
 Linear equations converged to 4.822D-10 4.822D-09 after    11 iterations.
 SCF Done:  E(UwB97XD) =  -283.018935995     a.u. after    7 cycles
            Convg  =    0.1644D-08                    37 Fock formations.
              S**2 =  0.0000                  -V/T =  2.0056
 <Sx>= 0.0000 <Sy>= 0.0000 <Sz>= 0.0000 <S**2>= 0.0000 S= 0.0000
 <L.S>=  0.00000000000    
 Annihilation of the first spin contaminant:
 S**2 before annihilation     0.0000,   after     0.0000
 DoSCS=F DFT=T ScalE2(SS,OS)=  1.000000  1.000000
 Range of M.O.s used for correlation:     1   299
 NBasis=   299 NAE=    19 NBE=    19 NFC=     0 NFV=     0
 NROrb=    299 NOA=    19 NOB=    19 NVA=   280 NVB=   280

 **** Warning!!: The largest alpha MO coefficient is  0.30550833D+02


 **** Warning!!: The largest beta MO coefficient is  0.30550833D+02

 Symmetrizing basis deriv contribution to polar:
 IMax=3 JMax=2 DiffMx= 0.00D+00
 G2DrvN: will do     9 centers at a time, making    1 passes.
 Calling FoFCou, ICntrl=  3107 FMM=F I1Cent=   0 AccDes= 0.00D+00.
 End of G2Drv F.D. properties file   721 does not exist.
 End of G2Drv F.D. properties file   722 does not exist.
 End of G2Drv F.D. properties file   788 does not exist.
          IDoAtm=11111111
          Differentiating once with respect to nuclear coordinates.
 CalDSu exits because no D1Ps are significant.
          There are    27 degrees of freedom in the 1st order CPHF.  IDoFFX=6 NUNeed=     0.
     21 vectors produced by pass  0 Test12= 3.94D-14 3.70D-09 XBig12= 1.64D-01 1.20D-01.
 AX will form    21 AO Fock derivatives at one time.
     21 vectors produced by pass  1 Test12= 3.94D-14 3.70D-09 XBig12= 5.59D-02 7.01D-02.
     21 vectors produced by pass  2 Test12= 3.94D-14 3.70D-09 XBig12= 3.23D-03 7.33D-03.
     21 vectors produced by pass  3 Test12= 3.94D-14 3.70D-09 XBig12= 6.26D-05 7.82D-04.
     21 vectors produced by pass  4 Test12= 3.94D-14 3.70D-09 XBig12= 8.45D-07 1.07D-04.
     21 vectors produced by pass  5 Test12= 3.94D-14 3.70D-09 XBig12= 1.03D-08 9.70D-06.
     21 vectors produced by pass  6 Test12= 3.94D-14 3.70D-09 XBig12= 9.85D-11 9.11D-07.
     17 vectors produced by pass  7 Test12= 3.94D-14 3.70D-09 XBig12= 7.74D-13 8.19D-08.
      1 vectors produced by pass  8 Test12= 3.94D-14 3.70D-09 XBig12= 5.49D-15 6.89D-09.
 InvSVY:  IOpt=1 It=  1 EMax= 2.55D-15
 Solved reduced A of dimension   165 with    21 vectors.
 End of Minotr F.D. properties file   721 does not exist.
 End of Minotr F.D. properties file   722 does not exist.
 End of Minotr F.D. properties file   788 does not exist.
 Calling FoFJK, ICntrl=    100127 FMM=F ISym2X=0 I1Cent= 0 IOpClX= 1 NMat=1 NMatS=1 NMatT=0.
 -------------------------------------------------------------------
 Center     Atomic                   Forces (Hartrees/Bohr)
 Number     Number              X              Y              Z
 -------------------------------------------------------------------
      1        6           0.004617169   -0.000136304   -0.000482836
      2        1           0.000336501   -0.000018148   -0.000013015
      3        1          -0.000109203   -0.000054035    0.000009557
      4        8           0.000097873    0.000175964   -0.000042180
      5        8           0.004710625   -0.001231522   -0.000539013
      6        7          -0.004652997    0.000085541    0.000586560
      7        1           0.000143623   -0.000311049   -0.000022782
      8        6          -0.005143592    0.001489553    0.000503708
 -------------------------------------------------------------------
 Cartesian Forces:  Max     0.005143592 RMS     0.002008179
 IRC-IRC-IRC-IRC-IRC-IRC-IRC-IRC-IRC-IRC-IRC-IRC-IRC-IRC-IRC-IRC-IRC-IRC
 Pt  3 Step number   1 out of a maximum of  20
 Modified Bulirsch-Stoer Extrapolation Cycles:
    EPS =    0.000010000000000
      PEZero:  N= 2 I= 1 D=  8.24D-04 Err=  4.08D-06
 Maximum DWI energy   std dev =  0.000000448 at pt    45
 Maximum DWI gradient std dev =  0.014617730 at pt    15
 CORRECTOR INTEGRATION CONVERGENCE:
   Recorrection delta-x convergence threshold:    0.010000
   Delta-x Convergence Met
 Point Number:   3          Path Number:   1
   CHANGE IN THE REACTION COORDINATE =    0.15818
   NET REACTION COORDINATE UP TO THIS POINT =    0.47458
  # OF POINTS ALONG THE PATH =   3
  # OF STEPS =   1

 Calculating another point on the path.
 IRC-IRC-IRC-IRC-IRC-IRC-IRC-IRC-IRC-IRC-IRC-IRC-IRC-IRC-IRC-IRC-IRC-IRC
                          Input orientation:                          
 ---------------------------------------------------------------------
 Center     Atomic      Atomic             Coordinates (Angstroms)
 Number     Number       Type             X           Y           Z
 ---------------------------------------------------------------------
      1          6           0       -0.750457   -0.996126    0.227354
      2          1           0       -1.051630   -1.906901   -0.273423
      3          1           0       -0.552907   -0.971468    1.289625
      4          8           0       -1.102877    0.071893   -0.368107
      5          8           0       -0.509124    1.163511    0.201922
      6          7           0        1.295064   -0.779772   -0.070992
      7          1           0        1.849197    1.342995   -0.007507
      8          6           0        1.367321    0.388327   -0.007718
 ---------------------------------------------------------------------
                    Distance matrix (angstroms):
                    1          2          3          4          5
     1  C    0.000000
     2  H    1.082124   0.000000
     3  H    1.080766   1.888618   0.000000
     4  O    1.272571   1.981720   2.034489   0.000000
     5  O    2.173228   3.153996   2.396487   1.367152   0.000000
     6  N    2.078455   2.611201   2.302830   2.561977   2.665694
     7  H    3.504974   4.364324   3.579022   3.234266   2.374396
     8  C    2.541053   3.345144   2.686897   2.516324   2.041055
                    6          7          8
     6  N    0.000000
     7  H    2.194819   0.000000
     8  C    1.172040   1.069390   0.000000
 Symmetry turned off by external request.
 Stoichiometry    C2H3NO2
 Framework group  C1[X(C2H3NO2)]
 Deg. of freedom    18
 Full point group                 C1      NOp   1
 Rotational constants (GHZ):           9.1861304           5.8064181           3.8411012
 Standard basis: Aug-CC-pVTZ (5D, 7F)
   299 basis functions,   441 primitive gaussians,   350 cartesian basis functions
    19 alpha electrons       19 beta electrons
       nuclear repulsion energy       166.3555970726 Hartrees.
 NAtoms=    8 NActive=    8 NUniq=    8 SFac= 1.00D+00 NAtFMM=   60 NAOKFM=F Big=F
 Integral buffers will be    131072 words long.
 Raffenetti 2 integral format.
 Two-electron integral symmetry is turned off.
 Nuclear repulsion after empirical dispersion term =      166.3538155584 Hartrees.
 One-electron integrals computed using PRISM.
 NBasis=   299 RedAO= T EigKep=  4.21D-05  NBF=   299
 NBsUse=   299 1.00D-06 EigRej= -1.00D+00 NBFU=   299
 Initial guess from the checkpoint file:  "TS1-M0001-copt-TS-opt-TS-wb97-opt-TS-Final-IRC-Forward.chk"
 B after Tr=     0.000339   -0.000192    0.000014
         Rot=    1.000000    0.000002    0.000026    0.000007 Ang=   0.00 deg.
 Initial guess <Sx>= 0.0000 <Sy>= 0.0000 <Sz>= 0.0000 <S**2>= 0.0000 S= 0.0000
 ExpMin= 2.53D-02 ExpMax= 1.53D+04 ExpMxC= 5.22D+02 IAcc=3 IRadAn=         7 AccDes= 0.00D+00
 Harris functional with IExCor= 4639 and IRadAn=       7 diagonalized for initial guess.
 HarFok:  IExCor= 4639 AccDes= 0.00D+00 IRadAn=         7 IDoV= 1 UseB2=F ITyADJ=14
 ICtDFT=  3500011 ScaDFX=  1.000000  1.000000  1.000000  1.000000
 FoFCou: FMM=F IPFlag=           0 FMFlag=      100000 FMFlg1=           0
         NFxFlg=           0 DoJE=T BraDBF=F KetDBF=T FulRan=T
         wScrn=  0.000000 ICntrl=       500 IOpCl=  0 I1Cent=   200000004 NGrid=           0
         NMat0=    1 NMatS0=      1 NMatT0=    0 NMatD0=    1 NMtDS0=    0 NMtDT0=    0
 Symmetry not used in FoFCou.
 Gradient too large for Newton-Raphson -- use scaled steepest descent instead.
     Minimum is close to point  4 DX=  4.87D-02 DF= -2.73D-07 DXR=  3.90D-02 DFR=  1.52D-03 which will be used.
 Gradient too large for Newton-Raphson -- use scaled steepest descent instead.
     Accept linear search using points  1 and  2.
 Gradient too large for Newton-Raphson -- use scaled steepest descent instead.
     Accept linear search using points  1 and  2.
 Gradient too large for Newton-Raphson -- use scaled steepest descent instead.
     Accept linear search using points  1 and  2.
 LinEq1:  Iter=  0 NonCon=     1 RMS=9.96D-05 Max=4.19D-03 NDo=     1
 AX will form     1 AO Fock derivatives at one time.
 LinEq1:  Iter=  1 NonCon=     1 RMS=1.66D-05 Max=2.47D-04 NDo=     1
 LinEq1:  Iter=  2 NonCon=     1 RMS=1.45D-05 Max=4.02D-04 NDo=     1
 LinEq1:  Iter=  3 NonCon=     1 RMS=5.59D-06 Max=1.72D-04 NDo=     1
 LinEq1:  Iter=  4 NonCon=     1 RMS=3.77D-06 Max=1.51D-04 NDo=     1
 LinEq1:  Iter=  5 NonCon=     1 RMS=2.77D-06 Max=9.72D-05 NDo=     1
 LinEq1:  Iter=  6 NonCon=     1 RMS=1.32D-06 Max=3.62D-05 NDo=     1
 LinEq1:  Iter=  7 NonCon=     1 RMS=9.37D-07 Max=1.86D-05 NDo=     1
 LinEq1:  Iter=  8 NonCon=     1 RMS=4.60D-07 Max=1.05D-05 NDo=     1
 LinEq1:  Iter=  9 NonCon=     1 RMS=1.49D-07 Max=2.15D-06 NDo=     1
 LinEq1:  Iter= 10 NonCon=     1 RMS=6.58D-08 Max=1.13D-06 NDo=     1
 LinEq1:  Iter= 11 NonCon=     1 RMS=1.93D-08 Max=2.88D-07 NDo=     1
 LinEq1:  Iter= 12 NonCon=     0 RMS=5.16D-09 Max=7.13D-08 NDo=     1
 Linear equations converged to 1.032D-08 1.032D-07 after    12 iterations.
     Minimum is close to point  2 DX=  2.95D-04 DF= -8.92D-12 DXR=  2.95D-04 DFR=  8.71D-08 which will be used.
 LinEq1:  Iter=  0 NonCon=     1 RMS=6.17D-07 Max=2.46D-05 NDo=     1
 LinEq1:  Iter=  1 NonCon=     1 RMS=2.66D-07 Max=6.17D-06 NDo=     1
 LinEq1:  Iter=  2 NonCon=     1 RMS=1.78D-07 Max=3.12D-06 NDo=     1
 LinEq1:  Iter=  3 NonCon=     1 RMS=1.05D-07 Max=2.79D-06 NDo=     1
 LinEq1:  Iter=  4 NonCon=     1 RMS=6.51D-08 Max=1.22D-06 NDo=     1
 LinEq1:  Iter=  5 NonCon=     1 RMS=2.72D-08 Max=6.69D-07 NDo=     1
 LinEq1:  Iter=  6 NonCon=     1 RMS=2.06D-08 Max=6.28D-07 NDo=     1
 LinEq1:  Iter=  7 NonCon=     1 RMS=8.05D-09 Max=1.37D-07 NDo=     1
 LinEq1:  Iter=  8 NonCon=     1 RMS=2.59D-09 Max=8.39D-08 NDo=     1
 LinEq1:  Iter=  9 NonCon=     1 RMS=8.85D-10 Max=2.97D-08 NDo=     1
 LinEq1:  Iter= 10 NonCon=     1 RMS=3.12D-10 Max=8.71D-09 NDo=     1
 LinEq1:  Iter= 11 NonCon=     0 RMS=8.98D-11 Max=1.79D-09 NDo=     1
 Linear equations converged to 5.167D-10 5.167D-09 after    11 iterations.
 SCF Done:  E(UwB97XD) =  -283.019459498     a.u. after    7 cycles
            Convg  =    0.1545D-08                    37 Fock formations.
              S**2 =  0.0000                  -V/T =  2.0057
 <Sx>= 0.0000 <Sy>= 0.0000 <Sz>= 0.0000 <S**2>= 0.0000 S= 0.0000
 <L.S>=  0.00000000000    
 Annihilation of the first spin contaminant:
 S**2 before annihilation     0.0000,   after     0.0000
 DoSCS=F DFT=T ScalE2(SS,OS)=  1.000000  1.000000
 Range of M.O.s used for correlation:     1   299
 NBasis=   299 NAE=    19 NBE=    19 NFC=     0 NFV=     0
 NROrb=    299 NOA=    19 NOB=    19 NVA=   280 NVB=   280

 **** Warning!!: The largest alpha MO coefficient is  0.29940890D+02


 **** Warning!!: The largest beta MO coefficient is  0.29940890D+02

 Symmetrizing basis deriv contribution to polar:
 IMax=3 JMax=2 DiffMx= 0.00D+00
 G2DrvN: will do     9 centers at a time, making    1 passes.
 Calling FoFCou, ICntrl=  3107 FMM=F I1Cent=   0 AccDes= 0.00D+00.
 End of G2Drv F.D. properties file   721 does not exist.
 End of G2Drv F.D. properties file   722 does not exist.
 End of G2Drv F.D. properties file   788 does not exist.
          IDoAtm=11111111
          Differentiating once with respect to nuclear coordinates.
 CalDSu exits because no D1Ps are significant.
          There are    27 degrees of freedom in the 1st order CPHF.  IDoFFX=6 NUNeed=     0.
     21 vectors produced by pass  0 Test12= 3.94D-14 3.70D-09 XBig12= 1.63D-01 1.21D-01.
 AX will form    21 AO Fock derivatives at one time.
     21 vectors produced by pass  1 Test12= 3.94D-14 3.70D-09 XBig12= 5.37D-02 6.63D-02.
     21 vectors produced by pass  2 Test12= 3.94D-14 3.70D-09 XBig12= 3.17D-03 7.26D-03.
     21 vectors produced by pass  3 Test12= 3.94D-14 3.70D-09 XBig12= 6.17D-05 7.66D-04.
     21 vectors produced by pass  4 Test12= 3.94D-14 3.70D-09 XBig12= 8.42D-07 1.03D-04.
     21 vectors produced by pass  5 Test12= 3.94D-14 3.70D-09 XBig12= 1.02D-08 9.32D-06.
     21 vectors produced by pass  6 Test12= 3.94D-14 3.70D-09 XBig12= 9.66D-11 8.60D-07.
     16 vectors produced by pass  7 Test12= 3.94D-14 3.70D-09 XBig12= 7.79D-13 8.01D-08.
      1 vectors produced by pass  8 Test12= 3.94D-14 3.70D-09 XBig12= 5.76D-15 6.76D-09.
 InvSVY:  IOpt=1 It=  1 EMax= 1.55D-15
 Solved reduced A of dimension   164 with    21 vectors.
 End of Minotr F.D. properties file   721 does not exist.
 End of Minotr F.D. properties file   722 does not exist.
 End of Minotr F.D. properties file   788 does not exist.
 Calling FoFJK, ICntrl=    100127 FMM=F ISym2X=0 I1Cent= 0 IOpClX= 1 NMat=1 NMatS=1 NMatT=0.
 -------------------------------------------------------------------
 Center     Atomic                   Forces (Hartrees/Bohr)
 Number     Number              X              Y              Z
 -------------------------------------------------------------------
      1        6           0.006603292   -0.000202177   -0.000713633
      2        1           0.000474476   -0.000023282   -0.000020456
      3        1          -0.000160411   -0.000082129    0.000028841
      4        8           0.000081986    0.000271228   -0.000048714
      5        8           0.006727931   -0.001752813   -0.000782124
      6        7          -0.006580422    0.000141884    0.000856563
      7        1           0.000220116   -0.000400251   -0.000032019
      8        6          -0.007366969    0.002047541    0.000711542
 -------------------------------------------------------------------
 Cartesian Forces:  Max     0.007366969 RMS     0.002862700
 IRC-IRC-IRC-IRC-IRC-IRC-IRC-IRC-IRC-IRC-IRC-IRC-IRC-IRC-IRC-IRC-IRC-IRC
 Pt  4 Step number   1 out of a maximum of  20
 Modified Bulirsch-Stoer Extrapolation Cycles:
    EPS =    0.000010000000000
      PEZero:  N= 2 I= 1 D=  8.24D-04 Err=  4.09D-06
 Maximum DWI energy   std dev =  0.000000507 at pt    45
 Maximum DWI gradient std dev =  0.009608287 at pt    12
 CORRECTOR INTEGRATION CONVERGENCE:
   Recorrection delta-x convergence threshold:    0.010000
   Delta-x Convergence Met
 Point Number:   4          Path Number:   1
   CHANGE IN THE REACTION COORDINATE =    0.15819
   NET REACTION COORDINATE UP TO THIS POINT =    0.63276
  # OF POINTS ALONG THE PATH =   4
  # OF STEPS =   1

 Calculating another point on the path.
 IRC-IRC-IRC-IRC-IRC-IRC-IRC-IRC-IRC-IRC-IRC-IRC-IRC-IRC-IRC-IRC-IRC-IRC
                          Input orientation:                          
 ---------------------------------------------------------------------
 Center     Atomic      Atomic             Coordinates (Angstroms)
 Number     Number       Type             X           Y           Z
 ---------------------------------------------------------------------
      1          6           0       -0.738678   -0.996473    0.225958
      2          1           0       -1.041541   -1.907374   -0.273875
      3          1           0       -0.556120   -0.973186    1.291268
      4          8           0       -1.102790    0.072250   -0.368147
      5          8           0       -0.500081    1.161159    0.200861
      6          7           0        1.285030   -0.779395   -0.069655
      7          1           0        1.855133    1.337009   -0.008191
      8          6           0        1.354006    0.391581   -0.006458
 ---------------------------------------------------------------------
                    Distance matrix (angstroms):
                    1          2          3          4          5
     1  C    0.000000
     2  H    1.082266   0.000000
     3  H    1.081090   1.886270   0.000000
     4  O    1.275816   1.982813   2.036036   0.000000
     5  O    2.170929   3.151896   2.397406   1.368485   0.000000
     6  N    2.056673   2.593641   2.297716   2.552662   2.650576
     7  H    3.496830   4.357446   3.583258   3.237050   2.371004
     8  C    2.521912   3.330969   2.682399   2.503725   2.018136
                    6          7          8
     6  N    0.000000
     7  H    2.192707   0.000000
     8  C    1.174707   1.070031   0.000000
 Symmetry turned off by external request.
 Stoichiometry    C2H3NO2
 Framework group  C1[X(C2H3NO2)]
 Deg. of freedom    18
 Full point group                 C1      NOp   1
 Rotational constants (GHZ):           9.1973859           5.8862018           3.8769422
 Standard basis: Aug-CC-pVTZ (5D, 7F)
   299 basis functions,   441 primitive gaussians,   350 cartesian basis functions
    19 alpha electrons       19 beta electrons
       nuclear repulsion energy       166.7370765229 Hartrees.
 NAtoms=    8 NActive=    8 NUniq=    8 SFac= 1.00D+00 NAtFMM=   60 NAOKFM=F Big=F
 Integral buffers will be    131072 words long.
 Raffenetti 2 integral format.
 Two-electron integral symmetry is turned off.
 Nuclear repulsion after empirical dispersion term =      166.7353100127 Hartrees.
 One-electron integrals computed using PRISM.
 NBasis=   299 RedAO= T EigKep=  4.21D-05  NBF=   299
 NBsUse=   299 1.00D-06 EigRej= -1.00D+00 NBFU=   299
 Initial guess from the checkpoint file:  "TS1-M0001-copt-TS-opt-TS-wb97-opt-TS-Final-IRC-Forward.chk"
 B after Tr=     0.000320   -0.000202    0.000012
         Rot=    1.000000   -0.000001    0.000029    0.000008 Ang=   0.00 deg.
 Initial guess <Sx>= 0.0000 <Sy>= 0.0000 <Sz>= 0.0000 <S**2>= 0.0000 S= 0.0000
 ExpMin= 2.53D-02 ExpMax= 1.53D+04 ExpMxC= 5.22D+02 IAcc=3 IRadAn=         7 AccDes= 0.00D+00
 Harris functional with IExCor= 4639 and IRadAn=       7 diagonalized for initial guess.
 HarFok:  IExCor= 4639 AccDes= 0.00D+00 IRadAn=         7 IDoV= 1 UseB2=F ITyADJ=14
 ICtDFT=  3500011 ScaDFX=  1.000000  1.000000  1.000000  1.000000
 FoFCou: FMM=F IPFlag=           0 FMFlag=      100000 FMFlg1=           0
         NFxFlg=           0 DoJE=T BraDBF=F KetDBF=T FulRan=T
         wScrn=  0.000000 ICntrl=       500 IOpCl=  0 I1Cent=   200000004 NGrid=           0
         NMat0=    1 NMatS0=      1 NMatT0=    0 NMatD0=    1 NMtDS0=    0 NMtDT0=    0
 Symmetry not used in FoFCou.
 Gradient too large for Newton-Raphson -- use scaled steepest descent instead.
     Minimum is close to point  4 DX=  4.81D-02 DF= -2.75D-07 DXR=  3.85D-02 DFR=  1.49D-03 which will be used.
 Gradient too large for Newton-Raphson -- use scaled steepest descent instead.
     Accept linear search using points  1 and  2.
 Gradient too large for Newton-Raphson -- use scaled steepest descent instead.
     Accept linear search using points  1 and  2.
 Gradient too large for Newton-Raphson -- use scaled steepest descent instead.
     Accept linear search using points  1 and  2.
 LinEq1:  Iter=  0 NonCon=     1 RMS=1.03D-04 Max=4.25D-03 NDo=     1
 AX will form     1 AO Fock derivatives at one time.
 LinEq1:  Iter=  1 NonCon=     1 RMS=1.73D-05 Max=2.23D-04 NDo=     1
 LinEq1:  Iter=  2 NonCon=     1 RMS=1.51D-05 Max=4.25D-04 NDo=     1
 LinEq1:  Iter=  3 NonCon=     1 RMS=6.05D-06 Max=1.86D-04 NDo=     1
 LinEq1:  Iter=  4 NonCon=     1 RMS=4.12D-06 Max=1.60D-04 NDo=     1
 LinEq1:  Iter=  5 NonCon=     1 RMS=3.02D-06 Max=1.02D-04 NDo=     1
 LinEq1:  Iter=  6 NonCon=     1 RMS=1.46D-06 Max=4.04D-05 NDo=     1
 LinEq1:  Iter=  7 NonCon=     1 RMS=9.73D-07 Max=1.89D-05 NDo=     1
 LinEq1:  Iter=  8 NonCon=     1 RMS=4.98D-07 Max=1.12D-05 NDo=     1
 LinEq1:  Iter=  9 NonCon=     1 RMS=1.66D-07 Max=2.25D-06 NDo=     1
 LinEq1:  Iter= 10 NonCon=     1 RMS=7.35D-08 Max=1.28D-06 NDo=     1
 LinEq1:  Iter= 11 NonCon=     1 RMS=2.03D-08 Max=2.76D-07 NDo=     1
 LinEq1:  Iter= 12 NonCon=     0 RMS=5.31D-09 Max=7.21D-08 NDo=     1
 Linear equations converged to 1.032D-08 1.032D-07 after    12 iterations.
     Minimum is close to point  2 DX=  2.10D-04 DF= -4.77D-12 DXR=  2.10D-04 DFR=  4.37D-08 which will be used.
 LinEq1:  Iter=  0 NonCon=     1 RMS=6.45D-07 Max=2.50D-05 NDo=     1
 LinEq1:  Iter=  1 NonCon=     1 RMS=2.68D-07 Max=6.13D-06 NDo=     1
 LinEq1:  Iter=  2 NonCon=     1 RMS=1.79D-07 Max=3.25D-06 NDo=     1
 LinEq1:  Iter=  3 NonCon=     1 RMS=1.02D-07 Max=2.55D-06 NDo=     1
 LinEq1:  Iter=  4 NonCon=     1 RMS=6.62D-08 Max=1.26D-06 NDo=     1
 LinEq1:  Iter=  5 NonCon=     1 RMS=2.78D-08 Max=6.41D-07 NDo=     1
 LinEq1:  Iter=  6 NonCon=     1 RMS=2.04D-08 Max=6.34D-07 NDo=     1
 LinEq1:  Iter=  7 NonCon=     1 RMS=8.38D-09 Max=1.49D-07 NDo=     1
 LinEq1:  Iter=  8 NonCon=     1 RMS=2.62D-09 Max=3.82D-08 NDo=     1
 LinEq1:  Iter=  9 NonCon=     1 RMS=8.09D-10 Max=1.07D-08 NDo=     1
 LinEq1:  Iter= 10 NonCon=     0 RMS=2.63D-10 Max=3.73D-09 NDo=     1
 Linear equations converged to 5.481D-10 5.481D-09 after    10 iterations.
 SCF Done:  E(UwB97XD) =  -283.020178311     a.u. after    7 cycles
            Convg  =    0.2610D-08                    36 Fock formations.
              S**2 =  0.0000                  -V/T =  2.0057
 <Sx>= 0.0000 <Sy>= 0.0000 <Sz>= 0.0000 <S**2>= 0.0000 S= 0.0000
 <L.S>=  0.00000000000    
 Annihilation of the first spin contaminant:
 S**2 before annihilation     0.0000,   after     0.0000
 DoSCS=F DFT=T ScalE2(SS,OS)=  1.000000  1.000000
 Range of M.O.s used for correlation:     1   299
 NBasis=   299 NAE=    19 NBE=    19 NFC=     0 NFV=     0
 NROrb=    299 NOA=    19 NOB=    19 NVA=   280 NVB=   280

 **** Warning!!: The largest alpha MO coefficient is  0.29375846D+02


 **** Warning!!: The largest beta MO coefficient is  0.29375846D+02

 Symmetrizing basis deriv contribution to polar:
 IMax=3 JMax=2 DiffMx= 0.00D+00
 G2DrvN: will do     9 centers at a time, making    1 passes.
 Calling FoFCou, ICntrl=  3107 FMM=F I1Cent=   0 AccDes= 0.00D+00.
 End of G2Drv F.D. properties file   721 does not exist.
 End of G2Drv F.D. properties file   722 does not exist.
 End of G2Drv F.D. properties file   788 does not exist.
          IDoAtm=11111111
          Differentiating once with respect to nuclear coordinates.
 CalDSu exits because no D1Ps are significant.
          There are    27 degrees of freedom in the 1st order CPHF.  IDoFFX=6 NUNeed=     0.
     21 vectors produced by pass  0 Test12= 3.94D-14 3.70D-09 XBig12= 1.61D-01 1.21D-01.
 AX will form    21 AO Fock derivatives at one time.
     21 vectors produced by pass  1 Test12= 3.94D-14 3.70D-09 XBig12= 5.15D-02 6.23D-02.
     21 vectors produced by pass  2 Test12= 3.94D-14 3.70D-09 XBig12= 3.09D-03 7.15D-03.
     21 vectors produced by pass  3 Test12= 3.94D-14 3.70D-09 XBig12= 6.06D-05 7.42D-04.
     21 vectors produced by pass  4 Test12= 3.94D-14 3.70D-09 XBig12= 8.37D-07 9.82D-05.
     21 vectors produced by pass  5 Test12= 3.94D-14 3.70D-09 XBig12= 1.00D-08 8.90D-06.
     21 vectors produced by pass  6 Test12= 3.94D-14 3.70D-09 XBig12= 9.40D-11 8.01D-07.
     17 vectors produced by pass  7 Test12= 3.94D-14 3.70D-09 XBig12= 7.71D-13 7.53D-08.
      1 vectors produced by pass  8 Test12= 3.94D-14 3.70D-09 XBig12= 5.82D-15 6.41D-09.
 InvSVY:  IOpt=1 It=  1 EMax= 2.00D-15
 Solved reduced A of dimension   165 with    21 vectors.
 End of Minotr F.D. properties file   721 does not exist.
 End of Minotr F.D. properties file   722 does not exist.
 End of Minotr F.D. properties file   788 does not exist.
 Calling FoFJK, ICntrl=    100127 FMM=F ISym2X=0 I1Cent= 0 IOpClX= 1 NMat=1 NMatS=1 NMatT=0.
 -------------------------------------------------------------------
 Center     Atomic                   Forces (Hartrees/Bohr)
 Number     Number              X              Y              Z
 -------------------------------------------------------------------
      1        6           0.008828818   -0.000295629   -0.000971616
      2        1           0.000622002   -0.000027791   -0.000029001
      3        1          -0.000224528   -0.000120162    0.000047999
      4        8           0.000024443    0.000392264   -0.000051637
      5        8           0.008996906   -0.002335147   -0.001061103
      6        7          -0.008711472    0.000194320    0.001166310
      7        1           0.000298873   -0.000500674   -0.000041425
      8        6          -0.009835043    0.002692819    0.000940474
 -------------------------------------------------------------------
 Cartesian Forces:  Max     0.009835043 RMS     0.003816678
 IRC-IRC-IRC-IRC-IRC-IRC-IRC-IRC-IRC-IRC-IRC-IRC-IRC-IRC-IRC-IRC-IRC-IRC
 Pt  5 Step number   1 out of a maximum of  20
 Modified Bulirsch-Stoer Extrapolation Cycles:
    EPS =    0.000010000000000
      PEZero:  N= 2 I= 1 D=  8.24D-04 Err=  4.30D-06
 Maximum DWI energy   std dev =  0.000000488 at pt    34
 Maximum DWI gradient std dev =  0.006887404 at pt    12
 CORRECTOR INTEGRATION CONVERGENCE:
   Recorrection delta-x convergence threshold:    0.010000
   Delta-x Convergence Met
 Point Number:   5          Path Number:   1
   CHANGE IN THE REACTION COORDINATE =    0.15819
   NET REACTION COORDINATE UP TO THIS POINT =    0.79095
  # OF POINTS ALONG THE PATH =   5
  # OF STEPS =   1

 Calculating another point on the path.
 IRC-IRC-IRC-IRC-IRC-IRC-IRC-IRC-IRC-IRC-IRC-IRC-IRC-IRC-IRC-IRC-IRC-IRC
                          Input orientation:                          
 ---------------------------------------------------------------------
 Center     Atomic      Atomic             Coordinates (Angstroms)
 Number     Number       Type             X           Y           Z
 ---------------------------------------------------------------------
      1          6           0       -0.726844   -0.996870    0.224567
      2          1           0       -1.031646   -1.907801   -0.274357
      3          1           0       -0.559608   -0.975132    1.292798
      4          8           0       -1.102794    0.072644   -0.368180
      5          8           0       -0.491019    1.158811    0.199784
      6          7           0        1.275050   -0.779074   -0.068294
      7          1           0        1.860812    1.330819   -0.008855
      8          6           0        1.340730    0.394926   -0.005208
 ---------------------------------------------------------------------
                    Distance matrix (angstroms):
                    1          2          3          4          5
     1  C    0.000000
     2  H    1.082416   0.000000
     3  H    1.081461   1.883791   0.000000
     4  O    1.279276   1.983943   2.037581   0.000000
     5  O    2.168683   3.149793   2.398562   1.369894   0.000000
     6  N    2.034891   2.576303   2.292810   2.543520   2.635576
     7  H    3.488350   4.350341   3.587498   3.239611   2.367325
     8  C    2.502949   3.317102   2.678276   2.491269   1.995206
                    6          7          8
     6  N    0.000000
     7  H    2.190501   0.000000
     8  C    1.177527   1.070698   0.000000
 Symmetry turned off by external request.
 Stoichiometry    C2H3NO2
 Framework group  C1[X(C2H3NO2)]
 Deg. of freedom    18
 Full point group                 C1      NOp   1
 Rotational constants (GHZ):           9.2082638           5.9669182           3.9127802
 Standard basis: Aug-CC-pVTZ (5D, 7F)
   299 basis functions,   441 primitive gaussians,   350 cartesian basis functions
    19 alpha electrons       19 beta electrons
       nuclear repulsion energy       167.1171139010 Hartrees.
 NAtoms=    8 NActive=    8 NUniq=    8 SFac= 1.00D+00 NAtFMM=   60 NAOKFM=F Big=F
 Integral buffers will be    131072 words long.
 Raffenetti 2 integral format.
 Two-electron integral symmetry is turned off.
 Nuclear repulsion after empirical dispersion term =      167.1153620282 Hartrees.
 One-electron integrals computed using PRISM.
 NBasis=   299 RedAO= T EigKep=  4.20D-05  NBF=   299
 NBsUse=   299 1.00D-06 EigRej= -1.00D+00 NBFU=   299
 Initial guess from the checkpoint file:  "TS1-M0001-copt-TS-opt-TS-wb97-opt-TS-Final-IRC-Forward.chk"
 B after Tr=     0.000302   -0.000211    0.000009
         Rot=    1.000000   -0.000006    0.000032    0.000008 Ang=   0.00 deg.
 Initial guess <Sx>= 0.0000 <Sy>= 0.0000 <Sz>= 0.0000 <S**2>= 0.0000 S= 0.0000
 ExpMin= 2.53D-02 ExpMax= 1.53D+04 ExpMxC= 5.22D+02 IAcc=3 IRadAn=         7 AccDes= 0.00D+00
 Harris functional with IExCor= 4639 and IRadAn=       7 diagonalized for initial guess.
 HarFok:  IExCor= 4639 AccDes= 0.00D+00 IRadAn=         7 IDoV= 1 UseB2=F ITyADJ=14
 ICtDFT=  3500011 ScaDFX=  1.000000  1.000000  1.000000  1.000000
 FoFCou: FMM=F IPFlag=           0 FMFlag=      100000 FMFlg1=           0
         NFxFlg=           0 DoJE=T BraDBF=F KetDBF=T FulRan=T
         wScrn=  0.000000 ICntrl=       500 IOpCl=  0 I1Cent=   200000004 NGrid=           0
         NMat0=    1 NMatS0=      1 NMatT0=    0 NMatD0=    1 NMtDS0=    0 NMtDT0=    0
 Symmetry not used in FoFCou.
 Gradient too large for Newton-Raphson -- use scaled steepest descent instead.
     Minimum is close to point  4 DX=  4.80D-02 DF= -2.83D-07 DXR=  3.85D-02 DFR=  1.48D-03 which will be used.
 Gradient too large for Newton-Raphson -- use scaled steepest descent instead.
     Accept linear search using points  1 and  2.
 Gradient too large for Newton-Raphson -- use scaled steepest descent instead.
     Accept linear search using points  1 and  2.
 Gradient too large for Newton-Raphson -- use scaled steepest descent instead.
     Accept linear search using points  1 and  2.
 LinEq1:  Iter=  0 NonCon=     1 RMS=1.05D-04 Max=4.28D-03 NDo=     1
 AX will form     1 AO Fock derivatives at one time.
 LinEq1:  Iter=  1 NonCon=     1 RMS=1.80D-05 Max=2.07D-04 NDo=     1
 LinEq1:  Iter=  2 NonCon=     1 RMS=1.57D-05 Max=4.44D-04 NDo=     1
 LinEq1:  Iter=  3 NonCon=     1 RMS=6.48D-06 Max=1.98D-04 NDo=     1
 LinEq1:  Iter=  4 NonCon=     1 RMS=4.42D-06 Max=1.63D-04 NDo=     1
 LinEq1:  Iter=  5 NonCon=     1 RMS=3.22D-06 Max=1.04D-04 NDo=     1
 LinEq1:  Iter=  6 NonCon=     1 RMS=1.56D-06 Max=4.26D-05 NDo=     1
 LinEq1:  Iter=  7 NonCon=     1 RMS=9.89D-07 Max=1.91D-05 NDo=     1
 LinEq1:  Iter=  8 NonCon=     1 RMS=5.25D-07 Max=1.14D-05 NDo=     1
 LinEq1:  Iter=  9 NonCon=     1 RMS=1.79D-07 Max=2.36D-06 NDo=     1
 LinEq1:  Iter= 10 NonCon=     1 RMS=7.89D-08 Max=1.39D-06 NDo=     1
 LinEq1:  Iter= 11 NonCon=     1 RMS=2.09D-08 Max=2.82D-07 NDo=     1
 LinEq1:  Iter= 12 NonCon=     0 RMS=5.39D-09 Max=7.49D-08 NDo=     1
 Linear equations converged to 1.032D-08 1.032D-07 after    12 iterations.
     Minimum is close to point  2 DX=  1.23D-04 DF= -1.71D-12 DXR=  1.23D-04 DFR=  1.48D-08 which will be used.
 LinEq1:  Iter=  0 NonCon=     1 RMS=6.67D-07 Max=2.51D-05 NDo=     1
 LinEq1:  Iter=  1 NonCon=     1 RMS=2.67D-07 Max=6.12D-06 NDo=     1
 LinEq1:  Iter=  2 NonCon=     1 RMS=1.76D-07 Max=3.22D-06 NDo=     1
 LinEq1:  Iter=  3 NonCon=     1 RMS=9.75D-08 Max=2.19D-06 NDo=     1
 LinEq1:  Iter=  4 NonCon=     1 RMS=6.62D-08 Max=1.26D-06 NDo=     1
 LinEq1:  Iter=  5 NonCon=     1 RMS=2.84D-08 Max=6.08D-07 NDo=     1
 LinEq1:  Iter=  6 NonCon=     1 RMS=1.98D-08 Max=5.92D-07 NDo=     1
 LinEq1:  Iter=  7 NonCon=     1 RMS=9.21D-09 Max=1.67D-07 NDo=     1
 LinEq1:  Iter=  8 NonCon=     1 RMS=3.04D-09 Max=4.64D-08 NDo=     1
 LinEq1:  Iter=  9 NonCon=     1 RMS=9.83D-10 Max=2.31D-08 NDo=     1
 LinEq1:  Iter= 10 NonCon=     1 RMS=3.38D-10 Max=1.01D-08 NDo=     1
 LinEq1:  Iter= 11 NonCon=     0 RMS=9.36D-11 Max=2.89D-09 NDo=     1
 Linear equations converged to 5.756D-10 5.756D-09 after    11 iterations.
 SCF Done:  E(UwB97XD) =  -283.021111877     a.u. after    7 cycles
            Convg  =    0.1493D-08                    37 Fock formations.
              S**2 =  0.0000                  -V/T =  2.0058
 <Sx>= 0.0000 <Sy>= 0.0000 <Sz>= 0.0000 <S**2>= 0.0000 S= 0.0000
 <L.S>=  0.00000000000    
 Annihilation of the first spin contaminant:
 S**2 before annihilation     0.0000,   after     0.0000
 DoSCS=F DFT=T ScalE2(SS,OS)=  1.000000  1.000000
 Range of M.O.s used for correlation:     1   299
 NBasis=   299 NAE=    19 NBE=    19 NFC=     0 NFV=     0
 NROrb=    299 NOA=    19 NOB=    19 NVA=   280 NVB=   280

 **** Warning!!: The largest alpha MO coefficient is  0.30134924D+02


 **** Warning!!: The largest beta MO coefficient is  0.30134924D+02

 Symmetrizing basis deriv contribution to polar:
 IMax=3 JMax=2 DiffMx= 0.00D+00
 G2DrvN: will do     9 centers at a time, making    1 passes.
 Calling FoFCou, ICntrl=  3107 FMM=F I1Cent=   0 AccDes= 0.00D+00.
 End of G2Drv F.D. properties file   721 does not exist.
 End of G2Drv F.D. properties file   722 does not exist.
 End of G2Drv F.D. properties file   788 does not exist.
          IDoAtm=11111111
          Differentiating once with respect to nuclear coordinates.
 CalDSu exits because no D1Ps are significant.
          There are    27 degrees of freedom in the 1st order CPHF.  IDoFFX=6 NUNeed=     0.
     21 vectors produced by pass  0 Test12= 3.94D-14 3.70D-09 XBig12= 1.60D-01 1.20D-01.
 AX will form    21 AO Fock derivatives at one time.
     21 vectors produced by pass  1 Test12= 3.94D-14 3.70D-09 XBig12= 4.92D-02 5.82D-02.
     21 vectors produced by pass  2 Test12= 3.94D-14 3.70D-09 XBig12= 3.01D-03 6.99D-03.
     21 vectors produced by pass  3 Test12= 3.94D-14 3.70D-09 XBig12= 5.93D-05 7.11D-04.
     21 vectors produced by pass  4 Test12= 3.94D-14 3.70D-09 XBig12= 8.30D-07 9.14D-05.
     21 vectors produced by pass  5 Test12= 3.94D-14 3.70D-09 XBig12= 9.82D-09 8.43D-06.
     21 vectors produced by pass  6 Test12= 3.94D-14 3.70D-09 XBig12= 9.05D-11 7.41D-07.
     17 vectors produced by pass  7 Test12= 3.94D-14 3.70D-09 XBig12= 7.46D-13 6.75D-08.
      2 vectors produced by pass  8 Test12= 3.94D-14 3.70D-09 XBig12= 5.66D-15 6.05D-09.
 InvSVY:  IOpt=1 It=  1 EMax= 2.66D-15
 Solved reduced A of dimension   166 with    21 vectors.
 End of Minotr F.D. properties file   721 does not exist.
 End of Minotr F.D. properties file   722 does not exist.
 End of Minotr F.D. properties file   788 does not exist.
 Calling FoFJK, ICntrl=    100127 FMM=F ISym2X=0 I1Cent= 0 IOpClX= 1 NMat=1 NMatS=1 NMatT=0.
 -------------------------------------------------------------------
 Center     Atomic                   Forces (Hartrees/Bohr)
 Number     Number              X              Y              Z
 -------------------------------------------------------------------
      1        6           0.011266369   -0.000407575   -0.001251098
      2        1           0.000778135   -0.000031193   -0.000039922
      3        1          -0.000299295   -0.000168599    0.000063831
      4        8          -0.000063259    0.000542311   -0.000046084
      5        8           0.011457244   -0.002959250   -0.001374874
      6        7          -0.011040298    0.000222722    0.001514688
      7        1           0.000378900   -0.000613674   -0.000050871
      8        6          -0.012477795    0.003415257    0.001184329
 -------------------------------------------------------------------
 Cartesian Forces:  Max     0.012477795 RMS     0.004852514
 IRC-IRC-IRC-IRC-IRC-IRC-IRC-IRC-IRC-IRC-IRC-IRC-IRC-IRC-IRC-IRC-IRC-IRC
 Pt  6 Step number   1 out of a maximum of  20
 Modified Bulirsch-Stoer Extrapolation Cycles:
    EPS =    0.000010000000000
      PEZero:  N= 2 I= 1 D=  8.24D-04 Err=  3.86D-06
 Maximum DWI energy   std dev =  0.000000391 at pt    45
 Maximum DWI gradient std dev =  0.005237587 at pt    16
 CORRECTOR INTEGRATION CONVERGENCE:
   Recorrection delta-x convergence threshold:    0.010000
   Delta-x Convergence Met
 Point Number:   6          Path Number:   1
   CHANGE IN THE REACTION COORDINATE =    0.15819
   NET REACTION COORDINATE UP TO THIS POINT =    0.94914
  # OF POINTS ALONG THE PATH =   6
  # OF STEPS =   1

 Calculating another point on the path.
 IRC-IRC-IRC-IRC-IRC-IRC-IRC-IRC-IRC-IRC-IRC-IRC-IRC-IRC-IRC-IRC-IRC-IRC
                          Input orientation:                          
 ---------------------------------------------------------------------
 Center     Atomic      Atomic             Coordinates (Angstroms)
 Number     Number       Type             X           Y           Z
 ---------------------------------------------------------------------
      1          6           0       -0.714949   -0.997307    0.223181
      2          1           0       -1.021922   -1.908172   -0.274880
      3          1           0       -0.563320   -0.977303    1.294192
      4          8           0       -1.102873    0.073081   -0.368203
      5          8           0       -0.481950    1.156476    0.198686
      6          7           0        1.265083   -0.778815   -0.066906
      7          1           0        1.866246    1.324418   -0.009492
      8          6           0        1.327520    0.398342   -0.003967
 ---------------------------------------------------------------------
                    Distance matrix (angstroms):
                    1          2          3          4          5
     1  C    0.000000
     2  H    1.082577   0.000000
     3  H    1.081876   1.881175   0.000000
     4  O    1.282945   1.985101   2.039112   0.000000
     5  O    2.166487   3.147682   2.399951   1.371369   0.000000
     6  N    2.013061   2.559119   2.288022   2.534506   2.620689
     7  H    3.479527   4.342992   3.591699   3.241941   2.363380
     8  C    2.484172   3.303525   2.674489   2.478966   1.972312
                    6          7          8
     6  N    0.000000
     7  H    2.188215   0.000000
     8  C    1.180491   1.071388   0.000000
 Symmetry turned off by external request.
 Stoichiometry    C2H3NO2
 Framework group  C1[X(C2H3NO2)]
 Deg. of freedom    18
 Full point group                 C1      NOp   1
 Rotational constants (GHZ):           9.2188100           6.0486256           3.9486274
 Standard basis: Aug-CC-pVTZ (5D, 7F)
   299 basis functions,   441 primitive gaussians,   350 cartesian basis functions
    19 alpha electrons       19 beta electrons
       nuclear repulsion energy       167.4966694474 Hartrees.
 NAtoms=    8 NActive=    8 NUniq=    8 SFac= 1.00D+00 NAtFMM=   60 NAOKFM=F Big=F
 Integral buffers will be    131072 words long.
 Raffenetti 2 integral format.
 Two-electron integral symmetry is turned off.
 Nuclear repulsion after empirical dispersion term =      167.4949318633 Hartrees.
 One-electron integrals computed using PRISM.
 NBasis=   299 RedAO= T EigKep=  4.20D-05  NBF=   299
 NBsUse=   299 1.00D-06 EigRej= -1.00D+00 NBFU=   299
 Initial guess from the checkpoint file:  "TS1-M0001-copt-TS-opt-TS-wb97-opt-TS-Final-IRC-Forward.chk"
 B after Tr=     0.000287   -0.000220    0.000006
         Rot=    1.000000   -0.000010    0.000035    0.000012 Ang=   0.00 deg.
 Initial guess <Sx>= 0.0000 <Sy>= 0.0000 <Sz>= 0.0000 <S**2>= 0.0000 S= 0.0000
 ExpMin= 2.53D-02 ExpMax= 1.53D+04 ExpMxC= 5.22D+02 IAcc=3 IRadAn=         7 AccDes= 0.00D+00
 Harris functional with IExCor= 4639 and IRadAn=       7 diagonalized for initial guess.
 HarFok:  IExCor= 4639 AccDes= 0.00D+00 IRadAn=         7 IDoV= 1 UseB2=F ITyADJ=14
 ICtDFT=  3500011 ScaDFX=  1.000000  1.000000  1.000000  1.000000
 FoFCou: FMM=F IPFlag=           0 FMFlag=      100000 FMFlg1=           0
         NFxFlg=           0 DoJE=T BraDBF=F KetDBF=T FulRan=T
         wScrn=  0.000000 ICntrl=       500 IOpCl=  0 I1Cent=   200000004 NGrid=           0
         NMat0=    1 NMatS0=      1 NMatT0=    0 NMatD0=    1 NMtDS0=    0 NMtDT0=    0
 Symmetry not used in FoFCou.
 Gradient too large for Newton-Raphson -- use scaled steepest descent instead.
     Minimum is close to point  4 DX=  4.83D-02 DF= -2.94D-07 DXR=  3.87D-02 DFR=  1.50D-03 which will be used.
 Gradient too large for Newton-Raphson -- use scaled steepest descent instead.
     Accept linear search using points  1 and  2.
 Gradient too large for Newton-Raphson -- use scaled steepest descent instead.
     Accept linear search using points  1 and  2.
 Gradient too large for Newton-Raphson -- use scaled steepest descent instead.
     Accept linear search using points  1 and  2.
 LinEq1:  Iter=  0 NonCon=     1 RMS=1.08D-04 Max=4.25D-03 NDo=     1
 AX will form     1 AO Fock derivatives at one time.
 LinEq1:  Iter=  1 NonCon=     1 RMS=1.85D-05 Max=2.19D-04 NDo=     1
 LinEq1:  Iter=  2 NonCon=     1 RMS=1.61D-05 Max=4.57D-04 NDo=     1
 LinEq1:  Iter=  3 NonCon=     1 RMS=6.84D-06 Max=2.05D-04 NDo=     1
 LinEq1:  Iter=  4 NonCon=     1 RMS=4.60D-06 Max=1.60D-04 NDo=     1
 LinEq1:  Iter=  5 NonCon=     1 RMS=3.34D-06 Max=1.04D-04 NDo=     1
 LinEq1:  Iter=  6 NonCon=     1 RMS=1.62D-06 Max=4.32D-05 NDo=     1
 LinEq1:  Iter=  7 NonCon=     1 RMS=9.85D-07 Max=1.93D-05 NDo=     1
 LinEq1:  Iter=  8 NonCon=     1 RMS=5.40D-07 Max=1.10D-05 NDo=     1
 LinEq1:  Iter=  9 NonCon=     1 RMS=1.90D-07 Max=2.65D-06 NDo=     1
 LinEq1:  Iter= 10 NonCon=     1 RMS=8.26D-08 Max=1.48D-06 NDo=     1
 LinEq1:  Iter= 11 NonCon=     1 RMS=2.12D-08 Max=3.04D-07 NDo=     1
 LinEq1:  Iter= 12 NonCon=     0 RMS=5.41D-09 Max=7.59D-08 NDo=     1
 Linear equations converged to 1.032D-08 1.032D-07 after    12 iterations.
     Minimum is close to point  2 DX=  3.57D-05 DF= -1.14D-13 DXR=  3.57D-05 DFR=  9.44D-10 which will be used.
 LinEq1:  Iter=  0 NonCon=     1 RMS=6.81D-07 Max=2.47D-05 NDo=     1
 LinEq1:  Iter=  1 NonCon=     1 RMS=2.64D-07 Max=5.98D-06 NDo=     1
 LinEq1:  Iter=  2 NonCon=     1 RMS=1.71D-07 Max=3.00D-06 NDo=     1
 LinEq1:  Iter=  3 NonCon=     1 RMS=9.02D-08 Max=1.72D-06 NDo=     1
 LinEq1:  Iter=  4 NonCon=     1 RMS=6.45D-08 Max=1.36D-06 NDo=     1
 LinEq1:  Iter=  5 NonCon=     1 RMS=2.88D-08 Max=5.71D-07 NDo=     1
 LinEq1:  Iter=  6 NonCon=     1 RMS=1.88D-08 Max=4.99D-07 NDo=     1
 LinEq1:  Iter=  7 NonCon=     1 RMS=1.03D-08 Max=2.97D-07 NDo=     1
 LinEq1:  Iter=  8 NonCon=     1 RMS=3.65D-09 Max=7.77D-08 NDo=     1
 LinEq1:  Iter=  9 NonCon=     1 RMS=1.24D-09 Max=3.62D-08 NDo=     1
 LinEq1:  Iter= 10 NonCon=     1 RMS=4.06D-10 Max=1.08D-08 NDo=     1
 LinEq1:  Iter= 11 NonCon=     0 RMS=1.04D-10 Max=2.31D-09 NDo=     1
 Linear equations converged to 5.987D-10 5.987D-09 after    11 iterations.
 SCF Done:  E(UwB97XD) =  -283.022276925     a.u. after    7 cycles
            Convg  =    0.1839D-08                    37 Fock formations.
              S**2 =  0.0000                  -V/T =  2.0059
 <Sx>= 0.0000 <Sy>= 0.0000 <Sz>= 0.0000 <S**2>= 0.0000 S= 0.0000
 <L.S>=  0.00000000000    
 Annihilation of the first spin contaminant:
 S**2 before annihilation     0.0000,   after     0.0000
 DoSCS=F DFT=T ScalE2(SS,OS)=  1.000000  1.000000
 Range of M.O.s used for correlation:     1   299
 NBasis=   299 NAE=    19 NBE=    19 NFC=     0 NFV=     0
 NROrb=    299 NOA=    19 NOB=    19 NVA=   280 NVB=   280

 **** Warning!!: The largest alpha MO coefficient is  0.31654684D+02


 **** Warning!!: The largest beta MO coefficient is  0.31654684D+02

 Symmetrizing basis deriv contribution to polar:
 IMax=3 JMax=2 DiffMx= 0.00D+00
 G2DrvN: will do     9 centers at a time, making    1 passes.
 Calling FoFCou, ICntrl=  3107 FMM=F I1Cent=   0 AccDes= 0.00D+00.
 End of G2Drv F.D. properties file   721 does not exist.
 End of G2Drv F.D. properties file   722 does not exist.
 End of G2Drv F.D. properties file   788 does not exist.
          IDoAtm=11111111
          Differentiating once with respect to nuclear coordinates.
 CalDSu exits because no D1Ps are significant.
          There are    27 degrees of freedom in the 1st order CPHF.  IDoFFX=6 NUNeed=     0.
     21 vectors produced by pass  0 Test12= 3.94D-14 3.70D-09 XBig12= 1.58D-01 1.19D-01.
 AX will form    21 AO Fock derivatives at one time.
     21 vectors produced by pass  1 Test12= 3.94D-14 3.70D-09 XBig12= 4.68D-02 5.39D-02.
     21 vectors produced by pass  2 Test12= 3.94D-14 3.70D-09 XBig12= 2.92D-03 6.78D-03.
     21 vectors produced by pass  3 Test12= 3.94D-14 3.70D-09 XBig12= 5.76D-05 7.31D-04.
     21 vectors produced by pass  4 Test12= 3.94D-14 3.70D-09 XBig12= 8.20D-07 8.60D-05.
     21 vectors produced by pass  5 Test12= 3.94D-14 3.70D-09 XBig12= 9.60D-09 7.91D-06.
     21 vectors produced by pass  6 Test12= 3.94D-14 3.70D-09 XBig12= 8.67D-11 6.80D-07.
     18 vectors produced by pass  7 Test12= 3.94D-14 3.70D-09 XBig12= 7.09D-13 6.53D-08.
      2 vectors produced by pass  8 Test12= 3.94D-14 3.70D-09 XBig12= 5.38D-15 5.74D-09.
 InvSVY:  IOpt=1 It=  1 EMax= 1.78D-15
 Solved reduced A of dimension   167 with    21 vectors.
 End of Minotr F.D. properties file   721 does not exist.
 End of Minotr F.D. properties file   722 does not exist.
 End of Minotr F.D. properties file   788 does not exist.
 Calling FoFJK, ICntrl=    100127 FMM=F ISym2X=0 I1Cent= 0 IOpClX= 1 NMat=1 NMatS=1 NMatT=0.
 -------------------------------------------------------------------
 Center     Atomic                   Forces (Hartrees/Bohr)
 Number     Number              X              Y              Z
 -------------------------------------------------------------------
      1        6           0.013915637   -0.000548508   -0.001544067
      2        1           0.000941689   -0.000032941   -0.000052848
      3        1          -0.000381035   -0.000226493    0.000075478
      4        8          -0.000196745    0.000714506   -0.000034619
      5        8           0.014090626   -0.003614355   -0.001725823
      6        7          -0.013536120    0.000231364    0.001897864
      7        1           0.000454523   -0.000739747   -0.000059776
      8        6          -0.015288576    0.004216174    0.001443792
 -------------------------------------------------------------------
 Cartesian Forces:  Max     0.015288576 RMS     0.005964484
 IRC-IRC-IRC-IRC-IRC-IRC-IRC-IRC-IRC-IRC-IRC-IRC-IRC-IRC-IRC-IRC-IRC-IRC
 Pt  7 Step number   1 out of a maximum of  20
 Modified Bulirsch-Stoer Extrapolation Cycles:
    EPS =    0.000010000000000
      PEZero:  N= 2 I= 1 D=  8.24D-04 Err=  3.87D-06
 Maximum DWI energy   std dev =  0.000000385 at pt    34
 Maximum DWI gradient std dev =  0.004136884 at pt    16
 CORRECTOR INTEGRATION CONVERGENCE:
   Recorrection delta-x convergence threshold:    0.010000
   Delta-x Convergence Met
 Point Number:   7          Path Number:   1
   CHANGE IN THE REACTION COORDINATE =    0.15819
   NET REACTION COORDINATE UP TO THIS POINT =    1.10733
  # OF POINTS ALONG THE PATH =   7
  # OF STEPS =   1

 Calculating another point on the path.
 IRC-IRC-IRC-IRC-IRC-IRC-IRC-IRC-IRC-IRC-IRC-IRC-IRC-IRC-IRC-IRC-IRC-IRC
                          Input orientation:                          
 ---------------------------------------------------------------------
 Center     Atomic      Atomic             Coordinates (Angstroms)
 Number     Number       Type             X           Y           Z
 ---------------------------------------------------------------------
      1          6           0       -0.702994   -0.997789    0.221804
      2          1           0       -1.012355   -1.908493   -0.275439
      3          1           0       -0.567184   -0.979682    1.295429
      4          8           0       -1.103030    0.073549   -0.368212
      5          8           0       -0.472872    1.154156    0.197563
      6          7           0        1.255142   -0.778610   -0.065495
      7          1           0        1.871382    1.317840   -0.010096
      8          6           0        1.314364    0.401832   -0.002734
 ---------------------------------------------------------------------
                    Distance matrix (angstroms):
                    1          2          3          4          5
     1  C    0.000000
     2  H    1.082745   0.000000
     3  H    1.082332   1.878429   0.000000
     4  O    1.286823   1.986283   2.040620   0.000000
     5  O    2.164351   3.145568   2.401556   1.372921   0.000000
     6  N    1.991201   2.542097   2.283291   2.525626   2.605920
     7  H    3.470350   4.335386   3.595776   3.244014   2.359118
     8  C    2.465581   3.290227   2.670960   2.466807   1.949441
                    6          7          8
     6  N    0.000000
     7  H    2.185846   0.000000
     8  C    1.183592   1.072098   0.000000
 Symmetry turned off by external request.
 Stoichiometry    C2H3NO2
 Framework group  C1[X(C2H3NO2)]
 Deg. of freedom    18
 Full point group                 C1      NOp   1
 Rotational constants (GHZ):           9.2290066           6.1313340           3.9844644
 Standard basis: Aug-CC-pVTZ (5D, 7F)
   299 basis functions,   441 primitive gaussians,   350 cartesian basis functions
    19 alpha electrons       19 beta electrons
       nuclear repulsion energy       167.8760261909 Hartrees.
 NAtoms=    8 NActive=    8 NUniq=    8 SFac= 1.00D+00 NAtFMM=   60 NAOKFM=F Big=F
 Integral buffers will be    131072 words long.
 Raffenetti 2 integral format.
 Two-electron integral symmetry is turned off.
 Nuclear repulsion after empirical dispersion term =      167.8743025575 Hartrees.
 One-electron integrals computed using PRISM.
 NBasis=   299 RedAO= T EigKep=  4.19D-05  NBF=   299
 NBsUse=   299 1.00D-06 EigRej= -1.00D+00 NBFU=   299
 Initial guess from the checkpoint file:  "TS1-M0001-copt-TS-opt-TS-wb97-opt-TS-Final-IRC-Forward.chk"
 B after Tr=     0.000272   -0.000228    0.000002
         Rot=    1.000000   -0.000014    0.000037    0.000012 Ang=   0.00 deg.
 Initial guess <Sx>= 0.0000 <Sy>= 0.0000 <Sz>= 0.0000 <S**2>= 0.0000 S= 0.0000
 ExpMin= 2.53D-02 ExpMax= 1.53D+04 ExpMxC= 5.22D+02 IAcc=3 IRadAn=         7 AccDes= 0.00D+00
 Harris functional with IExCor= 4639 and IRadAn=       7 diagonalized for initial guess.
 HarFok:  IExCor= 4639 AccDes= 0.00D+00 IRadAn=         7 IDoV= 1 UseB2=F ITyADJ=14
 ICtDFT=  3500011 ScaDFX=  1.000000  1.000000  1.000000  1.000000
 FoFCou: FMM=F IPFlag=           0 FMFlag=      100000 FMFlg1=           0
         NFxFlg=           0 DoJE=T BraDBF=F KetDBF=T FulRan=T
         wScrn=  0.000000 ICntrl=       500 IOpCl=  0 I1Cent=   200000004 NGrid=           0
         NMat0=    1 NMatS0=      1 NMatT0=    0 NMatD0=    1 NMtDS0=    0 NMtDT0=    0
 Symmetry not used in FoFCou.
 Gradient too large for Newton-Raphson -- use scaled steepest descent instead.
     Minimum is close to point  4 DX=  4.66D-02 DF= -2.81D-07 DXR=  3.74D-02 DFR=  1.40D-03 which will be used.
 Gradient too large for Newton-Raphson -- use scaled steepest descent instead.
     Accept linear search using points  1 and  2.
 Gradient too large for Newton-Raphson -- use scaled steepest descent instead.
     Accept linear search using points  1 and  2.
 Gradient too large for Newton-Raphson -- use scaled steepest descent instead.
     Accept linear search using points  1 and  2.
 LinEq1:  Iter=  0 NonCon=     1 RMS=1.10D-04 Max=4.17D-03 NDo=     1
 AX will form     1 AO Fock derivatives at one time.
 LinEq1:  Iter=  1 NonCon=     1 RMS=1.89D-05 Max=2.27D-04 NDo=     1
 LinEq1:  Iter=  2 NonCon=     1 RMS=1.64D-05 Max=4.64D-04 NDo=     1
 LinEq1:  Iter=  3 NonCon=     1 RMS=7.17D-06 Max=2.09D-04 NDo=     1
 LinEq1:  Iter=  4 NonCon=     1 RMS=4.75D-06 Max=1.53D-04 NDo=     1
 LinEq1:  Iter=  5 NonCon=     1 RMS=3.42D-06 Max=1.02D-04 NDo=     1
 LinEq1:  Iter=  6 NonCon=     1 RMS=1.66D-06 Max=4.32D-05 NDo=     1
 LinEq1:  Iter=  7 NonCon=     1 RMS=9.73D-07 Max=1.93D-05 NDo=     1
 LinEq1:  Iter=  8 NonCon=     1 RMS=5.49D-07 Max=1.17D-05 NDo=     1
 LinEq1:  Iter=  9 NonCon=     1 RMS=1.98D-07 Max=2.91D-06 NDo=     1
 LinEq1:  Iter= 10 NonCon=     1 RMS=8.49D-08 Max=1.55D-06 NDo=     1
 LinEq1:  Iter= 11 NonCon=     1 RMS=2.13D-08 Max=3.21D-07 NDo=     1
 LinEq1:  Iter= 12 NonCon=     0 RMS=5.38D-09 Max=7.57D-08 NDo=     1
 Linear equations converged to 1.032D-08 1.032D-07 after    12 iterations.
     Accept linear search using points  1 and  2.
     Minimum is close to point  2 DX= -4.33D-05 DF= -2.27D-13 DXR=  4.33D-05 DFR=  1.82D-09 which will be used.
 LinEq1:  Iter=  0 NonCon=     1 RMS=6.91D-07 Max=2.38D-05 NDo=     1
 LinEq1:  Iter=  1 NonCon=     1 RMS=2.61D-07 Max=5.75D-06 NDo=     1
 LinEq1:  Iter=  2 NonCon=     1 RMS=1.63D-07 Max=2.78D-06 NDo=     1
 LinEq1:  Iter=  3 NonCon=     1 RMS=7.97D-08 Max=1.21D-06 NDo=     1
 LinEq1:  Iter=  4 NonCon=     1 RMS=5.99D-08 Max=1.41D-06 NDo=     1
 LinEq1:  Iter=  5 NonCon=     1 RMS=2.89D-08 Max=5.20D-07 NDo=     1
 LinEq1:  Iter=  6 NonCon=     1 RMS=1.74D-08 Max=3.92D-07 NDo=     1
 LinEq1:  Iter=  7 NonCon=     1 RMS=1.11D-08 Max=3.59D-07 NDo=     1
 LinEq1:  Iter=  8 NonCon=     1 RMS=4.17D-09 Max=8.90D-08 NDo=     1
 LinEq1:  Iter=  9 NonCon=     1 RMS=1.39D-09 Max=3.63D-08 NDo=     1
 LinEq1:  Iter= 10 NonCon=     1 RMS=4.32D-10 Max=9.35D-09 NDo=     1
 LinEq1:  Iter= 11 NonCon=     0 RMS=1.06D-10 Max=1.87D-09 NDo=     1
 Linear equations converged to 6.205D-10 6.205D-09 after    11 iterations.
 SCF Done:  E(UwB97XD) =  -283.023688820     a.u. after    7 cycles
            Convg  =    0.1920D-08                    36 Fock formations.
              S**2 =  0.0000                  -V/T =  2.0059
 <Sx>= 0.0000 <Sy>= 0.0000 <Sz>= 0.0000 <S**2>= 0.0000 S= 0.0000
 <L.S>=  0.00000000000    
 Annihilation of the first spin contaminant:
 S**2 before annihilation     0.0000,   after     0.0000
 DoSCS=F DFT=T ScalE2(SS,OS)=  1.000000  1.000000
 Range of M.O.s used for correlation:     1   299
 NBasis=   299 NAE=    19 NBE=    19 NFC=     0 NFV=     0
 NROrb=    299 NOA=    19 NOB=    19 NVA=   280 NVB=   280

 **** Warning!!: The largest alpha MO coefficient is  0.31906299D+02


 **** Warning!!: The largest beta MO coefficient is  0.31906299D+02

 Symmetrizing basis deriv contribution to polar:
 IMax=3 JMax=2 DiffMx= 0.00D+00
 G2DrvN: will do     9 centers at a time, making    1 passes.
 Calling FoFCou, ICntrl=  3107 FMM=F I1Cent=   0 AccDes= 0.00D+00.
 End of G2Drv F.D. properties file   721 does not exist.
 End of G2Drv F.D. properties file   722 does not exist.
 End of G2Drv F.D. properties file   788 does not exist.
          IDoAtm=11111111
          Differentiating once with respect to nuclear coordinates.
 CalDSu exits because no D1Ps are significant.
          There are    27 degrees of freedom in the 1st order CPHF.  IDoFFX=6 NUNeed=     0.
     21 vectors produced by pass  0 Test12= 3.94D-14 3.70D-09 XBig12= 1.57D-01 1.16D-01.
 AX will form    21 AO Fock derivatives at one time.
     21 vectors produced by pass  1 Test12= 3.94D-14 3.70D-09 XBig12= 4.45D-02 4.96D-02.
     21 vectors produced by pass  2 Test12= 3.94D-14 3.70D-09 XBig12= 2.82D-03 6.54D-03.
     21 vectors produced by pass  3 Test12= 3.94D-14 3.70D-09 XBig12= 5.60D-05 7.50D-04.
     21 vectors produced by pass  4 Test12= 3.94D-14 3.70D-09 XBig12= 8.11D-07 9.07D-05.
     21 vectors produced by pass  5 Test12= 3.94D-14 3.70D-09 XBig12= 9.39D-09 7.59D-06.
     21 vectors produced by pass  6 Test12= 3.94D-14 3.70D-09 XBig12= 8.29D-11 6.50D-07.
     18 vectors produced by pass  7 Test12= 3.94D-14 3.70D-09 XBig12= 6.68D-13 6.42D-08.
      2 vectors produced by pass  8 Test12= 3.94D-14 3.70D-09 XBig12= 5.01D-15 5.82D-09.
 InvSVY:  IOpt=1 It=  1 EMax= 2.44D-15
 Solved reduced A of dimension   167 with    21 vectors.
 End of Minotr F.D. properties file   721 does not exist.
 End of Minotr F.D. properties file   722 does not exist.
 End of Minotr F.D. properties file   788 does not exist.
 Calling FoFJK, ICntrl=    100127 FMM=F ISym2X=0 I1Cent= 0 IOpClX= 1 NMat=1 NMatS=1 NMatT=0.
 -------------------------------------------------------------------
 Center     Atomic                   Forces (Hartrees/Bohr)
 Number     Number              X              Y              Z
 -------------------------------------------------------------------
      1        6           0.016677682   -0.000723631   -0.001858358
      2        1           0.001112351   -0.000034300   -0.000068064
      3        1          -0.000466937   -0.000294224    0.000082034
      4        8          -0.000347993    0.000894659   -0.000002628
      5        8           0.016922869   -0.004302695   -0.002116223
      6        7          -0.016158109    0.000230823    0.002311700
      7        1           0.000518711   -0.000876075   -0.000067199
      8        6          -0.018258573    0.005105443    0.001718738
 -------------------------------------------------------------------
 Cartesian Forces:  Max     0.018258573 RMS     0.007141111
 IRC-IRC-IRC-IRC-IRC-IRC-IRC-IRC-IRC-IRC-IRC-IRC-IRC-IRC-IRC-IRC-IRC-IRC
 Pt  8 Step number   1 out of a maximum of  20
 Modified Bulirsch-Stoer Extrapolation Cycles:
    EPS =    0.000010000000000
      PEZero:  N= 2 I= 1 D=  8.24D-04 Err=  3.18D-06
 Maximum DWI energy   std dev =  0.000000292 at pt    34
 Maximum DWI gradient std dev =  0.003353142 at pt    16
 CORRECTOR INTEGRATION CONVERGENCE:
   Recorrection delta-x convergence threshold:    0.010000
   Delta-x Convergence Met
 Point Number:   8          Path Number:   1
   CHANGE IN THE REACTION COORDINATE =    0.15819
   NET REACTION COORDINATE UP TO THIS POINT =    1.26552
  # OF POINTS ALONG THE PATH =   8
  # OF STEPS =   1

 Calculating another point on the path.
 IRC-IRC-IRC-IRC-IRC-IRC-IRC-IRC-IRC-IRC-IRC-IRC-IRC-IRC-IRC-IRC-IRC-IRC
                          Input orientation:                          
 ---------------------------------------------------------------------
 Center     Atomic      Atomic             Coordinates (Angstroms)
 Number     Number       Type             X           Y           Z
 ---------------------------------------------------------------------
      1          6           0       -0.691047   -0.998331    0.220434
      2          1           0       -1.002926   -1.908787   -0.276054
      3          1           0       -0.571154   -0.982274    1.296486
      4          8           0       -1.103239    0.074037   -0.368199
      5          8           0       -0.463747    1.151845    0.196410
      6          7           0        1.245233   -0.778439   -0.064061
      7          1           0        1.876152    1.311132   -0.010661
      8          6           0        1.301238    0.405411   -0.001507
 ---------------------------------------------------------------------
                    Distance matrix (angstroms):
                    1          2          3          4          5
     1  C    0.000000
     2  H    1.082913   0.000000
     3  H    1.082830   1.875563   0.000000
     4  O    1.290877   1.987497   2.042079   0.000000
     5  O    2.162290   3.143470   2.403366   1.374556   0.000000
     6  N    1.969383   2.525242   2.278574   2.516850   2.591226
     7  H    3.460857   4.327517   3.599674   3.245768   2.354438
     8  C    2.447233   3.277203   2.667641   2.454747   1.926527
                    6          7          8
     6  N    0.000000
     7  H    2.183395   0.000000
     8  C    1.186824   1.072818   0.000000
 Symmetry turned off by external request.
 Stoichiometry    C2H3NO2
 Framework group  C1[X(C2H3NO2)]
 Deg. of freedom    18
 Full point group                 C1      NOp   1
 Rotational constants (GHZ):           9.2387910           6.2151964           4.0203176
 Standard basis: Aug-CC-pVTZ (5D, 7F)
   299 basis functions,   441 primitive gaussians,   350 cartesian basis functions
    19 alpha electrons       19 beta electrons
       nuclear repulsion energy       168.2564527915 Hartrees.
 NAtoms=    8 NActive=    8 NUniq=    8 SFac= 1.00D+00 NAtFMM=   60 NAOKFM=F Big=F
 Integral buffers will be    131072 words long.
 Raffenetti 2 integral format.
 Two-electron integral symmetry is turned off.
 Nuclear repulsion after empirical dispersion term =      168.2547428027 Hartrees.
 One-electron integrals computed using PRISM.
 NBasis=   299 RedAO= T EigKep=  4.18D-05  NBF=   299
 NBsUse=   299 1.00D-06 EigRej= -1.00D+00 NBFU=   299
 Initial guess from the checkpoint file:  "TS1-M0001-copt-TS-opt-TS-wb97-opt-TS-Final-IRC-Forward.chk"
 B after Tr=     0.000257   -0.000236   -0.000002
         Rot=    1.000000   -0.000018    0.000039    0.000011 Ang=  -0.01 deg.
 Initial guess <Sx>= 0.0000 <Sy>= 0.0000 <Sz>= 0.0000 <S**2>= 0.0000 S= 0.0000
 ExpMin= 2.53D-02 ExpMax= 1.53D+04 ExpMxC= 5.22D+02 IAcc=3 IRadAn=         7 AccDes= 0.00D+00
 Harris functional with IExCor= 4639 and IRadAn=       7 diagonalized for initial guess.
 HarFok:  IExCor= 4639 AccDes= 0.00D+00 IRadAn=         7 IDoV= 1 UseB2=F ITyADJ=14
 ICtDFT=  3500011 ScaDFX=  1.000000  1.000000  1.000000  1.000000
 FoFCou: FMM=F IPFlag=           0 FMFlag=      100000 FMFlg1=           0
         NFxFlg=           0 DoJE=T BraDBF=F KetDBF=T FulRan=T
         wScrn=  0.000000 ICntrl=       500 IOpCl=  0 I1Cent=   200000004 NGrid=           0
         NMat0=    1 NMatS0=      1 NMatT0=    0 NMatD0=    1 NMtDS0=    0 NMtDT0=    0
 Symmetry not used in FoFCou.
 Gradient too large for Newton-Raphson -- use scaled steepest descent instead.
     Minimum is close to point  4 DX=  4.36D-02 DF= -2.51D-07 DXR=  3.50D-02 DFR=  1.23D-03 which will be used.
 Gradient too large for Newton-Raphson -- use scaled steepest descent instead.
     Accept linear search using points  1 and  2.
 Gradient too large for Newton-Raphson -- use scaled steepest descent instead.
     Accept linear search using points  1 and  2.
 Gradient too large for Newton-Raphson -- use scaled steepest descent instead.
     Accept linear search using points  1 and  2.
 LinEq1:  Iter=  0 NonCon=     1 RMS=1.11D-04 Max=4.04D-03 NDo=     1
 AX will form     1 AO Fock derivatives at one time.
 LinEq1:  Iter=  1 NonCon=     1 RMS=1.92D-05 Max=2.30D-04 NDo=     1
 LinEq1:  Iter=  2 NonCon=     1 RMS=1.67D-05 Max=4.64D-04 NDo=     1
 LinEq1:  Iter=  3 NonCon=     1 RMS=7.42D-06 Max=2.08D-04 NDo=     1
 LinEq1:  Iter=  4 NonCon=     1 RMS=4.82D-06 Max=1.43D-04 NDo=     1
 LinEq1:  Iter=  5 NonCon=     1 RMS=3.44D-06 Max=9.75D-05 NDo=     1
 LinEq1:  Iter=  6 NonCon=     1 RMS=1.68D-06 Max=4.26D-05 NDo=     1
 LinEq1:  Iter=  7 NonCon=     1 RMS=9.52D-07 Max=1.91D-05 NDo=     1
 LinEq1:  Iter=  8 NonCon=     1 RMS=5.47D-07 Max=1.22D-05 NDo=     1
 LinEq1:  Iter=  9 NonCon=     1 RMS=2.02D-07 Max=3.12D-06 NDo=     1
 LinEq1:  Iter= 10 NonCon=     1 RMS=8.59D-08 Max=1.58D-06 NDo=     1
 LinEq1:  Iter= 11 NonCon=     1 RMS=2.11D-08 Max=3.27D-07 NDo=     1
 LinEq1:  Iter= 12 NonCon=     0 RMS=5.30D-09 Max=7.38D-08 NDo=     1
 Linear equations converged to 1.032D-08 1.032D-07 after    12 iterations.
     Accept linear search using points  1 and  2.
     Minimum is close to point  2 DX= -9.96D-05 DF= -1.25D-12 DXR=  9.97D-05 DFR=  9.72D-09 which will be used.
 LinEq1:  Iter=  0 NonCon=     1 RMS=6.96D-07 Max=2.24D-05 NDo=     1
 LinEq1:  Iter=  1 NonCon=     1 RMS=2.58D-07 Max=5.43D-06 NDo=     1
 LinEq1:  Iter=  2 NonCon=     1 RMS=1.55D-07 Max=2.76D-06 NDo=     1
 LinEq1:  Iter=  3 NonCon=     1 RMS=6.81D-08 Max=9.11D-07 NDo=     1
 LinEq1:  Iter=  4 NonCon=     1 RMS=4.90D-08 Max=1.15D-06 NDo=     1
 LinEq1:  Iter=  5 NonCon=     1 RMS=2.72D-08 Max=4.43D-07 NDo=     1
 LinEq1:  Iter=  6 NonCon=     1 RMS=1.49D-08 Max=3.70D-07 NDo=     1
 LinEq1:  Iter=  7 NonCon=     1 RMS=1.09D-08 Max=3.45D-07 NDo=     1
 LinEq1:  Iter=  8 NonCon=     1 RMS=4.52D-09 Max=8.58D-08 NDo=     1
 LinEq1:  Iter=  9 NonCon=     1 RMS=1.47D-09 Max=3.32D-08 NDo=     1
 LinEq1:  Iter= 10 NonCon=     1 RMS=4.40D-10 Max=8.12D-09 NDo=     1
 LinEq1:  Iter= 11 NonCon=     0 RMS=1.06D-10 Max=1.62D-09 NDo=     1
 Linear equations converged to 6.391D-10 6.391D-09 after    11 iterations.
 SCF Done:  E(UwB97XD) =  -283.025358982     a.u. after    7 cycles
            Convg  =    0.1917D-08                    36 Fock formations.
              S**2 =  0.0000                  -V/T =  2.0060
 <Sx>= 0.0000 <Sy>= 0.0000 <Sz>= 0.0000 <S**2>= 0.0000 S= 0.0000
 <L.S>=  0.00000000000    
 Annihilation of the first spin contaminant:
 S**2 before annihilation     0.0000,   after     0.0000
 DoSCS=F DFT=T ScalE2(SS,OS)=  1.000000  1.000000
 Range of M.O.s used for correlation:     1   299
 NBasis=   299 NAE=    19 NBE=    19 NFC=     0 NFV=     0
 NROrb=    299 NOA=    19 NOB=    19 NVA=   280 NVB=   280

 **** Warning!!: The largest alpha MO coefficient is  0.31746281D+02


 **** Warning!!: The largest beta MO coefficient is  0.31746281D+02

 Symmetrizing basis deriv contribution to polar:
 IMax=3 JMax=2 DiffMx= 0.00D+00
 G2DrvN: will do     9 centers at a time, making    1 passes.
 Calling FoFCou, ICntrl=  3107 FMM=F I1Cent=   0 AccDes= 0.00D+00.
 End of G2Drv F.D. properties file   721 does not exist.
 End of G2Drv F.D. properties file   722 does not exist.
 End of G2Drv F.D. properties file   788 does not exist.
          IDoAtm=11111111
          Differentiating once with respect to nuclear coordinates.
 CalDSu exits because no D1Ps are significant.
          There are    27 degrees of freedom in the 1st order CPHF.  IDoFFX=6 NUNeed=     0.
     21 vectors produced by pass  0 Test12= 3.94D-14 3.70D-09 XBig12= 1.56D-01 1.11D-01.
 AX will form    21 AO Fock derivatives at one time.
     21 vectors produced by pass  1 Test12= 3.94D-14 3.70D-09 XBig12= 4.22D-02 4.50D-02.
     21 vectors produced by pass  2 Test12= 3.94D-14 3.70D-09 XBig12= 2.73D-03 6.25D-03.
     21 vectors produced by pass  3 Test12= 3.94D-14 3.70D-09 XBig12= 5.40D-05 7.52D-04.
     21 vectors produced by pass  4 Test12= 3.94D-14 3.70D-09 XBig12= 7.97D-07 9.36D-05.
     21 vectors produced by pass  5 Test12= 3.94D-14 3.70D-09 XBig12= 9.14D-09 7.41D-06.
     21 vectors produced by pass  6 Test12= 3.94D-14 3.70D-09 XBig12= 7.89D-11 6.53D-07.
     18 vectors produced by pass  7 Test12= 3.94D-14 3.70D-09 XBig12= 6.20D-13 6.25D-08.
      2 vectors produced by pass  8 Test12= 3.94D-14 3.70D-09 XBig12= 4.55D-15 5.75D-09.
 InvSVY:  IOpt=1 It=  1 EMax= 1.89D-15
 Solved reduced A of dimension   167 with    21 vectors.
 End of Minotr F.D. properties file   721 does not exist.
 End of Minotr F.D. properties file   722 does not exist.
 End of Minotr F.D. properties file   788 does not exist.
 Calling FoFJK, ICntrl=    100127 FMM=F ISym2X=0 I1Cent= 0 IOpClX= 1 NMat=1 NMatS=1 NMatT=0.
 -------------------------------------------------------------------
 Center     Atomic                   Forces (Hartrees/Bohr)
 Number     Number              X              Y              Z
 -------------------------------------------------------------------
      1        6           0.019509913   -0.000943458   -0.002180954
      2        1           0.001282974   -0.000036394   -0.000088946
      3        1          -0.000556222   -0.000372567    0.000080641
      4        8          -0.000509911    0.001089674    0.000047089
      5        8           0.019920287   -0.005011849   -0.002539889
      6        7          -0.018875346    0.000238944    0.002752814
      7        1           0.000565878   -0.001017396   -0.000072376
      8        6          -0.021337572    0.006053046    0.002001620
 -------------------------------------------------------------------
 Cartesian Forces:  Max     0.021337572 RMS     0.008365212
 IRC-IRC-IRC-IRC-IRC-IRC-IRC-IRC-IRC-IRC-IRC-IRC-IRC-IRC-IRC-IRC-IRC-IRC
 Pt  9 Step number   1 out of a maximum of  20
 Modified Bulirsch-Stoer Extrapolation Cycles:
    EPS =    0.000010000000000
      PEZero:  N= 2 I= 1 D=  8.24D-04 Err=  2.95D-06
 Maximum DWI energy   std dev =  0.000000216 at pt    46
 Maximum DWI gradient std dev =  0.002745275 at pt    16
 CORRECTOR INTEGRATION CONVERGENCE:
   Recorrection delta-x convergence threshold:    0.010000
   Delta-x Convergence Met
 Point Number:   9          Path Number:   1
   CHANGE IN THE REACTION COORDINATE =    0.15819
   NET REACTION COORDINATE UP TO THIS POINT =    1.42372
  # OF POINTS ALONG THE PATH =   9
  # OF STEPS =   1

 Calculating another point on the path.
 IRC-IRC-IRC-IRC-IRC-IRC-IRC-IRC-IRC-IRC-IRC-IRC-IRC-IRC-IRC-IRC-IRC-IRC
                          Input orientation:                          
 ---------------------------------------------------------------------
 Center     Atomic      Atomic             Coordinates (Angstroms)
 Number     Number       Type             X           Y           Z
 ---------------------------------------------------------------------
      1          6           0       -0.679110   -0.998934    0.219067
      2          1           0       -0.993641   -1.909051   -0.276743
      3          1           0       -0.575196   -0.985077    1.297348
      4          8           0       -1.103492    0.074544   -0.368164
      5          8           0       -0.454573    1.149549    0.195229
      6          7           0        1.235338   -0.778296   -0.062603
      7          1           0        1.880507    1.304320   -0.011174
      8          6           0        1.288149    0.409060   -0.000285
 ---------------------------------------------------------------------
                    Distance matrix (angstroms):
                    1          2          3          4          5
     1  C    0.000000
     2  H    1.083084   0.000000
     3  H    1.083365   1.872588   0.000000
     4  O    1.295104   1.988737   2.043483   0.000000
     5  O    2.160316   3.141398   2.405378   1.376278   0.000000
     6  N    1.947597   2.508547   2.273820   2.508153   2.576599
     7  H    3.451033   4.319376   3.603338   3.247159   2.349288
     8  C    2.429129   3.264449   2.664493   2.442781   1.903583
                    6          7          8
     6  N    0.000000
     7  H    2.180866   0.000000
     8  C    1.190162   1.073545   0.000000
 Symmetry turned off by external request.
 Stoichiometry    C2H3NO2
 Framework group  C1[X(C2H3NO2)]
 Deg. of freedom    18
 Full point group                 C1      NOp   1
 Rotational constants (GHZ):           9.2481558           6.3002866           4.0561935
 Standard basis: Aug-CC-pVTZ (5D, 7F)
   299 basis functions,   441 primitive gaussians,   350 cartesian basis functions
    19 alpha electrons       19 beta electrons
       nuclear repulsion energy       168.6388006628 Hartrees.
 NAtoms=    8 NActive=    8 NUniq=    8 SFac= 1.00D+00 NAtFMM=   60 NAOKFM=F Big=F
 Integral buffers will be    131072 words long.
 Raffenetti 2 integral format.
 Two-electron integral symmetry is turned off.
 Nuclear repulsion after empirical dispersion term =      168.6371040243 Hartrees.
 One-electron integrals computed using PRISM.
 NBasis=   299 RedAO= T EigKep=  4.15D-05  NBF=   299
 NBsUse=   299 1.00D-06 EigRej= -1.00D+00 NBFU=   299
 Initial guess from the checkpoint file:  "TS1-M0001-copt-TS-opt-TS-wb97-opt-TS-Final-IRC-Forward.chk"
 B after Tr=     0.000242   -0.000243   -0.000007
         Rot=    1.000000   -0.000024    0.000042    0.000012 Ang=  -0.01 deg.
 Initial guess <Sx>= 0.0000 <Sy>= 0.0000 <Sz>= 0.0000 <S**2>= 0.0000 S= 0.0000
 ExpMin= 2.53D-02 ExpMax= 1.53D+04 ExpMxC= 5.22D+02 IAcc=3 IRadAn=         7 AccDes= 0.00D+00
 Harris functional with IExCor= 4639 and IRadAn=       7 diagonalized for initial guess.
 HarFok:  IExCor= 4639 AccDes= 0.00D+00 IRadAn=         7 IDoV= 1 UseB2=F ITyADJ=14
 ICtDFT=  3500011 ScaDFX=  1.000000  1.000000  1.000000  1.000000
 FoFCou: FMM=F IPFlag=           0 FMFlag=      100000 FMFlg1=           0
         NFxFlg=           0 DoJE=T BraDBF=F KetDBF=T FulRan=T
         wScrn=  0.000000 ICntrl=       500 IOpCl=  0 I1Cent=   200000004 NGrid=           0
         NMat0=    1 NMatS0=      1 NMatT0=    0 NMatD0=    1 NMtDS0=    0 NMtDT0=    0
 Symmetry not used in FoFCou.
 Gradient too large for Newton-Raphson -- use scaled steepest descent instead.
     Minimum is close to point  4 DX=  3.95D-02 DF= -2.11D-07 DXR=  3.19D-02 DFR=  1.02D-03 which will be used.
 Gradient too large for Newton-Raphson -- use scaled steepest descent instead.
     Accept linear search using points  1 and  2.
 Gradient too large for Newton-Raphson -- use scaled steepest descent instead.
     Accept linear search using points  1 and  2.
 Gradient too large for Newton-Raphson -- use scaled steepest descent instead.
     Accept linear search using points  1 and  2.
 LinEq1:  Iter=  0 NonCon=     1 RMS=1.12D-04 Max=3.83D-03 NDo=     1
 AX will form     1 AO Fock derivatives at one time.
 LinEq1:  Iter=  1 NonCon=     1 RMS=1.94D-05 Max=2.27D-04 NDo=     1
 LinEq1:  Iter=  2 NonCon=     1 RMS=1.68D-05 Max=4.55D-04 NDo=     1
 LinEq1:  Iter=  3 NonCon=     1 RMS=7.57D-06 Max=2.02D-04 NDo=     1
 LinEq1:  Iter=  4 NonCon=     1 RMS=4.81D-06 Max=1.29D-04 NDo=     1
 LinEq1:  Iter=  5 NonCon=     1 RMS=3.42D-06 Max=9.10D-05 NDo=     1
 LinEq1:  Iter=  6 NonCon=     1 RMS=1.67D-06 Max=4.15D-05 NDo=     1
 LinEq1:  Iter=  7 NonCon=     1 RMS=9.20D-07 Max=1.86D-05 NDo=     1
 LinEq1:  Iter=  8 NonCon=     1 RMS=5.34D-07 Max=1.21D-05 NDo=     1
 LinEq1:  Iter=  9 NonCon=     1 RMS=2.03D-07 Max=3.24D-06 NDo=     1
 LinEq1:  Iter= 10 NonCon=     1 RMS=8.54D-08 Max=1.56D-06 NDo=     1
 LinEq1:  Iter= 11 NonCon=     1 RMS=2.07D-08 Max=3.22D-07 NDo=     1
 LinEq1:  Iter= 12 NonCon=     0 RMS=5.17D-09 Max=6.98D-08 NDo=     1
 Linear equations converged to 1.032D-08 1.032D-07 after    12 iterations.
     Accept linear search using points  1 and  2.
     Minimum is close to point  2 DX= -1.47D-04 DF= -2.84D-12 DXR=  1.47D-04 DFR=  2.16D-08 which will be used.
 LinEq1:  Iter=  0 NonCon=     1 RMS=6.97D-07 Max=2.05D-05 NDo=     1
 LinEq1:  Iter=  1 NonCon=     1 RMS=2.56D-07 Max=5.05D-06 NDo=     1
 LinEq1:  Iter=  2 NonCon=     1 RMS=1.48D-07 Max=3.10D-06 NDo=     1
 LinEq1:  Iter=  3 NonCon=     1 RMS=6.11D-08 Max=9.88D-07 NDo=     1
 LinEq1:  Iter=  4 NonCon=     1 RMS=3.59D-08 Max=8.52D-07 NDo=     1
 LinEq1:  Iter=  5 NonCon=     1 RMS=2.29D-08 Max=4.92D-07 NDo=     1
 LinEq1:  Iter=  6 NonCon=     1 RMS=8.83D-09 Max=2.34D-07 NDo=     1
 LinEq1:  Iter=  7 NonCon=     1 RMS=3.63D-09 Max=8.07D-08 NDo=     1
 LinEq1:  Iter=  8 NonCon=     1 RMS=2.72D-09 Max=5.33D-08 NDo=     1
 LinEq1:  Iter=  9 NonCon=     1 RMS=1.45D-09 Max=2.94D-08 NDo=     1
 LinEq1:  Iter= 10 NonCon=     1 RMS=4.37D-10 Max=7.11D-09 NDo=     1
 LinEq1:  Iter= 11 NonCon=     0 RMS=1.05D-10 Max=1.51D-09 NDo=     1
 Linear equations converged to 6.547D-10 6.547D-09 after    11 iterations.
 SCF Done:  E(UwB97XD) =  -283.027295841     a.u. after    7 cycles
            Convg  =    0.1876D-08                    36 Fock formations.
              S**2 =  0.0000                  -V/T =  2.0061
 <Sx>= 0.0000 <Sy>= 0.0000 <Sz>= 0.0000 <S**2>= 0.0000 S= 0.0000
 <L.S>=  0.00000000000    
 Annihilation of the first spin contaminant:
 S**2 before annihilation     0.0000,   after     0.0000
 DoSCS=F DFT=T ScalE2(SS,OS)=  1.000000  1.000000
 Range of M.O.s used for correlation:     1   299
 NBasis=   299 NAE=    19 NBE=    19 NFC=     0 NFV=     0
 NROrb=    299 NOA=    19 NOB=    19 NVA=   280 NVB=   280

 **** Warning!!: The largest alpha MO coefficient is  0.31537219D+02


 **** Warning!!: The largest beta MO coefficient is  0.31537219D+02

 Symmetrizing basis deriv contribution to polar:
 IMax=3 JMax=2 DiffMx= 0.00D+00
 G2DrvN: will do     9 centers at a time, making    1 passes.
 Calling FoFCou, ICntrl=  3107 FMM=F I1Cent=   0 AccDes= 0.00D+00.
 End of G2Drv F.D. properties file   721 does not exist.
 End of G2Drv F.D. properties file   722 does not exist.
 End of G2Drv F.D. properties file   788 does not exist.
          IDoAtm=11111111
          Differentiating once with respect to nuclear coordinates.
 CalDSu exits because no D1Ps are significant.
          There are    27 degrees of freedom in the 1st order CPHF.  IDoFFX=6 NUNeed=     0.
     21 vectors produced by pass  0 Test12= 3.94D-14 3.70D-09 XBig12= 1.54D-01 1.05D-01.
 AX will form    21 AO Fock derivatives at one time.
     21 vectors produced by pass  1 Test12= 3.94D-14 3.70D-09 XBig12= 4.00D-02 4.01D-02.
     21 vectors produced by pass  2 Test12= 3.94D-14 3.70D-09 XBig12= 2.63D-03 5.91D-03.
     21 vectors produced by pass  3 Test12= 3.94D-14 3.70D-09 XBig12= 5.18D-05 7.35D-04.
     21 vectors produced by pass  4 Test12= 3.94D-14 3.70D-09 XBig12= 7.80D-07 9.44D-05.
     21 vectors produced by pass  5 Test12= 3.94D-14 3.70D-09 XBig12= 8.86D-09 7.14D-06.
     21 vectors produced by pass  6 Test12= 3.94D-14 3.70D-09 XBig12= 7.48D-11 6.54D-07.
     19 vectors produced by pass  7 Test12= 3.94D-14 3.70D-09 XBig12= 5.70D-13 6.06D-08.
      2 vectors produced by pass  8 Test12= 3.94D-14 3.70D-09 XBig12= 4.04D-15 5.50D-09.
 InvSVY:  IOpt=1 It=  1 EMax= 1.78D-15
 Solved reduced A of dimension   168 with    21 vectors.
 End of Minotr F.D. properties file   721 does not exist.
 End of Minotr F.D. properties file   722 does not exist.
 End of Minotr F.D. properties file   788 does not exist.
 Calling FoFJK, ICntrl=    100127 FMM=F ISym2X=0 I1Cent= 0 IOpClX= 1 NMat=1 NMatS=1 NMatT=0.
 -------------------------------------------------------------------
 Center     Atomic                   Forces (Hartrees/Bohr)
 Number     Number              X              Y              Z
 -------------------------------------------------------------------
      1        6           0.022424238   -0.001194947   -0.002511401
      2        1           0.001454474   -0.000037914   -0.000114138
      3        1          -0.000643142   -0.000460521    0.000070352
      4        8          -0.000684211    0.001286238    0.000122229
      5        8           0.023002628   -0.005723085   -0.002992986
      6        7          -0.021671970    0.000251403    0.003216115
      7        1           0.000592231   -0.001161285   -0.000074981
      8        6          -0.024474249    0.007040111    0.002284809
 -------------------------------------------------------------------
 Cartesian Forces:  Max     0.024474249 RMS     0.009621743
 IRC-IRC-IRC-IRC-IRC-IRC-IRC-IRC-IRC-IRC-IRC-IRC-IRC-IRC-IRC-IRC-IRC-IRC
 Pt 10 Step number   1 out of a maximum of  20
 Modified Bulirsch-Stoer Extrapolation Cycles:
    EPS =    0.000010000000000
      PEZero:  N= 2 I= 1 D=  8.24D-04 Err=  3.72D-06
 Maximum DWI energy   std dev =  0.000000135 at pt    35
 Maximum DWI gradient std dev =  0.002289384 at pt    16
 CORRECTOR INTEGRATION CONVERGENCE:
   Recorrection delta-x convergence threshold:    0.010000
   Delta-x Convergence Met
 Point Number:  10          Path Number:   1
   CHANGE IN THE REACTION COORDINATE =    0.15819
   NET REACTION COORDINATE UP TO THIS POINT =    1.58191
  # OF POINTS ALONG THE PATH =  10
  # OF STEPS =   1

 Calculating another point on the path.
 IRC-IRC-IRC-IRC-IRC-IRC-IRC-IRC-IRC-IRC-IRC-IRC-IRC-IRC-IRC-IRC-IRC-IRC
                          Input orientation:                          
 ---------------------------------------------------------------------
 Center     Atomic      Atomic             Coordinates (Angstroms)
 Number     Number       Type             X           Y           Z
 ---------------------------------------------------------------------
      1          6           0       -0.667172   -0.999595    0.217702
      2          1           0       -0.984471   -1.909286   -0.277507
      3          1           0       -0.579247   -0.988085    1.298002
      4          8           0       -1.103779    0.075063   -0.368099
      5          8           0       -0.445363    1.147270    0.194019
      6          7           0        1.225450   -0.778170   -0.061123
      7          1           0        1.884403    1.297444   -0.011632
      8          6           0        1.275099    0.412770    0.000928
 ---------------------------------------------------------------------
                    Distance matrix (angstroms):
                    1          2          3          4          5
     1  C    0.000000
     2  H    1.083258   0.000000
     3  H    1.083933   1.869505   0.000000
     4  O    1.299492   1.989995   2.044825   0.000000
     5  O    2.158423   3.139348   2.407581   1.378085   0.000000
     6  N    1.925822   2.491987   2.268969   2.499510   2.562037
     7  H    3.440859   4.310944   3.606709   3.248155   2.343641
     8  C    2.411261   3.251942   2.661465   2.430902   1.880628
                    6          7          8
     6  N    0.000000
     7  H    2.178265   0.000000
     8  C    1.193589   1.074270   0.000000
 Symmetry turned off by external request.
 Stoichiometry    C2H3NO2
 Framework group  C1[X(C2H3NO2)]
 Deg. of freedom    18
 Full point group                 C1      NOp   1
 Rotational constants (GHZ):           9.2571741           6.3866820           4.0921127
 Standard basis: Aug-CC-pVTZ (5D, 7F)
   299 basis functions,   441 primitive gaussians,   350 cartesian basis functions
    19 alpha electrons       19 beta electrons
       nuclear repulsion energy       169.0242981619 Hartrees.
 NAtoms=    8 NActive=    8 NUniq=    8 SFac= 1.00D+00 NAtFMM=   60 NAOKFM=F Big=F
 Integral buffers will be    131072 words long.
 Raffenetti 2 integral format.
 Two-electron integral symmetry is turned off.
 Nuclear repulsion after empirical dispersion term =      169.0226145975 Hartrees.
 One-electron integrals computed using PRISM.
 NBasis=   299 RedAO= T EigKep=  4.12D-05  NBF=   299
 NBsUse=   299 1.00D-06 EigRej= -1.00D+00 NBFU=   299
 Initial guess from the checkpoint file:  "TS1-M0001-copt-TS-opt-TS-wb97-opt-TS-Final-IRC-Forward.chk"
 B after Tr=     0.000227   -0.000248   -0.000013
         Rot=    1.000000   -0.000029    0.000043    0.000009 Ang=  -0.01 deg.
 Initial guess <Sx>= 0.0000 <Sy>= 0.0000 <Sz>= 0.0000 <S**2>= 0.0000 S= 0.0000
 ExpMin= 2.53D-02 ExpMax= 1.53D+04 ExpMxC= 5.22D+02 IAcc=3 IRadAn=         7 AccDes= 0.00D+00
 Harris functional with IExCor= 4639 and IRadAn=       7 diagonalized for initial guess.
 HarFok:  IExCor= 4639 AccDes= 0.00D+00 IRadAn=         7 IDoV= 1 UseB2=F ITyADJ=14
 ICtDFT=  3500011 ScaDFX=  1.000000  1.000000  1.000000  1.000000
 FoFCou: FMM=F IPFlag=           0 FMFlag=      100000 FMFlg1=           0
         NFxFlg=           0 DoJE=T BraDBF=F KetDBF=T FulRan=T
         wScrn=  0.000000 ICntrl=       500 IOpCl=  0 I1Cent=   200000004 NGrid=           0
         NMat0=    1 NMatS0=      1 NMatT0=    0 NMatD0=    1 NMtDS0=    0 NMtDT0=    0
 Symmetry not used in FoFCou.
 Gradient too large for Newton-Raphson -- use scaled steepest descent instead.
     Minimum is close to point  4 DX=  3.67D-02 DF= -1.85D-07 DXR=  2.97D-02 DFR=  8.82D-04 which will be used.
 Gradient too large for Newton-Raphson -- use scaled steepest descent instead.
     Accept linear search using points  1 and  2.
 Gradient too large for Newton-Raphson -- use scaled steepest descent instead.
     Minimum is close to point  2 DX=  5.03D-02 DF= -1.96D-07 DXR=  7.74D-02 DFR=  6.02D-03 which will be used.
 Gradient too large for Newton-Raphson -- use scaled steepest descent instead.
     Accept linear search using points  1 and  2.
 LinEq1:  Iter=  0 NonCon=     1 RMS=1.11D-04 Max=3.49D-03 NDo=     1
 AX will form     1 AO Fock derivatives at one time.
 LinEq1:  Iter=  1 NonCon=     1 RMS=1.88D-05 Max=2.17D-04 NDo=     1
 LinEq1:  Iter=  2 NonCon=     1 RMS=1.62D-05 Max=4.22D-04 NDo=     1
 LinEq1:  Iter=  3 NonCon=     1 RMS=7.44D-06 Max=1.83D-04 NDo=     1
 LinEq1:  Iter=  4 NonCon=     1 RMS=4.57D-06 Max=1.12D-04 NDo=     1
 LinEq1:  Iter=  5 NonCon=     1 RMS=3.27D-06 Max=8.03D-05 NDo=     1
 LinEq1:  Iter=  6 NonCon=     1 RMS=1.61D-06 Max=3.85D-05 NDo=     1
 LinEq1:  Iter=  7 NonCon=     1 RMS=8.63D-07 Max=1.78D-05 NDo=     1
 LinEq1:  Iter=  8 NonCon=     1 RMS=5.05D-07 Max=1.13D-05 NDo=     1
 LinEq1:  Iter=  9 NonCon=     1 RMS=2.01D-07 Max=3.17D-06 NDo=     1
 LinEq1:  Iter= 10 NonCon=     1 RMS=8.29D-08 Max=1.47D-06 NDo=     1
 LinEq1:  Iter= 11 NonCon=     1 RMS=1.99D-08 Max=3.02D-07 NDo=     1
 LinEq1:  Iter= 12 NonCon=     0 RMS=4.93D-09 Max=6.53D-08 NDo=     1
 Linear equations converged to 1.032D-08 1.032D-07 after    12 iterations.
     Accept linear search using points  1 and  2.
     Minimum is close to point  2 DX= -1.89D-04 DF= -4.66D-12 DXR=  1.89D-04 DFR=  3.59D-08 which will be used.
 LinEq1:  Iter=  0 NonCon=     1 RMS=6.79D-07 Max=1.76D-05 NDo=     1
 LinEq1:  Iter=  1 NonCon=     1 RMS=2.48D-07 Max=4.45D-06 NDo=     1
 LinEq1:  Iter=  2 NonCon=     1 RMS=1.43D-07 Max=3.33D-06 NDo=     1
 LinEq1:  Iter=  3 NonCon=     1 RMS=6.53D-08 Max=1.44D-06 NDo=     1
 LinEq1:  Iter=  4 NonCon=     1 RMS=4.47D-08 Max=9.55D-07 NDo=     1
 LinEq1:  Iter=  5 NonCon=     1 RMS=2.82D-08 Max=5.25D-07 NDo=     1
 LinEq1:  Iter=  6 NonCon=     1 RMS=1.19D-08 Max=2.27D-07 NDo=     1
 LinEq1:  Iter=  7 NonCon=     1 RMS=8.67D-09 Max=1.99D-07 NDo=     1
 LinEq1:  Iter=  8 NonCon=     1 RMS=4.55D-09 Max=6.85D-08 NDo=     1
 LinEq1:  Iter=  9 NonCon=     1 RMS=1.44D-09 Max=2.54D-08 NDo=     1
 LinEq1:  Iter= 10 NonCon=     0 RMS=4.15D-10 Max=6.31D-09 NDo=     1
 Linear equations converged to 6.515D-10 6.515D-09 after    10 iterations.
 SCF Done:  E(UwB97XD) =  -283.029503366     a.u. after    7 cycles
            Convg  =    0.5072D-08                    35 Fock formations.
              S**2 =  0.0000                  -V/T =  2.0061
 <Sx>= 0.0000 <Sy>= 0.0000 <Sz>= 0.0000 <S**2>= 0.0000 S= 0.0000
 <L.S>=  0.00000000000    
 Annihilation of the first spin contaminant:
 S**2 before annihilation     0.0000,   after     0.0000
 DoSCS=F DFT=T ScalE2(SS,OS)=  1.000000  1.000000
 Range of M.O.s used for correlation:     1   299
 NBasis=   299 NAE=    19 NBE=    19 NFC=     0 NFV=     0
 NROrb=    299 NOA=    19 NOB=    19 NVA=   280 NVB=   280

 **** Warning!!: The largest alpha MO coefficient is  0.31552469D+02


 **** Warning!!: The largest beta MO coefficient is  0.31552469D+02

 Symmetrizing basis deriv contribution to polar:
 IMax=3 JMax=2 DiffMx= 0.00D+00
 G2DrvN: will do     9 centers at a time, making    1 passes.
 Calling FoFCou, ICntrl=  3107 FMM=F I1Cent=   0 AccDes= 0.00D+00.
 End of G2Drv F.D. properties file   721 does not exist.
 End of G2Drv F.D. properties file   722 does not exist.
 End of G2Drv F.D. properties file   788 does not exist.
          IDoAtm=11111111
          Differentiating once with respect to nuclear coordinates.
 CalDSu exits because no D1Ps are significant.
          There are    27 degrees of freedom in the 1st order CPHF.  IDoFFX=6 NUNeed=     0.
     21 vectors produced by pass  0 Test12= 3.94D-14 3.70D-09 XBig12= 1.53D-01 9.61D-02.
 AX will form    21 AO Fock derivatives at one time.
     21 vectors produced by pass  1 Test12= 3.94D-14 3.70D-09 XBig12= 3.78D-02 3.48D-02.
     21 vectors produced by pass  2 Test12= 3.94D-14 3.70D-09 XBig12= 2.53D-03 5.54D-03.
     21 vectors produced by pass  3 Test12= 3.94D-14 3.70D-09 XBig12= 4.97D-05 6.94D-04.
     21 vectors produced by pass  4 Test12= 3.94D-14 3.70D-09 XBig12= 7.63D-07 9.22D-05.
     21 vectors produced by pass  5 Test12= 3.94D-14 3.70D-09 XBig12= 8.58D-09 7.88D-06.
     21 vectors produced by pass  6 Test12= 3.94D-14 3.70D-09 XBig12= 7.12D-11 6.53D-07.
     18 vectors produced by pass  7 Test12= 3.94D-14 3.70D-09 XBig12= 5.26D-13 6.19D-08.
      2 vectors produced by pass  8 Test12= 3.94D-14 3.70D-09 XBig12= 3.63D-15 5.93D-09.
 InvSVY:  IOpt=1 It=  1 EMax= 2.33D-15
 Solved reduced A of dimension   167 with    21 vectors.
 End of Minotr F.D. properties file   721 does not exist.
 End of Minotr F.D. properties file   722 does not exist.
 End of Minotr F.D. properties file   788 does not exist.
 Calling FoFJK, ICntrl=    100127 FMM=F ISym2X=0 I1Cent= 0 IOpClX= 1 NMat=1 NMatS=1 NMatT=0.
 -------------------------------------------------------------------
 Center     Atomic                   Forces (Hartrees/Bohr)
 Number     Number              X              Y              Z
 -------------------------------------------------------------------
      1        6           0.025315903   -0.001466374   -0.002851618
      2        1           0.001626786   -0.000038180   -0.000143371
      3        1          -0.000723105   -0.000555886    0.000050565
      4        8          -0.000840676    0.001471707    0.000231918
      5        8           0.026136551   -0.006425298   -0.003474302
      6        7          -0.024499906    0.000265358    0.003695608
      7        1           0.000594880   -0.001304604   -0.000074470
      8        6          -0.027610432    0.008053276    0.002565671
 -------------------------------------------------------------------
 Cartesian Forces:  Max     0.027610432 RMS     0.010885559
 IRC-IRC-IRC-IRC-IRC-IRC-IRC-IRC-IRC-IRC-IRC-IRC-IRC-IRC-IRC-IRC-IRC-IRC
 Pt 11 Step number   1 out of a maximum of  20
 Modified Bulirsch-Stoer Extrapolation Cycles:
    EPS =    0.000010000000000
      PEZero:  N= 2 I= 1 D=  8.24D-04 Err=  4.33D-06
 Maximum DWI energy   std dev =  0.000000059 at pt    17
 Maximum DWI gradient std dev =  0.001947321 at pt    16
 CORRECTOR INTEGRATION CONVERGENCE:
   Recorrection delta-x convergence threshold:    0.010000
   Delta-x Convergence Met
 Point Number:  11          Path Number:   1
   CHANGE IN THE REACTION COORDINATE =    0.15819
   NET REACTION COORDINATE UP TO THIS POINT =    1.74010
  # OF POINTS ALONG THE PATH =  11
  # OF STEPS =   1

 Calculating another point on the path.
 IRC-IRC-IRC-IRC-IRC-IRC-IRC-IRC-IRC-IRC-IRC-IRC-IRC-IRC-IRC-IRC-IRC-IRC
                          Input orientation:                          
 ---------------------------------------------------------------------
 Center     Atomic      Atomic             Coordinates (Angstroms)
 Number     Number       Type             X           Y           Z
 ---------------------------------------------------------------------
      1          6           0       -0.655262   -1.000311    0.216336
      2          1           0       -0.975393   -1.909498   -0.278358
      3          1           0       -0.583266   -0.991291    1.298439
      4          8           0       -1.104083    0.075584   -0.367999
      5          8           0       -0.436103    1.145007    0.192775
      6          7           0        1.215562   -0.778051   -0.059619
      7          1           0        1.887805    1.290533   -0.012028
      8          6           0        1.262081    0.416539    0.002132
 ---------------------------------------------------------------------
                    Distance matrix (angstroms):
                    1          2          3          4          5
     1  C    0.000000
     2  H    1.083432   0.000000
     3  H    1.084533   1.866322   0.000000
     4  O    1.304008   1.991267   2.046091   0.000000
     5  O    2.156612   3.137323   2.409962   1.379975   0.000000
     6  N    1.904084   2.475540   2.263973   2.490892   2.547519
     7  H    3.430351   4.302212   3.609741   3.248725   2.337450
     8  C    2.393648   3.239662   2.658514   2.419087   1.857643
                    6          7          8
     6  N    0.000000
     7  H    2.175596   0.000000
     8  C    1.197089   1.074987   0.000000
 Symmetry turned off by external request.
 Stoichiometry    C2H3NO2
 Framework group  C1[X(C2H3NO2)]
 Deg. of freedom    18
 Full point group                 C1      NOp   1
 Rotational constants (GHZ):           9.2658786           6.4745102           4.1281048
 Standard basis: Aug-CC-pVTZ (5D, 7F)
   299 basis functions,   441 primitive gaussians,   350 cartesian basis functions
    19 alpha electrons       19 beta electrons
       nuclear repulsion energy       169.4143531835 Hartrees.
 NAtoms=    8 NActive=    8 NUniq=    8 SFac= 1.00D+00 NAtFMM=   60 NAOKFM=F Big=F
 Integral buffers will be    131072 words long.
 Raffenetti 2 integral format.
 Two-electron integral symmetry is turned off.
 Nuclear repulsion after empirical dispersion term =      169.4126824433 Hartrees.
 One-electron integrals computed using PRISM.
 NBasis=   299 RedAO= T EigKep=  4.08D-05  NBF=   299
 NBsUse=   299 1.00D-06 EigRej= -1.00D+00 NBFU=   299
 Initial guess from the checkpoint file:  "TS1-M0001-copt-TS-opt-TS-wb97-opt-TS-Final-IRC-Forward.chk"
 B after Tr=     0.000213   -0.000253   -0.000018
         Rot=    1.000000   -0.000035    0.000045    0.000006 Ang=  -0.01 deg.
 Initial guess <Sx>= 0.0000 <Sy>= 0.0000 <Sz>= 0.0000 <S**2>= 0.0000 S= 0.0000
 ExpMin= 2.53D-02 ExpMax= 1.53D+04 ExpMxC= 5.22D+02 IAcc=3 IRadAn=         7 AccDes= 0.00D+00
 Harris functional with IExCor= 4639 and IRadAn=       7 diagonalized for initial guess.
 HarFok:  IExCor= 4639 AccDes= 0.00D+00 IRadAn=         7 IDoV= 1 UseB2=F ITyADJ=14
 ICtDFT=  3500011 ScaDFX=  1.000000  1.000000  1.000000  1.000000
 FoFCou: FMM=F IPFlag=           0 FMFlag=      100000 FMFlg1=           0
         NFxFlg=           0 DoJE=T BraDBF=F KetDBF=T FulRan=T
         wScrn=  0.000000 ICntrl=       500 IOpCl=  0 I1Cent=   200000004 NGrid=           0
         NMat0=    1 NMatS0=      1 NMatT0=    0 NMatD0=    1 NMtDS0=    0 NMtDT0=    0
 Symmetry not used in FoFCou.
 Gradient too large for Newton-Raphson -- use scaled steepest descent instead.
     Minimum is close to point  4 DX=  3.36D-02 DF= -1.57D-07 DXR=  2.72D-02 DFR=  7.41D-04 which will be used.
 Gradient too large for Newton-Raphson -- use scaled steepest descent instead.
     Accept linear search using points  1 and  2.
 Gradient too large for Newton-Raphson -- use scaled steepest descent instead.
     Minimum is close to point  2 DX=  6.27D-02 DF= -3.02D-07 DXR=  9.47D-02 DFR=  9.04D-03 which will be used.
 Gradient too large for Newton-Raphson -- use scaled steepest descent instead.
     Accept linear search using points  1 and  2.
 LinEq1:  Iter=  0 NonCon=     1 RMS=1.12D-04 Max=3.11D-03 NDo=     1
 AX will form     1 AO Fock derivatives at one time.
 LinEq1:  Iter=  1 NonCon=     1 RMS=1.87D-05 Max=2.04D-04 NDo=     1
 LinEq1:  Iter=  2 NonCon=     1 RMS=1.60D-05 Max=3.88D-04 NDo=     1
 LinEq1:  Iter=  3 NonCon=     1 RMS=7.49D-06 Max=1.66D-04 NDo=     1
 LinEq1:  Iter=  4 NonCon=     1 RMS=4.50D-06 Max=1.03D-04 NDo=     1
 LinEq1:  Iter=  5 NonCon=     1 RMS=3.17D-06 Max=7.03D-05 NDo=     1
 LinEq1:  Iter=  6 NonCon=     1 RMS=1.57D-06 Max=3.68D-05 NDo=     1
 LinEq1:  Iter=  7 NonCon=     1 RMS=8.24D-07 Max=1.71D-05 NDo=     1
 LinEq1:  Iter=  8 NonCon=     1 RMS=4.82D-07 Max=1.01D-05 NDo=     1
 LinEq1:  Iter=  9 NonCon=     1 RMS=1.96D-07 Max=2.86D-06 NDo=     1
 LinEq1:  Iter= 10 NonCon=     1 RMS=8.06D-08 Max=1.35D-06 NDo=     1
 LinEq1:  Iter= 11 NonCon=     1 RMS=1.91D-08 Max=2.81D-07 NDo=     1
 LinEq1:  Iter= 12 NonCon=     0 RMS=4.75D-09 Max=6.14D-08 NDo=     1
 Linear equations converged to 1.032D-08 1.032D-07 after    12 iterations.
     Accept linear search using points  1 and  2.
     Minimum is close to point  2 DX= -2.12D-04 DF= -5.91D-12 DXR=  2.12D-04 DFR=  4.51D-08 which will be used.
 LinEq1:  Iter=  0 NonCon=     1 RMS=6.78D-07 Max=1.48D-05 NDo=     1
 LinEq1:  Iter=  1 NonCon=     1 RMS=2.48D-07 Max=4.01D-06 NDo=     1
 LinEq1:  Iter=  2 NonCon=     1 RMS=1.46D-07 Max=3.31D-06 NDo=     1
 LinEq1:  Iter=  3 NonCon=     1 RMS=7.90D-08 Max=1.84D-06 NDo=     1
 LinEq1:  Iter=  4 NonCon=     1 RMS=5.56D-08 Max=1.08D-06 NDo=     1
 LinEq1:  Iter=  5 NonCon=     1 RMS=2.91D-08 Max=4.97D-07 NDo=     1
 LinEq1:  Iter=  6 NonCon=     1 RMS=1.14D-08 Max=2.12D-07 NDo=     1
 LinEq1:  Iter=  7 NonCon=     1 RMS=6.99D-09 Max=1.43D-07 NDo=     1
 LinEq1:  Iter=  8 NonCon=     1 RMS=4.27D-09 Max=6.00D-08 NDo=     1
 LinEq1:  Iter=  9 NonCon=     1 RMS=1.40D-09 Max=2.22D-08 NDo=     1
 LinEq1:  Iter= 10 NonCon=     0 RMS=3.99D-10 Max=5.59D-09 NDo=     1
 Linear equations converged to 6.631D-10 6.631D-09 after    10 iterations.
 SCF Done:  E(UwB97XD) =  -283.031980555     a.u. after    7 cycles
            Convg  =    0.4800D-08                    35 Fock formations.
              S**2 =  0.0000                  -V/T =  2.0062
 <Sx>= 0.0000 <Sy>= 0.0000 <Sz>= 0.0000 <S**2>= 0.0000 S= 0.0000
 <L.S>=  0.00000000000    
 Annihilation of the first spin contaminant:
 S**2 before annihilation     0.0000,   after     0.0000
 DoSCS=F DFT=T ScalE2(SS,OS)=  1.000000  1.000000
 Range of M.O.s used for correlation:     1   299
 NBasis=   299 NAE=    19 NBE=    19 NFC=     0 NFV=     0
 NROrb=    299 NOA=    19 NOB=    19 NVA=   280 NVB=   280

 **** Warning!!: The largest alpha MO coefficient is  0.31187237D+02


 **** Warning!!: The largest beta MO coefficient is  0.31187237D+02

 Symmetrizing basis deriv contribution to polar:
 IMax=3 JMax=2 DiffMx= 0.00D+00
 G2DrvN: will do     9 centers at a time, making    1 passes.
 Calling FoFCou, ICntrl=  3107 FMM=F I1Cent=   0 AccDes= 0.00D+00.
 End of G2Drv F.D. properties file   721 does not exist.
 End of G2Drv F.D. properties file   722 does not exist.
 End of G2Drv F.D. properties file   788 does not exist.
          IDoAtm=11111111
          Differentiating once with respect to nuclear coordinates.
 CalDSu exits because no D1Ps are significant.
          There are    27 degrees of freedom in the 1st order CPHF.  IDoFFX=6 NUNeed=     0.
     21 vectors produced by pass  0 Test12= 3.94D-14 3.70D-09 XBig12= 1.52D-01 8.48D-02.
 AX will form    21 AO Fock derivatives at one time.
     21 vectors produced by pass  1 Test12= 3.94D-14 3.70D-09 XBig12= 3.56D-02 2.91D-02.
     21 vectors produced by pass  2 Test12= 3.94D-14 3.70D-09 XBig12= 2.43D-03 5.13D-03.
     21 vectors produced by pass  3 Test12= 3.94D-14 3.70D-09 XBig12= 4.77D-05 6.27D-04.
     21 vectors produced by pass  4 Test12= 3.94D-14 3.70D-09 XBig12= 7.46D-07 8.63D-05.
     21 vectors produced by pass  5 Test12= 3.94D-14 3.70D-09 XBig12= 8.32D-09 7.78D-06.
     21 vectors produced by pass  6 Test12= 3.94D-14 3.70D-09 XBig12= 6.81D-11 6.52D-07.
     18 vectors produced by pass  7 Test12= 3.94D-14 3.70D-09 XBig12= 4.93D-13 6.45D-08.
      2 vectors produced by pass  8 Test12= 3.94D-14 3.70D-09 XBig12= 3.32D-15 6.47D-09.
 InvSVY:  IOpt=1 It=  1 EMax= 1.78D-15
 Solved reduced A of dimension   167 with    21 vectors.
 End of Minotr F.D. properties file   721 does not exist.
 End of Minotr F.D. properties file   722 does not exist.
 End of Minotr F.D. properties file   788 does not exist.
 Calling FoFJK, ICntrl=    100127 FMM=F ISym2X=0 I1Cent= 0 IOpClX= 1 NMat=1 NMatS=1 NMatT=0.
 -------------------------------------------------------------------
 Center     Atomic                   Forces (Hartrees/Bohr)
 Number     Number              X              Y              Z
 -------------------------------------------------------------------
      1        6           0.028116632   -0.001766092   -0.003192715
      2        1           0.001795257   -0.000038174   -0.000178384
      3        1          -0.000793590   -0.000657177    0.000020140
      4        8          -0.000976301    0.001645409    0.000375603
      5        8           0.029305101   -0.007106840   -0.003981104
      6        7          -0.027313369    0.000298602    0.004184677
      7        1           0.000571315   -0.001442638   -0.000070125
      8        6          -0.030705044    0.009066910    0.002841908
 -------------------------------------------------------------------
 Cartesian Forces:  Max     0.030705044 RMS     0.012138508
 IRC-IRC-IRC-IRC-IRC-IRC-IRC-IRC-IRC-IRC-IRC-IRC-IRC-IRC-IRC-IRC-IRC-IRC
 Pt 12 Step number   1 out of a maximum of  20
 Modified Bulirsch-Stoer Extrapolation Cycles:
    EPS =    0.000010000000000
      PEZero:  N= 2 I= 1 D=  8.24D-04 Err=  4.89D-06
 Maximum DWI energy   std dev =  0.000000143 at pt    18
 Maximum DWI gradient std dev =  0.001676617 at pt    16
 CORRECTOR INTEGRATION CONVERGENCE:
   Recorrection delta-x convergence threshold:    0.010000
   Delta-x Convergence Met
 Point Number:  12          Path Number:   1
   CHANGE IN THE REACTION COORDINATE =    0.15819
   NET REACTION COORDINATE UP TO THIS POINT =    1.89830
  # OF POINTS ALONG THE PATH =  12
  # OF STEPS =   1

 Calculating another point on the path.
 IRC-IRC-IRC-IRC-IRC-IRC-IRC-IRC-IRC-IRC-IRC-IRC-IRC-IRC-IRC-IRC-IRC-IRC
                          Input orientation:                          
 ---------------------------------------------------------------------
 Center     Atomic      Atomic             Coordinates (Angstroms)
 Number     Number       Type             X           Y           Z
 ---------------------------------------------------------------------
      1          6           0       -0.643402   -1.001085    0.214966
      2          1           0       -0.966400   -1.909689   -0.279309
      3          1           0       -0.587212   -0.994686    1.298650
      4          8           0       -1.104396    0.076105   -0.367860
      5          8           0       -0.426780    1.142760    0.191495
      6          7           0        1.205667   -0.777932   -0.058092
      7          1           0        1.890687    1.283615   -0.012355
      8          6           0        1.249092    0.420355    0.003330
 ---------------------------------------------------------------------
                    Distance matrix (angstroms):
                    1          2          3          4          5
     1  C    0.000000
     2  H    1.083604   0.000000
     3  H    1.085160   1.863054   0.000000
     4  O    1.308640   1.992551   2.047274   0.000000
     5  O    2.154889   3.135330   2.412511   1.381954   0.000000
     6  N    1.882396   2.459204   2.258792   2.482282   2.533028
     7  H    3.419523   4.293181   3.612392   3.248844   2.330675
     8  C    2.376303   3.227599   2.655599   2.407322   1.834618
                    6          7          8
     6  N    0.000000
     7  H    2.172860   0.000000
     8  C    1.200645   1.075690   0.000000
 Symmetry turned off by external request.
 Stoichiometry    C2H3NO2
 Framework group  C1[X(C2H3NO2)]
 Deg. of freedom    18
 Full point group                 C1      NOp   1
 Rotational constants (GHZ):           9.2742762           6.5638658           4.1641819
 Standard basis: Aug-CC-pVTZ (5D, 7F)
   299 basis functions,   441 primitive gaussians,   350 cartesian basis functions
    19 alpha electrons       19 beta electrons
       nuclear repulsion energy       169.8099738440 Hartrees.
 NAtoms=    8 NActive=    8 NUniq=    8 SFac= 1.00D+00 NAtFMM=   60 NAOKFM=F Big=F
 Integral buffers will be    131072 words long.
 Raffenetti 2 integral format.
 Two-electron integral symmetry is turned off.
 Nuclear repulsion after empirical dispersion term =      169.8083156952 Hartrees.
 One-electron integrals computed using PRISM.
 NBasis=   299 RedAO= T EigKep=  4.03D-05  NBF=   299
 NBsUse=   299 1.00D-06 EigRej= -1.00D+00 NBFU=   299
 Initial guess from the checkpoint file:  "TS1-M0001-copt-TS-opt-TS-wb97-opt-TS-Final-IRC-Forward.chk"
 B after Tr=     0.000200   -0.000257   -0.000024
         Rot=    1.000000   -0.000041    0.000046    0.000005 Ang=  -0.01 deg.
 Initial guess <Sx>= 0.0000 <Sy>= 0.0000 <Sz>= 0.0000 <S**2>= 0.0000 S= 0.0000
 ExpMin= 2.53D-02 ExpMax= 1.53D+04 ExpMxC= 5.22D+02 IAcc=3 IRadAn=         7 AccDes= 0.00D+00
 Harris functional with IExCor= 4639 and IRadAn=       7 diagonalized for initial guess.
 HarFok:  IExCor= 4639 AccDes= 0.00D+00 IRadAn=         7 IDoV= 1 UseB2=F ITyADJ=14
 ICtDFT=  3500011 ScaDFX=  1.000000  1.000000  1.000000  1.000000
 FoFCou: FMM=F IPFlag=           0 FMFlag=      100000 FMFlg1=           0
         NFxFlg=           0 DoJE=T BraDBF=F KetDBF=T FulRan=T
         wScrn=  0.000000 ICntrl=       500 IOpCl=  0 I1Cent=   200000004 NGrid=           0
         NMat0=    1 NMatS0=      1 NMatT0=    0 NMatD0=    1 NMtDS0=    0 NMtDT0=    0
 Symmetry not used in FoFCou.
 Gradient too large for Newton-Raphson -- use scaled steepest descent instead.
     Minimum is close to point  4 DX=  2.53D-02 DF= -9.11D-08 DXR=  2.07D-02 DFR=  4.28D-04 which will be used.
 Gradient too large for Newton-Raphson -- use scaled steepest descent instead.
     Accept linear search using points  1 and  2.
 Gradient too large for Newton-Raphson -- use scaled steepest descent instead.
     Minimum is close to point  2 DX=  6.15D-02 DF= -2.93D-07 DXR=  9.29D-02 DFR=  8.71D-03 which will be used.
 Gradient too large for Newton-Raphson -- use scaled steepest descent instead.
     Accept linear search using points  1 and  2.
 LinEq1:  Iter=  0 NonCon=     1 RMS=1.11D-04 Max=2.64D-03 NDo=     1
 AX will form     1 AO Fock derivatives at one time.
 LinEq1:  Iter=  1 NonCon=     1 RMS=1.84D-05 Max=2.10D-04 NDo=     1
 LinEq1:  Iter=  2 NonCon=     1 RMS=1.57D-05 Max=3.41D-04 NDo=     1
 LinEq1:  Iter=  3 NonCon=     1 RMS=7.43D-06 Max=1.43D-04 NDo=     1
 LinEq1:  Iter=  4 NonCon=     1 RMS=4.37D-06 Max=8.88D-05 NDo=     1
 LinEq1:  Iter=  5 NonCon=     1 RMS=3.03D-06 Max=5.82D-05 NDo=     1
 LinEq1:  Iter=  6 NonCon=     1 RMS=1.51D-06 Max=3.47D-05 NDo=     1
 LinEq1:  Iter=  7 NonCon=     1 RMS=7.80D-07 Max=1.61D-05 NDo=     1
 LinEq1:  Iter=  8 NonCon=     1 RMS=4.53D-07 Max=8.49D-06 NDo=     1
 LinEq1:  Iter=  9 NonCon=     1 RMS=1.88D-07 Max=2.43D-06 NDo=     1
 LinEq1:  Iter= 10 NonCon=     1 RMS=7.74D-08 Max=1.18D-06 NDo=     1
 LinEq1:  Iter= 11 NonCon=     1 RMS=1.83D-08 Max=2.78D-07 NDo=     1
 LinEq1:  Iter= 12 NonCon=     0 RMS=4.51D-09 Max=5.53D-08 NDo=     1
 Linear equations converged to 1.032D-08 1.032D-07 after    12 iterations.
     Accept linear search using points  1 and  2.
     Minimum is close to point  2 DX= -2.31D-04 DF= -6.99D-12 DXR=  2.31D-04 DFR=  5.33D-08 which will be used.
 LinEq1:  Iter=  0 NonCon=     1 RMS=6.76D-07 Max=1.21D-05 NDo=     1
 LinEq1:  Iter=  1 NonCon=     1 RMS=2.47D-07 Max=3.56D-06 NDo=     1
 LinEq1:  Iter=  2 NonCon=     1 RMS=1.52D-07 Max=3.02D-06 NDo=     1
 LinEq1:  Iter=  3 NonCon=     1 RMS=9.10D-08 Max=1.81D-06 NDo=     1
 LinEq1:  Iter=  4 NonCon=     1 RMS=5.83D-08 Max=9.95D-07 NDo=     1
 LinEq1:  Iter=  5 NonCon=     1 RMS=2.79D-08 Max=4.36D-07 NDo=     1
 LinEq1:  Iter=  6 NonCon=     1 RMS=1.07D-08 Max=1.92D-07 NDo=     1
 LinEq1:  Iter=  7 NonCon=     1 RMS=4.74D-09 Max=8.09D-08 NDo=     1
 LinEq1:  Iter=  8 NonCon=     1 RMS=3.33D-09 Max=6.05D-08 NDo=     1
 LinEq1:  Iter=  9 NonCon=     1 RMS=1.33D-09 Max=1.85D-08 NDo=     1
 LinEq1:  Iter= 10 NonCon=     0 RMS=3.78D-10 Max=4.75D-09 NDo=     1
 Linear equations converged to 6.719D-10 6.719D-09 after    10 iterations.
 SCF Done:  E(UwB97XD) =  -283.034722614     a.u. after    7 cycles
            Convg  =    0.4476D-08                    35 Fock formations.
              S**2 =  0.0000                  -V/T =  2.0063
 <Sx>= 0.0000 <Sy>= 0.0000 <Sz>= 0.0000 <S**2>= 0.0000 S= 0.0000
 <L.S>=  0.00000000000    
 Annihilation of the first spin contaminant:
 S**2 before annihilation     0.0000,   after     0.0000
 DoSCS=F DFT=T ScalE2(SS,OS)=  1.000000  1.000000
 Range of M.O.s used for correlation:     1   299
 NBasis=   299 NAE=    19 NBE=    19 NFC=     0 NFV=     0
 NROrb=    299 NOA=    19 NOB=    19 NVA=   280 NVB=   280

 **** Warning!!: The largest alpha MO coefficient is  0.30221381D+02


 **** Warning!!: The largest beta MO coefficient is  0.30221381D+02

 Symmetrizing basis deriv contribution to polar:
 IMax=3 JMax=2 DiffMx= 0.00D+00
 G2DrvN: will do     9 centers at a time, making    1 passes.
 Calling FoFCou, ICntrl=  3107 FMM=F I1Cent=   0 AccDes= 0.00D+00.
 End of G2Drv F.D. properties file   721 does not exist.
 End of G2Drv F.D. properties file   722 does not exist.
 End of G2Drv F.D. properties file   788 does not exist.
          IDoAtm=11111111
          Differentiating once with respect to nuclear coordinates.
 CalDSu exits because no D1Ps are significant.
          There are    27 degrees of freedom in the 1st order CPHF.  IDoFFX=6 NUNeed=     0.
     21 vectors produced by pass  0 Test12= 3.94D-14 3.70D-09 XBig12= 1.51D-01 7.11D-02.
 AX will form    21 AO Fock derivatives at one time.
     21 vectors produced by pass  1 Test12= 3.94D-14 3.70D-09 XBig12= 3.35D-02 2.30D-02.
     21 vectors produced by pass  2 Test12= 3.94D-14 3.70D-09 XBig12= 2.34D-03 4.68D-03.
     21 vectors produced by pass  3 Test12= 3.94D-14 3.70D-09 XBig12= 4.58D-05 5.36D-04.
     21 vectors produced by pass  4 Test12= 3.94D-14 3.70D-09 XBig12= 7.29D-07 7.64D-05.
     21 vectors produced by pass  5 Test12= 3.94D-14 3.70D-09 XBig12= 8.05D-09 7.47D-06.
     21 vectors produced by pass  6 Test12= 3.94D-14 3.70D-09 XBig12= 6.56D-11 6.55D-07.
     18 vectors produced by pass  7 Test12= 3.94D-14 3.70D-09 XBig12= 4.71D-13 6.51D-08.
      1 vectors produced by pass  8 Test12= 3.94D-14 3.70D-09 XBig12= 3.15D-15 6.36D-09.
 InvSVY:  IOpt=1 It=  1 EMax= 2.22D-15
 Solved reduced A of dimension   166 with    21 vectors.
 End of Minotr F.D. properties file   721 does not exist.
 End of Minotr F.D. properties file   722 does not exist.
 End of Minotr F.D. properties file   788 does not exist.
 Calling FoFJK, ICntrl=    100127 FMM=F ISym2X=0 I1Cent= 0 IOpClX= 1 NMat=1 NMatS=1 NMatT=0.
 -------------------------------------------------------------------
 Center     Atomic                   Forces (Hartrees/Bohr)
 Number     Number              X              Y              Z
 -------------------------------------------------------------------
      1        6           0.030784879   -0.002094793   -0.003532191
      2        1           0.001957726   -0.000038222   -0.000219197
      3        1          -0.000851478   -0.000763186   -0.000020689
      4        8          -0.001085777    0.001799789    0.000558020
      5        8           0.032461198   -0.007754584   -0.004509893
      6        7          -0.030072677    0.000359565    0.004675993
      7        1           0.000519846   -0.001571535   -0.000061445
      8        6          -0.033713717    0.010062966    0.003109402
 -------------------------------------------------------------------
 Cartesian Forces:  Max     0.033713717 RMS     0.013362487
 IRC-IRC-IRC-IRC-IRC-IRC-IRC-IRC-IRC-IRC-IRC-IRC-IRC-IRC-IRC-IRC-IRC-IRC
 Pt 13 Step number   1 out of a maximum of  20
 Modified Bulirsch-Stoer Extrapolation Cycles:
    EPS =    0.000010000000000
      PEZero:  N= 2 I= 1 D=  8.24D-04 Err=  5.40D-06
 Maximum DWI energy   std dev =  0.000000231 at pt    14
 Maximum DWI gradient std dev =  0.001459037 at pt    16
 CORRECTOR INTEGRATION CONVERGENCE:
   Recorrection delta-x convergence threshold:    0.010000
   Delta-x Convergence Met
 Point Number:  13          Path Number:   1
   CHANGE IN THE REACTION COORDINATE =    0.15819
   NET REACTION COORDINATE UP TO THIS POINT =    2.05649
  # OF POINTS ALONG THE PATH =  13
  # OF STEPS =   1

 Calculating another point on the path.
 IRC-IRC-IRC-IRC-IRC-IRC-IRC-IRC-IRC-IRC-IRC-IRC-IRC-IRC-IRC-IRC-IRC-IRC
                          Input orientation:                          
 ---------------------------------------------------------------------
 Center     Atomic      Atomic             Coordinates (Angstroms)
 Number     Number       Type             X           Y           Z
 ---------------------------------------------------------------------
      1          6           0       -0.631603   -1.001918    0.213589
      2          1           0       -0.957482   -1.909865   -0.280369
      3          1           0       -0.591047   -0.998265    1.298633
      4          8           0       -1.104708    0.076621   -0.367677
      5          8           0       -0.417389    1.140534    0.190175
      6          7           0        1.195760   -0.777801   -0.056540
      7          1           0        1.893022    1.276722   -0.012606
      8          6           0        1.236130    0.424209    0.004523
 ---------------------------------------------------------------------
                    Distance matrix (angstroms):
                    1          2          3          4          5
     1  C    0.000000
     2  H    1.083771   0.000000
     3  H    1.085808   1.859715   0.000000
     4  O    1.313372   1.993846   2.048370   0.000000
     5  O    2.153262   3.133376   2.415222   1.384022   0.000000
     6  N    1.860767   2.442973   2.253393   2.473660   2.518556
     7  H    3.408387   4.283854   3.614625   3.248493   2.323289
     8  C    2.359232   3.215742   2.652684   2.395595   1.811550
                    6          7          8
     6  N    0.000000
     7  H    2.170062   0.000000
     8  C    1.204237   1.076373   0.000000
 Symmetry turned off by external request.
 Stoichiometry    C2H3NO2
 Framework group  C1[X(C2H3NO2)]
 Deg. of freedom    18
 Full point group                 C1      NOp   1
 Rotational constants (GHZ):           9.2823790           6.6548445           4.2003558
 Standard basis: Aug-CC-pVTZ (5D, 7F)
   299 basis functions,   441 primitive gaussians,   350 cartesian basis functions
    19 alpha electrons       19 beta electrons
       nuclear repulsion energy       170.2121761347 Hartrees.
 NAtoms=    8 NActive=    8 NUniq=    8 SFac= 1.00D+00 NAtFMM=   60 NAOKFM=F Big=F
 Integral buffers will be    131072 words long.
 Raffenetti 2 integral format.
 Two-electron integral symmetry is turned off.
 Nuclear repulsion after empirical dispersion term =      170.2105303578 Hartrees.
 One-electron integrals computed using PRISM.
 NBasis=   299 RedAO= T EigKep=  3.98D-05  NBF=   299
 NBsUse=   299 1.00D-06 EigRej= -1.00D+00 NBFU=   299
 Initial guess from the checkpoint file:  "TS1-M0001-copt-TS-opt-TS-wb97-opt-TS-Final-IRC-Forward.chk"
 B after Tr=     0.000187   -0.000261   -0.000030
         Rot=    1.000000   -0.000047    0.000048    0.000002 Ang=  -0.01 deg.
 Initial guess <Sx>= 0.0000 <Sy>= 0.0000 <Sz>= 0.0000 <S**2>= 0.0000 S= 0.0000
 ExpMin= 2.53D-02 ExpMax= 1.53D+04 ExpMxC= 5.22D+02 IAcc=3 IRadAn=         7 AccDes= 0.00D+00
 Harris functional with IExCor= 4639 and IRadAn=       7 diagonalized for initial guess.
 HarFok:  IExCor= 4639 AccDes= 0.00D+00 IRadAn=         7 IDoV= 1 UseB2=F ITyADJ=14
 ICtDFT=  3500011 ScaDFX=  1.000000  1.000000  1.000000  1.000000
 FoFCou: FMM=F IPFlag=           0 FMFlag=      100000 FMFlg1=           0
         NFxFlg=           0 DoJE=T BraDBF=F KetDBF=T FulRan=T
         wScrn=  0.000000 ICntrl=       500 IOpCl=  0 I1Cent=   200000004 NGrid=           0
         NMat0=    1 NMatS0=      1 NMatT0=    0 NMatD0=    1 NMtDS0=    0 NMtDT0=    0
 Symmetry not used in FoFCou.
 Gradient too large for Newton-Raphson -- use scaled steepest descent instead.
     Minimum is close to point  4 DX=  1.57D-02 DF= -3.57D-08 DXR=  1.29D-02 DFR=  1.67D-04 which will be used.
 Gradient too large for Newton-Raphson -- use scaled steepest descent instead.
     Accept linear search using points  1 and  2.
 Gradient too large for Newton-Raphson -- use scaled steepest descent instead.
     Minimum is close to point  2 DX=  5.33D-02 DF= -2.27D-07 DXR=  8.17D-02 DFR=  6.71D-03 which will be used.
 Gradient too large for Newton-Raphson -- use scaled steepest descent instead.
     Accept linear search using points  1 and  2.
 LinEq1:  Iter=  0 NonCon=     1 RMS=1.11D-04 Max=2.13D-03 NDo=     1
 AX will form     1 AO Fock derivatives at one time.
 LinEq1:  Iter=  1 NonCon=     1 RMS=1.80D-05 Max=2.04D-04 NDo=     1
 LinEq1:  Iter=  2 NonCon=     1 RMS=1.53D-05 Max=2.86D-04 NDo=     1
 LinEq1:  Iter=  3 NonCon=     1 RMS=7.31D-06 Max=1.31D-04 NDo=     1
 LinEq1:  Iter=  4 NonCon=     1 RMS=4.20D-06 Max=7.22D-05 NDo=     1
 LinEq1:  Iter=  5 NonCon=     1 RMS=2.86D-06 Max=4.99D-05 NDo=     1
 LinEq1:  Iter=  6 NonCon=     1 RMS=1.43D-06 Max=3.19D-05 NDo=     1
 LinEq1:  Iter=  7 NonCon=     1 RMS=7.29D-07 Max=1.48D-05 NDo=     1
 LinEq1:  Iter=  8 NonCon=     1 RMS=4.20D-07 Max=6.72D-06 NDo=     1
 LinEq1:  Iter=  9 NonCon=     1 RMS=1.78D-07 Max=2.33D-06 NDo=     1
 LinEq1:  Iter= 10 NonCon=     1 RMS=7.35D-08 Max=1.01D-06 NDo=     1
 LinEq1:  Iter= 11 NonCon=     1 RMS=1.73D-08 Max=2.66D-07 NDo=     1
 LinEq1:  Iter= 12 NonCon=     0 RMS=4.25D-09 Max=5.49D-08 NDo=     1
 Linear equations converged to 1.032D-08 1.032D-07 after    12 iterations.
     Accept linear search using points  1 and  2.
     Minimum is close to point  2 DX= -2.49D-04 DF= -8.07D-12 DXR=  2.49D-04 DFR=  6.18D-08 which will be used.
 LinEq1:  Iter=  0 NonCon=     1 RMS=6.72D-07 Max=1.18D-05 NDo=     1
 LinEq1:  Iter=  1 NonCon=     1 RMS=2.46D-07 Max=3.08D-06 NDo=     1
 LinEq1:  Iter=  2 NonCon=     1 RMS=1.58D-07 Max=2.64D-06 NDo=     1
 LinEq1:  Iter=  3 NonCon=     1 RMS=9.83D-08 Max=1.82D-06 NDo=     1
 LinEq1:  Iter=  4 NonCon=     1 RMS=5.70D-08 Max=9.58D-07 NDo=     1
 LinEq1:  Iter=  5 NonCon=     1 RMS=2.62D-08 Max=3.52D-07 NDo=     1
 LinEq1:  Iter=  6 NonCon=     1 RMS=1.02D-08 Max=1.65D-07 NDo=     1
 LinEq1:  Iter=  7 NonCon=     1 RMS=3.33D-09 Max=4.51D-08 NDo=     1
 LinEq1:  Iter=  8 NonCon=     1 RMS=1.03D-09 Max=1.54D-08 NDo=     1
 LinEq1:  Iter=  9 NonCon=     1 RMS=7.95D-10 Max=1.49D-08 NDo=     1
 LinEq1:  Iter= 10 NonCon=     0 RMS=3.45D-10 Max=3.55D-09 NDo=     1
 Linear equations converged to 6.772D-10 6.772D-09 after    10 iterations.
 SCF Done:  E(UwB97XD) =  -283.037720859     a.u. after    7 cycles
            Convg  =    0.4009D-08                    35 Fock formations.
              S**2 =  0.0000                  -V/T =  2.0063
 <Sx>= 0.0000 <Sy>= 0.0000 <Sz>= 0.0000 <S**2>= 0.0000 S= 0.0000
 <L.S>=  0.00000000000    
 Annihilation of the first spin contaminant:
 S**2 before annihilation     0.0000,   after     0.0000
 DoSCS=F DFT=T ScalE2(SS,OS)=  1.000000  1.000000
 Range of M.O.s used for correlation:     1   299
 NBasis=   299 NAE=    19 NBE=    19 NFC=     0 NFV=     0
 NROrb=    299 NOA=    19 NOB=    19 NVA=   280 NVB=   280

 **** Warning!!: The largest alpha MO coefficient is  0.31279851D+02


 **** Warning!!: The largest beta MO coefficient is  0.31279851D+02

 Symmetrizing basis deriv contribution to polar:
 IMax=3 JMax=2 DiffMx= 0.00D+00
 G2DrvN: will do     9 centers at a time, making    1 passes.
 Calling FoFCou, ICntrl=  3107 FMM=F I1Cent=   0 AccDes= 0.00D+00.
 End of G2Drv F.D. properties file   721 does not exist.
 End of G2Drv F.D. properties file   722 does not exist.
 End of G2Drv F.D. properties file   788 does not exist.
          IDoAtm=11111111
          Differentiating once with respect to nuclear coordinates.
 CalDSu exits because no D1Ps are significant.
          There are    27 degrees of freedom in the 1st order CPHF.  IDoFFX=6 NUNeed=     0.
     21 vectors produced by pass  0 Test12= 3.94D-14 3.70D-09 XBig12= 1.50D-01 6.50D-02.
 AX will form    21 AO Fock derivatives at one time.
     21 vectors produced by pass  1 Test12= 3.94D-14 3.70D-09 XBig12= 3.15D-02 2.06D-02.
     21 vectors produced by pass  2 Test12= 3.94D-14 3.70D-09 XBig12= 2.25D-03 4.18D-03.
     21 vectors produced by pass  3 Test12= 3.94D-14 3.70D-09 XBig12= 4.41D-05 5.51D-04.
     21 vectors produced by pass  4 Test12= 3.94D-14 3.70D-09 XBig12= 7.13D-07 7.47D-05.
     21 vectors produced by pass  5 Test12= 3.94D-14 3.70D-09 XBig12= 7.79D-09 7.22D-06.
     21 vectors produced by pass  6 Test12= 3.94D-14 3.70D-09 XBig12= 6.34D-11 6.24D-07.
     18 vectors produced by pass  7 Test12= 3.94D-14 3.70D-09 XBig12= 4.55D-13 6.36D-08.
      1 vectors produced by pass  8 Test12= 3.94D-14 3.70D-09 XBig12= 3.04D-15 5.87D-09.
 InvSVY:  IOpt=1 It=  1 EMax= 2.22D-15
 Solved reduced A of dimension   166 with    21 vectors.
 End of Minotr F.D. properties file   721 does not exist.
 End of Minotr F.D. properties file   722 does not exist.
 End of Minotr F.D. properties file   788 does not exist.
 Calling FoFJK, ICntrl=    100127 FMM=F ISym2X=0 I1Cent= 0 IOpClX= 1 NMat=1 NMatS=1 NMatT=0.
 -------------------------------------------------------------------
 Center     Atomic                   Forces (Hartrees/Bohr)
 Number     Number              X              Y              Z
 -------------------------------------------------------------------
      1        6           0.033286666   -0.002453111   -0.003869197
      2        1           0.002112616   -0.000038498   -0.000265834
      3        1          -0.000894030   -0.000872503   -0.000071194
      4        8          -0.001164959    0.001927170    0.000781920
      5        8           0.035552731   -0.008353469   -0.005055683
      6        7          -0.032739110    0.000455822    0.005163160
      7        1           0.000440039   -0.001687440   -0.000048049
      8        6          -0.036593954    0.011022029    0.003364877
 -------------------------------------------------------------------
 Cartesian Forces:  Max     0.036593954 RMS     0.014539880
 IRC-IRC-IRC-IRC-IRC-IRC-IRC-IRC-IRC-IRC-IRC-IRC-IRC-IRC-IRC-IRC-IRC-IRC
 Pt 14 Step number   1 out of a maximum of  20
 Modified Bulirsch-Stoer Extrapolation Cycles:
    EPS =    0.000010000000000
      PEZero:  N= 2 I= 1 D=  8.24D-04 Err=  5.83D-06
 Maximum DWI energy   std dev =  0.000000301 at pt    14
 Maximum DWI gradient std dev =  0.001281040 at pt    16
 CORRECTOR INTEGRATION CONVERGENCE:
   Recorrection delta-x convergence threshold:    0.010000
   Delta-x Convergence Met
 Point Number:  14          Path Number:   1
   CHANGE IN THE REACTION COORDINATE =    0.15819
   NET REACTION COORDINATE UP TO THIS POINT =    2.21469
  # OF POINTS ALONG THE PATH =  14
  # OF STEPS =   1

 Calculating another point on the path.
 IRC-IRC-IRC-IRC-IRC-IRC-IRC-IRC-IRC-IRC-IRC-IRC-IRC-IRC-IRC-IRC-IRC-IRC
                          Input orientation:                          
 ---------------------------------------------------------------------
 Center     Atomic      Atomic             Coordinates (Angstroms)
 Number     Number       Type             X           Y           Z
 ---------------------------------------------------------------------
      1          6           0       -0.619874   -1.002815    0.212204
      2          1           0       -0.948627   -1.910030   -0.281551
      3          1           0       -0.594737   -1.002022    1.298386
      4          8           0       -1.105013    0.077128   -0.367446
      5          8           0       -0.407929    1.138329    0.188814
      6          7           0        1.185838   -0.777648   -0.054965
      7          1           0        1.894791    1.269883   -0.012774
      8          6           0        1.223192    0.428095    0.005710
 ---------------------------------------------------------------------
                    Distance matrix (angstroms):
                    1          2          3          4          5
     1  C    0.000000
     2  H    1.083933   0.000000
     3  H    1.086474   1.856318   0.000000
     4  O    1.318192   1.995151   2.049376   0.000000
     5  O    2.151736   3.131468   2.418089   1.386182   0.000000
     6  N    1.839206   2.426844   2.247744   2.465013   2.504095
     7  H    3.396957   4.274238   3.616413   3.247658   2.315267
     8  C    2.342442   3.204082   2.649738   2.383896   1.788439
                    6          7          8
     6  N    0.000000
     7  H    2.167205   0.000000
     8  C    1.207847   1.077030   0.000000
 Symmetry turned off by external request.
 Stoichiometry    C2H3NO2
 Framework group  C1[X(C2H3NO2)]
 Deg. of freedom    18
 Full point group                 C1      NOp   1
 Rotational constants (GHZ):           9.2901882           6.7475347           4.2366314
 Standard basis: Aug-CC-pVTZ (5D, 7F)
   299 basis functions,   441 primitive gaussians,   350 cartesian basis functions
    19 alpha electrons       19 beta electrons
       nuclear repulsion energy       170.6218406694 Hartrees.
 NAtoms=    8 NActive=    8 NUniq=    8 SFac= 1.00D+00 NAtFMM=   60 NAOKFM=F Big=F
 Integral buffers will be    131072 words long.
 Raffenetti 2 integral format.
 Two-electron integral symmetry is turned off.
 Nuclear repulsion after empirical dispersion term =      170.6202070550 Hartrees.
 One-electron integrals computed using PRISM.
 NBasis=   299 RedAO= T EigKep=  3.92D-05  NBF=   299
 NBsUse=   299 1.00D-06 EigRej= -1.00D+00 NBFU=   299
 Initial guess from the checkpoint file:  "TS1-M0001-copt-TS-opt-TS-wb97-opt-TS-Final-IRC-Forward.chk"
 B after Tr=     0.000175   -0.000263   -0.000036
         Rot=    1.000000   -0.000053    0.000050   -0.000001 Ang=  -0.01 deg.
 Initial guess <Sx>= 0.0000 <Sy>= 0.0000 <Sz>= 0.0000 <S**2>= 0.0000 S= 0.0000
 ExpMin= 2.53D-02 ExpMax= 1.53D+04 ExpMxC= 5.22D+02 IAcc=3 IRadAn=         7 AccDes= 0.00D+00
 Harris functional with IExCor= 4639 and IRadAn=       7 diagonalized for initial guess.
 HarFok:  IExCor= 4639 AccDes= 0.00D+00 IRadAn=         7 IDoV= 1 UseB2=F ITyADJ=14
 ICtDFT=  3500011 ScaDFX=  1.000000  1.000000  1.000000  1.000000
 FoFCou: FMM=F IPFlag=           0 FMFlag=      100000 FMFlg1=           0
         NFxFlg=           0 DoJE=T BraDBF=F KetDBF=T FulRan=T
         wScrn=  0.000000 ICntrl=       500 IOpCl=  0 I1Cent=   200000004 NGrid=           0
         NMat0=    1 NMatS0=      1 NMatT0=    0 NMatD0=    1 NMtDS0=    0 NMtDT0=    0
 Symmetry not used in FoFCou.
 Gradient too large for Newton-Raphson -- use scaled steepest descent instead.
     Minimum is close to point  4 DX=  4.25D-03 DF= -2.68D-09 DXR=  3.53D-03 DFR=  1.25D-05 which will be used.
 Gradient too large for Newton-Raphson -- use scaled steepest descent instead.
     Accept linear search using points  1 and  2.
 Gradient too large for Newton-Raphson -- use scaled steepest descent instead.
     Minimum is close to point  2 DX=  5.43D-02 DF= -2.36D-07 DXR=  8.30D-02 DFR=  6.93D-03 which will be used.
 Gradient too large for Newton-Raphson -- use scaled steepest descent instead.
     Accept linear search using points  1 and  2.
 LinEq1:  Iter=  0 NonCon=     1 RMS=1.10D-04 Max=2.29D-03 NDo=     1
 AX will form     1 AO Fock derivatives at one time.
 LinEq1:  Iter=  1 NonCon=     1 RMS=1.74D-05 Max=1.85D-04 NDo=     1
 LinEq1:  Iter=  2 NonCon=     1 RMS=1.48D-05 Max=2.66D-04 NDo=     1
 LinEq1:  Iter=  3 NonCon=     1 RMS=7.10D-06 Max=1.54D-04 NDo=     1
 LinEq1:  Iter=  4 NonCon=     1 RMS=3.98D-06 Max=6.57D-05 NDo=     1
 LinEq1:  Iter=  5 NonCon=     1 RMS=2.65D-06 Max=5.88D-05 NDo=     1
 LinEq1:  Iter=  6 NonCon=     1 RMS=1.33D-06 Max=2.69D-05 NDo=     1
 LinEq1:  Iter=  7 NonCon=     1 RMS=6.74D-07 Max=1.23D-05 NDo=     1
 LinEq1:  Iter=  8 NonCon=     1 RMS=3.83D-07 Max=5.81D-06 NDo=     1
 LinEq1:  Iter=  9 NonCon=     1 RMS=1.65D-07 Max=2.17D-06 NDo=     1
 LinEq1:  Iter= 10 NonCon=     1 RMS=6.91D-08 Max=9.73D-07 NDo=     1
 LinEq1:  Iter= 11 NonCon=     1 RMS=1.63D-08 Max=2.49D-07 NDo=     1
 LinEq1:  Iter= 12 NonCon=     0 RMS=3.99D-09 Max=5.29D-08 NDo=     1
 Linear equations converged to 1.032D-08 1.032D-07 after    12 iterations.
     Accept linear search using points  1 and  2.
     Minimum is close to point  2 DX= -2.67D-04 DF= -9.21D-12 DXR=  2.67D-04 DFR=  7.14D-08 which will be used.
 LinEq1:  Iter=  0 NonCon=     1 RMS=6.65D-07 Max=1.05D-05 NDo=     1
 LinEq1:  Iter=  1 NonCon=     1 RMS=2.43D-07 Max=3.29D-06 NDo=     1
 LinEq1:  Iter=  2 NonCon=     1 RMS=1.63D-07 Max=3.00D-06 NDo=     1
 LinEq1:  Iter=  3 NonCon=     1 RMS=1.01D-07 Max=1.98D-06 NDo=     1
 LinEq1:  Iter=  4 NonCon=     1 RMS=5.40D-08 Max=1.09D-06 NDo=     1
 LinEq1:  Iter=  5 NonCon=     1 RMS=2.42D-08 Max=3.02D-07 NDo=     1
 LinEq1:  Iter=  6 NonCon=     1 RMS=9.89D-09 Max=1.34D-07 NDo=     1
 LinEq1:  Iter=  7 NonCon=     1 RMS=3.59D-09 Max=5.33D-08 NDo=     1
 LinEq1:  Iter=  8 NonCon=     1 RMS=2.33D-09 Max=4.24D-08 NDo=     1
 LinEq1:  Iter=  9 NonCon=     1 RMS=1.11D-09 Max=1.20D-08 NDo=     1
 LinEq1:  Iter= 10 NonCon=     0 RMS=3.23D-10 Max=4.23D-09 NDo=     1
 Linear equations converged to 6.777D-10 6.777D-09 after    10 iterations.
 SCF Done:  E(UwB97XD) =  -283.040963204     a.u. after    7 cycles
            Convg  =    0.3772D-08                    35 Fock formations.
              S**2 =  0.0000                  -V/T =  2.0064
 <Sx>= 0.0000 <Sy>= 0.0000 <Sz>= 0.0000 <S**2>= 0.0000 S= 0.0000
 <L.S>=  0.00000000000    
 Annihilation of the first spin contaminant:
 S**2 before annihilation     0.0000,   after     0.0000
 DoSCS=F DFT=T ScalE2(SS,OS)=  1.000000  1.000000
 Range of M.O.s used for correlation:     1   299
 NBasis=   299 NAE=    19 NBE=    19 NFC=     0 NFV=     0
 NROrb=    299 NOA=    19 NOB=    19 NVA=   280 NVB=   280

 **** Warning!!: The largest alpha MO coefficient is  0.33263446D+02


 **** Warning!!: The largest beta MO coefficient is  0.33263446D+02

 Symmetrizing basis deriv contribution to polar:
 IMax=3 JMax=2 DiffMx= 0.00D+00
 G2DrvN: will do     9 centers at a time, making    1 passes.
 Calling FoFCou, ICntrl=  3107 FMM=F I1Cent=   0 AccDes= 0.00D+00.
 End of G2Drv F.D. properties file   721 does not exist.
 End of G2Drv F.D. properties file   722 does not exist.
 End of G2Drv F.D. properties file   788 does not exist.
          IDoAtm=11111111
          Differentiating once with respect to nuclear coordinates.
 CalDSu exits because no D1Ps are significant.
          There are    27 degrees of freedom in the 1st order CPHF.  IDoFFX=6 NUNeed=     0.
     21 vectors produced by pass  0 Test12= 3.94D-14 3.70D-09 XBig12= 1.49D-01 6.03D-02.
 AX will form    21 AO Fock derivatives at one time.
     21 vectors produced by pass  1 Test12= 3.94D-14 3.70D-09 XBig12= 2.95D-02 1.98D-02.
     21 vectors produced by pass  2 Test12= 3.94D-14 3.70D-09 XBig12= 2.16D-03 3.87D-03.
     21 vectors produced by pass  3 Test12= 3.94D-14 3.70D-09 XBig12= 4.26D-05 5.64D-04.
     21 vectors produced by pass  4 Test12= 3.94D-14 3.70D-09 XBig12= 6.98D-07 7.48D-05.
     21 vectors produced by pass  5 Test12= 3.94D-14 3.70D-09 XBig12= 7.55D-09 6.99D-06.
     21 vectors produced by pass  6 Test12= 3.94D-14 3.70D-09 XBig12= 6.14D-11 6.07D-07.
     18 vectors produced by pass  7 Test12= 3.94D-14 3.70D-09 XBig12= 4.44D-13 6.06D-08.
      1 vectors produced by pass  8 Test12= 3.94D-14 3.70D-09 XBig12= 2.96D-15 5.16D-09.
 InvSVY:  IOpt=1 It=  1 EMax= 1.11D-15
 Solved reduced A of dimension   166 with    21 vectors.
 End of Minotr F.D. properties file   721 does not exist.
 End of Minotr F.D. properties file   722 does not exist.
 End of Minotr F.D. properties file   788 does not exist.
 Calling FoFJK, ICntrl=    100127 FMM=F ISym2X=0 I1Cent= 0 IOpClX= 1 NMat=1 NMatS=1 NMatT=0.
 -------------------------------------------------------------------
 Center     Atomic                   Forces (Hartrees/Bohr)
 Number     Number              X              Y              Z
 -------------------------------------------------------------------
      1        6           0.035582308   -0.002842164   -0.004203947
      2        1           0.002258534   -0.000039464   -0.000318370
      3        1          -0.000919024   -0.000983859   -0.000130391
      4        8          -0.001207915    0.002021238    0.001051630
      5        8           0.038538357   -0.008891673   -0.005614058
      6        7          -0.035274074    0.000593264    0.005639229
      7        1           0.000332763   -0.001787333   -0.000029712
      8        6          -0.039310948    0.011929991    0.003605620
 -------------------------------------------------------------------
 Cartesian Forces:  Max     0.039310948 RMS     0.015654759
 IRC-IRC-IRC-IRC-IRC-IRC-IRC-IRC-IRC-IRC-IRC-IRC-IRC-IRC-IRC-IRC-IRC-IRC
 Pt 15 Step number   1 out of a maximum of  20
 Modified Bulirsch-Stoer Extrapolation Cycles:
    EPS =    0.000010000000000
      PEZero:  N= 2 I= 1 D=  8.24D-04 Err=  6.17D-06
 Maximum DWI energy   std dev =  0.000000395 at pt    14
 Maximum DWI gradient std dev =  0.001138815 at pt    16
 CORRECTOR INTEGRATION CONVERGENCE:
   Recorrection delta-x convergence threshold:    0.010000
   Delta-x Convergence Met
 Point Number:  15          Path Number:   1
   CHANGE IN THE REACTION COORDINATE =    0.15819
   NET REACTION COORDINATE UP TO THIS POINT =    2.37288
  # OF POINTS ALONG THE PATH =  15
  # OF STEPS =   1

 Calculating another point on the path.
 IRC-IRC-IRC-IRC-IRC-IRC-IRC-IRC-IRC-IRC-IRC-IRC-IRC-IRC-IRC-IRC-IRC-IRC
                          Input orientation:                          
 ---------------------------------------------------------------------
 Center     Atomic      Atomic             Coordinates (Angstroms)
 Number     Number       Type             X           Y           Z
 ---------------------------------------------------------------------
      1          6           0       -0.608226   -1.003781    0.210804
      2          1           0       -0.939824   -1.910190   -0.282865
      3          1           0       -0.598246   -1.005958    1.297909
      4          8           0       -1.105303    0.077619   -0.367159
      5          8           0       -0.398395    1.136150    0.187408
      6          7           0        1.175903   -0.777463   -0.053366
      7          1           0        1.895977    1.263131   -0.012852
      8          6           0        1.210273    0.432007    0.006892
 ---------------------------------------------------------------------
                    Distance matrix (angstroms):
                    1          2          3          4          5
     1  C    0.000000
     2  H    1.084086   0.000000
     3  H    1.087153   1.852879   0.000000
     4  O    1.323085   1.996465   2.050292   0.000000
     5  O    2.150321   3.129615   2.421111   1.388435   0.000000
     6  N    1.817724   2.410817   2.241820   2.456325   2.489639
     7  H    3.385254   4.264345   3.617735   3.246329   2.306593
     8  C    2.325942   3.192611   2.646735   2.372214   1.765281
                    6          7          8
     6  N    0.000000
     7  H    2.164295   0.000000
     8  C    1.211458   1.077658   0.000000
 Symmetry turned off by external request.
 Stoichiometry    C2H3NO2
 Framework group  C1[X(C2H3NO2)]
 Deg. of freedom    18
 Full point group                 C1      NOp   1
 Rotational constants (GHZ):           9.2976967           6.8420323           4.2730122
 Standard basis: Aug-CC-pVTZ (5D, 7F)
   299 basis functions,   441 primitive gaussians,   350 cartesian basis functions
    19 alpha electrons       19 beta electrons
       nuclear repulsion energy       171.0398385872 Hartrees.
 NAtoms=    8 NActive=    8 NUniq=    8 SFac= 1.00D+00 NAtFMM=   60 NAOKFM=F Big=F
 Integral buffers will be    131072 words long.
 Raffenetti 2 integral format.
 Two-electron integral symmetry is turned off.
 Nuclear repulsion after empirical dispersion term =      171.0382169342 Hartrees.
 One-electron integrals computed using PRISM.
 NBasis=   299 RedAO= T EigKep=  3.86D-05  NBF=   299
 NBsUse=   299 1.00D-06 EigRej= -1.00D+00 NBFU=   299
 Initial guess from the checkpoint file:  "TS1-M0001-copt-TS-opt-TS-wb97-opt-TS-Final-IRC-Forward.chk"
 B after Tr=     0.000164   -0.000265   -0.000042
         Rot=    1.000000   -0.000059    0.000051   -0.000006 Ang=  -0.01 deg.
 Initial guess <Sx>= 0.0000 <Sy>= 0.0000 <Sz>= 0.0000 <S**2>= 0.0000 S= 0.0000
 ExpMin= 2.53D-02 ExpMax= 1.53D+04 ExpMxC= 5.22D+02 IAcc=3 IRadAn=         7 AccDes= 0.00D+00
 Harris functional with IExCor= 4639 and IRadAn=       7 diagonalized for initial guess.
 HarFok:  IExCor= 4639 AccDes= 0.00D+00 IRadAn=         7 IDoV= 1 UseB2=F ITyADJ=14
 ICtDFT=  3500011 ScaDFX=  1.000000  1.000000  1.000000  1.000000
 FoFCou: FMM=F IPFlag=           0 FMFlag=      100000 FMFlg1=           0
         NFxFlg=           0 DoJE=T BraDBF=F KetDBF=T FulRan=T
         wScrn=  0.000000 ICntrl=       500 IOpCl=  0 I1Cent=   200000004 NGrid=           0
         NMat0=    1 NMatS0=      1 NMatT0=    0 NMatD0=    1 NMtDS0=    0 NMtDT0=    0
 Symmetry not used in FoFCou.
 Gradient too large for Newton-Raphson -- use scaled steepest descent instead.
     Accept linear search using points  3 and  4.
     Minimum is close to point  4 DX= -6.05D-02 DF= -1.42D-07 DXR=  5.31D-02 DFR=  6.61D-04 which will be used.
 Gradient too large for Newton-Raphson -- use scaled steepest descent instead.
     Accept linear search using points  1 and  2.
 Gradient too large for Newton-Raphson -- use scaled steepest descent instead.
     Minimum is close to point  2 DX=  6.30D-02 DF= -3.12D-07 DXR=  9.50D-02 DFR=  9.10D-03 which will be used.
 Gradient too large for Newton-Raphson -- use scaled steepest descent instead.
     Accept linear search using points  1 and  2.
 LinEq1:  Iter=  0 NonCon=     1 RMS=1.09D-04 Max=2.69D-03 NDo=     1
 AX will form     1 AO Fock derivatives at one time.
 LinEq1:  Iter=  1 NonCon=     1 RMS=1.67D-05 Max=1.78D-04 NDo=     1
 LinEq1:  Iter=  2 NonCon=     1 RMS=1.42D-05 Max=2.27D-04 NDo=     1
 LinEq1:  Iter=  3 NonCon=     1 RMS=6.83D-06 Max=1.73D-04 NDo=     1
 LinEq1:  Iter=  4 NonCon=     1 RMS=3.73D-06 Max=7.00D-05 NDo=     1
 LinEq1:  Iter=  5 NonCon=     1 RMS=2.41D-06 Max=6.67D-05 NDo=     1
 LinEq1:  Iter=  6 NonCon=     1 RMS=1.22D-06 Max=2.17D-05 NDo=     1
 LinEq1:  Iter=  7 NonCon=     1 RMS=6.16D-07 Max=1.09D-05 NDo=     1
 LinEq1:  Iter=  8 NonCon=     1 RMS=3.46D-07 Max=6.91D-06 NDo=     1
 LinEq1:  Iter=  9 NonCon=     1 RMS=1.51D-07 Max=1.95D-06 NDo=     1
 LinEq1:  Iter= 10 NonCon=     1 RMS=6.44D-08 Max=1.22D-06 NDo=     1
 LinEq1:  Iter= 11 NonCon=     1 RMS=1.52D-08 Max=2.29D-07 NDo=     1
 LinEq1:  Iter= 12 NonCon=     0 RMS=3.72D-09 Max=4.65D-08 NDo=     1
 Linear equations converged to 1.032D-08 1.032D-07 after    12 iterations.
     Accept linear search using points  1 and  2.
     Minimum is close to point  2 DX= -2.88D-04 DF= -1.05D-11 DXR=  2.88D-04 DFR=  8.30D-08 which will be used.
 LinEq1:  Iter=  0 NonCon=     1 RMS=6.56D-07 Max=1.22D-05 NDo=     1
 LinEq1:  Iter=  1 NonCon=     1 RMS=2.39D-07 Max=4.15D-06 NDo=     1
 LinEq1:  Iter=  2 NonCon=     1 RMS=1.66D-07 Max=3.63D-06 NDo=     1
 LinEq1:  Iter=  3 NonCon=     1 RMS=1.01D-07 Max=2.03D-06 NDo=     1
 LinEq1:  Iter=  4 NonCon=     1 RMS=5.03D-08 Max=1.27D-06 NDo=     1
 LinEq1:  Iter=  5 NonCon=     1 RMS=2.21D-08 Max=3.49D-07 NDo=     1
 LinEq1:  Iter=  6 NonCon=     1 RMS=9.73D-09 Max=1.85D-07 NDo=     1
 LinEq1:  Iter=  7 NonCon=     1 RMS=4.40D-09 Max=7.86D-08 NDo=     1
 LinEq1:  Iter=  8 NonCon=     1 RMS=3.05D-09 Max=5.06D-08 NDo=     1
 LinEq1:  Iter=  9 NonCon=     1 RMS=1.06D-09 Max=1.41D-08 NDo=     1
 LinEq1:  Iter= 10 NonCon=     0 RMS=2.94D-10 Max=4.33D-09 NDo=     1
 Linear equations converged to 6.731D-10 6.731D-09 after    10 iterations.
 SCF Done:  E(UwB97XD) =  -283.044433795     a.u. after    7 cycles
            Convg  =    0.3385D-08                    34 Fock formations.
              S**2 =  0.0000                  -V/T =  2.0065
 <Sx>= 0.0000 <Sy>= 0.0000 <Sz>= 0.0000 <S**2>= 0.0000 S= 0.0000
 <L.S>=  0.00000000000    
 Annihilation of the first spin contaminant:
 S**2 before annihilation     0.0000,   after     0.0000
 DoSCS=F DFT=T ScalE2(SS,OS)=  1.000000  1.000000
 Range of M.O.s used for correlation:     1   299
 NBasis=   299 NAE=    19 NBE=    19 NFC=     0 NFV=     0
 NROrb=    299 NOA=    19 NOB=    19 NVA=   280 NVB=   280

 **** Warning!!: The largest alpha MO coefficient is  0.34818907D+02


 **** Warning!!: The largest beta MO coefficient is  0.34818907D+02

 Symmetrizing basis deriv contribution to polar:
 IMax=3 JMax=2 DiffMx= 0.00D+00
 G2DrvN: will do     9 centers at a time, making    1 passes.
 Calling FoFCou, ICntrl=  3107 FMM=F I1Cent=   0 AccDes= 0.00D+00.
 End of G2Drv F.D. properties file   721 does not exist.
 End of G2Drv F.D. properties file   722 does not exist.
 End of G2Drv F.D. properties file   788 does not exist.
          IDoAtm=11111111
          Differentiating once with respect to nuclear coordinates.
 CalDSu exits because no D1Ps are significant.
          There are    27 degrees of freedom in the 1st order CPHF.  IDoFFX=6 NUNeed=     0.
     21 vectors produced by pass  0 Test12= 3.94D-14 3.70D-09 XBig12= 1.48D-01 7.87D-02.
 AX will form    21 AO Fock derivatives at one time.
     21 vectors produced by pass  1 Test12= 3.94D-14 3.70D-09 XBig12= 2.77D-02 1.86D-02.
     21 vectors produced by pass  2 Test12= 3.94D-14 3.70D-09 XBig12= 2.07D-03 3.79D-03.
     21 vectors produced by pass  3 Test12= 3.94D-14 3.70D-09 XBig12= 4.13D-05 5.65D-04.
     21 vectors produced by pass  4 Test12= 3.94D-14 3.70D-09 XBig12= 6.84D-07 7.54D-05.
     21 vectors produced by pass  5 Test12= 3.94D-14 3.70D-09 XBig12= 7.33D-09 7.67D-06.
     21 vectors produced by pass  6 Test12= 3.94D-14 3.70D-09 XBig12= 5.95D-11 6.53D-07.
     18 vectors produced by pass  7 Test12= 3.94D-14 3.70D-09 XBig12= 4.36D-13 5.67D-08.
      1 vectors produced by pass  8 Test12= 3.94D-14 3.70D-09 XBig12= 2.93D-15 4.39D-09.
 InvSVY:  IOpt=1 It=  1 EMax= 2.00D-15
 Solved reduced A of dimension   166 with    21 vectors.
 End of Minotr F.D. properties file   721 does not exist.
 End of Minotr F.D. properties file   722 does not exist.
 End of Minotr F.D. properties file   788 does not exist.
 Calling FoFJK, ICntrl=    100127 FMM=F ISym2X=0 I1Cent= 0 IOpClX= 1 NMat=1 NMatS=1 NMatT=0.
 -------------------------------------------------------------------
 Center     Atomic                   Forces (Hartrees/Bohr)
 Number     Number              X              Y              Z
 -------------------------------------------------------------------
      1        6           0.037606197   -0.003253076   -0.004533098
      2        1           0.002393120   -0.000041734   -0.000377063
      3        1          -0.000925321   -0.001096126   -0.000196886
      4        8          -0.001197105    0.002078288    0.001372819
      5        8           0.041376209   -0.009368329   -0.006182856
      6        7          -0.037628826    0.000773942    0.006095569
      7        1           0.000200412   -0.001868692   -0.000006386
      8        6          -0.041824686    0.012775727    0.003827903
 -------------------------------------------------------------------
 Cartesian Forces:  Max     0.041824686 RMS     0.016687493
 IRC-IRC-IRC-IRC-IRC-IRC-IRC-IRC-IRC-IRC-IRC-IRC-IRC-IRC-IRC-IRC-IRC-IRC
 Pt 16 Step number   1 out of a maximum of  20
 Modified Bulirsch-Stoer Extrapolation Cycles:
    EPS =    0.000010000000000
      PEZero:  N= 2 I= 1 D=  8.24D-04 Err=  6.41D-06
 Maximum DWI energy   std dev =  0.000000483 at pt    19
 Maximum DWI gradient std dev =  0.001018341 at pt    16
 CORRECTOR INTEGRATION CONVERGENCE:
   Recorrection delta-x convergence threshold:    0.010000
   Delta-x Convergence Met
 Point Number:  16          Path Number:   1
   CHANGE IN THE REACTION COORDINATE =    0.15820
   NET REACTION COORDINATE UP TO THIS POINT =    2.53108
  # OF POINTS ALONG THE PATH =  16
  # OF STEPS =   1

 Calculating another point on the path.
 IRC-IRC-IRC-IRC-IRC-IRC-IRC-IRC-IRC-IRC-IRC-IRC-IRC-IRC-IRC-IRC-IRC-IRC
                          Input orientation:                          
 ---------------------------------------------------------------------
 Center     Atomic      Atomic             Coordinates (Angstroms)
 Number     Number       Type             X           Y           Z
 ---------------------------------------------------------------------
      1          6           0       -0.596677   -1.004819    0.209388
      2          1           0       -0.931063   -1.910352   -0.284326
      3          1           0       -0.601548   -1.010072    1.297204
      4          8           0       -1.105568    0.078091   -0.366811
      5          8           0       -0.388784    1.133993    0.185953
      6          7           0        1.165952   -0.777237   -0.051744
      7          1           0        1.896573    1.256491   -0.012833
      8          6           0        1.197368    0.435942    0.008072
 ---------------------------------------------------------------------
                    Distance matrix (angstroms):
                    1          2          3          4          5
     1  C    0.000000
     2  H    1.084231   0.000000
     3  H    1.087840   1.849411   0.000000
     4  O    1.328031   1.997789   2.051116   0.000000
     5  O    2.149019   3.127821   2.424285   1.390775   0.000000
     6  N    1.796342   2.394894   2.235605   2.447581   2.475177
     7  H    3.373307   4.254189   3.618578   3.244499   2.297254
     8  C    2.309744   3.181322   2.643656   2.360531   1.742066
                    6          7          8
     6  N    0.000000
     7  H    2.161335   0.000000
     8  C    1.215059   1.078251   0.000000
 Symmetry turned off by external request.
 Stoichiometry    C2H3NO2
 Framework group  C1[X(C2H3NO2)]
 Deg. of freedom    18
 Full point group                 C1      NOp   1
 Rotational constants (GHZ):           9.3049235           6.9384454           4.3095096
 Standard basis: Aug-CC-pVTZ (5D, 7F)
   299 basis functions,   441 primitive gaussians,   350 cartesian basis functions
    19 alpha electrons       19 beta electrons
       nuclear repulsion energy       171.4672195905 Hartrees.
 NAtoms=    8 NActive=    8 NUniq=    8 SFac= 1.00D+00 NAtFMM=   60 NAOKFM=F Big=F
 Integral buffers will be    131072 words long.
 Raffenetti 2 integral format.
 Two-electron integral symmetry is turned off.
 Nuclear repulsion after empirical dispersion term =      171.4656097052 Hartrees.
 One-electron integrals computed using PRISM.
 NBasis=   299 RedAO= T EigKep=  3.79D-05  NBF=   299
 NBsUse=   299 1.00D-06 EigRej= -1.00D+00 NBFU=   299
 Initial guess from the checkpoint file:  "TS1-M0001-copt-TS-opt-TS-wb97-opt-TS-Final-IRC-Forward.chk"
 B after Tr=     0.000153   -0.000266   -0.000049
         Rot=    1.000000   -0.000066    0.000053   -0.000011 Ang=  -0.01 deg.
 Initial guess <Sx>= 0.0000 <Sy>= 0.0000 <Sz>= 0.0000 <S**2>= 0.0000 S= 0.0000
 ExpMin= 2.53D-02 ExpMax= 1.53D+04 ExpMxC= 5.22D+02 IAcc=3 IRadAn=         7 AccDes= 0.00D+00
 Harris functional with IExCor= 4639 and IRadAn=       7 diagonalized for initial guess.
 HarFok:  IExCor= 4639 AccDes= 0.00D+00 IRadAn=         7 IDoV= 1 UseB2=F ITyADJ=14
 ICtDFT=  3500011 ScaDFX=  1.000000  1.000000  1.000000  1.000000
 FoFCou: FMM=F IPFlag=           0 FMFlag=      100000 FMFlg1=           0
         NFxFlg=           0 DoJE=T BraDBF=F KetDBF=T FulRan=T
         wScrn=  0.000000 ICntrl=       500 IOpCl=  0 I1Cent=   200000004 NGrid=           0
         NMat0=    1 NMatS0=      1 NMatT0=    0 NMatD0=    1 NMtDS0=    0 NMtDT0=    0
 Symmetry not used in FoFCou.
 Gradient too large for Newton-Raphson -- use scaled steepest descent instead.
     Accept linear search using points  3 and  4.
     Minimum is close to point  4 DX= -1.06D-01 DF= -7.08D-07 DXR=  9.73D-02 DFR=  3.29D-03 which will be used.
 Gradient too large for Newton-Raphson -- use scaled steepest descent instead.
     Accept linear search using points  1 and  2.
 Gradient too large for Newton-Raphson -- use scaled steepest descent instead.
 Gradient too large for Newton-Raphson -- use scaled steepest descent instead.
     Accept linear search using points  1 and  2.
 LinEq1:  Iter=  0 NonCon=     1 RMS=1.06D-04 Max=2.70D-03 NDo=     1
 AX will form     1 AO Fock derivatives at one time.
 LinEq1:  Iter=  1 NonCon=     1 RMS=1.53D-05 Max=1.91D-04 NDo=     1
 LinEq1:  Iter=  2 NonCon=     1 RMS=1.25D-05 Max=2.59D-04 NDo=     1
 LinEq1:  Iter=  3 NonCon=     1 RMS=6.11D-06 Max=1.40D-04 NDo=     1
 LinEq1:  Iter=  4 NonCon=     1 RMS=3.32D-06 Max=6.71D-05 NDo=     1
 LinEq1:  Iter=  5 NonCon=     1 RMS=2.10D-06 Max=5.82D-05 NDo=     1
 LinEq1:  Iter=  6 NonCon=     1 RMS=1.08D-06 Max=2.04D-05 NDo=     1
 LinEq1:  Iter=  7 NonCon=     1 RMS=5.50D-07 Max=1.01D-05 NDo=     1
 LinEq1:  Iter=  8 NonCon=     1 RMS=2.98D-07 Max=5.64D-06 NDo=     1
 LinEq1:  Iter=  9 NonCon=     1 RMS=1.36D-07 Max=1.70D-06 NDo=     1
 LinEq1:  Iter= 10 NonCon=     1 RMS=5.79D-08 Max=1.14D-06 NDo=     1
 LinEq1:  Iter= 11 NonCon=     1 RMS=1.38D-08 Max=2.00D-07 NDo=     1
 LinEq1:  Iter= 12 NonCon=     0 RMS=3.38D-09 Max=3.68D-08 NDo=     1
 Linear equations converged to 1.032D-08 1.032D-07 after    12 iterations.
     Accept linear search using points  1 and  2.
     Minimum is close to point  2 DX= -3.20D-04 DF= -1.23D-11 DXR=  3.20D-04 DFR=  1.02D-07 which will be used.
 LinEq1:  Iter=  0 NonCon=     1 RMS=6.28D-07 Max=1.14D-05 NDo=     1
 LinEq1:  Iter=  1 NonCon=     1 RMS=2.28D-07 Max=4.53D-06 NDo=     1
 LinEq1:  Iter=  2 NonCon=     1 RMS=1.62D-07 Max=3.61D-06 NDo=     1
 LinEq1:  Iter=  3 NonCon=     1 RMS=9.69D-08 Max=1.94D-06 NDo=     1
 LinEq1:  Iter=  4 NonCon=     1 RMS=4.55D-08 Max=1.11D-06 NDo=     1
 LinEq1:  Iter=  5 NonCon=     1 RMS=1.96D-08 Max=3.27D-07 NDo=     1
 LinEq1:  Iter=  6 NonCon=     1 RMS=9.39D-09 Max=1.78D-07 NDo=     1
 LinEq1:  Iter=  7 NonCon=     1 RMS=4.79D-09 Max=9.96D-08 NDo=     1
 LinEq1:  Iter=  8 NonCon=     1 RMS=2.97D-09 Max=4.84D-08 NDo=     1
 LinEq1:  Iter=  9 NonCon=     1 RMS=9.50D-10 Max=1.39D-08 NDo=     1
 LinEq1:  Iter= 10 NonCon=     0 RMS=2.57D-10 Max=3.73D-09 NDo=     1
 Linear equations converged to 6.491D-10 6.491D-09 after    10 iterations.
 SCF Done:  E(UwB97XD) =  -283.048112811     a.u. after    7 cycles
            Convg  =    0.2953D-08                    35 Fock formations.
              S**2 =  0.0000                  -V/T =  2.0065
 <Sx>= 0.0000 <Sy>= 0.0000 <Sz>= 0.0000 <S**2>= 0.0000 S= 0.0000
 <L.S>=  0.00000000000    
 Annihilation of the first spin contaminant:
 S**2 before annihilation     0.0000,   after     0.0000
 DoSCS=F DFT=T ScalE2(SS,OS)=  1.000000  1.000000
 Range of M.O.s used for correlation:     1   299
 NBasis=   299 NAE=    19 NBE=    19 NFC=     0 NFV=     0
 NROrb=    299 NOA=    19 NOB=    19 NVA=   280 NVB=   280

 **** Warning!!: The largest alpha MO coefficient is  0.35620373D+02


 **** Warning!!: The largest beta MO coefficient is  0.35620373D+02

 Symmetrizing basis deriv contribution to polar:
 IMax=3 JMax=2 DiffMx= 0.00D+00
 G2DrvN: will do     9 centers at a time, making    1 passes.
 Calling FoFCou, ICntrl=  3107 FMM=F I1Cent=   0 AccDes= 0.00D+00.
 End of G2Drv F.D. properties file   721 does not exist.
 End of G2Drv F.D. properties file   722 does not exist.
 End of G2Drv F.D. properties file   788 does not exist.
          IDoAtm=11111111
          Differentiating once with respect to nuclear coordinates.
 CalDSu exits because no D1Ps are significant.
          There are    27 degrees of freedom in the 1st order CPHF.  IDoFFX=6 NUNeed=     0.
     21 vectors produced by pass  0 Test12= 3.94D-14 3.70D-09 XBig12= 1.47D-01 8.08D-02.
 AX will form    21 AO Fock derivatives at one time.
     21 vectors produced by pass  1 Test12= 3.94D-14 3.70D-09 XBig12= 2.59D-02 1.81D-02.
     21 vectors produced by pass  2 Test12= 3.94D-14 3.70D-09 XBig12= 1.98D-03 3.89D-03.
     21 vectors produced by pass  3 Test12= 3.94D-14 3.70D-09 XBig12= 4.00D-05 5.54D-04.
     21 vectors produced by pass  4 Test12= 3.94D-14 3.70D-09 XBig12= 6.70D-07 7.77D-05.
     21 vectors produced by pass  5 Test12= 3.94D-14 3.70D-09 XBig12= 7.13D-09 7.17D-06.
     21 vectors produced by pass  6 Test12= 3.94D-14 3.70D-09 XBig12= 5.81D-11 6.01D-07.
     18 vectors produced by pass  7 Test12= 3.94D-14 3.70D-09 XBig12= 4.32D-13 5.25D-08.
      1 vectors produced by pass  8 Test12= 3.94D-14 3.70D-09 XBig12= 2.96D-15 3.74D-09.
 InvSVY:  IOpt=1 It=  1 EMax= 2.55D-15
 Solved reduced A of dimension   166 with    21 vectors.
 End of Minotr F.D. properties file   721 does not exist.
 End of Minotr F.D. properties file   722 does not exist.
 End of Minotr F.D. properties file   788 does not exist.
 Calling FoFJK, ICntrl=    100127 FMM=F ISym2X=0 I1Cent= 0 IOpClX= 1 NMat=1 NMatS=1 NMatT=0.
 -------------------------------------------------------------------
 Center     Atomic                   Forces (Hartrees/Bohr)
 Number     Number              X              Y              Z
 -------------------------------------------------------------------
      1        6           0.039319551   -0.003673424   -0.004847154
      2        1           0.002513498   -0.000045006   -0.000441668
      3        1          -0.000912772   -0.001207766   -0.000268490
      4        8          -0.001133976    0.002099730    0.001742934
      5        8           0.044025993   -0.009787801   -0.006759965
      6        7          -0.039759140    0.001004291    0.006523636
      7        1           0.000046222   -0.001929074    0.000021901
      8        6          -0.044099376    0.013539049    0.004028807
 -------------------------------------------------------------------
 Cartesian Forces:  Max     0.044099376 RMS     0.017621939
 IRC-IRC-IRC-IRC-IRC-IRC-IRC-IRC-IRC-IRC-IRC-IRC-IRC-IRC-IRC-IRC-IRC-IRC
 Pt 17 Step number   1 out of a maximum of  20
 Modified Bulirsch-Stoer Extrapolation Cycles:
    EPS =    0.000010000000000
      PEZero:  N= 2 I= 1 D=  8.24D-04 Err=  6.58D-06
 Maximum DWI energy   std dev =  0.000000554 at pt    19
 Maximum DWI gradient std dev =  0.000918373 at pt    47
 CORRECTOR INTEGRATION CONVERGENCE:
   Recorrection delta-x convergence threshold:    0.010000
   Delta-x Convergence Met
 Point Number:  17          Path Number:   1
   CHANGE IN THE REACTION COORDINATE =    0.15820
   NET REACTION COORDINATE UP TO THIS POINT =    2.68927
  # OF POINTS ALONG THE PATH =  17
  # OF STEPS =   1

 Calculating another point on the path.
 IRC-IRC-IRC-IRC-IRC-IRC-IRC-IRC-IRC-IRC-IRC-IRC-IRC-IRC-IRC-IRC-IRC-IRC
                          Input orientation:                          
 ---------------------------------------------------------------------
 Center     Atomic      Atomic             Coordinates (Angstroms)
 Number     Number       Type             X           Y           Z
 ---------------------------------------------------------------------
      1          6           0       -0.585240   -1.005927    0.207953
      2          1           0       -0.922340   -1.910517   -0.285944
      3          1           0       -0.604618   -1.014365    1.296276
      4          8           0       -1.105801    0.078541   -0.366395
      5          8           0       -0.379090    1.131856    0.184444
      6          7           0        1.155989   -0.776960   -0.050099
      7          1           0        1.896575    1.249987   -0.012710
      8          6           0        1.184472    0.439896    0.009249
 ---------------------------------------------------------------------
                    Distance matrix (angstroms):
                    1          2          3          4          5
     1  C    0.000000
     2  H    1.084368   0.000000
     3  H    1.088529   1.845930   0.000000
     4  O    1.333015   1.999120   2.051854   0.000000
     5  O    2.147828   3.126087   2.427612   1.393200   0.000000
     6  N    1.775077   2.379081   2.229087   2.438774   2.460703
     7  H    3.361138   4.243787   3.618937   3.242166   2.287242
     8  C    2.293854   3.170211   2.640484   2.348837   1.718787
                    6          7          8
     6  N    0.000000
     7  H    2.158328   0.000000
     8  C    1.218635   1.078805   0.000000
 Symmetry turned off by external request.
 Stoichiometry    C2H3NO2
 Framework group  C1[X(C2H3NO2)]
 Deg. of freedom    18
 Full point group                 C1      NOp   1
 Rotational constants (GHZ):           9.3119109           7.0368588           4.3461313
 Standard basis: Aug-CC-pVTZ (5D, 7F)
   299 basis functions,   441 primitive gaussians,   350 cartesian basis functions
    19 alpha electrons       19 beta electrons
       nuclear repulsion energy       171.9049531275 Hartrees.
 NAtoms=    8 NActive=    8 NUniq=    8 SFac= 1.00D+00 NAtFMM=   60 NAOKFM=F Big=F
 Integral buffers will be    131072 words long.
 Raffenetti 2 integral format.
 Two-electron integral symmetry is turned off.
 Nuclear repulsion after empirical dispersion term =      171.9033548184 Hartrees.
 One-electron integrals computed using PRISM.
 NBasis=   299 RedAO= T EigKep=  3.72D-05  NBF=   299
 NBsUse=   299 1.00D-06 EigRej= -1.00D+00 NBFU=   299
 Initial guess from the checkpoint file:  "TS1-M0001-copt-TS-opt-TS-wb97-opt-TS-Final-IRC-Forward.chk"
 B after Tr=     0.000143   -0.000267   -0.000055
         Rot=    1.000000   -0.000073    0.000054   -0.000016 Ang=  -0.01 deg.
 Initial guess <Sx>= 0.0000 <Sy>= 0.0000 <Sz>= 0.0000 <S**2>= 0.0000 S= 0.0000
 ExpMin= 2.53D-02 ExpMax= 1.53D+04 ExpMxC= 5.22D+02 IAcc=3 IRadAn=         7 AccDes= 0.00D+00
 Harris functional with IExCor= 4639 and IRadAn=       7 diagonalized for initial guess.
 HarFok:  IExCor= 4639 AccDes= 0.00D+00 IRadAn=         7 IDoV= 1 UseB2=F ITyADJ=14
 ICtDFT=  3500011 ScaDFX=  1.000000  1.000000  1.000000  1.000000
 FoFCou: FMM=F IPFlag=           0 FMFlag=      100000 FMFlg1=           0
         NFxFlg=           0 DoJE=T BraDBF=F KetDBF=T FulRan=T
         wScrn=  0.000000 ICntrl=       500 IOpCl=  0 I1Cent=   200000004 NGrid=           0
         NMat0=    1 NMatS0=      1 NMatT0=    0 NMatD0=    1 NMtDS0=    0 NMtDT0=    0
 Symmetry not used in FoFCou.
 Gradient too large for Newton-Raphson -- use scaled steepest descent instead.
     Accept linear search using points  3 and  4.
 Gradient too large for Newton-Raphson -- use scaled steepest descent instead.
     Accept linear search using points  1 and  2.
 Gradient too large for Newton-Raphson -- use scaled steepest descent instead.
 Gradient too large for Newton-Raphson -- use scaled steepest descent instead.
     Accept linear search using points  1 and  2.
 LinEq1:  Iter=  0 NonCon=     1 RMS=1.07D-04 Max=2.52D-03 NDo=     1
 AX will form     1 AO Fock derivatives at one time.
 LinEq1:  Iter=  1 NonCon=     1 RMS=1.51D-05 Max=2.04D-04 NDo=     1
 LinEq1:  Iter=  2 NonCon=     1 RMS=1.24D-05 Max=2.51D-04 NDo=     1
 LinEq1:  Iter=  3 NonCon=     1 RMS=6.09D-06 Max=1.30D-04 NDo=     1
 LinEq1:  Iter=  4 NonCon=     1 RMS=3.17D-06 Max=6.06D-05 NDo=     1
 LinEq1:  Iter=  5 NonCon=     1 RMS=1.91D-06 Max=5.05D-05 NDo=     1
 LinEq1:  Iter=  6 NonCon=     1 RMS=9.83D-07 Max=1.75D-05 NDo=     1
 LinEq1:  Iter=  7 NonCon=     1 RMS=5.05D-07 Max=8.59D-06 NDo=     1
 LinEq1:  Iter=  8 NonCon=     1 RMS=2.68D-07 Max=4.53D-06 NDo=     1
 LinEq1:  Iter=  9 NonCon=     1 RMS=1.25D-07 Max=1.49D-06 NDo=     1
 LinEq1:  Iter= 10 NonCon=     1 RMS=5.39D-08 Max=1.04D-06 NDo=     1
 LinEq1:  Iter= 11 NonCon=     1 RMS=1.30D-08 Max=1.78D-07 NDo=     1
 LinEq1:  Iter= 12 NonCon=     0 RMS=3.17D-09 Max=3.88D-08 NDo=     1
 Linear equations converged to 1.032D-08 1.032D-07 after    12 iterations.
     Accept linear search using points  1 and  2.
     Minimum is close to point  2 DX= -3.48D-04 DF= -1.49D-11 DXR=  3.49D-04 DFR=  1.22D-07 which will be used.
 LinEq1:  Iter=  0 NonCon=     1 RMS=6.33D-07 Max=1.08D-05 NDo=     1
 LinEq1:  Iter=  1 NonCon=     1 RMS=2.30D-07 Max=4.38D-06 NDo=     1
 LinEq1:  Iter=  2 NonCon=     1 RMS=1.67D-07 Max=3.63D-06 NDo=     1
 LinEq1:  Iter=  3 NonCon=     1 RMS=9.70D-08 Max=1.87D-06 NDo=     1
 LinEq1:  Iter=  4 NonCon=     1 RMS=4.33D-08 Max=9.74D-07 NDo=     1
 LinEq1:  Iter=  5 NonCon=     1 RMS=1.82D-08 Max=2.78D-07 NDo=     1
 LinEq1:  Iter=  6 NonCon=     1 RMS=9.42D-09 Max=1.62D-07 NDo=     1
 LinEq1:  Iter=  7 NonCon=     1 RMS=4.93D-09 Max=9.65D-08 NDo=     1
 LinEq1:  Iter=  8 NonCon=     1 RMS=2.81D-09 Max=3.99D-08 NDo=     1
 LinEq1:  Iter=  9 NonCon=     1 RMS=8.88D-10 Max=1.21D-08 NDo=     1
 LinEq1:  Iter= 10 NonCon=     0 RMS=2.37D-10 Max=3.46D-09 NDo=     1
 Linear equations converged to 6.574D-10 6.574D-09 after    10 iterations.
 SCF Done:  E(UwB97XD) =  -283.051977322     a.u. after    7 cycles
            Convg  =    0.2706D-08                    36 Fock formations.
              S**2 =  0.0000                  -V/T =  2.0065
 <Sx>= 0.0000 <Sy>= 0.0000 <Sz>= 0.0000 <S**2>= 0.0000 S= 0.0000
 <L.S>=  0.00000000000    
 Annihilation of the first spin contaminant:
 S**2 before annihilation     0.0000,   after     0.0000
 DoSCS=F DFT=T ScalE2(SS,OS)=  1.000000  1.000000
 Range of M.O.s used for correlation:     1   299
 NBasis=   299 NAE=    19 NBE=    19 NFC=     0 NFV=     0
 NROrb=    299 NOA=    19 NOB=    19 NVA=   280 NVB=   280

 **** Warning!!: The largest alpha MO coefficient is  0.34521708D+02


 **** Warning!!: The largest beta MO coefficient is  0.34521708D+02

 Symmetrizing basis deriv contribution to polar:
 IMax=3 JMax=2 DiffMx= 0.00D+00
 G2DrvN: will do     9 centers at a time, making    1 passes.
 Calling FoFCou, ICntrl=  3107 FMM=F I1Cent=   0 AccDes= 0.00D+00.
 End of G2Drv F.D. properties file   721 does not exist.
 End of G2Drv F.D. properties file   722 does not exist.
 End of G2Drv F.D. properties file   788 does not exist.
          IDoAtm=11111111
          Differentiating once with respect to nuclear coordinates.
 CalDSu exits because no D1Ps are significant.
          There are    27 degrees of freedom in the 1st order CPHF.  IDoFFX=6 NUNeed=     0.
     21 vectors produced by pass  0 Test12= 3.94D-14 3.70D-09 XBig12= 1.46D-01 7.59D-02.
 AX will form    21 AO Fock derivatives at one time.
     21 vectors produced by pass  1 Test12= 3.94D-14 3.70D-09 XBig12= 2.43D-02 1.64D-02.
     21 vectors produced by pass  2 Test12= 3.94D-14 3.70D-09 XBig12= 1.88D-03 4.61D-03.
     21 vectors produced by pass  3 Test12= 3.94D-14 3.70D-09 XBig12= 3.89D-05 5.35D-04.
     21 vectors produced by pass  4 Test12= 3.94D-14 3.70D-09 XBig12= 6.61D-07 7.16D-05.
     21 vectors produced by pass  5 Test12= 3.94D-14 3.70D-09 XBig12= 7.03D-09 6.57D-06.
     21 vectors produced by pass  6 Test12= 3.94D-14 3.70D-09 XBig12= 5.75D-11 5.71D-07.
     19 vectors produced by pass  7 Test12= 3.94D-14 3.70D-09 XBig12= 4.36D-13 4.86D-08.
      1 vectors produced by pass  8 Test12= 3.94D-14 3.70D-09 XBig12= 3.05D-15 3.94D-09.
 InvSVY:  IOpt=1 It=  1 EMax= 2.33D-15
 Solved reduced A of dimension   167 with    21 vectors.
 End of Minotr F.D. properties file   721 does not exist.
 End of Minotr F.D. properties file   722 does not exist.
 End of Minotr F.D. properties file   788 does not exist.
 Calling FoFJK, ICntrl=    100127 FMM=F ISym2X=0 I1Cent= 0 IOpClX= 1 NMat=1 NMatS=1 NMatT=0.
 -------------------------------------------------------------------
 Center     Atomic                   Forces (Hartrees/Bohr)
 Number     Number              X              Y              Z
 -------------------------------------------------------------------
      1        6           0.040691804   -0.004104615   -0.005144725
      2        1           0.002618385   -0.000048582   -0.000511322
      3        1          -0.000881869   -0.001317188   -0.000342646
      4        8          -0.001023088    0.002087487    0.002160782
      5        8           0.046442861   -0.010139916   -0.007340965
      6        7          -0.041631644    0.001287485    0.006915878
      7        1          -0.000125940   -0.001967290    0.000055168
      8        6          -0.046090510    0.014202619    0.004207832
 -------------------------------------------------------------------
 Cartesian Forces:  Max     0.046442861 RMS     0.018442404
 IRC-IRC-IRC-IRC-IRC-IRC-IRC-IRC-IRC-IRC-IRC-IRC-IRC-IRC-IRC-IRC-IRC-IRC
 Pt 18 Step number   1 out of a maximum of  20
 Modified Bulirsch-Stoer Extrapolation Cycles:
    EPS =    0.000010000000000
      PEZero:  N= 2 I= 1 D=  8.24D-04 Err=  6.68D-06
 Maximum DWI energy   std dev =  0.000000659 at pt    19
 Maximum DWI gradient std dev =  0.000841380 at pt    47
 CORRECTOR INTEGRATION CONVERGENCE:
   Recorrection delta-x convergence threshold:    0.010000
   Delta-x Convergence Met
 Point Number:  18          Path Number:   1
   CHANGE IN THE REACTION COORDINATE =    0.15820
   NET REACTION COORDINATE UP TO THIS POINT =    2.84747
  # OF POINTS ALONG THE PATH =  18
  # OF STEPS =   1

 Calculating another point on the path.
 IRC-IRC-IRC-IRC-IRC-IRC-IRC-IRC-IRC-IRC-IRC-IRC-IRC-IRC-IRC-IRC-IRC-IRC
                          Input orientation:                          
 ---------------------------------------------------------------------
 Center     Atomic      Atomic             Coordinates (Angstroms)
 Number     Number       Type             X           Y           Z
 ---------------------------------------------------------------------
      1          6           0       -0.573930   -1.007111    0.206496
      2          1           0       -0.913648   -1.910689   -0.287734
      3          1           0       -0.607439   -1.018841    1.295134
      4          8           0       -1.105997    0.078968   -0.365905
      5          8           0       -0.369310    1.129739    0.182874
      6          7           0        1.146014   -0.776622   -0.048432
      7          1           0        1.895985    1.243642   -0.012476
      8          6           0        1.171585    0.443862    0.010425
 ---------------------------------------------------------------------
                    Distance matrix (angstroms):
                    1          2          3          4          5
     1  C    0.000000
     2  H    1.084493   0.000000
     3  H    1.089217   1.842451   0.000000
     4  O    1.338023   2.000461   2.052510   0.000000
     5  O    2.146755   3.124417   2.431096   1.395704   0.000000
     6  N    1.753944   2.363383   2.222260   2.429892   2.446205
     7  H    3.348778   4.233155   3.618813   3.239332   2.276553
     8  C    2.278286   3.159273   2.637215   2.337125   1.695442
                    6          7          8
     6  N    0.000000
     7  H    2.155276   0.000000
     8  C    1.222170   1.079318   0.000000
 Symmetry turned off by external request.
 Stoichiometry    C2H3NO2
 Framework group  C1[X(C2H3NO2)]
 Deg. of freedom    18
 Full point group                 C1      NOp   1
 Rotational constants (GHZ):           9.3186607           7.1373645           4.3828762
 Standard basis: Aug-CC-pVTZ (5D, 7F)
   299 basis functions,   441 primitive gaussians,   350 cartesian basis functions
    19 alpha electrons       19 beta electrons
       nuclear repulsion energy       172.3538555066 Hartrees.
 NAtoms=    8 NActive=    8 NUniq=    8 SFac= 1.00D+00 NAtFMM=   60 NAOKFM=F Big=F
 Integral buffers will be    131072 words long.
 Raffenetti 2 integral format.
 Two-electron integral symmetry is turned off.
 Nuclear repulsion after empirical dispersion term =      172.3522685811 Hartrees.
 One-electron integrals computed using PRISM.
 NBasis=   299 RedAO= T EigKep=  3.65D-05  NBF=   299
 NBsUse=   299 1.00D-06 EigRej= -1.00D+00 NBFU=   299
 Initial guess from the checkpoint file:  "TS1-M0001-copt-TS-opt-TS-wb97-opt-TS-Final-IRC-Forward.chk"
 B after Tr=     0.000133   -0.000268   -0.000061
         Rot=    1.000000   -0.000081    0.000055   -0.000022 Ang=  -0.01 deg.
 Initial guess <Sx>= 0.0000 <Sy>= 0.0000 <Sz>= 0.0000 <S**2>= 0.0000 S= 0.0000
 ExpMin= 2.53D-02 ExpMax= 1.53D+04 ExpMxC= 5.22D+02 IAcc=3 IRadAn=         7 AccDes= 0.00D+00
 Harris functional with IExCor= 4639 and IRadAn=       7 diagonalized for initial guess.
 HarFok:  IExCor= 4639 AccDes= 0.00D+00 IRadAn=         7 IDoV= 1 UseB2=F ITyADJ=14
 ICtDFT=  3500011 ScaDFX=  1.000000  1.000000  1.000000  1.000000
 FoFCou: FMM=F IPFlag=           0 FMFlag=      100000 FMFlg1=           0
         NFxFlg=           0 DoJE=T BraDBF=F KetDBF=T FulRan=T
         wScrn=  0.000000 ICntrl=       500 IOpCl=  0 I1Cent=   200000004 NGrid=           0
         NMat0=    1 NMatS0=      1 NMatT0=    0 NMatD0=    1 NMtDS0=    0 NMtDT0=    0
 Symmetry not used in FoFCou.
 Gradient too large for Newton-Raphson -- use scaled steepest descent instead.
     Accept linear search using points  3 and  4.
 Gradient too large for Newton-Raphson -- use scaled steepest descent instead.
     Accept linear search using points  1 and  2.
 Gradient too large for Newton-Raphson -- use scaled steepest descent instead.
 Gradient too large for Newton-Raphson -- use scaled steepest descent instead.
     Accept linear search using points  1 and  2.
 LinEq1:  Iter=  0 NonCon=     1 RMS=1.05D-04 Max=2.30D-03 NDo=     1
 AX will form     1 AO Fock derivatives at one time.
 LinEq1:  Iter=  1 NonCon=     1 RMS=1.43D-05 Max=1.96D-04 NDo=     1
 LinEq1:  Iter=  2 NonCon=     1 RMS=1.16D-05 Max=2.13D-04 NDo=     1
 LinEq1:  Iter=  3 NonCon=     1 RMS=5.72D-06 Max=1.09D-04 NDo=     1
 LinEq1:  Iter=  4 NonCon=     1 RMS=2.91D-06 Max=4.75D-05 NDo=     1
 LinEq1:  Iter=  5 NonCon=     1 RMS=1.64D-06 Max=3.98D-05 NDo=     1
 LinEq1:  Iter=  6 NonCon=     1 RMS=8.36D-07 Max=1.30D-05 NDo=     1
 LinEq1:  Iter=  7 NonCon=     1 RMS=4.41D-07 Max=6.80D-06 NDo=     1
 LinEq1:  Iter=  8 NonCon=     1 RMS=2.32D-07 Max=3.23D-06 NDo=     1
 LinEq1:  Iter=  9 NonCon=     1 RMS=1.09D-07 Max=1.20D-06 NDo=     1
 LinEq1:  Iter= 10 NonCon=     1 RMS=4.91D-08 Max=9.03D-07 NDo=     1
 LinEq1:  Iter= 11 NonCon=     1 RMS=1.20D-08 Max=1.52D-07 NDo=     1
 LinEq1:  Iter= 12 NonCon=     0 RMS=2.95D-09 Max=4.29D-08 NDo=     1
 Linear equations converged to 1.032D-08 1.032D-07 after    12 iterations.
     Accept linear search using points  1 and  2.
     Minimum is close to point  2 DX= -3.77D-04 DF= -1.71D-11 DXR=  3.77D-04 DFR=  1.42D-07 which will be used.
 LinEq1:  Iter=  0 NonCon=     1 RMS=6.14D-07 Max=9.31D-06 NDo=     1
 LinEq1:  Iter=  1 NonCon=     1 RMS=2.23D-07 Max=4.23D-06 NDo=     1
 LinEq1:  Iter=  2 NonCon=     1 RMS=1.63D-07 Max=3.31D-06 NDo=     1
 LinEq1:  Iter=  3 NonCon=     1 RMS=9.30D-08 Max=1.67D-06 NDo=     1
 LinEq1:  Iter=  4 NonCon=     1 RMS=3.99D-08 Max=7.90D-07 NDo=     1
 LinEq1:  Iter=  5 NonCon=     1 RMS=1.64D-08 Max=2.03D-07 NDo=     1
 LinEq1:  Iter=  6 NonCon=     1 RMS=9.13D-09 Max=1.32D-07 NDo=     1
 LinEq1:  Iter=  7 NonCon=     1 RMS=4.63D-09 Max=7.78D-08 NDo=     1
 LinEq1:  Iter=  8 NonCon=     1 RMS=2.47D-09 Max=3.08D-08 NDo=     1
 LinEq1:  Iter=  9 NonCon=     1 RMS=7.92D-10 Max=1.27D-08 NDo=     1
 LinEq1:  Iter= 10 NonCon=     0 RMS=2.07D-10 Max=2.97D-09 NDo=     1
 Linear equations converged to 6.395D-10 6.395D-09 after    10 iterations.
 SCF Done:  E(UwB97XD) =  -283.056000568     a.u. after    7 cycles
            Convg  =    0.2377D-08                    36 Fock formations.
              S**2 =  0.0000                  -V/T =  2.0066
 <Sx>= 0.0000 <Sy>= 0.0000 <Sz>= 0.0000 <S**2>= 0.0000 S= 0.0000
 <L.S>=  0.00000000000    
 Annihilation of the first spin contaminant:
 S**2 before annihilation     0.0000,   after     0.0000
 DoSCS=F DFT=T ScalE2(SS,OS)=  1.000000  1.000000
 Range of M.O.s used for correlation:     1   299
 NBasis=   299 NAE=    19 NBE=    19 NFC=     0 NFV=     0
 NROrb=    299 NOA=    19 NOB=    19 NVA=   280 NVB=   280

 **** Warning!!: The largest alpha MO coefficient is  0.33172008D+02


 **** Warning!!: The largest beta MO coefficient is  0.33172008D+02

 Symmetrizing basis deriv contribution to polar:
 IMax=3 JMax=2 DiffMx= 0.00D+00
 G2DrvN: will do     9 centers at a time, making    1 passes.
 Calling FoFCou, ICntrl=  3107 FMM=F I1Cent=   0 AccDes= 0.00D+00.
 End of G2Drv F.D. properties file   721 does not exist.
 End of G2Drv F.D. properties file   722 does not exist.
 End of G2Drv F.D. properties file   788 does not exist.
          IDoAtm=11111111
          Differentiating once with respect to nuclear coordinates.
 CalDSu exits because no D1Ps are significant.
          There are    27 degrees of freedom in the 1st order CPHF.  IDoFFX=6 NUNeed=     0.
     21 vectors produced by pass  0 Test12= 3.94D-14 3.70D-09 XBig12= 1.46D-01 6.79D-02.
 AX will form    21 AO Fock derivatives at one time.
     21 vectors produced by pass  1 Test12= 3.94D-14 3.70D-09 XBig12= 2.27D-02 1.58D-02.
     21 vectors produced by pass  2 Test12= 3.94D-14 3.70D-09 XBig12= 1.79D-03 5.15D-03.
     21 vectors produced by pass  3 Test12= 3.94D-14 3.70D-09 XBig12= 3.79D-05 5.73D-04.
     21 vectors produced by pass  4 Test12= 3.94D-14 3.70D-09 XBig12= 6.58D-07 7.22D-05.
     21 vectors produced by pass  5 Test12= 3.94D-14 3.70D-09 XBig12= 7.02D-09 6.80D-06.
     21 vectors produced by pass  6 Test12= 3.94D-14 3.70D-09 XBig12= 5.79D-11 5.96D-07.
     17 vectors produced by pass  7 Test12= 3.94D-14 3.70D-09 XBig12= 4.46D-13 5.70D-08.
      1 vectors produced by pass  8 Test12= 3.94D-14 3.70D-09 XBig12= 3.17D-15 4.41D-09.
 InvSVY:  IOpt=1 It=  1 EMax= 2.00D-15
 Solved reduced A of dimension   165 with    21 vectors.
 End of Minotr F.D. properties file   721 does not exist.
 End of Minotr F.D. properties file   722 does not exist.
 End of Minotr F.D. properties file   788 does not exist.
 Calling FoFJK, ICntrl=    100127 FMM=F ISym2X=0 I1Cent= 0 IOpClX= 1 NMat=1 NMatS=1 NMatT=0.
 -------------------------------------------------------------------
 Center     Atomic                   Forces (Hartrees/Bohr)
 Number     Number              X              Y              Z
 -------------------------------------------------------------------
      1        6           0.041680052   -0.004550854   -0.005425232
      2        1           0.002705735   -0.000053577   -0.000586620
      3        1          -0.000834241   -0.001423806   -0.000417607
      4        8          -0.000857499    0.002044297    0.002628118
      5        8           0.048569175   -0.010406448   -0.007921344
      6        7          -0.043206151    0.001619441    0.007264620
      7        1          -0.000310518   -0.001982058    0.000093472
      8        6          -0.047746553    0.014753004    0.004364593
 -------------------------------------------------------------------
 Cartesian Forces:  Max     0.048569175 RMS     0.019129384
 IRC-IRC-IRC-IRC-IRC-IRC-IRC-IRC-IRC-IRC-IRC-IRC-IRC-IRC-IRC-IRC-IRC-IRC
 Pt 19 Step number   1 out of a maximum of  20
 Modified Bulirsch-Stoer Extrapolation Cycles:
    EPS =    0.000010000000000
      PEZero:  N= 2 I= 1 D=  8.24D-04 Err=  6.67D-06
 Maximum DWI energy   std dev =  0.000000731 at pt    19
 Maximum DWI gradient std dev =  0.000777631 at pt    47
 CORRECTOR INTEGRATION CONVERGENCE:
   Recorrection delta-x convergence threshold:    0.010000
   Delta-x Convergence Met
 Point Number:  19          Path Number:   1
   CHANGE IN THE REACTION COORDINATE =    0.15820
   NET REACTION COORDINATE UP TO THIS POINT =    3.00566
  # OF POINTS ALONG THE PATH =  19
  # OF STEPS =   1

 Calculating another point on the path.
 IRC-IRC-IRC-IRC-IRC-IRC-IRC-IRC-IRC-IRC-IRC-IRC-IRC-IRC-IRC-IRC-IRC-IRC
                          Input orientation:                          
 ---------------------------------------------------------------------
 Center     Atomic      Atomic             Coordinates (Angstroms)
 Number     Number       Type             X           Y           Z
 ---------------------------------------------------------------------
      1          6           0       -0.562760   -1.008379    0.205013
      2          1           0       -0.904978   -1.910875   -0.289716
      3          1           0       -0.610000   -1.023513    1.293785
      4          8           0       -1.106149    0.079369   -0.365332
      5          8           0       -0.359441    1.127645    0.181238
      6          7           0        1.136025   -0.776214   -0.046743
      7          1           0        1.894809    1.237473   -0.012120
      8          6           0        1.158705    0.447836    0.011604
 ---------------------------------------------------------------------
                    Distance matrix (angstroms):
                    1          2          3          4          5
     1  C    0.000000
     2  H    1.084606   0.000000
     3  H    1.089901   1.838994   0.000000
     4  O    1.343042   2.001814   2.053091   0.000000
     5  O    2.145810   3.122821   2.434752   1.398282   0.000000
     6  N    1.732961   2.347805   2.215124   2.420923   2.431681
     7  H    3.336261   4.222317   3.618219   3.236002   2.265191
     8  C    2.263053   3.148507   2.633851   2.325384   1.672030
                    6          7          8
     6  N    0.000000
     7  H    2.152182   0.000000
     8  C    1.225650   1.079786   0.000000
 Symmetry turned off by external request.
 Stoichiometry    C2H3NO2
 Framework group  C1[X(C2H3NO2)]
 Deg. of freedom    18
 Full point group                 C1      NOp   1
 Rotational constants (GHZ):           9.3251498           7.2400584           4.4197355
 Standard basis: Aug-CC-pVTZ (5D, 7F)
   299 basis functions,   441 primitive gaussians,   350 cartesian basis functions
    19 alpha electrons       19 beta electrons
       nuclear repulsion energy       172.8146210712 Hartrees.
 NAtoms=    8 NActive=    8 NUniq=    8 SFac= 1.00D+00 NAtFMM=   60 NAOKFM=F Big=F
 Integral buffers will be    131072 words long.
 Raffenetti 2 integral format.
 Two-electron integral symmetry is turned off.
 Nuclear repulsion after empirical dispersion term =      172.8130453313 Hartrees.
 One-electron integrals computed using PRISM.
 NBasis=   299 RedAO= T EigKep=  3.58D-05  NBF=   299
 NBsUse=   299 1.00D-06 EigRej= -1.00D+00 NBFU=   299
 Initial guess from the checkpoint file:  "TS1-M0001-copt-TS-opt-TS-wb97-opt-TS-Final-IRC-Forward.chk"
 B after Tr=     0.000124   -0.000268   -0.000067
         Rot=    1.000000   -0.000089    0.000057   -0.000028 Ang=  -0.01 deg.
 Initial guess <Sx>= 0.0000 <Sy>= 0.0000 <Sz>= 0.0000 <S**2>= 0.0000 S= 0.0000
 ExpMin= 2.53D-02 ExpMax= 1.53D+04 ExpMxC= 5.22D+02 IAcc=3 IRadAn=         7 AccDes= 0.00D+00
 Harris functional with IExCor= 4639 and IRadAn=       7 diagonalized for initial guess.
 HarFok:  IExCor= 4639 AccDes= 0.00D+00 IRadAn=         7 IDoV= 1 UseB2=F ITyADJ=14
 ICtDFT=  3500011 ScaDFX=  1.000000  1.000000  1.000000  1.000000
 FoFCou: FMM=F IPFlag=           0 FMFlag=      100000 FMFlg1=           0
         NFxFlg=           0 DoJE=T BraDBF=F KetDBF=T FulRan=T
         wScrn=  0.000000 ICntrl=       500 IOpCl=  0 I1Cent=   200000004 NGrid=           0
         NMat0=    1 NMatS0=      1 NMatT0=    0 NMatD0=    1 NMtDS0=    0 NMtDT0=    0
 Symmetry not used in FoFCou.
 Gradient too large for Newton-Raphson -- use scaled steepest descent instead.
     Accept linear search using points  3 and  4.
 Gradient too large for Newton-Raphson -- use scaled steepest descent instead.
     Accept linear search using points  1 and  2.
 Gradient too large for Newton-Raphson -- use scaled steepest descent instead.
 Gradient too large for Newton-Raphson -- use scaled steepest descent instead.
     Accept linear search using points  1 and  2.
 LinEq1:  Iter=  0 NonCon=     1 RMS=1.03D-04 Max=2.00D-03 NDo=     1
 AX will form     1 AO Fock derivatives at one time.
 LinEq1:  Iter=  1 NonCon=     1 RMS=1.35D-05 Max=1.77D-04 NDo=     1
 LinEq1:  Iter=  2 NonCon=     1 RMS=1.07D-05 Max=1.67D-04 NDo=     1
 LinEq1:  Iter=  3 NonCon=     1 RMS=5.30D-06 Max=9.18D-05 NDo=     1
 LinEq1:  Iter=  4 NonCon=     1 RMS=2.65D-06 Max=4.29D-05 NDo=     1
 LinEq1:  Iter=  5 NonCon=     1 RMS=1.37D-06 Max=2.87D-05 NDo=     1
 LinEq1:  Iter=  6 NonCon=     1 RMS=6.68D-07 Max=1.02D-05 NDo=     1
 LinEq1:  Iter=  7 NonCon=     1 RMS=3.67D-07 Max=5.80D-06 NDo=     1
 LinEq1:  Iter=  8 NonCon=     1 RMS=1.93D-07 Max=2.70D-06 NDo=     1
 LinEq1:  Iter=  9 NonCon=     1 RMS=9.10D-08 Max=9.77D-07 NDo=     1
 LinEq1:  Iter= 10 NonCon=     1 RMS=4.40D-08 Max=7.55D-07 NDo=     1
 LinEq1:  Iter= 11 NonCon=     1 RMS=1.10D-08 Max=1.48D-07 NDo=     1
 LinEq1:  Iter= 12 NonCon=     0 RMS=2.73D-09 Max=4.51D-08 NDo=     1
 Linear equations converged to 1.032D-08 1.032D-07 after    12 iterations.
     Accept linear search using points  1 and  2.
     Minimum is close to point  2 DX= -4.06D-04 DF= -1.92D-11 DXR=  4.06D-04 DFR=  1.64D-07 which will be used.
 LinEq1:  Iter=  0 NonCon=     1 RMS=5.91D-07 Max=7.41D-06 NDo=     1
 LinEq1:  Iter=  1 NonCon=     1 RMS=2.14D-07 Max=4.06D-06 NDo=     1
 LinEq1:  Iter=  2 NonCon=     1 RMS=1.57D-07 Max=2.79D-06 NDo=     1
 LinEq1:  Iter=  3 NonCon=     1 RMS=8.82D-08 Max=1.40D-06 NDo=     1
 LinEq1:  Iter=  4 NonCon=     1 RMS=3.68D-08 Max=6.12D-07 NDo=     1
 LinEq1:  Iter=  5 NonCon=     1 RMS=1.49D-08 Max=1.70D-07 NDo=     1
 LinEq1:  Iter=  6 NonCon=     1 RMS=8.81D-09 Max=1.21D-07 NDo=     1
 LinEq1:  Iter=  7 NonCon=     1 RMS=4.12D-09 Max=6.06D-08 NDo=     1
 LinEq1:  Iter=  8 NonCon=     1 RMS=2.10D-09 Max=2.44D-08 NDo=     1
 LinEq1:  Iter=  9 NonCon=     1 RMS=7.05D-10 Max=1.10D-08 NDo=     1
 LinEq1:  Iter= 10 NonCon=     0 RMS=1.81D-10 Max=2.07D-09 NDo=     1
 Linear equations converged to 6.167D-10 6.167D-09 after    10 iterations.
 SCF Done:  E(UwB97XD) =  -283.060152371     a.u. after    7 cycles
            Convg  =    0.2103D-08                    36 Fock formations.
              S**2 =  0.0000                  -V/T =  2.0066
 <Sx>= 0.0000 <Sy>= 0.0000 <Sz>= 0.0000 <S**2>= 0.0000 S= 0.0000
 <L.S>=  0.00000000000    
 Annihilation of the first spin contaminant:
 S**2 before annihilation     0.0000,   after     0.0000
 DoSCS=F DFT=T ScalE2(SS,OS)=  1.000000  1.000000
 Range of M.O.s used for correlation:     1   299
 NBasis=   299 NAE=    19 NBE=    19 NFC=     0 NFV=     0
 NROrb=    299 NOA=    19 NOB=    19 NVA=   280 NVB=   280

 **** Warning!!: The largest alpha MO coefficient is  0.31785935D+02


 **** Warning!!: The largest beta MO coefficient is  0.31785935D+02

 Symmetrizing basis deriv contribution to polar:
 IMax=3 JMax=2 DiffMx= 0.00D+00
 G2DrvN: will do     9 centers at a time, making    1 passes.
 Calling FoFCou, ICntrl=  3107 FMM=F I1Cent=   0 AccDes= 0.00D+00.
 End of G2Drv F.D. properties file   721 does not exist.
 End of G2Drv F.D. properties file   722 does not exist.
 End of G2Drv F.D. properties file   788 does not exist.
          IDoAtm=11111111
          Differentiating once with respect to nuclear coordinates.
 CalDSu exits because no D1Ps are significant.
          There are    27 degrees of freedom in the 1st order CPHF.  IDoFFX=6 NUNeed=     0.
     21 vectors produced by pass  0 Test12= 3.94D-14 3.70D-09 XBig12= 1.45D-01 5.82D-02.
 AX will form    21 AO Fock derivatives at one time.
     21 vectors produced by pass  1 Test12= 3.94D-14 3.70D-09 XBig12= 2.12D-02 1.54D-02.
     21 vectors produced by pass  2 Test12= 3.94D-14 3.70D-09 XBig12= 1.69D-03 5.08D-03.
     21 vectors produced by pass  3 Test12= 3.94D-14 3.70D-09 XBig12= 3.70D-05 6.03D-04.
     21 vectors produced by pass  4 Test12= 3.94D-14 3.70D-09 XBig12= 6.58D-07 7.14D-05.
     21 vectors produced by pass  5 Test12= 3.94D-14 3.70D-09 XBig12= 7.06D-09 6.94D-06.
     21 vectors produced by pass  6 Test12= 3.94D-14 3.70D-09 XBig12= 5.90D-11 5.81D-07.
     18 vectors produced by pass  7 Test12= 3.94D-14 3.70D-09 XBig12= 4.57D-13 6.25D-08.
      1 vectors produced by pass  8 Test12= 3.94D-14 3.70D-09 XBig12= 3.24D-15 4.47D-09.
 InvSVY:  IOpt=1 It=  1 EMax= 2.89D-15
 Solved reduced A of dimension   166 with    21 vectors.
 End of Minotr F.D. properties file   721 does not exist.
 End of Minotr F.D. properties file   722 does not exist.
 End of Minotr F.D. properties file   788 does not exist.
 Calling FoFJK, ICntrl=    100127 FMM=F ISym2X=0 I1Cent= 0 IOpClX= 1 NMat=1 NMatS=1 NMatT=0.
 -------------------------------------------------------------------
 Center     Atomic                   Forces (Hartrees/Bohr)
 Number     Number              X              Y              Z
 -------------------------------------------------------------------
      1        6           0.042268512   -0.005005453   -0.005679564
      2        1           0.002773256   -0.000060337   -0.000667501
      3        1          -0.000771734   -0.001527224   -0.000491479
      4        8          -0.000643443    0.001974234    0.003141518
      5        8           0.050357953   -0.010578582   -0.008497281
      6        7          -0.044439698    0.001994908    0.007561275
      7        1          -0.000501974   -0.001972741    0.000136680
      8        6          -0.049042872    0.015175195    0.004496351
 -------------------------------------------------------------------
 Cartesian Forces:  Max     0.050357953 RMS     0.019669532
 IRC-IRC-IRC-IRC-IRC-IRC-IRC-IRC-IRC-IRC-IRC-IRC-IRC-IRC-IRC-IRC-IRC-IRC
 Pt 20 Step number   1 out of a maximum of  20
 Modified Bulirsch-Stoer Extrapolation Cycles:
    EPS =    0.000010000000000
      PEZero:  N= 2 I= 1 D=  8.24D-04 Err=  7.10D-06
 Maximum DWI energy   std dev =  0.000000800 at pt    19
 Maximum DWI gradient std dev =  0.000714845 at pt    47
 CORRECTOR INTEGRATION CONVERGENCE:
   Recorrection delta-x convergence threshold:    0.010000
   Delta-x Convergence Met
 Point Number:  20          Path Number:   1
   CHANGE IN THE REACTION COORDINATE =    0.15820
   NET REACTION COORDINATE UP TO THIS POINT =    3.16386
  # OF POINTS ALONG THE PATH =  20
  # OF STEPS =   1

 Calculating another point on the path.
 IRC-IRC-IRC-IRC-IRC-IRC-IRC-IRC-IRC-IRC-IRC-IRC-IRC-IRC-IRC-IRC-IRC-IRC
                          Input orientation:                          
 ---------------------------------------------------------------------
 Center     Atomic      Atomic             Coordinates (Angstroms)
 Number     Number       Type             X           Y           Z
 ---------------------------------------------------------------------
      1          6           0       -0.551743   -1.009736    0.203502
      2          1           0       -0.896328   -1.911077   -0.291910
      3          1           0       -0.612289   -1.028393    1.292237
      4          8           0       -1.106252    0.079746   -0.364668
      5          8           0       -0.349482    1.125573    0.179528
      6          7           0        1.126030   -0.775729   -0.045033
      7          1           0        1.893054    1.231499   -0.011630
      8          6           0        1.145829    0.451814    0.012786
 ---------------------------------------------------------------------
                    Distance matrix (angstroms):
                    1          2          3          4          5
     1  C    0.000000
     2  H    1.084707   0.000000
     3  H    1.090576   1.835574   0.000000
     4  O    1.348061   2.003182   2.053607   0.000000
     5  O    2.145001   3.121304   2.438598   1.400929   0.000000
     6  N    1.712148   2.332359   2.207687   2.411863   2.417129
     7  H    3.323620   4.211295   3.617171   3.232183   2.253161
     8  C    2.248167   3.137914   2.630396   2.313606   1.648548
                    6          7          8
     6  N    0.000000
     7  H    2.149048   0.000000
     8  C    1.229063   1.080209   0.000000
 Symmetry turned off by external request.
 Stoichiometry    C2H3NO2
 Framework group  C1[X(C2H3NO2)]
 Deg. of freedom    18
 Full point group                 C1      NOp   1
 Rotational constants (GHZ):           9.3313691           7.3450219           4.4566973
 Standard basis: Aug-CC-pVTZ (5D, 7F)
   299 basis functions,   441 primitive gaussians,   350 cartesian basis functions
    19 alpha electrons       19 beta electrons
       nuclear repulsion energy       173.2878917465 Hartrees.
 NAtoms=    8 NActive=    8 NUniq=    8 SFac= 1.00D+00 NAtFMM=   60 NAOKFM=F Big=F
 Integral buffers will be    131072 words long.
 Raffenetti 2 integral format.
 Two-electron integral symmetry is turned off.
 Nuclear repulsion after empirical dispersion term =      173.2863269832 Hartrees.
 One-electron integrals computed using PRISM.
 NBasis=   299 RedAO= T EigKep=  3.51D-05  NBF=   299
 NBsUse=   299 1.00D-06 EigRej= -1.00D+00 NBFU=   299
 Initial guess from the checkpoint file:  "TS1-M0001-copt-TS-opt-TS-wb97-opt-TS-Final-IRC-Forward.chk"
 B after Tr=     0.000116   -0.000269   -0.000073
         Rot=    1.000000   -0.000097    0.000059   -0.000035 Ang=  -0.01 deg.
 Initial guess <Sx>= 0.0000 <Sy>= 0.0000 <Sz>= 0.0000 <S**2>= 0.0000 S= 0.0000
 ExpMin= 2.53D-02 ExpMax= 1.53D+04 ExpMxC= 5.22D+02 IAcc=3 IRadAn=         7 AccDes= 0.00D+00
 Harris functional with IExCor= 4639 and IRadAn=       7 diagonalized for initial guess.
 HarFok:  IExCor= 4639 AccDes= 0.00D+00 IRadAn=         7 IDoV= 1 UseB2=F ITyADJ=14
 ICtDFT=  3500011 ScaDFX=  1.000000  1.000000  1.000000  1.000000
 FoFCou: FMM=F IPFlag=           0 FMFlag=      100000 FMFlg1=           0
         NFxFlg=           0 DoJE=T BraDBF=F KetDBF=T FulRan=T
         wScrn=  0.000000 ICntrl=       500 IOpCl=  0 I1Cent=   200000004 NGrid=           0
         NMat0=    1 NMatS0=      1 NMatT0=    0 NMatD0=    1 NMtDS0=    0 NMtDT0=    0
 Symmetry not used in FoFCou.
 Gradient too large for Newton-Raphson -- use scaled steepest descent instead.
     Accept linear search using points  3 and  4.
 Gradient too large for Newton-Raphson -- use scaled steepest descent instead.
     Accept linear search using points  1 and  2.
 Gradient too large for Newton-Raphson -- use scaled steepest descent instead.
 Gradient too large for Newton-Raphson -- use scaled steepest descent instead.
 LinEq1:  Iter=  0 NonCon=     1 RMS=9.00D-05 Max=2.20D-03 NDo=     1
 AX will form     1 AO Fock derivatives at one time.
 LinEq1:  Iter=  1 NonCon=     1 RMS=1.23D-05 Max=1.96D-04 NDo=     1
 LinEq1:  Iter=  2 NonCon=     1 RMS=1.00D-05 Max=1.82D-04 NDo=     1
 LinEq1:  Iter=  3 NonCon=     1 RMS=5.25D-06 Max=1.02D-04 NDo=     1
 LinEq1:  Iter=  4 NonCon=     1 RMS=2.18D-06 Max=3.06D-05 NDo=     1
 LinEq1:  Iter=  5 NonCon=     1 RMS=8.46D-07 Max=1.17D-05 NDo=     1
 LinEq1:  Iter=  6 NonCon=     1 RMS=3.84D-07 Max=6.20D-06 NDo=     1
 LinEq1:  Iter=  7 NonCon=     1 RMS=2.11D-07 Max=3.76D-06 NDo=     1
 LinEq1:  Iter=  8 NonCon=     1 RMS=8.98D-08 Max=1.03D-06 NDo=     1
 LinEq1:  Iter=  9 NonCon=     1 RMS=2.78D-08 Max=3.15D-07 NDo=     1
 LinEq1:  Iter= 10 NonCon=     1 RMS=2.12D-08 Max=3.00D-07 NDo=     1
 LinEq1:  Iter= 11 NonCon=     0 RMS=6.44D-09 Max=1.01D-07 NDo=     1
 Linear equations converged to 1.032D-08 1.032D-07 after    11 iterations.
     Accept linear search using points  1 and  2.
     Minimum is close to point  2 DX= -4.73D-04 DF= -2.01D-11 DXR=  4.73D-04 DFR=  2.24D-07 which will be used.
 LinEq1:  Iter=  0 NonCon=     1 RMS=4.47D-07 Max=5.32D-06 NDo=     1
 LinEq1:  Iter=  1 NonCon=     1 RMS=1.69D-07 Max=3.16D-06 NDo=     1
 LinEq1:  Iter=  2 NonCon=     1 RMS=1.26D-07 Max=2.17D-06 NDo=     1
 LinEq1:  Iter=  3 NonCon=     1 RMS=6.72D-08 Max=1.10D-06 NDo=     1
 LinEq1:  Iter=  4 NonCon=     1 RMS=2.74D-08 Max=3.61D-07 NDo=     1
 LinEq1:  Iter=  5 NonCon=     1 RMS=1.12D-08 Max=1.22D-07 NDo=     1
 LinEq1:  Iter=  6 NonCon=     1 RMS=7.16D-09 Max=1.05D-07 NDo=     1
 LinEq1:  Iter=  7 NonCon=     1 RMS=2.94D-09 Max=3.61D-08 NDo=     1
 LinEq1:  Iter=  8 NonCon=     1 RMS=1.44D-09 Max=2.62D-08 NDo=     1
 LinEq1:  Iter=  9 NonCon=     1 RMS=5.05D-10 Max=6.88D-09 NDo=     1
 LinEq1:  Iter= 10 NonCon=     0 RMS=1.27D-10 Max=2.00D-09 NDo=     1
 Linear equations converged to 4.717D-10 4.717D-09 after    10 iterations.
 SCF Done:  E(UwB97XD) =  -283.064399860     a.u. after    7 cycles
            Convg  =    0.1528D-08                    36 Fock formations.
              S**2 =  0.0000                  -V/T =  2.0066
 <Sx>= 0.0000 <Sy>= 0.0000 <Sz>= 0.0000 <S**2>= 0.0000 S= 0.0000
 <L.S>=  0.00000000000    
 Annihilation of the first spin contaminant:
 S**2 before annihilation     0.0000,   after     0.0000
 DoSCS=F DFT=T ScalE2(SS,OS)=  1.000000  1.000000
 Range of M.O.s used for correlation:     1   299
 NBasis=   299 NAE=    19 NBE=    19 NFC=     0 NFV=     0
 NROrb=    299 NOA=    19 NOB=    19 NVA=   280 NVB=   280

 **** Warning!!: The largest alpha MO coefficient is  0.30338256D+02


 **** Warning!!: The largest beta MO coefficient is  0.30338256D+02

 Symmetrizing basis deriv contribution to polar:
 IMax=3 JMax=2 DiffMx= 0.00D+00
 G2DrvN: will do     9 centers at a time, making    1 passes.
 Calling FoFCou, ICntrl=  3107 FMM=F I1Cent=   0 AccDes= 0.00D+00.
 End of G2Drv F.D. properties file   721 does not exist.
 End of G2Drv F.D. properties file   722 does not exist.
 End of G2Drv F.D. properties file   788 does not exist.
          IDoAtm=11111111
          Differentiating once with respect to nuclear coordinates.
 CalDSu exits because no D1Ps are significant.
          There are    27 degrees of freedom in the 1st order CPHF.  IDoFFX=6 NUNeed=     0.
     21 vectors produced by pass  0 Test12= 3.94D-14 3.70D-09 XBig12= 1.45D-01 5.90D-02.
 AX will form    21 AO Fock derivatives at one time.
     21 vectors produced by pass  1 Test12= 3.94D-14 3.70D-09 XBig12= 1.98D-02 1.50D-02.
     21 vectors produced by pass  2 Test12= 3.94D-14 3.70D-09 XBig12= 1.59D-03 4.89D-03.
     21 vectors produced by pass  3 Test12= 3.94D-14 3.70D-09 XBig12= 3.60D-05 6.23D-04.
     21 vectors produced by pass  4 Test12= 3.94D-14 3.70D-09 XBig12= 6.60D-07 6.88D-05.
     21 vectors produced by pass  5 Test12= 3.94D-14 3.70D-09 XBig12= 7.14D-09 8.26D-06.
     21 vectors produced by pass  6 Test12= 3.94D-14 3.70D-09 XBig12= 6.06D-11 5.70D-07.
     18 vectors produced by pass  7 Test12= 3.94D-14 3.70D-09 XBig12= 4.64D-13 6.37D-08.
      1 vectors produced by pass  8 Test12= 3.94D-14 3.70D-09 XBig12= 3.23D-15 4.26D-09.
 InvSVY:  IOpt=1 It=  1 EMax= 2.22D-15
 Solved reduced A of dimension   166 with    21 vectors.
 End of Minotr F.D. properties file   721 does not exist.
 End of Minotr F.D. properties file   722 does not exist.
 End of Minotr F.D. properties file   788 does not exist.
 Calling FoFJK, ICntrl=    100127 FMM=F ISym2X=0 I1Cent= 0 IOpClX= 1 NMat=1 NMatS=1 NMatT=0.
 -------------------------------------------------------------------
 Center     Atomic                   Forces (Hartrees/Bohr)
 Number     Number              X              Y              Z
 -------------------------------------------------------------------
      1        6           0.042425507   -0.005457644   -0.005899879
      2        1           0.002819366   -0.000067828   -0.000752747
      3        1          -0.000696674   -0.001626634   -0.000561585
      4        8          -0.000381970    0.001881799    0.003697717
      5        8           0.051765064   -0.010652731   -0.009063467
      6        7          -0.045287602    0.002403896    0.007796561
      7        1          -0.000695207   -0.001940298    0.000184475
      8        6          -0.049948483    0.015459440    0.004598925
 -------------------------------------------------------------------
 Cartesian Forces:  Max     0.051765064 RMS     0.020047759
 IRC-IRC-IRC-IRC-IRC-IRC-IRC-IRC-IRC-IRC-IRC-IRC-IRC-IRC-IRC-IRC-IRC-IRC
 Pt 21 Step number   1 out of a maximum of  20
 Modified Bulirsch-Stoer Extrapolation Cycles:
    EPS =    0.000010000000000
      PEZero:  N= 2 I= 1 D=  8.24D-04 Err=  7.82D-06
 Maximum DWI energy   std dev =  0.000000904 at pt    19
 Maximum DWI gradient std dev =  0.000667233 at pt    47
 CORRECTOR INTEGRATION CONVERGENCE:
   Recorrection delta-x convergence threshold:    0.010000
   Delta-x Convergence Met
 Point Number:  21          Path Number:   1
   CHANGE IN THE REACTION COORDINATE =    0.15820
   NET REACTION COORDINATE UP TO THIS POINT =    3.32205
  # OF POINTS ALONG THE PATH =  21
  # OF STEPS =   1

 Calculating another point on the path.
 IRC-IRC-IRC-IRC-IRC-IRC-IRC-IRC-IRC-IRC-IRC-IRC-IRC-IRC-IRC-IRC-IRC-IRC
                          Input orientation:                          
 ---------------------------------------------------------------------
 Center     Atomic      Atomic             Coordinates (Angstroms)
 Number     Number       Type             X           Y           Z
 ---------------------------------------------------------------------
      1          6           0       -0.540896   -1.011189    0.201961
      2          1           0       -0.887692   -1.911301   -0.294340
      3          1           0       -0.614303   -1.033503    1.290500
      4          8           0       -1.106298    0.080098   -0.363902
      5          8           0       -0.339432    1.123526    0.177734
      6          7           0        1.116031   -0.775157   -0.043302
      7          1           0        1.890733    1.225734   -0.010995
      8          6           0        1.132953    0.455793    0.013975
 ---------------------------------------------------------------------
                    Distance matrix (angstroms):
                    1          2          3          4          5
     1  C    0.000000
     2  H    1.084796   0.000000
     3  H    1.091239   1.832208   0.000000
     4  O    1.353066   2.004569   2.054072   0.000000
     5  O    2.144338   3.119874   2.442657   1.403637   0.000000
     6  N    1.691530   2.317057   2.199960   2.402706   2.402546
     7  H    3.310891   4.200109   3.615694   3.227882   2.240469
     8  C    2.233640   3.127491   2.626865   2.301779   1.624992
                    6          7          8
     6  N    0.000000
     7  H    2.145873   0.000000
     8  C    1.232398   1.080585   0.000000
 Symmetry turned off by external request.
 Stoichiometry    C2H3NO2
 Framework group  C1[X(C2H3NO2)]
 Deg. of freedom    18
 Full point group                 C1      NOp   1
 Rotational constants (GHZ):           9.3372998           7.4523452           4.4937476
 Standard basis: Aug-CC-pVTZ (5D, 7F)
   299 basis functions,   441 primitive gaussians,   350 cartesian basis functions
    19 alpha electrons       19 beta electrons
       nuclear repulsion energy       173.7743093552 Hartrees.
 NAtoms=    8 NActive=    8 NUniq=    8 SFac= 1.00D+00 NAtFMM=   60 NAOKFM=F Big=F
 Integral buffers will be    131072 words long.
 Raffenetti 2 integral format.
 Two-electron integral symmetry is turned off.
 Nuclear repulsion after empirical dispersion term =      173.7727553462 Hartrees.
 One-electron integrals computed using PRISM.
 NBasis=   299 RedAO= T EigKep=  3.44D-05  NBF=   299
 NBsUse=   299 1.00D-06 EigRej= -1.00D+00 NBFU=   299
 Initial guess from the checkpoint file:  "TS1-M0001-copt-TS-opt-TS-wb97-opt-TS-Final-IRC-Forward.chk"
 B after Tr=     0.000108   -0.000270   -0.000080
         Rot=    1.000000   -0.000106    0.000061   -0.000042 Ang=  -0.01 deg.
 Initial guess <Sx>= 0.0000 <Sy>= 0.0000 <Sz>= 0.0000 <S**2>= 0.0000 S= 0.0000
 ExpMin= 2.53D-02 ExpMax= 1.53D+04 ExpMxC= 5.22D+02 IAcc=3 IRadAn=         7 AccDes= 0.00D+00
 Harris functional with IExCor= 4639 and IRadAn=       7 diagonalized for initial guess.
 HarFok:  IExCor= 4639 AccDes= 0.00D+00 IRadAn=         7 IDoV= 1 UseB2=F ITyADJ=14
 ICtDFT=  3500011 ScaDFX=  1.000000  1.000000  1.000000  1.000000
 FoFCou: FMM=F IPFlag=           0 FMFlag=      100000 FMFlg1=           0
         NFxFlg=           0 DoJE=T BraDBF=F KetDBF=T FulRan=T
         wScrn=  0.000000 ICntrl=       500 IOpCl=  0 I1Cent=   200000004 NGrid=           0
         NMat0=    1 NMatS0=      1 NMatT0=    0 NMatD0=    1 NMtDS0=    0 NMtDT0=    0
 Symmetry not used in FoFCou.
 Gradient too large for Newton-Raphson -- use scaled steepest descent instead.
     Accept linear search using points  3 and  4.
 Gradient too large for Newton-Raphson -- use scaled steepest descent instead.
     Accept linear search using points  1 and  2.
 Gradient too large for Newton-Raphson -- use scaled steepest descent instead.
 Gradient too large for Newton-Raphson -- use scaled steepest descent instead.
 LinEq1:  Iter=  0 NonCon=     1 RMS=8.79D-05 Max=2.22D-03 NDo=     1
 AX will form     1 AO Fock derivatives at one time.
 LinEq1:  Iter=  1 NonCon=     1 RMS=1.20D-05 Max=2.07D-04 NDo=     1
 LinEq1:  Iter=  2 NonCon=     1 RMS=1.00D-05 Max=1.74D-04 NDo=     1
 LinEq1:  Iter=  3 NonCon=     1 RMS=4.95D-06 Max=9.56D-05 NDo=     1
 LinEq1:  Iter=  4 NonCon=     1 RMS=2.07D-06 Max=2.98D-05 NDo=     1
 LinEq1:  Iter=  5 NonCon=     1 RMS=8.38D-07 Max=1.30D-05 NDo=     1
 LinEq1:  Iter=  6 NonCon=     1 RMS=4.69D-07 Max=5.83D-06 NDo=     1
 LinEq1:  Iter=  7 NonCon=     1 RMS=2.51D-07 Max=3.79D-06 NDo=     1
 LinEq1:  Iter=  8 NonCon=     1 RMS=1.13D-07 Max=1.73D-06 NDo=     1
 LinEq1:  Iter=  9 NonCon=     1 RMS=5.50D-08 Max=8.54D-07 NDo=     1
 LinEq1:  Iter= 10 NonCon=     1 RMS=2.65D-08 Max=4.15D-07 NDo=     1
 LinEq1:  Iter= 11 NonCon=     1 RMS=5.92D-09 Max=1.20D-07 NDo=     1
 LinEq1:  Iter= 12 NonCon=     0 RMS=1.68D-09 Max=3.36D-08 NDo=     1
 Linear equations converged to 1.032D-08 1.032D-07 after    12 iterations.
     Accept linear search using points  1 and  2.
     Minimum is close to point  2 DX= -4.85D-04 DF= -2.03D-11 DXR=  4.85D-04 DFR=  2.35D-07 which will be used.
 LinEq1:  Iter=  0 NonCon=     1 RMS=4.18D-07 Max=4.79D-06 NDo=     1
 LinEq1:  Iter=  1 NonCon=     1 RMS=1.59D-07 Max=2.93D-06 NDo=     1
 LinEq1:  Iter=  2 NonCon=     1 RMS=1.17D-07 Max=2.08D-06 NDo=     1
 LinEq1:  Iter=  3 NonCon=     1 RMS=6.17D-08 Max=1.02D-06 NDo=     1
 LinEq1:  Iter=  4 NonCon=     1 RMS=2.51D-08 Max=2.88D-07 NDo=     1
 LinEq1:  Iter=  5 NonCon=     1 RMS=1.03D-08 Max=1.26D-07 NDo=     1
 LinEq1:  Iter=  6 NonCon=     1 RMS=6.80D-09 Max=1.04D-07 NDo=     1
 LinEq1:  Iter=  7 NonCon=     1 RMS=2.47D-09 Max=3.10D-08 NDo=     1
 LinEq1:  Iter=  8 NonCon=     1 RMS=1.09D-09 Max=2.05D-08 NDo=     1
 LinEq1:  Iter=  9 NonCon=     1 RMS=4.34D-10 Max=5.38D-09 NDo=     1
 LinEq1:  Iter= 10 NonCon=     0 RMS=1.09D-10 Max=1.64D-09 NDo=     1
 Linear equations converged to 4.417D-10 4.417D-09 after    10 iterations.
 SCF Done:  E(UwB97XD) =  -283.068706331     a.u. after    7 cycles
            Convg  =    0.1331D-08                    37 Fock formations.
              S**2 =  0.0000                  -V/T =  2.0066
 <Sx>= 0.0000 <Sy>= 0.0000 <Sz>= 0.0000 <S**2>= 0.0000 S= 0.0000
 <L.S>=  0.00000000000    
 Annihilation of the first spin contaminant:
 S**2 before annihilation     0.0000,   after     0.0000
 DoSCS=F DFT=T ScalE2(SS,OS)=  1.000000  1.000000
 Range of M.O.s used for correlation:     1   299
 NBasis=   299 NAE=    19 NBE=    19 NFC=     0 NFV=     0
 NROrb=    299 NOA=    19 NOB=    19 NVA=   280 NVB=   280

 **** Warning!!: The largest alpha MO coefficient is  0.28773857D+02


 **** Warning!!: The largest beta MO coefficient is  0.28773857D+02

 Symmetrizing basis deriv contribution to polar:
 IMax=3 JMax=2 DiffMx= 0.00D+00
 G2DrvN: will do     9 centers at a time, making    1 passes.
 Calling FoFCou, ICntrl=  3107 FMM=F I1Cent=   0 AccDes= 0.00D+00.
 End of G2Drv F.D. properties file   721 does not exist.
 End of G2Drv F.D. properties file   722 does not exist.
 End of G2Drv F.D. properties file   788 does not exist.
          IDoAtm=11111111
          Differentiating once with respect to nuclear coordinates.
 CalDSu exits because no D1Ps are significant.
          There are    27 degrees of freedom in the 1st order CPHF.  IDoFFX=6 NUNeed=     0.
     21 vectors produced by pass  0 Test12= 3.94D-14 3.70D-09 XBig12= 1.44D-01 6.32D-02.
 AX will form    21 AO Fock derivatives at one time.
     21 vectors produced by pass  1 Test12= 3.94D-14 3.70D-09 XBig12= 1.86D-02 1.47D-02.
     21 vectors produced by pass  2 Test12= 3.94D-14 3.70D-09 XBig12= 1.50D-03 4.75D-03.
     21 vectors produced by pass  3 Test12= 3.94D-14 3.70D-09 XBig12= 3.51D-05 6.37D-04.
     21 vectors produced by pass  4 Test12= 3.94D-14 3.70D-09 XBig12= 6.64D-07 6.62D-05.
     21 vectors produced by pass  5 Test12= 3.94D-14 3.70D-09 XBig12= 7.21D-09 8.99D-06.
     21 vectors produced by pass  6 Test12= 3.94D-14 3.70D-09 XBig12= 6.20D-11 6.41D-07.
     17 vectors produced by pass  7 Test12= 3.94D-14 3.70D-09 XBig12= 4.64D-13 6.17D-08.
      1 vectors produced by pass  8 Test12= 3.94D-14 3.70D-09 XBig12= 3.17D-15 3.92D-09.
 InvSVY:  IOpt=1 It=  1 EMax= 2.55D-15
 Solved reduced A of dimension   165 with    21 vectors.
 End of Minotr F.D. properties file   721 does not exist.
 End of Minotr F.D. properties file   722 does not exist.
 End of Minotr F.D. properties file   788 does not exist.
 Calling FoFJK, ICntrl=    100127 FMM=F ISym2X=0 I1Cent= 0 IOpClX= 1 NMat=1 NMatS=1 NMatT=0.
 -------------------------------------------------------------------
 Center     Atomic                   Forces (Hartrees/Bohr)
 Number     Number              X              Y              Z
 -------------------------------------------------------------------
      1        6           0.042120989   -0.005907363   -0.006079461
      2        1           0.002841814   -0.000075834   -0.000841867
      3        1          -0.000612469   -0.001721428   -0.000625427
      4        8          -0.000078217    0.001774000    0.004291060
      5        8           0.052719509   -0.010611372   -0.009611893
      6        7          -0.045708471    0.002838438    0.007962247
      7        1          -0.000883512   -0.001885203    0.000236473
      8        6          -0.050399643    0.015588761    0.004668869
 -------------------------------------------------------------------
 Cartesian Forces:  Max     0.052719509 RMS     0.020242795
 IRC-IRC-IRC-IRC-IRC-IRC-IRC-IRC-IRC-IRC-IRC-IRC-IRC-IRC-IRC-IRC-IRC-IRC
 Pt 22 Step number   1 out of a maximum of  20
 Modified Bulirsch-Stoer Extrapolation Cycles:
    EPS =    0.000010000000000
      PEZero:  N= 2 I= 1 D=  8.24D-04 Err=  8.51D-06
 Maximum DWI energy   std dev =  0.000001016 at pt    19
 Maximum DWI gradient std dev =  0.000630677 at pt    36
 CORRECTOR INTEGRATION CONVERGENCE:
   Recorrection delta-x convergence threshold:    0.010000
   Delta-x Convergence Met
 Point Number:  22          Path Number:   1
   CHANGE IN THE REACTION COORDINATE =    0.15820
   NET REACTION COORDINATE UP TO THIS POINT =    3.48025
  # OF POINTS ALONG THE PATH =  22
  # OF STEPS =   1

 Calculating another point on the path.
 IRC-IRC-IRC-IRC-IRC-IRC-IRC-IRC-IRC-IRC-IRC-IRC-IRC-IRC-IRC-IRC-IRC-IRC
                          Input orientation:                          
 ---------------------------------------------------------------------
 Center     Atomic      Atomic             Coordinates (Angstroms)
 Number     Number       Type             X           Y           Z
 ---------------------------------------------------------------------
      1          6           0       -0.530233   -1.012751    0.200386
      2          1           0       -0.879063   -1.911549   -0.297035
      3          1           0       -0.616043   -1.038872    1.288583
      4          8           0       -1.106284    0.080426   -0.363023
      5          8           0       -0.329289    1.121508    0.175844
      6          7           0        1.106032   -0.774491   -0.041550
      7          1           0        1.887861    1.220187   -0.010198
      8          6           0        1.120081    0.459768    0.015172
 ---------------------------------------------------------------------
                    Distance matrix (angstroms):
                    1          2          3          4          5
     1  C    0.000000
     2  H    1.084872   0.000000
     3  H    1.091887   1.828915   0.000000
     4  O    1.358051   2.005978   2.054499   0.000000
     5  O    2.143838   3.118541   2.446969   1.406396   0.000000
     6  N    1.671127   2.301907   2.191962   2.393443   2.387932
     7  H    3.298111   4.188784   3.613823   3.223111   2.227129
     8  C    2.219493   3.117241   2.623285   2.289897   1.601370
                    6          7          8
     6  N    0.000000
     7  H    2.142657   0.000000
     8  C    1.235641   1.080911   0.000000
 Symmetry turned off by external request.
 Stoichiometry    C2H3NO2
 Framework group  C1[X(C2H3NO2)]
 Deg. of freedom    18
 Full point group                 C1      NOp   1
 Rotational constants (GHZ):           9.3428848           7.5621135           4.5308565
 Standard basis: Aug-CC-pVTZ (5D, 7F)
   299 basis functions,   441 primitive gaussians,   350 cartesian basis functions
    19 alpha electrons       19 beta electrons
       nuclear repulsion energy       174.2742757778 Hartrees.
 NAtoms=    8 NActive=    8 NUniq=    8 SFac= 1.00D+00 NAtFMM=   60 NAOKFM=F Big=F
 Integral buffers will be    131072 words long.
 Raffenetti 2 integral format.
 Two-electron integral symmetry is turned off.
 Nuclear repulsion after empirical dispersion term =      174.2727322811 Hartrees.
 One-electron integrals computed using PRISM.
 NBasis=   299 RedAO= T EigKep=  3.36D-05  NBF=   299
 NBsUse=   299 1.00D-06 EigRej= -1.00D+00 NBFU=   299
 Initial guess from the checkpoint file:  "TS1-M0001-copt-TS-opt-TS-wb97-opt-TS-Final-IRC-Forward.chk"
 B after Tr=     0.000100   -0.000271   -0.000086
         Rot=    1.000000   -0.000116    0.000063   -0.000048 Ang=  -0.02 deg.
 Initial guess <Sx>= 0.0000 <Sy>= 0.0000 <Sz>= 0.0000 <S**2>= 0.0000 S= 0.0000
 ExpMin= 2.53D-02 ExpMax= 1.53D+04 ExpMxC= 5.22D+02 IAcc=3 IRadAn=         7 AccDes= 0.00D+00
 Harris functional with IExCor= 4639 and IRadAn=       7 diagonalized for initial guess.
 HarFok:  IExCor= 4639 AccDes= 0.00D+00 IRadAn=         7 IDoV= 1 UseB2=F ITyADJ=14
 ICtDFT=  3500011 ScaDFX=  1.000000  1.000000  1.000000  1.000000
 FoFCou: FMM=F IPFlag=           0 FMFlag=      100000 FMFlg1=           0
         NFxFlg=           0 DoJE=T BraDBF=F KetDBF=T FulRan=T
         wScrn=  0.000000 ICntrl=       500 IOpCl=  0 I1Cent=   200000004 NGrid=           0
         NMat0=    1 NMatS0=      1 NMatT0=    0 NMatD0=    1 NMtDS0=    0 NMtDT0=    0
 Symmetry not used in FoFCou.
 Gradient too large for Newton-Raphson -- use scaled steepest descent instead.
     Accept linear search using points  3 and  4.
 Gradient too large for Newton-Raphson -- use scaled steepest descent instead.
     Accept linear search using points  1 and  2.
 Gradient too large for Newton-Raphson -- use scaled steepest descent instead.
 Gradient too large for Newton-Raphson -- use scaled steepest descent instead.
 LinEq1:  Iter=  0 NonCon=     1 RMS=8.60D-05 Max=2.05D-03 NDo=     1
 AX will form     1 AO Fock derivatives at one time.
 LinEq1:  Iter=  1 NonCon=     1 RMS=1.18D-05 Max=2.14D-04 NDo=     1
 LinEq1:  Iter=  2 NonCon=     1 RMS=1.02D-05 Max=1.41D-04 NDo=     1
 LinEq1:  Iter=  3 NonCon=     1 RMS=4.58D-06 Max=7.70D-05 NDo=     1
 LinEq1:  Iter=  4 NonCon=     1 RMS=2.01D-06 Max=3.15D-05 NDo=     1
 LinEq1:  Iter=  5 NonCon=     1 RMS=9.70D-07 Max=2.06D-05 NDo=     1
 LinEq1:  Iter=  6 NonCon=     1 RMS=5.48D-07 Max=6.41D-06 NDo=     1
 LinEq1:  Iter=  7 NonCon=     1 RMS=2.32D-07 Max=4.33D-06 NDo=     1
 LinEq1:  Iter=  8 NonCon=     1 RMS=1.01D-07 Max=1.36D-06 NDo=     1
 LinEq1:  Iter=  9 NonCon=     1 RMS=4.46D-08 Max=5.25D-07 NDo=     1
 LinEq1:  Iter= 10 NonCon=     1 RMS=2.34D-08 Max=3.82D-07 NDo=     1
 LinEq1:  Iter= 11 NonCon=     1 RMS=5.50D-09 Max=1.20D-07 NDo=     1
 LinEq1:  Iter= 12 NonCon=     0 RMS=1.54D-09 Max=3.09D-08 NDo=     1
 Linear equations converged to 1.032D-08 1.032D-07 after    12 iterations.
     Accept linear search using points  1 and  2.
     Minimum is close to point  2 DX= -4.87D-04 DF= -1.97D-11 DXR=  4.87D-04 DFR=  2.37D-07 which will be used.
 LinEq1:  Iter=  0 NonCon=     1 RMS=3.88D-07 Max=4.44D-06 NDo=     1
 LinEq1:  Iter=  1 NonCon=     1 RMS=1.49D-07 Max=2.50D-06 NDo=     1
 LinEq1:  Iter=  2 NonCon=     1 RMS=1.06D-07 Max=1.67D-06 NDo=     1
 LinEq1:  Iter=  3 NonCon=     1 RMS=5.60D-08 Max=7.89D-07 NDo=     1
 LinEq1:  Iter=  4 NonCon=     1 RMS=2.31D-08 Max=2.56D-07 NDo=     1
 LinEq1:  Iter=  5 NonCon=     1 RMS=9.56D-09 Max=1.16D-07 NDo=     1
 LinEq1:  Iter=  6 NonCon=     1 RMS=6.39D-09 Max=9.71D-08 NDo=     1
 LinEq1:  Iter=  7 NonCon=     1 RMS=2.10D-09 Max=3.27D-08 NDo=     1
 LinEq1:  Iter=  8 NonCon=     1 RMS=7.54D-10 Max=1.08D-08 NDo=     1
 LinEq1:  Iter=  9 NonCon=     0 RMS=3.53D-10 Max=4.02D-09 NDo=     1
 Linear equations converged to 4.106D-10 4.106D-09 after     9 iterations.
 SCF Done:  E(UwB97XD) =  -283.073030462     a.u. after    7 cycles
            Convg  =    0.4228D-08                    36 Fock formations.
              S**2 =  0.0000                  -V/T =  2.0066
 <Sx>= 0.0000 <Sy>= 0.0000 <Sz>= 0.0000 <S**2>= 0.0000 S= 0.0000
 <L.S>=  0.00000000000    
 Annihilation of the first spin contaminant:
 S**2 before annihilation     0.0000,   after     0.0000
 DoSCS=F DFT=T ScalE2(SS,OS)=  1.000000  1.000000
 Range of M.O.s used for correlation:     1   299
 NBasis=   299 NAE=    19 NBE=    19 NFC=     0 NFV=     0
 NROrb=    299 NOA=    19 NOB=    19 NVA=   280 NVB=   280

 **** Warning!!: The largest alpha MO coefficient is  0.28816097D+02


 **** Warning!!: The largest beta MO coefficient is  0.28816097D+02

 Symmetrizing basis deriv contribution to polar:
 IMax=3 JMax=2 DiffMx= 0.00D+00
 G2DrvN: will do     9 centers at a time, making    1 passes.
 Calling FoFCou, ICntrl=  3107 FMM=F I1Cent=   0 AccDes= 0.00D+00.
 End of G2Drv F.D. properties file   721 does not exist.
 End of G2Drv F.D. properties file   722 does not exist.
 End of G2Drv F.D. properties file   788 does not exist.
          IDoAtm=11111111
          Differentiating once with respect to nuclear coordinates.
 CalDSu exits because no D1Ps are significant.
          There are    27 degrees of freedom in the 1st order CPHF.  IDoFFX=6 NUNeed=     0.
     21 vectors produced by pass  0 Test12= 3.94D-14 3.70D-09 XBig12= 1.44D-01 6.63D-02.
 AX will form    21 AO Fock derivatives at one time.
     21 vectors produced by pass  1 Test12= 3.94D-14 3.70D-09 XBig12= 1.74D-02 1.42D-02.
     21 vectors produced by pass  2 Test12= 3.94D-14 3.70D-09 XBig12= 1.40D-03 4.61D-03.
     21 vectors produced by pass  3 Test12= 3.94D-14 3.70D-09 XBig12= 3.40D-05 6.46D-04.
     21 vectors produced by pass  4 Test12= 3.94D-14 3.70D-09 XBig12= 6.65D-07 6.57D-05.
     21 vectors produced by pass  5 Test12= 3.94D-14 3.70D-09 XBig12= 7.20D-09 9.37D-06.
     21 vectors produced by pass  6 Test12= 3.94D-14 3.70D-09 XBig12= 6.24D-11 6.81D-07.
     17 vectors produced by pass  7 Test12= 3.94D-14 3.70D-09 XBig12= 4.58D-13 5.86D-08.
      1 vectors produced by pass  8 Test12= 3.94D-14 3.70D-09 XBig12= 3.06D-15 4.14D-09.
 InvSVY:  IOpt=1 It=  1 EMax= 1.11D-15
 Solved reduced A of dimension   165 with    21 vectors.
 End of Minotr F.D. properties file   721 does not exist.
 End of Minotr F.D. properties file   722 does not exist.
 End of Minotr F.D. properties file   788 does not exist.
 Calling FoFJK, ICntrl=    100127 FMM=F ISym2X=0 I1Cent= 0 IOpClX= 1 NMat=1 NMatS=1 NMatT=0.
 -------------------------------------------------------------------
 Center     Atomic                   Forces (Hartrees/Bohr)
 Number     Number              X              Y              Z
 -------------------------------------------------------------------
      1        6           0.041346455   -0.006358857   -0.006212104
      2        1           0.002838527   -0.000084659   -0.000934529
      3        1          -0.000522740   -0.001811505   -0.000681088
      4        8           0.000248618    0.001657538    0.004914072
      5        8           0.053131638   -0.010423873   -0.010133500
      6        7          -0.045666954    0.003289902    0.008051602
      7        1          -0.001058777   -0.001807913    0.000292174
      8        6          -0.050316767    0.015539367    0.004703373
 -------------------------------------------------------------------
 Cartesian Forces:  Max     0.053131638 RMS     0.020231733
 IRC-IRC-IRC-IRC-IRC-IRC-IRC-IRC-IRC-IRC-IRC-IRC-IRC-IRC-IRC-IRC-IRC-IRC
 Reaction path inflection point has been passed.
   Previous lowest Hessian eigenvalue=   -0.0012098140
   Current lowest Hessian eigenvalue =    0.0004602904
 Pt 23 Step number   1 out of a maximum of  20
 Modified Bulirsch-Stoer Extrapolation Cycles:
    EPS =    0.000010000000000
      PEZero:  N= 2 I= 1 D=  8.24D-04 Err=  8.96D-06
 Maximum DWI energy   std dev =  0.000001130 at pt    19
 Maximum DWI gradient std dev =  0.000605010 at pt    36
 CORRECTOR INTEGRATION CONVERGENCE:
   Recorrection delta-x convergence threshold:    0.010000
   Delta-x Convergence Met
 Point Number:  23          Path Number:   1
   CHANGE IN THE REACTION COORDINATE =    0.15820
   NET REACTION COORDINATE UP TO THIS POINT =    3.63844
  # OF POINTS ALONG THE PATH =  23
  # OF STEPS =   1

 Calculating another point on the path.
 IRC-IRC-IRC-IRC-IRC-IRC-IRC-IRC-IRC-IRC-IRC-IRC-IRC-IRC-IRC-IRC-IRC-IRC
                          Input orientation:                          
 ---------------------------------------------------------------------
 Center     Atomic      Atomic             Coordinates (Angstroms)
 Number     Number       Type             X           Y           Z
 ---------------------------------------------------------------------
      1          6           0       -0.519759   -1.014439    0.198774
      2          1           0       -0.870429   -1.911826   -0.300037
      3          1           0       -0.617516   -1.044545    1.286494
      4          8           0       -1.106205    0.080734   -0.362016
      5          8           0       -0.319059    1.119529    0.173846
      6          7           0        1.096031   -0.773722   -0.039776
      7          1           0        1.884461    1.214866   -0.009222
      8          6           0        1.107222    0.463732    0.016381
 ---------------------------------------------------------------------
                    Distance matrix (angstroms):
                    1          2          3          4          5
     1  C    0.000000
     2  H    1.084936   0.000000
     3  H    1.092519   1.825711   0.000000
     4  O    1.363014   2.007419   2.054910   0.000000
     5  O    2.143530   3.117321   2.451588   1.409199   0.000000
     6  N    1.650947   2.286915   2.183708   2.384067   2.373291
     7  H    3.285322   4.177344   3.611608   3.217888   2.213165
     8  C    2.205747   3.107169   2.619696   2.277966   1.577701
                    6          7          8
     6  N    0.000000
     7  H    2.139402   0.000000
     8  C    1.238778   1.081185   0.000000
 Symmetry turned off by external request.
 Stoichiometry    C2H3NO2
 Framework group  C1[X(C2H3NO2)]
 Deg. of freedom    18
 Full point group                 C1      NOp   1
 Rotational constants (GHZ):           9.3480288           7.6743990           4.5679738
 Standard basis: Aug-CC-pVTZ (5D, 7F)
   299 basis functions,   441 primitive gaussians,   350 cartesian basis functions
    19 alpha electrons       19 beta electrons
       nuclear repulsion energy       174.7878966860 Hartrees.
 NAtoms=    8 NActive=    8 NUniq=    8 SFac= 1.00D+00 NAtFMM=   60 NAOKFM=F Big=F
 Integral buffers will be    131072 words long.
 Raffenetti 2 integral format.
 Two-electron integral symmetry is turned off.
 Nuclear repulsion after empirical dispersion term =      174.7863634343 Hartrees.
 One-electron integrals computed using PRISM.
 NBasis=   299 RedAO= T EigKep=  3.29D-05  NBF=   299
 NBsUse=   299 1.00D-06 EigRej= -1.00D+00 NBFU=   299
 Initial guess from the checkpoint file:  "TS1-M0001-copt-TS-opt-TS-wb97-opt-TS-Final-IRC-Forward.chk"
 B after Tr=     0.000093   -0.000273   -0.000092
         Rot=    1.000000   -0.000127    0.000066   -0.000055 Ang=  -0.02 deg.
 Initial guess <Sx>= 0.0000 <Sy>= 0.0000 <Sz>= 0.0000 <S**2>= 0.0000 S= 0.0000
 ExpMin= 2.53D-02 ExpMax= 1.53D+04 ExpMxC= 5.22D+02 IAcc=3 IRadAn=         7 AccDes= 0.00D+00
 Harris functional with IExCor= 4639 and IRadAn=       7 diagonalized for initial guess.
 HarFok:  IExCor= 4639 AccDes= 0.00D+00 IRadAn=         7 IDoV= 1 UseB2=F ITyADJ=14
 ICtDFT=  3500011 ScaDFX=  1.000000  1.000000  1.000000  1.000000
 FoFCou: FMM=F IPFlag=           0 FMFlag=      100000 FMFlg1=           0
         NFxFlg=           0 DoJE=T BraDBF=F KetDBF=T FulRan=T
         wScrn=  0.000000 ICntrl=       500 IOpCl=  0 I1Cent=   200000004 NGrid=           0
         NMat0=    1 NMatS0=      1 NMatT0=    0 NMatD0=    1 NMtDS0=    0 NMtDT0=    0
 Symmetry not used in FoFCou.
 Gradient too large for Newton-Raphson -- use scaled steepest descent instead.
     Accept linear search using points  3 and  4.
 Gradient too large for Newton-Raphson -- use scaled steepest descent instead.
     Accept linear search using points  1 and  2.
 Gradient too large for Newton-Raphson -- use scaled steepest descent instead.
 Gradient too large for Newton-Raphson -- use scaled steepest descent instead.
 LinEq1:  Iter=  0 NonCon=     1 RMS=8.43D-05 Max=1.91D-03 NDo=     1
 AX will form     1 AO Fock derivatives at one time.
 LinEq1:  Iter=  1 NonCon=     1 RMS=1.18D-05 Max=2.15D-04 NDo=     1
 LinEq1:  Iter=  2 NonCon=     1 RMS=1.03D-05 Max=1.27D-04 NDo=     1
 LinEq1:  Iter=  3 NonCon=     1 RMS=4.19D-06 Max=8.38D-05 NDo=     1
 LinEq1:  Iter=  4 NonCon=     1 RMS=2.00D-06 Max=3.17D-05 NDo=     1
 LinEq1:  Iter=  5 NonCon=     1 RMS=1.12D-06 Max=2.86D-05 NDo=     1
 LinEq1:  Iter=  6 NonCon=     1 RMS=5.63D-07 Max=7.77D-06 NDo=     1
 LinEq1:  Iter=  7 NonCon=     1 RMS=2.01D-07 Max=4.12D-06 NDo=     1
 LinEq1:  Iter=  8 NonCon=     1 RMS=8.24D-08 Max=1.02D-06 NDo=     1
 LinEq1:  Iter=  9 NonCon=     1 RMS=3.35D-08 Max=4.45D-07 NDo=     1
 LinEq1:  Iter= 10 NonCon=     1 RMS=1.93D-08 Max=2.92D-07 NDo=     1
 LinEq1:  Iter= 11 NonCon=     1 RMS=5.32D-09 Max=1.11D-07 NDo=     1
 LinEq1:  Iter= 12 NonCon=     0 RMS=1.49D-09 Max=2.54D-08 NDo=     1
 Linear equations converged to 1.032D-08 1.032D-07 after    12 iterations.
     Accept linear search using points  1 and  2.
     Minimum is close to point  2 DX= -4.76D-04 DF= -1.82D-11 DXR=  4.76D-04 DFR=  2.27D-07 which will be used.
 LinEq1:  Iter=  0 NonCon=     1 RMS=3.61D-07 Max=4.11D-06 NDo=     1
 LinEq1:  Iter=  1 NonCon=     1 RMS=1.38D-07 Max=2.49D-06 NDo=     1
 LinEq1:  Iter=  2 NonCon=     1 RMS=9.35D-08 Max=1.41D-06 NDo=     1
 LinEq1:  Iter=  3 NonCon=     1 RMS=5.02D-08 Max=6.10D-07 NDo=     1
 LinEq1:  Iter=  4 NonCon=     1 RMS=2.14D-08 Max=2.60D-07 NDo=     1
 LinEq1:  Iter=  5 NonCon=     1 RMS=8.96D-09 Max=1.19D-07 NDo=     1
 LinEq1:  Iter=  6 NonCon=     1 RMS=5.99D-09 Max=8.62D-08 NDo=     1
 LinEq1:  Iter=  7 NonCon=     1 RMS=1.86D-09 Max=3.13D-08 NDo=     1
 LinEq1:  Iter=  8 NonCon=     1 RMS=4.98D-10 Max=7.31D-09 NDo=     1
 LinEq1:  Iter=  9 NonCon=     0 RMS=2.35D-10 Max=2.96D-09 NDo=     1
 Linear equations converged to 3.815D-10 3.815D-09 after     9 iterations.
 SCF Done:  E(UwB97XD) =  -283.077326160     a.u. after    7 cycles
            Convg  =    0.2853D-08                    36 Fock formations.
              S**2 =  0.0000                  -V/T =  2.0066
 <Sx>= 0.0000 <Sy>= 0.0000 <Sz>= 0.0000 <S**2>= 0.0000 S= 0.0000
 <L.S>=  0.00000000000    
 Annihilation of the first spin contaminant:
 S**2 before annihilation     0.0000,   after     0.0000
 DoSCS=F DFT=T ScalE2(SS,OS)=  1.000000  1.000000
 Range of M.O.s used for correlation:     1   299
 NBasis=   299 NAE=    19 NBE=    19 NFC=     0 NFV=     0
 NROrb=    299 NOA=    19 NOB=    19 NVA=   280 NVB=   280

 **** Warning!!: The largest alpha MO coefficient is  0.29726073D+02


 **** Warning!!: The largest beta MO coefficient is  0.29726073D+02

 Symmetrizing basis deriv contribution to polar:
 IMax=3 JMax=2 DiffMx= 0.00D+00
 G2DrvN: will do     9 centers at a time, making    1 passes.
 Calling FoFCou, ICntrl=  3107 FMM=F I1Cent=   0 AccDes= 0.00D+00.
 End of G2Drv F.D. properties file   721 does not exist.
 End of G2Drv F.D. properties file   722 does not exist.
 End of G2Drv F.D. properties file   788 does not exist.
          IDoAtm=11111111
          Differentiating once with respect to nuclear coordinates.
 CalDSu exits because no D1Ps are significant.
          There are    27 degrees of freedom in the 1st order CPHF.  IDoFFX=6 NUNeed=     0.
     21 vectors produced by pass  0 Test12= 3.94D-14 3.70D-09 XBig12= 1.44D-01 6.59D-02.
 AX will form    21 AO Fock derivatives at one time.
     21 vectors produced by pass  1 Test12= 3.94D-14 3.70D-09 XBig12= 1.63D-02 1.31D-02.
     21 vectors produced by pass  2 Test12= 3.94D-14 3.70D-09 XBig12= 1.31D-03 4.47D-03.
     21 vectors produced by pass  3 Test12= 3.94D-14 3.70D-09 XBig12= 3.29D-05 6.52D-04.
     21 vectors produced by pass  4 Test12= 3.94D-14 3.70D-09 XBig12= 6.59D-07 6.81D-05.
     21 vectors produced by pass  5 Test12= 3.94D-14 3.70D-09 XBig12= 7.08D-09 9.38D-06.
     21 vectors produced by pass  6 Test12= 3.94D-14 3.70D-09 XBig12= 6.16D-11 6.81D-07.
     17 vectors produced by pass  7 Test12= 3.94D-14 3.70D-09 XBig12= 4.46D-13 5.60D-08.
 InvSVY:  IOpt=1 It=  1 EMax= 2.00D-15
 Solved reduced A of dimension   164 with    21 vectors.
 End of Minotr F.D. properties file   721 does not exist.
 End of Minotr F.D. properties file   722 does not exist.
 End of Minotr F.D. properties file   788 does not exist.
 Calling FoFJK, ICntrl=    100127 FMM=F ISym2X=0 I1Cent= 0 IOpClX= 1 NMat=1 NMatS=1 NMatT=0.
 -------------------------------------------------------------------
 Center     Atomic                   Forces (Hartrees/Bohr)
 Number     Number              X              Y              Z
 -------------------------------------------------------------------
      1        6           0.040093806   -0.006807991   -0.006292972
      2        1           0.002807915   -0.000094196   -0.001030082
      3        1          -0.000431143   -0.001896994   -0.000727031
      4        8           0.000582199    0.001536854    0.005561812
      5        8           0.052903597   -0.010060096   -0.010619387
      6        7          -0.045124862    0.003742010    0.008058317
      7        1          -0.001212163   -0.001709676    0.000350839
      8        6          -0.049619349    0.015290087    0.004698503
 -------------------------------------------------------------------
 Cartesian Forces:  Max     0.052903597 RMS     0.019990397
 IRC-IRC-IRC-IRC-IRC-IRC-IRC-IRC-IRC-IRC-IRC-IRC-IRC-IRC-IRC-IRC-IRC-IRC
 Pt 24 Step number   1 out of a maximum of  20
 Modified Bulirsch-Stoer Extrapolation Cycles:
    EPS =    0.000010000000000
      PEZero:  N= 2 I= 1 D=  8.24D-04 Err=  9.20D-06
 Maximum DWI energy   std dev =  0.000001260 at pt    19
 Maximum DWI gradient std dev =  0.000594032 at pt    36
 CORRECTOR INTEGRATION CONVERGENCE:
   Recorrection delta-x convergence threshold:    0.010000
   Delta-x Convergence Met
 Point Number:  24          Path Number:   1
   CHANGE IN THE REACTION COORDINATE =    0.15819
   NET REACTION COORDINATE UP TO THIS POINT =    3.79664
  # OF POINTS ALONG THE PATH =  24
  # OF STEPS =   1

 Calculating another point on the path.
 IRC-IRC-IRC-IRC-IRC-IRC-IRC-IRC-IRC-IRC-IRC-IRC-IRC-IRC-IRC-IRC-IRC-IRC
                          Input orientation:                          
 ---------------------------------------------------------------------
 Center     Atomic      Atomic             Coordinates (Angstroms)
 Number     Number       Type             X           Y           Z
 ---------------------------------------------------------------------
      1          6           0       -0.509480   -1.016274    0.197118
      2          1           0       -0.861773   -1.912139   -0.303395
      3          1           0       -0.618733   -1.050585    1.284236
      4          8           0       -1.106060    0.081024   -0.360860
      5          8           0       -0.308750    1.117604    0.171718
      6          7           0        1.086022   -0.772839   -0.037976
      7          1           0        1.880560    1.209778   -0.008040
      8          6           0        1.094391    0.467678    0.017605
 ---------------------------------------------------------------------
                    Distance matrix (angstroms):
                    1          2          3          4          5
     1  C    0.000000
     2  H    1.084988   0.000000
     3  H    1.093133   1.822613   0.000000
     4  O    1.367958   2.008899   2.055326   0.000000
     5  O    2.143448   3.116233   2.456588   1.412034   0.000000
     6  N    1.630998   2.272082   2.175219   2.374564   2.358630
     7  H    3.272566   4.165812   3.609111   3.212237   2.198611
     8  C    2.192428   3.097281   2.616156   2.265992   1.554015
                    6          7          8
     6  N    0.000000
     7  H    2.136108   0.000000
     8  C    1.241790   1.081403   0.000000
 Symmetry turned off by external request.
 Stoichiometry    C2H3NO2
 Framework group  C1[X(C2H3NO2)]
 Deg. of freedom    18
 Full point group                 C1      NOp   1
 Rotational constants (GHZ):           9.3526061           7.7892764           4.6050322
 Standard basis: Aug-CC-pVTZ (5D, 7F)
   299 basis functions,   441 primitive gaussians,   350 cartesian basis functions
    19 alpha electrons       19 beta electrons
       nuclear repulsion energy       175.3151086194 Hartrees.
 NAtoms=    8 NActive=    8 NUniq=    8 SFac= 1.00D+00 NAtFMM=   60 NAOKFM=F Big=F
 Integral buffers will be    131072 words long.
 Raffenetti 2 integral format.
 Two-electron integral symmetry is turned off.
 Nuclear repulsion after empirical dispersion term =      175.3135853133 Hartrees.
 One-electron integrals computed using PRISM.
 NBasis=   299 RedAO= T EigKep=  3.22D-05  NBF=   299
 NBsUse=   299 1.00D-06 EigRej= -1.00D+00 NBFU=   299
 Initial guess from the checkpoint file:  "TS1-M0001-copt-TS-opt-TS-wb97-opt-TS-Final-IRC-Forward.chk"
 B after Tr=     0.000087   -0.000277   -0.000099
         Rot=    1.000000   -0.000139    0.000070   -0.000063 Ang=  -0.02 deg.
 Initial guess <Sx>= 0.0000 <Sy>= 0.0000 <Sz>= 0.0000 <S**2>= 0.0000 S= 0.0000
 ExpMin= 2.53D-02 ExpMax= 1.53D+04 ExpMxC= 5.22D+02 IAcc=3 IRadAn=         7 AccDes= 0.00D+00
 Harris functional with IExCor= 4639 and IRadAn=       7 diagonalized for initial guess.
 HarFok:  IExCor= 4639 AccDes= 0.00D+00 IRadAn=         7 IDoV= 1 UseB2=F ITyADJ=14
 ICtDFT=  3500011 ScaDFX=  1.000000  1.000000  1.000000  1.000000
 FoFCou: FMM=F IPFlag=           0 FMFlag=      100000 FMFlg1=           0
         NFxFlg=           0 DoJE=T BraDBF=F KetDBF=T FulRan=T
         wScrn=  0.000000 ICntrl=       500 IOpCl=  0 I1Cent=   200000004 NGrid=           0
         NMat0=    1 NMatS0=      1 NMatT0=    0 NMatD0=    1 NMtDS0=    0 NMtDT0=    0
 Symmetry not used in FoFCou.
 Gradient too large for Newton-Raphson -- use scaled steepest descent instead.
     Accept linear search using points  3 and  4.
 Gradient too large for Newton-Raphson -- use scaled steepest descent instead.
     Accept linear search using points  1 and  2.
 Gradient too large for Newton-Raphson -- use scaled steepest descent instead.
 Gradient too large for Newton-Raphson -- use scaled steepest descent instead.
 LinEq1:  Iter=  0 NonCon=     1 RMS=8.25D-05 Max=1.53D-03 NDo=     1
 AX will form     1 AO Fock derivatives at one time.
 LinEq1:  Iter=  1 NonCon=     1 RMS=1.22D-05 Max=2.22D-04 NDo=     1
 LinEq1:  Iter=  2 NonCon=     1 RMS=1.06D-05 Max=1.24D-04 NDo=     1
 LinEq1:  Iter=  3 NonCon=     1 RMS=4.00D-06 Max=9.40D-05 NDo=     1
 LinEq1:  Iter=  4 NonCon=     1 RMS=2.05D-06 Max=3.19D-05 NDo=     1
 LinEq1:  Iter=  5 NonCon=     1 RMS=1.23D-06 Max=3.33D-05 NDo=     1
 LinEq1:  Iter=  6 NonCon=     1 RMS=5.55D-07 Max=8.75D-06 NDo=     1
 LinEq1:  Iter=  7 NonCon=     1 RMS=1.73D-07 Max=3.66D-06 NDo=     1
 LinEq1:  Iter=  8 NonCon=     1 RMS=6.25D-08 Max=8.12D-07 NDo=     1
 LinEq1:  Iter=  9 NonCon=     1 RMS=2.66D-08 Max=3.95D-07 NDo=     1
 LinEq1:  Iter= 10 NonCon=     1 RMS=1.46D-08 Max=2.05D-07 NDo=     1
 LinEq1:  Iter= 11 NonCon=     0 RMS=5.08D-09 Max=9.41D-08 NDo=     1
 Linear equations converged to 1.032D-08 1.032D-07 after    11 iterations.
     Accept linear search using points  1 and  2.
     Minimum is close to point  2 DX= -4.50D-04 DF= -1.57D-11 DXR=  4.50D-04 DFR=  2.03D-07 which will be used.
 LinEq1:  Iter=  0 NonCon=     1 RMS=3.31D-07 Max=3.75D-06 NDo=     1
 LinEq1:  Iter=  1 NonCon=     1 RMS=1.26D-07 Max=2.46D-06 NDo=     1
 LinEq1:  Iter=  2 NonCon=     1 RMS=7.84D-08 Max=1.12D-06 NDo=     1
 LinEq1:  Iter=  3 NonCon=     1 RMS=4.33D-08 Max=4.95D-07 NDo=     1
 LinEq1:  Iter=  4 NonCon=     1 RMS=1.96D-08 Max=2.46D-07 NDo=     1
 LinEq1:  Iter=  5 NonCon=     1 RMS=8.29D-09 Max=1.14D-07 NDo=     1
 LinEq1:  Iter=  6 NonCon=     1 RMS=5.54D-09 Max=9.23D-08 NDo=     1
 LinEq1:  Iter=  7 NonCon=     1 RMS=1.68D-09 Max=2.64D-08 NDo=     1
 LinEq1:  Iter=  8 NonCon=     1 RMS=3.77D-10 Max=7.20D-09 NDo=     1
 LinEq1:  Iter=  9 NonCon=     0 RMS=9.76D-11 Max=1.57D-09 NDo=     1
 Linear equations converged to 3.497D-10 3.497D-09 after     9 iterations.
 SCF Done:  E(UwB97XD) =  -283.081542097     a.u. after    7 cycles
            Convg  =    0.1851D-08                    35 Fock formations.
              S**2 =  0.0000                  -V/T =  2.0065
 <Sx>= 0.0000 <Sy>= 0.0000 <Sz>= 0.0000 <S**2>= 0.0000 S= 0.0000
 <L.S>=  0.00000000000    
 Annihilation of the first spin contaminant:
 S**2 before annihilation     0.0000,   after     0.0000
 DoSCS=F DFT=T ScalE2(SS,OS)=  1.000000  1.000000
 Range of M.O.s used for correlation:     1   299
 NBasis=   299 NAE=    19 NBE=    19 NFC=     0 NFV=     0
 NROrb=    299 NOA=    19 NOB=    19 NVA=   280 NVB=   280

 **** Warning!!: The largest alpha MO coefficient is  0.31089712D+02


 **** Warning!!: The largest beta MO coefficient is  0.31089712D+02

 Symmetrizing basis deriv contribution to polar:
 IMax=3 JMax=2 DiffMx= 0.00D+00
 G2DrvN: will do     9 centers at a time, making    1 passes.
 Calling FoFCou, ICntrl=  3107 FMM=F I1Cent=   0 AccDes= 0.00D+00.
 End of G2Drv F.D. properties file   721 does not exist.
 End of G2Drv F.D. properties file   722 does not exist.
 End of G2Drv F.D. properties file   788 does not exist.
          IDoAtm=11111111
          Differentiating once with respect to nuclear coordinates.
 CalDSu exits because no D1Ps are significant.
          There are    27 degrees of freedom in the 1st order CPHF.  IDoFFX=6 NUNeed=     0.
     21 vectors produced by pass  0 Test12= 3.94D-14 3.70D-09 XBig12= 1.44D-01 6.16D-02.
 AX will form    21 AO Fock derivatives at one time.
     21 vectors produced by pass  1 Test12= 3.94D-14 3.70D-09 XBig12= 1.53D-02 1.11D-02.
     21 vectors produced by pass  2 Test12= 3.94D-14 3.70D-09 XBig12= 1.22D-03 4.29D-03.
     21 vectors produced by pass  3 Test12= 3.94D-14 3.70D-09 XBig12= 3.17D-05 6.55D-04.
     21 vectors produced by pass  4 Test12= 3.94D-14 3.70D-09 XBig12= 6.46D-07 7.47D-05.
     21 vectors produced by pass  5 Test12= 3.94D-14 3.70D-09 XBig12= 6.82D-09 9.04D-06.
     21 vectors produced by pass  6 Test12= 3.94D-14 3.70D-09 XBig12= 5.95D-11 6.41D-07.
     17 vectors produced by pass  7 Test12= 3.94D-14 3.70D-09 XBig12= 4.27D-13 5.44D-08.
      1 vectors produced by pass  8 Test12= 3.94D-14 3.70D-09 XBig12= 2.82D-15 4.01D-09.
 InvSVY:  IOpt=1 It=  1 EMax= 2.44D-15
 Solved reduced A of dimension   165 with    21 vectors.
 End of Minotr F.D. properties file   721 does not exist.
 End of Minotr F.D. properties file   722 does not exist.
 End of Minotr F.D. properties file   788 does not exist.
 Calling FoFJK, ICntrl=    100127 FMM=F ISym2X=0 I1Cent= 0 IOpClX= 1 NMat=1 NMatS=1 NMatT=0.
 -------------------------------------------------------------------
 Center     Atomic                   Forces (Hartrees/Bohr)
 Number     Number              X              Y              Z
 -------------------------------------------------------------------
      1        6           0.038340375   -0.007243418   -0.006318304
      2        1           0.002748332   -0.000103720   -0.001127802
      3        1          -0.000341577   -0.001977971   -0.000761956
      4        8           0.000914894    0.001414570    0.006230677
      5        8           0.051932983   -0.009489699   -0.011058162
      6        7          -0.044037814    0.004172392    0.007975816
      7        1          -0.001334245   -0.001592204    0.000411397
      8        6          -0.048222947    0.014820049    0.004648334
 -------------------------------------------------------------------
 Cartesian Forces:  Max     0.051932983 RMS     0.019491856
 IRC-IRC-IRC-IRC-IRC-IRC-IRC-IRC-IRC-IRC-IRC-IRC-IRC-IRC-IRC-IRC-IRC-IRC
 Pt 25 Step number   1 out of a maximum of  20
 Modified Bulirsch-Stoer Extrapolation Cycles:
    EPS =    0.000010000000000
      PEZero:  N= 2 I= 1 D=  8.24D-04 Err=  9.39D-06
 Maximum DWI energy   std dev =  0.000001398 at pt    19
 Maximum DWI gradient std dev =  0.000602441 at pt    36
 CORRECTOR INTEGRATION CONVERGENCE:
   Recorrection delta-x convergence threshold:    0.010000
   Delta-x Convergence Met
 Point Number:  25          Path Number:   1
   CHANGE IN THE REACTION COORDINATE =    0.15819
   NET REACTION COORDINATE UP TO THIS POINT =    3.95483
  # OF POINTS ALONG THE PATH =  25
  # OF STEPS =   1

 Calculating another point on the path.
 IRC-IRC-IRC-IRC-IRC-IRC-IRC-IRC-IRC-IRC-IRC-IRC-IRC-IRC-IRC-IRC-IRC-IRC
                          Input orientation:                          
 ---------------------------------------------------------------------
 Center     Atomic      Atomic             Coordinates (Angstroms)
 Number     Number       Type             X           Y           Z
 ---------------------------------------------------------------------
      1          6           0       -0.499402   -1.018285    0.195408
      2          1           0       -0.853069   -1.912492   -0.307184
      3          1           0       -0.619710   -1.057080    1.281807
      4          8           0       -1.105843    0.081298   -0.359528
      5          8           0       -0.298377    1.115753    0.169436
      6          7           0        1.075998   -0.771832   -0.036147
      7          1           0        1.876195    1.204922   -0.006624
      8          6           0        1.081613    0.471598    0.018851
 ---------------------------------------------------------------------
                    Distance matrix (angstroms):
                    1          2          3          4          5
     1  C    0.000000
     2  H    1.085029   0.000000
     3  H    1.093729   1.819637   0.000000
     4  O    1.372883   2.010432   2.055775   0.000000
     5  O    2.143642   3.115304   2.462077   1.414886   0.000000
     6  N    1.611285   2.257402   2.166517   2.364918   2.343960
     7  H    3.259897   4.154214   3.606418   3.206185   2.183509
     8  C    2.179571   3.087585   2.612741   2.253989   1.530354
                    6          7          8
     6  N    0.000000
     7  H    2.132779   0.000000
     8  C    1.244658   1.081562   0.000000
 Symmetry turned off by external request.
 Stoichiometry    C2H3NO2
 Framework group  C1[X(C2H3NO2)]
 Deg. of freedom    18
 Full point group                 C1      NOp   1
 Rotational constants (GHZ):           9.3564377           7.9068305           4.6419401
 Standard basis: Aug-CC-pVTZ (5D, 7F)
   299 basis functions,   441 primitive gaussians,   350 cartesian basis functions
    19 alpha electrons       19 beta electrons
       nuclear repulsion energy       175.8556055565 Hartrees.
 NAtoms=    8 NActive=    8 NUniq=    8 SFac= 1.00D+00 NAtFMM=   60 NAOKFM=F Big=F
 Integral buffers will be    131072 words long.
 Raffenetti 2 integral format.
 Two-electron integral symmetry is turned off.
 Nuclear repulsion after empirical dispersion term =      175.8540918576 Hartrees.
 One-electron integrals computed using PRISM.
 NBasis=   299 RedAO= T EigKep=  3.14D-05  NBF=   299
 NBsUse=   299 1.00D-06 EigRej= -1.00D+00 NBFU=   299
 Initial guess from the checkpoint file:  "TS1-M0001-copt-TS-opt-TS-wb97-opt-TS-Final-IRC-Forward.chk"
 B after Tr=     0.000083   -0.000283   -0.000107
         Rot=    1.000000   -0.000154    0.000075   -0.000071 Ang=  -0.02 deg.
 Initial guess <Sx>= 0.0000 <Sy>= 0.0000 <Sz>= 0.0000 <S**2>= 0.0000 S= 0.0000
 ExpMin= 2.53D-02 ExpMax= 1.53D+04 ExpMxC= 5.22D+02 IAcc=3 IRadAn=         7 AccDes= 0.00D+00
 Harris functional with IExCor= 4639 and IRadAn=       7 diagonalized for initial guess.
 HarFok:  IExCor= 4639 AccDes= 0.00D+00 IRadAn=         7 IDoV= 1 UseB2=F ITyADJ=14
 ICtDFT=  3500011 ScaDFX=  1.000000  1.000000  1.000000  1.000000
 FoFCou: FMM=F IPFlag=           0 FMFlag=      100000 FMFlg1=           0
         NFxFlg=           0 DoJE=T BraDBF=F KetDBF=T FulRan=T
         wScrn=  0.000000 ICntrl=       500 IOpCl=  0 I1Cent=   200000004 NGrid=           0
         NMat0=    1 NMatS0=      1 NMatT0=    0 NMatD0=    1 NMtDS0=    0 NMtDT0=    0
 Symmetry not used in FoFCou.
 Gradient too large for Newton-Raphson -- use scaled steepest descent instead.
     Accept linear search using points  3 and  4.
 Gradient too large for Newton-Raphson -- use scaled steepest descent instead.
     Accept linear search using points  1 and  2.
 Gradient too large for Newton-Raphson -- use scaled steepest descent instead.
 Gradient too large for Newton-Raphson -- use scaled steepest descent instead.
 LinEq1:  Iter=  0 NonCon=     1 RMS=8.08D-05 Max=1.29D-03 NDo=     1
 AX will form     1 AO Fock derivatives at one time.
 LinEq1:  Iter=  1 NonCon=     1 RMS=1.29D-05 Max=2.30D-04 NDo=     1
 LinEq1:  Iter=  2 NonCon=     1 RMS=1.09D-05 Max=1.46D-04 NDo=     1
 LinEq1:  Iter=  3 NonCon=     1 RMS=3.90D-06 Max=1.05D-04 NDo=     1
 LinEq1:  Iter=  4 NonCon=     1 RMS=2.13D-06 Max=3.23D-05 NDo=     1
 LinEq1:  Iter=  5 NonCon=     1 RMS=1.24D-06 Max=3.36D-05 NDo=     1
 LinEq1:  Iter=  6 NonCon=     1 RMS=5.42D-07 Max=8.93D-06 NDo=     1
 LinEq1:  Iter=  7 NonCon=     1 RMS=1.55D-07 Max=3.24D-06 NDo=     1
 LinEq1:  Iter=  8 NonCon=     1 RMS=4.07D-08 Max=4.70D-07 NDo=     1
 LinEq1:  Iter=  9 NonCon=     1 RMS=2.07D-08 Max=3.11D-07 NDo=     1
 LinEq1:  Iter= 10 NonCon=     1 RMS=9.71D-09 Max=1.33D-07 NDo=     1
 LinEq1:  Iter= 11 NonCon=     0 RMS=4.30D-09 Max=7.12D-08 NDo=     1
 Linear equations converged to 1.032D-08 1.032D-07 after    11 iterations.
     Accept linear search using points  1 and  2.
     Minimum is close to point  2 DX= -4.12D-04 DF= -1.27D-11 DXR=  4.12D-04 DFR=  1.70D-07 which will be used.
 LinEq1:  Iter=  0 NonCon=     1 RMS=3.02D-07 Max=3.44D-06 NDo=     1
 LinEq1:  Iter=  1 NonCon=     1 RMS=1.15D-07 Max=2.22D-06 NDo=     1
 LinEq1:  Iter=  2 NonCon=     1 RMS=6.18D-08 Max=9.88D-07 NDo=     1
 LinEq1:  Iter=  3 NonCon=     1 RMS=3.52D-08 Max=3.78D-07 NDo=     1
 LinEq1:  Iter=  4 NonCon=     1 RMS=1.77D-08 Max=2.43D-07 NDo=     1
 LinEq1:  Iter=  5 NonCon=     1 RMS=7.53D-09 Max=1.01D-07 NDo=     1
 LinEq1:  Iter=  6 NonCon=     1 RMS=5.09D-09 Max=1.02D-07 NDo=     1
 LinEq1:  Iter=  7 NonCon=     1 RMS=1.56D-09 Max=2.92D-08 NDo=     1
 LinEq1:  Iter=  8 NonCon=     1 RMS=3.58D-10 Max=7.63D-09 NDo=     1
 LinEq1:  Iter=  9 NonCon=     0 RMS=1.22D-10 Max=1.94D-09 NDo=     1
 Linear equations converged to 3.192D-10 3.192D-09 after     9 iterations.
 SCF Done:  E(UwB97XD) =  -283.085621414     a.u. after    7 cycles
            Convg  =    0.1943D-08                    35 Fock formations.
              S**2 =  0.0000                  -V/T =  2.0065
 <Sx>= 0.0000 <Sy>= 0.0000 <Sz>= 0.0000 <S**2>= 0.0000 S= 0.0000
 <L.S>=  0.00000000000    
 Annihilation of the first spin contaminant:
 S**2 before annihilation     0.0000,   after     0.0000
 DoSCS=F DFT=T ScalE2(SS,OS)=  1.000000  1.000000
 Range of M.O.s used for correlation:     1   299
 NBasis=   299 NAE=    19 NBE=    19 NFC=     0 NFV=     0
 NROrb=    299 NOA=    19 NOB=    19 NVA=   280 NVB=   280

 **** Warning!!: The largest alpha MO coefficient is  0.32546893D+02


 **** Warning!!: The largest beta MO coefficient is  0.32546893D+02

 Symmetrizing basis deriv contribution to polar:
 IMax=3 JMax=2 DiffMx= 0.00D+00
 G2DrvN: will do     9 centers at a time, making    1 passes.
 Calling FoFCou, ICntrl=  3107 FMM=F I1Cent=   0 AccDes= 0.00D+00.
 End of G2Drv F.D. properties file   721 does not exist.
 End of G2Drv F.D. properties file   722 does not exist.
 End of G2Drv F.D. properties file   788 does not exist.
          IDoAtm=11111111
          Differentiating once with respect to nuclear coordinates.
 CalDSu exits because no D1Ps are significant.
          There are    27 degrees of freedom in the 1st order CPHF.  IDoFFX=6 NUNeed=     0.
     21 vectors produced by pass  0 Test12= 3.94D-14 3.70D-09 XBig12= 1.44D-01 5.70D-02.
 AX will form    21 AO Fock derivatives at one time.
     21 vectors produced by pass  1 Test12= 3.94D-14 3.70D-09 XBig12= 1.44D-02 1.15D-02.
     21 vectors produced by pass  2 Test12= 3.94D-14 3.70D-09 XBig12= 1.13D-03 4.07D-03.
     21 vectors produced by pass  3 Test12= 3.94D-14 3.70D-09 XBig12= 3.03D-05 6.55D-04.
     21 vectors produced by pass  4 Test12= 3.94D-14 3.70D-09 XBig12= 6.22D-07 7.93D-05.
     21 vectors produced by pass  5 Test12= 3.94D-14 3.70D-09 XBig12= 6.45D-09 8.47D-06.
     21 vectors produced by pass  6 Test12= 3.94D-14 3.70D-09 XBig12= 5.61D-11 6.64D-07.
     17 vectors produced by pass  7 Test12= 3.94D-14 3.70D-09 XBig12= 4.02D-13 5.34D-08.
      1 vectors produced by pass  8 Test12= 3.94D-14 3.70D-09 XBig12= 2.67D-15 4.59D-09.
 InvSVY:  IOpt=1 It=  1 EMax= 3.55D-15
 Solved reduced A of dimension   165 with    21 vectors.
 End of Minotr F.D. properties file   721 does not exist.
 End of Minotr F.D. properties file   722 does not exist.
 End of Minotr F.D. properties file   788 does not exist.
 Calling FoFJK, ICntrl=    100127 FMM=F ISym2X=0 I1Cent= 0 IOpClX= 1 NMat=1 NMatS=1 NMatT=0.
 -------------------------------------------------------------------
 Center     Atomic                   Forces (Hartrees/Bohr)
 Number     Number              X              Y              Z
 -------------------------------------------------------------------
      1        6           0.036066447   -0.007658625   -0.006282646
      2        1           0.002657598   -0.000112466   -0.001227038
      3        1          -0.000258170   -0.002054462   -0.000784783
      4        8           0.001228927    0.001293604    0.006911546
      5        8           0.050127134   -0.008671195   -0.011433957
      6        7          -0.042362382    0.004556684    0.007797962
      7        1          -0.001415215   -0.001457502    0.000472342
      8        6          -0.046044339    0.014103962    0.004546574
 -------------------------------------------------------------------
 Cartesian Forces:  Max     0.050127134 RMS     0.018710708
 IRC-IRC-IRC-IRC-IRC-IRC-IRC-IRC-IRC-IRC-IRC-IRC-IRC-IRC-IRC-IRC-IRC-IRC
 Pt 26 Step number   1 out of a maximum of  20
 Modified Bulirsch-Stoer Extrapolation Cycles:
    EPS =    0.000010000000000
      PEZero:  N= 2 I= 1 D=  8.24D-04 Err=  1.11D-05
      PEZero:  N= 3 I= 2 D=  8.24D-04 Err=  7.37D-06
      PEZero:  N= 3 I= 1 D=  1.65D-03 Err=  1.37D-08
 Maximum DWI energy   std dev =  0.000001508 at pt    19
 Maximum DWI gradient std dev =  0.000636865 at pt    36
 CORRECTOR INTEGRATION CONVERGENCE:
   Recorrection delta-x convergence threshold:    0.010000
   Delta-x Convergence Met
 Point Number:  26          Path Number:   1
   CHANGE IN THE REACTION COORDINATE =    0.15819
   NET REACTION COORDINATE UP TO THIS POINT =    4.11303
  # OF POINTS ALONG THE PATH =  26
  # OF STEPS =   1

 Calculating another point on the path.
 IRC-IRC-IRC-IRC-IRC-IRC-IRC-IRC-IRC-IRC-IRC-IRC-IRC-IRC-IRC-IRC-IRC-IRC
                          Input orientation:                          
 ---------------------------------------------------------------------
 Center     Atomic      Atomic             Coordinates (Angstroms)
 Number     Number       Type             X           Y           Z
 ---------------------------------------------------------------------
      1          6           0       -0.489530   -1.020512    0.193630
      2          1           0       -0.844285   -1.912892   -0.311503
      3          1           0       -0.620470   -1.064158    1.279197
      4          8           0       -1.105552    0.081560   -0.357983
      5          8           0       -0.287956    1.114012    0.166966
      6          7           0        1.065946   -0.770689   -0.034279
      7          1           0        1.871413    1.200298   -0.004930
      8          6           0        1.068920    0.475479    0.020123
 ---------------------------------------------------------------------
                    Distance matrix (angstroms):
                    1          2          3          4          5
     1  C    0.000000
     2  H    1.085059   0.000000
     3  H    1.094306   1.816802   0.000000
     4  O    1.377796   2.012029   2.056291   0.000000
     5  O    2.144186   3.114575   2.468206   1.417742   0.000000
     6  N    1.591810   2.242870   2.157624   2.355105   2.329302
     7  H    3.247379   4.142578   3.603640   3.199773   2.167918
     8  C    2.167224   3.078091   2.609557   2.241978   1.506785
                    6          7          8
     6  N    0.000000
     7  H    2.129420   0.000000
     8  C    1.247359   1.081659   0.000000
 Symmetry turned off by external request.
 Stoichiometry    C2H3NO2
 Framework group  C1[X(C2H3NO2)]
 Deg. of freedom    18
 Full point group                 C1      NOp   1
 Rotational constants (GHZ):           9.3592332           8.0271273           4.6785531
 Standard basis: Aug-CC-pVTZ (5D, 7F)
   299 basis functions,   441 primitive gaussians,   350 cartesian basis functions
    19 alpha electrons       19 beta electrons
       nuclear repulsion energy       176.4083781231 Hartrees.
 NAtoms=    8 NActive=    8 NUniq=    8 SFac= 1.00D+00 NAtFMM=   60 NAOKFM=F Big=F
 Integral buffers will be    131072 words long.
 Raffenetti 2 integral format.
 Two-electron integral symmetry is turned off.
 Nuclear repulsion after empirical dispersion term =      176.4068736405 Hartrees.
 One-electron integrals computed using PRISM.
 NBasis=   299 RedAO= T EigKep=  3.07D-05  NBF=   299
 NBsUse=   299 1.00D-06 EigRej= -1.00D+00 NBFU=   299
 Initial guess from the checkpoint file:  "TS1-M0001-copt-TS-opt-TS-wb97-opt-TS-Final-IRC-Forward.chk"
 B after Tr=     0.000079   -0.000292   -0.000116
         Rot=    1.000000   -0.000172    0.000081   -0.000079 Ang=  -0.02 deg.
 Initial guess <Sx>= 0.0000 <Sy>= 0.0000 <Sz>= 0.0000 <S**2>= 0.0000 S= 0.0000
 ExpMin= 2.53D-02 ExpMax= 1.53D+04 ExpMxC= 5.22D+02 IAcc=3 IRadAn=         7 AccDes= 0.00D+00
 Harris functional with IExCor= 4639 and IRadAn=       7 diagonalized for initial guess.
 HarFok:  IExCor= 4639 AccDes= 0.00D+00 IRadAn=         7 IDoV= 1 UseB2=F ITyADJ=14
 ICtDFT=  3500011 ScaDFX=  1.000000  1.000000  1.000000  1.000000
 FoFCou: FMM=F IPFlag=           0 FMFlag=      100000 FMFlg1=           0
         NFxFlg=           0 DoJE=T BraDBF=F KetDBF=T FulRan=T
         wScrn=  0.000000 ICntrl=       500 IOpCl=  0 I1Cent=   200000004 NGrid=           0
         NMat0=    1 NMatS0=      1 NMatT0=    0 NMatD0=    1 NMtDS0=    0 NMtDT0=    0
 Symmetry not used in FoFCou.
 Gradient too large for Newton-Raphson -- use scaled steepest descent instead.
     Accept linear search using points  3 and  4.
 Gradient too large for Newton-Raphson -- use scaled steepest descent instead.
     Accept linear search using points  1 and  2.
 Gradient too large for Newton-Raphson -- use scaled steepest descent instead.
 Gradient too large for Newton-Raphson -- use scaled steepest descent instead.
 LinEq1:  Iter=  0 NonCon=     1 RMS=7.95D-05 Max=1.32D-03 NDo=     1
 AX will form     1 AO Fock derivatives at one time.
 LinEq1:  Iter=  1 NonCon=     1 RMS=1.34D-05 Max=2.33D-04 NDo=     1
 LinEq1:  Iter=  2 NonCon=     1 RMS=1.11D-05 Max=1.70D-04 NDo=     1
 LinEq1:  Iter=  3 NonCon=     1 RMS=3.87D-06 Max=1.15D-04 NDo=     1
 LinEq1:  Iter=  4 NonCon=     1 RMS=2.22D-06 Max=3.25D-05 NDo=     1
 LinEq1:  Iter=  5 NonCon=     1 RMS=1.19D-06 Max=3.07D-05 NDo=     1
 LinEq1:  Iter=  6 NonCon=     1 RMS=5.23D-07 Max=8.33D-06 NDo=     1
 LinEq1:  Iter=  7 NonCon=     1 RMS=1.50D-07 Max=2.99D-06 NDo=     1
 LinEq1:  Iter=  8 NonCon=     1 RMS=3.19D-08 Max=4.82D-07 NDo=     1
 LinEq1:  Iter=  9 NonCon=     1 RMS=1.31D-08 Max=1.71D-07 NDo=     1
 LinEq1:  Iter= 10 NonCon=     1 RMS=6.53D-09 Max=1.05D-07 NDo=     1
 LinEq1:  Iter= 11 NonCon=     0 RMS=2.90D-09 Max=4.40D-08 NDo=     1
 Linear equations converged to 1.032D-08 1.032D-07 after    11 iterations.
     Accept linear search using points  1 and  2.
     Minimum is close to point  2 DX= -3.67D-04 DF= -9.78D-12 DXR=  3.67D-04 DFR=  1.35D-07 which will be used.
 LinEq1:  Iter=  0 NonCon=     1 RMS=2.78D-07 Max=3.26D-06 NDo=     1
 LinEq1:  Iter=  1 NonCon=     1 RMS=1.06D-07 Max=2.42D-06 NDo=     1
 LinEq1:  Iter=  2 NonCon=     1 RMS=4.68D-08 Max=6.78D-07 NDo=     1
 LinEq1:  Iter=  3 NonCon=     1 RMS=2.46D-08 Max=2.43D-07 NDo=     1
 LinEq1:  Iter=  4 NonCon=     1 RMS=1.43D-08 Max=2.02D-07 NDo=     1
 LinEq1:  Iter=  5 NonCon=     1 RMS=6.27D-09 Max=8.28D-08 NDo=     1
 LinEq1:  Iter=  6 NonCon=     1 RMS=4.47D-09 Max=1.05D-07 NDo=     1
 LinEq1:  Iter=  7 NonCon=     1 RMS=1.48D-09 Max=3.10D-08 NDo=     1
 LinEq1:  Iter=  8 NonCon=     1 RMS=3.65D-10 Max=7.93D-09 NDo=     1
 LinEq1:  Iter=  9 NonCon=     0 RMS=1.60D-10 Max=2.51D-09 NDo=     1
 Linear equations converged to 2.939D-10 2.939D-09 after     9 iterations.
 SCF Done:  E(UwB97XD) =  -283.089502792     a.u. after    7 cycles
            Convg  =    0.2258D-08                    35 Fock formations.
              S**2 =  0.0000                  -V/T =  2.0064
 <Sx>= 0.0000 <Sy>= 0.0000 <Sz>= 0.0000 <S**2>= 0.0000 S= 0.0000
 <L.S>=  0.00000000000    
 Annihilation of the first spin contaminant:
 S**2 before annihilation     0.0000,   after     0.0000
 DoSCS=F DFT=T ScalE2(SS,OS)=  1.000000  1.000000
 Range of M.O.s used for correlation:     1   299
 NBasis=   299 NAE=    19 NBE=    19 NFC=     0 NFV=     0
 NROrb=    299 NOA=    19 NOB=    19 NVA=   280 NVB=   280

 **** Warning!!: The largest alpha MO coefficient is  0.34134800D+02


 **** Warning!!: The largest beta MO coefficient is  0.34134800D+02

 Symmetrizing basis deriv contribution to polar:
 IMax=3 JMax=2 DiffMx= 0.00D+00
 G2DrvN: will do     9 centers at a time, making    1 passes.
 Calling FoFCou, ICntrl=  3107 FMM=F I1Cent=   0 AccDes= 0.00D+00.
 End of G2Drv F.D. properties file   721 does not exist.
 End of G2Drv F.D. properties file   722 does not exist.
 End of G2Drv F.D. properties file   788 does not exist.
          IDoAtm=11111111
          Differentiating once with respect to nuclear coordinates.
 CalDSu exits because no D1Ps are significant.
          There are    27 degrees of freedom in the 1st order CPHF.  IDoFFX=6 NUNeed=     0.
     21 vectors produced by pass  0 Test12= 3.94D-14 3.70D-09 XBig12= 1.44D-01 5.36D-02.
 AX will form    21 AO Fock derivatives at one time.
     21 vectors produced by pass  1 Test12= 3.94D-14 3.70D-09 XBig12= 1.35D-02 1.18D-02.
     21 vectors produced by pass  2 Test12= 3.94D-14 3.70D-09 XBig12= 1.05D-03 3.80D-03.
     21 vectors produced by pass  3 Test12= 3.94D-14 3.70D-09 XBig12= 2.89D-05 6.55D-04.
     21 vectors produced by pass  4 Test12= 3.94D-14 3.70D-09 XBig12= 5.91D-07 8.18D-05.
     21 vectors produced by pass  5 Test12= 3.94D-14 3.70D-09 XBig12= 6.00D-09 7.91D-06.
     21 vectors produced by pass  6 Test12= 3.94D-14 3.70D-09 XBig12= 5.19D-11 5.25D-07.
     17 vectors produced by pass  7 Test12= 3.94D-14 3.70D-09 XBig12= 3.72D-13 5.24D-08.
      1 vectors produced by pass  8 Test12= 3.94D-14 3.70D-09 XBig12= 2.50D-15 5.42D-09.
 InvSVY:  IOpt=1 It=  1 EMax= 2.11D-15
 Solved reduced A of dimension   165 with    21 vectors.
 End of Minotr F.D. properties file   721 does not exist.
 End of Minotr F.D. properties file   722 does not exist.
 End of Minotr F.D. properties file   788 does not exist.
 Calling FoFJK, ICntrl=    100127 FMM=F ISym2X=0 I1Cent= 0 IOpClX= 1 NMat=1 NMatS=1 NMatT=0.
 -------------------------------------------------------------------
 Center     Atomic                   Forces (Hartrees/Bohr)
 Number     Number              X              Y              Z
 -------------------------------------------------------------------
      1        6           0.033280668   -0.008048686   -0.006179600
      2        1           0.002533368   -0.000119766   -0.001326631
      3        1          -0.000184904   -0.002126485   -0.000794800
      4        8           0.001486757    0.001176769    0.007588722
      5        8           0.047408930   -0.007559367   -0.011729367
      6        7          -0.040060000    0.004866123    0.007520931
      7        1          -0.001445558   -0.001308579    0.000531663
      8        6          -0.043019259    0.013119993    0.004389083
 -------------------------------------------------------------------
 Cartesian Forces:  Max     0.047408930 RMS     0.017628872
 IRC-IRC-IRC-IRC-IRC-IRC-IRC-IRC-IRC-IRC-IRC-IRC-IRC-IRC-IRC-IRC-IRC-IRC
 Pt 27 Step number   1 out of a maximum of  20
 Modified Bulirsch-Stoer Extrapolation Cycles:
    EPS =    0.000010000000000
      PEZero:  N= 2 I= 1 D=  8.24D-04 Err=  1.36D-05
      PEZero:  N= 3 I= 2 D=  8.24D-04 Err=  9.05D-06
      PEZero:  N= 3 I= 1 D=  1.65D-03 Err=  1.42D-08
 Maximum DWI energy   std dev =  0.000001607 at pt    19
 Maximum DWI gradient std dev =  0.000700387 at pt    36
 CORRECTOR INTEGRATION CONVERGENCE:
   Recorrection delta-x convergence threshold:    0.010000
   Delta-x Convergence Met
 Point Number:  27          Path Number:   1
   CHANGE IN THE REACTION COORDINATE =    0.15819
   NET REACTION COORDINATE UP TO THIS POINT =    4.27122
  # OF POINTS ALONG THE PATH =  27
  # OF STEPS =   1

 Calculating another point on the path.
 IRC-IRC-IRC-IRC-IRC-IRC-IRC-IRC-IRC-IRC-IRC-IRC-IRC-IRC-IRC-IRC-IRC-IRC
                          Input orientation:                          
 ---------------------------------------------------------------------
 Center     Atomic      Atomic             Coordinates (Angstroms)
 Number     Number       Type             X           Y           Z
 ---------------------------------------------------------------------
      1          6           0       -0.479870   -1.023012    0.191765
      2          1           0       -0.835380   -1.913343   -0.316495
      3          1           0       -0.621042   -1.072002    1.276383
      4          8           0       -1.105192    0.081815   -0.356174
      5          8           0       -0.277512    1.112435    0.164260
      6          7           0        1.055855   -0.769398   -0.032362
      7          1           0        1.866278    1.195895   -0.002905
      8          6           0        1.056365    0.479300    0.021430
 ---------------------------------------------------------------------
                    Distance matrix (angstroms):
                    1          2          3          4          5
     1  C    0.000000
     2  H    1.085083   0.000000
     3  H    1.094864   1.814127   0.000000
     4  O    1.382717   2.013710   2.056924   0.000000
     5  O    2.145189   3.114108   2.475195   1.420592   0.000000
     6  N    1.572578   2.228478   2.148573   2.345110   2.314696
     7  H    3.235097   4.130939   3.600930   3.193056   2.151916
     8  C    2.155452   3.068817   2.606749   2.230002   1.483404
                    6          7          8
     6  N    0.000000
     7  H    2.126036   0.000000
     8  C    1.249856   1.081692   0.000000
 Symmetry turned off by external request.
 Stoichiometry    C2H3NO2
 Framework group  C1[X(C2H3NO2)]
 Deg. of freedom    18
 Full point group                 C1      NOp   1
 Rotational constants (GHZ):           9.3605542           8.1501689           4.7146406
 Standard basis: Aug-CC-pVTZ (5D, 7F)
   299 basis functions,   441 primitive gaussians,   350 cartesian basis functions
    19 alpha electrons       19 beta electrons
       nuclear repulsion energy       176.9712568352 Hartrees.
 NAtoms=    8 NActive=    8 NUniq=    8 SFac= 1.00D+00 NAtFMM=   60 NAOKFM=F Big=F
 Integral buffers will be    131072 words long.
 Raffenetti 2 integral format.
 Two-electron integral symmetry is turned off.
 Nuclear repulsion after empirical dispersion term =      176.9697611037 Hartrees.
 One-electron integrals computed using PRISM.
 NBasis=   299 RedAO= T EigKep=  3.00D-05  NBF=   299
 NBsUse=   299 1.00D-06 EigRej= -1.00D+00 NBFU=   299
 Initial guess from the checkpoint file:  "TS1-M0001-copt-TS-opt-TS-wb97-opt-TS-Final-IRC-Forward.chk"
 B after Tr=     0.000078   -0.000306   -0.000128
         Rot=    1.000000   -0.000195    0.000089   -0.000088 Ang=  -0.03 deg.
 Initial guess <Sx>= 0.0000 <Sy>= 0.0000 <Sz>= 0.0000 <S**2>= 0.0000 S= 0.0000
 ExpMin= 2.53D-02 ExpMax= 1.53D+04 ExpMxC= 5.22D+02 IAcc=3 IRadAn=         7 AccDes= 0.00D+00
 Harris functional with IExCor= 4639 and IRadAn=       7 diagonalized for initial guess.
 HarFok:  IExCor= 4639 AccDes= 0.00D+00 IRadAn=         7 IDoV= 1 UseB2=F ITyADJ=14
 ICtDFT=  3500011 ScaDFX=  1.000000  1.000000  1.000000  1.000000
 FoFCou: FMM=F IPFlag=           0 FMFlag=      100000 FMFlg1=           0
         NFxFlg=           0 DoJE=T BraDBF=F KetDBF=T FulRan=T
         wScrn=  0.000000 ICntrl=       500 IOpCl=  0 I1Cent=   200000004 NGrid=           0
         NMat0=    1 NMatS0=      1 NMatT0=    0 NMatD0=    1 NMtDS0=    0 NMtDT0=    0
 Symmetry not used in FoFCou.
 Gradient too large for Newton-Raphson -- use scaled steepest descent instead.
     Accept linear search using points  3 and  4.
 Gradient too large for Newton-Raphson -- use scaled steepest descent instead.
     Accept linear search using points  1 and  2.
 Gradient too large for Newton-Raphson -- use scaled steepest descent instead.
 Gradient too large for Newton-Raphson -- use scaled steepest descent instead.
 LinEq1:  Iter=  0 NonCon=     1 RMS=7.87D-05 Max=1.36D-03 NDo=     1
 AX will form     1 AO Fock derivatives at one time.
 LinEq1:  Iter=  1 NonCon=     1 RMS=1.38D-05 Max=2.29D-04 NDo=     1
 LinEq1:  Iter=  2 NonCon=     1 RMS=1.12D-05 Max=1.97D-04 NDo=     1
 LinEq1:  Iter=  3 NonCon=     1 RMS=3.88D-06 Max=1.23D-04 NDo=     1
 LinEq1:  Iter=  4 NonCon=     1 RMS=2.30D-06 Max=3.20D-05 NDo=     1
 LinEq1:  Iter=  5 NonCon=     1 RMS=1.11D-06 Max=2.66D-05 NDo=     1
 LinEq1:  Iter=  6 NonCon=     1 RMS=4.90D-07 Max=7.28D-06 NDo=     1
 LinEq1:  Iter=  7 NonCon=     1 RMS=1.53D-07 Max=2.87D-06 NDo=     1
 LinEq1:  Iter=  8 NonCon=     1 RMS=4.32D-08 Max=5.92D-07 NDo=     1
 LinEq1:  Iter=  9 NonCon=     1 RMS=1.77D-08 Max=2.92D-07 NDo=     1
 LinEq1:  Iter= 10 NonCon=     0 RMS=4.77D-09 Max=8.35D-08 NDo=     1
 Linear equations converged to 1.032D-08 1.032D-07 after    10 iterations.
     Accept linear search using points  1 and  2.
     Minimum is close to point  2 DX= -3.16D-04 DF= -7.16D-12 DXR=  3.16D-04 DFR=  1.00D-07 which will be used.
 LinEq1:  Iter=  0 NonCon=     1 RMS=2.59D-07 Max=3.19D-06 NDo=     1
 LinEq1:  Iter=  1 NonCon=     1 RMS=9.96D-08 Max=2.20D-06 NDo=     1
 LinEq1:  Iter=  2 NonCon=     1 RMS=4.10D-08 Max=4.70D-07 NDo=     1
 LinEq1:  Iter=  3 NonCon=     1 RMS=2.18D-08 Max=5.12D-07 NDo=     1
 LinEq1:  Iter=  4 NonCon=     1 RMS=1.09D-08 Max=1.23D-07 NDo=     1
 LinEq1:  Iter=  5 NonCon=     1 RMS=4.58D-09 Max=9.45D-08 NDo=     1
 LinEq1:  Iter=  6 NonCon=     1 RMS=3.14D-09 Max=5.10D-08 NDo=     1
 LinEq1:  Iter=  7 NonCon=     1 RMS=1.41D-09 Max=3.18D-08 NDo=     1
 LinEq1:  Iter=  8 NonCon=     1 RMS=3.72D-10 Max=7.17D-09 NDo=     1
 LinEq1:  Iter=  9 NonCon=     0 RMS=1.72D-10 Max=2.23D-09 NDo=     1
 Linear equations converged to 2.745D-10 2.745D-09 after     9 iterations.
 SCF Done:  E(UwB97XD) =  -283.093121817     a.u. after    7 cycles
            Convg  =    0.2461D-08                    34 Fock formations.
              S**2 =  0.0000                  -V/T =  2.0063
 <Sx>= 0.0000 <Sy>= 0.0000 <Sz>= 0.0000 <S**2>= 0.0000 S= 0.0000
 <L.S>=  0.00000000000    
 Annihilation of the first spin contaminant:
 S**2 before annihilation     0.0000,   after     0.0000
 DoSCS=F DFT=T ScalE2(SS,OS)=  1.000000  1.000000
 Range of M.O.s used for correlation:     1   299
 NBasis=   299 NAE=    19 NBE=    19 NFC=     0 NFV=     0
 NROrb=    299 NOA=    19 NOB=    19 NVA=   280 NVB=   280

 **** Warning!!: The largest alpha MO coefficient is  0.35867100D+02


 **** Warning!!: The largest beta MO coefficient is  0.35867100D+02

 Symmetrizing basis deriv contribution to polar:
 IMax=3 JMax=2 DiffMx= 0.00D+00
 G2DrvN: will do     9 centers at a time, making    1 passes.
 Calling FoFCou, ICntrl=  3107 FMM=F I1Cent=   0 AccDes= 0.00D+00.
 End of G2Drv F.D. properties file   721 does not exist.
 End of G2Drv F.D. properties file   722 does not exist.
 End of G2Drv F.D. properties file   788 does not exist.
          IDoAtm=11111111
          Differentiating once with respect to nuclear coordinates.
 CalDSu exits because no D1Ps are significant.
          There are    27 degrees of freedom in the 1st order CPHF.  IDoFFX=6 NUNeed=     0.
     21 vectors produced by pass  0 Test12= 3.94D-14 3.70D-09 XBig12= 1.44D-01 5.11D-02.
 AX will form    21 AO Fock derivatives at one time.
     21 vectors produced by pass  1 Test12= 3.94D-14 3.70D-09 XBig12= 1.28D-02 1.21D-02.
     21 vectors produced by pass  2 Test12= 3.94D-14 3.70D-09 XBig12= 9.78D-04 3.45D-03.
     21 vectors produced by pass  3 Test12= 3.94D-14 3.70D-09 XBig12= 2.75D-05 6.53D-04.
     21 vectors produced by pass  4 Test12= 3.94D-14 3.70D-09 XBig12= 5.56D-07 8.19D-05.
     21 vectors produced by pass  5 Test12= 3.94D-14 3.70D-09 XBig12= 5.52D-09 7.50D-06.
     21 vectors produced by pass  6 Test12= 3.94D-14 3.70D-09 XBig12= 4.72D-11 7.30D-07.
     18 vectors produced by pass  7 Test12= 3.94D-14 3.70D-09 XBig12= 3.40D-13 5.13D-08.
      1 vectors produced by pass  8 Test12= 3.94D-14 3.70D-09 XBig12= 2.33D-15 5.97D-09.
 InvSVY:  IOpt=1 It=  1 EMax= 2.22D-15
 Solved reduced A of dimension   166 with    21 vectors.
 End of Minotr F.D. properties file   721 does not exist.
 End of Minotr F.D. properties file   722 does not exist.
 End of Minotr F.D. properties file   788 does not exist.
 Calling FoFJK, ICntrl=    100127 FMM=F ISym2X=0 I1Cent= 0 IOpClX= 1 NMat=1 NMatS=1 NMatT=0.
 -------------------------------------------------------------------
 Center     Atomic                   Forces (Hartrees/Bohr)
 Number     Number              X              Y              Z
 -------------------------------------------------------------------
      1        6           0.029998964   -0.008391481   -0.006007909
      2        1           0.002373914   -0.000123961   -0.001424348
      3        1          -0.000125177   -0.002193597   -0.000792089
      4        8           0.001650428    0.001063756    0.008246954
      5        8           0.043700722   -0.006125252   -0.011927947
      6        7          -0.037088979    0.005061941    0.007144357
      7        1          -0.001416299   -0.001149611    0.000586816
      8        6          -0.039093574    0.011858204    0.004174166
 -------------------------------------------------------------------
 Cartesian Forces:  Max     0.043700722 RMS     0.016231755
 IRC-IRC-IRC-IRC-IRC-IRC-IRC-IRC-IRC-IRC-IRC-IRC-IRC-IRC-IRC-IRC-IRC-IRC
 Pt 28 Step number   1 out of a maximum of  20
 Modified Bulirsch-Stoer Extrapolation Cycles:
    EPS =    0.000010000000000
      PEZero:  N= 2 I= 1 D=  8.24D-04 Err=  1.72D-05
      PEZero:  N= 3 I= 2 D=  8.24D-04 Err=  1.15D-05
      PEZero:  N= 3 I= 1 D=  1.65D-03 Err=  1.49D-08
 Maximum DWI energy   std dev =  0.000001732 at pt    19
 Maximum DWI gradient std dev =  0.000808346 at pt    36
 CORRECTOR INTEGRATION CONVERGENCE:
   Recorrection delta-x convergence threshold:    0.010000
   Delta-x Convergence Met
 Point Number:  28          Path Number:   1
   CHANGE IN THE REACTION COORDINATE =    0.15819
   NET REACTION COORDINATE UP TO THIS POINT =    4.42941
  # OF POINTS ALONG THE PATH =  28
  # OF STEPS =   1

 Calculating another point on the path.
 IRC-IRC-IRC-IRC-IRC-IRC-IRC-IRC-IRC-IRC-IRC-IRC-IRC-IRC-IRC-IRC-IRC-IRC
                          Input orientation:                          
 ---------------------------------------------------------------------
 Center     Atomic      Atomic             Coordinates (Angstroms)
 Number     Number       Type             X           Y           Z
 ---------------------------------------------------------------------
      1          6           0       -0.470426   -1.025863    0.189781
      2          1           0       -0.826298   -1.913845   -0.322369
      3          1           0       -0.621464   -1.080886    1.273326
      4          8           0       -1.104769    0.082067   -0.354021
      5          8           0       -0.267087    1.111102    0.161248
      6          7           0        1.045710   -0.767943   -0.030375
      7          1           0        1.860879    1.191698   -0.000471
      8          6           0        1.044028    0.483036    0.022787
 ---------------------------------------------------------------------
                    Distance matrix (angstroms):
                    1          2          3          4          5
     1  C    0.000000
     2  H    1.085106   0.000000
     3  H    1.095404   1.811635   0.000000
     4  O    1.387668   2.015494   2.057743   0.000000
     5  O    2.146807   3.113986   2.483368   1.423420   0.000000
     6  N    1.553596   2.214218   2.139401   2.334914   2.300210
     7  H    3.223160   4.119337   3.598504   3.186118   2.135624
     8  C    2.144350   3.059786   2.604528   2.218127   1.460363
                    6          7          8
     6  N    0.000000
     7  H    2.122638   0.000000
     8  C    1.252110   1.081660   0.000000
 Symmetry turned off by external request.
 Stoichiometry    C2H3NO2
 Framework group  C1[X(C2H3NO2)]
 Deg. of freedom    18
 Full point group                 C1      NOp   1
 Rotational constants (GHZ):           9.3597828           8.2758598           4.7498472
 Standard basis: Aug-CC-pVTZ (5D, 7F)
   299 basis functions,   441 primitive gaussians,   350 cartesian basis functions
    19 alpha electrons       19 beta electrons
       nuclear repulsion energy       177.5405282494 Hartrees.
 NAtoms=    8 NActive=    8 NUniq=    8 SFac= 1.00D+00 NAtFMM=   60 NAOKFM=F Big=F
 Integral buffers will be    131072 words long.
 Raffenetti 2 integral format.
 Two-electron integral symmetry is turned off.
 Nuclear repulsion after empirical dispersion term =      177.5390406989 Hartrees.
 One-electron integrals computed using PRISM.
 NBasis=   299 RedAO= T EigKep=  2.93D-05  NBF=   299
 NBsUse=   299 1.00D-06 EigRej= -1.00D+00 NBFU=   299
 Initial guess from the checkpoint file:  "TS1-M0001-copt-TS-opt-TS-wb97-opt-TS-Final-IRC-Forward.chk"
 B after Tr=     0.000079   -0.000327   -0.000143
         Rot=    1.000000   -0.000225    0.000099   -0.000097 Ang=  -0.03 deg.
 Initial guess <Sx>= 0.0000 <Sy>= 0.0000 <Sz>= 0.0000 <S**2>= 0.0000 S= 0.0000
 ExpMin= 2.53D-02 ExpMax= 1.53D+04 ExpMxC= 5.22D+02 IAcc=3 IRadAn=         7 AccDes= 0.00D+00
 Harris functional with IExCor= 4639 and IRadAn=       7 diagonalized for initial guess.
 HarFok:  IExCor= 4639 AccDes= 0.00D+00 IRadAn=         7 IDoV= 1 UseB2=F ITyADJ=14
 ICtDFT=  3500011 ScaDFX=  1.000000  1.000000  1.000000  1.000000
 FoFCou: FMM=F IPFlag=           0 FMFlag=      100000 FMFlg1=           0
         NFxFlg=           0 DoJE=T BraDBF=F KetDBF=T FulRan=T
         wScrn=  0.000000 ICntrl=       500 IOpCl=  0 I1Cent=   200000004 NGrid=           0
         NMat0=    1 NMatS0=      1 NMatT0=    0 NMatD0=    1 NMtDS0=    0 NMtDT0=    0
 Symmetry not used in FoFCou.
 Gradient too large for Newton-Raphson -- use scaled steepest descent instead.
     Accept linear search using points  3 and  4.
 Gradient too large for Newton-Raphson -- use scaled steepest descent instead.
     Accept linear search using points  1 and  2.
 Gradient too large for Newton-Raphson -- use scaled steepest descent instead.
 Gradient too large for Newton-Raphson -- use scaled steepest descent instead.
 LinEq1:  Iter=  0 NonCon=     1 RMS=7.81D-05 Max=1.39D-03 NDo=     1
 AX will form     1 AO Fock derivatives at one time.
 LinEq1:  Iter=  1 NonCon=     1 RMS=1.41D-05 Max=2.16D-04 NDo=     1
 LinEq1:  Iter=  2 NonCon=     1 RMS=1.13D-05 Max=2.20D-04 NDo=     1
 LinEq1:  Iter=  3 NonCon=     1 RMS=3.92D-06 Max=1.29D-04 NDo=     1
 LinEq1:  Iter=  4 NonCon=     1 RMS=2.36D-06 Max=3.25D-05 NDo=     1
 LinEq1:  Iter=  5 NonCon=     1 RMS=1.03D-06 Max=2.30D-05 NDo=     1
 LinEq1:  Iter=  6 NonCon=     1 RMS=4.37D-07 Max=6.14D-06 NDo=     1
 LinEq1:  Iter=  7 NonCon=     1 RMS=1.55D-07 Max=2.73D-06 NDo=     1
 LinEq1:  Iter=  8 NonCon=     1 RMS=5.50D-08 Max=7.17D-07 NDo=     1
 LinEq1:  Iter=  9 NonCon=     1 RMS=2.09D-08 Max=3.71D-07 NDo=     1
 LinEq1:  Iter= 10 NonCon=     0 RMS=6.07D-09 Max=8.00D-08 NDo=     1
 Linear equations converged to 1.032D-08 1.032D-07 after    10 iterations.
     Accept linear search using points  1 and  2.
     Minimum is close to point  2 DX= -2.63D-04 DF= -4.89D-12 DXR=  2.63D-04 DFR=  6.92D-08 which will be used.
 LinEq1:  Iter=  0 NonCon=     1 RMS=2.43D-07 Max=3.18D-06 NDo=     1
 LinEq1:  Iter=  1 NonCon=     1 RMS=9.65D-08 Max=2.21D-06 NDo=     1
 LinEq1:  Iter=  2 NonCon=     1 RMS=4.71D-08 Max=8.24D-07 NDo=     1
 LinEq1:  Iter=  3 NonCon=     1 RMS=2.92D-08 Max=5.95D-07 NDo=     1
 LinEq1:  Iter=  4 NonCon=     1 RMS=1.34D-08 Max=1.78D-07 NDo=     1
 LinEq1:  Iter=  5 NonCon=     1 RMS=5.75D-09 Max=8.97D-08 NDo=     1
 LinEq1:  Iter=  6 NonCon=     1 RMS=4.01D-09 Max=9.52D-08 NDo=     1
 LinEq1:  Iter=  7 NonCon=     1 RMS=1.43D-09 Max=2.91D-08 NDo=     1
 LinEq1:  Iter=  8 NonCon=     1 RMS=3.65D-10 Max=5.73D-09 NDo=     1
 LinEq1:  Iter=  9 NonCon=     0 RMS=1.64D-10 Max=1.93D-09 NDo=     1
 Linear equations converged to 2.570D-10 2.570D-09 after     9 iterations.
 SCF Done:  E(UwB97XD) =  -283.096411605     a.u. after    7 cycles
            Convg  =    0.2483D-08                    34 Fock formations.
              S**2 =  0.0000                  -V/T =  2.0062
 <Sx>= 0.0000 <Sy>= 0.0000 <Sz>= 0.0000 <S**2>= 0.0000 S= 0.0000
 <L.S>=  0.00000000000    
 Annihilation of the first spin contaminant:
 S**2 before annihilation     0.0000,   after     0.0000
 DoSCS=F DFT=T ScalE2(SS,OS)=  1.000000  1.000000
 Range of M.O.s used for correlation:     1   299
 NBasis=   299 NAE=    19 NBE=    19 NFC=     0 NFV=     0
 NROrb=    299 NOA=    19 NOB=    19 NVA=   280 NVB=   280

 **** Warning!!: The largest alpha MO coefficient is  0.37727516D+02


 **** Warning!!: The largest beta MO coefficient is  0.37727516D+02

 Symmetrizing basis deriv contribution to polar:
 IMax=3 JMax=2 DiffMx= 0.00D+00
 G2DrvN: will do     9 centers at a time, making    1 passes.
 Calling FoFCou, ICntrl=  3107 FMM=F I1Cent=   0 AccDes= 0.00D+00.
 End of G2Drv F.D. properties file   721 does not exist.
 End of G2Drv F.D. properties file   722 does not exist.
 End of G2Drv F.D. properties file   788 does not exist.
          IDoAtm=11111111
          Differentiating once with respect to nuclear coordinates.
 CalDSu exits because no D1Ps are significant.
          There are    27 degrees of freedom in the 1st order CPHF.  IDoFFX=6 NUNeed=     0.
     21 vectors produced by pass  0 Test12= 3.94D-14 3.70D-09 XBig12= 1.44D-01 5.43D-02.
 AX will form    21 AO Fock derivatives at one time.
     21 vectors produced by pass  1 Test12= 3.94D-14 3.70D-09 XBig12= 1.20D-02 1.21D-02.
     21 vectors produced by pass  2 Test12= 3.94D-14 3.70D-09 XBig12= 9.09D-04 3.19D-03.
     21 vectors produced by pass  3 Test12= 3.94D-14 3.70D-09 XBig12= 2.61D-05 6.69D-04.
     21 vectors produced by pass  4 Test12= 3.94D-14 3.70D-09 XBig12= 5.19D-07 7.92D-05.
     21 vectors produced by pass  5 Test12= 3.94D-14 3.70D-09 XBig12= 5.03D-09 6.70D-06.
     21 vectors produced by pass  6 Test12= 3.94D-14 3.70D-09 XBig12= 4.24D-11 7.15D-07.
     18 vectors produced by pass  7 Test12= 3.94D-14 3.70D-09 XBig12= 3.09D-13 5.03D-08.
      1 vectors produced by pass  8 Test12= 3.94D-14 3.70D-09 XBig12= 2.18D-15 6.05D-09.
 InvSVY:  IOpt=1 It=  1 EMax= 2.55D-15
 Solved reduced A of dimension   166 with    21 vectors.
 End of Minotr F.D. properties file   721 does not exist.
 End of Minotr F.D. properties file   722 does not exist.
 End of Minotr F.D. properties file   788 does not exist.
 Calling FoFJK, ICntrl=    100127 FMM=F ISym2X=0 I1Cent= 0 IOpClX= 1 NMat=1 NMatS=1 NMatT=0.
 -------------------------------------------------------------------
 Center     Atomic                   Forces (Hartrees/Bohr)
 Number     Number              X              Y              Z
 -------------------------------------------------------------------
      1        6           0.026221692   -0.008646279   -0.005771315
      2        1           0.002177502   -0.000121888   -0.001517088
      3        1          -0.000081843   -0.002253992   -0.000777678
      4        8           0.001690562    0.000951631    0.008870830
      5        8           0.038933136   -0.004362956   -0.012011967
      6        7          -0.033399827    0.005097259    0.006671523
      7        1          -0.001318437   -0.000984824    0.000634506
      8        6          -0.034222785    0.010321049    0.003901189
 -------------------------------------------------------------------
 Cartesian Forces:  Max     0.038933136 RMS     0.014508694
 IRC-IRC-IRC-IRC-IRC-IRC-IRC-IRC-IRC-IRC-IRC-IRC-IRC-IRC-IRC-IRC-IRC-IRC
 Pt 29 Step number   1 out of a maximum of  20
 Modified Bulirsch-Stoer Extrapolation Cycles:
    EPS =    0.000010000000000
      PEZero:  N= 2 I= 1 D=  8.24D-04 Err=  2.27D-05
      PEZero:  N= 3 I= 2 D=  8.24D-04 Err=  1.52D-05
      PEZero:  N= 3 I= 1 D=  1.65D-03 Err=  1.72D-08
 Maximum DWI energy   std dev =  0.000001837 at pt    19
 Maximum DWI gradient std dev =  0.000991014 at pt    36
 CORRECTOR INTEGRATION CONVERGENCE:
   Recorrection delta-x convergence threshold:    0.010000
   Delta-x Convergence Met
 Point Number:  29          Path Number:   1
   CHANGE IN THE REACTION COORDINATE =    0.15818
   NET REACTION COORDINATE UP TO THIS POINT =    4.58759
  # OF POINTS ALONG THE PATH =  29
  # OF STEPS =   1

 Calculating another point on the path.
 IRC-IRC-IRC-IRC-IRC-IRC-IRC-IRC-IRC-IRC-IRC-IRC-IRC-IRC-IRC-IRC-IRC-IRC
                          Input orientation:                          
 ---------------------------------------------------------------------
 Center     Atomic      Atomic             Coordinates (Angstroms)
 Number     Number       Type             X           Y           Z
 ---------------------------------------------------------------------
      1          6           0       -0.461224   -1.029176    0.187627
      2          1           0       -0.816955   -1.914390   -0.329454
      3          1           0       -0.621790   -1.091242    1.269948
      4          8           0       -1.104299    0.082321   -0.351402
      5          8           0       -0.256752    1.110135    0.157817
      6          7           0        1.035505   -0.766313   -0.028285
      7          1           0        1.855359    1.187679    0.002488
      8          6           0        1.032038    0.486650    0.024214
 ---------------------------------------------------------------------
                    Distance matrix (angstroms):
                    1          2          3          4          5
     1  C    0.000000
     2  H    1.085137   0.000000
     3  H    1.095925   1.809350   0.000000
     4  O    1.392668   2.017400   2.058845   0.000000
     5  O    2.149266   3.114323   2.493220   1.426198   0.000000
     6  N    1.534898   2.200089   2.130168   2.324510   2.285962
     7  H    3.211740   4.107832   3.596693   3.179092   2.119234
     8  C    2.134072   3.051041   2.603218   2.206469   1.437902
                    6          7          8
     6  N    0.000000
     7  H    2.119243   0.000000
     8  C    1.254068   1.081559   0.000000
 Symmetry turned off by external request.
 Stoichiometry    C2H3NO2
 Framework group  C1[X(C2H3NO2)]
 Deg. of freedom    18
 Full point group                 C1      NOp   1
 Rotational constants (GHZ):           9.3560012           8.4038790           4.7835905
 Standard basis: Aug-CC-pVTZ (5D, 7F)
   299 basis functions,   441 primitive gaussians,   350 cartesian basis functions
    19 alpha electrons       19 beta electrons
       nuclear repulsion energy       178.1096208719 Hartrees.
 NAtoms=    8 NActive=    8 NUniq=    8 SFac= 1.00D+00 NAtFMM=   60 NAOKFM=F Big=F
 Integral buffers will be    131072 words long.
 Raffenetti 2 integral format.
 Two-electron integral symmetry is turned off.
 Nuclear repulsion after empirical dispersion term =      178.1081407740 Hartrees.
 One-electron integrals computed using PRISM.
 NBasis=   299 RedAO= T EigKep=  2.86D-05  NBF=   299
 NBsUse=   299 1.00D-06 EigRej= -1.00D+00 NBFU=   299
 Initial guess from the checkpoint file:  "TS1-M0001-copt-TS-opt-TS-wb97-opt-TS-Final-IRC-Forward.chk"
 B after Tr=     0.000084   -0.000358   -0.000164
         Rot=    1.000000   -0.000265    0.000114   -0.000108 Ang=  -0.04 deg.
 Initial guess <Sx>= 0.0000 <Sy>= 0.0000 <Sz>= 0.0000 <S**2>= 0.0000 S= 0.0000
 ExpMin= 2.53D-02 ExpMax= 1.53D+04 ExpMxC= 5.22D+02 IAcc=3 IRadAn=         7 AccDes= 0.00D+00
 Harris functional with IExCor= 4639 and IRadAn=       7 diagonalized for initial guess.
 HarFok:  IExCor= 4639 AccDes= 0.00D+00 IRadAn=         7 IDoV= 1 UseB2=F ITyADJ=14
 ICtDFT=  3500011 ScaDFX=  1.000000  1.000000  1.000000  1.000000
 FoFCou: FMM=F IPFlag=           0 FMFlag=      100000 FMFlg1=           0
         NFxFlg=           0 DoJE=T BraDBF=F KetDBF=T FulRan=T
         wScrn=  0.000000 ICntrl=       500 IOpCl=  0 I1Cent=   200000004 NGrid=           0
         NMat0=    1 NMatS0=      1 NMatT0=    0 NMatD0=    1 NMtDS0=    0 NMtDT0=    0
 Symmetry not used in FoFCou.
 Gradient too large for Newton-Raphson -- use scaled steepest descent instead.
     Accept linear search using points  3 and  4.
 Gradient too large for Newton-Raphson -- use scaled steepest descent instead.
     Accept linear search using points  1 and  2.
 Gradient too large for Newton-Raphson -- use scaled steepest descent instead.
 Gradient too large for Newton-Raphson -- use scaled steepest descent instead.
 LinEq1:  Iter=  0 NonCon=     1 RMS=7.76D-05 Max=1.41D-03 NDo=     1
 AX will form     1 AO Fock derivatives at one time.
 LinEq1:  Iter=  1 NonCon=     1 RMS=1.43D-05 Max=2.14D-04 NDo=     1
 LinEq1:  Iter=  2 NonCon=     1 RMS=1.14D-05 Max=2.37D-04 NDo=     1
 LinEq1:  Iter=  3 NonCon=     1 RMS=4.00D-06 Max=1.32D-04 NDo=     1
 LinEq1:  Iter=  4 NonCon=     1 RMS=2.42D-06 Max=3.12D-05 NDo=     1
 LinEq1:  Iter=  5 NonCon=     1 RMS=1.02D-06 Max=2.14D-05 NDo=     1
 LinEq1:  Iter=  6 NonCon=     1 RMS=3.94D-07 Max=5.45D-06 NDo=     1
 LinEq1:  Iter=  7 NonCon=     1 RMS=1.47D-07 Max=2.48D-06 NDo=     1
 LinEq1:  Iter=  8 NonCon=     1 RMS=5.85D-08 Max=7.49D-07 NDo=     1
 LinEq1:  Iter=  9 NonCon=     1 RMS=2.23D-08 Max=3.65D-07 NDo=     1
 LinEq1:  Iter= 10 NonCon=     0 RMS=6.05D-09 Max=7.21D-08 NDo=     1
 Linear equations converged to 1.032D-08 1.032D-07 after    10 iterations.
     Accept linear search using points  1 and  2.
     Minimum is close to point  2 DX= -2.06D-04 DF= -2.96D-12 DXR=  2.06D-04 DFR=  4.23D-08 which will be used.
 LinEq1:  Iter=  0 NonCon=     1 RMS=2.29D-07 Max=3.19D-06 NDo=     1
 LinEq1:  Iter=  1 NonCon=     1 RMS=9.62D-08 Max=1.82D-06 NDo=     1
 LinEq1:  Iter=  2 NonCon=     1 RMS=5.69D-08 Max=9.59D-07 NDo=     1
 LinEq1:  Iter=  3 NonCon=     1 RMS=3.13D-08 Max=5.40D-07 NDo=     1
 LinEq1:  Iter=  4 NonCon=     1 RMS=1.35D-08 Max=2.09D-07 NDo=     1
 LinEq1:  Iter=  5 NonCon=     1 RMS=5.44D-09 Max=8.84D-08 NDo=     1
 LinEq1:  Iter=  6 NonCon=     1 RMS=3.70D-09 Max=8.66D-08 NDo=     1
 LinEq1:  Iter=  7 NonCon=     1 RMS=1.43D-09 Max=2.23D-08 NDo=     1
 LinEq1:  Iter=  8 NonCon=     1 RMS=3.44D-10 Max=4.17D-09 NDo=     1
 LinEq1:  Iter=  9 NonCon=     0 RMS=1.35D-10 Max=1.50D-09 NDo=     1
 Linear equations converged to 2.428D-10 2.428D-09 after     9 iterations.
 SCF Done:  E(UwB97XD) =  -283.099305368     a.u. after    7 cycles
            Convg  =    0.2234D-08                    34 Fock formations.
              S**2 =  0.0000                  -V/T =  2.0061
 <Sx>= 0.0000 <Sy>= 0.0000 <Sz>= 0.0000 <S**2>= 0.0000 S= 0.0000
 <L.S>=  0.00000000000    
 Annihilation of the first spin contaminant:
 S**2 before annihilation     0.0000,   after     0.0000
 DoSCS=F DFT=T ScalE2(SS,OS)=  1.000000  1.000000
 Range of M.O.s used for correlation:     1   299
 NBasis=   299 NAE=    19 NBE=    19 NFC=     0 NFV=     0
 NROrb=    299 NOA=    19 NOB=    19 NVA=   280 NVB=   280

 **** Warning!!: The largest alpha MO coefficient is  0.39673990D+02


 **** Warning!!: The largest beta MO coefficient is  0.39673990D+02

 Symmetrizing basis deriv contribution to polar:
 IMax=3 JMax=2 DiffMx= 0.00D+00
 G2DrvN: will do     9 centers at a time, making    1 passes.
 Calling FoFCou, ICntrl=  3107 FMM=F I1Cent=   0 AccDes= 0.00D+00.
 End of G2Drv F.D. properties file   721 does not exist.
 End of G2Drv F.D. properties file   722 does not exist.
 End of G2Drv F.D. properties file   788 does not exist.
          IDoAtm=11111111
          Differentiating once with respect to nuclear coordinates.
 CalDSu exits because no D1Ps are significant.
          There are    27 degrees of freedom in the 1st order CPHF.  IDoFFX=6 NUNeed=     0.
     21 vectors produced by pass  0 Test12= 3.94D-14 3.70D-09 XBig12= 1.46D-01 4.98D-02.
 AX will form    21 AO Fock derivatives at one time.
     21 vectors produced by pass  1 Test12= 3.94D-14 3.70D-09 XBig12= 1.14D-02 1.22D-02.
     21 vectors produced by pass  2 Test12= 3.94D-14 3.70D-09 XBig12= 8.45D-04 3.40D-03.
     21 vectors produced by pass  3 Test12= 3.94D-14 3.70D-09 XBig12= 2.48D-05 6.99D-04.
     21 vectors produced by pass  4 Test12= 3.94D-14 3.70D-09 XBig12= 4.80D-07 7.31D-05.
     21 vectors produced by pass  5 Test12= 3.94D-14 3.70D-09 XBig12= 4.53D-09 6.08D-06.
     21 vectors produced by pass  6 Test12= 3.94D-14 3.70D-09 XBig12= 3.77D-11 5.95D-07.
     17 vectors produced by pass  7 Test12= 3.94D-14 3.70D-09 XBig12= 2.80D-13 4.88D-08.
      1 vectors produced by pass  8 Test12= 3.94D-14 3.70D-09 XBig12= 2.03D-15 4.63D-09.
 InvSVY:  IOpt=1 It=  1 EMax= 2.00D-15
 Solved reduced A of dimension   165 with    21 vectors.
 End of Minotr F.D. properties file   721 does not exist.
 End of Minotr F.D. properties file   722 does not exist.
 End of Minotr F.D. properties file   788 does not exist.
 Calling FoFJK, ICntrl=    100127 FMM=F ISym2X=0 I1Cent= 0 IOpClX= 1 NMat=1 NMatS=1 NMatT=0.
 -------------------------------------------------------------------
 Center     Atomic                   Forces (Hartrees/Bohr)
 Number     Number              X              Y              Z
 -------------------------------------------------------------------
      1        6           0.021959964   -0.008762411   -0.005475157
      2        1           0.001941566   -0.000109154   -0.001600360
      3        1          -0.000057320   -0.002303451   -0.000753521
      4        8           0.001571593    0.000837732    0.009435800
      5        8           0.033101334   -0.002298455   -0.011959836
      6        7          -0.028947528    0.004922432    0.006111318
      7        1          -0.001144786   -0.000818741    0.000670144
      8        6          -0.028424824    0.008532048    0.003571612
 -------------------------------------------------------------------
 Cartesian Forces:  Max     0.033101334 RMS     0.012471522
 IRC-IRC-IRC-IRC-IRC-IRC-IRC-IRC-IRC-IRC-IRC-IRC-IRC-IRC-IRC-IRC-IRC-IRC
 Pt 30 Step number   1 out of a maximum of  20
 Modified Bulirsch-Stoer Extrapolation Cycles:
    EPS =    0.000010000000000
      PEZero:  N= 2 I= 1 D=  8.24D-04 Err=  3.15D-05
      PEZero:  N= 3 I= 2 D=  8.24D-04 Err=  2.10D-05
      PEZero:  N= 3 I= 1 D=  1.65D-03 Err=  2.22D-08
 Maximum DWI energy   std dev =  0.000001881 at pt    29
 Maximum DWI gradient std dev =  0.001285232 at pt    36
 CORRECTOR INTEGRATION CONVERGENCE:
   Recorrection delta-x convergence threshold:    0.010000
   Delta-x Convergence Met
 Point Number:  30          Path Number:   1
   CHANGE IN THE REACTION COORDINATE =    0.15816
   NET REACTION COORDINATE UP TO THIS POINT =    4.74574
  # OF POINTS ALONG THE PATH =  30
  # OF STEPS =   1

 Calculating another point on the path.
 IRC-IRC-IRC-IRC-IRC-IRC-IRC-IRC-IRC-IRC-IRC-IRC-IRC-IRC-IRC-IRC-IRC-IRC
                          Input orientation:                          
 ---------------------------------------------------------------------
 Center     Atomic      Atomic             Coordinates (Angstroms)
 Number     Number       Type             X           Y           Z
 ---------------------------------------------------------------------
      1          6           0       -0.452331   -1.033113    0.185214
      2          1           0       -0.807258   -1.914937   -0.338282
      3          1           0       -0.622102   -1.103761    1.266108
      4          8           0       -1.103815    0.082583   -0.348115
      5          8           0       -0.246635    1.109728    0.153789
      6          7           0        1.025274   -0.764499   -0.026036
      7          1           0        1.849955    1.183793    0.006146
      8          6           0        1.020619    0.490087    0.025747
 ---------------------------------------------------------------------
                    Distance matrix (angstroms):
                    1          2          3          4          5
     1  C    0.000000
     2  H    1.085189   0.000000
     3  H    1.096424   1.807307   0.000000
     4  O    1.397731   2.019438   2.060383   0.000000
     5  O    2.152921   3.115290   2.505547   1.428878   0.000000
     6  N    1.516606   2.186134   2.120986   2.313936   2.272183
     7  H    3.201134   4.096528   3.596036   3.172211   2.103086
     8  C    2.124889   3.042663   2.603341   2.195235   1.416433
                    6          7          8
     6  N    0.000000
     7  H    2.115886   0.000000
     8  C    1.255663   1.081392   0.000000
 Symmetry turned off by external request.
 Stoichiometry    C2H3NO2
 Framework group  C1[X(C2H3NO2)]
 Deg. of freedom    18
 Full point group                 C1      NOp   1
 Rotational constants (GHZ):           9.3477639           8.5332770           4.8148307
 Standard basis: Aug-CC-pVTZ (5D, 7F)
   299 basis functions,   441 primitive gaussians,   350 cartesian basis functions
    19 alpha electrons       19 beta electrons
       nuclear repulsion energy       178.6658334471 Hartrees.
 NAtoms=    8 NActive=    8 NUniq=    8 SFac= 1.00D+00 NAtFMM=   60 NAOKFM=F Big=F
 Integral buffers will be    131072 words long.
 Raffenetti 2 integral format.
 Two-electron integral symmetry is turned off.
 Nuclear repulsion after empirical dispersion term =      178.6643598124 Hartrees.
 One-electron integrals computed using PRISM.
 NBasis=   299 RedAO= T EigKep=  2.80D-05  NBF=   299
 NBsUse=   299 1.00D-06 EigRej= -1.00D+00 NBFU=   299
 Initial guess from the checkpoint file:  "TS1-M0001-copt-TS-opt-TS-wb97-opt-TS-Final-IRC-Forward.chk"
 B after Tr=     0.000096   -0.000406   -0.000196
         Rot=    1.000000   -0.000323    0.000136   -0.000121 Ang=  -0.04 deg.
 Initial guess <Sx>= 0.0000 <Sy>= 0.0000 <Sz>= 0.0000 <S**2>= 0.0000 S= 0.0000
 ExpMin= 2.53D-02 ExpMax= 1.53D+04 ExpMxC= 5.22D+02 IAcc=3 IRadAn=         7 AccDes= 0.00D+00
 Harris functional with IExCor= 4639 and IRadAn=       7 diagonalized for initial guess.
 HarFok:  IExCor= 4639 AccDes= 0.00D+00 IRadAn=         7 IDoV= 1 UseB2=F ITyADJ=14
 ICtDFT=  3500011 ScaDFX=  1.000000  1.000000  1.000000  1.000000
 FoFCou: FMM=F IPFlag=           0 FMFlag=      100000 FMFlg1=           0
         NFxFlg=           0 DoJE=T BraDBF=F KetDBF=T FulRan=T
         wScrn=  0.000000 ICntrl=       500 IOpCl=  0 I1Cent=   200000004 NGrid=           0
         NMat0=    1 NMatS0=      1 NMatT0=    0 NMatD0=    1 NMtDS0=    0 NMtDT0=    0
 Symmetry not used in FoFCou.
 Gradient too large for Newton-Raphson -- use scaled steepest descent instead.
     Accept linear search using points  3 and  4.
 Gradient too large for Newton-Raphson -- use scaled steepest descent instead.
     Accept linear search using points  1 and  2.
 Gradient too large for Newton-Raphson -- use scaled steepest descent instead.
 Gradient too large for Newton-Raphson -- use scaled steepest descent instead.
 LinEq1:  Iter=  0 NonCon=     1 RMS=7.68D-05 Max=1.41D-03 NDo=     1
 AX will form     1 AO Fock derivatives at one time.
 LinEq1:  Iter=  1 NonCon=     1 RMS=1.48D-05 Max=2.22D-04 NDo=     1
 LinEq1:  Iter=  2 NonCon=     1 RMS=1.15D-05 Max=2.43D-04 NDo=     1
 LinEq1:  Iter=  3 NonCon=     1 RMS=4.18D-06 Max=1.36D-04 NDo=     1
 LinEq1:  Iter=  4 NonCon=     1 RMS=2.48D-06 Max=3.01D-05 NDo=     1
 LinEq1:  Iter=  5 NonCon=     1 RMS=1.07D-06 Max=2.15D-05 NDo=     1
 LinEq1:  Iter=  6 NonCon=     1 RMS=3.85D-07 Max=5.23D-06 NDo=     1
 LinEq1:  Iter=  7 NonCon=     1 RMS=1.38D-07 Max=2.55D-06 NDo=     1
 LinEq1:  Iter=  8 NonCon=     1 RMS=5.56D-08 Max=7.41D-07 NDo=     1
 LinEq1:  Iter=  9 NonCon=     1 RMS=2.31D-08 Max=3.98D-07 NDo=     1
 LinEq1:  Iter= 10 NonCon=     0 RMS=6.30D-09 Max=7.88D-08 NDo=     1
 Linear equations converged to 1.032D-08 1.032D-07 after    10 iterations.
     Accept linear search using points  1 and  2.
     Minimum is close to point  2 DX= -1.39D-04 DF= -1.31D-12 DXR=  1.39D-04 DFR=  1.91D-08 which will be used.
 LinEq1:  Iter=  0 NonCon=     1 RMS=2.13D-07 Max=3.06D-06 NDo=     1
 LinEq1:  Iter=  1 NonCon=     1 RMS=9.71D-08 Max=1.55D-06 NDo=     1
 LinEq1:  Iter=  2 NonCon=     1 RMS=6.39D-08 Max=9.17D-07 NDo=     1
 LinEq1:  Iter=  3 NonCon=     1 RMS=3.05D-08 Max=4.86D-07 NDo=     1
 LinEq1:  Iter=  4 NonCon=     1 RMS=1.31D-08 Max=2.08D-07 NDo=     1
 LinEq1:  Iter=  5 NonCon=     1 RMS=5.04D-09 Max=8.95D-08 NDo=     1
 LinEq1:  Iter=  6 NonCon=     1 RMS=3.09D-09 Max=5.66D-08 NDo=     1
 LinEq1:  Iter=  7 NonCon=     1 RMS=1.43D-09 Max=2.15D-08 NDo=     1
 LinEq1:  Iter=  8 NonCon=     1 RMS=3.32D-10 Max=6.59D-09 NDo=     1
 LinEq1:  Iter=  9 NonCon=     0 RMS=7.85D-11 Max=1.35D-09 NDo=     1
 Linear equations converged to 2.267D-10 2.267D-09 after     9 iterations.
 SCF Done:  E(UwB97XD) =  -283.101743858     a.u. after    7 cycles
            Convg  =    0.1930D-08                    34 Fock formations.
              S**2 =  0.0000                  -V/T =  2.0060
 <Sx>= 0.0000 <Sy>= 0.0000 <Sz>= 0.0000 <S**2>= 0.0000 S= 0.0000
 <L.S>=  0.00000000000    
 Annihilation of the first spin contaminant:
 S**2 before annihilation     0.0000,   after     0.0000
 DoSCS=F DFT=T ScalE2(SS,OS)=  1.000000  1.000000
 Range of M.O.s used for correlation:     1   299
 NBasis=   299 NAE=    19 NBE=    19 NFC=     0 NFV=     0
 NROrb=    299 NOA=    19 NOB=    19 NVA=   280 NVB=   280

 **** Warning!!: The largest alpha MO coefficient is  0.41628833D+02


 **** Warning!!: The largest beta MO coefficient is  0.41628833D+02

 Symmetrizing basis deriv contribution to polar:
 IMax=3 JMax=2 DiffMx= 0.00D+00
 G2DrvN: will do     9 centers at a time, making    1 passes.
 Calling FoFCou, ICntrl=  3107 FMM=F I1Cent=   0 AccDes= 0.00D+00.
 End of G2Drv F.D. properties file   721 does not exist.
 End of G2Drv F.D. properties file   722 does not exist.
 End of G2Drv F.D. properties file   788 does not exist.
          IDoAtm=11111111
          Differentiating once with respect to nuclear coordinates.
 CalDSu exits because no D1Ps are significant.
          There are    27 degrees of freedom in the 1st order CPHF.  IDoFFX=6 NUNeed=     0.
     21 vectors produced by pass  0 Test12= 3.94D-14 3.70D-09 XBig12= 1.47D-01 4.74D-02.
 AX will form    21 AO Fock derivatives at one time.
     21 vectors produced by pass  1 Test12= 3.94D-14 3.70D-09 XBig12= 1.08D-02 1.25D-02.
     21 vectors produced by pass  2 Test12= 3.94D-14 3.70D-09 XBig12= 7.88D-04 3.59D-03.
     21 vectors produced by pass  3 Test12= 3.94D-14 3.70D-09 XBig12= 2.35D-05 7.07D-04.
     21 vectors produced by pass  4 Test12= 3.94D-14 3.70D-09 XBig12= 4.40D-07 6.43D-05.
     21 vectors produced by pass  5 Test12= 3.94D-14 3.70D-09 XBig12= 4.06D-09 5.55D-06.
     21 vectors produced by pass  6 Test12= 3.94D-14 3.70D-09 XBig12= 3.33D-11 4.57D-07.
     17 vectors produced by pass  7 Test12= 3.94D-14 3.70D-09 XBig12= 2.49D-13 4.68D-08.
      1 vectors produced by pass  8 Test12= 3.94D-14 3.70D-09 XBig12= 1.83D-15 3.89D-09.
 InvSVY:  IOpt=1 It=  1 EMax= 1.78D-15
 Solved reduced A of dimension   165 with    21 vectors.
 End of Minotr F.D. properties file   721 does not exist.
 End of Minotr F.D. properties file   722 does not exist.
 End of Minotr F.D. properties file   788 does not exist.
 Calling FoFJK, ICntrl=    100127 FMM=F ISym2X=0 I1Cent= 0 IOpClX= 1 NMat=1 NMatS=1 NMatT=0.
 -------------------------------------------------------------------
 Center     Atomic                   Forces (Hartrees/Bohr)
 Number     Number              X              Y              Z
 -------------------------------------------------------------------
      1        6           0.017276775   -0.008670519   -0.005130209
      2        1           0.001663846   -0.000079451   -0.001666181
      3        1          -0.000053145   -0.002333218   -0.000723350
      4        8           0.001248066    0.000721161    0.009901414
      5        8           0.026318563   -0.000017849   -0.011744746
      6        7          -0.023718829    0.004486452    0.005484252
      7        1          -0.000895413   -0.000657567    0.000687184
      8        6          -0.021839864    0.006550991    0.003191636
 -------------------------------------------------------------------
 Cartesian Forces:  Max     0.026318563 RMS     0.010179233
 IRC-IRC-IRC-IRC-IRC-IRC-IRC-IRC-IRC-IRC-IRC-IRC-IRC-IRC-IRC-IRC-IRC-IRC
 Pt 31 Step number   1 out of a maximum of  20
 Modified Bulirsch-Stoer Extrapolation Cycles:
    EPS =    0.000010000000000
      PEZero:  N= 2 I= 1 D=  8.24D-04 Err=  4.58D-05
      PEZero:  N= 3 I= 2 D=  8.24D-04 Err=  3.05D-05
      PEZero:  N= 3 I= 1 D=  1.65D-03 Err=  3.45D-08
 Maximum DWI energy   std dev =  0.000001834 at pt    19
 Maximum DWI gradient std dev =  0.001785498 at pt    36
 CORRECTOR INTEGRATION CONVERGENCE:
   Recorrection delta-x convergence threshold:    0.010000
   Delta-x Convergence Met
 Point Number:  31          Path Number:   1
   CHANGE IN THE REACTION COORDINATE =    0.15810
   NET REACTION COORDINATE UP TO THIS POINT =    4.90385
  # OF POINTS ALONG THE PATH =  31
  # OF STEPS =   1

 Calculating another point on the path.
 IRC-IRC-IRC-IRC-IRC-IRC-IRC-IRC-IRC-IRC-IRC-IRC-IRC-IRC-IRC-IRC-IRC-IRC
                          Input orientation:                          
 ---------------------------------------------------------------------
 Center     Atomic      Atomic             Coordinates (Angstroms)
 Number     Number       Type             X           Y           Z
 ---------------------------------------------------------------------
      1          6           0       -0.443924   -1.037910    0.182389
      2          1           0       -0.797135   -1.915371   -0.349728
      3          1           0       -0.622544   -1.119559    1.261555
      4          8           0       -1.103401    0.082860   -0.343825
      5          8           0       -0.236990    1.110202    0.148870
      6          7           0        1.015169   -0.762514   -0.023528
      7          1           0        1.845096    1.179972    0.010760
      8          6           0        1.010190    0.493250    0.027441
 ---------------------------------------------------------------------
                    Distance matrix (angstroms):
                    1          2          3          4          5
     1  C    0.000000
     2  H    1.085285   0.000000
     3  H    1.096892   1.805556   0.000000
     4  O    1.402832   2.021575   2.062592   0.000000
     5  O    2.158317   3.117123   2.521618   1.431379   0.000000
     6  N    1.499066   2.172541   2.112114   2.303386   2.259355
     7  H    3.191876   4.085644   3.597441   3.165915   2.087828
     8  C    2.117288   3.034821   2.605765   2.184840   1.396722
                    6          7          8
     6  N    0.000000
     7  H    2.112630   0.000000
     8  C    1.256808   1.081172   0.000000
 Symmetry turned off by external request.
 Stoichiometry    C2H3NO2
 Framework group  C1[X(C2H3NO2)]
 Deg. of freedom    18
 Full point group                 C1      NOp   1
 Rotational constants (GHZ):           9.3328143           8.6613859           4.8415952
 Standard basis: Aug-CC-pVTZ (5D, 7F)
   299 basis functions,   441 primitive gaussians,   350 cartesian basis functions
    19 alpha electrons       19 beta electrons
       nuclear repulsion energy       179.1833285053 Hartrees.
 NAtoms=    8 NActive=    8 NUniq=    8 SFac= 1.00D+00 NAtFMM=   60 NAOKFM=F Big=F
 Integral buffers will be    131072 words long.
 Raffenetti 2 integral format.
 Two-electron integral symmetry is turned off.
 Nuclear repulsion after empirical dispersion term =      179.1818598887 Hartrees.
 One-electron integrals computed using PRISM.
 NBasis=   299 RedAO= T EigKep=  2.74D-05  NBF=   299
 NBsUse=   299 1.00D-06 EigRej= -1.00D+00 NBFU=   299
 Initial guess from the checkpoint file:  "TS1-M0001-copt-TS-opt-TS-wb97-opt-TS-Final-IRC-Forward.chk"
 B after Tr=     0.000117   -0.000479   -0.000248
         Rot=    1.000000   -0.000409    0.000168   -0.000134 Ang=  -0.05 deg.
 Initial guess <Sx>= 0.0000 <Sy>= 0.0000 <Sz>= 0.0000 <S**2>= 0.0000 S= 0.0000
 ExpMin= 2.53D-02 ExpMax= 1.53D+04 ExpMxC= 5.22D+02 IAcc=3 IRadAn=         7 AccDes= 0.00D+00
 Harris functional with IExCor= 4639 and IRadAn=       7 diagonalized for initial guess.
 HarFok:  IExCor= 4639 AccDes= 0.00D+00 IRadAn=         7 IDoV= 1 UseB2=F ITyADJ=14
 ICtDFT=  3500011 ScaDFX=  1.000000  1.000000  1.000000  1.000000
 FoFCou: FMM=F IPFlag=           0 FMFlag=      100000 FMFlg1=           0
         NFxFlg=           0 DoJE=T BraDBF=F KetDBF=T FulRan=T
         wScrn=  0.000000 ICntrl=       500 IOpCl=  0 I1Cent=   200000004 NGrid=           0
         NMat0=    1 NMatS0=      1 NMatT0=    0 NMatD0=    1 NMtDS0=    0 NMtDT0=    0
 Symmetry not used in FoFCou.
 Gradient too large for Newton-Raphson -- use scaled steepest descent instead.
     Accept linear search using points  3 and  4.
 Gradient too large for Newton-Raphson -- use scaled steepest descent instead.
     Accept linear search using points  1 and  2.
 Gradient too large for Newton-Raphson -- use scaled steepest descent instead.
 Gradient too large for Newton-Raphson -- use scaled steepest descent instead.
 LinEq1:  Iter=  0 NonCon=     1 RMS=7.69D-05 Max=1.39D-03 NDo=     1
 AX will form     1 AO Fock derivatives at one time.
 LinEq1:  Iter=  1 NonCon=     1 RMS=1.45D-05 Max=2.15D-04 NDo=     1
 LinEq1:  Iter=  2 NonCon=     1 RMS=1.14D-05 Max=2.40D-04 NDo=     1
 LinEq1:  Iter=  3 NonCon=     1 RMS=4.12D-06 Max=1.30D-04 NDo=     1
 LinEq1:  Iter=  4 NonCon=     1 RMS=2.49D-06 Max=2.85D-05 NDo=     1
 LinEq1:  Iter=  5 NonCon=     1 RMS=1.08D-06 Max=2.05D-05 NDo=     1
 LinEq1:  Iter=  6 NonCon=     1 RMS=3.75D-07 Max=4.94D-06 NDo=     1
 LinEq1:  Iter=  7 NonCon=     1 RMS=1.28D-07 Max=2.61D-06 NDo=     1
 LinEq1:  Iter=  8 NonCon=     1 RMS=4.31D-08 Max=6.00D-07 NDo=     1
 LinEq1:  Iter=  9 NonCon=     1 RMS=2.11D-08 Max=3.52D-07 NDo=     1
 LinEq1:  Iter= 10 NonCon=     0 RMS=6.84D-09 Max=8.60D-08 NDo=     1
 Linear equations converged to 1.032D-08 1.032D-07 after    10 iterations.
     Accept linear search using points  1 and  2.
     Minimum is close to point  2 DX= -7.99D-05 DF= -4.55D-13 DXR=  7.99D-05 DFR=  6.65D-09 which will be used.
 LinEq1:  Iter=  0 NonCon=     1 RMS=1.92D-07 Max=2.86D-06 NDo=     1
 LinEq1:  Iter=  1 NonCon=     1 RMS=9.72D-08 Max=1.56D-06 NDo=     1
 LinEq1:  Iter=  2 NonCon=     1 RMS=6.52D-08 Max=1.15D-06 NDo=     1
 LinEq1:  Iter=  3 NonCon=     1 RMS=2.91D-08 Max=4.89D-07 NDo=     1
 LinEq1:  Iter=  4 NonCon=     1 RMS=1.27D-08 Max=2.06D-07 NDo=     1
 LinEq1:  Iter=  5 NonCon=     1 RMS=4.63D-09 Max=9.65D-08 NDo=     1
 LinEq1:  Iter=  6 NonCon=     1 RMS=1.56D-09 Max=3.08D-08 NDo=     1
 LinEq1:  Iter=  7 NonCon=     1 RMS=1.04D-09 Max=1.98D-08 NDo=     1
 LinEq1:  Iter=  8 NonCon=     1 RMS=3.51D-10 Max=8.15D-09 NDo=     1
 LinEq1:  Iter=  9 NonCon=     0 RMS=1.14D-10 Max=1.95D-09 NDo=     1
 Linear equations converged to 2.083D-10 2.083D-09 after     9 iterations.
 SCF Done:  E(UwB97XD) =  -283.103690084     a.u. after    7 cycles
            Convg  =    0.2124D-08                    34 Fock formations.
              S**2 =  0.0000                  -V/T =  2.0058
 <Sx>= 0.0000 <Sy>= 0.0000 <Sz>= 0.0000 <S**2>= 0.0000 S= 0.0000
 <L.S>=  0.00000000000    
 Annihilation of the first spin contaminant:
 S**2 before annihilation     0.0000,   after     0.0000
 DoSCS=F DFT=T ScalE2(SS,OS)=  1.000000  1.000000
 Range of M.O.s used for correlation:     1   299
 NBasis=   299 NAE=    19 NBE=    19 NFC=     0 NFV=     0
 NROrb=    299 NOA=    19 NOB=    19 NVA=   280 NVB=   280

 **** Warning!!: The largest alpha MO coefficient is  0.43425761D+02


 **** Warning!!: The largest beta MO coefficient is  0.43425761D+02

 Symmetrizing basis deriv contribution to polar:
 IMax=3 JMax=2 DiffMx= 0.00D+00
 G2DrvN: will do     9 centers at a time, making    1 passes.
 Calling FoFCou, ICntrl=  3107 FMM=F I1Cent=   0 AccDes= 0.00D+00.
 End of G2Drv F.D. properties file   721 does not exist.
 End of G2Drv F.D. properties file   722 does not exist.
 End of G2Drv F.D. properties file   788 does not exist.
          IDoAtm=11111111
          Differentiating once with respect to nuclear coordinates.
 CalDSu exits because no D1Ps are significant.
          There are    27 degrees of freedom in the 1st order CPHF.  IDoFFX=6 NUNeed=     0.
     21 vectors produced by pass  0 Test12= 3.94D-14 3.70D-09 XBig12= 1.48D-01 5.11D-02.
 AX will form    21 AO Fock derivatives at one time.
     21 vectors produced by pass  1 Test12= 3.94D-14 3.70D-09 XBig12= 1.03D-02 1.25D-02.
     21 vectors produced by pass  2 Test12= 3.94D-14 3.70D-09 XBig12= 7.40D-04 3.74D-03.
     21 vectors produced by pass  3 Test12= 3.94D-14 3.70D-09 XBig12= 2.23D-05 6.95D-04.
     21 vectors produced by pass  4 Test12= 3.94D-14 3.70D-09 XBig12= 4.01D-07 5.42D-05.
     21 vectors produced by pass  5 Test12= 3.94D-14 3.70D-09 XBig12= 3.62D-09 4.98D-06.
     21 vectors produced by pass  6 Test12= 3.94D-14 3.70D-09 XBig12= 2.92D-11 4.22D-07.
     16 vectors produced by pass  7 Test12= 3.94D-14 3.70D-09 XBig12= 2.17D-13 4.27D-08.
 InvSVY:  IOpt=1 It=  1 EMax= 2.22D-15
 Solved reduced A of dimension   163 with    21 vectors.
 End of Minotr F.D. properties file   721 does not exist.
 End of Minotr F.D. properties file   722 does not exist.
 End of Minotr F.D. properties file   788 does not exist.
 Calling FoFJK, ICntrl=    100127 FMM=F ISym2X=0 I1Cent= 0 IOpClX= 1 NMat=1 NMatS=1 NMatT=0.
 -------------------------------------------------------------------
 Center     Atomic                   Forces (Hartrees/Bohr)
 Number     Number              X              Y              Z
 -------------------------------------------------------------------
      1        6           0.012347938   -0.008268429   -0.004761373
      2        1           0.001346615   -0.000023343   -0.001699636
      3        1          -0.000068537   -0.002325221   -0.000694773
      4        8           0.000672761    0.000606102    0.010200360
      5        8           0.018951527    0.002255047   -0.011330892
      6        7          -0.017806802    0.003749865    0.004834819
      7        1          -0.000586481   -0.000508774    0.000676534
      8        6          -0.014857021    0.004514754    0.002774963
 -------------------------------------------------------------------
 Cartesian Forces:  Max     0.018951527 RMS     0.007788887
 IRC-IRC-IRC-IRC-IRC-IRC-IRC-IRC-IRC-IRC-IRC-IRC-IRC-IRC-IRC-IRC-IRC-IRC
 Pt 32 Step number   1 out of a maximum of  20
 Modified Bulirsch-Stoer Extrapolation Cycles:
    EPS =    0.000010000000000
      PEZero:  N= 2 I= 1 D=  8.23D-04 Err=  6.79D-05
      PEZero:  N= 3 I= 2 D=  8.23D-04 Err=  4.52D-05
      PEZero:  N= 3 I= 1 D=  1.65D-03 Err=  6.24D-08
 Maximum DWI energy   std dev =  0.000001582 at pt    33
 Maximum DWI gradient std dev =  0.002617184 at pt    36
 CORRECTOR INTEGRATION CONVERGENCE:
   Recorrection delta-x convergence threshold:    0.010000
   Delta-x Convergence Met
 Point Number:  32          Path Number:   1
   CHANGE IN THE REACTION COORDINATE =    0.15796
   NET REACTION COORDINATE UP TO THIS POINT =    5.06181
  # OF POINTS ALONG THE PATH =  32
  # OF STEPS =   1

 Calculating another point on the path.
 IRC-IRC-IRC-IRC-IRC-IRC-IRC-IRC-IRC-IRC-IRC-IRC-IRC-IRC-IRC-IRC-IRC-IRC
                          Input orientation:                          
 ---------------------------------------------------------------------
 Center     Atomic      Atomic             Coordinates (Angstroms)
 Number     Number       Type             X           Y           Z
 ---------------------------------------------------------------------
      1          6           0       -0.436447   -1.043803    0.178904
      2          1           0       -0.786713   -1.915382   -0.365058
      3          1           0       -0.623367   -1.140187    1.255871
      4          8           0       -1.103257    0.083167   -0.338034
      5          8           0       -0.228337    1.112012    0.142641
      6          7           0        1.005711   -0.760455   -0.020605
      7          1           0        1.841528    1.176152    0.016625
      8          6           0        1.001520    0.495974    0.029370
 ---------------------------------------------------------------------
                    Distance matrix (angstroms):
                    1          2          3          4          5
     1  C    0.000000
     2  H    1.085463   0.000000
     3  H    1.097309   1.804168   0.000000
     4  O    1.407808   2.023643   2.065774   0.000000
     5  O    2.166140   3.120041   2.543173   1.433546   0.000000
     6  N    1.483209   2.159928   2.104158   2.293514   2.248479
     7  H    3.184918   4.075649   3.602341   3.161037   2.074689
     8  C    2.112113   3.027869   2.611816   2.176116   1.380174
                    6          7          8
     6  N    0.000000
     7  H    2.109602   0.000000
     8  C    1.257429   1.080934   0.000000
 Symmetry turned off by external request.
 Stoichiometry    C2H3NO2
 Framework group  C1[X(C2H3NO2)]
 Deg. of freedom    18
 Full point group                 C1      NOp   1
 Rotational constants (GHZ):           9.3082765           8.7810954           4.8602393
 Standard basis: Aug-CC-pVTZ (5D, 7F)
   299 basis functions,   441 primitive gaussians,   350 cartesian basis functions
    19 alpha electrons       19 beta electrons
       nuclear repulsion energy       179.6106950392 Hartrees.
 NAtoms=    8 NActive=    8 NUniq=    8 SFac= 1.00D+00 NAtFMM=   60 NAOKFM=F Big=F
 Integral buffers will be    131072 words long.
 Raffenetti 2 integral format.
 Two-electron integral symmetry is turned off.
 Nuclear repulsion after empirical dispersion term =      179.6092292446 Hartrees.
 One-electron integrals computed using PRISM.
 NBasis=   299 RedAO= T EigKep=  2.69D-05  NBF=   299
 NBsUse=   299 1.00D-06 EigRej= -1.00D+00 NBFU=   299
 Initial guess from the checkpoint file:  "TS1-M0001-copt-TS-opt-TS-wb97-opt-TS-Final-IRC-Forward.chk"
 B after Tr=     0.000147   -0.000582   -0.000330
         Rot=    1.000000   -0.000534    0.000214   -0.000146 Ang=  -0.07 deg.
 Initial guess <Sx>= 0.0000 <Sy>= 0.0000 <Sz>= 0.0000 <S**2>= 0.0000 S= 0.0000
 ExpMin= 2.53D-02 ExpMax= 1.53D+04 ExpMxC= 5.22D+02 IAcc=3 IRadAn=         7 AccDes= 0.00D+00
 Harris functional with IExCor= 4639 and IRadAn=       7 diagonalized for initial guess.
 HarFok:  IExCor= 4639 AccDes= 0.00D+00 IRadAn=         7 IDoV= 1 UseB2=F ITyADJ=14
 ICtDFT=  3500011 ScaDFX=  1.000000  1.000000  1.000000  1.000000
 FoFCou: FMM=F IPFlag=           0 FMFlag=      100000 FMFlg1=           0
         NFxFlg=           0 DoJE=T BraDBF=F KetDBF=T FulRan=T
         wScrn=  0.000000 ICntrl=       500 IOpCl=  0 I1Cent=   200000004 NGrid=           0
         NMat0=    1 NMatS0=      1 NMatT0=    0 NMatD0=    1 NMtDS0=    0 NMtDT0=    0
 Symmetry not used in FoFCou.
 Gradient too large for Newton-Raphson -- use scaled steepest descent instead.
     Accept linear search using points  3 and  4.
 Gradient too large for Newton-Raphson -- use scaled steepest descent instead.
     Accept linear search using points  1 and  2.
 Gradient too large for Newton-Raphson -- use scaled steepest descent instead.
 Gradient too large for Newton-Raphson -- use scaled steepest descent instead.
 LinEq1:  Iter=  0 NonCon=     1 RMS=7.67D-05 Max=1.30D-03 NDo=     1
 AX will form     1 AO Fock derivatives at one time.
 LinEq1:  Iter=  1 NonCon=     1 RMS=1.37D-05 Max=1.96D-04 NDo=     1
 LinEq1:  Iter=  2 NonCon=     1 RMS=1.12D-05 Max=2.17D-04 NDo=     1
 LinEq1:  Iter=  3 NonCon=     1 RMS=3.89D-06 Max=1.17D-04 NDo=     1
 LinEq1:  Iter=  4 NonCon=     1 RMS=2.45D-06 Max=2.99D-05 NDo=     1
 LinEq1:  Iter=  5 NonCon=     1 RMS=1.04D-06 Max=1.80D-05 NDo=     1
 LinEq1:  Iter=  6 NonCon=     1 RMS=3.55D-07 Max=4.75D-06 NDo=     1
 LinEq1:  Iter=  7 NonCon=     1 RMS=1.28D-07 Max=2.49D-06 NDo=     1
 LinEq1:  Iter=  8 NonCon=     1 RMS=4.83D-08 Max=6.38D-07 NDo=     1
 LinEq1:  Iter=  9 NonCon=     1 RMS=2.47D-08 Max=3.96D-07 NDo=     1
 LinEq1:  Iter= 10 NonCon=     1 RMS=1.05D-08 Max=1.67D-07 NDo=     1
 LinEq1:  Iter= 11 NonCon=     0 RMS=3.76D-09 Max=4.35D-08 NDo=     1
 Linear equations converged to 1.032D-08 1.032D-07 after    11 iterations.
     Accept linear search using points  1 and  2.
     Minimum is close to point  2 DX= -2.51D-05 DF= -5.68D-14 DXR=  2.51D-05 DFR=  8.38D-10 which will be used.
 LinEq1:  Iter=  0 NonCon=     1 RMS=1.59D-07 Max=2.33D-06 NDo=     1
 LinEq1:  Iter=  1 NonCon=     1 RMS=9.17D-08 Max=1.31D-06 NDo=     1
 LinEq1:  Iter=  2 NonCon=     1 RMS=5.84D-08 Max=1.21D-06 NDo=     1
 LinEq1:  Iter=  3 NonCon=     1 RMS=2.69D-08 Max=4.72D-07 NDo=     1
 LinEq1:  Iter=  4 NonCon=     1 RMS=1.26D-08 Max=2.45D-07 NDo=     1
 LinEq1:  Iter=  5 NonCon=     1 RMS=5.19D-09 Max=1.17D-07 NDo=     1
 LinEq1:  Iter=  6 NonCon=     1 RMS=2.79D-09 Max=4.53D-08 NDo=     1
 LinEq1:  Iter=  7 NonCon=     1 RMS=1.42D-09 Max=2.65D-08 NDo=     1
 LinEq1:  Iter=  8 NonCon=     1 RMS=4.28D-10 Max=6.43D-09 NDo=     1
 LinEq1:  Iter=  9 NonCon=     1 RMS=2.05D-10 Max=3.43D-09 NDo=     1
 LinEq1:  Iter= 10 NonCon=     0 RMS=6.74D-11 Max=1.41D-09 NDo=     1
 Linear equations converged to 1.806D-10 1.806D-09 after    10 iterations.
 SCF Done:  E(UwB97XD) =  -283.105158498     a.u. after    7 cycles
            Convg  =    0.1217D-08                    36 Fock formations.
              S**2 =  0.0000                  -V/T =  2.0057
 <Sx>= 0.0000 <Sy>= 0.0000 <Sz>= 0.0000 <S**2>= 0.0000 S= 0.0000
 <L.S>=  0.00000000000    
 Annihilation of the first spin contaminant:
 S**2 before annihilation     0.0000,   after     0.0000
 DoSCS=F DFT=T ScalE2(SS,OS)=  1.000000  1.000000
 Range of M.O.s used for correlation:     1   299
 NBasis=   299 NAE=    19 NBE=    19 NFC=     0 NFV=     0
 NROrb=    299 NOA=    19 NOB=    19 NVA=   280 NVB=   280

 **** Warning!!: The largest alpha MO coefficient is  0.44716259D+02


 **** Warning!!: The largest beta MO coefficient is  0.44716259D+02

 Symmetrizing basis deriv contribution to polar:
 IMax=3 JMax=2 DiffMx= 0.00D+00
 G2DrvN: will do     9 centers at a time, making    1 passes.
 Calling FoFCou, ICntrl=  3107 FMM=F I1Cent=   0 AccDes= 0.00D+00.
 End of G2Drv F.D. properties file   721 does not exist.
 End of G2Drv F.D. properties file   722 does not exist.
 End of G2Drv F.D. properties file   788 does not exist.
          IDoAtm=11111111
          Differentiating once with respect to nuclear coordinates.
 CalDSu exits because no D1Ps are significant.
          There are    27 degrees of freedom in the 1st order CPHF.  IDoFFX=6 NUNeed=     0.
     21 vectors produced by pass  0 Test12= 3.94D-14 3.70D-09 XBig12= 1.49D-01 5.56D-02.
 AX will form    21 AO Fock derivatives at one time.
     21 vectors produced by pass  1 Test12= 3.94D-14 3.70D-09 XBig12= 9.90D-03 1.23D-02.
     21 vectors produced by pass  2 Test12= 3.94D-14 3.70D-09 XBig12= 7.01D-04 3.86D-03.
     21 vectors produced by pass  3 Test12= 3.94D-14 3.70D-09 XBig12= 2.13D-05 6.76D-04.
     21 vectors produced by pass  4 Test12= 3.94D-14 3.70D-09 XBig12= 3.65D-07 4.90D-05.
     21 vectors produced by pass  5 Test12= 3.94D-14 3.70D-09 XBig12= 3.24D-09 4.40D-06.
     21 vectors produced by pass  6 Test12= 3.94D-14 3.70D-09 XBig12= 2.57D-11 3.87D-07.
     16 vectors produced by pass  7 Test12= 3.94D-14 3.70D-09 XBig12= 1.86D-13 3.66D-08.
 InvSVY:  IOpt=1 It=  1 EMax= 2.22D-15
 Solved reduced A of dimension   163 with    21 vectors.
 End of Minotr F.D. properties file   721 does not exist.
 End of Minotr F.D. properties file   722 does not exist.
 End of Minotr F.D. properties file   788 does not exist.
 Calling FoFJK, ICntrl=    100127 FMM=F ISym2X=0 I1Cent= 0 IOpClX= 1 NMat=1 NMatS=1 NMatT=0.
 -------------------------------------------------------------------
 Center     Atomic                   Forces (Hartrees/Bohr)
 Number     Number              X              Y              Z
 -------------------------------------------------------------------
      1        6           0.007621357   -0.007440177   -0.004415710
      2        1           0.001009472    0.000069256   -0.001674922
      3        1          -0.000097875   -0.002245715   -0.000681490
      4        8          -0.000166413    0.000512876    0.010224235
      5        8           0.011909453    0.004035981   -0.010681439
      6        7          -0.011639000    0.002746570    0.004250641
      7        1          -0.000269543   -0.000378785    0.000628238
      8        6          -0.008367451    0.002699993    0.002350446
 -------------------------------------------------------------------
 Cartesian Forces:  Max     0.011909453 RMS     0.005641538
 IRC-IRC-IRC-IRC-IRC-IRC-IRC-IRC-IRC-IRC-IRC-IRC-IRC-IRC-IRC-IRC-IRC-IRC
 Pt 33 Step number   1 out of a maximum of  20
 Modified Bulirsch-Stoer Extrapolation Cycles:
    EPS =    0.000010000000000
      PEZero:  N= 2 I= 1 D=  8.23D-04 Err=  9.27D-05
      PEZero:  N= 3 I= 2 D=  8.23D-04 Err=  6.17D-05
      PEZero:  N= 3 I= 1 D=  1.65D-03 Err=  1.60D-07
 Maximum DWI energy   std dev =  0.000001077 at pt    33
 Maximum DWI gradient std dev =  0.003725053 at pt    36
 CORRECTOR INTEGRATION CONVERGENCE:
   Recorrection delta-x convergence threshold:    0.010000
   Delta-x Convergence Met
 Point Number:  33          Path Number:   1
   CHANGE IN THE REACTION COORDINATE =    0.15760
   NET REACTION COORDINATE UP TO THIS POINT =    5.21940
  # OF POINTS ALONG THE PATH =  33
  # OF STEPS =   1

 Calculating another point on the path.
 IRC-IRC-IRC-IRC-IRC-IRC-IRC-IRC-IRC-IRC-IRC-IRC-IRC-IRC-IRC-IRC-IRC-IRC
                          Input orientation:                          
 ---------------------------------------------------------------------
 Center     Atomic      Atomic             Coordinates (Angstroms)
 Number     Number       Type             X           Y           Z
 ---------------------------------------------------------------------
      1          6           0       -0.430691   -1.050662    0.174510
      2          1           0       -0.776686   -1.914348   -0.385130
      3          1           0       -0.624915   -1.166447    1.248594
      4          8           0       -1.103774    0.083534   -0.330358
      5          8           0       -0.221457    1.115422    0.134834
      6          7           0        0.998069   -0.758589   -0.017099
      7          1           0        1.840089    1.172436    0.023719
      8          6           0        0.995607    0.498051    0.031549
 ---------------------------------------------------------------------
                    Distance matrix (angstroms):
                    1          2          3          4          5
     1  C    0.000000
     2  H    1.085754   0.000000
     3  H    1.097628   1.803176   0.000000
     4  O    1.412208   2.025221   2.069987   0.000000
     5  O    2.176528   3.123804   2.571025   1.435159   0.000000
     6  N    1.470842   2.149647   2.098191   2.285836   2.241037
     7  H    3.181406   4.067297   3.612054   3.158703   2.065325
     8  C    2.110279   3.022303   2.622565   2.170300   1.368598
                    6          7          8
     6  N    0.000000
     7  H    2.107017   0.000000
     8  C    1.257583   1.080743   0.000000
 Symmetry turned off by external request.
 Stoichiometry    C2H3NO2
 Framework group  C1[X(C2H3NO2)]
 Deg. of freedom    18
 Full point group                 C1      NOp   1
 Rotational constants (GHZ):           9.2735948           8.8783942           4.8661305
 Standard basis: Aug-CC-pVTZ (5D, 7F)
   299 basis functions,   441 primitive gaussians,   350 cartesian basis functions
    19 alpha electrons       19 beta electrons
       nuclear repulsion energy       179.8748821450 Hartrees.
 NAtoms=    8 NActive=    8 NUniq=    8 SFac= 1.00D+00 NAtFMM=   60 NAOKFM=F Big=F
 Integral buffers will be    131072 words long.
 Raffenetti 2 integral format.
 Two-electron integral symmetry is turned off.
 Nuclear repulsion after empirical dispersion term =      179.8734162446 Hartrees.
 One-electron integrals computed using PRISM.
 NBasis=   299 RedAO= T EigKep=  2.66D-05  NBF=   299
 NBsUse=   299 1.00D-06 EigRej= -1.00D+00 NBFU=   299
 Initial guess from the checkpoint file:  "TS1-M0001-copt-TS-opt-TS-wb97-opt-TS-Final-IRC-Forward.chk"
 B after Tr=     0.000173   -0.000686   -0.000442
         Rot=    1.000000   -0.000684    0.000266   -0.000148 Ang=  -0.09 deg.
 Initial guess <Sx>= 0.0000 <Sy>= 0.0000 <Sz>= 0.0000 <S**2>= 0.0000 S= 0.0000
 ExpMin= 2.53D-02 ExpMax= 1.53D+04 ExpMxC= 5.22D+02 IAcc=3 IRadAn=         7 AccDes= 0.00D+00
 Harris functional with IExCor= 4639 and IRadAn=       7 diagonalized for initial guess.
 HarFok:  IExCor= 4639 AccDes= 0.00D+00 IRadAn=         7 IDoV= 1 UseB2=F ITyADJ=14
 ICtDFT=  3500011 ScaDFX=  1.000000  1.000000  1.000000  1.000000
 FoFCou: FMM=F IPFlag=           0 FMFlag=      100000 FMFlg1=           0
         NFxFlg=           0 DoJE=T BraDBF=F KetDBF=T FulRan=T
         wScrn=  0.000000 ICntrl=       500 IOpCl=  0 I1Cent=   200000004 NGrid=           0
         NMat0=    1 NMatS0=      1 NMatT0=    0 NMatD0=    1 NMtDS0=    0 NMtDT0=    0
 Symmetry not used in FoFCou.
 Gradient too large for Newton-Raphson -- use scaled steepest descent instead.
     Accept linear search using points  3 and  4.
 Gradient too large for Newton-Raphson -- use scaled steepest descent instead.
     Accept linear search using points  1 and  2.
 Gradient too large for Newton-Raphson -- use scaled steepest descent instead.
 Gradient too large for Newton-Raphson -- use scaled steepest descent instead.
 LinEq1:  Iter=  0 NonCon=     1 RMS=7.56D-05 Max=1.26D-03 NDo=     1
 AX will form     1 AO Fock derivatives at one time.
 LinEq1:  Iter=  1 NonCon=     1 RMS=1.25D-05 Max=1.88D-04 NDo=     1
 LinEq1:  Iter=  2 NonCon=     1 RMS=1.04D-05 Max=1.87D-04 NDo=     1
 LinEq1:  Iter=  3 NonCon=     1 RMS=3.46D-06 Max=9.24D-05 NDo=     1
 LinEq1:  Iter=  4 NonCon=     1 RMS=2.31D-06 Max=3.07D-05 NDo=     1
 LinEq1:  Iter=  5 NonCon=     1 RMS=9.71D-07 Max=1.40D-05 NDo=     1
 LinEq1:  Iter=  6 NonCon=     1 RMS=3.21D-07 Max=3.76D-06 NDo=     1
 LinEq1:  Iter=  7 NonCon=     1 RMS=1.50D-07 Max=2.31D-06 NDo=     1
 LinEq1:  Iter=  8 NonCon=     1 RMS=6.71D-08 Max=1.08D-06 NDo=     1
 LinEq1:  Iter=  9 NonCon=     1 RMS=2.69D-08 Max=4.08D-07 NDo=     1
 LinEq1:  Iter= 10 NonCon=     1 RMS=1.32D-08 Max=2.12D-07 NDo=     1
 LinEq1:  Iter= 11 NonCon=     0 RMS=4.40D-09 Max=5.09D-08 NDo=     1
 Linear equations converged to 1.032D-08 1.032D-07 after    11 iterations.
     Minimum is close to point  2 DX=  2.98D-05 DF= -5.68D-14 DXR=  2.98D-05 DFR=  8.66D-10 which will be used.
 LinEq1:  Iter=  0 NonCon=     1 RMS=1.15D-07 Max=1.70D-06 NDo=     1
 LinEq1:  Iter=  1 NonCon=     1 RMS=7.73D-08 Max=9.39D-07 NDo=     1
 LinEq1:  Iter=  2 NonCon=     1 RMS=4.33D-08 Max=9.90D-07 NDo=     1
 LinEq1:  Iter=  3 NonCon=     1 RMS=2.37D-08 Max=6.54D-07 NDo=     1
 LinEq1:  Iter=  4 NonCon=     1 RMS=1.36D-08 Max=3.14D-07 NDo=     1
 LinEq1:  Iter=  5 NonCon=     1 RMS=6.33D-09 Max=1.53D-07 NDo=     1
 LinEq1:  Iter=  6 NonCon=     1 RMS=3.49D-09 Max=5.26D-08 NDo=     1
 LinEq1:  Iter=  7 NonCon=     1 RMS=1.39D-09 Max=2.51D-08 NDo=     1
 LinEq1:  Iter=  8 NonCon=     1 RMS=4.65D-10 Max=6.31D-09 NDo=     1
 LinEq1:  Iter=  9 NonCon=     1 RMS=2.31D-10 Max=4.17D-09 NDo=     1
 LinEq1:  Iter= 10 NonCon=     0 RMS=6.47D-11 Max=1.26D-09 NDo=     1
 Linear equations converged to 1.534D-10 1.534D-09 after    10 iterations.
 SCF Done:  E(UwB97XD) =  -283.106246521     a.u. after    7 cycles
            Convg  =    0.1193D-08                    37 Fock formations.
              S**2 =  0.0000                  -V/T =  2.0056
 <Sx>= 0.0000 <Sy>= 0.0000 <Sz>= 0.0000 <S**2>= 0.0000 S= 0.0000
 <L.S>=  0.00000000000    
 Annihilation of the first spin contaminant:
 S**2 before annihilation     0.0000,   after     0.0000
 DoSCS=F DFT=T ScalE2(SS,OS)=  1.000000  1.000000
 Range of M.O.s used for correlation:     1   299
 NBasis=   299 NAE=    19 NBE=    19 NFC=     0 NFV=     0
 NROrb=    299 NOA=    19 NOB=    19 NVA=   280 NVB=   280

 **** Warning!!: The largest alpha MO coefficient is  0.45045843D+02


 **** Warning!!: The largest beta MO coefficient is  0.45045843D+02

 Symmetrizing basis deriv contribution to polar:
 IMax=3 JMax=2 DiffMx= 0.00D+00
 G2DrvN: will do     9 centers at a time, making    1 passes.
 Calling FoFCou, ICntrl=  3107 FMM=F I1Cent=   0 AccDes= 0.00D+00.
 End of G2Drv F.D. properties file   721 does not exist.
 End of G2Drv F.D. properties file   722 does not exist.
 End of G2Drv F.D. properties file   788 does not exist.
          IDoAtm=11111111
          Differentiating once with respect to nuclear coordinates.
 CalDSu exits because no D1Ps are significant.
          There are    27 degrees of freedom in the 1st order CPHF.  IDoFFX=6 NUNeed=     0.
     21 vectors produced by pass  0 Test12= 3.94D-14 3.70D-09 XBig12= 1.49D-01 5.67D-02.
 AX will form    21 AO Fock derivatives at one time.
     21 vectors produced by pass  1 Test12= 3.94D-14 3.70D-09 XBig12= 9.60D-03 1.18D-02.
     21 vectors produced by pass  2 Test12= 3.94D-14 3.70D-09 XBig12= 6.75D-04 3.95D-03.
     21 vectors produced by pass  3 Test12= 3.94D-14 3.70D-09 XBig12= 2.05D-05 6.99D-04.
     21 vectors produced by pass  4 Test12= 3.94D-14 3.70D-09 XBig12= 3.33D-07 4.65D-05.
     21 vectors produced by pass  5 Test12= 3.94D-14 3.70D-09 XBig12= 2.92D-09 4.24D-06.
     21 vectors produced by pass  6 Test12= 3.94D-14 3.70D-09 XBig12= 2.29D-11 3.58D-07.
     16 vectors produced by pass  7 Test12= 3.94D-14 3.70D-09 XBig12= 1.63D-13 3.15D-08.
 InvSVY:  IOpt=1 It=  1 EMax= 2.00D-15
 Solved reduced A of dimension   163 with    21 vectors.
 End of Minotr F.D. properties file   721 does not exist.
 End of Minotr F.D. properties file   722 does not exist.
 End of Minotr F.D. properties file   788 does not exist.
 Calling FoFJK, ICntrl=    100127 FMM=F ISym2X=0 I1Cent= 0 IOpClX= 1 NMat=1 NMatS=1 NMatT=0.
 -------------------------------------------------------------------
 Center     Atomic                   Forces (Hartrees/Bohr)
 Number     Number              X              Y              Z
 -------------------------------------------------------------------
      1        6           0.003944193   -0.006197979   -0.004146859
      2        1           0.000710614    0.000190300   -0.001565973
      3        1          -0.000127749   -0.002057835   -0.000694236
      4        8          -0.001126359    0.000484766    0.009858561
      5        8           0.006628193    0.004707697   -0.009793514
      6        7          -0.006292646    0.001699281    0.003845480
      7        1          -0.000039279   -0.000268501    0.000542896
      8        6          -0.003696967    0.001442271    0.001953645
 -------------------------------------------------------------------
 Cartesian Forces:  Max     0.009858561 RMS     0.004167349
 IRC-IRC-IRC-IRC-IRC-IRC-IRC-IRC-IRC-IRC-IRC-IRC-IRC-IRC-IRC-IRC-IRC-IRC
 Pt 34 Step number   1 out of a maximum of  20
 Modified Bulirsch-Stoer Extrapolation Cycles:
    EPS =    0.000010000000000
      PEZero:  N= 2 I= 1 D=  8.22D-04 Err=  1.11D-04
      PEZero:  N= 3 I= 2 D=  8.22D-04 Err=  7.39D-05
      PEZero:  N= 3 I= 1 D=  1.64D-03 Err=  3.32D-07
 Maximum DWI energy   std dev =  0.000000373 at pt    33
 Maximum DWI gradient std dev =  0.004774895 at pt    36
 CORRECTOR INTEGRATION CONVERGENCE:
   Recorrection delta-x convergence threshold:    0.010000
   Delta-x Convergence Met
 Point Number:  34          Path Number:   1
   CHANGE IN THE REACTION COORDINATE =    0.15722
   NET REACTION COORDINATE UP TO THIS POINT =    5.37662
  # OF POINTS ALONG THE PATH =  34
  # OF STEPS =   1

 Calculating another point on the path.
 IRC-IRC-IRC-IRC-IRC-IRC-IRC-IRC-IRC-IRC-IRC-IRC-IRC-IRC-IRC-IRC-IRC-IRC
                          Input orientation:                          
 ---------------------------------------------------------------------
 Center     Atomic      Atomic             Coordinates (Angstroms)
 Number     Number       Type             X           Y           Z
 ---------------------------------------------------------------------
      1          6           0       -0.427038   -1.057658    0.169215
      2          1           0       -0.767924   -1.911707   -0.408746
      3          1           0       -0.627331   -1.196296    1.239645
      4          8           0       -1.105292    0.084024   -0.321148
      5          8           0       -0.216608    1.119840    0.125852
      6          7           0        0.993248   -0.757206   -0.012982
      7          1           0        1.840617    1.169222    0.031305
      8          6           0        0.992564    0.499446    0.033834
 ---------------------------------------------------------------------
                    Distance matrix (angstroms):
                    1          2          3          4          5
     1  C    0.000000
     2  H    1.086113   0.000000
     3  H    1.097796   1.802435   0.000000
     4  O    1.415599   2.025940   2.074545   0.000000
     5  O    2.188072   3.127303   2.602636   1.436135   0.000000
     6  N    1.463106   2.142715   2.094791   2.281776   2.237482
     7  H    3.181238   4.060819   3.625814   3.159154   2.059988
     8  C    2.111438   3.018087   2.636964   2.167853   1.362150
                    6          7          8
     6  N    0.000000
     7  H    2.105022   0.000000
     8  C    1.257523   1.080648   0.000000
 Symmetry turned off by external request.
 Stoichiometry    C2H3NO2
 Framework group  C1[X(C2H3NO2)]
 Deg. of freedom    18
 Full point group                 C1      NOp   1
 Rotational constants (GHZ):           9.2349646           8.9429190           4.8589885
 Standard basis: Aug-CC-pVTZ (5D, 7F)
   299 basis functions,   441 primitive gaussians,   350 cartesian basis functions
    19 alpha electrons       19 beta electrons
       nuclear repulsion energy       179.9571052019 Hartrees.
 NAtoms=    8 NActive=    8 NUniq=    8 SFac= 1.00D+00 NAtFMM=   60 NAOKFM=F Big=F
 Integral buffers will be    131072 words long.
 Raffenetti 2 integral format.
 Two-electron integral symmetry is turned off.
 Nuclear repulsion after empirical dispersion term =      179.9556367410 Hartrees.
 One-electron integrals computed using PRISM.
 NBasis=   299 RedAO= T EigKep=  2.65D-05  NBF=   299
 NBsUse=   299 1.00D-06 EigRej= -1.00D+00 NBFU=   299
 Initial guess from the checkpoint file:  "TS1-M0001-copt-TS-opt-TS-wb97-opt-TS-Final-IRC-Forward.chk"
 B after Tr=     0.000171   -0.000718   -0.000549
         Rot=    1.000000   -0.000790    0.000301   -0.000136 Ang=  -0.10 deg.
 Initial guess <Sx>= 0.0000 <Sy>= 0.0000 <Sz>= 0.0000 <S**2>= 0.0000 S= 0.0000
 ExpMin= 2.53D-02 ExpMax= 1.53D+04 ExpMxC= 5.22D+02 IAcc=3 IRadAn=         7 AccDes= 0.00D+00
 Harris functional with IExCor= 4639 and IRadAn=       7 diagonalized for initial guess.
 HarFok:  IExCor= 4639 AccDes= 0.00D+00 IRadAn=         7 IDoV= 1 UseB2=F ITyADJ=14
 ICtDFT=  3500011 ScaDFX=  1.000000  1.000000  1.000000  1.000000
 FoFCou: FMM=F IPFlag=           0 FMFlag=      100000 FMFlg1=           0
         NFxFlg=           0 DoJE=T BraDBF=F KetDBF=T FulRan=T
         wScrn=  0.000000 ICntrl=       500 IOpCl=  0 I1Cent=   200000004 NGrid=           0
         NMat0=    1 NMatS0=      1 NMatT0=    0 NMatD0=    1 NMtDS0=    0 NMtDT0=    0
 Symmetry not used in FoFCou.
 Gradient too large for Newton-Raphson -- use scaled steepest descent instead.
     Accept linear search using points  3 and  4.
     Minimum is close to point  4 DX= -8.08D-02 DF= -3.53D-07 DXR=  7.22D-02 DFR=  1.46D-03 which will be used.
 Gradient too large for Newton-Raphson -- use scaled steepest descent instead.
     Accept linear search using points  1 and  2.
 Gradient too large for Newton-Raphson -- use scaled steepest descent instead.
     Accept linear search using points  1 and  2.
 Gradient too large for Newton-Raphson -- use scaled steepest descent instead.
     Accept linear search using points  1 and  2.
 LinEq1:  Iter=  0 NonCon=     1 RMS=8.43D-05 Max=1.67D-03 NDo=     1
 AX will form     1 AO Fock derivatives at one time.
 LinEq1:  Iter=  1 NonCon=     1 RMS=9.88D-06 Max=1.72D-04 NDo=     1
 LinEq1:  Iter=  2 NonCon=     1 RMS=8.80D-06 Max=2.06D-04 NDo=     1
 LinEq1:  Iter=  3 NonCon=     1 RMS=2.76D-06 Max=4.98D-05 NDo=     1
 LinEq1:  Iter=  4 NonCon=     1 RMS=1.18D-06 Max=1.82D-05 NDo=     1
 LinEq1:  Iter=  5 NonCon=     1 RMS=7.59D-07 Max=1.23D-05 NDo=     1
 LinEq1:  Iter=  6 NonCon=     1 RMS=2.89D-07 Max=2.77D-06 NDo=     1
 LinEq1:  Iter=  7 NonCon=     1 RMS=1.37D-07 Max=2.12D-06 NDo=     1
 LinEq1:  Iter=  8 NonCon=     1 RMS=4.80D-08 Max=6.37D-07 NDo=     1
 LinEq1:  Iter=  9 NonCon=     1 RMS=2.27D-08 Max=2.73D-07 NDo=     1
 LinEq1:  Iter= 10 NonCon=     1 RMS=9.85D-09 Max=1.59D-07 NDo=     1
 LinEq1:  Iter= 11 NonCon=     0 RMS=4.47D-09 Max=7.09D-08 NDo=     1
 Linear equations converged to 1.032D-08 1.032D-07 after    11 iterations.
     Accept linear search using points  1 and  2.
     Minimum is close to point  2 DX= -5.39D-05 DF= -2.27D-13 DXR=  5.39D-05 DFR=  2.79D-09 which will be used.
 LinEq1:  Iter=  0 NonCon=     1 RMS=1.11D-07 Max=1.15D-06 NDo=     1
 LinEq1:  Iter=  1 NonCon=     1 RMS=7.44D-08 Max=1.24D-06 NDo=     1
 LinEq1:  Iter=  2 NonCon=     1 RMS=3.55D-08 Max=4.19D-07 NDo=     1
 LinEq1:  Iter=  3 NonCon=     1 RMS=1.82D-08 Max=3.40D-07 NDo=     1
 LinEq1:  Iter=  4 NonCon=     1 RMS=1.20D-08 Max=2.47D-07 NDo=     1
 LinEq1:  Iter=  5 NonCon=     1 RMS=5.78D-09 Max=1.14D-07 NDo=     1
 LinEq1:  Iter=  6 NonCon=     1 RMS=2.29D-09 Max=4.06D-08 NDo=     1
 LinEq1:  Iter=  7 NonCon=     1 RMS=1.01D-09 Max=1.79D-08 NDo=     1
 LinEq1:  Iter=  8 NonCon=     1 RMS=3.10D-10 Max=5.44D-09 NDo=     1
 LinEq1:  Iter=  9 NonCon=     1 RMS=1.43D-10 Max=1.97D-09 NDo=     1
 LinEq1:  Iter= 10 NonCon=     0 RMS=6.23D-11 Max=1.18D-09 NDo=     1
 Linear equations converged to 1.800D-10 1.800D-09 after    10 iterations.
 SCF Done:  E(UwB97XD) =  -283.107098151     a.u. after    7 cycles
            Convg  =    0.1007D-08                    33 Fock formations.
              S**2 =  0.0000                  -V/T =  2.0055
 <Sx>= 0.0000 <Sy>= 0.0000 <Sz>= 0.0000 <S**2>= 0.0000 S= 0.0000
 <L.S>=  0.00000000000    
 Annihilation of the first spin contaminant:
 S**2 before annihilation     0.0000,   after     0.0000
 DoSCS=F DFT=T ScalE2(SS,OS)=  1.000000  1.000000
 Range of M.O.s used for correlation:     1   299
 NBasis=   299 NAE=    19 NBE=    19 NFC=     0 NFV=     0
 NROrb=    299 NOA=    19 NOB=    19 NVA=   280 NVB=   280

 **** Warning!!: The largest alpha MO coefficient is  0.44374373D+02


 **** Warning!!: The largest beta MO coefficient is  0.44374373D+02

 Symmetrizing basis deriv contribution to polar:
 IMax=3 JMax=2 DiffMx= 0.00D+00
 G2DrvN: will do     9 centers at a time, making    1 passes.
 Calling FoFCou, ICntrl=  3107 FMM=F I1Cent=   0 AccDes= 0.00D+00.
 End of G2Drv F.D. properties file   721 does not exist.
 End of G2Drv F.D. properties file   722 does not exist.
 End of G2Drv F.D. properties file   788 does not exist.
          IDoAtm=11111111
          Differentiating once with respect to nuclear coordinates.
 CalDSu exits because no D1Ps are significant.
          There are    27 degrees of freedom in the 1st order CPHF.  IDoFFX=6 NUNeed=     0.
     21 vectors produced by pass  0 Test12= 3.94D-14 3.70D-09 XBig12= 1.49D-01 5.58D-02.
 AX will form    21 AO Fock derivatives at one time.
     21 vectors produced by pass  1 Test12= 3.94D-14 3.70D-09 XBig12= 9.41D-03 1.18D-02.
     21 vectors produced by pass  2 Test12= 3.94D-14 3.70D-09 XBig12= 6.61D-04 4.01D-03.
     21 vectors produced by pass  3 Test12= 3.94D-14 3.70D-09 XBig12= 1.99D-05 7.24D-04.
     21 vectors produced by pass  4 Test12= 3.94D-14 3.70D-09 XBig12= 3.06D-07 4.37D-05.
     21 vectors produced by pass  5 Test12= 3.94D-14 3.70D-09 XBig12= 2.67D-09 4.13D-06.
     21 vectors produced by pass  6 Test12= 3.94D-14 3.70D-09 XBig12= 2.07D-11 3.34D-07.
[truncated: 173,155 more chars]
