# Supplementary material for: An Experimental and Master Equation Investigation of Kinetics of the CH2OO + RCN Reactions (R = H, CH3, C2H5) and Their Atmospheric Relevance
Source: J Phys Chem A. 2023 Jan 5;127(2):477–88. doi: 10.1021/acs.jpca.2c07073 (PMC9869398; doi:10.1021/acs.jpca.2c07073)
Supplement: Supplementary file 2 — jp2c07073_si_002.zip [file jp2c07073_si_002.zip › wb97XD/IRC/TS1/TS1-M0001-copt-TS-opt-TS-wb97-opt-TS-Final-IRC-Reverse.log]

 Entering Gaussian System, Link 0=/appl/soft/chem/gaussian/G16RevB.01/g16/g16
 Initial command:
 /appl/soft/chem/gaussian/G16RevB.01/g16/l1.exe "/scratch/kurten/scratch_lauri/Cyan/IRC/Assoc/TS1-M0001-copt-TS-opt-TS-wb97-opt-TS-Final-IRC/11590724.GAUSS_SCRDIR/Gau-53023.inp" -scrdir="/scratch/kurten/scratch_lauri/Cyan/IRC/Assoc/TS1-M0001-copt-TS-opt-TS-wb97-opt-TS-Final-IRC/11590724.GAUSS_SCRDIR/"
 Entering Link 1 = /appl/soft/chem/gaussian/G16RevB.01/g16/l1.exe PID=     53029.
  
 Copyright (c) 1988-2017, Gaussian, Inc.  All Rights Reserved.
  
 This is part of the Gaussian(R) 16 program.  It is based on
 the Gaussian(R) 09 system (copyright 2009, Gaussian, Inc.),
 the Gaussian(R) 03 system (copyright 2003, Gaussian, Inc.),
 the Gaussian(R) 98 system (copyright 1998, Gaussian, Inc.),
 the Gaussian(R) 94 system (copyright 1995, Gaussian, Inc.),
 the Gaussian 92(TM) system (copyright 1992, Gaussian, Inc.),
 the Gaussian 90(TM) system (copyright 1990, Gaussian, Inc.),
 the Gaussian 88(TM) system (copyright 1988, Gaussian, Inc.),
 the Gaussian 86(TM) system (copyright 1986, Carnegie Mellon
 University), and the Gaussian 82(TM) system (copyright 1983,
 Carnegie Mellon University). Gaussian is a federally registered
 trademark of Gaussian, Inc.
  
 This software contains proprietary and confidential information,
 including trade secrets, belonging to Gaussian, Inc.
  
 This software is provided under written license and may be
 used, copied, transmitted, or stored only in accord with that
 written license.
  
 The following legend is applicable only to US Government
 contracts under FAR:
  
                    RESTRICTED RIGHTS LEGEND
  
 Use, reproduction and disclosure by the US Government is
 subject to restrictions as set forth in subparagraphs (a)
 and (c) of the Commercial Computer Software - Restricted
 Rights clause in FAR 52.227-19.
  
 Gaussian, Inc.
 340 Quinnipiac St., Bldg. 40, Wallingford CT 06492
  
  
 ---------------------------------------------------------------
 Warning -- This program may not be used in any manner that
 competes with the business of Gaussian, Inc. or will provide
 assistance to any competitor of Gaussian, Inc.  The licensee
 of this program is prohibited from giving any competitor of
 Gaussian, Inc. access to this program.  By using this program,
 the user acknowledges that Gaussian, Inc. is engaged in the
 business of creating and licensing software in the field of
 computational chemistry and represents and warrants to the
 licensee that it is not a competitor of Gaussian, Inc. and that
 it will not use this program in any manner prohibited above.
 ---------------------------------------------------------------
  

 Cite this work as:
 Gaussian 16, Revision B.01,
 M. J. Frisch, G. W. Trucks, H. B. Schlegel, G. E. Scuseria, 
 M. A. Robb, J. R. Cheeseman, G. Scalmani, V. Barone, 
 G. A. Petersson, H. Nakatsuji, X. Li, M. Caricato, A. V. Marenich, 
 J. Bloino, B. G. Janesko, R. Gomperts, B. Mennucci, H. P. Hratchian, 
 J. V. Ortiz, A. F. Izmaylov, J. L. Sonnenberg, D. Williams-Young, 
 F. Ding, F. Lipparini, F. Egidi, J. Goings, B. Peng, A. Petrone, 
 T. Henderson, D. Ranasinghe, V. G. Zakrzewski, J. Gao, N. Rega, 
 G. Zheng, W. Liang, M. Hada, M. Ehara, K. Toyota, R. Fukuda, 
 J. Hasegawa, M. Ishida, T. Nakajima, Y. Honda, O. Kitao, H. Nakai, 
 T. Vreven, K. Throssell, J. A. Montgomery, Jr., J. E. Peralta, 
 F. Ogliaro, M. J. Bearpark, J. J. Heyd, E. N. Brothers, K. N. Kudin, 
 V. N. Staroverov, T. A. Keith, R. Kobayashi, J. Normand, 
 K. Raghavachari, A. P. Rendell, J. C. Burant, S. S. Iyengar, 
 J. Tomasi, M. Cossi, J. M. Millam, M. Klene, C. Adamo, R. Cammi, 
 J. W. Ochterski, R. L. Martin, K. Morokuma, O. Farkas, 
 J. B. Foresman, and D. J. Fox, Gaussian, Inc., Wallingford CT, 2016.
 
 ******************************************
 Gaussian 16:  ES64L-G16RevB.01 20-Dec-2017
                 2-May-2022 
 ******************************************
 %mem=12GB
 %NprocShared=8
 Will use up to    8 processors via shared memory.
 %chk=TS1-M0001-copt-TS-opt-TS-wb97-opt-TS-Final-IRC-Reverse
 ----------------------------------------------------------------------
 # UWB97XD aug-cc-pVTZ IRC(CalcAll,Reverse,MaxPoints=200,Stepsize=5) sc
 f=qc Integral(Grid=SuperFineGrid) MaxDisk=32GB
 ----------------------------------------------------------------------
 1/10=4,18=10,22=2,26=5,38=1,39=5,42=200,44=3,71=1,172=1/1,23;
 2/12=2,17=6,18=5,29=1,40=1/2;
 3/5=16,6=1,7=10,11=2,25=1,30=1,71=2,74=-58,75=-7,116=2,140=1/1,2,3;
 4//1;
 5/5=2,8=3,38=5/8;
 8/6=4,10=90,11=11/1;
 11/6=1,8=1,9=11,15=111,16=1/1,2,10;
 10/6=1,13=1/2;
 6/7=2,8=2,9=2,10=2,18=1,28=1/1;
 7/10=1,25=1/1,2,3,16;
 1/10=4,18=10,22=2,26=5,39=5,42=200,44=3,71=1/23(2);
 2/29=1/2;
 99/5=20/99;
 2/29=1/2;
 3/5=16,6=1,7=10,11=2,25=1,30=1,71=2,74=-58,75=-7,116=2,140=1/1,2,3;
 4/5=5,16=3,69=1/1;
 5/5=2,8=3,38=5/8;
 8/6=4,10=90,11=11/1;
 11/6=1,8=1,9=11,15=111,16=1/1,2,10;
 10/6=1,13=1/2;
 7/10=1,25=1/1,2,3,16;
 1/10=4,18=10,22=2,26=5,39=5,42=200,44=3,71=1/23(-8);
 2/29=1/2;
 6/7=2,8=2,9=2,10=2,18=1,19=2,28=1/1;
 99/5=20/99;
 ------------------------------------------------------
 TS1-M0001-copt-TS-opt-TS-wb97-opt-TS-Final-IRC-Reverse
 ------------------------------------------------------
 Symbolic Z-matrix:
 Charge =  0 Multiplicity = 1
 C                    -0.79885  -0.9754    0.21988 
 H                    -1.096    -1.8847   -0.28494 
 H                    -0.54642  -0.94723   1.26943 
 O                    -1.10654   0.09062  -0.38109 
 O                    -0.54771   1.19263   0.19288 
 N                     1.33354  -0.76265  -0.0892 
 H                     1.82267   1.38318  -0.01786 
 C                     1.41868   0.39562  -0.02599 
 
 IRC-IRC-IRC-IRC-IRC-IRC-IRC-IRC-IRC-IRC-IRC-IRC-IRC-IRC-IRC-IRC-IRC-IRC
 ------------------------------------------------------------------------
 INPUT DATA FOR L123
 ------------------------------------------------------------------------
 GENERAL PARAMETERS:
 Rxn path following direction = Reverse
 Maximum points per path      = 200
 Step size                    =   0.050 bohr
 Integration scheme           = HPC                                 
    Redo corrector integration= Yes                                 
    DWI Weight Power          =  2
    DWI will use Hessian update vectors when possible.
    Max correction cycles     =  20
 Initial Hessian              = CalcFC
 Hessian evaluation           = Analytic at all predictor steps
                              = Update at all corrector steps
 Hessian updating method      = Bofill                              
 ------------------------------------------------------------------------
 IRC-IRC-IRC-IRC-IRC-IRC-IRC-IRC-IRC-IRC-IRC-IRC-IRC-IRC-IRC-IRC-IRC-IRC
                          Input orientation:                          
 ---------------------------------------------------------------------
 Center     Atomic      Atomic             Coordinates (Angstroms)
 Number     Number       Type             X           Y           Z
 ---------------------------------------------------------------------
      1          6           0       -0.798850   -0.975400    0.219880
      2          1           0       -1.096000   -1.884700   -0.284940
      3          1           0       -0.546420   -0.947230    1.269430
      4          8           0       -1.106540    0.090620   -0.381090
      5          8           0       -0.547710    1.192630    0.192880
      6          7           0        1.333540   -0.762650   -0.089200
      7          1           0        1.822670    1.383180   -0.017860
      8          6           0        1.418680    0.395620   -0.025990
 ---------------------------------------------------------------------
                    Distance matrix (angstroms):
                    1          2          3          4          5
     1  C    0.000000
     2  H    1.081651   0.000000
     3  H    1.079847   1.896564   0.000000
     4  O    1.261839   1.977687   2.028567   0.000000
     5  O    2.182694   3.162103   2.395404   1.362409   0.000000
     6  N    2.165151   2.683277   2.326842   2.601396   2.727965
     7  H    3.534372   4.389648   3.563778   3.222254   2.387346
     8  C    2.618700   3.404487   2.709793   2.568240   2.133030
                    6          7          8
     6  N    0.000000
     7  H    2.202027   0.000000
     8  C    1.163114   1.067028   0.000000
 Symmetry turned off by external request.
 Stoichiometry    C2H3NO2
 Framework group  C1[X(C2H3NO2)]
 Deg. of freedom    18
 Full point group                 C1      NOp   1
 Rotational constants (GHZ):           9.1382025           5.4953621           3.6976922
 Standard basis: Aug-CC-pVTZ (5D, 7F)
   299 basis functions,   441 primitive gaussians,   350 cartesian basis functions
    19 alpha electrons       19 beta electrons
       nuclear repulsion energy       164.8041059338 Hartrees.
 NAtoms=    8 NActive=    8 NUniq=    8 SFac= 1.00D+00 NAtFMM=   60 NAOKFM=F Big=F
 Integral buffers will be    131072 words long.
 Raffenetti 2 integral format.
 Two-electron integral symmetry is turned off.
 Nuclear repulsion after empirical dispersion term =      164.8022604031 Hartrees.
 One-electron integrals computed using PRISM.
 NBasis=   299 RedAO= T EigKep=  4.24D-05  NBF=   299
 NBsUse=   299 1.00D-06 EigRej= -1.00D+00 NBFU=   299
 ExpMin= 2.53D-02 ExpMax= 1.53D+04 ExpMxC= 5.22D+02 IAcc=3 IRadAn=         7 AccDes= 0.00D+00
 Harris functional with IExCor= 4639 and IRadAn=       7 diagonalized for initial guess.
 HarFok:  IExCor= 4639 AccDes= 0.00D+00 IRadAn=         7 IDoV= 1 UseB2=F ITyADJ=14
 ICtDFT=  3500011 ScaDFX=  1.000000  1.000000  1.000000  1.000000
 FoFCou: FMM=F IPFlag=           0 FMFlag=      100000 FMFlg1=           0
         NFxFlg=           0 DoJE=T BraDBF=F KetDBF=T FulRan=T
         wScrn=  0.000000 ICntrl=       500 IOpCl=  0 I1Cent=   200000004 NGrid=           0
         NMat0=    1 NMatS0=      1 NMatT0=    0 NMatD0=    1 NMtDS0=    0 NMtDT0=    0
 Symmetry not used in FoFCou.
 Initial guess <Sx>= 0.0000 <Sy>= 0.0000 <Sz>= 0.0000 <S**2>= 0.0000 S= 0.0000
 Gradient too large for Newton-Raphson -- use scaled steepest descent instead.
     Minimum is close to point  3 DX=  1.47D-02 DF= -1.51D-04 DXR=  2.86D-02 DFR=  7.97D-04 which will be used.
 Gradient too large for Newton-Raphson -- use scaled steepest descent instead.
     Accept linear search using points  2 and  3.
 Gradient too large for Newton-Raphson -- use scaled steepest descent instead.
 Gradient too large for Newton-Raphson -- use scaled steepest descent instead.
     Accept linear search using points  1 and  2.
 Gradient too large for Newton-Raphson -- use scaled steepest descent instead.
     Minimum is close to point  3 DX=  3.58D-02 DF= -2.45D-07 DXR=  3.15D-02 DFR=  9.92D-04 which will be used.
 Gradient too large for Newton-Raphson -- use scaled steepest descent instead.
     Accept linear search using points  1 and  2.
 LinEq1:  Iter=  0 NonCon=     1 RMS=5.28D-05 Max=2.46D-03 NDo=     1
 AX will form     1 AO Fock derivatives at one time.
 LinEq1:  Iter=  1 NonCon=     1 RMS=2.09D-05 Max=3.84D-04 NDo=     1
 LinEq1:  Iter=  2 NonCon=     1 RMS=8.95D-06 Max=3.11D-04 NDo=     1
 LinEq1:  Iter=  3 NonCon=     1 RMS=1.43D-06 Max=3.73D-05 NDo=     1
 LinEq1:  Iter=  4 NonCon=     1 RMS=1.03D-06 Max=3.22D-05 NDo=     1
 LinEq1:  Iter=  5 NonCon=     1 RMS=5.21D-07 Max=1.39D-05 NDo=     1
 LinEq1:  Iter=  6 NonCon=     1 RMS=2.79D-07 Max=6.31D-06 NDo=     1
 LinEq1:  Iter=  7 NonCon=     1 RMS=9.10D-08 Max=1.55D-06 NDo=     1
 LinEq1:  Iter=  8 NonCon=     1 RMS=2.56D-08 Max=4.39D-07 NDo=     1
 LinEq1:  Iter=  9 NonCon=     1 RMS=1.55D-08 Max=3.23D-07 NDo=     1
 LinEq1:  Iter= 10 NonCon=     1 RMS=8.59D-09 Max=1.41D-07 NDo=     1
 LinEq1:  Iter= 11 NonCon=     0 RMS=2.65D-09 Max=4.15D-08 NDo=     1
 Linear equations converged to 1.032D-08 1.032D-07 after    11 iterations.
     Minimum is close to point  2 DX=  1.73D-03 DF= -7.29D-11 DXR=  1.73D-03 DFR=  2.99D-06 which will be used.
 LinEq1:  Iter=  0 NonCon=     1 RMS=4.00D-07 Max=1.97D-05 NDo=     1
 LinEq1:  Iter=  1 NonCon=     1 RMS=1.97D-07 Max=7.22D-06 NDo=     1
 LinEq1:  Iter=  2 NonCon=     1 RMS=1.02D-07 Max=2.59D-06 NDo=     1
 LinEq1:  Iter=  3 NonCon=     1 RMS=6.25D-08 Max=1.83D-06 NDo=     1
 LinEq1:  Iter=  4 NonCon=     1 RMS=3.27D-08 Max=1.08D-06 NDo=     1
 LinEq1:  Iter=  5 NonCon=     1 RMS=1.77D-08 Max=3.81D-07 NDo=     1
 LinEq1:  Iter=  6 NonCon=     1 RMS=1.16D-08 Max=3.25D-07 NDo=     1
 LinEq1:  Iter=  7 NonCon=     1 RMS=5.27D-09 Max=1.50D-07 NDo=     1
 LinEq1:  Iter=  8 NonCon=     1 RMS=1.64D-09 Max=3.82D-08 NDo=     1
 LinEq1:  Iter=  9 NonCon=     1 RMS=5.18D-10 Max=8.36D-09 NDo=     1
 LinEq1:  Iter= 10 NonCon=     0 RMS=1.68D-10 Max=2.00D-09 NDo=     1
 Linear equations converged to 2.628D-10 2.628D-09 after    10 iterations.
 SCF Done:  E(UwB97XD) =  -283.018329908     a.u. after    9 cycles
            Convg  =    0.4166D-08                    41 Fock formations.
              S**2 =  0.0000                  -V/T =  2.0055
 <Sx>= 0.0000 <Sy>= 0.0000 <Sz>= 0.0000 <S**2>= 0.0000 S= 0.0000
 <L.S>=  0.00000000000    
 Annihilation of the first spin contaminant:
 S**2 before annihilation     0.0000,   after     0.0000
 DoSCS=F DFT=T ScalE2(SS,OS)=  1.000000  1.000000
 Range of M.O.s used for correlation:     1   299
 NBasis=   299 NAE=    19 NBE=    19 NFC=     0 NFV=     0
 NROrb=    299 NOA=    19 NOB=    19 NVA=   280 NVB=   280

 **** Warning!!: The largest alpha MO coefficient is  0.32087645D+02


 **** Warning!!: The largest beta MO coefficient is  0.32087645D+02

 Symmetrizing basis deriv contribution to polar:
 IMax=3 JMax=2 DiffMx= 0.00D+00
 G2DrvN: will do     9 centers at a time, making    1 passes.
 Calling FoFCou, ICntrl=  3107 FMM=F I1Cent=   0 AccDes= 0.00D+00.
 End of G2Drv F.D. properties file   721 does not exist.
 End of G2Drv F.D. properties file   722 does not exist.
 End of G2Drv F.D. properties file   788 does not exist.
          IDoAtm=11111111
          Differentiating once with respect to nuclear coordinates.
 CalDSu exits because no D1Ps are significant.
          There are    27 degrees of freedom in the 1st order CPHF.  IDoFFX=6 NUNeed=     0.
     21 vectors produced by pass  0 Test12= 3.94D-14 3.70D-09 XBig12= 1.68D-01 1.14D-01.
 AX will form    21 AO Fock derivatives at one time.
     21 vectors produced by pass  1 Test12= 3.94D-14 3.70D-09 XBig12= 6.18D-02 8.08D-02.
     21 vectors produced by pass  2 Test12= 3.94D-14 3.70D-09 XBig12= 3.40D-03 7.36D-03.
     21 vectors produced by pass  3 Test12= 3.94D-14 3.70D-09 XBig12= 6.37D-05 7.97D-04.
     21 vectors produced by pass  4 Test12= 3.94D-14 3.70D-09 XBig12= 8.40D-07 1.12D-04.
     21 vectors produced by pass  5 Test12= 3.94D-14 3.70D-09 XBig12= 1.04D-08 1.04D-05.
     21 vectors produced by pass  6 Test12= 3.94D-14 3.70D-09 XBig12= 9.75D-11 9.99D-07.
     18 vectors produced by pass  7 Test12= 3.94D-14 3.70D-09 XBig12= 7.04D-13 7.59D-08.
      1 vectors produced by pass  8 Test12= 3.94D-14 3.70D-09 XBig12= 4.31D-15 7.14D-09.
 InvSVY:  IOpt=1 It=  1 EMax= 2.00D-15
 Solved reduced A of dimension   166 with    21 vectors.
 End of Minotr F.D. properties file   721 does not exist.
 End of Minotr F.D. properties file   722 does not exist.
 End of Minotr F.D. properties file   788 does not exist.

 **********************************************************************

            Population analysis using the SCF Density.

 **********************************************************************

 Alpha  occ. eigenvalues --  -19.39658 -19.27021 -14.45219 -10.41492 -10.35281
 Alpha  occ. eigenvalues --   -1.30589  -1.02713  -1.00658  -0.77135  -0.69448
 Alpha  occ. eigenvalues --   -0.64075  -0.62412  -0.59697  -0.49940  -0.48612
 Alpha  occ. eigenvalues --   -0.44960  -0.42934  -0.35102  -0.34825
 Alpha virt. eigenvalues --   -0.00144   0.03262   0.03937   0.04772   0.06857
 Alpha virt. eigenvalues --    0.07587   0.08348   0.08657   0.10763   0.11368
 Alpha virt. eigenvalues --    0.12361   0.12836   0.13890   0.14588   0.15420
 Alpha virt. eigenvalues --    0.16067   0.16737   0.18695   0.19152   0.20305
 Alpha virt. eigenvalues --    0.21827   0.22484   0.23081   0.24168   0.24653
 Alpha virt. eigenvalues --    0.24725   0.27772   0.28952   0.30112   0.31377
 Alpha virt. eigenvalues --    0.31823   0.34060   0.34246   0.36377   0.36942
 Alpha virt. eigenvalues --    0.37673   0.38151   0.38843   0.39603   0.41102
 Alpha virt. eigenvalues --    0.41202   0.42733   0.42938   0.43813   0.45479
 Alpha virt. eigenvalues --    0.46384   0.46998   0.48231   0.51236   0.54719
 Alpha virt. eigenvalues --    0.55317   0.56250   0.57012   0.59404   0.61329
 Alpha virt. eigenvalues --    0.61787   0.63587   0.65535   0.68402   0.69348
 Alpha virt. eigenvalues --    0.70560   0.74218   0.74870   0.76573   0.77689
 Alpha virt. eigenvalues --    0.79172   0.80282   0.80950   0.82423   0.82767
 Alpha virt. eigenvalues --    0.84364   0.85655   0.86374   0.87495   0.88328
 Alpha virt. eigenvalues --    0.89588   0.90146   0.91457   0.93190   0.93831
 Alpha virt. eigenvalues --    0.95851   0.96022   0.97907   0.99806   1.00136
 Alpha virt. eigenvalues --    1.00743   1.04012   1.05341   1.06406   1.07115
 Alpha virt. eigenvalues --    1.09107   1.11192   1.12677   1.13135   1.16581
 Alpha virt. eigenvalues --    1.17384   1.19066   1.20191   1.21366   1.23568
 Alpha virt. eigenvalues --    1.25239   1.26567   1.28526   1.31434   1.33007
 Alpha virt. eigenvalues --    1.33699   1.34691   1.36496   1.38309   1.40419
 Alpha virt. eigenvalues --    1.40912   1.46079   1.47308   1.48575   1.50627
 Alpha virt. eigenvalues --    1.52695   1.55266   1.56064   1.58301   1.60060
 Alpha virt. eigenvalues --    1.61652   1.64690   1.65835   1.70382   1.72351
 Alpha virt. eigenvalues --    1.74073   1.77354   1.79086   1.81251   1.83913
 Alpha virt. eigenvalues --    1.85927   1.89388   1.90113   1.91822   1.93411
 Alpha virt. eigenvalues --    1.93580   1.97947   2.00586   2.06094   2.07239
 Alpha virt. eigenvalues --    2.09338   2.10822   2.13883   2.16011   2.17498
 Alpha virt. eigenvalues --    2.18902   2.19464   2.22281   2.26409   2.26959
 Alpha virt. eigenvalues --    2.29453   2.31167   2.34896   2.36967   2.39528
 Alpha virt. eigenvalues --    2.42163   2.43778   2.46988   2.51173   2.54621
 Alpha virt. eigenvalues --    2.56813   2.62617   2.65421   2.71007   2.73617
 Alpha virt. eigenvalues --    2.74662   2.76228   2.82207   2.88545   2.93703
 Alpha virt. eigenvalues --    2.97132   2.98132   3.01010   3.06279   3.10637
 Alpha virt. eigenvalues --    3.13385   3.13626   3.20055   3.23615   3.24932
 Alpha virt. eigenvalues --    3.29636   3.32363   3.37050   3.38063   3.42215
 Alpha virt. eigenvalues --    3.43554   3.44651   3.48121   3.51859   3.52921
 Alpha virt. eigenvalues --    3.56250   3.58343   3.63003   3.63913   3.69122
 Alpha virt. eigenvalues --    3.72322   3.76648   3.78584   3.81834   3.85261
 Alpha virt. eigenvalues --    3.92331   3.93667   3.96013   3.99262   4.04609
 Alpha virt. eigenvalues --    4.05990   4.09645   4.13190   4.16262   4.19111
 Alpha virt. eigenvalues --    4.25398   4.27148   4.33202   4.39578   4.42816
 Alpha virt. eigenvalues --    4.44506   4.52113   4.53524   4.59918   4.62333
 Alpha virt. eigenvalues --    4.71819   4.73780   4.75788   4.78460   4.90709
 Alpha virt. eigenvalues --    4.92814   4.95928   4.97670   5.02472   5.05949
 Alpha virt. eigenvalues --    5.09835   5.12705   5.15041   5.19778   5.21788
 Alpha virt. eigenvalues --    5.31097   5.32647   5.37303   5.42593   5.48141
 Alpha virt. eigenvalues --    5.50338   5.65726   5.78026   5.81585   5.85779
 Alpha virt. eigenvalues --    5.95305   6.05595   6.07325   6.17460   6.26795
 Alpha virt. eigenvalues --    6.30391   6.32153   6.35099   6.39291   6.45577
 Alpha virt. eigenvalues --    6.49902   6.57233   6.61237   6.66505   6.74716
 Alpha virt. eigenvalues --    6.79689   6.82299   6.86907   6.89837   6.98164
 Alpha virt. eigenvalues --    6.99759   7.03332   7.13141   7.19104   7.24163
 Alpha virt. eigenvalues --    7.31433   7.41549   7.68946   7.88587   8.33377
 Alpha virt. eigenvalues --   13.26849  14.62913  14.83373  16.93653  18.28108
  Beta  occ. eigenvalues --  -19.39658 -19.27021 -14.45219 -10.41492 -10.35281
  Beta  occ. eigenvalues --   -1.30589  -1.02713  -1.00658  -0.77135  -0.69448
  Beta  occ. eigenvalues --   -0.64075  -0.62412  -0.59697  -0.49940  -0.48612
  Beta  occ. eigenvalues --   -0.44960  -0.42934  -0.35102  -0.34825
  Beta virt. eigenvalues --   -0.00144   0.03262   0.03937   0.04772   0.06857
  Beta virt. eigenvalues --    0.07587   0.08348   0.08657   0.10763   0.11368
  Beta virt. eigenvalues --    0.12361   0.12836   0.13890   0.14588   0.15420
  Beta virt. eigenvalues --    0.16067   0.16737   0.18695   0.19152   0.20305
  Beta virt. eigenvalues --    0.21827   0.22484   0.23081   0.24168   0.24653
  Beta virt. eigenvalues --    0.24725   0.27772   0.28952   0.30112   0.31377
  Beta virt. eigenvalues --    0.31823   0.34060   0.34246   0.36377   0.36942
  Beta virt. eigenvalues --    0.37673   0.38151   0.38843   0.39603   0.41102
  Beta virt. eigenvalues --    0.41202   0.42733   0.42938   0.43813   0.45479
  Beta virt. eigenvalues --    0.46384   0.46998   0.48231   0.51236   0.54719
  Beta virt. eigenvalues --    0.55317   0.56250   0.57012   0.59404   0.61329
  Beta virt. eigenvalues --    0.61787   0.63587   0.65535   0.68402   0.69348
  Beta virt. eigenvalues --    0.70560   0.74218   0.74870   0.76573   0.77689
  Beta virt. eigenvalues --    0.79172   0.80282   0.80950   0.82423   0.82767
  Beta virt. eigenvalues --    0.84364   0.85655   0.86374   0.87495   0.88328
  Beta virt. eigenvalues --    0.89588   0.90146   0.91457   0.93190   0.93831
  Beta virt. eigenvalues --    0.95851   0.96022   0.97907   0.99806   1.00136
  Beta virt. eigenvalues --    1.00743   1.04012   1.05341   1.06406   1.07115
  Beta virt. eigenvalues --    1.09107   1.11192   1.12677   1.13135   1.16581
  Beta virt. eigenvalues --    1.17384   1.19066   1.20191   1.21366   1.23568
  Beta virt. eigenvalues --    1.25239   1.26567   1.28526   1.31434   1.33007
  Beta virt. eigenvalues --    1.33699   1.34691   1.36496   1.38309   1.40419
  Beta virt. eigenvalues --    1.40912   1.46079   1.47308   1.48575   1.50627
  Beta virt. eigenvalues --    1.52695   1.55266   1.56064   1.58301   1.60060
  Beta virt. eigenvalues --    1.61652   1.64690   1.65835   1.70382   1.72351
  Beta virt. eigenvalues --    1.74073   1.77354   1.79086   1.81251   1.83913
  Beta virt. eigenvalues --    1.85927   1.89388   1.90113   1.91822   1.93411
  Beta virt. eigenvalues --    1.93580   1.97947   2.00586   2.06094   2.07239
  Beta virt. eigenvalues --    2.09338   2.10822   2.13883   2.16011   2.17498
  Beta virt. eigenvalues --    2.18902   2.19464   2.22281   2.26409   2.26959
  Beta virt. eigenvalues --    2.29453   2.31167   2.34896   2.36967   2.39528
  Beta virt. eigenvalues --    2.42163   2.43778   2.46988   2.51173   2.54621
  Beta virt. eigenvalues --    2.56813   2.62617   2.65421   2.71007   2.73617
  Beta virt. eigenvalues --    2.74662   2.76228   2.82207   2.88545   2.93703
  Beta virt. eigenvalues --    2.97132   2.98132   3.01010   3.06279   3.10637
  Beta virt. eigenvalues --    3.13385   3.13626   3.20055   3.23615   3.24932
  Beta virt. eigenvalues --    3.29636   3.32363   3.37050   3.38063   3.42215
  Beta virt. eigenvalues --    3.43554   3.44651   3.48121   3.51859   3.52921
  Beta virt. eigenvalues --    3.56250   3.58343   3.63003   3.63913   3.69122
  Beta virt. eigenvalues --    3.72322   3.76648   3.78584   3.81834   3.85261
  Beta virt. eigenvalues --    3.92331   3.93667   3.96013   3.99262   4.04609
  Beta virt. eigenvalues --    4.05990   4.09645   4.13190   4.16262   4.19111
  Beta virt. eigenvalues --    4.25398   4.27148   4.33202   4.39578   4.42816
  Beta virt. eigenvalues --    4.44506   4.52113   4.53524   4.59918   4.62333
  Beta virt. eigenvalues --    4.71819   4.73780   4.75788   4.78460   4.90709
  Beta virt. eigenvalues --    4.92814   4.95928   4.97670   5.02472   5.05949
  Beta virt. eigenvalues --    5.09835   5.12705   5.15041   5.19778   5.21788
  Beta virt. eigenvalues --    5.31097   5.32647   5.37303   5.42593   5.48141
  Beta virt. eigenvalues --    5.50338   5.65726   5.78026   5.81585   5.85779
  Beta virt. eigenvalues --    5.95305   6.05595   6.07325   6.17460   6.26795
  Beta virt. eigenvalues --    6.30391   6.32153   6.35099   6.39291   6.45577
  Beta virt. eigenvalues --    6.49902   6.57233   6.61237   6.66505   6.74716
  Beta virt. eigenvalues --    6.79689   6.82299   6.86907   6.89837   6.98164
  Beta virt. eigenvalues --    6.99759   7.03332   7.13141   7.19104   7.24163
  Beta virt. eigenvalues --    7.31433   7.41549   7.68946   7.88587   8.33377
  Beta virt. eigenvalues --   13.26849  14.62913  14.83373  16.93653  18.28108
          Condensed to atoms (all electrons):
               1          2          3          4          5          6
     1  C    5.215660   0.313186   0.306916   0.321262  -0.085666   0.017882
     2  H    0.313186   0.316682   0.013140   0.000554   0.003475   0.009427
     3  H    0.306916   0.013140   0.307527  -0.050880   0.016843   0.016306
     4  O    0.321262   0.000554  -0.050880   8.089365  -0.208557  -0.015542
     5  O   -0.085666   0.003475   0.016843  -0.208557   8.774567  -0.005784
     6  N    0.017882   0.009427   0.016306  -0.015542  -0.005784   7.085874
     7  H   -0.007322   0.000004   0.002252  -0.002951   0.006949  -0.097702
     8  C    0.012876  -0.002370   0.001287  -0.004462   0.008087   0.490677
               7          8
     1  C   -0.007322   0.012876
     2  H    0.000004  -0.002370
     3  H    0.002252   0.001287
     4  O   -0.002951  -0.004462
     5  O    0.006949   0.008087
     6  N   -0.097702   0.490677
     7  H    0.357227   0.211437
     8  C    0.211437   5.310450
          Atomic-Atomic Spin Densities.
               1          2          3          4          5          6
     1  C    0.000000   0.000000   0.000000   0.000000   0.000000   0.000000
     2  H    0.000000   0.000000   0.000000   0.000000   0.000000   0.000000
     3  H    0.000000   0.000000   0.000000   0.000000   0.000000   0.000000
     4  O    0.000000   0.000000   0.000000   0.000000   0.000000   0.000000
     5  O    0.000000   0.000000   0.000000   0.000000   0.000000   0.000000
     6  N    0.000000   0.000000   0.000000   0.000000   0.000000   0.000000
     7  H    0.000000   0.000000   0.000000   0.000000   0.000000   0.000000
     8  C    0.000000   0.000000   0.000000   0.000000   0.000000   0.000000
               7          8
     1  C    0.000000   0.000000
     2  H    0.000000   0.000000
     3  H    0.000000   0.000000
     4  O    0.000000   0.000000
     5  O    0.000000   0.000000
     6  N    0.000000   0.000000
     7  H    0.000000   0.000000
     8  C    0.000000   0.000000
 Mulliken charges and spin densities:
               1          2
     1  C   -0.094795   0.000000
     2  H    0.345903   0.000000
     3  H    0.386608   0.000000
     4  O   -0.128788   0.000000
     5  O   -0.509914   0.000000
     6  N   -0.501137   0.000000
     7  H    0.530105   0.000000
     8  C   -0.027982   0.000000
 Sum of Mulliken charges =   0.00000   0.00000
 Mulliken charges and spin densities with hydrogens summed into heavy atoms:
               1          2
     1  C    0.637716   0.000000
     4  O   -0.128788   0.000000
     5  O   -0.509914   0.000000
     6  N   -0.501137   0.000000
     8  C    0.502124   0.000000
 APT charges:
               1
     1  C   -0.454208
     2  H    0.635839
     3  H    0.501284
     4  O   -0.143652
     5  O   -0.507084
     6  N   -0.544940
     7  H    0.744690
     8  C   -0.231928
 Sum of APT charges =   0.00000
 APT charges with hydrogens summed into heavy atoms:
               1
     1  C    0.682915
     4  O   -0.143652
     5  O   -0.507084
     6  N   -0.544940
     8  C    0.512761
 Electronic spatial extent (au):  <R**2>=            338.4261
 Charge=              0.0000 electrons
 Dipole moment (field-independent basis, Debye):
    X=             -0.0234    Y=             -1.3473    Z=              0.6375  Tot=              1.4907
 Quadrupole moment (field-independent basis, Debye-Ang):
   XX=            -27.5215   YY=            -27.6705   ZZ=            -28.2404
   XY=              8.8919   XZ=             -0.1159   YZ=             -0.9189
 Traceless Quadrupole moment (field-independent basis, Debye-Ang):
   XX=              0.2893   YY=              0.1403   ZZ=             -0.4296
   XY=              8.8919   XZ=             -0.1159   YZ=             -0.9189
 Octapole moment (field-independent basis, Debye-Ang**2):
  XXX=             -5.1934  YYY=             -0.6155  ZZZ=              0.7551  XYY=             -1.5190
  XXY=              7.2634  XXZ=              0.1812  XZZ=             -2.6595  YZZ=             -0.6295
  YYZ=             -0.5504  XYZ=             -0.0942
 Hexadecapole moment (field-independent basis, Debye-Ang**3):
 XXXX=           -232.3439 YYYY=           -146.3370 ZZZZ=            -39.4007 XXXY=             18.8771
 XXXZ=              1.4219 YYYX=             21.1176 YYYZ=              2.4387 ZZZX=              0.8733
 ZZZY=             -2.0388 XXYY=            -58.8714 XXZZ=            -47.0793 YYZZ=            -31.9391
 XXYZ=             -0.1094 YYXZ=              2.4872 ZZXY=              1.7731
 N-N= 1.648022604031D+02 E-N=-9.939006630601D+02  KE= 2.814798474520D+02
  Exact polarizability:   0.000   0.000   0.000   0.000   0.000   0.000
 Approx polarizability:  50.278   0.507  69.310   0.770   0.951  35.207
                          Isotropic Fermi Contact Couplings
        Atom                 a.u.       MegaHertz       Gauss      10(-4) cm-1
     1  C(13)              0.00000       0.00000       0.00000       0.00000
     2  H(1)               0.00000       0.00000       0.00000       0.00000
     3  H(1)               0.00000       0.00000       0.00000       0.00000
     4  O(17)              0.00000       0.00000       0.00000       0.00000
     5  O(17)              0.00000       0.00000       0.00000       0.00000
     6  N(14)              0.00000       0.00000       0.00000       0.00000
     7  H(1)               0.00000       0.00000       0.00000       0.00000
     8  C(13)              0.00000       0.00000       0.00000       0.00000
 --------------------------------------------------------
       Center         ----  Spin Dipole Couplings  ----
                      3XX-RR        3YY-RR        3ZZ-RR
 --------------------------------------------------------
     1   Atom        0.000000      0.000000      0.000000
     2   Atom        0.000000      0.000000      0.000000
     3   Atom        0.000000      0.000000      0.000000
     4   Atom        0.000000      0.000000      0.000000
     5   Atom        0.000000      0.000000      0.000000
     6   Atom        0.000000      0.000000      0.000000
     7   Atom        0.000000      0.000000      0.000000
     8   Atom        0.000000      0.000000      0.000000
 --------------------------------------------------------
                        XY            XZ            YZ
 --------------------------------------------------------
     1   Atom        0.000000      0.000000      0.000000
     2   Atom        0.000000      0.000000      0.000000
     3   Atom        0.000000      0.000000      0.000000
     4   Atom        0.000000      0.000000      0.000000
     5   Atom        0.000000      0.000000      0.000000
     6   Atom        0.000000      0.000000      0.000000
     7   Atom        0.000000      0.000000      0.000000
     8   Atom        0.000000      0.000000      0.000000
 --------------------------------------------------------


 ---------------------------------------------------------------------------------
              Anisotropic Spin Dipole Couplings in Principal Axis System
 ---------------------------------------------------------------------------------

       Atom             a.u.   MegaHertz   Gauss  10(-4) cm-1        Axes

              Baa     0.0000     0.000     0.000     0.000  0.9536 -0.0655 -0.2937
     1 C(13)  Bbb     0.0000     0.000     0.000     0.000 -0.1593  0.7181 -0.6775
              Bcc     0.0000     0.000     0.000     0.000  0.2553  0.6928  0.6744
 
              Baa     0.0000     0.000     0.000     0.000  0.3453 -0.3619  0.8659
     2 H(1)   Bbb     0.0000     0.000     0.000     0.000  0.9097 -0.0977 -0.4036
              Bcc     0.0000     0.000     0.000     0.000  0.2307  0.9271  0.2955
 
              Baa     0.0000     0.000     0.000     0.000  0.7052 -0.5840 -0.4021
     3 H(1)   Bbb     0.0000     0.000     0.000     0.000  0.5031  0.8117 -0.2965
              Bcc     0.0000     0.000     0.000     0.000  0.4996  0.0068  0.8663
 
              Baa     0.0000     0.000     0.000     0.000  0.8694  0.1065 -0.4825
     4 O(17)  Bbb     0.0000     0.000     0.000     0.000  0.4626  0.1676  0.8706
              Bcc     0.0000     0.000     0.000     0.000 -0.1736  0.9801 -0.0965
 
              Baa     0.0000     0.000     0.000     0.000 -0.0301 -0.2373  0.9710
     5 O(17)  Bbb     0.0000     0.000     0.000     0.000  0.7747 -0.6194 -0.1274
              Bcc     0.0000     0.000     0.000     0.000  0.6317  0.7483  0.2025
 
              Baa     0.0000     0.000     0.000     0.000  0.3322  0.9429 -0.0261
     6 N(14)  Bbb     0.0000     0.000     0.000     0.000  0.0870 -0.0031  0.9962
              Bcc     0.0000     0.000     0.000     0.000  0.9392 -0.3332 -0.0831
 
              Baa     0.0000     0.000     0.000     0.000  0.4146  0.9094  0.0329
     7 H(1)   Bbb     0.0000     0.000     0.000     0.000  0.9098 -0.4150  0.0055
              Bcc     0.0000     0.000     0.000     0.000 -0.0187 -0.0276  0.9994
 
              Baa     0.0000     0.000     0.000     0.000  0.2423  0.9693  0.0411
     8 C(13)  Bbb     0.0000     0.000     0.000     0.000 -0.1478 -0.0050  0.9890
              Bcc     0.0000     0.000     0.000     0.000  0.9589 -0.2457  0.1420
 

 ---------------------------------------------------------------------------------

 Calling FoFJK, ICntrl=    100127 FMM=F ISym2X=0 I1Cent= 0 IOpClX= 1 NMat=1 NMatS=1 NMatT=0.
 -------------------------------------------------------------------
 Center     Atomic                   Forces (Hartrees/Bohr)
 Number     Number              X              Y              Z
 -------------------------------------------------------------------
      1        6          -0.000000249    0.000007944    0.000000626
      2        1           0.000000213   -0.000005330   -0.000002578
      3        1           0.000001916   -0.000000994   -0.000000251
      4        8          -0.000003748   -0.000016401    0.000000619
      5        8           0.000001066    0.000008773    0.000005633
      6        7           0.000000280   -0.000016347   -0.000003137
      7        1          -0.000002472    0.000001802   -0.000001308
      8        6           0.000002994    0.000020551    0.000000397
 -------------------------------------------------------------------
 Cartesian Forces:  Max     0.000020551 RMS     0.000007119
 IRC-IRC-IRC-IRC-IRC-IRC-IRC-IRC-IRC-IRC-IRC-IRC-IRC-IRC-IRC-IRC-IRC-IRC
          ******** Start new reaction path calculation ********
 Supplied step size of   0.0500 bohr.
    Integration on MW PES will use step size of   0.1582 sqrt(amu)*bohr.
 Point Number:   0          Path Number:   1
 Calculating another point on the path.
 IRC-IRC-IRC-IRC-IRC-IRC-IRC-IRC-IRC-IRC-IRC-IRC-IRC-IRC-IRC-IRC-IRC-IRC
                          Input orientation:                          
 ---------------------------------------------------------------------
 Center     Atomic      Atomic             Coordinates (Angstroms)
 Number     Number       Type             X           Y           Z
 ---------------------------------------------------------------------
      1          6           0       -0.807834   -0.994705    0.234416
      2          1           0       -1.104481   -1.903486   -0.271430
      3          1           0       -0.542791   -0.966024    1.280789
      4          8           0       -1.104870    0.070940   -0.367919
      5          8           0       -0.554572    1.175464    0.207010
      6          7           0        1.346123   -0.782980   -0.077289
      7          1           0        1.818955    1.368167   -0.004067
      8          6           0        1.434479    0.373130   -0.014177
 ---------------------------------------------------------------------
                    Distance matrix (angstroms):
                    1          2          3          4          5
     1  C    0.000000
     2  H    1.081555   0.000000
     3  H    1.079800   1.898345   0.000000
     4  O    1.259618   1.976782   2.027182   0.000000
     5  O    2.185069   3.164054   2.395645   1.361376   0.000000
     6  N    2.186669   2.701608   2.333641   2.611707   2.743897
     7  H    3.541194   4.395642   3.560499   3.219308   2.390673
     8  C    2.638321   3.419865   2.716591   2.581618   2.156151
                    6          7          8
     6  N    0.000000
     7  H    2.203717   0.000000
     8  C    1.161198   1.066782   0.000000
 Symmetry turned off by external request.
 Stoichiometry    C2H3NO2
 Framework group  C1[X(C2H3NO2)]
 Deg. of freedom    18
 Full point group                 C1      NOp   1
 Rotational constants (GHZ):           9.1259364           5.4197573           3.6620228
 Standard basis: Aug-CC-pVTZ (5D, 7F)
   299 basis functions,   441 primitive gaussians,   350 cartesian basis functions
    19 alpha electrons       19 beta electrons
       nuclear repulsion energy       164.4120008904 Hartrees.
 NAtoms=    8 NActive=    8 NUniq=    8 SFac= 1.00D+00 NAtFMM=   60 NAOKFM=F Big=F
 Integral buffers will be    131072 words long.
 Raffenetti 2 integral format.
 Two-electron integral symmetry is turned off.
 Nuclear repulsion after empirical dispersion term =      164.4101385063 Hartrees.
 One-electron integrals computed using PRISM.
 NBasis=   299 RedAO= T EigKep=  4.25D-05  NBF=   299
 NBsUse=   299 1.00D-06 EigRej= -1.00D+00 NBFU=   299
 Initial guess from the checkpoint file:  "TS1-M0001-copt-TS-opt-TS-wb97-opt-TS-Final-IRC-Reverse.chk"
 B after Tr=     0.003922   -0.036822    0.024792
         Rot=    1.000000   -0.000009   -0.000016    0.000012 Ang=   0.00 deg.
 Initial guess <Sx>= 0.0000 <Sy>= 0.0000 <Sz>= 0.0000 <S**2>= 0.0000 S= 0.0000
 ExpMin= 2.53D-02 ExpMax= 1.53D+04 ExpMxC= 5.22D+02 IAcc=3 IRadAn=         7 AccDes= 0.00D+00
 Harris functional with IExCor= 4639 and IRadAn=       7 diagonalized for initial guess.
 HarFok:  IExCor= 4639 AccDes= 0.00D+00 IRadAn=         7 IDoV= 1 UseB2=F ITyADJ=14
 ICtDFT=  3500011 ScaDFX=  1.000000  1.000000  1.000000  1.000000
 FoFCou: FMM=F IPFlag=           0 FMFlag=      100000 FMFlg1=           0
         NFxFlg=           0 DoJE=T BraDBF=F KetDBF=T FulRan=T
         wScrn=  0.000000 ICntrl=       500 IOpCl=  0 I1Cent=   200000004 NGrid=           0
         NMat0=    1 NMatS0=      1 NMatT0=    0 NMatD0=    1 NMtDS0=    0 NMtDT0=    0
 Symmetry not used in FoFCou.
 Gradient too large for Newton-Raphson -- use scaled steepest descent instead.
     Minimum is close to point  4 DX=  5.32D-02 DF= -2.75D-07 DXR=  4.24D-02 DFR=  1.80D-03 which will be used.
 Gradient too large for Newton-Raphson -- use scaled steepest descent instead.
     Accept linear search using points  1 and  2.
 LinEq1:  Iter=  0 NonCon=     1 RMS=9.88D-05 Max=4.12D-03 NDo=     1
 AX will form     1 AO Fock derivatives at one time.
 LinEq1:  Iter=  1 NonCon=     1 RMS=1.91D-05 Max=4.04D-04 NDo=     1
 LinEq1:  Iter=  2 NonCon=     1 RMS=1.55D-05 Max=3.82D-04 NDo=     1
 LinEq1:  Iter=  3 NonCon=     1 RMS=6.55D-06 Max=1.64D-04 NDo=     1
 LinEq1:  Iter=  4 NonCon=     1 RMS=5.20D-06 Max=2.24D-04 NDo=     1
 LinEq1:  Iter=  5 NonCon=     1 RMS=3.22D-06 Max=1.43D-04 NDo=     1
 LinEq1:  Iter=  6 NonCon=     1 RMS=1.21D-06 Max=3.85D-05 NDo=     1
 LinEq1:  Iter=  7 NonCon=     1 RMS=7.47D-07 Max=1.51D-05 NDo=     1
 LinEq1:  Iter=  8 NonCon=     1 RMS=4.82D-07 Max=1.03D-05 NDo=     1
 LinEq1:  Iter=  9 NonCon=     1 RMS=1.69D-07 Max=2.39D-06 NDo=     1
 LinEq1:  Iter= 10 NonCon=     1 RMS=4.26D-08 Max=6.94D-07 NDo=     1
 LinEq1:  Iter= 11 NonCon=     1 RMS=1.33D-08 Max=2.11D-07 NDo=     1
 LinEq1:  Iter= 12 NonCon=     0 RMS=4.16D-09 Max=4.35D-08 NDo=     1
 Linear equations converged to 1.032D-08 1.032D-07 after    12 iterations.
     Accept linear search using points  1 and  2.
     Minimum is close to point  2 DX= -7.97D-04 DF= -6.66D-11 DXR=  7.98D-04 DFR=  6.37D-07 which will be used.
 LinEq1:  Iter=  0 NonCon=     1 RMS=6.12D-07 Max=2.71D-05 NDo=     1
 LinEq1:  Iter=  1 NonCon=     1 RMS=3.09D-07 Max=8.65D-06 NDo=     1
 LinEq1:  Iter=  2 NonCon=     1 RMS=2.15D-07 Max=6.02D-06 NDo=     1
 LinEq1:  Iter=  3 NonCon=     1 RMS=1.27D-07 Max=3.38D-06 NDo=     1
 LinEq1:  Iter=  4 NonCon=     1 RMS=6.74D-08 Max=1.69D-06 NDo=     1
 LinEq1:  Iter=  5 NonCon=     1 RMS=3.10D-08 Max=9.60D-07 NDo=     1
 LinEq1:  Iter=  6 NonCon=     1 RMS=2.44D-08 Max=8.75D-07 NDo=     1
 LinEq1:  Iter=  7 NonCon=     1 RMS=1.11D-08 Max=3.26D-07 NDo=     1
 LinEq1:  Iter=  8 NonCon=     1 RMS=3.11D-09 Max=5.72D-08 NDo=     1
 LinEq1:  Iter=  9 NonCon=     1 RMS=7.39D-10 Max=1.17D-08 NDo=     1
 LinEq1:  Iter= 10 NonCon=     0 RMS=2.10D-10 Max=2.94D-09 NDo=     1
 Linear equations converged to 4.937D-10 4.937D-09 after    10 iterations.
 SCF Done:  E(UwB97XD) =  -283.018382800     a.u. after    5 cycles
            Convg  =    0.5161D-08                    31 Fock formations.
              S**2 =  0.0000                  -V/T =  2.0054
 <Sx>= 0.0000 <Sy>= 0.0000 <Sz>= 0.0000 <S**2>= 0.0000 S= 0.0000
 <L.S>=  0.00000000000    
 Annihilation of the first spin contaminant:
 S**2 before annihilation     0.0000,   after     0.0000
 DoSCS=F DFT=T ScalE2(SS,OS)=  1.000000  1.000000
 Range of M.O.s used for correlation:     1   299
 NBasis=   299 NAE=    19 NBE=    19 NFC=     0 NFV=     0
 NROrb=    299 NOA=    19 NOB=    19 NVA=   280 NVB=   280

 **** Warning!!: The largest alpha MO coefficient is  0.32399883D+02


 **** Warning!!: The largest beta MO coefficient is  0.32399883D+02

 Symmetrizing basis deriv contribution to polar:
 IMax=3 JMax=2 DiffMx= 0.00D+00
 G2DrvN: will do     9 centers at a time, making    1 passes.
 Calling FoFCou, ICntrl=  3107 FMM=F I1Cent=   0 AccDes= 0.00D+00.
 End of G2Drv F.D. properties file   721 does not exist.
 End of G2Drv F.D. properties file   722 does not exist.
 End of G2Drv F.D. properties file   788 does not exist.
          IDoAtm=11111111
          Differentiating once with respect to nuclear coordinates.
 CalDSu exits because no D1Ps are significant.
          There are    27 degrees of freedom in the 1st order CPHF.  IDoFFX=6 NUNeed=     0.
     21 vectors produced by pass  0 Test12= 3.94D-14 3.70D-09 XBig12= 1.70D-01 1.11D-01.
 AX will form    21 AO Fock derivatives at one time.
     21 vectors produced by pass  1 Test12= 3.94D-14 3.70D-09 XBig12= 6.36D-02 8.39D-02.
     21 vectors produced by pass  2 Test12= 3.94D-14 3.70D-09 XBig12= 3.43D-03 7.33D-03.
     21 vectors produced by pass  3 Test12= 3.94D-14 3.70D-09 XBig12= 6.35D-05 7.83D-04.
     21 vectors produced by pass  4 Test12= 3.94D-14 3.70D-09 XBig12= 8.25D-07 1.10D-04.
     21 vectors produced by pass  5 Test12= 3.94D-14 3.70D-09 XBig12= 1.03D-08 1.05D-05.
     21 vectors produced by pass  6 Test12= 3.94D-14 3.70D-09 XBig12= 9.60D-11 9.97D-07.
     18 vectors produced by pass  7 Test12= 3.94D-14 3.70D-09 XBig12= 6.80D-13 7.27D-08.
      1 vectors produced by pass  8 Test12= 3.94D-14 3.70D-09 XBig12= 4.07D-15 7.40D-09.
 InvSVY:  IOpt=1 It=  1 EMax= 2.22D-15
 Solved reduced A of dimension   166 with    21 vectors.
 End of Minotr F.D. properties file   721 does not exist.
 End of Minotr F.D. properties file   722 does not exist.
 End of Minotr F.D. properties file   788 does not exist.
 Calling FoFJK, ICntrl=    100127 FMM=F ISym2X=0 I1Cent= 0 IOpClX= 1 NMat=1 NMatS=1 NMatT=0.
 -------------------------------------------------------------------
 Center     Atomic                   Forces (Hartrees/Bohr)
 Number     Number              X              Y              Z
 -------------------------------------------------------------------
      1        6          -0.001012856    0.000011310    0.000199909
      2        1          -0.000096844    0.000002495    0.000002265
      3        1          -0.000022524   -0.000007544   -0.000048820
      4        8          -0.000143915    0.000018144   -0.000023921
      5        8          -0.001097332    0.000283383    0.000125603
      6        7           0.001166282   -0.000264083   -0.000147004
      7        1          -0.000095219   -0.000098687    0.000002656
      8        6           0.001302409    0.000054981   -0.000110687
 -------------------------------------------------------------------
 Cartesian Forces:  Max     0.001302409 RMS     0.000482272
 IRC-IRC-IRC-IRC-IRC-IRC-IRC-IRC-IRC-IRC-IRC-IRC-IRC-IRC-IRC-IRC-IRC-IRC
 Pt  1 Step number   1 out of a maximum of  20
 Modified Bulirsch-Stoer Extrapolation Cycles:
    EPS =    0.000010000000000
      PEZero:  N= 2 I= 1 D=  4.12D-04 Err=  6.76D-04
      PEZero:  N= 3 I= 2 D=  4.12D-04 Err=  4.51D-04
      PEZero:  N= 3 I= 1 D=  8.24D-04 Err=  2.39D-07
 Maximum DWI energy   std dev =  0.000000493 at pt    21
 Maximum DWI gradient std dev =  0.060901665 at pt    36
 CORRECTOR INTEGRATION CONVERGENCE:
   Recorrection delta-x convergence threshold:    0.010000
   Delta-x Convergence Met
 Point Number:   1          Path Number:   1
   CHANGE IN THE REACTION COORDINATE =    0.15822
   NET REACTION COORDINATE UP TO THIS POINT =    0.15822
  # OF POINTS ALONG THE PATH =   1
  # OF STEPS =   1

 Calculating another point on the path.
 IRC-IRC-IRC-IRC-IRC-IRC-IRC-IRC-IRC-IRC-IRC-IRC-IRC-IRC-IRC-IRC-IRC-IRC
                          Input orientation:                          
 ---------------------------------------------------------------------
 Center     Atomic      Atomic             Coordinates (Angstroms)
 Number     Number       Type             X           Y           Z
 ---------------------------------------------------------------------
      1          6           0       -0.819308   -0.994507    0.235856
      2          1           0       -1.116040   -1.902597   -0.271022
      3          1           0       -0.542273   -0.965642    1.279031
      4          8           0       -1.105794    0.070919   -0.367842
      5          8           0       -0.563357    1.177663    0.207960
      6          7           0        1.356964   -0.783781   -0.078513
      7          1           0        1.812885    1.372348   -0.003483
      8          6           0        1.447680    0.370505   -0.015495
 ---------------------------------------------------------------------
                    Distance matrix (angstroms):
                    1          2          3          4          5
     1  C    0.000000
     2  H    1.081482   0.000000
     3  H    1.079719   1.899936   0.000000
     4  O    1.257640   1.975916   2.025884   0.000000
     5  O    2.187375   3.165894   2.396120   1.360392   0.000000
     6  N    2.208935   2.721132   2.341602   2.622861   2.759884
     7  H    3.547918   4.401755   3.557781   3.216389   2.393561
     8  C    2.658132   3.435833   2.724151   2.595020   2.178464
                    6          7          8
     6  N    0.000000
     7  H    2.205081   0.000000
     8  C    1.159558   1.066399   0.000000
 Symmetry turned off by external request.
 Stoichiometry    C2H3NO2
 Framework group  C1[X(C2H3NO2)]
 Deg. of freedom    18
 Full point group                 C1      NOp   1
 Rotational constants (GHZ):           9.1138657           5.3444410           3.6262116
 Standard basis: Aug-CC-pVTZ (5D, 7F)
   299 basis functions,   441 primitive gaussians,   350 cartesian basis functions
    19 alpha electrons       19 beta electrons
       nuclear repulsion energy       164.0138258194 Hartrees.
 NAtoms=    8 NActive=    8 NUniq=    8 SFac= 1.00D+00 NAtFMM=   60 NAOKFM=F Big=F
 Integral buffers will be    131072 words long.
 Raffenetti 2 integral format.
 Two-electron integral symmetry is turned off.
 Nuclear repulsion after empirical dispersion term =      164.0119461456 Hartrees.
 One-electron integrals computed using PRISM.
 NBasis=   299 RedAO= T EigKep=  4.27D-05  NBF=   299
 NBsUse=   299 1.00D-06 EigRej= -1.00D+00 NBFU=   299
 Initial guess from the checkpoint file:  "TS1-M0001-copt-TS-opt-TS-wb97-opt-TS-Final-IRC-Reverse.chk"
 B after Tr=    -0.000424    0.000136   -0.000017
         Rot=    1.000000   -0.000016   -0.000022    0.000018 Ang=   0.00 deg.
 Initial guess <Sx>= 0.0000 <Sy>= 0.0000 <Sz>= 0.0000 <S**2>= 0.0000 S= 0.0000
 ExpMin= 2.53D-02 ExpMax= 1.53D+04 ExpMxC= 5.22D+02 IAcc=3 IRadAn=         7 AccDes= 0.00D+00
 Harris functional with IExCor= 4639 and IRadAn=       7 diagonalized for initial guess.
 HarFok:  IExCor= 4639 AccDes= 0.00D+00 IRadAn=         7 IDoV= 1 UseB2=F ITyADJ=14
 ICtDFT=  3500011 ScaDFX=  1.000000  1.000000  1.000000  1.000000
 FoFCou: FMM=F IPFlag=           0 FMFlag=      100000 FMFlg1=           0
         NFxFlg=           0 DoJE=T BraDBF=F KetDBF=T FulRan=T
         wScrn=  0.000000 ICntrl=       500 IOpCl=  0 I1Cent=   200000004 NGrid=           0
         NMat0=    1 NMatS0=      1 NMatT0=    0 NMatD0=    1 NMtDS0=    0 NMtDT0=    0
 Symmetry not used in FoFCou.
 Gradient too large for Newton-Raphson -- use scaled steepest descent instead.
     Minimum is close to point  4 DX=  5.78D-02 DF= -2.99D-07 DXR=  4.59D-02 DFR=  2.11D-03 which will be used.
 Gradient too large for Newton-Raphson -- use scaled steepest descent instead.
     Accept linear search using points  1 and  2.
 LinEq1:  Iter=  0 NonCon=     1 RMS=9.37D-05 Max=3.91D-03 NDo=     1
 AX will form     1 AO Fock derivatives at one time.
 LinEq1:  Iter=  1 NonCon=     1 RMS=1.78D-05 Max=3.96D-04 NDo=     1
 LinEq1:  Iter=  2 NonCon=     1 RMS=1.41D-05 Max=3.73D-04 NDo=     1
 LinEq1:  Iter=  3 NonCon=     1 RMS=5.23D-06 Max=1.15D-04 NDo=     1
 LinEq1:  Iter=  4 NonCon=     1 RMS=3.90D-06 Max=1.73D-04 NDo=     1
 LinEq1:  Iter=  5 NonCon=     1 RMS=2.81D-06 Max=1.26D-04 NDo=     1
 LinEq1:  Iter=  6 NonCon=     1 RMS=1.10D-06 Max=3.32D-05 NDo=     1
 LinEq1:  Iter=  7 NonCon=     1 RMS=6.90D-07 Max=1.54D-05 NDo=     1
 LinEq1:  Iter=  8 NonCon=     1 RMS=4.48D-07 Max=9.66D-06 NDo=     1
 LinEq1:  Iter=  9 NonCon=     1 RMS=1.57D-07 Max=2.17D-06 NDo=     1
 LinEq1:  Iter= 10 NonCon=     1 RMS=3.89D-08 Max=6.69D-07 NDo=     1
 LinEq1:  Iter= 11 NonCon=     1 RMS=1.20D-08 Max=1.99D-07 NDo=     1
 LinEq1:  Iter= 12 NonCon=     0 RMS=3.73D-09 Max=3.83D-08 NDo=     1
 Linear equations converged to 1.032D-08 1.032D-07 after    12 iterations.
     Accept linear search using points  1 and  2.
     Minimum is close to point  2 DX= -7.88D-04 DF= -5.84D-11 DXR=  7.88D-04 DFR=  6.22D-07 which will be used.
 LinEq1:  Iter=  0 NonCon=     1 RMS=5.58D-07 Max=2.52D-05 NDo=     1
 LinEq1:  Iter=  1 NonCon=     1 RMS=2.87D-07 Max=8.15D-06 NDo=     1
 LinEq1:  Iter=  2 NonCon=     1 RMS=1.97D-07 Max=5.47D-06 NDo=     1
 LinEq1:  Iter=  3 NonCon=     1 RMS=1.17D-07 Max=3.12D-06 NDo=     1
 LinEq1:  Iter=  4 NonCon=     1 RMS=6.05D-08 Max=1.60D-06 NDo=     1
 LinEq1:  Iter=  5 NonCon=     1 RMS=2.80D-08 Max=8.99D-07 NDo=     1
 LinEq1:  Iter=  6 NonCon=     1 RMS=2.21D-08 Max=7.89D-07 NDo=     1
 LinEq1:  Iter=  7 NonCon=     1 RMS=1.00D-08 Max=2.92D-07 NDo=     1
 LinEq1:  Iter=  8 NonCon=     1 RMS=2.76D-09 Max=4.68D-08 NDo=     1
 LinEq1:  Iter=  9 NonCon=     1 RMS=6.40D-10 Max=9.55D-09 NDo=     1
 LinEq1:  Iter= 10 NonCon=     0 RMS=1.69D-10 Max=2.32D-09 NDo=     1
 Linear equations converged to 4.456D-10 4.456D-09 after    10 iterations.
 SCF Done:  E(UwB97XD) =  -283.018527241     a.u. after    5 cycles
            Convg  =    0.4596D-08                    31 Fock formations.
              S**2 =  0.0000                  -V/T =  2.0054
 <Sx>= 0.0000 <Sy>= 0.0000 <Sz>= 0.0000 <S**2>= 0.0000 S= 0.0000
 <L.S>=  0.00000000000    
 Annihilation of the first spin contaminant:
 S**2 before annihilation     0.0000,   after     0.0000
 DoSCS=F DFT=T ScalE2(SS,OS)=  1.000000  1.000000
 Range of M.O.s used for correlation:     1   299
 NBasis=   299 NAE=    19 NBE=    19 NFC=     0 NFV=     0
 NROrb=    299 NOA=    19 NOB=    19 NVA=   280 NVB=   280

 **** Warning!!: The largest alpha MO coefficient is  0.32650011D+02


 **** Warning!!: The largest beta MO coefficient is  0.32650011D+02

 Symmetrizing basis deriv contribution to polar:
 IMax=3 JMax=2 DiffMx= 0.00D+00
 G2DrvN: will do     9 centers at a time, making    1 passes.
 Calling FoFCou, ICntrl=  3107 FMM=F I1Cent=   0 AccDes= 0.00D+00.
 End of G2Drv F.D. properties file   721 does not exist.
 End of G2Drv F.D. properties file   722 does not exist.
 End of G2Drv F.D. properties file   788 does not exist.
          IDoAtm=11111111
          Differentiating once with respect to nuclear coordinates.
 CalDSu exits because no D1Ps are significant.
          There are    27 degrees of freedom in the 1st order CPHF.  IDoFFX=6 NUNeed=     0.
     21 vectors produced by pass  0 Test12= 3.94D-14 3.70D-09 XBig12= 1.71D-01 1.08D-01.
 AX will form    21 AO Fock derivatives at one time.
     21 vectors produced by pass  1 Test12= 3.94D-14 3.70D-09 XBig12= 6.52D-02 8.69D-02.
     21 vectors produced by pass  2 Test12= 3.94D-14 3.70D-09 XBig12= 3.46D-03 7.30D-03.
     21 vectors produced by pass  3 Test12= 3.94D-14 3.70D-09 XBig12= 6.31D-05 7.69D-04.
     21 vectors produced by pass  4 Test12= 3.94D-14 3.70D-09 XBig12= 8.08D-07 1.09D-04.
     21 vectors produced by pass  5 Test12= 3.94D-14 3.70D-09 XBig12= 1.01D-08 1.06D-05.
     21 vectors produced by pass  6 Test12= 3.94D-14 3.70D-09 XBig12= 9.39D-11 9.85D-07.
     18 vectors produced by pass  7 Test12= 3.94D-14 3.70D-09 XBig12= 6.60D-13 7.40D-08.
      1 vectors produced by pass  8 Test12= 3.94D-14 3.70D-09 XBig12= 3.91D-15 7.66D-09.
 InvSVY:  IOpt=1 It=  1 EMax= 1.67D-15
 Solved reduced A of dimension   166 with    21 vectors.
 End of Minotr F.D. properties file   721 does not exist.
 End of Minotr F.D. properties file   722 does not exist.
 End of Minotr F.D. properties file   788 does not exist.
 Calling FoFJK, ICntrl=    100127 FMM=F ISym2X=0 I1Cent= 0 IOpClX= 1 NMat=1 NMatS=1 NMatT=0.
 -------------------------------------------------------------------
 Center     Atomic                   Forces (Hartrees/Bohr)
 Number     Number              X              Y              Z
 -------------------------------------------------------------------
      1        6          -0.001885751    0.000016260    0.000300298
      2        1          -0.000173741    0.000014265    0.000007739
      3        1          -0.000023377   -0.000005432   -0.000055575
      4        8          -0.000244931    0.000042400   -0.000012016
      5        8          -0.001945590    0.000475431    0.000205191
      6        7           0.002147010   -0.000301871   -0.000244679
      7        1          -0.000124788   -0.000070927    0.000007516
      8        6           0.002251167   -0.000170126   -0.000208475
 -------------------------------------------------------------------
 Cartesian Forces:  Max     0.002251167 RMS     0.000859202
 IRC-IRC-IRC-IRC-IRC-IRC-IRC-IRC-IRC-IRC-IRC-IRC-IRC-IRC-IRC-IRC-IRC-IRC
 Pt  2 Step number   1 out of a maximum of  20
 Modified Bulirsch-Stoer Extrapolation Cycles:
    EPS =    0.000010000000000
      PEZero:  N= 2 I= 1 D=  8.24D-04 Err=  1.09D-05
      PEZero:  N= 3 I= 2 D=  8.24D-04 Err=  7.22D-06
      PEZero:  N= 3 I= 1 D=  1.65D-03 Err=  3.32D-08
 Maximum DWI energy   std dev =  0.000000389 at pt    67
 Maximum DWI gradient std dev =  0.032821073 at pt    23
 CORRECTOR INTEGRATION CONVERGENCE:
   Recorrection delta-x convergence threshold:    0.010000
   Delta-x Convergence Met
 Point Number:   2          Path Number:   1
   CHANGE IN THE REACTION COORDINATE =    0.15817
   NET REACTION COORDINATE UP TO THIS POINT =    0.31639
  # OF POINTS ALONG THE PATH =   2
  # OF STEPS =   1

 Calculating another point on the path.
 IRC-IRC-IRC-IRC-IRC-IRC-IRC-IRC-IRC-IRC-IRC-IRC-IRC-IRC-IRC-IRC-IRC-IRC
                          Input orientation:                          
 ---------------------------------------------------------------------
 Center     Atomic      Atomic             Coordinates (Angstroms)
 Number     Number       Type             X           Y           Z
 ---------------------------------------------------------------------
      1          6           0       -0.830855   -0.994310    0.237295
      2          1           0       -1.128078   -1.901581   -0.270601
      3          1           0       -0.542380   -0.965452    1.277315
      4          8           0       -1.106850    0.070999   -0.367782
      5          8           0       -0.571992    1.179782    0.208857
      6          7           0        1.368043   -0.784653   -0.079691
      7          1           0        1.807041    1.376127   -0.002853
      8          6           0        1.460728    0.367975   -0.016780
 ---------------------------------------------------------------------
                    Distance matrix (angstroms):
                    1          2          3          4          5
     1  C    0.000000
     2  H    1.081407   0.000000
     3  H    1.079672   1.901427   0.000000
     4  O    1.255857   1.975087   2.024649   0.000000
     5  O    2.189634   3.167635   2.396770   1.359407   0.000000
     6  N    2.231499   2.741276   2.350291   2.634432   2.775968
     7  H    3.554594   4.407946   3.555503   3.213612   2.396492
     8  C    2.678008   3.452134   2.732243   2.608421   2.200430
                    6          7          8
     6  N    0.000000
     7  H    2.206263   0.000000
     8  C    1.158059   1.066066   0.000000
 Symmetry turned off by external request.
 Stoichiometry    C2H3NO2
 Framework group  C1[X(C2H3NO2)]
 Deg. of freedom    18
 Full point group                 C1      NOp   1
 Rotational constants (GHZ):           9.1020698           5.2699126           3.5905202
 Standard basis: Aug-CC-pVTZ (5D, 7F)
   299 basis functions,   441 primitive gaussians,   350 cartesian basis functions
    19 alpha electrons       19 beta electrons
       nuclear repulsion energy       163.6145968341 Hartrees.
 NAtoms=    8 NActive=    8 NUniq=    8 SFac= 1.00D+00 NAtFMM=   60 NAOKFM=F Big=F
 Integral buffers will be    131072 words long.
 Raffenetti 2 integral format.
 Two-electron integral symmetry is turned off.
 Nuclear repulsion after empirical dispersion term =      163.6126996002 Hartrees.
 One-electron integrals computed using PRISM.
 NBasis=   299 RedAO= T EigKep=  4.29D-05  NBF=   299
 NBsUse=   299 1.00D-06 EigRej= -1.00D+00 NBFU=   299
 Initial guess from the checkpoint file:  "TS1-M0001-copt-TS-opt-TS-wb97-opt-TS-Final-IRC-Reverse.chk"
 B after Tr=    -0.000443    0.000124   -0.000015
         Rot=    1.000000   -0.000016   -0.000008    0.000039 Ang=   0.00 deg.
 Initial guess <Sx>= 0.0000 <Sy>= 0.0000 <Sz>= 0.0000 <S**2>= 0.0000 S= 0.0000
 ExpMin= 2.53D-02 ExpMax= 1.53D+04 ExpMxC= 5.22D+02 IAcc=3 IRadAn=         7 AccDes= 0.00D+00
 Harris functional with IExCor= 4639 and IRadAn=       7 diagonalized for initial guess.
 HarFok:  IExCor= 4639 AccDes= 0.00D+00 IRadAn=         7 IDoV= 1 UseB2=F ITyADJ=14
 ICtDFT=  3500011 ScaDFX=  1.000000  1.000000  1.000000  1.000000
 FoFCou: FMM=F IPFlag=           0 FMFlag=      100000 FMFlg1=           0
         NFxFlg=           0 DoJE=T BraDBF=F KetDBF=T FulRan=T
         wScrn=  0.000000 ICntrl=       500 IOpCl=  0 I1Cent=   200000004 NGrid=           0
         NMat0=    1 NMatS0=      1 NMatT0=    0 NMatD0=    1 NMtDS0=    0 NMtDT0=    0
 Symmetry not used in FoFCou.
 Gradient too large for Newton-Raphson -- use scaled steepest descent instead.
     Minimum is close to point  4 DX=  5.86D-02 DF= -2.91D-07 DXR=  4.66D-02 DFR=  2.17D-03 which will be used.
 Gradient too large for Newton-Raphson -- use scaled steepest descent instead.
     Accept linear search using points  1 and  2.
 LinEq1:  Iter=  0 NonCon=     1 RMS=8.96D-05 Max=3.73D-03 NDo=     1
 AX will form     1 AO Fock derivatives at one time.
 LinEq1:  Iter=  1 NonCon=     1 RMS=1.70D-05 Max=4.05D-04 NDo=     1
 LinEq1:  Iter=  2 NonCon=     1 RMS=1.33D-05 Max=3.63D-04 NDo=     1
 LinEq1:  Iter=  3 NonCon=     1 RMS=4.51D-06 Max=8.13D-05 NDo=     1
 LinEq1:  Iter=  4 NonCon=     1 RMS=2.89D-06 Max=1.23D-04 NDo=     1
 LinEq1:  Iter=  5 NonCon=     1 RMS=2.38D-06 Max=1.04D-04 NDo=     1
 LinEq1:  Iter=  6 NonCon=     1 RMS=9.68D-07 Max=2.78D-05 NDo=     1
 LinEq1:  Iter=  7 NonCon=     1 RMS=5.84D-07 Max=1.47D-05 NDo=     1
 LinEq1:  Iter=  8 NonCon=     1 RMS=3.91D-07 Max=8.94D-06 NDo=     1
 LinEq1:  Iter=  9 NonCon=     1 RMS=1.47D-07 Max=2.13D-06 NDo=     1
 LinEq1:  Iter= 10 NonCon=     1 RMS=3.63D-08 Max=6.49D-07 NDo=     1
 LinEq1:  Iter= 11 NonCon=     1 RMS=1.09D-08 Max=1.85D-07 NDo=     1
 LinEq1:  Iter= 12 NonCon=     0 RMS=3.36D-09 Max=3.36D-08 NDo=     1
 Linear equations converged to 1.032D-08 1.032D-07 after    12 iterations.
     Accept linear search using points  1 and  2.
     Minimum is close to point  2 DX= -7.72D-04 DF= -5.13D-11 DXR=  7.73D-04 DFR=  5.97D-07 which will be used.
 LinEq1:  Iter=  0 NonCon=     1 RMS=5.15D-07 Max=2.37D-05 NDo=     1
 LinEq1:  Iter=  1 NonCon=     1 RMS=2.68D-07 Max=7.70D-06 NDo=     1
 LinEq1:  Iter=  2 NonCon=     1 RMS=1.82D-07 Max=5.03D-06 NDo=     1
 LinEq1:  Iter=  3 NonCon=     1 RMS=1.08D-07 Max=2.89D-06 NDo=     1
 LinEq1:  Iter=  4 NonCon=     1 RMS=5.50D-08 Max=1.52D-06 NDo=     1
 LinEq1:  Iter=  5 NonCon=     1 RMS=2.56D-08 Max=8.43D-07 NDo=     1
 LinEq1:  Iter=  6 NonCon=     1 RMS=2.03D-08 Max=7.18D-07 NDo=     1
 LinEq1:  Iter=  7 NonCon=     1 RMS=9.14D-09 Max=2.67D-07 NDo=     1
 LinEq1:  Iter=  8 NonCon=     1 RMS=2.48D-09 Max=4.00D-08 NDo=     1
 LinEq1:  Iter=  9 NonCon=     1 RMS=5.72D-10 Max=7.68D-09 NDo=     1
 LinEq1:  Iter= 10 NonCon=     0 RMS=1.43D-10 Max=2.06D-09 NDo=     1
 Linear equations converged to 4.072D-10 4.072D-09 after    10 iterations.
 SCF Done:  E(UwB97XD) =  -283.018746755     a.u. after    5 cycles
            Convg  =    0.4184D-08                    31 Fock formations.
              S**2 =  0.0000                  -V/T =  2.0054
 <Sx>= 0.0000 <Sy>= 0.0000 <Sz>= 0.0000 <S**2>= 0.0000 S= 0.0000
 <L.S>=  0.00000000000    
 Annihilation of the first spin contaminant:
 S**2 before annihilation     0.0000,   after     0.0000
 DoSCS=F DFT=T ScalE2(SS,OS)=  1.000000  1.000000
 Range of M.O.s used for correlation:     1   299
 NBasis=   299 NAE=    19 NBE=    19 NFC=     0 NFV=     0
 NROrb=    299 NOA=    19 NOB=    19 NVA=   280 NVB=   280

 **** Warning!!: The largest alpha MO coefficient is  0.32799194D+02


 **** Warning!!: The largest beta MO coefficient is  0.32799194D+02

 Symmetrizing basis deriv contribution to polar:
 IMax=3 JMax=2 DiffMx= 0.00D+00
 G2DrvN: will do     9 centers at a time, making    1 passes.
 Calling FoFCou, ICntrl=  3107 FMM=F I1Cent=   0 AccDes= 0.00D+00.
 End of G2Drv F.D. properties file   721 does not exist.
 End of G2Drv F.D. properties file   722 does not exist.
 End of G2Drv F.D. properties file   788 does not exist.
          IDoAtm=11111111
          Differentiating once with respect to nuclear coordinates.
 CalDSu exits because no D1Ps are significant.
          There are    27 degrees of freedom in the 1st order CPHF.  IDoFFX=6 NUNeed=     0.
     21 vectors produced by pass  0 Test12= 3.94D-14 3.70D-09 XBig12= 1.72D-01 1.04D-01.
 AX will form    21 AO Fock derivatives at one time.
     21 vectors produced by pass  1 Test12= 3.94D-14 3.70D-09 XBig12= 6.67D-02 8.99D-02.
     21 vectors produced by pass  2 Test12= 3.94D-14 3.70D-09 XBig12= 3.49D-03 7.28D-03.
     21 vectors produced by pass  3 Test12= 3.94D-14 3.70D-09 XBig12= 6.29D-05 7.60D-04.
     21 vectors produced by pass  4 Test12= 3.94D-14 3.70D-09 XBig12= 8.00D-07 1.10D-04.
     21 vectors produced by pass  5 Test12= 3.94D-14 3.70D-09 XBig12= 9.96D-09 1.09D-05.
     21 vectors produced by pass  6 Test12= 3.94D-14 3.70D-09 XBig12= 9.20D-11 9.87D-07.
     18 vectors produced by pass  7 Test12= 3.94D-14 3.70D-09 XBig12= 6.44D-13 7.60D-08.
      1 vectors produced by pass  8 Test12= 3.94D-14 3.70D-09 XBig12= 3.82D-15 7.84D-09.
 InvSVY:  IOpt=1 It=  1 EMax= 1.55D-15
 Solved reduced A of dimension   166 with    21 vectors.
 End of Minotr F.D. properties file   721 does not exist.
 End of Minotr F.D. properties file   722 does not exist.
 End of Minotr F.D. properties file   788 does not exist.
 Calling FoFJK, ICntrl=    100127 FMM=F ISym2X=0 I1Cent= 0 IOpClX= 1 NMat=1 NMatS=1 NMatT=0.
 -------------------------------------------------------------------
 Center     Atomic                   Forces (Hartrees/Bohr)
 Number     Number              X              Y              Z
 -------------------------------------------------------------------
      1        6          -0.002539545    0.000030113    0.000376571
      2        1          -0.000239589    0.000021047    0.000009972
      3        1          -0.000031950   -0.000007190   -0.000059503
      4        8          -0.000383644    0.000062366   -0.000004860
      5        8          -0.002684821    0.000661673    0.000276485
      6        7           0.002947050   -0.000367676   -0.000314596
      7        1          -0.000146480   -0.000050485    0.000010010
      8        6           0.003078979   -0.000349848   -0.000294080
 -------------------------------------------------------------------
 Cartesian Forces:  Max     0.003078979 RMS     0.001175453
 IRC-IRC-IRC-IRC-IRC-IRC-IRC-IRC-IRC-IRC-IRC-IRC-IRC-IRC-IRC-IRC-IRC-IRC
 Pt  3 Step number   1 out of a maximum of  20
 Modified Bulirsch-Stoer Extrapolation Cycles:
    EPS =    0.000010000000000
      PEZero:  N= 2 I= 1 D=  8.24D-04 Err=  7.35D-06
 Maximum DWI energy   std dev =  0.000000335 at pt    14
 Maximum DWI gradient std dev =  0.019980505 at pt    12
 CORRECTOR INTEGRATION CONVERGENCE:
   Recorrection delta-x convergence threshold:    0.010000
   Delta-x Convergence Met
 Point Number:   3          Path Number:   1
   CHANGE IN THE REACTION COORDINATE =    0.15818
   NET REACTION COORDINATE UP TO THIS POINT =    0.47457
  # OF POINTS ALONG THE PATH =   3
  # OF STEPS =   1

 Calculating another point on the path.
 IRC-IRC-IRC-IRC-IRC-IRC-IRC-IRC-IRC-IRC-IRC-IRC-IRC-IRC-IRC-IRC-IRC-IRC
                          Input orientation:                          
 ---------------------------------------------------------------------
 Center     Atomic      Atomic             Coordinates (Angstroms)
 Number     Number       Type             X           Y           Z
 ---------------------------------------------------------------------
      1          6           0       -0.841960   -0.994074    0.238675
      2          1           0       -1.139930   -1.900484   -0.270188
      3          1           0       -0.542949   -0.965385    1.275698
      4          8           0       -1.108101    0.071134   -0.367716
      5          8           0       -0.580870    1.182011    0.209764
      6          7           0        1.379035   -0.785667   -0.080802
      7          1           0        1.801640    1.379443   -0.002289
      8          6           0        1.474005    0.365396   -0.018106
 ---------------------------------------------------------------------
                    Distance matrix (angstroms):
                    1          2          3          4          5
     1  C    0.000000
     2  H    1.081345   0.000000
     3  H    1.079652   1.902776   0.000000
     4  O    1.254276   1.974286   2.023506   0.000000
     5  O    2.191882   3.169334   2.397700   1.358493   0.000000
     6  N    2.253512   2.761135   2.359325   2.646181   2.792385
     7  H    3.560936   4.413902   3.553670   3.211200   2.400062
     8  C    2.697737   3.468488   2.740987   2.622230   2.222902
                    6          7          8
     6  N    0.000000
     7  H    2.207366   0.000000
     8  C    1.156675   1.065780   0.000000
 Symmetry turned off by external request.
 Stoichiometry    C2H3NO2
 Framework group  C1[X(C2H3NO2)]
 Deg. of freedom    18
 Full point group                 C1      NOp   1
 Rotational constants (GHZ):           9.0902383           5.1960236           3.5548293
 Standard basis: Aug-CC-pVTZ (5D, 7F)
   299 basis functions,   441 primitive gaussians,   350 cartesian basis functions
    19 alpha electrons       19 beta electrons
       nuclear repulsion energy       163.2114448889 Hartrees.
 NAtoms=    8 NActive=    8 NUniq=    8 SFac= 1.00D+00 NAtFMM=   60 NAOKFM=F Big=F
 Integral buffers will be    131072 words long.
 Raffenetti 2 integral format.
 Two-electron integral symmetry is turned off.
 Nuclear repulsion after empirical dispersion term =      163.2095297577 Hartrees.
 One-electron integrals computed using PRISM.
 NBasis=   299 RedAO= T EigKep=  4.31D-05  NBF=   299
 NBsUse=   299 1.00D-06 EigRej= -1.00D+00 NBFU=   299
 Initial guess from the checkpoint file:  "TS1-M0001-copt-TS-opt-TS-wb97-opt-TS-Final-IRC-Reverse.chk"
 B after Tr=    -0.000439    0.000112   -0.000015
         Rot=    1.000000   -0.000013   -0.000006    0.000042 Ang=  -0.01 deg.
 Initial guess <Sx>= 0.0000 <Sy>= 0.0000 <Sz>= 0.0000 <S**2>= 0.0000 S= 0.0000
 ExpMin= 2.53D-02 ExpMax= 1.53D+04 ExpMxC= 5.22D+02 IAcc=3 IRadAn=         7 AccDes= 0.00D+00
 Harris functional with IExCor= 4639 and IRadAn=       7 diagonalized for initial guess.
 HarFok:  IExCor= 4639 AccDes= 0.00D+00 IRadAn=         7 IDoV= 1 UseB2=F ITyADJ=14
 ICtDFT=  3500011 ScaDFX=  1.000000  1.000000  1.000000  1.000000
 FoFCou: FMM=F IPFlag=           0 FMFlag=      100000 FMFlg1=           0
         NFxFlg=           0 DoJE=T BraDBF=F KetDBF=T FulRan=T
         wScrn=  0.000000 ICntrl=       500 IOpCl=  0 I1Cent=   200000004 NGrid=           0
         NMat0=    1 NMatS0=      1 NMatT0=    0 NMatD0=    1 NMtDS0=    0 NMtDT0=    0
 Symmetry not used in FoFCou.
 Gradient too large for Newton-Raphson -- use scaled steepest descent instead.
     Minimum is close to point  4 DX=  5.78D-02 DF= -2.66D-07 DXR=  4.59D-02 DFR=  2.11D-03 which will be used.
 Gradient too large for Newton-Raphson -- use scaled steepest descent instead.
     Accept linear search using points  1 and  2.
 LinEq1:  Iter=  0 NonCon=     1 RMS=8.54D-05 Max=3.51D-03 NDo=     1
 AX will form     1 AO Fock derivatives at one time.
 LinEq1:  Iter=  1 NonCon=     1 RMS=1.61D-05 Max=4.31D-04 NDo=     1
 LinEq1:  Iter=  2 NonCon=     1 RMS=1.25D-05 Max=3.45D-04 NDo=     1
 LinEq1:  Iter=  3 NonCon=     1 RMS=3.94D-06 Max=7.18D-05 NDo=     1
 LinEq1:  Iter=  4 NonCon=     1 RMS=1.80D-06 Max=6.20D-05 NDo=     1
 LinEq1:  Iter=  5 NonCon=     1 RMS=1.57D-06 Max=6.01D-05 NDo=     1
 LinEq1:  Iter=  6 NonCon=     1 RMS=7.90D-07 Max=2.29D-05 NDo=     1
 LinEq1:  Iter=  7 NonCon=     1 RMS=4.54D-07 Max=1.29D-05 NDo=     1
 LinEq1:  Iter=  8 NonCon=     1 RMS=2.91D-07 Max=7.64D-06 NDo=     1
 LinEq1:  Iter=  9 NonCon=     1 RMS=1.37D-07 Max=2.14D-06 NDo=     1
 LinEq1:  Iter= 10 NonCon=     1 RMS=3.48D-08 Max=6.35D-07 NDo=     1
 LinEq1:  Iter= 11 NonCon=     1 RMS=9.96D-09 Max=1.67D-07 NDo=     1
 LinEq1:  Iter= 12 NonCon=     0 RMS=3.06D-09 Max=3.04D-08 NDo=     1
 Linear equations converged to 1.032D-08 1.032D-07 after    12 iterations.
     Accept linear search using points  1 and  2.
     Minimum is close to point  2 DX= -7.44D-04 DF= -4.31D-11 DXR=  7.44D-04 DFR=  5.54D-07 which will be used.
 LinEq1:  Iter=  0 NonCon=     1 RMS=4.70D-07 Max=2.20D-05 NDo=     1
 LinEq1:  Iter=  1 NonCon=     1 RMS=2.47D-07 Max=7.19D-06 NDo=     1
 LinEq1:  Iter=  2 NonCon=     1 RMS=1.65D-07 Max=4.53D-06 NDo=     1
 LinEq1:  Iter=  3 NonCon=     1 RMS=9.82D-08 Max=2.62D-06 NDo=     1
 LinEq1:  Iter=  4 NonCon=     1 RMS=4.93D-08 Max=1.40D-06 NDo=     1
 LinEq1:  Iter=  5 NonCon=     1 RMS=2.30D-08 Max=7.67D-07 NDo=     1
 LinEq1:  Iter=  6 NonCon=     1 RMS=1.84D-08 Max=6.54D-07 NDo=     1
 LinEq1:  Iter=  7 NonCon=     1 RMS=8.16D-09 Max=2.37D-07 NDo=     1
 LinEq1:  Iter=  8 NonCon=     1 RMS=2.21D-09 Max=3.47D-08 NDo=     1
 LinEq1:  Iter=  9 NonCon=     1 RMS=5.13D-10 Max=6.08D-09 NDo=     1
 LinEq1:  Iter= 10 NonCon=     0 RMS=1.27D-10 Max=1.88D-09 NDo=     1
 Linear equations converged to 3.696D-10 3.696D-09 after    10 iterations.
 SCF Done:  E(UwB97XD) =  -283.019027881     a.u. after    5 cycles
            Convg  =    0.3812D-08                    31 Fock formations.
              S**2 =  0.0000                  -V/T =  2.0054
 <Sx>= 0.0000 <Sy>= 0.0000 <Sz>= 0.0000 <S**2>= 0.0000 S= 0.0000
 <L.S>=  0.00000000000    
 Annihilation of the first spin contaminant:
 S**2 before annihilation     0.0000,   after     0.0000
 DoSCS=F DFT=T ScalE2(SS,OS)=  1.000000  1.000000
 Range of M.O.s used for correlation:     1   299
 NBasis=   299 NAE=    19 NBE=    19 NFC=     0 NFV=     0
 NROrb=    299 NOA=    19 NOB=    19 NVA=   280 NVB=   280

 **** Warning!!: The largest alpha MO coefficient is  0.31567127D+02


 **** Warning!!: The largest beta MO coefficient is  0.31567127D+02

 Symmetrizing basis deriv contribution to polar:
 IMax=3 JMax=2 DiffMx= 0.00D+00
 G2DrvN: will do     9 centers at a time, making    1 passes.
 Calling FoFCou, ICntrl=  3107 FMM=F I1Cent=   0 AccDes= 0.00D+00.
 End of G2Drv F.D. properties file   721 does not exist.
 End of G2Drv F.D. properties file   722 does not exist.
 End of G2Drv F.D. properties file   788 does not exist.
          IDoAtm=11111111
          Differentiating once with respect to nuclear coordinates.
 CalDSu exits because no D1Ps are significant.
          There are    27 degrees of freedom in the 1st order CPHF.  IDoFFX=6 NUNeed=     0.
     21 vectors produced by pass  0 Test12= 3.94D-14 3.70D-09 XBig12= 1.74D-01 1.00D-01.
 AX will form    21 AO Fock derivatives at one time.
     21 vectors produced by pass  1 Test12= 3.94D-14 3.70D-09 XBig12= 6.81D-02 9.27D-02.
     21 vectors produced by pass  2 Test12= 3.94D-14 3.70D-09 XBig12= 3.51D-03 7.21D-03.
     21 vectors produced by pass  3 Test12= 3.94D-14 3.70D-09 XBig12= 6.26D-05 7.43D-04.
     21 vectors produced by pass  4 Test12= 3.94D-14 3.70D-09 XBig12= 7.96D-07 1.11D-04.
     21 vectors produced by pass  5 Test12= 3.94D-14 3.70D-09 XBig12= 9.91D-09 1.12D-05.
     21 vectors produced by pass  6 Test12= 3.94D-14 3.70D-09 XBig12= 9.07D-11 9.89D-07.
     18 vectors produced by pass  7 Test12= 3.94D-14 3.70D-09 XBig12= 6.34D-13 7.72D-08.
      1 vectors produced by pass  8 Test12= 3.94D-14 3.70D-09 XBig12= 3.79D-15 7.85D-09.
 InvSVY:  IOpt=1 It=  1 EMax= 1.33D-15
 Solved reduced A of dimension   166 with    21 vectors.
 End of Minotr F.D. properties file   721 does not exist.
 End of Minotr F.D. properties file   722 does not exist.
 End of Minotr F.D. properties file   788 does not exist.
 Calling FoFJK, ICntrl=    100127 FMM=F ISym2X=0 I1Cent= 0 IOpClX= 1 NMat=1 NMatS=1 NMatT=0.
 -------------------------------------------------------------------
 Center     Atomic                   Forces (Hartrees/Bohr)
 Number     Number              X              Y              Z
 -------------------------------------------------------------------
      1        6          -0.002979578    0.000062254    0.000416121
      2        1          -0.000279857    0.000026582    0.000010972
      3        1          -0.000042633   -0.000007921   -0.000058149
      4        8          -0.000525047    0.000076325    0.000005706
      5        8          -0.003363087    0.000846799    0.000345255
      6        7           0.003550138   -0.000466740   -0.000359262
      7        1          -0.000154925   -0.000041388    0.000010282
      8        6           0.003794990   -0.000495911   -0.000370925
 -------------------------------------------------------------------
 Cartesian Forces:  Max     0.003794990 RMS     0.001433660
 IRC-IRC-IRC-IRC-IRC-IRC-IRC-IRC-IRC-IRC-IRC-IRC-IRC-IRC-IRC-IRC-IRC-IRC
 Pt  4 Step number   1 out of a maximum of  20
 Modified Bulirsch-Stoer Extrapolation Cycles:
    EPS =    0.000010000000000
      PEZero:  N= 2 I= 1 D=  8.24D-04 Err=  1.79D-05
      PEZero:  N= 3 I= 2 D=  8.24D-04 Err=  1.19D-05
      PEZero:  N= 3 I= 1 D=  1.65D-03 Err=  2.41D-08
 Maximum DWI energy   std dev =  0.000000341 at pt    28
 Maximum DWI gradient std dev =  0.014197029 at pt    24
 CORRECTOR INTEGRATION CONVERGENCE:
   Recorrection delta-x convergence threshold:    0.010000
   Delta-x Convergence Met
 Point Number:   4          Path Number:   1
   CHANGE IN THE REACTION COORDINATE =    0.15818
   NET REACTION COORDINATE UP TO THIS POINT =    0.63276
  # OF POINTS ALONG THE PATH =   4
  # OF STEPS =   1

 Calculating another point on the path.
 IRC-IRC-IRC-IRC-IRC-IRC-IRC-IRC-IRC-IRC-IRC-IRC-IRC-IRC-IRC-IRC-IRC-IRC
                          Input orientation:                          
 ---------------------------------------------------------------------
 Center     Atomic      Atomic             Coordinates (Angstroms)
 Number     Number       Type             X           Y           Z
 ---------------------------------------------------------------------
      1          6           0       -0.852576   -0.993780    0.239987
      2          1           0       -1.151294   -1.899351   -0.269819
      3          1           0       -0.544010   -0.965374    1.274227
      4          8           0       -1.109528    0.071301   -0.367650
      5          8           0       -0.590046    1.184353    0.210708
      6          7           0        1.389902   -0.786822   -0.081850
      7          1           0        1.796775    1.382293   -0.001836
      8          6           0        1.487523    0.362771   -0.019486
 ---------------------------------------------------------------------
                    Distance matrix (angstroms):
                    1          2          3          4          5
     1  C    0.000000
     2  H    1.081292   0.000000
     3  H    1.079663   1.903992   0.000000
     4  O    1.252855   1.973521   2.022441   0.000000
     5  O    2.194092   3.170983   2.398858   1.357661   0.000000
     6  N    2.274888   2.780419   2.368722   2.658046   2.809148
     7  H    3.566968   4.419515   3.552345   3.209224   2.404427
     8  C    2.717281   3.484712   2.750416   2.636446   2.245947
                    6          7          8
     6  N    0.000000
     7  H    2.208395   0.000000
     8  C    1.155414   1.065540   0.000000
 Symmetry turned off by external request.
 Stoichiometry    C2H3NO2
 Framework group  C1[X(C2H3NO2)]
 Deg. of freedom    18
 Full point group                 C1      NOp   1
 Rotational constants (GHZ):           9.0784087           5.1228694           3.5192137
 Standard basis: Aug-CC-pVTZ (5D, 7F)
   299 basis functions,   441 primitive gaussians,   350 cartesian basis functions
    19 alpha electrons       19 beta electrons
       nuclear repulsion energy       162.8051665726 Hartrees.
 NAtoms=    8 NActive=    8 NUniq=    8 SFac= 1.00D+00 NAtFMM=   60 NAOKFM=F Big=F
 Integral buffers will be    131072 words long.
 Raffenetti 2 integral format.
 Two-electron integral symmetry is turned off.
 Nuclear repulsion after empirical dispersion term =      162.8032332080 Hartrees.
 One-electron integrals computed using PRISM.
 NBasis=   299 RedAO= T EigKep=  4.34D-05  NBF=   299
 NBsUse=   299 1.00D-06 EigRej= -1.00D+00 NBFU=   299
 Initial guess from the checkpoint file:  "TS1-M0001-copt-TS-opt-TS-wb97-opt-TS-Final-IRC-Reverse.chk"
 B after Tr=    -0.000426    0.000100   -0.000015
         Rot=    1.000000   -0.000012   -0.000005    0.000037 Ang=   0.00 deg.
 Initial guess <Sx>= 0.0000 <Sy>= 0.0000 <Sz>= 0.0000 <S**2>= 0.0000 S= 0.0000
 ExpMin= 2.53D-02 ExpMax= 1.53D+04 ExpMxC= 5.22D+02 IAcc=3 IRadAn=         7 AccDes= 0.00D+00
 Harris functional with IExCor= 4639 and IRadAn=       7 diagonalized for initial guess.
 HarFok:  IExCor= 4639 AccDes= 0.00D+00 IRadAn=         7 IDoV= 1 UseB2=F ITyADJ=14
 ICtDFT=  3500011 ScaDFX=  1.000000  1.000000  1.000000  1.000000
 FoFCou: FMM=F IPFlag=           0 FMFlag=      100000 FMFlg1=           0
         NFxFlg=           0 DoJE=T BraDBF=F KetDBF=T FulRan=T
         wScrn=  0.000000 ICntrl=       500 IOpCl=  0 I1Cent=   200000004 NGrid=           0
         NMat0=    1 NMatS0=      1 NMatT0=    0 NMatD0=    1 NMtDS0=    0 NMtDT0=    0
 Symmetry not used in FoFCou.
 Gradient too large for Newton-Raphson -- use scaled steepest descent instead.
     Minimum is close to point  4 DX=  5.63D-02 DF= -2.38D-07 DXR=  4.48D-02 DFR=  2.01D-03 which will be used.
 Gradient too large for Newton-Raphson -- use scaled steepest descent instead.
     Accept linear search using points  1 and  2.
 LinEq1:  Iter=  0 NonCon=     1 RMS=8.13D-05 Max=3.27D-03 NDo=     1
 AX will form     1 AO Fock derivatives at one time.
 LinEq1:  Iter=  1 NonCon=     1 RMS=1.51D-05 Max=4.29D-04 NDo=     1
 LinEq1:  Iter=  2 NonCon=     1 RMS=1.17D-05 Max=3.28D-04 NDo=     1
 LinEq1:  Iter=  3 NonCon=     1 RMS=3.67D-06 Max=6.78D-05 NDo=     1
 LinEq1:  Iter=  4 NonCon=     1 RMS=1.35D-06 Max=4.62D-05 NDo=     1
 LinEq1:  Iter=  5 NonCon=     1 RMS=7.16D-07 Max=2.31D-05 NDo=     1
 LinEq1:  Iter=  6 NonCon=     1 RMS=4.56D-07 Max=1.37D-05 NDo=     1
 LinEq1:  Iter=  7 NonCon=     1 RMS=2.87D-07 Max=8.47D-06 NDo=     1
 LinEq1:  Iter=  8 NonCon=     1 RMS=8.38D-08 Max=1.69D-06 NDo=     1
 LinEq1:  Iter=  9 NonCon=     1 RMS=7.36D-08 Max=2.08D-06 NDo=     1
 LinEq1:  Iter= 10 NonCon=     1 RMS=3.27D-08 Max=7.51D-07 NDo=     1
 LinEq1:  Iter= 11 NonCon=     1 RMS=8.81D-09 Max=1.35D-07 NDo=     1
 LinEq1:  Iter= 12 NonCon=     0 RMS=2.54D-09 Max=2.55D-08 NDo=     1
 Linear equations converged to 1.032D-08 1.032D-07 after    12 iterations.
     Accept linear search using points  1 and  2.
     Minimum is close to point  2 DX= -7.05D-04 DF= -3.51D-11 DXR=  7.06D-04 DFR=  4.98D-07 which will be used.
 LinEq1:  Iter=  0 NonCon=     1 RMS=4.27D-07 Max=2.02D-05 NDo=     1
 LinEq1:  Iter=  1 NonCon=     1 RMS=2.22D-07 Max=6.46D-06 NDo=     1
 LinEq1:  Iter=  2 NonCon=     1 RMS=1.46D-07 Max=3.99D-06 NDo=     1
 LinEq1:  Iter=  3 NonCon=     1 RMS=8.79D-08 Max=2.31D-06 NDo=     1
 LinEq1:  Iter=  4 NonCon=     1 RMS=4.35D-08 Max=1.26D-06 NDo=     1
 LinEq1:  Iter=  5 NonCon=     1 RMS=2.05D-08 Max=6.86D-07 NDo=     1
 LinEq1:  Iter=  6 NonCon=     1 RMS=1.65D-08 Max=5.93D-07 NDo=     1
 LinEq1:  Iter=  7 NonCon=     1 RMS=7.17D-09 Max=2.04D-07 NDo=     1
 LinEq1:  Iter=  8 NonCon=     1 RMS=1.95D-09 Max=2.95D-08 NDo=     1
 LinEq1:  Iter=  9 NonCon=     1 RMS=4.57D-10 Max=5.45D-09 NDo=     1
 LinEq1:  Iter= 10 NonCon=     0 RMS=1.15D-10 Max=1.67D-09 NDo=     1
 Linear equations converged to 3.341D-10 3.341D-09 after    10 iterations.
 SCF Done:  E(UwB97XD) =  -283.019356696     a.u. after    5 cycles
            Convg  =    0.3481D-08                    31 Fock formations.
              S**2 =  0.0000                  -V/T =  2.0053
 <Sx>= 0.0000 <Sy>= 0.0000 <Sz>= 0.0000 <S**2>= 0.0000 S= 0.0000
 <L.S>=  0.00000000000    
 Annihilation of the first spin contaminant:
 S**2 before annihilation     0.0000,   after     0.0000
 DoSCS=F DFT=T ScalE2(SS,OS)=  1.000000  1.000000
 Range of M.O.s used for correlation:     1   299
 NBasis=   299 NAE=    19 NBE=    19 NFC=     0 NFV=     0
 NROrb=    299 NOA=    19 NOB=    19 NVA=   280 NVB=   280

 **** Warning!!: The largest alpha MO coefficient is  0.31659473D+02


 **** Warning!!: The largest beta MO coefficient is  0.31659473D+02

 Symmetrizing basis deriv contribution to polar:
 IMax=3 JMax=2 DiffMx= 0.00D+00
 G2DrvN: will do     9 centers at a time, making    1 passes.
 Calling FoFCou, ICntrl=  3107 FMM=F I1Cent=   0 AccDes= 0.00D+00.
 End of G2Drv F.D. properties file   721 does not exist.
 End of G2Drv F.D. properties file   722 does not exist.
 End of G2Drv F.D. properties file   788 does not exist.
          IDoAtm=11111111
          Differentiating once with respect to nuclear coordinates.
 CalDSu exits because no D1Ps are significant.
          There are    27 degrees of freedom in the 1st order CPHF.  IDoFFX=6 NUNeed=     0.
     21 vectors produced by pass  0 Test12= 3.94D-14 3.70D-09 XBig12= 1.75D-01 9.67D-02.
 AX will form    21 AO Fock derivatives at one time.
     21 vectors produced by pass  1 Test12= 3.94D-14 3.70D-09 XBig12= 6.95D-02 9.52D-02.
     21 vectors produced by pass  2 Test12= 3.94D-14 3.70D-09 XBig12= 3.52D-03 7.12D-03.
     21 vectors produced by pass  3 Test12= 3.94D-14 3.70D-09 XBig12= 6.21D-05 7.22D-04.
     21 vectors produced by pass  4 Test12= 3.94D-14 3.70D-09 XBig12= 7.85D-07 1.11D-04.
     21 vectors produced by pass  5 Test12= 3.94D-14 3.70D-09 XBig12= 9.78D-09 1.13D-05.
     21 vectors produced by pass  6 Test12= 3.94D-14 3.70D-09 XBig12= 8.97D-11 9.89D-07.
     18 vectors produced by pass  7 Test12= 3.94D-14 3.70D-09 XBig12= 6.32D-13 7.69D-08.
      1 vectors produced by pass  8 Test12= 3.94D-14 3.70D-09 XBig12= 3.83D-15 7.75D-09.
 InvSVY:  IOpt=1 It=  1 EMax= 1.55D-15
 Solved reduced A of dimension   166 with    21 vectors.
 End of Minotr F.D. properties file   721 does not exist.
 End of Minotr F.D. properties file   722 does not exist.
 End of Minotr F.D. properties file   788 does not exist.
 Calling FoFJK, ICntrl=    100127 FMM=F ISym2X=0 I1Cent= 0 IOpClX= 1 NMat=1 NMatS=1 NMatT=0.
 -------------------------------------------------------------------
 Center     Atomic                   Forces (Hartrees/Bohr)
 Number     Number              X              Y              Z
 -------------------------------------------------------------------
      1        6          -0.003298656    0.000096043    0.000442890
      2        1          -0.000302852    0.000030960    0.000010125
      3        1          -0.000055626   -0.000007170   -0.000055108
      4        8          -0.000664390    0.000101243    0.000003827
      5        8          -0.003848081    0.000973468    0.000399144
      6        7           0.004036160   -0.000559855   -0.000385091
      7        1          -0.000149961   -0.000039520    0.000008923
      8        6           0.004283406   -0.000595169   -0.000424711
 -------------------------------------------------------------------
 Cartesian Forces:  Max     0.004283406 RMS     0.001622889
 IRC-IRC-IRC-IRC-IRC-IRC-IRC-IRC-IRC-IRC-IRC-IRC-IRC-IRC-IRC-IRC-IRC-IRC
 Pt  5 Step number   1 out of a maximum of  20
 Modified Bulirsch-Stoer Extrapolation Cycles:
    EPS =    0.000010000000000
      PEZero:  N= 2 I= 1 D=  8.24D-04 Err=  1.03D-05
      PEZero:  N= 3 I= 2 D=  8.24D-04 Err=  6.82D-06
      PEZero:  N= 3 I= 1 D=  1.65D-03 Err=  3.78D-08
 Maximum DWI energy   std dev =  0.000000396 at pt    14
 Maximum DWI gradient std dev =  0.011456327 at pt    25
 CORRECTOR INTEGRATION CONVERGENCE:
   Recorrection delta-x convergence threshold:    0.010000
   Delta-x Convergence Met
 Point Number:   5          Path Number:   1
   CHANGE IN THE REACTION COORDINATE =    0.15819
   NET REACTION COORDINATE UP TO THIS POINT =    0.79094
  # OF POINTS ALONG THE PATH =   5
  # OF STEPS =   1

 Calculating another point on the path.
 IRC-IRC-IRC-IRC-IRC-IRC-IRC-IRC-IRC-IRC-IRC-IRC-IRC-IRC-IRC-IRC-IRC-IRC
                          Input orientation:                          
 ---------------------------------------------------------------------
 Center     Atomic      Atomic             Coordinates (Angstroms)
 Number     Number       Type             X           Y           Z
 ---------------------------------------------------------------------
      1          6           0       -0.863087   -0.993432    0.241269
      2          1           0       -1.162536   -1.898164   -0.269497
      3          1           0       -0.545659   -0.965394    1.272874
      4          8           0       -1.111169    0.071534   -0.367612
      5          8           0       -0.599201    1.186663    0.211655
      6          7           0        1.400988   -0.788082   -0.082852
      7          1           0        1.792418    1.384711   -0.001458
      8          6           0        1.500937    0.360202   -0.020858
 ---------------------------------------------------------------------
                    Distance matrix (angstroms):
                    1          2          3          4          5
     1  C    0.000000
     2  H    1.081245   0.000000
     3  H    1.079702   1.905126   0.000000
     4  O    1.251573   1.972809   2.021439   0.000000
     5  O    2.196208   3.172540   2.400084   1.356899   0.000000
     6  N    2.296358   2.799781   2.378838   2.670386   2.826148
     7  H    3.572981   4.425027   3.551552   3.207697   2.409250
     8  C    2.736721   3.500874   2.760344   2.650785   2.268850
                    6          7          8
     6  N    0.000000
     7  H    2.209270   0.000000
     8  C    1.154291   1.065344   0.000000
 Symmetry turned off by external request.
 Stoichiometry    C2H3NO2
 Framework group  C1[X(C2H3NO2)]
 Deg. of freedom    18
 Full point group                 C1      NOp   1
 Rotational constants (GHZ):           9.0669463           5.0503399           3.4836930
 Standard basis: Aug-CC-pVTZ (5D, 7F)
   299 basis functions,   441 primitive gaussians,   350 cartesian basis functions
    19 alpha electrons       19 beta electrons
       nuclear repulsion energy       162.3963812027 Hartrees.
 NAtoms=    8 NActive=    8 NUniq=    8 SFac= 1.00D+00 NAtFMM=   60 NAOKFM=F Big=F
 Integral buffers will be    131072 words long.
 Raffenetti 2 integral format.
 Two-electron integral symmetry is turned off.
 Nuclear repulsion after empirical dispersion term =      162.3944293400 Hartrees.
 One-electron integrals computed using PRISM.
 NBasis=   299 RedAO= T EigKep=  4.36D-05  NBF=   299
 NBsUse=   299 1.00D-06 EigRej= -1.00D+00 NBFU=   299
 Initial guess from the checkpoint file:  "TS1-M0001-copt-TS-opt-TS-wb97-opt-TS-Final-IRC-Reverse.chk"
 B after Tr=    -0.000424    0.000090   -0.000015
         Rot=    1.000000   -0.000012    0.000003    0.000044 Ang=  -0.01 deg.
 Initial guess <Sx>= 0.0000 <Sy>= 0.0000 <Sz>= 0.0000 <S**2>= 0.0000 S= 0.0000
 ExpMin= 2.53D-02 ExpMax= 1.53D+04 ExpMxC= 5.22D+02 IAcc=3 IRadAn=         7 AccDes= 0.00D+00
 Harris functional with IExCor= 4639 and IRadAn=       7 diagonalized for initial guess.
 HarFok:  IExCor= 4639 AccDes= 0.00D+00 IRadAn=         7 IDoV= 1 UseB2=F ITyADJ=14
 ICtDFT=  3500011 ScaDFX=  1.000000  1.000000  1.000000  1.000000
 FoFCou: FMM=F IPFlag=           0 FMFlag=      100000 FMFlg1=           0
         NFxFlg=           0 DoJE=T BraDBF=F KetDBF=T FulRan=T
         wScrn=  0.000000 ICntrl=       500 IOpCl=  0 I1Cent=   200000004 NGrid=           0
         NMat0=    1 NMatS0=      1 NMatT0=    0 NMatD0=    1 NMtDS0=    0 NMtDT0=    0
 Symmetry not used in FoFCou.
 Gradient too large for Newton-Raphson -- use scaled steepest descent instead.
     Minimum is close to point  4 DX=  5.50D-02 DF= -2.08D-07 DXR=  4.38D-02 DFR=  1.92D-03 which will be used.
 Gradient too large for Newton-Raphson -- use scaled steepest descent instead.
     Accept linear search using points  1 and  2.
 LinEq1:  Iter=  0 NonCon=     1 RMS=7.74D-05 Max=3.06D-03 NDo=     1
 AX will form     1 AO Fock derivatives at one time.
 LinEq1:  Iter=  1 NonCon=     1 RMS=1.44D-05 Max=4.19D-04 NDo=     1
 LinEq1:  Iter=  2 NonCon=     1 RMS=1.11D-05 Max=3.14D-04 NDo=     1
 LinEq1:  Iter=  3 NonCon=     1 RMS=3.52D-06 Max=6.35D-05 NDo=     1
 LinEq1:  Iter=  4 NonCon=     1 RMS=1.26D-06 Max=3.80D-05 NDo=     1
 LinEq1:  Iter=  5 NonCon=     1 RMS=8.25D-07 Max=2.23D-05 NDo=     1
 LinEq1:  Iter=  6 NonCon=     1 RMS=5.89D-07 Max=2.11D-05 NDo=     1
 LinEq1:  Iter=  7 NonCon=     1 RMS=3.19D-07 Max=1.06D-05 NDo=     1
 LinEq1:  Iter=  8 NonCon=     1 RMS=1.21D-07 Max=2.49D-06 NDo=     1
 LinEq1:  Iter=  9 NonCon=     1 RMS=9.87D-08 Max=1.65D-06 NDo=     1
 LinEq1:  Iter= 10 NonCon=     1 RMS=3.14D-08 Max=5.71D-07 NDo=     1
 LinEq1:  Iter= 11 NonCon=     1 RMS=7.94D-09 Max=1.24D-07 NDo=     1
 LinEq1:  Iter= 12 NonCon=     0 RMS=2.10D-09 Max=2.08D-08 NDo=     1
 Linear equations converged to 1.032D-08 1.032D-07 after    12 iterations.
     Accept linear search using points  1 and  2.
     Minimum is close to point  2 DX= -6.80D-04 DF= -2.96D-11 DXR=  6.81D-04 DFR=  4.64D-07 which will be used.
 LinEq1:  Iter=  0 NonCon=     1 RMS=3.90D-07 Max=1.88D-05 NDo=     1
 LinEq1:  Iter=  1 NonCon=     1 RMS=2.00D-07 Max=5.70D-06 NDo=     1
 LinEq1:  Iter=  2 NonCon=     1 RMS=1.30D-07 Max=3.51D-06 NDo=     1
 LinEq1:  Iter=  3 NonCon=     1 RMS=7.86D-08 Max=2.01D-06 NDo=     1
 LinEq1:  Iter=  4 NonCon=     1 RMS=3.82D-08 Max=1.13D-06 NDo=     1
 LinEq1:  Iter=  5 NonCon=     1 RMS=1.82D-08 Max=6.15D-07 NDo=     1
 LinEq1:  Iter=  6 NonCon=     1 RMS=1.47D-08 Max=5.31D-07 NDo=     1
 LinEq1:  Iter=  7 NonCon=     1 RMS=6.30D-09 Max=1.75D-07 NDo=     1
 LinEq1:  Iter=  8 NonCon=     1 RMS=1.73D-09 Max=2.59D-08 NDo=     1
 LinEq1:  Iter=  9 NonCon=     1 RMS=4.11D-10 Max=5.27D-09 NDo=     1
 LinEq1:  Iter= 10 NonCon=     0 RMS=1.05D-10 Max=1.56D-09 NDo=     1
 Linear equations converged to 3.028D-10 3.028D-09 after    10 iterations.
 SCF Done:  E(UwB97XD) =  -283.019717174     a.u. after    5 cycles
            Convg  =    0.3233D-08                    31 Fock formations.
              S**2 =  0.0000                  -V/T =  2.0053
 <Sx>= 0.0000 <Sy>= 0.0000 <Sz>= 0.0000 <S**2>= 0.0000 S= 0.0000
 <L.S>=  0.00000000000    
 Annihilation of the first spin contaminant:
 S**2 before annihilation     0.0000,   after     0.0000
 DoSCS=F DFT=T ScalE2(SS,OS)=  1.000000  1.000000
 Range of M.O.s used for correlation:     1   299
 NBasis=   299 NAE=    19 NBE=    19 NFC=     0 NFV=     0
 NROrb=    299 NOA=    19 NOB=    19 NVA=   280 NVB=   280

 **** Warning!!: The largest alpha MO coefficient is  0.31896524D+02


 **** Warning!!: The largest beta MO coefficient is  0.31896524D+02

 Symmetrizing basis deriv contribution to polar:
 IMax=3 JMax=2 DiffMx= 0.00D+00
 G2DrvN: will do     9 centers at a time, making    1 passes.
 Calling FoFCou, ICntrl=  3107 FMM=F I1Cent=   0 AccDes= 0.00D+00.
 End of G2Drv F.D. properties file   721 does not exist.
 End of G2Drv F.D. properties file   722 does not exist.
 End of G2Drv F.D. properties file   788 does not exist.
          IDoAtm=11111111
          Differentiating once with respect to nuclear coordinates.
 CalDSu exits because no D1Ps are significant.
          There are    27 degrees of freedom in the 1st order CPHF.  IDoFFX=6 NUNeed=     0.
     21 vectors produced by pass  0 Test12= 3.94D-14 3.70D-09 XBig12= 1.76D-01 9.31D-02.
 AX will form    21 AO Fock derivatives at one time.
     21 vectors produced by pass  1 Test12= 3.94D-14 3.70D-09 XBig12= 7.07D-02 9.75D-02.
     21 vectors produced by pass  2 Test12= 3.94D-14 3.70D-09 XBig12= 3.53D-03 7.01D-03.
     21 vectors produced by pass  3 Test12= 3.94D-14 3.70D-09 XBig12= 6.14D-05 7.02D-04.
     21 vectors produced by pass  4 Test12= 3.94D-14 3.70D-09 XBig12= 7.67D-07 1.10D-04.
     21 vectors produced by pass  5 Test12= 3.94D-14 3.70D-09 XBig12= 9.54D-09 1.14D-05.
     21 vectors produced by pass  6 Test12= 3.94D-14 3.70D-09 XBig12= 8.79D-11 9.75D-07.
     18 vectors produced by pass  7 Test12= 3.94D-14 3.70D-09 XBig12= 6.26D-13 7.46D-08.
      1 vectors produced by pass  8 Test12= 3.94D-14 3.70D-09 XBig12= 3.87D-15 7.46D-09.
 InvSVY:  IOpt=1 It=  1 EMax= 3.11D-15
 Solved reduced A of dimension   166 with    21 vectors.
 End of Minotr F.D. properties file   721 does not exist.
 End of Minotr F.D. properties file   722 does not exist.
 End of Minotr F.D. properties file   788 does not exist.
 Calling FoFJK, ICntrl=    100127 FMM=F ISym2X=0 I1Cent= 0 IOpClX= 1 NMat=1 NMatS=1 NMatT=0.
 -------------------------------------------------------------------
 Center     Atomic                   Forces (Hartrees/Bohr)
 Number     Number              X              Y              Z
 -------------------------------------------------------------------
      1        6          -0.003533352    0.000107894    0.000466953
      2        1          -0.000323546    0.000034696    0.000010241
      3        1          -0.000071099   -0.000006833   -0.000052411
      4        8          -0.000820254    0.000143802    0.000000468
      5        8          -0.004057604    0.001007702    0.000419721
      6        7           0.004460231   -0.000608253   -0.000400959
      7        1          -0.000140256   -0.000038304    0.000007356
      8        6           0.004485880   -0.000640705   -0.000451369
 -------------------------------------------------------------------
 Cartesian Forces:  Max     0.004485880 RMS     0.001736380
 IRC-IRC-IRC-IRC-IRC-IRC-IRC-IRC-IRC-IRC-IRC-IRC-IRC-IRC-IRC-IRC-IRC-IRC
 Pt  6 Step number   1 out of a maximum of  20
 Modified Bulirsch-Stoer Extrapolation Cycles:
    EPS =    0.000010000000000
      PEZero:  N= 2 I= 1 D=  8.24D-04 Err=  1.60D-05
      PEZero:  N= 3 I= 2 D=  8.24D-04 Err=  1.07D-05
      PEZero:  N= 3 I= 1 D=  1.65D-03 Err=  3.34D-08
 Maximum DWI energy   std dev =  0.000000338 at pt    34
 Maximum DWI gradient std dev =  0.009390355 at pt    24
 CORRECTOR INTEGRATION CONVERGENCE:
   Recorrection delta-x convergence threshold:    0.010000
   Delta-x Convergence Met
 Point Number:   6          Path Number:   1
   CHANGE IN THE REACTION COORDINATE =    0.15819
   NET REACTION COORDINATE UP TO THIS POINT =    0.94913
  # OF POINTS ALONG THE PATH =   6
  # OF STEPS =   1

 Calculating another point on the path.
 IRC-IRC-IRC-IRC-IRC-IRC-IRC-IRC-IRC-IRC-IRC-IRC-IRC-IRC-IRC-IRC-IRC-IRC
                          Input orientation:                          
 ---------------------------------------------------------------------
 Center     Atomic      Atomic             Coordinates (Angstroms)
 Number     Number       Type             X           Y           Z
 ---------------------------------------------------------------------
      1          6           0       -0.873718   -0.993072    0.242553
      2          1           0       -1.174038   -1.896922   -0.269166
      3          1           0       -0.547859   -0.965483    1.271599
      4          8           0       -1.113088    0.071847   -0.367569
      5          8           0       -0.608113    1.188844    0.212563
      6          7           0        1.412561   -0.789393   -0.083841
      7          1           0        1.788422    1.386793   -0.001135
      8          6           0        1.513988    0.357776   -0.022203
 ---------------------------------------------------------------------
                    Distance matrix (angstroms):
                    1          2          3          4          5
     1  C    0.000000
     2  H    1.081200   0.000000
     3  H    1.079761   1.906210   0.000000
     4  O    1.250439   1.972169   2.020498   0.000000
     5  O    2.198227   3.174002   2.401315   1.356184   0.000000
     6  N    2.318423   2.819833   2.389868   2.683494   2.843308
     7  H    3.579125   4.430666   3.551235   3.206575   2.414173
     8  C    2.756089   3.517121   2.770587   2.665064   2.291092
                    6          7          8
     6  N    0.000000
     7  H    2.209955   0.000000
     8  C    1.153293   1.065192   0.000000
 Symmetry turned off by external request.
 Stoichiometry    C2H3NO2
 Framework group  C1[X(C2H3NO2)]
 Deg. of freedom    18
 Full point group                 C1      NOp   1
 Rotational constants (GHZ):           9.0560522           4.9783901           3.4482529
 Standard basis: Aug-CC-pVTZ (5D, 7F)
   299 basis functions,   441 primitive gaussians,   350 cartesian basis functions
    19 alpha electrons       19 beta electrons
       nuclear repulsion energy       161.9854568224 Hartrees.
 NAtoms=    8 NActive=    8 NUniq=    8 SFac= 1.00D+00 NAtFMM=   60 NAOKFM=F Big=F
 Integral buffers will be    131072 words long.
 Raffenetti 2 integral format.
 Two-electron integral symmetry is turned off.
 Nuclear repulsion after empirical dispersion term =      161.9834863012 Hartrees.
 One-electron integrals computed using PRISM.
 NBasis=   299 RedAO= T EigKep=  4.39D-05  NBF=   299
 NBsUse=   299 1.00D-06 EigRej= -1.00D+00 NBFU=   299
 Initial guess from the checkpoint file:  "TS1-M0001-copt-TS-opt-TS-wb97-opt-TS-Final-IRC-Reverse.chk"
 B after Tr=    -0.000435    0.000081   -0.000014
         Rot=    1.000000   -0.000011    0.000004    0.000049 Ang=  -0.01 deg.
 Initial guess <Sx>= 0.0000 <Sy>= 0.0000 <Sz>= 0.0000 <S**2>= 0.0000 S= 0.0000
 ExpMin= 2.53D-02 ExpMax= 1.53D+04 ExpMxC= 5.22D+02 IAcc=3 IRadAn=         7 AccDes= 0.00D+00
 Harris functional with IExCor= 4639 and IRadAn=       7 diagonalized for initial guess.
 HarFok:  IExCor= 4639 AccDes= 0.00D+00 IRadAn=         7 IDoV= 1 UseB2=F ITyADJ=14
 ICtDFT=  3500011 ScaDFX=  1.000000  1.000000  1.000000  1.000000
 FoFCou: FMM=F IPFlag=           0 FMFlag=      100000 FMFlg1=           0
         NFxFlg=           0 DoJE=T BraDBF=F KetDBF=T FulRan=T
         wScrn=  0.000000 ICntrl=       500 IOpCl=  0 I1Cent=   200000004 NGrid=           0
         NMat0=    1 NMatS0=      1 NMatT0=    0 NMatD0=    1 NMtDS0=    0 NMtDT0=    0
 Symmetry not used in FoFCou.
 Gradient too large for Newton-Raphson -- use scaled steepest descent instead.
     Minimum is close to point  4 DX=  5.58D-02 DF= -1.96D-07 DXR=  4.44D-02 DFR=  1.98D-03 which will be used.
 Gradient too large for Newton-Raphson -- use scaled steepest descent instead.
     Accept linear search using points  1 and  2.
 LinEq1:  Iter=  0 NonCon=     1 RMS=7.33D-05 Max=2.89D-03 NDo=     1
 AX will form     1 AO Fock derivatives at one time.
 LinEq1:  Iter=  1 NonCon=     1 RMS=1.41D-05 Max=4.52D-04 NDo=     1
 LinEq1:  Iter=  2 NonCon=     1 RMS=1.08D-05 Max=3.03D-04 NDo=     1
 LinEq1:  Iter=  3 NonCon=     1 RMS=3.45D-06 Max=6.09D-05 NDo=     1
 LinEq1:  Iter=  4 NonCon=     1 RMS=1.78D-06 Max=4.81D-05 NDo=     1
 LinEq1:  Iter=  5 NonCon=     1 RMS=1.52D-06 Max=3.29D-05 NDo=     1
 LinEq1:  Iter=  6 NonCon=     1 RMS=5.65D-07 Max=1.77D-05 NDo=     1
 LinEq1:  Iter=  7 NonCon=     1 RMS=2.53D-07 Max=9.63D-06 NDo=     1
 LinEq1:  Iter=  8 NonCon=     1 RMS=7.66D-08 Max=2.29D-06 NDo=     1
 LinEq1:  Iter=  9 NonCon=     1 RMS=5.62D-08 Max=1.34D-06 NDo=     1
 LinEq1:  Iter= 10 NonCon=     1 RMS=2.73D-08 Max=4.91D-07 NDo=     1
 LinEq1:  Iter= 11 NonCon=     1 RMS=7.32D-09 Max=1.18D-07 NDo=     1
 LinEq1:  Iter= 12 NonCon=     0 RMS=1.94D-09 Max=2.11D-08 NDo=     1
 Linear equations converged to 1.032D-08 1.032D-07 after    12 iterations.
     Accept linear search using points  1 and  2.
     Minimum is close to point  2 DX= -6.61D-04 DF= -2.51D-11 DXR=  6.62D-04 DFR=  4.39D-07 which will be used.
 LinEq1:  Iter=  0 NonCon=     1 RMS=3.52D-07 Max=1.72D-05 NDo=     1
 LinEq1:  Iter=  1 NonCon=     1 RMS=1.82D-07 Max=5.28D-06 NDo=     1
 LinEq1:  Iter=  2 NonCon=     1 RMS=1.16D-07 Max=3.11D-06 NDo=     1
 LinEq1:  Iter=  3 NonCon=     1 RMS=7.06D-08 Max=1.82D-06 NDo=     1
 LinEq1:  Iter=  4 NonCon=     1 RMS=3.38D-08 Max=9.67D-07 NDo=     1
 LinEq1:  Iter=  5 NonCon=     1 RMS=1.57D-08 Max=5.34D-07 NDo=     1
 LinEq1:  Iter=  6 NonCon=     1 RMS=1.29D-08 Max=4.62D-07 NDo=     1
 LinEq1:  Iter=  7 NonCon=     1 RMS=5.50D-09 Max=1.51D-07 NDo=     1
 LinEq1:  Iter=  8 NonCon=     1 RMS=1.55D-09 Max=2.63D-08 NDo=     1
 LinEq1:  Iter=  9 NonCon=     1 RMS=3.75D-10 Max=5.49D-09 NDo=     1
 LinEq1:  Iter= 10 NonCon=     0 RMS=9.82D-11 Max=1.58D-09 NDo=     1
 Linear equations converged to 2.710D-10 2.710D-09 after    10 iterations.
 SCF Done:  E(UwB97XD) =  -283.020096613     a.u. after    5 cycles
            Convg  =    0.2994D-08                    31 Fock formations.
              S**2 =  0.0000                  -V/T =  2.0053
 <Sx>= 0.0000 <Sy>= 0.0000 <Sz>= 0.0000 <S**2>= 0.0000 S= 0.0000
 <L.S>=  0.00000000000    
 Annihilation of the first spin contaminant:
 S**2 before annihilation     0.0000,   after     0.0000
 DoSCS=F DFT=T ScalE2(SS,OS)=  1.000000  1.000000
 Range of M.O.s used for correlation:     1   299
 NBasis=   299 NAE=    19 NBE=    19 NFC=     0 NFV=     0
 NROrb=    299 NOA=    19 NOB=    19 NVA=   280 NVB=   280

 **** Warning!!: The largest alpha MO coefficient is  0.32077654D+02


 **** Warning!!: The largest beta MO coefficient is  0.32077654D+02

 Symmetrizing basis deriv contribution to polar:
 IMax=3 JMax=2 DiffMx= 0.00D+00
 G2DrvN: will do     9 centers at a time, making    1 passes.
 Calling FoFCou, ICntrl=  3107 FMM=F I1Cent=   0 AccDes= 0.00D+00.
 End of G2Drv F.D. properties file   721 does not exist.
 End of G2Drv F.D. properties file   722 does not exist.
 End of G2Drv F.D. properties file   788 does not exist.
          IDoAtm=11111111
          Differentiating once with respect to nuclear coordinates.
 CalDSu exits because no D1Ps are significant.
          There are    27 degrees of freedom in the 1st order CPHF.  IDoFFX=6 NUNeed=     0.
     21 vectors produced by pass  0 Test12= 3.94D-14 3.70D-09 XBig12= 1.77D-01 9.04D-02.
 AX will form    21 AO Fock derivatives at one time.
     21 vectors produced by pass  1 Test12= 3.94D-14 3.70D-09 XBig12= 7.19D-02 9.96D-02.
     21 vectors produced by pass  2 Test12= 3.94D-14 3.70D-09 XBig12= 3.53D-03 6.94D-03.
     21 vectors produced by pass  3 Test12= 3.94D-14 3.70D-09 XBig12= 6.07D-05 6.86D-04.
     21 vectors produced by pass  4 Test12= 3.94D-14 3.70D-09 XBig12= 7.53D-07 1.10D-04.
     21 vectors produced by pass  5 Test12= 3.94D-14 3.70D-09 XBig12= 9.35D-09 1.15D-05.
     21 vectors produced by pass  6 Test12= 3.94D-14 3.70D-09 XBig12= 8.60D-11 9.54D-07.
     18 vectors produced by pass  7 Test12= 3.94D-14 3.70D-09 XBig12= 6.17D-13 7.17D-08.
      1 vectors produced by pass  8 Test12= 3.94D-14 3.70D-09 XBig12= 3.88D-15 7.02D-09.
 InvSVY:  IOpt=1 It=  1 EMax= 2.33D-15
 Solved reduced A of dimension   166 with    21 vectors.
 End of Minotr F.D. properties file   721 does not exist.
 End of Minotr F.D. properties file   722 does not exist.
 End of Minotr F.D. properties file   788 does not exist.
 Calling FoFJK, ICntrl=    100127 FMM=F ISym2X=0 I1Cent= 0 IOpClX= 1 NMat=1 NMatS=1 NMatT=0.
 -------------------------------------------------------------------
 Center     Atomic                   Forces (Hartrees/Bohr)
 Number     Number              X              Y              Z
 -------------------------------------------------------------------
      1        6          -0.003697723    0.000116721    0.000476923
      2        1          -0.000345633    0.000038098    0.000011573
      3        1          -0.000088412   -0.000009282   -0.000049350
      4        8          -0.000970491    0.000190680    0.000015964
      5        8          -0.004127136    0.000992062    0.000415951
      6        7           0.004799990   -0.000632342   -0.000409865
      7        1          -0.000134270   -0.000036451    0.000006200
      8        6           0.004563675   -0.000659485   -0.000467395
 -------------------------------------------------------------------
 Cartesian Forces:  Max     0.004799990 RMS     0.001806495
 IRC-IRC-IRC-IRC-IRC-IRC-IRC-IRC-IRC-IRC-IRC-IRC-IRC-IRC-IRC-IRC-IRC-IRC
 Pt  7 Step number   1 out of a maximum of  20
 Modified Bulirsch-Stoer Extrapolation Cycles:
    EPS =    0.000010000000000
      PEZero:  N= 2 I= 1 D=  8.24D-04 Err=  1.76D-05
      PEZero:  N= 3 I= 2 D=  8.24D-04 Err=  1.17D-05
      PEZero:  N= 3 I= 1 D=  1.65D-03 Err=  4.13D-08
 Maximum DWI energy   std dev =  0.000000164 at pt    34
 Maximum DWI gradient std dev =  0.008079845 at pt    25
 CORRECTOR INTEGRATION CONVERGENCE:
   Recorrection delta-x convergence threshold:    0.010000
   Delta-x Convergence Met
 Point Number:   7          Path Number:   1
   CHANGE IN THE REACTION COORDINATE =    0.15819
   NET REACTION COORDINATE UP TO THIS POINT =    1.10732
  # OF POINTS ALONG THE PATH =   7
  # OF STEPS =   1

 Calculating another point on the path.
 IRC-IRC-IRC-IRC-IRC-IRC-IRC-IRC-IRC-IRC-IRC-IRC-IRC-IRC-IRC-IRC-IRC-IRC
                          Input orientation:                          
 ---------------------------------------------------------------------
 Center     Atomic      Atomic             Coordinates (Angstroms)
 Number     Number       Type             X           Y           Z
 ---------------------------------------------------------------------
      1          6           0       -0.884349   -0.992696    0.243820
      2          1           0       -1.185778   -1.895605   -0.268820
      3          1           0       -0.550579   -0.965676    1.270423
      4          8           0       -1.115243    0.072243   -0.367488
      5          8           0       -0.616867    1.190931    0.213437
      6          7           0        1.424447   -0.790760   -0.084818
      7          1           0        1.784698    1.388580   -0.000882
      8          6           0        1.526815    0.355440   -0.023553
 ---------------------------------------------------------------------
                    Distance matrix (angstroms):
                    1          2          3          4          5
     1  C    0.000000
     2  H    1.081159   0.000000
     3  H    1.079836   1.907226   0.000000
     4  O    1.249442   1.971582   2.019622   0.000000
     5  O    2.200158   3.175364   2.402617   1.355476   0.000000
     6  N    2.340795   2.840390   2.401666   2.697166   2.860598
     7  H    3.585270   4.436371   3.551373   3.205745   2.419196
     8  C    2.775368   3.533485   2.781238   2.679359   2.312916
                    6          7          8
     6  N    0.000000
     7  H    2.210509   0.000000
     8  C    1.152392   1.065080   0.000000
 Symmetry turned off by external request.
 Stoichiometry    C2H3NO2
 Framework group  C1[X(C2H3NO2)]
 Deg. of freedom    18
 Full point group                 C1      NOp   1
 Rotational constants (GHZ):           9.0457357           4.9072616           3.4129923
 Standard basis: Aug-CC-pVTZ (5D, 7F)
   299 basis functions,   441 primitive gaussians,   350 cartesian basis functions
    19 alpha electrons       19 beta electrons
       nuclear repulsion energy       161.5745831219 Hartrees.
 NAtoms=    8 NActive=    8 NUniq=    8 SFac= 1.00D+00 NAtFMM=   60 NAOKFM=F Big=F
 Integral buffers will be    131072 words long.
 Raffenetti 2 integral format.
 Two-electron integral symmetry is turned off.
 Nuclear repulsion after empirical dispersion term =      161.5725938497 Hartrees.
 One-electron integrals computed using PRISM.
 NBasis=   299 RedAO= T EigKep=  4.42D-05  NBF=   299
 NBsUse=   299 1.00D-06 EigRej= -1.00D+00 NBFU=   299
 Initial guess from the checkpoint file:  "TS1-M0001-copt-TS-opt-TS-wb97-opt-TS-Final-IRC-Reverse.chk"
 B after Tr=    -0.000447    0.000073   -0.000013
         Rot=    1.000000   -0.000012    0.000001    0.000056 Ang=  -0.01 deg.
 Initial guess <Sx>= 0.0000 <Sy>= 0.0000 <Sz>= 0.0000 <S**2>= 0.0000 S= 0.0000
 ExpMin= 2.53D-02 ExpMax= 1.53D+04 ExpMxC= 5.22D+02 IAcc=3 IRadAn=         7 AccDes= 0.00D+00
 Harris functional with IExCor= 4639 and IRadAn=       7 diagonalized for initial guess.
 HarFok:  IExCor= 4639 AccDes= 0.00D+00 IRadAn=         7 IDoV= 1 UseB2=F ITyADJ=14
 ICtDFT=  3500011 ScaDFX=  1.000000  1.000000  1.000000  1.000000
 FoFCou: FMM=F IPFlag=           0 FMFlag=      100000 FMFlg1=           0
         NFxFlg=           0 DoJE=T BraDBF=F KetDBF=T FulRan=T
         wScrn=  0.000000 ICntrl=       500 IOpCl=  0 I1Cent=   200000004 NGrid=           0
         NMat0=    1 NMatS0=      1 NMatT0=    0 NMatD0=    1 NMtDS0=    0 NMtDT0=    0
 Symmetry not used in FoFCou.
 Gradient too large for Newton-Raphson -- use scaled steepest descent instead.
     Minimum is close to point  4 DX=  5.55D-02 DF= -1.80D-07 DXR=  4.42D-02 DFR=  1.96D-03 which will be used.
 Gradient too large for Newton-Raphson -- use scaled steepest descent instead.
     Accept linear search using points  1 and  2.
 LinEq1:  Iter=  0 NonCon=     1 RMS=6.97D-05 Max=2.73D-03 NDo=     1
 AX will form     1 AO Fock derivatives at one time.
 LinEq1:  Iter=  1 NonCon=     1 RMS=1.39D-05 Max=4.76D-04 NDo=     1
 LinEq1:  Iter=  2 NonCon=     1 RMS=1.05D-05 Max=2.89D-04 NDo=     1
 LinEq1:  Iter=  3 NonCon=     1 RMS=3.51D-06 Max=5.85D-05 NDo=     1
 LinEq1:  Iter=  4 NonCon=     1 RMS=2.26D-06 Max=6.39D-05 NDo=     1
 LinEq1:  Iter=  5 NonCon=     1 RMS=1.49D-06 Max=2.97D-05 NDo=     1
 LinEq1:  Iter=  6 NonCon=     1 RMS=4.69D-07 Max=1.15D-05 NDo=     1
 LinEq1:  Iter=  7 NonCon=     1 RMS=2.13D-07 Max=5.06D-06 NDo=     1
 LinEq1:  Iter=  8 NonCon=     1 RMS=1.43D-07 Max=3.54D-06 NDo=     1
 LinEq1:  Iter=  9 NonCon=     1 RMS=7.71D-08 Max=2.96D-06 NDo=     1
 LinEq1:  Iter= 10 NonCon=     1 RMS=2.39D-08 Max=8.42D-07 NDo=     1
 LinEq1:  Iter= 11 NonCon=     1 RMS=6.56D-09 Max=1.41D-07 NDo=     1
 LinEq1:  Iter= 12 NonCon=     0 RMS=1.75D-09 Max=1.94D-08 NDo=     1
 Linear equations converged to 1.032D-08 1.032D-07 after    12 iterations.
     Accept linear search using points  1 and  2.
     Minimum is close to point  2 DX= -6.39D-04 DF= -2.11D-11 DXR=  6.40D-04 DFR=  4.10D-07 which will be used.
 LinEq1:  Iter=  0 NonCon=     1 RMS=3.20D-07 Max=1.60D-05 NDo=     1
 LinEq1:  Iter=  1 NonCon=     1 RMS=1.67D-07 Max=4.88D-06 NDo=     1
 LinEq1:  Iter=  2 NonCon=     1 RMS=1.05D-07 Max=2.78D-06 NDo=     1
 LinEq1:  Iter=  3 NonCon=     1 RMS=6.36D-08 Max=1.65D-06 NDo=     1
 LinEq1:  Iter=  4 NonCon=     1 RMS=3.00D-08 Max=8.06D-07 NDo=     1
 LinEq1:  Iter=  5 NonCon=     1 RMS=1.35D-08 Max=4.52D-07 NDo=     1
 LinEq1:  Iter=  6 NonCon=     1 RMS=1.12D-08 Max=3.96D-07 NDo=     1
 LinEq1:  Iter=  7 NonCon=     1 RMS=4.77D-09 Max=1.43D-07 NDo=     1
 LinEq1:  Iter=  8 NonCon=     1 RMS=1.39D-09 Max=2.85D-08 NDo=     1
 LinEq1:  Iter=  9 NonCon=     1 RMS=3.45D-10 Max=5.45D-09 NDo=     1
 LinEq1:  Iter= 10 NonCon=     0 RMS=9.37D-11 Max=1.57D-09 NDo=     1
 Linear equations converged to 2.444D-10 2.444D-09 after    10 iterations.
 SCF Done:  E(UwB97XD) =  -283.020488909     a.u. after    5 cycles
            Convg  =    0.2786D-08                    31 Fock formations.
              S**2 =  0.0000                  -V/T =  2.0053
 <Sx>= 0.0000 <Sy>= 0.0000 <Sz>= 0.0000 <S**2>= 0.0000 S= 0.0000
 <L.S>=  0.00000000000    
 Annihilation of the first spin contaminant:
 S**2 before annihilation     0.0000,   after     0.0000
 DoSCS=F DFT=T ScalE2(SS,OS)=  1.000000  1.000000
 Range of M.O.s used for correlation:     1   299
 NBasis=   299 NAE=    19 NBE=    19 NFC=     0 NFV=     0
 NROrb=    299 NOA=    19 NOB=    19 NVA=   280 NVB=   280

 **** Warning!!: The largest alpha MO coefficient is  0.32165201D+02


 **** Warning!!: The largest beta MO coefficient is  0.32165201D+02

 Symmetrizing basis deriv contribution to polar:
 IMax=3 JMax=2 DiffMx= 0.00D+00
 G2DrvN: will do     9 centers at a time, making    1 passes.
 Calling FoFCou, ICntrl=  3107 FMM=F I1Cent=   0 AccDes= 0.00D+00.
 End of G2Drv F.D. properties file   721 does not exist.
 End of G2Drv F.D. properties file   722 does not exist.
 End of G2Drv F.D. properties file   788 does not exist.
          IDoAtm=11111111
          Differentiating once with respect to nuclear coordinates.
 CalDSu exits because no D1Ps are significant.
          There are    27 degrees of freedom in the 1st order CPHF.  IDoFFX=6 NUNeed=     0.
     21 vectors produced by pass  0 Test12= 3.94D-14 3.70D-09 XBig12= 1.78D-01 9.06D-02.
 AX will form    21 AO Fock derivatives at one time.
     21 vectors produced by pass  1 Test12= 3.94D-14 3.70D-09 XBig12= 7.29D-02 1.02D-01.
     21 vectors produced by pass  2 Test12= 3.94D-14 3.70D-09 XBig12= 3.53D-03 6.89D-03.
     21 vectors produced by pass  3 Test12= 3.94D-14 3.70D-09 XBig12= 6.04D-05 6.69D-04.
     21 vectors produced by pass  4 Test12= 3.94D-14 3.70D-09 XBig12= 7.49D-07 1.10D-04.
     21 vectors produced by pass  5 Test12= 3.94D-14 3.70D-09 XBig12= 9.31D-09 1.17D-05.
     21 vectors produced by pass  6 Test12= 3.94D-14 3.70D-09 XBig12= 8.54D-11 9.37D-07.
     18 vectors produced by pass  7 Test12= 3.94D-14 3.70D-09 XBig12= 6.17D-13 6.84D-08.
      1 vectors produced by pass  8 Test12= 3.94D-14 3.70D-09 XBig12= 3.93D-15 6.44D-09.
 InvSVY:  IOpt=1 It=  1 EMax= 2.22D-15
 Solved reduced A of dimension   166 with    21 vectors.
 End of Minotr F.D. properties file   721 does not exist.
 End of Minotr F.D. properties file   722 does not exist.
 End of Minotr F.D. properties file   788 does not exist.
 Calling FoFJK, ICntrl=    100127 FMM=F ISym2X=0 I1Cent= 0 IOpClX= 1 NMat=1 NMatS=1 NMatT=0.
 -------------------------------------------------------------------
 Center     Atomic                   Forces (Hartrees/Bohr)
 Number     Number              X              Y              Z
 -------------------------------------------------------------------
      1        6          -0.003746768    0.000143591    0.000465437
      2        1          -0.000359343    0.000041536    0.000011756
      3        1          -0.000107955   -0.000012824   -0.000043763
      4        8          -0.001084038    0.000220781    0.000032121
      5        8          -0.004225887    0.000995570    0.000415913
      6        7           0.004994171   -0.000675333   -0.000402980
      7        1          -0.000127007   -0.000038552    0.000004464
      8        6           0.004656828   -0.000674768   -0.000482949
 -------------------------------------------------------------------
 Cartesian Forces:  Max     0.004994171 RMS     0.001855396
 IRC-IRC-IRC-IRC-IRC-IRC-IRC-IRC-IRC-IRC-IRC-IRC-IRC-IRC-IRC-IRC-IRC-IRC
 Pt  8 Step number   1 out of a maximum of  20
 Modified Bulirsch-Stoer Extrapolation Cycles:
    EPS =    0.000010000000000
      PEZero:  N= 2 I= 1 D=  8.24D-04 Err=  8.53D-06
 Maximum DWI energy   std dev =  0.000000216 at pt    18
 Maximum DWI gradient std dev =  0.007537932 at pt    17
 CORRECTOR INTEGRATION CONVERGENCE:
   Recorrection delta-x convergence threshold:    0.010000
   Delta-x Convergence Met
 Point Number:   8          Path Number:   1
   CHANGE IN THE REACTION COORDINATE =    0.15819
   NET REACTION COORDINATE UP TO THIS POINT =    1.26551
  # OF POINTS ALONG THE PATH =   8
  # OF STEPS =   1

 Calculating another point on the path.
 IRC-IRC-IRC-IRC-IRC-IRC-IRC-IRC-IRC-IRC-IRC-IRC-IRC-IRC-IRC-IRC-IRC-IRC
                          Input orientation:                          
 ---------------------------------------------------------------------
 Center     Atomic      Atomic             Coordinates (Angstroms)
 Number     Number       Type             X           Y           Z
 ---------------------------------------------------------------------
      1          6           0       -0.894708   -0.992260    0.245028
      2          1           0       -1.197403   -1.894202   -0.268500
      3          1           0       -0.553865   -0.965921    1.269415
      4          8           0       -1.117555    0.072702   -0.367399
      5          8           0       -0.625728    1.193034    0.214313
      6          7           0        1.436362   -0.792232   -0.085740
      7          1           0        1.781364    1.390026   -0.000719
      8          6           0        1.539694    0.353088   -0.024926
 ---------------------------------------------------------------------
                    Distance matrix (angstroms):
                    1          2          3          4          5
     1  C    0.000000
     2  H    1.081126   0.000000
     3  H    1.079925   1.908148   0.000000
     4  O    1.248548   1.971007   2.018823   0.000000
     5  O    2.202000   3.176625   2.404057   1.354780   0.000000
     6  N    2.362902   2.860850   2.414046   2.711077   2.878112
     7  H    3.591245   4.441949   3.552045   3.205235   2.424693
     8  C    2.794486   3.549837   2.792507   2.693859   2.334908
                    6          7          8
     6  N    0.000000
     7  H    2.210996   0.000000
     8  C    1.151579   1.065003   0.000000
 Symmetry turned off by external request.
 Stoichiometry    C2H3NO2
 Framework group  C1[X(C2H3NO2)]
 Deg. of freedom    18
 Full point group                 C1      NOp   1
 Rotational constants (GHZ):           9.0358288           4.8370662           3.3779646
 Standard basis: Aug-CC-pVTZ (5D, 7F)
   299 basis functions,   441 primitive gaussians,   350 cartesian basis functions
    19 alpha electrons       19 beta electrons
       nuclear repulsion energy       161.1643175075 Hartrees.
 NAtoms=    8 NActive=    8 NUniq=    8 SFac= 1.00D+00 NAtFMM=   60 NAOKFM=F Big=F
 Integral buffers will be    131072 words long.
 Raffenetti 2 integral format.
 Two-electron integral symmetry is turned off.
 Nuclear repulsion after empirical dispersion term =      161.1623093588 Hartrees.
 One-electron integrals computed using PRISM.
 NBasis=   299 RedAO= T EigKep=  4.45D-05  NBF=   299
 NBsUse=   299 1.00D-06 EigRej= -1.00D+00 NBFU=   299
 Initial guess from the checkpoint file:  "TS1-M0001-copt-TS-opt-TS-wb97-opt-TS-Final-IRC-Reverse.chk"
 B after Tr=    -0.000448    0.000065   -0.000012
         Rot=    1.000000   -0.000010    0.000005    0.000061 Ang=  -0.01 deg.
 Initial guess <Sx>= 0.0000 <Sy>= 0.0000 <Sz>= 0.0000 <S**2>= 0.0000 S= 0.0000
 ExpMin= 2.53D-02 ExpMax= 1.53D+04 ExpMxC= 5.22D+02 IAcc=3 IRadAn=         7 AccDes= 0.00D+00
 Harris functional with IExCor= 4639 and IRadAn=       7 diagonalized for initial guess.
 HarFok:  IExCor= 4639 AccDes= 0.00D+00 IRadAn=         7 IDoV= 1 UseB2=F ITyADJ=14
 ICtDFT=  3500011 ScaDFX=  1.000000  1.000000  1.000000  1.000000
 FoFCou: FMM=F IPFlag=           0 FMFlag=      100000 FMFlg1=           0
         NFxFlg=           0 DoJE=T BraDBF=F KetDBF=T FulRan=T
         wScrn=  0.000000 ICntrl=       500 IOpCl=  0 I1Cent=   200000004 NGrid=           0
         NMat0=    1 NMatS0=      1 NMatT0=    0 NMatD0=    1 NMtDS0=    0 NMtDT0=    0
 Symmetry not used in FoFCou.
 Gradient too large for Newton-Raphson -- use scaled steepest descent instead.
     Minimum is close to point  4 DX=  5.51D-02 DF= -1.65D-07 DXR=  4.39D-02 DFR=  1.93D-03 which will be used.
 Gradient too large for Newton-Raphson -- use scaled steepest descent instead.
     Accept linear search using points  1 and  2.
 LinEq1:  Iter=  0 NonCon=     1 RMS=6.63D-05 Max=2.54D-03 NDo=     1
 AX will form     1 AO Fock derivatives at one time.
 LinEq1:  Iter=  1 NonCon=     1 RMS=1.32D-05 Max=4.74D-04 NDo=     1
 LinEq1:  Iter=  2 NonCon=     1 RMS=1.01D-05 Max=2.82D-04 NDo=     1
 LinEq1:  Iter=  3 NonCon=     1 RMS=3.52D-06 Max=5.55D-05 NDo=     1
 LinEq1:  Iter=  4 NonCon=     1 RMS=2.42D-06 Max=6.80D-05 NDo=     1
 LinEq1:  Iter=  5 NonCon=     1 RMS=1.42D-06 Max=2.94D-05 NDo=     1
 LinEq1:  Iter=  6 NonCon=     1 RMS=4.26D-07 Max=1.11D-05 NDo=     1
 LinEq1:  Iter=  7 NonCon=     1 RMS=2.11D-07 Max=4.94D-06 NDo=     1
 LinEq1:  Iter=  8 NonCon=     1 RMS=1.54D-07 Max=3.38D-06 NDo=     1
 LinEq1:  Iter=  9 NonCon=     1 RMS=5.68D-08 Max=8.63D-07 NDo=     1
 LinEq1:  Iter= 10 NonCon=     1 RMS=1.41D-08 Max=3.15D-07 NDo=     1
 LinEq1:  Iter= 11 NonCon=     1 RMS=3.63D-09 Max=1.49D-07 NDo=     1
 LinEq1:  Iter= 12 NonCon=     0 RMS=1.29D-09 Max=4.95D-08 NDo=     1
 Linear equations converged to 1.032D-08 1.032D-07 after    12 iterations.
     Accept linear search using points  1 and  2.
     Minimum is close to point  2 DX= -6.02D-04 DF= -1.69D-11 DXR=  6.03D-04 DFR=  3.63D-07 which will be used.
 LinEq1:  Iter=  0 NonCon=     1 RMS=2.91D-07 Max=1.48D-05 NDo=     1
 LinEq1:  Iter=  1 NonCon=     1 RMS=1.50D-07 Max=4.35D-06 NDo=     1
 LinEq1:  Iter=  2 NonCon=     1 RMS=9.26D-08 Max=2.42D-06 NDo=     1
 LinEq1:  Iter=  3 NonCon=     1 RMS=5.66D-08 Max=1.46D-06 NDo=     1
 LinEq1:  Iter=  4 NonCon=     1 RMS=2.64D-08 Max=6.69D-07 NDo=     1
 LinEq1:  Iter=  5 NonCon=     1 RMS=1.17D-08 Max=3.80D-07 NDo=     1
 LinEq1:  Iter=  6 NonCon=     1 RMS=9.73D-09 Max=3.35D-07 NDo=     1
 LinEq1:  Iter=  7 NonCon=     1 RMS=4.11D-09 Max=1.30D-07 NDo=     1
 LinEq1:  Iter=  8 NonCon=     1 RMS=1.23D-09 Max=2.89D-08 NDo=     1
 LinEq1:  Iter=  9 NonCon=     1 RMS=3.11D-10 Max=5.06D-09 NDo=     1
 LinEq1:  Iter= 10 NonCon=     0 RMS=8.56D-11 Max=1.45D-09 NDo=     1
 Linear equations converged to 2.209D-10 2.209D-09 after    10 iterations.
 SCF Done:  E(UwB97XD) =  -283.020887011     a.u. after    5 cycles
            Convg  =    0.2579D-08                    31 Fock formations.
              S**2 =  0.0000                  -V/T =  2.0053
 <Sx>= 0.0000 <Sy>= 0.0000 <Sz>= 0.0000 <S**2>= 0.0000 S= 0.0000
 <L.S>=  0.00000000000    
 Annihilation of the first spin contaminant:
 S**2 before annihilation     0.0000,   after     0.0000
 DoSCS=F DFT=T ScalE2(SS,OS)=  1.000000  1.000000
 Range of M.O.s used for correlation:     1   299
 NBasis=   299 NAE=    19 NBE=    19 NFC=     0 NFV=     0
 NROrb=    299 NOA=    19 NOB=    19 NVA=   280 NVB=   280

 **** Warning!!: The largest alpha MO coefficient is  0.32109731D+02


 **** Warning!!: The largest beta MO coefficient is  0.32109731D+02

 Symmetrizing basis deriv contribution to polar:
 IMax=3 JMax=2 DiffMx= 0.00D+00
 G2DrvN: will do     9 centers at a time, making    1 passes.
 Calling FoFCou, ICntrl=  3107 FMM=F I1Cent=   0 AccDes= 0.00D+00.
 End of G2Drv F.D. properties file   721 does not exist.
 End of G2Drv F.D. properties file   722 does not exist.
 End of G2Drv F.D. properties file   788 does not exist.
          IDoAtm=11111111
          Differentiating once with respect to nuclear coordinates.
 CalDSu exits because no D1Ps are significant.
          There are    27 degrees of freedom in the 1st order CPHF.  IDoFFX=6 NUNeed=     0.
     21 vectors produced by pass  0 Test12= 3.94D-14 3.70D-09 XBig12= 1.79D-01 9.09D-02.
 AX will form    21 AO Fock derivatives at one time.
     21 vectors produced by pass  1 Test12= 3.94D-14 3.70D-09 XBig12= 7.39D-02 1.04D-01.
     21 vectors produced by pass  2 Test12= 3.94D-14 3.70D-09 XBig12= 3.53D-03 6.83D-03.
     21 vectors produced by pass  3 Test12= 3.94D-14 3.70D-09 XBig12= 6.00D-05 6.54D-04.
     21 vectors produced by pass  4 Test12= 3.94D-14 3.70D-09 XBig12= 7.44D-07 1.10D-04.
     21 vectors produced by pass  5 Test12= 3.94D-14 3.70D-09 XBig12= 9.23D-09 1.18D-05.
     21 vectors produced by pass  6 Test12= 3.94D-14 3.70D-09 XBig12= 8.52D-11 9.16D-07.
     17 vectors produced by pass  7 Test12= 3.94D-14 3.70D-09 XBig12= 6.22D-13 6.83D-08.
      1 vectors produced by pass  8 Test12= 3.94D-14 3.70D-09 XBig12= 4.04D-15 5.76D-09.
 InvSVY:  IOpt=1 It=  1 EMax= 1.78D-15
 Solved reduced A of dimension   165 with    21 vectors.
 End of Minotr F.D. properties file   721 does not exist.
 End of Minotr F.D. properties file   722 does not exist.
 End of Minotr F.D. properties file   788 does not exist.
 Calling FoFJK, ICntrl=    100127 FMM=F ISym2X=0 I1Cent= 0 IOpClX= 1 NMat=1 NMatS=1 NMatT=0.
 -------------------------------------------------------------------
 Center     Atomic                   Forces (Hartrees/Bohr)
 Number     Number              X              Y              Z
 -------------------------------------------------------------------
      1        6          -0.003628189    0.000170280    0.000437336
      2        1          -0.000353093    0.000043889    0.000010232
      3        1          -0.000124189   -0.000012987   -0.000036384
      4        8          -0.001196053    0.000239934    0.000024797
      5        8          -0.004283220    0.001019190    0.000428344
      6        7           0.005013173   -0.000725015   -0.000374201
      7        1          -0.000107846   -0.000045136    0.000001245
      8        6           0.004679416   -0.000690155   -0.000491369
 -------------------------------------------------------------------
 Cartesian Forces:  Max     0.005013173 RMS     0.001859777
 IRC-IRC-IRC-IRC-IRC-IRC-IRC-IRC-IRC-IRC-IRC-IRC-IRC-IRC-IRC-IRC-IRC-IRC
 Reaction path inflection point has been passed.
   Previous lowest Hessian eigenvalue=   -0.0002618464
   Current lowest Hessian eigenvalue =    0.0001961732
 Pt  9 Step number   1 out of a maximum of  20
 Modified Bulirsch-Stoer Extrapolation Cycles:
    EPS =    0.000010000000000
      PEZero:  N= 2 I= 1 D=  8.24D-04 Err=  1.30D-05
      PEZero:  N= 3 I= 2 D=  8.24D-04 Err=  8.63D-06
      PEZero:  N= 3 I= 1 D=  1.65D-03 Err=  3.09D-08
 Maximum DWI energy   std dev =  0.000000284 at pt    28
 Maximum DWI gradient std dev =  0.006988439 at pt    71
 CORRECTOR INTEGRATION CONVERGENCE:
   Recorrection delta-x convergence threshold:    0.010000
   Delta-x Convergence Met
 Point Number:   9          Path Number:   1
   CHANGE IN THE REACTION COORDINATE =    0.15819
   NET REACTION COORDINATE UP TO THIS POINT =    1.42370
  # OF POINTS ALONG THE PATH =   9
  # OF STEPS =   1

 Calculating another point on the path.
 IRC-IRC-IRC-IRC-IRC-IRC-IRC-IRC-IRC-IRC-IRC-IRC-IRC-IRC-IRC-IRC-IRC-IRC
                          Input orientation:                          
 ---------------------------------------------------------------------
 Center     Atomic      Atomic             Coordinates (Angstroms)
 Number     Number       Type             X           Y           Z
 ---------------------------------------------------------------------
      1          6           0       -0.904678   -0.991743    0.246141
      2          1           0       -1.208673   -1.892746   -0.268218
      3          1           0       -0.557619   -0.966116    1.268561
      4          8           0       -1.120128    0.073216   -0.367327
      5          8           0       -0.634734    1.195190    0.215214
      6          7           0        1.448305   -0.793836   -0.086575
      7          1           0        1.778677    1.391071   -0.000671
      8          6           0        1.552650    0.350692   -0.026320
 ---------------------------------------------------------------------
                    Distance matrix (angstroms):
                    1          2          3          4          5
     1  C    0.000000
     2  H    1.081104   0.000000
     3  H    1.080022   1.908980   0.000000
     4  O    1.247758   1.970448   2.018107   0.000000
     5  O    2.203747   3.177807   2.405562   1.354174   0.000000
     6  N    2.384617   2.880995   2.426892   2.725335   2.895920
     7  H    3.597097   4.447392   3.553246   3.205347   2.430952
     8  C    2.813330   3.566010   2.804270   2.708693   2.357151
                    6          7          8
     6  N    0.000000
     7  H    2.211412   0.000000
     8  C    1.150853   1.064958   0.000000
 Symmetry turned off by external request.
 Stoichiometry    C2H3NO2
 Framework group  C1[X(C2H3NO2)]
 Deg. of freedom    18
 Full point group                 C1      NOp   1
 Rotational constants (GHZ):           9.0263194           4.7676177           3.3430885
 Standard basis: Aug-CC-pVTZ (5D, 7F)
   299 basis functions,   441 primitive gaussians,   350 cartesian basis functions
    19 alpha electrons       19 beta electrons
       nuclear repulsion energy       160.7523624987 Hartrees.
 NAtoms=    8 NActive=    8 NUniq=    8 SFac= 1.00D+00 NAtFMM=   60 NAOKFM=F Big=F
 Integral buffers will be    131072 words long.
 Raffenetti 2 integral format.
 Two-electron integral symmetry is turned off.
 Nuclear repulsion after empirical dispersion term =      160.7503353655 Hartrees.
 One-electron integrals computed using PRISM.
 NBasis=   299 RedAO= T EigKep=  4.47D-05  NBF=   299
 NBsUse=   299 1.00D-06 EigRej= -1.00D+00 NBFU=   299
 Initial guess from the checkpoint file:  "TS1-M0001-copt-TS-opt-TS-wb97-opt-TS-Final-IRC-Reverse.chk"
 B after Tr=    -0.000434    0.000058   -0.000012
         Rot=    1.000000   -0.000008    0.000010    0.000064 Ang=  -0.01 deg.
 Initial guess <Sx>= 0.0000 <Sy>= 0.0000 <Sz>= 0.0000 <S**2>= 0.0000 S= 0.0000
 ExpMin= 2.53D-02 ExpMax= 1.53D+04 ExpMxC= 5.22D+02 IAcc=3 IRadAn=         7 AccDes= 0.00D+00
 Harris functional with IExCor= 4639 and IRadAn=       7 diagonalized for initial guess.
 HarFok:  IExCor= 4639 AccDes= 0.00D+00 IRadAn=         7 IDoV= 1 UseB2=F ITyADJ=14
 ICtDFT=  3500011 ScaDFX=  1.000000  1.000000  1.000000  1.000000
 FoFCou: FMM=F IPFlag=           0 FMFlag=      100000 FMFlg1=           0
         NFxFlg=           0 DoJE=T BraDBF=F KetDBF=T FulRan=T
         wScrn=  0.000000 ICntrl=       500 IOpCl=  0 I1Cent=   200000004 NGrid=           0
         NMat0=    1 NMatS0=      1 NMatT0=    0 NMatD0=    1 NMtDS0=    0 NMtDT0=    0
 Symmetry not used in FoFCou.
 Gradient too large for Newton-Raphson -- use scaled steepest descent instead.
     Minimum is close to point  4 DX=  5.46D-02 DF= -1.47D-07 DXR=  4.35D-02 DFR=  1.90D-03 which will be used.
 LinEq1:  Iter=  0 NonCon=     1 RMS=6.90D-05 Max=2.46D-03 NDo=     1
 AX will form     1 AO Fock derivatives at one time.
 LinEq1:  Iter=  1 NonCon=     1 RMS=2.31D-05 Max=8.83D-04 NDo=     1
 LinEq1:  Iter=  2 NonCon=     1 RMS=1.35D-05 Max=3.64D-04 NDo=     1
 LinEq1:  Iter=  3 NonCon=     1 RMS=5.62D-06 Max=1.00D-04 NDo=     1
 LinEq1:  Iter=  4 NonCon=     1 RMS=3.81D-06 Max=9.26D-05 NDo=     1
 LinEq1:  Iter=  5 NonCon=     1 RMS=1.93D-06 Max=3.87D-05 NDo=     1
 LinEq1:  Iter=  6 NonCon=     1 RMS=9.49D-07 Max=2.76D-05 NDo=     1
 LinEq1:  Iter=  7 NonCon=     1 RMS=6.00D-07 Max=1.41D-05 NDo=     1
 LinEq1:  Iter=  8 NonCon=     1 RMS=3.10D-07 Max=7.95D-06 NDo=     1
 LinEq1:  Iter=  9 NonCon=     1 RMS=8.85D-08 Max=3.26D-06 NDo=     1
 LinEq1:  Iter= 10 NonCon=     1 RMS=2.83D-08 Max=1.07D-06 NDo=     1
 LinEq1:  Iter= 11 NonCon=     1 RMS=9.70D-09 Max=2.63D-07 NDo=     1
 LinEq1:  Iter= 12 NonCon=     0 RMS=3.31D-09 Max=6.97D-08 NDo=     1
 Linear equations converged to 1.032D-08 1.032D-07 after    12 iterations.
     Accept linear search using points  1 and  2.
     Minimum is close to point  2 DX= -7.01D-04 DF= -2.69D-11 DXR=  7.02D-04 DFR=  4.92D-07 which will be used.
 LinEq1:  Iter=  0 NonCon=     1 RMS=3.04D-07 Max=1.60D-05 NDo=     1
 LinEq1:  Iter=  1 NonCon=     1 RMS=1.68D-07 Max=4.54D-06 NDo=     1
 LinEq1:  Iter=  2 NonCon=     1 RMS=9.53D-08 Max=2.38D-06 NDo=     1
 LinEq1:  Iter=  3 NonCon=     1 RMS=5.65D-08 Max=1.34D-06 NDo=     1
 LinEq1:  Iter=  4 NonCon=     1 RMS=2.64D-08 Max=4.86D-07 NDo=     1
 LinEq1:  Iter=  5 NonCon=     1 RMS=1.14D-08 Max=3.18D-07 NDo=     1
 LinEq1:  Iter=  6 NonCon=     1 RMS=9.49D-09 Max=2.73D-07 NDo=     1
 LinEq1:  Iter=  7 NonCon=     1 RMS=3.86D-09 Max=1.26D-07 NDo=     1
 LinEq1:  Iter=  8 NonCon=     1 RMS=1.25D-09 Max=4.26D-08 NDo=     1
 LinEq1:  Iter=  9 NonCon=     1 RMS=3.33D-10 Max=8.25D-09 NDo=     1
 LinEq1:  Iter= 10 NonCon=     0 RMS=9.02D-11 Max=1.51D-09 NDo=     1
 Linear equations converged to 2.257D-10 2.257D-09 after    10 iterations.
 SCF Done:  E(UwB97XD) =  -283.021279608     a.u. after    4 cycles
            Convg  =    0.2914D-08                    29 Fock formations.
              S**2 =  0.0000                  -V/T =  2.0053
 <Sx>= 0.0000 <Sy>= 0.0000 <Sz>= 0.0000 <S**2>= 0.0000 S= 0.0000
 <L.S>=  0.00000000000    
 Annihilation of the first spin contaminant:
 S**2 before annihilation     0.0000,   after     0.0000
 DoSCS=F DFT=T ScalE2(SS,OS)=  1.000000  1.000000
 Range of M.O.s used for correlation:     1   299
 NBasis=   299 NAE=    19 NBE=    19 NFC=     0 NFV=     0
 NROrb=    299 NOA=    19 NOB=    19 NVA=   280 NVB=   280

 **** Warning!!: The largest alpha MO coefficient is  0.31894255D+02


 **** Warning!!: The largest beta MO coefficient is  0.31894255D+02

 Symmetrizing basis deriv contribution to polar:
 IMax=3 JMax=2 DiffMx= 0.00D+00
 G2DrvN: will do     9 centers at a time, making    1 passes.
 Calling FoFCou, ICntrl=  3107 FMM=F I1Cent=   0 AccDes= 0.00D+00.
 End of G2Drv F.D. properties file   721 does not exist.
 End of G2Drv F.D. properties file   722 does not exist.
 End of G2Drv F.D. properties file   788 does not exist.
          IDoAtm=11111111
          Differentiating once with respect to nuclear coordinates.
 CalDSu exits because no D1Ps are significant.
          There are    27 degrees of freedom in the 1st order CPHF.  IDoFFX=6 NUNeed=     0.
     21 vectors produced by pass  0 Test12= 3.94D-14 3.70D-09 XBig12= 1.80D-01 9.23D-02.
 AX will form    21 AO Fock derivatives at one time.
     21 vectors produced by pass  1 Test12= 3.94D-14 3.70D-09 XBig12= 7.49D-02 1.05D-01.
     21 vectors produced by pass  2 Test12= 3.94D-14 3.70D-09 XBig12= 3.53D-03 6.86D-03.
     21 vectors produced by pass  3 Test12= 3.94D-14 3.70D-09 XBig12= 5.92D-05 6.45D-04.
     21 vectors produced by pass  4 Test12= 3.94D-14 3.70D-09 XBig12= 7.28D-07 1.10D-04.
     21 vectors produced by pass  5 Test12= 3.94D-14 3.70D-09 XBig12= 9.03D-09 1.18D-05.
     21 vectors produced by pass  6 Test12= 3.94D-14 3.70D-09 XBig12= 8.41D-11 8.87D-07.
     17 vectors produced by pass  7 Test12= 3.94D-14 3.70D-09 XBig12= 6.23D-13 7.54D-08.
      1 vectors produced by pass  8 Test12= 3.94D-14 3.70D-09 XBig12= 4.14D-15 4.93D-09.
 InvSVY:  IOpt=1 It=  1 EMax= 1.89D-15
 Solved reduced A of dimension   165 with    21 vectors.
 End of Minotr F.D. properties file   721 does not exist.
 End of Minotr F.D. properties file   722 does not exist.
 End of Minotr F.D. properties file   788 does not exist.
 Calling FoFJK, ICntrl=    100127 FMM=F ISym2X=0 I1Cent= 0 IOpClX= 1 NMat=1 NMatS=1 NMatT=0.
 -------------------------------------------------------------------
 Center     Atomic                   Forces (Hartrees/Bohr)
 Number     Number              X              Y              Z
 -------------------------------------------------------------------
      1        6          -0.003441462    0.000190798    0.000395933
      2        1          -0.000329822    0.000043820    0.000008718
      3        1          -0.000127847   -0.000008752   -0.000030456
      4        8          -0.001291354    0.000266973    0.000022866
      5        8          -0.004192134    0.000999597    0.000425652
      6        7           0.004939962   -0.000753399   -0.000335831
      7        1          -0.000079429   -0.000053379   -0.000003327
      8        6           0.004522087   -0.000685657   -0.000483555
 -------------------------------------------------------------------
 Cartesian Forces:  Max     0.004939962 RMS     0.001813201
 IRC-IRC-IRC-IRC-IRC-IRC-IRC-IRC-IRC-IRC-IRC-IRC-IRC-IRC-IRC-IRC-IRC-IRC
 Pt 10 Step number   1 out of a maximum of  20
 Modified Bulirsch-Stoer Extrapolation Cycles:
    EPS =    0.000010000000000
      PEZero:  N= 2 I= 1 D=  8.24D-04 Err=  1.25D-05
      PEZero:  N= 3 I= 2 D=  8.24D-04 Err=  8.34D-06
      PEZero:  N= 3 I= 1 D=  1.65D-03 Err=  3.92D-08
 Maximum DWI energy   std dev =  0.000000243 at pt    34
 Maximum DWI gradient std dev =  0.006588117 at pt    25
 CORRECTOR INTEGRATION CONVERGENCE:
   Recorrection delta-x convergence threshold:    0.010000
   Delta-x Convergence Met
 Point Number:  10          Path Number:   1
   CHANGE IN THE REACTION COORDINATE =    0.15819
   NET REACTION COORDINATE UP TO THIS POINT =    1.58190
  # OF POINTS ALONG THE PATH =  10
  # OF STEPS =   1

 Calculating another point on the path.
 IRC-IRC-IRC-IRC-IRC-IRC-IRC-IRC-IRC-IRC-IRC-IRC-IRC-IRC-IRC-IRC-IRC-IRC
                          Input orientation:                          
 ---------------------------------------------------------------------
 Center     Atomic      Atomic             Coordinates (Angstroms)
 Number     Number       Type             X           Y           Z
 ---------------------------------------------------------------------
      1          6           0       -0.914485   -0.991153    0.247188
      2          1           0       -1.219686   -1.891263   -0.267976
      3          1           0       -0.561675   -0.966225    1.267768
      4          8           0       -1.123010    0.073809   -0.367251
      5          8           0       -0.643688    1.197314    0.216120
      6          7           0        1.460524   -0.795554   -0.087349
      7          1           0        1.776703    1.391730   -0.000772
      8          6           0        1.565407    0.348313   -0.027717
 ---------------------------------------------------------------------
                    Distance matrix (angstroms):
                    1          2          3          4          5
     1  C    0.000000
     2  H    1.081083   0.000000
     3  H    1.080130   1.909761   0.000000
     4  O    1.247060   1.969952   2.017437   0.000000
     5  O    2.205376   3.178905   2.406988   1.353638   0.000000
     6  N    2.406417   2.901160   2.440238   2.740216   2.913988
     7  H    3.603069   4.452840   3.554878   3.206175   2.437854
     8  C    2.831891   3.581922   2.816162   2.723642   2.379151
                    6          7          8
     6  N    0.000000
     7  H    2.211713   0.000000
     8  C    1.150212   1.064937   0.000000
 Symmetry turned off by external request.
 Stoichiometry    C2H3NO2
 Framework group  C1[X(C2H3NO2)]
 Deg. of freedom    18
 Full point group                 C1      NOp   1
 Rotational constants (GHZ):           9.0174934           4.6988932           3.3083775
 Standard basis: Aug-CC-pVTZ (5D, 7F)
   299 basis functions,   441 primitive gaussians,   350 cartesian basis functions
    19 alpha electrons       19 beta electrons
       nuclear repulsion energy       160.3397125594 Hartrees.
 NAtoms=    8 NActive=    8 NUniq=    8 SFac= 1.00D+00 NAtFMM=   60 NAOKFM=F Big=F
 Integral buffers will be    131072 words long.
 Raffenetti 2 integral format.
 Two-electron integral symmetry is turned off.
 Nuclear repulsion after empirical dispersion term =      160.3376664656 Hartrees.
 One-electron integrals computed using PRISM.
 NBasis=   299 RedAO= T EigKep=  4.50D-05  NBF=   299
 NBsUse=   299 1.00D-06 EigRej= -1.00D+00 NBFU=   299
 Initial guess from the checkpoint file:  "TS1-M0001-copt-TS-opt-TS-wb97-opt-TS-Final-IRC-Reverse.chk"
 B after Tr=    -0.000417    0.000051   -0.000015
         Rot=    1.000000   -0.000007    0.000010    0.000069 Ang=  -0.01 deg.
 Initial guess <Sx>= 0.0000 <Sy>= 0.0000 <Sz>= 0.0000 <S**2>= 0.0000 S= 0.0000
 ExpMin= 2.53D-02 ExpMax= 1.53D+04 ExpMxC= 5.22D+02 IAcc=3 IRadAn=         7 AccDes= 0.00D+00
 Harris functional with IExCor= 4639 and IRadAn=       7 diagonalized for initial guess.
 HarFok:  IExCor= 4639 AccDes= 0.00D+00 IRadAn=         7 IDoV= 1 UseB2=F ITyADJ=14
 ICtDFT=  3500011 ScaDFX=  1.000000  1.000000  1.000000  1.000000
 FoFCou: FMM=F IPFlag=           0 FMFlag=      100000 FMFlg1=           0
         NFxFlg=           0 DoJE=T BraDBF=F KetDBF=T FulRan=T
         wScrn=  0.000000 ICntrl=       500 IOpCl=  0 I1Cent=   200000004 NGrid=           0
         NMat0=    1 NMatS0=      1 NMatT0=    0 NMatD0=    1 NMtDS0=    0 NMtDT0=    0
 Symmetry not used in FoFCou.
 Gradient too large for Newton-Raphson -- use scaled steepest descent instead.
     Minimum is close to point  4 DX=  5.52D-02 DF= -1.33D-07 DXR=  4.40D-02 DFR=  1.94D-03 which will be used.
 LinEq1:  Iter=  0 NonCon=     1 RMS=6.49D-05 Max=2.28D-03 NDo=     1
 AX will form     1 AO Fock derivatives at one time.
 LinEq1:  Iter=  1 NonCon=     1 RMS=2.15D-05 Max=8.43D-04 NDo=     1
 LinEq1:  Iter=  2 NonCon=     1 RMS=1.27D-05 Max=3.41D-04 NDo=     1
 LinEq1:  Iter=  3 NonCon=     1 RMS=5.40D-06 Max=9.57D-05 NDo=     1
 LinEq1:  Iter=  4 NonCon=     1 RMS=3.74D-06 Max=9.31D-05 NDo=     1
 LinEq1:  Iter=  5 NonCon=     1 RMS=1.86D-06 Max=3.66D-05 NDo=     1
 LinEq1:  Iter=  6 NonCon=     1 RMS=8.97D-07 Max=2.59D-05 NDo=     1
 LinEq1:  Iter=  7 NonCon=     1 RMS=6.09D-07 Max=1.97D-05 NDo=     1
 LinEq1:  Iter=  8 NonCon=     1 RMS=3.25D-07 Max=1.10D-05 NDo=     1
 LinEq1:  Iter=  9 NonCon=     1 RMS=1.01D-07 Max=3.68D-06 NDo=     1
 LinEq1:  Iter= 10 NonCon=     1 RMS=3.03D-08 Max=7.93D-07 NDo=     1
 LinEq1:  Iter= 11 NonCon=     1 RMS=9.50D-09 Max=1.85D-07 NDo=     1
 LinEq1:  Iter= 12 NonCon=     0 RMS=3.07D-09 Max=6.46D-08 NDo=     1
 Linear equations converged to 1.032D-08 1.032D-07 after    12 iterations.
     Accept linear search using points  1 and  2.
     Minimum is close to point  2 DX= -6.58D-04 DF= -2.10D-11 DXR=  6.58D-04 DFR=  4.34D-07 which will be used.
 LinEq1:  Iter=  0 NonCon=     1 RMS=2.71D-07 Max=1.45D-05 NDo=     1
 LinEq1:  Iter=  1 NonCon=     1 RMS=1.48D-07 Max=3.87D-06 NDo=     1
 LinEq1:  Iter=  2 NonCon=     1 RMS=8.17D-08 Max=1.94D-06 NDo=     1
 LinEq1:  Iter=  3 NonCon=     1 RMS=4.88D-08 Max=1.13D-06 NDo=     1
 LinEq1:  Iter=  4 NonCon=     1 RMS=2.26D-08 Max=3.31D-07 NDo=     1
 LinEq1:  Iter=  5 NonCon=     1 RMS=9.71D-09 Max=2.79D-07 NDo=     1
 LinEq1:  Iter=  6 NonCon=     1 RMS=8.04D-09 Max=1.94D-07 NDo=     1
 LinEq1:  Iter=  7 NonCon=     1 RMS=3.14D-09 Max=8.92D-08 NDo=     1
 LinEq1:  Iter=  8 NonCon=     1 RMS=1.02D-09 Max=3.77D-08 NDo=     1
 LinEq1:  Iter=  9 NonCon=     1 RMS=2.78D-10 Max=8.85D-09 NDo=     1
 LinEq1:  Iter= 10 NonCon=     0 RMS=7.82D-11 Max=1.74D-09 NDo=     1
 Linear equations converged to 1.998D-10 1.998D-09 after    10 iterations.
 SCF Done:  E(UwB97XD) =  -283.021658100     a.u. after    4 cycles
            Convg  =    0.2471D-08                    29 Fock formations.
              S**2 =  0.0000                  -V/T =  2.0053
 <Sx>= 0.0000 <Sy>= 0.0000 <Sz>= 0.0000 <S**2>= 0.0000 S= 0.0000
 <L.S>=  0.00000000000    
 Annihilation of the first spin contaminant:
 S**2 before annihilation     0.0000,   after     0.0000
 DoSCS=F DFT=T ScalE2(SS,OS)=  1.000000  1.000000
 Range of M.O.s used for correlation:     1   299
 NBasis=   299 NAE=    19 NBE=    19 NFC=     0 NFV=     0
 NROrb=    299 NOA=    19 NOB=    19 NVA=   280 NVB=   280

 **** Warning!!: The largest alpha MO coefficient is  0.31540182D+02


 **** Warning!!: The largest beta MO coefficient is  0.31540182D+02

 Symmetrizing basis deriv contribution to polar:
 IMax=3 JMax=2 DiffMx= 0.00D+00
 G2DrvN: will do     9 centers at a time, making    1 passes.
 Calling FoFCou, ICntrl=  3107 FMM=F I1Cent=   0 AccDes= 0.00D+00.
 End of G2Drv F.D. properties file   721 does not exist.
 End of G2Drv F.D. properties file   722 does not exist.
 End of G2Drv F.D. properties file   788 does not exist.
          IDoAtm=11111111
          Differentiating once with respect to nuclear coordinates.
 CalDSu exits because no D1Ps are significant.
          There are    27 degrees of freedom in the 1st order CPHF.  IDoFFX=6 NUNeed=     0.
     21 vectors produced by pass  0 Test12= 3.94D-14 3.70D-09 XBig12= 1.81D-01 9.40D-02.
 AX will form    21 AO Fock derivatives at one time.
     21 vectors produced by pass  1 Test12= 3.94D-14 3.70D-09 XBig12= 7.57D-02 1.07D-01.
     21 vectors produced by pass  2 Test12= 3.94D-14 3.70D-09 XBig12= 3.53D-03 6.94D-03.
     21 vectors produced by pass  3 Test12= 3.94D-14 3.70D-09 XBig12= 5.86D-05 6.37D-04.
     21 vectors produced by pass  4 Test12= 3.94D-14 3.70D-09 XBig12= 7.15D-07 1.09D-04.
     21 vectors produced by pass  5 Test12= 3.94D-14 3.70D-09 XBig12= 8.85D-09 1.17D-05.
     21 vectors produced by pass  6 Test12= 3.94D-14 3.70D-09 XBig12= 8.28D-11 8.55D-07.
     17 vectors produced by pass  7 Test12= 3.94D-14 3.70D-09 XBig12= 6.20D-13 8.19D-08.
      1 vectors produced by pass  8 Test12= 3.94D-14 3.70D-09 XBig12= 4.21D-15 5.41D-09.
 InvSVY:  IOpt=1 It=  1 EMax= 2.00D-15
 Solved reduced A of dimension   165 with    21 vectors.
 End of Minotr F.D. properties file   721 does not exist.
 End of Minotr F.D. properties file   722 does not exist.
 End of Minotr F.D. properties file   788 does not exist.
 Calling FoFJK, ICntrl=    100127 FMM=F ISym2X=0 I1Cent= 0 IOpClX= 1 NMat=1 NMatS=1 NMatT=0.
 -------------------------------------------------------------------
 Center     Atomic                   Forces (Hartrees/Bohr)
 Number     Number              X              Y              Z
 -------------------------------------------------------------------
      1        6          -0.003287507    0.000198745    0.000360848
      2        1          -0.000309526    0.000042734    0.000007555
      3        1          -0.000127188   -0.000005440   -0.000027006
      4        8          -0.001367391    0.000300833    0.000030535
      5        8          -0.003959185    0.000922888    0.000398686
      6        7           0.004883487   -0.000750103   -0.000302507
      7        1          -0.000056804   -0.000056135   -0.000007377
      8        6           0.004224114   -0.000653523   -0.000460734
 -------------------------------------------------------------------
 Cartesian Forces:  Max     0.004883487 RMS     0.001740816
 IRC-IRC-IRC-IRC-IRC-IRC-IRC-IRC-IRC-IRC-IRC-IRC-IRC-IRC-IRC-IRC-IRC-IRC
 Pt 11 Step number   1 out of a maximum of  20
 Modified Bulirsch-Stoer Extrapolation Cycles:
    EPS =    0.000010000000000
      PEZero:  N= 2 I= 1 D=  8.24D-04 Err=  1.65D-05
      PEZero:  N= 3 I= 2 D=  8.24D-04 Err=  1.10D-05
      PEZero:  N= 3 I= 1 D=  1.65D-03 Err=  3.98D-08
 Maximum DWI energy   std dev =  0.000000079 at pt    35
 Maximum DWI gradient std dev =  0.006254442 at pt    47
 CORRECTOR INTEGRATION CONVERGENCE:
   Recorrection delta-x convergence threshold:    0.010000
   Delta-x Convergence Met
 Point Number:  11          Path Number:   1
   CHANGE IN THE REACTION COORDINATE =    0.15819
   NET REACTION COORDINATE UP TO THIS POINT =    1.74009
  # OF POINTS ALONG THE PATH =  11
  # OF STEPS =   1

 Calculating another point on the path.
 IRC-IRC-IRC-IRC-IRC-IRC-IRC-IRC-IRC-IRC-IRC-IRC-IRC-IRC-IRC-IRC-IRC-IRC
                          Input orientation:                          
 ---------------------------------------------------------------------
 Center     Atomic      Atomic             Coordinates (Angstroms)
 Number     Number       Type             X           Y           Z
 ---------------------------------------------------------------------
      1          6           0       -0.924340   -0.990518    0.248198
      2          1           0       -1.230701   -1.889750   -0.267763
      3          1           0       -0.565996   -0.966304    1.266991
      4          8           0       -1.126187    0.074492   -0.367149
      5          8           0       -0.652412    1.199326    0.216992
      6          7           0        1.473197   -0.797341   -0.088089
      7          1           0        1.775158    1.392121   -0.001004
      8          6           0        1.577754    0.346018   -0.029095
 ---------------------------------------------------------------------
                    Distance matrix (angstroms):
                    1          2          3          4          5
     1  C    0.000000
     2  H    1.081060   0.000000
     3  H    1.080248   1.910511   0.000000
     4  O    1.246451   1.969529   2.016800   0.000000
     5  O    2.206884   3.179905   2.408302   1.353120   0.000000
     6  N    2.428701   2.921764   2.454199   2.755859   2.932229
     7  H    3.609205   4.458365   3.556821   3.207492   2.444952
     8  C    2.850210   3.597644   2.828019   2.738485   2.400486
                    6          7          8
     6  N    0.000000
     7  H    2.211901   0.000000
     8  C    1.149644   1.064935   0.000000
 Symmetry turned off by external request.
 Stoichiometry    C2H3NO2
 Framework group  C1[X(C2H3NO2)]
 Deg. of freedom    18
 Full point group                 C1      NOp   1
 Rotational constants (GHZ):           9.0095094           4.6310381           3.2739111
 Standard basis: Aug-CC-pVTZ (5D, 7F)
   299 basis functions,   441 primitive gaussians,   350 cartesian basis functions
    19 alpha electrons       19 beta electrons
       nuclear repulsion energy       159.9285402894 Hartrees.
 NAtoms=    8 NActive=    8 NUniq=    8 SFac= 1.00D+00 NAtFMM=   60 NAOKFM=F Big=F
 Integral buffers will be    131072 words long.
 Raffenetti 2 integral format.
 Two-electron integral symmetry is turned off.
 Nuclear repulsion after empirical dispersion term =      159.9264753871 Hartrees.
 One-electron integrals computed using PRISM.
 NBasis=   299 RedAO= T EigKep=  4.53D-05  NBF=   299
 NBsUse=   299 1.00D-06 EigRej= -1.00D+00 NBFU=   299
 Initial guess from the checkpoint file:  "TS1-M0001-copt-TS-opt-TS-wb97-opt-TS-Final-IRC-Reverse.chk"
 B after Tr=    -0.000413    0.000046   -0.000019
         Rot=    1.000000   -0.000006    0.000008    0.000073 Ang=  -0.01 deg.
 Initial guess <Sx>= 0.0000 <Sy>= 0.0000 <Sz>= 0.0000 <S**2>= 0.0000 S= 0.0000
 ExpMin= 2.53D-02 ExpMax= 1.53D+04 ExpMxC= 5.22D+02 IAcc=3 IRadAn=         7 AccDes= 0.00D+00
 Harris functional with IExCor= 4639 and IRadAn=       7 diagonalized for initial guess.
 HarFok:  IExCor= 4639 AccDes= 0.00D+00 IRadAn=         7 IDoV= 1 UseB2=F ITyADJ=14
 ICtDFT=  3500011 ScaDFX=  1.000000  1.000000  1.000000  1.000000
 FoFCou: FMM=F IPFlag=           0 FMFlag=      100000 FMFlg1=           0
         NFxFlg=           0 DoJE=T BraDBF=F KetDBF=T FulRan=T
         wScrn=  0.000000 ICntrl=       500 IOpCl=  0 I1Cent=   200000004 NGrid=           0
         NMat0=    1 NMatS0=      1 NMatT0=    0 NMatD0=    1 NMtDS0=    0 NMtDT0=    0
 Symmetry not used in FoFCou.
 Gradient too large for Newton-Raphson -- use scaled steepest descent instead.
     Minimum is close to point  4 DX=  5.55D-02 DF= -1.21D-07 DXR=  4.42D-02 DFR=  1.96D-03 which will be used.
 LinEq1:  Iter=  0 NonCon=     1 RMS=6.13D-05 Max=2.13D-03 NDo=     1
 AX will form     1 AO Fock derivatives at one time.
 LinEq1:  Iter=  1 NonCon=     1 RMS=2.04D-05 Max=8.21D-04 NDo=     1
 LinEq1:  Iter=  2 NonCon=     1 RMS=1.21D-05 Max=3.17D-04 NDo=     1
 LinEq1:  Iter=  3 NonCon=     1 RMS=5.26D-06 Max=9.32D-05 NDo=     1
 LinEq1:  Iter=  4 NonCon=     1 RMS=3.73D-06 Max=9.37D-05 NDo=     1
 LinEq1:  Iter=  5 NonCon=     1 RMS=1.82D-06 Max=4.05D-05 NDo=     1
 LinEq1:  Iter=  6 NonCon=     1 RMS=8.64D-07 Max=2.48D-05 NDo=     1
 LinEq1:  Iter=  7 NonCon=     1 RMS=6.38D-07 Max=2.47D-05 NDo=     1
 LinEq1:  Iter=  8 NonCon=     1 RMS=3.27D-07 Max=1.05D-05 NDo=     1
 LinEq1:  Iter=  9 NonCon=     1 RMS=1.05D-07 Max=2.97D-06 NDo=     1
 LinEq1:  Iter= 10 NonCon=     1 RMS=2.93D-08 Max=6.02D-07 NDo=     1
 LinEq1:  Iter= 11 NonCon=     1 RMS=8.81D-09 Max=1.69D-07 NDo=     1
 LinEq1:  Iter= 12 NonCon=     0 RMS=2.81D-09 Max=5.95D-08 NDo=     1
 Linear equations converged to 1.032D-08 1.032D-07 after    12 iterations.
     Accept linear search using points  1 and  2.
     Minimum is close to point  2 DX= -6.26D-04 DF= -1.69D-11 DXR=  6.27D-04 DFR=  3.93D-07 which will be used.
 LinEq1:  Iter=  0 NonCon=     1 RMS=2.42D-07 Max=1.30D-05 NDo=     1
 LinEq1:  Iter=  1 NonCon=     1 RMS=1.32D-07 Max=3.38D-06 NDo=     1
 LinEq1:  Iter=  2 NonCon=     1 RMS=7.18D-08 Max=1.68D-06 NDo=     1
 LinEq1:  Iter=  3 NonCon=     1 RMS=4.33D-08 Max=1.02D-06 NDo=     1
 LinEq1:  Iter=  4 NonCon=     1 RMS=1.99D-08 Max=2.79D-07 NDo=     1
 LinEq1:  Iter=  5 NonCon=     1 RMS=8.35D-09 Max=2.48D-07 NDo=     1
 LinEq1:  Iter=  6 NonCon=     1 RMS=6.91D-09 Max=1.96D-07 NDo=     1
 LinEq1:  Iter=  7 NonCon=     1 RMS=2.56D-09 Max=5.86D-08 NDo=     1
 LinEq1:  Iter=  8 NonCon=     1 RMS=7.51D-10 Max=2.01D-08 NDo=     1
 LinEq1:  Iter=  9 NonCon=     1 RMS=1.91D-10 Max=6.70D-09 NDo=     1
 LinEq1:  Iter= 10 NonCon=     1 RMS=5.67D-11 Max=2.25D-09 NDo=     1
 LinEq1:  Iter= 11 NonCon=     0 RMS=1.57D-11 Max=4.18D-10 NDo=     1
 Linear equations converged to 1.768D-10 1.768D-09 after    11 iterations.
 SCF Done:  E(UwB97XD) =  -283.022021507     a.u. after    4 cycles
            Convg  =    0.5259D-09                    30 Fock formations.
              S**2 =  0.0000                  -V/T =  2.0053
 <Sx>= 0.0000 <Sy>= 0.0000 <Sz>= 0.0000 <S**2>= 0.0000 S= 0.0000
 <L.S>=  0.00000000000    
 Annihilation of the first spin contaminant:
 S**2 before annihilation     0.0000,   after     0.0000
 DoSCS=F DFT=T ScalE2(SS,OS)=  1.000000  1.000000
 Range of M.O.s used for correlation:     1   299
 NBasis=   299 NAE=    19 NBE=    19 NFC=     0 NFV=     0
 NROrb=    299 NOA=    19 NOB=    19 NVA=   280 NVB=   280

 **** Warning!!: The largest alpha MO coefficient is  0.31069813D+02


 **** Warning!!: The largest beta MO coefficient is  0.31069813D+02

 Symmetrizing basis deriv contribution to polar:
 IMax=3 JMax=2 DiffMx= 0.00D+00
 G2DrvN: will do     9 centers at a time, making    1 passes.
 Calling FoFCou, ICntrl=  3107 FMM=F I1Cent=   0 AccDes= 0.00D+00.
 End of G2Drv F.D. properties file   721 does not exist.
 End of G2Drv F.D. properties file   722 does not exist.
 End of G2Drv F.D. properties file   788 does not exist.
          IDoAtm=11111111
          Differentiating once with respect to nuclear coordinates.
 CalDSu exits because no D1Ps are significant.
          There are    27 degrees of freedom in the 1st order CPHF.  IDoFFX=6 NUNeed=     0.
     21 vectors produced by pass  0 Test12= 3.94D-14 3.70D-09 XBig12= 1.82D-01 9.57D-02.
 AX will form    21 AO Fock derivatives at one time.
     21 vectors produced by pass  1 Test12= 3.94D-14 3.70D-09 XBig12= 7.65D-02 1.08D-01.
     21 vectors produced by pass  2 Test12= 3.94D-14 3.70D-09 XBig12= 3.52D-03 7.02D-03.
     21 vectors produced by pass  3 Test12= 3.94D-14 3.70D-09 XBig12= 5.84D-05 6.39D-04.
     21 vectors produced by pass  4 Test12= 3.94D-14 3.70D-09 XBig12= 7.13D-07 1.08D-04.
     21 vectors produced by pass  5 Test12= 3.94D-14 3.70D-09 XBig12= 8.81D-09 1.18D-05.
     21 vectors produced by pass  6 Test12= 3.94D-14 3.70D-09 XBig12= 8.24D-11 8.14D-07.
     17 vectors produced by pass  7 Test12= 3.94D-14 3.70D-09 XBig12= 6.20D-13 8.82D-08.
      1 vectors produced by pass  8 Test12= 3.94D-14 3.70D-09 XBig12= 4.26D-15 5.86D-09.
 InvSVY:  IOpt=1 It=  1 EMax= 1.44D-15
 Solved reduced A of dimension   165 with    21 vectors.
 End of Minotr F.D. properties file   721 does not exist.
 End of Minotr F.D. properties file   722 does not exist.
 End of Minotr F.D. properties file   788 does not exist.
 Calling FoFJK, ICntrl=    100127 FMM=F ISym2X=0 I1Cent= 0 IOpClX= 1 NMat=1 NMatS=1 NMatT=0.
 -------------------------------------------------------------------
 Center     Atomic                   Forces (Hartrees/Bohr)
 Number     Number              X              Y              Z
 -------------------------------------------------------------------
      1        6          -0.003150611    0.000203446    0.000330183
      2        1          -0.000299203    0.000042032    0.000006867
      3        1          -0.000131202   -0.000005634   -0.000023892
      4        8          -0.001437714    0.000324434    0.000040155
      5        8          -0.003737849    0.000851017    0.000369024
      6        7           0.004831319   -0.000734969   -0.000272879
      7        1          -0.000047480   -0.000054193   -0.000009784
      8        6           0.003972740   -0.000626133   -0.000439675
 -------------------------------------------------------------------
 Cartesian Forces:  Max     0.004831319 RMS     0.001677316
 IRC-IRC-IRC-IRC-IRC-IRC-IRC-IRC-IRC-IRC-IRC-IRC-IRC-IRC-IRC-IRC-IRC-IRC
 Pt 12 Step number   1 out of a maximum of  20
 Modified Bulirsch-Stoer Extrapolation Cycles:
    EPS =    0.000010000000000
      PEZero:  N= 2 I= 1 D=  8.24D-04 Err=  1.56D-05
      PEZero:  N= 3 I= 2 D=  8.24D-04 Err=  1.04D-05
      PEZero:  N= 3 I= 1 D=  1.65D-03 Err=  3.64D-08
 Maximum DWI energy   std dev =  0.000000074 at pt    71
 Maximum DWI gradient std dev =  0.005451432 at pt    25
 CORRECTOR INTEGRATION CONVERGENCE:
   Recorrection delta-x convergence threshold:    0.010000
   Delta-x Convergence Met
 Point Number:  12          Path Number:   1
   CHANGE IN THE REACTION COORDINATE =    0.15819
   NET REACTION COORDINATE UP TO THIS POINT =    1.89828
  # OF POINTS ALONG THE PATH =  12
  # OF STEPS =   1

 Calculating another point on the path.
 IRC-IRC-IRC-IRC-IRC-IRC-IRC-IRC-IRC-IRC-IRC-IRC-IRC-IRC-IRC-IRC-IRC-IRC
                          Input orientation:                          
 ---------------------------------------------------------------------
 Center     Atomic      Atomic             Coordinates (Angstroms)
 Number     Number       Type             X           Y           Z
 ---------------------------------------------------------------------
      1          6           0       -0.934094   -0.989847    0.249151
      2          1           0       -1.241644   -1.888206   -0.267577
      3          1           0       -0.570601   -0.966386    1.266267
      4          8           0       -1.129626    0.075243   -0.367023
      5          8           0       -0.661019    1.201278    0.217836
      6          7           0        1.486130   -0.799188   -0.088778
      7          1           0        1.773840    1.392308   -0.001338
      8          6           0        1.589889    0.343763   -0.030464
 ---------------------------------------------------------------------
                    Distance matrix (angstroms):
                    1          2          3          4          5
     1  C    0.000000
     2  H    1.081038   0.000000
     3  H    1.080372   1.911212   0.000000
     4  O    1.245921   1.969154   2.016219   0.000000
     5  O    2.208298   3.180827   2.409596   1.352630   0.000000
     6  N    2.451129   2.942563   2.468652   2.772044   2.950614
     7  H    3.615290   4.463832   3.559026   3.209128   2.452156
     8  C    2.868309   3.613238   2.840021   2.753387   2.421481
                    6          7          8
     6  N    0.000000
     7  H    2.212030   0.000000
     8  C    1.149131   1.064957   0.000000
 Symmetry turned off by external request.
 Stoichiometry    C2H3NO2
 Framework group  C1[X(C2H3NO2)]
 Deg. of freedom    18
 Full point group                 C1      NOp   1
 Rotational constants (GHZ):           9.0021647           4.5641760           3.2397286
 Standard basis: Aug-CC-pVTZ (5D, 7F)
   299 basis functions,   441 primitive gaussians,   350 cartesian basis functions
    19 alpha electrons       19 beta electrons
       nuclear repulsion energy       159.5192419861 Hartrees.
 NAtoms=    8 NActive=    8 NUniq=    8 SFac= 1.00D+00 NAtFMM=   60 NAOKFM=F Big=F
 Integral buffers will be    131072 words long.
 Raffenetti 2 integral format.
 Two-electron integral symmetry is turned off.
 Nuclear repulsion after empirical dispersion term =      159.5171584391 Hartrees.
 One-electron integrals computed using PRISM.
 NBasis=   299 RedAO= T EigKep=  4.56D-05  NBF=   299
 NBsUse=   299 1.00D-06 EigRej= -1.00D+00 NBFU=   299
 Initial guess from the checkpoint file:  "TS1-M0001-copt-TS-opt-TS-wb97-opt-TS-Final-IRC-Reverse.chk"
 B after Tr=    -0.000413    0.000041   -0.000021
         Rot=    1.000000   -0.000005    0.000008    0.000073 Ang=  -0.01 deg.
 Initial guess <Sx>= 0.0000 <Sy>= 0.0000 <Sz>= 0.0000 <S**2>= 0.0000 S= 0.0000
 ExpMin= 2.53D-02 ExpMax= 1.53D+04 ExpMxC= 5.22D+02 IAcc=3 IRadAn=         7 AccDes= 0.00D+00
 Harris functional with IExCor= 4639 and IRadAn=       7 diagonalized for initial guess.
 HarFok:  IExCor= 4639 AccDes= 0.00D+00 IRadAn=         7 IDoV= 1 UseB2=F ITyADJ=14
 ICtDFT=  3500011 ScaDFX=  1.000000  1.000000  1.000000  1.000000
 FoFCou: FMM=F IPFlag=           0 FMFlag=      100000 FMFlg1=           0
         NFxFlg=           0 DoJE=T BraDBF=F KetDBF=T FulRan=T
         wScrn=  0.000000 ICntrl=       500 IOpCl=  0 I1Cent=   200000004 NGrid=           0
         NMat0=    1 NMatS0=      1 NMatT0=    0 NMatD0=    1 NMtDS0=    0 NMtDT0=    0
 Symmetry not used in FoFCou.
 Gradient too large for Newton-Raphson -- use scaled steepest descent instead.
     Minimum is close to point  4 DX=  5.47D-02 DF= -1.08D-07 DXR=  4.36D-02 DFR=  1.90D-03 which will be used.
 LinEq1:  Iter=  0 NonCon=     1 RMS=5.80D-05 Max=2.00D-03 NDo=     1
 AX will form     1 AO Fock derivatives at one time.
 LinEq1:  Iter=  1 NonCon=     1 RMS=1.93D-05 Max=7.95D-04 NDo=     1
 LinEq1:  Iter=  2 NonCon=     1 RMS=1.15D-05 Max=2.94D-04 NDo=     1
 LinEq1:  Iter=  3 NonCon=     1 RMS=5.05D-06 Max=8.97D-05 NDo=     1
 LinEq1:  Iter=  4 NonCon=     1 RMS=3.64D-06 Max=9.04D-05 NDo=     1
 LinEq1:  Iter=  5 NonCon=     1 RMS=1.76D-06 Max=4.76D-05 NDo=     1
 LinEq1:  Iter=  6 NonCon=     1 RMS=8.21D-07 Max=2.36D-05 NDo=     1
 LinEq1:  Iter=  7 NonCon=     1 RMS=6.38D-07 Max=2.52D-05 NDo=     1
 LinEq1:  Iter=  8 NonCon=     1 RMS=2.99D-07 Max=8.38D-06 NDo=     1
 LinEq1:  Iter=  9 NonCon=     1 RMS=1.01D-07 Max=2.35D-06 NDo=     1
 LinEq1:  Iter= 10 NonCon=     1 RMS=2.79D-08 Max=5.80D-07 NDo=     1
 LinEq1:  Iter= 11 NonCon=     1 RMS=8.01D-09 Max=1.52D-07 NDo=     1
 LinEq1:  Iter= 12 NonCon=     0 RMS=2.55D-09 Max=5.28D-08 NDo=     1
 Linear equations converged to 1.032D-08 1.032D-07 after    12 iterations.
     Accept linear search using points  1 and  2.
     Minimum is close to point  2 DX= -5.87D-04 DF= -1.34D-11 DXR=  5.87D-04 DFR=  3.45D-07 which will be used.
 LinEq1:  Iter=  0 NonCon=     1 RMS=2.15D-07 Max=1.16D-05 NDo=     1
 LinEq1:  Iter=  1 NonCon=     1 RMS=1.18D-07 Max=2.96D-06 NDo=     1
 LinEq1:  Iter=  2 NonCon=     1 RMS=6.29D-08 Max=1.44D-06 NDo=     1
 LinEq1:  Iter=  3 NonCon=     1 RMS=3.84D-08 Max=9.15D-07 NDo=     1
 LinEq1:  Iter=  4 NonCon=     1 RMS=1.76D-08 Max=2.69D-07 NDo=     1
 LinEq1:  Iter=  5 NonCon=     1 RMS=7.28D-09 Max=2.20D-07 NDo=     1
 LinEq1:  Iter=  6 NonCon=     1 RMS=6.07D-09 Max=1.79D-07 NDo=     1
 LinEq1:  Iter=  7 NonCon=     1 RMS=2.25D-09 Max=5.11D-08 NDo=     1
 LinEq1:  Iter=  8 NonCon=     1 RMS=6.15D-10 Max=6.80D-09 NDo=     1
 LinEq1:  Iter=  9 NonCon=     1 RMS=1.40D-10 Max=2.44D-09 NDo=     1
 LinEq1:  Iter= 10 NonCon=     0 RMS=3.45D-11 Max=8.97D-10 NDo=     1
 Linear equations converged to 1.571D-10 1.571D-09 after    10 iterations.
 SCF Done:  E(UwB97XD) =  -283.022371586     a.u. after    4 cycles
            Convg  =    0.6542D-09                    29 Fock formations.
              S**2 =  0.0000                  -V/T =  2.0053
 <Sx>= 0.0000 <Sy>= 0.0000 <Sz>= 0.0000 <S**2>= 0.0000 S= 0.0000
 <L.S>=  0.00000000000    
 Annihilation of the first spin contaminant:
 S**2 before annihilation     0.0000,   after     0.0000
 DoSCS=F DFT=T ScalE2(SS,OS)=  1.000000  1.000000
 Range of M.O.s used for correlation:     1   299
 NBasis=   299 NAE=    19 NBE=    19 NFC=     0 NFV=     0
 NROrb=    299 NOA=    19 NOB=    19 NVA=   280 NVB=   280

 **** Warning!!: The largest alpha MO coefficient is  0.30479539D+02


 **** Warning!!: The largest beta MO coefficient is  0.30479539D+02

 Symmetrizing basis deriv contribution to polar:
 IMax=3 JMax=2 DiffMx= 0.00D+00
 G2DrvN: will do     9 centers at a time, making    1 passes.
 Calling FoFCou, ICntrl=  3107 FMM=F I1Cent=   0 AccDes= 0.00D+00.
 End of G2Drv F.D. properties file   721 does not exist.
 End of G2Drv F.D. properties file   722 does not exist.
 End of G2Drv F.D. properties file   788 does not exist.
          IDoAtm=11111111
          Differentiating once with respect to nuclear coordinates.
 CalDSu exits because no D1Ps are significant.
          There are    27 degrees of freedom in the 1st order CPHF.  IDoFFX=6 NUNeed=     0.
     21 vectors produced by pass  0 Test12= 3.94D-14 3.70D-09 XBig12= 1.83D-01 9.69D-02.
 AX will form    21 AO Fock derivatives at one time.
     21 vectors produced by pass  1 Test12= 3.94D-14 3.70D-09 XBig12= 7.72D-02 1.09D-01.
     21 vectors produced by pass  2 Test12= 3.94D-14 3.70D-09 XBig12= 3.52D-03 7.08D-03.
     21 vectors produced by pass  3 Test12= 3.94D-14 3.70D-09 XBig12= 5.83D-05 6.41D-04.
     21 vectors produced by pass  4 Test12= 3.94D-14 3.70D-09 XBig12= 7.14D-07 1.07D-04.
     21 vectors produced by pass  5 Test12= 3.94D-14 3.70D-09 XBig12= 8.82D-09 1.19D-05.
     21 vectors produced by pass  6 Test12= 3.94D-14 3.70D-09 XBig12= 8.26D-11 8.26D-07.
     17 vectors produced by pass  7 Test12= 3.94D-14 3.70D-09 XBig12= 6.24D-13 9.40D-08.
      1 vectors produced by pass  8 Test12= 3.94D-14 3.70D-09 XBig12= 4.34D-15 6.29D-09.
 InvSVY:  IOpt=1 It=  1 EMax= 2.22D-15
 Solved reduced A of dimension   165 with    21 vectors.
 End of Minotr F.D. properties file   721 does not exist.
 End of Minotr F.D. properties file   722 does not exist.
 End of Minotr F.D. properties file   788 does not exist.
 Calling FoFJK, ICntrl=    100127 FMM=F ISym2X=0 I1Cent= 0 IOpClX= 1 NMat=1 NMatS=1 NMatT=0.
 -------------------------------------------------------------------
 Center     Atomic                   Forces (Hartrees/Bohr)
 Number     Number              X              Y              Z
 -------------------------------------------------------------------
      1        6          -0.002967801    0.000216686    0.000293119
      2        1          -0.000287167    0.000041378    0.000005675
      3        1          -0.000136742   -0.000005845   -0.000020599
      4        8          -0.001504824    0.000333777    0.000046147
      5        8          -0.003553228    0.000802604    0.000349277
      6        7           0.004715240   -0.000734231   -0.000239612
      7        1          -0.000037116   -0.000055633   -0.000012221
      8        6           0.003771639   -0.000598735   -0.000421785
 -------------------------------------------------------------------
 Cartesian Forces:  Max     0.004715240 RMS     0.001612580
 IRC-IRC-IRC-IRC-IRC-IRC-IRC-IRC-IRC-IRC-IRC-IRC-IRC-IRC-IRC-IRC-IRC-IRC
 Pt 13 Step number   1 out of a maximum of  20
 Modified Bulirsch-Stoer Extrapolation Cycles:
    EPS =    0.000010000000000
      PEZero:  N= 2 I= 1 D=  8.24D-04 Err=  1.31D-05
      PEZero:  N= 3 I= 2 D=  8.24D-04 Err=  8.75D-06
      PEZero:  N= 3 I= 1 D=  1.65D-03 Err=  2.73D-08
 Maximum DWI energy   std dev =  0.000000133 at pt    26
 Maximum DWI gradient std dev =  0.005408976 at pt    25
 CORRECTOR INTEGRATION CONVERGENCE:
   Recorrection delta-x convergence threshold:    0.010000
   Delta-x Convergence Met
 Point Number:  13          Path Number:   1
   CHANGE IN THE REACTION COORDINATE =    0.15819
   NET REACTION COORDINATE UP TO THIS POINT =    2.05647
  # OF POINTS ALONG THE PATH =  13
  # OF STEPS =   1

 Calculating another point on the path.
 IRC-IRC-IRC-IRC-IRC-IRC-IRC-IRC-IRC-IRC-IRC-IRC-IRC-IRC-IRC-IRC-IRC-IRC
                          Input orientation:                          
 ---------------------------------------------------------------------
 Center     Atomic      Atomic             Coordinates (Angstroms)
 Number     Number       Type             X           Y           Z
 ---------------------------------------------------------------------
      1          6           0       -0.943597   -0.989111    0.250013
      2          1           0       -1.252394   -1.886619   -0.267419
      3          1           0       -0.575489   -0.966423    1.265618
      4          8           0       -1.133364    0.076060   -0.366879
      5          8           0       -0.669600    1.203219    0.218675
      6          7           0        1.499201   -0.801131   -0.089392
      7          1           0        1.772911    1.392247   -0.001798
      8          6           0        1.601950    0.341490   -0.031840
 ---------------------------------------------------------------------
                    Distance matrix (angstroms):
                    1          2          3          4          5
     1  C    0.000000
     2  H    1.081024   0.000000
     3  H    1.080496   1.911848   0.000000
     4  O    1.245454   1.968799   2.015699   0.000000
     5  O    2.209608   3.181672   2.410870   1.352198   0.000000
     6  N    2.473418   2.963318   2.483488   2.788703   2.969179
     7  H    3.621283   4.469227   3.561552   3.211241   2.459715
     8  C    2.886130   3.628670   2.852240   2.768510   2.442391
                    6          7          8
     6  N    0.000000
     7  H    2.212125   0.000000
     8  C    1.148674   1.064998   0.000000
 Symmetry turned off by external request.
 Stoichiometry    C2H3NO2
 Framework group  C1[X(C2H3NO2)]
 Deg. of freedom    18
 Full point group                 C1      NOp   1
 Rotational constants (GHZ):           8.9954519           4.4982438           3.2058047
 Standard basis: Aug-CC-pVTZ (5D, 7F)
   299 basis functions,   441 primitive gaussians,   350 cartesian basis functions
    19 alpha electrons       19 beta electrons
       nuclear repulsion energy       159.1110851024 Hartrees.
 NAtoms=    8 NActive=    8 NUniq=    8 SFac= 1.00D+00 NAtFMM=   60 NAOKFM=F Big=F
 Integral buffers will be    131072 words long.
 Raffenetti 2 integral format.
 Two-electron integral symmetry is turned off.
 Nuclear repulsion after empirical dispersion term =      159.1089830905 Hartrees.
 One-electron integrals computed using PRISM.
 NBasis=   299 RedAO= T EigKep=  4.59D-05  NBF=   299
 NBsUse=   299 1.00D-06 EigRej= -1.00D+00 NBFU=   299
 Initial guess from the checkpoint file:  "TS1-M0001-copt-TS-opt-TS-wb97-opt-TS-Final-IRC-Reverse.chk"
 B after Tr=    -0.000405    0.000037   -0.000023
         Rot=    1.000000   -0.000004    0.000009    0.000076 Ang=  -0.01 deg.
 Initial guess <Sx>= 0.0000 <Sy>= 0.0000 <Sz>= 0.0000 <S**2>= 0.0000 S= 0.0000
 ExpMin= 2.53D-02 ExpMax= 1.53D+04 ExpMxC= 5.22D+02 IAcc=3 IRadAn=         7 AccDes= 0.00D+00
 Harris functional with IExCor= 4639 and IRadAn=       7 diagonalized for initial guess.
 HarFok:  IExCor= 4639 AccDes= 0.00D+00 IRadAn=         7 IDoV= 1 UseB2=F ITyADJ=14
 ICtDFT=  3500011 ScaDFX=  1.000000  1.000000  1.000000  1.000000
 FoFCou: FMM=F IPFlag=           0 FMFlag=      100000 FMFlg1=           0
         NFxFlg=           0 DoJE=T BraDBF=F KetDBF=T FulRan=T
         wScrn=  0.000000 ICntrl=       500 IOpCl=  0 I1Cent=   200000004 NGrid=           0
         NMat0=    1 NMatS0=      1 NMatT0=    0 NMatD0=    1 NMtDS0=    0 NMtDT0=    0
 Symmetry not used in FoFCou.
 Gradient too large for Newton-Raphson -- use scaled steepest descent instead.
     Minimum is close to point  4 DX=  5.27D-02 DF= -9.02D-08 DXR=  4.20D-02 DFR=  1.77D-03 which will be used.
 LinEq1:  Iter=  0 NonCon=     1 RMS=5.46D-05 Max=1.86D-03 NDo=     1
 AX will form     1 AO Fock derivatives at one time.
 LinEq1:  Iter=  1 NonCon=     1 RMS=1.80D-05 Max=7.60D-04 NDo=     1
 LinEq1:  Iter=  2 NonCon=     1 RMS=1.08D-05 Max=2.71D-04 NDo=     1
 LinEq1:  Iter=  3 NonCon=     1 RMS=4.81D-06 Max=8.51D-05 NDo=     1
 LinEq1:  Iter=  4 NonCon=     1 RMS=3.47D-06 Max=8.53D-05 NDo=     1
 LinEq1:  Iter=  5 NonCon=     1 RMS=1.65D-06 Max=4.73D-05 NDo=     1
 LinEq1:  Iter=  6 NonCon=     1 RMS=7.40D-07 Max=2.10D-05 NDo=     1
 LinEq1:  Iter=  7 NonCon=     1 RMS=5.97D-07 Max=2.31D-05 NDo=     1
 LinEq1:  Iter=  8 NonCon=     1 RMS=2.67D-07 Max=6.98D-06 NDo=     1
 LinEq1:  Iter=  9 NonCon=     1 RMS=9.41D-08 Max=2.02D-06 NDo=     1
 LinEq1:  Iter= 10 NonCon=     1 RMS=2.62D-08 Max=5.41D-07 NDo=     1
 LinEq1:  Iter= 11 NonCon=     1 RMS=7.30D-09 Max=1.38D-07 NDo=     1
 LinEq1:  Iter= 12 NonCon=     0 RMS=2.30D-09 Max=4.55D-08 NDo=     1
 Linear equations converged to 1.032D-08 1.032D-07 after    12 iterations.
     Accept linear search using points  1 and  2.
     Minimum is close to point  2 DX= -5.40D-04 DF= -1.00D-11 DXR=  5.40D-04 DFR=  2.91D-07 which will be used.
 LinEq1:  Iter=  0 NonCon=     1 RMS=1.89D-07 Max=1.01D-05 NDo=     1
 LinEq1:  Iter=  1 NonCon=     1 RMS=1.03D-07 Max=2.52D-06 NDo=     1
 LinEq1:  Iter=  2 NonCon=     1 RMS=5.39D-08 Max=1.19D-06 NDo=     1
 LinEq1:  Iter=  3 NonCon=     1 RMS=3.32D-08 Max=7.97D-07 NDo=     1
 LinEq1:  Iter=  4 NonCon=     1 RMS=1.53D-08 Max=2.43D-07 NDo=     1
 LinEq1:  Iter=  5 NonCon=     1 RMS=6.26D-09 Max=1.91D-07 NDo=     1
 LinEq1:  Iter=  6 NonCon=     1 RMS=5.25D-09 Max=1.53D-07 NDo=     1
 LinEq1:  Iter=  7 NonCon=     1 RMS=1.99D-09 Max=4.49D-08 NDo=     1
 LinEq1:  Iter=  8 NonCon=     1 RMS=5.46D-10 Max=8.77D-09 NDo=     1
 LinEq1:  Iter=  9 NonCon=     1 RMS=1.38D-10 Max=4.79D-09 NDo=     1
 LinEq1:  Iter= 10 NonCon=     1 RMS=4.19D-11 Max=1.83D-09 NDo=     1
 LinEq1:  Iter= 11 NonCon=     0 RMS=1.22D-11 Max=3.84D-10 NDo=     1
 Linear equations converged to 1.384D-10 1.384D-09 after    11 iterations.
 SCF Done:  E(UwB97XD) =  -283.022705078     a.u. after    4 cycles
            Convg  =    0.3898D-09                    30 Fock formations.
              S**2 =  0.0000                  -V/T =  2.0053
 <Sx>= 0.0000 <Sy>= 0.0000 <Sz>= 0.0000 <S**2>= 0.0000 S= 0.0000
 <L.S>=  0.00000000000    
 Annihilation of the first spin contaminant:
 S**2 before annihilation     0.0000,   after     0.0000
 DoSCS=F DFT=T ScalE2(SS,OS)=  1.000000  1.000000
 Range of M.O.s used for correlation:     1   299
 NBasis=   299 NAE=    19 NBE=    19 NFC=     0 NFV=     0
 NROrb=    299 NOA=    19 NOB=    19 NVA=   280 NVB=   280

 **** Warning!!: The largest alpha MO coefficient is  0.29755179D+02


 **** Warning!!: The largest beta MO coefficient is  0.29755179D+02

 Symmetrizing basis deriv contribution to polar:
 IMax=3 JMax=2 DiffMx= 0.00D+00
 G2DrvN: will do     9 centers at a time, making    1 passes.
 Calling FoFCou, ICntrl=  3107 FMM=F I1Cent=   0 AccDes= 0.00D+00.
 End of G2Drv F.D. properties file   721 does not exist.
 End of G2Drv F.D. properties file   722 does not exist.
 End of G2Drv F.D. properties file   788 does not exist.
          IDoAtm=11111111
          Differentiating once with respect to nuclear coordinates.
 CalDSu exits because no D1Ps are significant.
          There are    27 degrees of freedom in the 1st order CPHF.  IDoFFX=6 NUNeed=     0.
     21 vectors produced by pass  0 Test12= 3.94D-14 3.70D-09 XBig12= 1.84D-01 9.77D-02.
 AX will form    21 AO Fock derivatives at one time.
     21 vectors produced by pass  1 Test12= 3.94D-14 3.70D-09 XBig12= 7.79D-02 1.11D-01.
     21 vectors produced by pass  2 Test12= 3.94D-14 3.70D-09 XBig12= 3.52D-03 7.08D-03.
     21 vectors produced by pass  3 Test12= 3.94D-14 3.70D-09 XBig12= 5.82D-05 6.44D-04.
     21 vectors produced by pass  4 Test12= 3.94D-14 3.70D-09 XBig12= 7.14D-07 1.06D-04.
     21 vectors produced by pass  5 Test12= 3.94D-14 3.70D-09 XBig12= 8.82D-09 1.19D-05.
     21 vectors produced by pass  6 Test12= 3.94D-14 3.70D-09 XBig12= 8.29D-11 8.49D-07.
     17 vectors produced by pass  7 Test12= 3.94D-14 3.70D-09 XBig12= 6.28D-13 9.84D-08.
      1 vectors produced by pass  8 Test12= 3.94D-14 3.70D-09 XBig12= 4.40D-15 6.66D-09.
 InvSVY:  IOpt=1 It=  1 EMax= 2.00D-15
 Solved reduced A of dimension   165 with    21 vectors.
 End of Minotr F.D. properties file   721 does not exist.
 End of Minotr F.D. properties file   722 does not exist.
 End of Minotr F.D. properties file   788 does not exist.
 Calling FoFJK, ICntrl=    100127 FMM=F ISym2X=0 I1Cent= 0 IOpClX= 1 NMat=1 NMatS=1 NMatT=0.
 -------------------------------------------------------------------
 Center     Atomic                   Forces (Hartrees/Bohr)
 Number     Number              X              Y              Z
 -------------------------------------------------------------------
      1        6          -0.002708873    0.000231196    0.000245711
      2        1          -0.000264592    0.000039963    0.000004313
      3        1          -0.000136573   -0.000003892   -0.000018077
      4        8          -0.001529002    0.000337118    0.000051364
      5        8          -0.003359568    0.000760063    0.000331665
      6        7           0.004491058   -0.000733639   -0.000198170
      7        1          -0.000022000   -0.000058444   -0.000015140
      8        6           0.003529550   -0.000572365   -0.000401667
 -------------------------------------------------------------------
 Cartesian Forces:  Max     0.004491058 RMS     0.001523002
 IRC-IRC-IRC-IRC-IRC-IRC-IRC-IRC-IRC-IRC-IRC-IRC-IRC-IRC-IRC-IRC-IRC-IRC
 Pt 14 Step number   1 out of a maximum of  20
 Modified Bulirsch-Stoer Extrapolation Cycles:
    EPS =    0.000010000000000
      PEZero:  N= 2 I= 1 D=  8.24D-04 Err=  1.24D-05
      PEZero:  N= 3 I= 2 D=  8.24D-04 Err=  8.23D-06
      PEZero:  N= 3 I= 1 D=  1.65D-03 Err=  2.94D-08
 Maximum DWI energy   std dev =  0.000000141 at pt    34
 Maximum DWI gradient std dev =  0.005329782 at pt    71
 CORRECTOR INTEGRATION CONVERGENCE:
   Recorrection delta-x convergence threshold:    0.010000
   Delta-x Convergence Met
 Point Number:  14          Path Number:   1
   CHANGE IN THE REACTION COORDINATE =    0.15820
   NET REACTION COORDINATE UP TO THIS POINT =    2.21467
  # OF POINTS ALONG THE PATH =  14
  # OF STEPS =   1

 Calculating another point on the path.
 IRC-IRC-IRC-IRC-IRC-IRC-IRC-IRC-IRC-IRC-IRC-IRC-IRC-IRC-IRC-IRC-IRC-IRC
                          Input orientation:                          
 ---------------------------------------------------------------------
 Center     Atomic      Atomic             Coordinates (Angstroms)
 Number     Number       Type             X           Y           Z
 ---------------------------------------------------------------------
      1          6           0       -0.952757   -0.988287    0.250768
      2          1           0       -1.262764   -1.884994   -0.267314
      3          1           0       -0.580592   -0.966354    1.265036
      4          8           0       -1.137369    0.076952   -0.366724
      5          8           0       -0.678249    1.205191    0.219532
      6          7           0        1.512387   -0.803206   -0.089916
      7          1           0        1.772486    1.391895   -0.002427
      8          6           0        1.613924    0.339160   -0.033239
 ---------------------------------------------------------------------
                    Distance matrix (angstroms):
                    1          2          3          4          5
     1  C    0.000000
     2  H    1.081016   0.000000
     3  H    1.080614   1.912421   0.000000
     4  O    1.245035   1.968461   2.015224   0.000000
     5  O    2.210809   3.182439   2.412099   1.351817   0.000000
     6  N    2.495448   2.983823   2.498615   2.805799   2.988027
     7  H    3.627165   4.474473   3.564376   3.213883   2.467838
     8  C    2.903554   3.643759   2.864574   2.783806   2.463323
                    6          7          8
     6  N    0.000000
     7  H    2.212188   0.000000
     8  C    1.148269   1.065056   0.000000
 Symmetry turned off by external request.
 Stoichiometry    C2H3NO2
 Framework group  C1[X(C2H3NO2)]
 Deg. of freedom    18
 Full point group                 C1      NOp   1
 Rotational constants (GHZ):           8.9893910           4.4332852           3.1721734
 Standard basis: Aug-CC-pVTZ (5D, 7F)
   299 basis functions,   441 primitive gaussians,   350 cartesian basis functions
    19 alpha electrons       19 beta electrons
       nuclear repulsion energy       158.7047528107 Hartrees.
 NAtoms=    8 NActive=    8 NUniq=    8 SFac= 1.00D+00 NAtFMM=   60 NAOKFM=F Big=F
 Integral buffers will be    131072 words long.
 Raffenetti 2 integral format.
 Two-electron integral symmetry is turned off.
 Nuclear repulsion after empirical dispersion term =      158.7026325450 Hartrees.
 One-electron integrals computed using PRISM.
 NBasis=   299 RedAO= T EigKep=  4.62D-05  NBF=   299
 NBsUse=   299 1.00D-06 EigRej= -1.00D+00 NBFU=   299
 Initial guess from the checkpoint file:  "TS1-M0001-copt-TS-opt-TS-wb97-opt-TS-Final-IRC-Reverse.chk"
 B after Tr=    -0.000389    0.000033   -0.000027
         Rot=    1.000000   -0.000002    0.000010    0.000078 Ang=  -0.01 deg.
 Initial guess <Sx>= 0.0000 <Sy>= 0.0000 <Sz>= 0.0000 <S**2>= 0.0000 S= 0.0000
 ExpMin= 2.53D-02 ExpMax= 1.53D+04 ExpMxC= 5.22D+02 IAcc=3 IRadAn=         7 AccDes= 0.00D+00
 Harris functional with IExCor= 4639 and IRadAn=       7 diagonalized for initial guess.
 HarFok:  IExCor= 4639 AccDes= 0.00D+00 IRadAn=         7 IDoV= 1 UseB2=F ITyADJ=14
 ICtDFT=  3500011 ScaDFX=  1.000000  1.000000  1.000000  1.000000
 FoFCou: FMM=F IPFlag=           0 FMFlag=      100000 FMFlg1=           0
         NFxFlg=           0 DoJE=T BraDBF=F KetDBF=T FulRan=T
         wScrn=  0.000000 ICntrl=       500 IOpCl=  0 I1Cent=   200000004 NGrid=           0
         NMat0=    1 NMatS0=      1 NMatT0=    0 NMatD0=    1 NMtDS0=    0 NMtDT0=    0
 Symmetry not used in FoFCou.
 Gradient too large for Newton-Raphson -- use scaled steepest descent instead.
     Minimum is close to point  4 DX=  5.19D-02 DF= -7.83D-08 DXR=  4.15D-02 DFR=  1.72D-03 which will be used.
 LinEq1:  Iter=  0 NonCon=     1 RMS=5.15D-05 Max=1.72D-03 NDo=     1
 AX will form     1 AO Fock derivatives at one time.
 LinEq1:  Iter=  1 NonCon=     1 RMS=1.68D-05 Max=7.22D-04 NDo=     1
 LinEq1:  Iter=  2 NonCon=     1 RMS=1.01D-05 Max=2.50D-04 NDo=     1
 LinEq1:  Iter=  3 NonCon=     1 RMS=4.53D-06 Max=8.08D-05 NDo=     1
 LinEq1:  Iter=  4 NonCon=     1 RMS=3.26D-06 Max=7.92D-05 NDo=     1
 LinEq1:  Iter=  5 NonCon=     1 RMS=1.54D-06 Max=4.44D-05 NDo=     1
 LinEq1:  Iter=  6 NonCon=     1 RMS=6.67D-07 Max=1.87D-05 NDo=     1
 LinEq1:  Iter=  7 NonCon=     1 RMS=5.52D-07 Max=2.11D-05 NDo=     1
 LinEq1:  Iter=  8 NonCon=     1 RMS=2.39D-07 Max=6.12D-06 NDo=     1
 LinEq1:  Iter=  9 NonCon=     1 RMS=8.68D-08 Max=1.82D-06 NDo=     1
 LinEq1:  Iter= 10 NonCon=     1 RMS=2.46D-08 Max=5.01D-07 NDo=     1
 LinEq1:  Iter= 11 NonCon=     1 RMS=6.77D-09 Max=1.28D-07 NDo=     1
 LinEq1:  Iter= 12 NonCon=     0 RMS=2.10D-09 Max=3.99D-08 NDo=     1
 Linear equations converged to 1.032D-08 1.032D-07 after    12 iterations.
     Accept linear search using points  1 and  2.
     Minimum is close to point  2 DX= -4.96D-04 DF= -7.50D-12 DXR=  4.96D-04 DFR=  2.46D-07 which will be used.
 LinEq1:  Iter=  0 NonCon=     1 RMS=1.67D-07 Max=8.86D-06 NDo=     1
 LinEq1:  Iter=  1 NonCon=     1 RMS=8.99D-08 Max=2.16D-06 NDo=     1
 LinEq1:  Iter=  2 NonCon=     1 RMS=4.58D-08 Max=1.01D-06 NDo=     1
 LinEq1:  Iter=  3 NonCon=     1 RMS=2.85D-08 Max=6.78D-07 NDo=     1
 LinEq1:  Iter=  4 NonCon=     1 RMS=1.32D-08 Max=2.17D-07 NDo=     1
 LinEq1:  Iter=  5 NonCon=     1 RMS=5.37D-09 Max=1.64D-07 NDo=     1
 LinEq1:  Iter=  6 NonCon=     1 RMS=4.53D-09 Max=1.30D-07 NDo=     1
 LinEq1:  Iter=  7 NonCon=     1 RMS=1.74D-09 Max=3.93D-08 NDo=     1
 LinEq1:  Iter=  8 NonCon=     1 RMS=4.88D-10 Max=1.09D-08 NDo=     1
 LinEq1:  Iter=  9 NonCon=     1 RMS=1.32D-10 Max=5.34D-09 NDo=     1
 LinEq1:  Iter= 10 NonCon=     1 RMS=4.21D-11 Max=1.66D-09 NDo=     1
 LinEq1:  Iter= 11 NonCon=     0 RMS=1.18D-11 Max=2.73D-10 NDo=     1
 Linear equations converged to 1.219D-10 1.219D-09 after    11 iterations.
 SCF Done:  E(UwB97XD) =  -283.023016356     a.u. after    4 cycles
            Convg  =    0.4054D-09                    30 Fock formations.
              S**2 =  0.0000                  -V/T =  2.0053
 <Sx>= 0.0000 <Sy>= 0.0000 <Sz>= 0.0000 <S**2>= 0.0000 S= 0.0000
 <L.S>=  0.00000000000    
 Annihilation of the first spin contaminant:
 S**2 before annihilation     0.0000,   after     0.0000
 DoSCS=F DFT=T ScalE2(SS,OS)=  1.000000  1.000000
 Range of M.O.s used for correlation:     1   299
 NBasis=   299 NAE=    19 NBE=    19 NFC=     0 NFV=     0
 NROrb=    299 NOA=    19 NOB=    19 NVA=   280 NVB=   280

 **** Warning!!: The largest alpha MO coefficient is  0.30623746D+02


 **** Warning!!: The largest beta MO coefficient is  0.30623746D+02

 Symmetrizing basis deriv contribution to polar:
 IMax=3 JMax=2 DiffMx= 0.00D+00
 G2DrvN: will do     9 centers at a time, making    1 passes.
 Calling FoFCou, ICntrl=  3107 FMM=F I1Cent=   0 AccDes= 0.00D+00.
 End of G2Drv F.D. properties file   721 does not exist.
 End of G2Drv F.D. properties file   722 does not exist.
 End of G2Drv F.D. properties file   788 does not exist.
          IDoAtm=11111111
          Differentiating once with respect to nuclear coordinates.
 CalDSu exits because no D1Ps are significant.
          There are    27 degrees of freedom in the 1st order CPHF.  IDoFFX=6 NUNeed=     0.
     21 vectors produced by pass  0 Test12= 3.94D-14 3.70D-09 XBig12= 1.84D-01 9.86D-02.
 AX will form    21 AO Fock derivatives at one time.
     21 vectors produced by pass  1 Test12= 3.94D-14 3.70D-09 XBig12= 7.85D-02 1.12D-01.
     21 vectors produced by pass  2 Test12= 3.94D-14 3.70D-09 XBig12= 3.52D-03 7.08D-03.
     21 vectors produced by pass  3 Test12= 3.94D-14 3.70D-09 XBig12= 5.78D-05 6.44D-04.
     21 vectors produced by pass  4 Test12= 3.94D-14 3.70D-09 XBig12= 7.05D-07 1.04D-04.
     21 vectors produced by pass  5 Test12= 3.94D-14 3.70D-09 XBig12= 8.69D-09 1.18D-05.
     21 vectors produced by pass  6 Test12= 3.94D-14 3.70D-09 XBig12= 8.20D-11 8.63D-07.
     17 vectors produced by pass  7 Test12= 3.94D-14 3.70D-09 XBig12= 6.25D-13 1.01D-07.
      1 vectors produced by pass  8 Test12= 3.94D-14 3.70D-09 XBig12= 4.44D-15 7.06D-09.
 InvSVY:  IOpt=1 It=  1 EMax= 1.89D-15
 Solved reduced A of dimension   165 with    21 vectors.
 End of Minotr F.D. properties file   721 does not exist.
 End of Minotr F.D. properties file   722 does not exist.
 End of Minotr F.D. properties file   788 does not exist.
 Calling FoFJK, ICntrl=    100127 FMM=F ISym2X=0 I1Cent= 0 IOpClX= 1 NMat=1 NMatS=1 NMatT=0.
 -------------------------------------------------------------------
 Center     Atomic                   Forces (Hartrees/Bohr)
 Number     Number              X              Y              Z
 -------------------------------------------------------------------
      1        6          -0.002440176    0.000232491    0.000201320
      2        1          -0.000233235    0.000037390    0.000002432
      3        1          -0.000126685    0.000000018   -0.000016231
      4        8          -0.001503919    0.000341080    0.000051898
      5        8          -0.003112731    0.000705424    0.000309881
      6        7           0.004214795   -0.000715682   -0.000155557
      7        1          -0.000006557   -0.000061208   -0.000018570
      8        6           0.003208506   -0.000539512   -0.000375173
 -------------------------------------------------------------------
 Cartesian Forces:  Max     0.004214795 RMS     0.001411501
 IRC-IRC-IRC-IRC-IRC-IRC-IRC-IRC-IRC-IRC-IRC-IRC-IRC-IRC-IRC-IRC-IRC-IRC
 Pt 15 Step number   1 out of a maximum of  20
 Modified Bulirsch-Stoer Extrapolation Cycles:
    EPS =    0.000010000000000
      PEZero:  N= 2 I= 1 D=  8.24D-04 Err=  1.13D-05
      PEZero:  N= 3 I= 2 D=  8.24D-04 Err=  7.52D-06
      PEZero:  N= 3 I= 1 D=  1.65D-03 Err=  3.68D-08
 Maximum DWI energy   std dev =  0.000000097 at pt    46
 Maximum DWI gradient std dev =  0.005219826 at pt    25
 CORRECTOR INTEGRATION CONVERGENCE:
   Recorrection delta-x convergence threshold:    0.010000
   Delta-x Convergence Met
 Point Number:  15          Path Number:   1
   CHANGE IN THE REACTION COORDINATE =    0.15819
   NET REACTION COORDINATE UP TO THIS POINT =    2.37286
  # OF POINTS ALONG THE PATH =  15
  # OF STEPS =   1

 Calculating another point on the path.
 IRC-IRC-IRC-IRC-IRC-IRC-IRC-IRC-IRC-IRC-IRC-IRC-IRC-IRC-IRC-IRC-IRC-IRC
                          Input orientation:                          
 ---------------------------------------------------------------------
 Center     Atomic      Atomic             Coordinates (Angstroms)
 Number     Number       Type             X           Y           Z
 ---------------------------------------------------------------------
      1          6           0       -0.961739   -0.987397    0.251438
      2          1           0       -1.272814   -1.883356   -0.267279
      3          1           0       -0.585767   -0.966180    1.264442
      4          8           0       -1.141630    0.077924   -0.366558
      5          8           0       -0.686840    1.207137    0.220387
      6          7           0        1.525845   -0.805388   -0.090354
      7          1           0        1.772488    1.391300   -0.003251
      8          6           0        1.625612    0.336824   -0.034643
 ---------------------------------------------------------------------
                    Distance matrix (angstroms):
                    1          2          3          4          5
     1  C    0.000000
     2  H    1.081008   0.000000
     3  H    1.080733   1.912960   0.000000
     4  O    1.244664   1.968168   2.014770   0.000000
     5  O    2.211903   3.183132   2.413208   1.351466   0.000000
     6  N    2.517544   3.004299   2.514008   2.823464   3.007124
     7  H    3.633052   4.479615   3.567370   3.216991   2.476334
     8  C    2.920580   3.658441   2.876741   2.799075   2.483933
                    6          7          8
     6  N    0.000000
     7  H    2.212207   0.000000
     8  C    1.147913   1.065119   0.000000
 Symmetry turned off by external request.
 Stoichiometry    C2H3NO2
 Framework group  C1[X(C2H3NO2)]
 Deg. of freedom    18
 Full point group                 C1      NOp   1
 Rotational constants (GHZ):           8.9840746           4.3693748           3.1388847
 Standard basis: Aug-CC-pVTZ (5D, 7F)
   299 basis functions,   441 primitive gaussians,   350 cartesian basis functions
    19 alpha electrons       19 beta electrons
       nuclear repulsion energy       158.3014204259 Hartrees.
 NAtoms=    8 NActive=    8 NUniq=    8 SFac= 1.00D+00 NAtFMM=   60 NAOKFM=F Big=F
 Integral buffers will be    131072 words long.
 Raffenetti 2 integral format.
 Two-electron integral symmetry is turned off.
 Nuclear repulsion after empirical dispersion term =      158.2992822433 Hartrees.
 One-electron integrals computed using PRISM.
 NBasis=   299 RedAO= T EigKep=  4.65D-05  NBF=   299
 NBsUse=   299 1.00D-06 EigRej= -1.00D+00 NBFU=   299
 Initial guess from the checkpoint file:  "TS1-M0001-copt-TS-opt-TS-wb97-opt-TS-Final-IRC-Reverse.chk"
 B after Tr=    -0.000372    0.000030   -0.000034
         Rot=    1.000000    0.000000    0.000011    0.000077 Ang=   0.01 deg.
 Initial guess <Sx>= 0.0000 <Sy>= 0.0000 <Sz>= 0.0000 <S**2>= 0.0000 S= 0.0000
 ExpMin= 2.53D-02 ExpMax= 1.53D+04 ExpMxC= 5.22D+02 IAcc=3 IRadAn=         7 AccDes= 0.00D+00
 Harris functional with IExCor= 4639 and IRadAn=       7 diagonalized for initial guess.
 HarFok:  IExCor= 4639 AccDes= 0.00D+00 IRadAn=         7 IDoV= 1 UseB2=F ITyADJ=14
 ICtDFT=  3500011 ScaDFX=  1.000000  1.000000  1.000000  1.000000
 FoFCou: FMM=F IPFlag=           0 FMFlag=      100000 FMFlg1=           0
         NFxFlg=           0 DoJE=T BraDBF=F KetDBF=T FulRan=T
         wScrn=  0.000000 ICntrl=       500 IOpCl=  0 I1Cent=   200000004 NGrid=           0
         NMat0=    1 NMatS0=      1 NMatT0=    0 NMatD0=    1 NMtDS0=    0 NMtDT0=    0
 Symmetry not used in FoFCou.
 Gradient too large for Newton-Raphson -- use scaled steepest descent instead.
     Minimum is close to point  4 DX=  5.08D-02 DF= -6.73D-08 DXR=  4.06D-02 DFR=  1.65D-03 which will be used.
 LinEq1:  Iter=  0 NonCon=     1 RMS=4.87D-05 Max=1.59D-03 NDo=     1
 AX will form     1 AO Fock derivatives at one time.
 LinEq1:  Iter=  1 NonCon=     1 RMS=1.55D-05 Max=6.65D-04 NDo=     1
 LinEq1:  Iter=  2 NonCon=     1 RMS=9.43D-06 Max=2.35D-04 NDo=     1
 LinEq1:  Iter=  3 NonCon=     1 RMS=4.15D-06 Max=7.48D-05 NDo=     1
 LinEq1:  Iter=  4 NonCon=     1 RMS=3.00D-06 Max=7.25D-05 NDo=     1
 LinEq1:  Iter=  5 NonCon=     1 RMS=1.46D-06 Max=4.28D-05 NDo=     1
 LinEq1:  Iter=  6 NonCon=     1 RMS=6.15D-07 Max=1.76D-05 NDo=     1
 LinEq1:  Iter=  7 NonCon=     1 RMS=5.19D-07 Max=1.94D-05 NDo=     1
 LinEq1:  Iter=  8 NonCon=     1 RMS=2.26D-07 Max=5.72D-06 NDo=     1
 LinEq1:  Iter=  9 NonCon=     1 RMS=8.22D-08 Max=1.69D-06 NDo=     1
 LinEq1:  Iter= 10 NonCon=     1 RMS=2.30D-08 Max=4.52D-07 NDo=     1
 LinEq1:  Iter= 11 NonCon=     1 RMS=6.44D-09 Max=1.18D-07 NDo=     1
 LinEq1:  Iter= 12 NonCon=     0 RMS=1.99D-09 Max=3.85D-08 NDo=     1
 Linear equations converged to 1.032D-08 1.032D-07 after    12 iterations.
     Accept linear search using points  1 and  2.
     Minimum is close to point  2 DX= -4.57D-04 DF= -5.74D-12 DXR=  4.57D-04 DFR=  2.09D-07 which will be used.
 LinEq1:  Iter=  0 NonCon=     1 RMS=1.47D-07 Max=7.81D-06 NDo=     1
 LinEq1:  Iter=  1 NonCon=     1 RMS=7.84D-08 Max=2.04D-06 NDo=     1
 LinEq1:  Iter=  2 NonCon=     1 RMS=3.89D-08 Max=8.83D-07 NDo=     1
 LinEq1:  Iter=  3 NonCon=     1 RMS=2.45D-08 Max=5.67D-07 NDo=     1
 LinEq1:  Iter=  4 NonCon=     1 RMS=1.14D-08 Max=1.96D-07 NDo=     1
 LinEq1:  Iter=  5 NonCon=     1 RMS=4.67D-09 Max=1.43D-07 NDo=     1
 LinEq1:  Iter=  6 NonCon=     1 RMS=3.92D-09 Max=1.11D-07 NDo=     1
 LinEq1:  Iter=  7 NonCon=     1 RMS=1.51D-09 Max=3.52D-08 NDo=     1
 LinEq1:  Iter=  8 NonCon=     1 RMS=4.36D-10 Max=1.09D-08 NDo=     1
 LinEq1:  Iter=  9 NonCon=     1 RMS=1.23D-10 Max=5.15D-09 NDo=     1
 LinEq1:  Iter= 10 NonCon=     1 RMS=4.02D-11 Max=1.46D-09 NDo=     1
 LinEq1:  Iter= 11 NonCon=     0 RMS=1.19D-11 Max=2.37D-10 NDo=     1
 Linear equations converged to 1.075D-10 1.075D-09 after    11 iterations.
 SCF Done:  E(UwB97XD) =  -283.023302594     a.u. after    4 cycles
            Convg  =    0.3852D-09                    30 Fock formations.
              S**2 =  0.0000                  -V/T =  2.0054
 <Sx>= 0.0000 <Sy>= 0.0000 <Sz>= 0.0000 <S**2>= 0.0000 S= 0.0000
 <L.S>=  0.00000000000    
 Annihilation of the first spin contaminant:
 S**2 before annihilation     0.0000,   after     0.0000
 DoSCS=F DFT=T ScalE2(SS,OS)=  1.000000  1.000000
 Range of M.O.s used for correlation:     1   299
 NBasis=   299 NAE=    19 NBE=    19 NFC=     0 NFV=     0
 NROrb=    299 NOA=    19 NOB=    19 NVA=   280 NVB=   280

 **** Warning!!: The largest alpha MO coefficient is  0.31892094D+02


 **** Warning!!: The largest beta MO coefficient is  0.31892094D+02

 Symmetrizing basis deriv contribution to polar:
 IMax=3 JMax=2 DiffMx= 0.00D+00
 G2DrvN: will do     9 centers at a time, making    1 passes.
 Calling FoFCou, ICntrl=  3107 FMM=F I1Cent=   0 AccDes= 0.00D+00.
 End of G2Drv F.D. properties file   721 does not exist.
 End of G2Drv F.D. properties file   722 does not exist.
 End of G2Drv F.D. properties file   788 does not exist.
          IDoAtm=11111111
          Differentiating once with respect to nuclear coordinates.
 CalDSu exits because no D1Ps are significant.
          There are    27 degrees of freedom in the 1st order CPHF.  IDoFFX=6 NUNeed=     0.
     21 vectors produced by pass  0 Test12= 3.94D-14 3.70D-09 XBig12= 1.85D-01 9.96D-02.
 AX will form    21 AO Fock derivatives at one time.
     21 vectors produced by pass  1 Test12= 3.94D-14 3.70D-09 XBig12= 7.92D-02 1.13D-01.
     21 vectors produced by pass  2 Test12= 3.94D-14 3.70D-09 XBig12= 3.52D-03 7.06D-03.
     21 vectors produced by pass  3 Test12= 3.94D-14 3.70D-09 XBig12= 5.75D-05 6.45D-04.
     21 vectors produced by pass  4 Test12= 3.94D-14 3.70D-09 XBig12= 6.98D-07 1.03D-04.
     21 vectors produced by pass  5 Test12= 3.94D-14 3.70D-09 XBig12= 8.56D-09 1.16D-05.
     21 vectors produced by pass  6 Test12= 3.94D-14 3.70D-09 XBig12= 8.08D-11 8.66D-07.
     17 vectors produced by pass  7 Test12= 3.94D-14 3.70D-09 XBig12= 6.18D-13 1.04D-07.
      1 vectors produced by pass  8 Test12= 3.94D-14 3.70D-09 XBig12= 4.47D-15 7.51D-09.
 InvSVY:  IOpt=1 It=  1 EMax= 1.67D-15
 Solved reduced A of dimension   165 with    21 vectors.
 End of Minotr F.D. properties file   721 does not exist.
 End of Minotr F.D. properties file   722 does not exist.
 End of Minotr F.D. properties file   788 does not exist.
 Calling FoFJK, ICntrl=    100127 FMM=F ISym2X=0 I1Cent= 0 IOpClX= 1 NMat=1 NMatS=1 NMatT=0.
 -------------------------------------------------------------------
 Center     Atomic                   Forces (Hartrees/Bohr)
 Number     Number              X              Y              Z
 -------------------------------------------------------------------
      1        6          -0.002216605    0.000221831    0.000166291
      2        1          -0.000208204    0.000034583    0.000001063
      3        1          -0.000113148    0.000002347   -0.000015608
      4        8          -0.001472022    0.000344211    0.000052120
      5        8          -0.002799408    0.000626237    0.000277095
      6        7           0.003958495   -0.000672648   -0.000118794
      7        1           0.000000509   -0.000060241   -0.000021161
      8        6           0.002850383   -0.000496319   -0.000341008
 -------------------------------------------------------------------
 Cartesian Forces:  Max     0.003958495 RMS     0.001295330
 IRC-IRC-IRC-IRC-IRC-IRC-IRC-IRC-IRC-IRC-IRC-IRC-IRC-IRC-IRC-IRC-IRC-IRC
 Pt 16 Step number   1 out of a maximum of  20
 Modified Bulirsch-Stoer Extrapolation Cycles:
    EPS =    0.000010000000000
      PEZero:  N= 2 I= 1 D=  8.24D-04 Err=  1.43D-05
      PEZero:  N= 3 I= 2 D=  8.24D-04 Err=  9.50D-06
      PEZero:  N= 3 I= 1 D=  1.65D-03 Err=  2.62D-08
 Maximum DWI energy   std dev =  0.000000038 at pt    17
 Maximum DWI gradient std dev =  0.005253757 at pt    47
 CORRECTOR INTEGRATION CONVERGENCE:
   Recorrection delta-x convergence threshold:    0.010000
   Delta-x Convergence Met
 Point Number:  16          Path Number:   1
   CHANGE IN THE REACTION COORDINATE =    0.15819
   NET REACTION COORDINATE UP TO THIS POINT =    2.53106
  # OF POINTS ALONG THE PATH =  16
  # OF STEPS =   1

 Calculating another point on the path.
 IRC-IRC-IRC-IRC-IRC-IRC-IRC-IRC-IRC-IRC-IRC-IRC-IRC-IRC-IRC-IRC-IRC-IRC
                          Input orientation:                          
 ---------------------------------------------------------------------
 Center     Atomic      Atomic             Coordinates (Angstroms)
 Number     Number       Type             X           Y           Z
 ---------------------------------------------------------------------
      1          6           0       -0.970696   -0.986472    0.252032
      2          1           0       -1.282861   -1.881698   -0.267275
      3          1           0       -0.590851   -0.965973    1.263735
      4          8           0       -1.146201    0.078979   -0.366361
      5          8           0       -0.695186    1.208988    0.221200
      6          7           0        1.539677   -0.807624   -0.090713
      7          1           0        1.772592    1.390568   -0.004238
      8          6           0        1.636906    0.334538   -0.036023
 ---------------------------------------------------------------------
                    Distance matrix (angstroms):
                    1          2          3          4          5
     1  C    0.000000
     2  H    1.080998   0.000000
     3  H    1.080853   1.913484   0.000000
     4  O    1.244346   1.967929   2.014336   0.000000
     5  O    2.212894   3.183757   2.414170   1.351134   0.000000
     6  N    2.539967   3.025149   2.529575   2.841828   3.026322
     7  H    3.638904   4.484719   3.570280   3.220366   2.484697
     8  C    2.937283   3.672903   2.888528   2.814271   2.503892
                    6          7          8
     6  N    0.000000
     7  H    2.212188   0.000000
     8  C    1.147597   1.065185   0.000000
 Symmetry turned off by external request.
 Stoichiometry    C2H3NO2
 Framework group  C1[X(C2H3NO2)]
 Deg. of freedom    18
 Full point group                 C1      NOp   1
 Rotational constants (GHZ):           8.9796400           4.3065683           3.1059645
 Standard basis: Aug-CC-pVTZ (5D, 7F)
   299 basis functions,   441 primitive gaussians,   350 cartesian basis functions
    19 alpha electrons       19 beta electrons
       nuclear repulsion energy       157.9020211641 Hartrees.
 NAtoms=    8 NActive=    8 NUniq=    8 SFac= 1.00D+00 NAtFMM=   60 NAOKFM=F Big=F
 Integral buffers will be    131072 words long.
 Raffenetti 2 integral format.
 Two-electron integral symmetry is turned off.
 Nuclear repulsion after empirical dispersion term =      157.8998655566 Hartrees.
 One-electron integrals computed using PRISM.
 NBasis=   299 RedAO= T EigKep=  4.68D-05  NBF=   299
 NBsUse=   299 1.00D-06 EigRej= -1.00D+00 NBFU=   299
 Initial guess from the checkpoint file:  "TS1-M0001-copt-TS-opt-TS-wb97-opt-TS-Final-IRC-Reverse.chk"
 B after Tr=    -0.000367    0.000028   -0.000042
         Rot=    1.000000    0.000002    0.000010    0.000076 Ang=   0.01 deg.
 Initial guess <Sx>= 0.0000 <Sy>= 0.0000 <Sz>= 0.0000 <S**2>= 0.0000 S= 0.0000
 ExpMin= 2.53D-02 ExpMax= 1.53D+04 ExpMxC= 5.22D+02 IAcc=3 IRadAn=         7 AccDes= 0.00D+00
 Harris functional with IExCor= 4639 and IRadAn=       7 diagonalized for initial guess.
 HarFok:  IExCor= 4639 AccDes= 0.00D+00 IRadAn=         7 IDoV= 1 UseB2=F ITyADJ=14
 ICtDFT=  3500011 ScaDFX=  1.000000  1.000000  1.000000  1.000000
 FoFCou: FMM=F IPFlag=           0 FMFlag=      100000 FMFlg1=           0
         NFxFlg=           0 DoJE=T BraDBF=F KetDBF=T FulRan=T
         wScrn=  0.000000 ICntrl=       500 IOpCl=  0 I1Cent=   200000004 NGrid=           0
         NMat0=    1 NMatS0=      1 NMatT0=    0 NMatD0=    1 NMtDS0=    0 NMtDT0=    0
 Symmetry not used in FoFCou.
 Gradient too large for Newton-Raphson -- use scaled steepest descent instead.
     Minimum is close to point  4 DX=  4.42D-02 DF= -4.75D-08 DXR=  3.55D-02 DFR=  1.26D-03 which will be used.
 LinEq1:  Iter=  0 NonCon=     1 RMS=4.63D-05 Max=1.48D-03 NDo=     1
 AX will form     1 AO Fock derivatives at one time.
 LinEq1:  Iter=  1 NonCon=     1 RMS=1.44D-05 Max=6.13D-04 NDo=     1
 LinEq1:  Iter=  2 NonCon=     1 RMS=8.91D-06 Max=2.22D-04 NDo=     1
 LinEq1:  Iter=  3 NonCon=     1 RMS=3.79D-06 Max=6.91D-05 NDo=     1
 LinEq1:  Iter=  4 NonCon=     1 RMS=2.76D-06 Max=6.59D-05 NDo=     1
 LinEq1:  Iter=  5 NonCon=     1 RMS=1.37D-06 Max=3.92D-05 NDo=     1
 LinEq1:  Iter=  6 NonCon=     1 RMS=5.65D-07 Max=1.63D-05 NDo=     1
 LinEq1:  Iter=  7 NonCon=     1 RMS=4.83D-07 Max=1.79D-05 NDo=     1
 LinEq1:  Iter=  8 NonCon=     1 RMS=2.07D-07 Max=5.39D-06 NDo=     1
 LinEq1:  Iter=  9 NonCon=     1 RMS=7.75D-08 Max=1.61D-06 NDo=     1
 LinEq1:  Iter= 10 NonCon=     1 RMS=2.15D-08 Max=4.03D-07 NDo=     1
 LinEq1:  Iter= 11 NonCon=     1 RMS=6.10D-09 Max=1.05D-07 NDo=     1
 LinEq1:  Iter= 12 NonCon=     0 RMS=1.88D-09 Max=3.66D-08 NDo=     1
 Linear equations converged to 1.032D-08 1.032D-07 after    12 iterations.
     Accept linear search using points  1 and  2.
     Minimum is close to point  2 DX= -4.18D-04 DF= -4.38D-12 DXR=  4.18D-04 DFR=  1.74D-07 which will be used.
 LinEq1:  Iter=  0 NonCon=     1 RMS=1.29D-07 Max=6.81D-06 NDo=     1
 LinEq1:  Iter=  1 NonCon=     1 RMS=6.90D-08 Max=1.88D-06 NDo=     1
 LinEq1:  Iter=  2 NonCon=     1 RMS=3.33D-08 Max=7.63D-07 NDo=     1
 LinEq1:  Iter=  3 NonCon=     1 RMS=2.13D-08 Max=4.87D-07 NDo=     1
 LinEq1:  Iter=  4 NonCon=     1 RMS=9.87D-09 Max=1.82D-07 NDo=     1
 LinEq1:  Iter=  5 NonCon=     1 RMS=4.08D-09 Max=1.27D-07 NDo=     1
 LinEq1:  Iter=  6 NonCon=     1 RMS=3.41D-09 Max=9.64D-08 NDo=     1
 LinEq1:  Iter=  7 NonCon=     1 RMS=1.31D-09 Max=3.05D-08 NDo=     1
 LinEq1:  Iter=  8 NonCon=     1 RMS=3.81D-10 Max=9.59D-09 NDo=     1
 LinEq1:  Iter=  9 NonCon=     1 RMS=1.09D-10 Max=4.58D-09 NDo=     1
 LinEq1:  Iter= 10 NonCon=     1 RMS=3.65D-11 Max=1.32D-09 NDo=     1
 LinEq1:  Iter= 11 NonCon=     0 RMS=1.12D-11 Max=2.26D-10 NDo=     1
 Linear equations converged to 9.452D-11 9.452D-10 after    11 iterations.
 SCF Done:  E(UwB97XD) =  -283.023564890     a.u. after    4 cycles
            Convg  =    0.3449D-09                    30 Fock formations.
              S**2 =  0.0000                  -V/T =  2.0054
 <Sx>= 0.0000 <Sy>= 0.0000 <Sz>= 0.0000 <S**2>= 0.0000 S= 0.0000
 <L.S>=  0.00000000000    
 Annihilation of the first spin contaminant:
 S**2 before annihilation     0.0000,   after     0.0000
 DoSCS=F DFT=T ScalE2(SS,OS)=  1.000000  1.000000
 Range of M.O.s used for correlation:     1   299
 NBasis=   299 NAE=    19 NBE=    19 NFC=     0 NFV=     0
 NROrb=    299 NOA=    19 NOB=    19 NVA=   280 NVB=   280

 **** Warning!!: The largest alpha MO coefficient is  0.33599253D+02


 **** Warning!!: The largest beta MO coefficient is  0.33599253D+02

 Symmetrizing basis deriv contribution to polar:
 IMax=3 JMax=2 DiffMx= 0.00D+00
 G2DrvN: will do     9 centers at a time, making    1 passes.
 Calling FoFCou, ICntrl=  3107 FMM=F I1Cent=   0 AccDes= 0.00D+00.
 End of G2Drv F.D. properties file   721 does not exist.
 End of G2Drv F.D. properties file   722 does not exist.
 End of G2Drv F.D. properties file   788 does not exist.
          IDoAtm=11111111
          Differentiating once with respect to nuclear coordinates.
 CalDSu exits because no D1Ps are significant.
          There are    27 degrees of freedom in the 1st order CPHF.  IDoFFX=6 NUNeed=     0.
     21 vectors produced by pass  0 Test12= 3.94D-14 3.70D-09 XBig12= 1.86D-01 1.00D-01.
 AX will form    21 AO Fock derivatives at one time.
     21 vectors produced by pass  1 Test12= 3.94D-14 3.70D-09 XBig12= 7.98D-02 1.14D-01.
     21 vectors produced by pass  2 Test12= 3.94D-14 3.70D-09 XBig12= 3.53D-03 7.04D-03.
     21 vectors produced by pass  3 Test12= 3.94D-14 3.70D-09 XBig12= 5.75D-05 6.47D-04.
     21 vectors produced by pass  4 Test12= 3.94D-14 3.70D-09 XBig12= 6.98D-07 1.03D-04.
     21 vectors produced by pass  5 Test12= 3.94D-14 3.70D-09 XBig12= 8.54D-09 1.17D-05.
     21 vectors produced by pass  6 Test12= 3.94D-14 3.70D-09 XBig12= 8.03D-11 8.65D-07.
     17 vectors produced by pass  7 Test12= 3.94D-14 3.70D-09 XBig12= 6.15D-13 1.05D-07.
      1 vectors produced by pass  8 Test12= 3.94D-14 3.70D-09 XBig12= 4.48D-15 7.71D-09.
 InvSVY:  IOpt=1 It=  1 EMax= 2.00D-15
 Solved reduced A of dimension   165 with    21 vectors.
 End of Minotr F.D. properties file   721 does not exist.
 End of Minotr F.D. properties file   722 does not exist.
 End of Minotr F.D. properties file   788 does not exist.
 Calling FoFJK, ICntrl=    100127 FMM=F ISym2X=0 I1Cent= 0 IOpClX= 1 NMat=1 NMatS=1 NMatT=0.
 -------------------------------------------------------------------
 Center     Atomic                   Forces (Hartrees/Bohr)
 Number     Number              X              Y              Z
 -------------------------------------------------------------------
      1        6          -0.002001949    0.000209065    0.000131730
      2        1          -0.000192735    0.000032592    0.000000938
      3        1          -0.000102927    0.000001585   -0.000015450
      4        8          -0.001441301    0.000344627    0.000059304
      5        8          -0.002513407    0.000556073    0.000242499
      6        7           0.003697260   -0.000623385   -0.000084938
      7        1          -0.000002183   -0.000057094   -0.000021762
      8        6           0.002557243   -0.000463463   -0.000312322
 -------------------------------------------------------------------
 Cartesian Forces:  Max     0.003697260 RMS     0.001188905
 IRC-IRC-IRC-IRC-IRC-IRC-IRC-IRC-IRC-IRC-IRC-IRC-IRC-IRC-IRC-IRC-IRC-IRC
 Pt 17 Step number   1 out of a maximum of  20
 Modified Bulirsch-Stoer Extrapolation Cycles:
    EPS =    0.000010000000000
      PEZero:  N= 2 I= 1 D=  8.24D-04 Err=  1.36D-05
      PEZero:  N= 3 I= 2 D=  8.24D-04 Err=  9.06D-06
      PEZero:  N= 3 I= 1 D=  1.65D-03 Err=  2.77D-08
 Maximum DWI energy   std dev =  0.000000052 at pt    69
 Maximum DWI gradient std dev =  0.004657072 at pt    36
 CORRECTOR INTEGRATION CONVERGENCE:
   Recorrection delta-x convergence threshold:    0.010000
   Delta-x Convergence Met
 Point Number:  17          Path Number:   1
   CHANGE IN THE REACTION COORDINATE =    0.15819
   NET REACTION COORDINATE UP TO THIS POINT =    2.68925
  # OF POINTS ALONG THE PATH =  17
  # OF STEPS =   1

 Calculating another point on the path.
 IRC-IRC-IRC-IRC-IRC-IRC-IRC-IRC-IRC-IRC-IRC-IRC-IRC-IRC-IRC-IRC-IRC-IRC
                          Input orientation:                          
 ---------------------------------------------------------------------
 Center     Atomic      Atomic             Coordinates (Angstroms)
 Number     Number       Type             X           Y           Z
 ---------------------------------------------------------------------
      1          6           0       -0.979477   -0.985512    0.252526
      2          1           0       -1.292860   -1.880000   -0.267304
      3          1           0       -0.595800   -0.965776    1.262926
      4          8           0       -1.151055    0.080119   -0.366116
      5          8           0       -0.703411    1.210812    0.221981
      6          7           0        1.553690   -0.809931   -0.090980
      7          1           0        1.772638    1.389697   -0.005361
      8          6           0        1.648019    0.332235   -0.037407
 ---------------------------------------------------------------------
                    Distance matrix (angstroms):
                    1          2          3          4          5
     1  C    0.000000
     2  H    1.080991   0.000000
     3  H    1.080974   1.913976   0.000000
     4  O    1.244077   1.967724   2.013947   0.000000
     5  O    2.213817   3.184331   2.415094   1.350818   0.000000
     6  N    2.562374   3.046143   2.545124   2.860687   3.045628
     7  H    3.644483   4.489633   3.572996   3.223835   2.492890
     8  C    2.953685   3.687222   2.900073   2.829563   2.523569
                    6          7          8
     6  N    0.000000
     7  H    2.212155   0.000000
     8  C    1.147306   1.065261   0.000000
 Symmetry turned off by external request.
 Stoichiometry    C2H3NO2
 Framework group  C1[X(C2H3NO2)]
 Deg. of freedom    18
 Full point group                 C1      NOp   1
 Rotational constants (GHZ):           8.9759211           4.2449001           3.0734098
 Standard basis: Aug-CC-pVTZ (5D, 7F)
   299 basis functions,   441 primitive gaussians,   350 cartesian basis functions
    19 alpha electrons       19 beta electrons
       nuclear repulsion energy       157.5066505638 Hartrees.
 NAtoms=    8 NActive=    8 NUniq=    8 SFac= 1.00D+00 NAtFMM=   60 NAOKFM=F Big=F
 Integral buffers will be    131072 words long.
 Raffenetti 2 integral format.
 Two-electron integral symmetry is turned off.
 Nuclear repulsion after empirical dispersion term =      157.5044780101 Hartrees.
 One-electron integrals computed using PRISM.
 NBasis=   299 RedAO= T EigKep=  4.70D-05  NBF=   299
 NBsUse=   299 1.00D-06 EigRej= -1.00D+00 NBFU=   299
 Initial guess from the checkpoint file:  "TS1-M0001-copt-TS-opt-TS-wb97-opt-TS-Final-IRC-Reverse.chk"
 B after Tr=    -0.000365    0.000025   -0.000048
         Rot=    1.000000    0.000002    0.000008    0.000077 Ang=   0.01 deg.
 Initial guess <Sx>= 0.0000 <Sy>= 0.0000 <Sz>= 0.0000 <S**2>= 0.0000 S= 0.0000
 ExpMin= 2.53D-02 ExpMax= 1.53D+04 ExpMxC= 5.22D+02 IAcc=3 IRadAn=         7 AccDes= 0.00D+00
 Harris functional with IExCor= 4639 and IRadAn=       7 diagonalized for initial guess.
 HarFok:  IExCor= 4639 AccDes= 0.00D+00 IRadAn=         7 IDoV= 1 UseB2=F ITyADJ=14
 ICtDFT=  3500011 ScaDFX=  1.000000  1.000000  1.000000  1.000000
 FoFCou: FMM=F IPFlag=           0 FMFlag=      100000 FMFlg1=           0
         NFxFlg=           0 DoJE=T BraDBF=F KetDBF=T FulRan=T
         wScrn=  0.000000 ICntrl=       500 IOpCl=  0 I1Cent=   200000004 NGrid=           0
         NMat0=    1 NMatS0=      1 NMatT0=    0 NMatD0=    1 NMtDS0=    0 NMtDT0=    0
 Symmetry not used in FoFCou.
 Gradient too large for Newton-Raphson -- use scaled steepest descent instead.
     Minimum is close to point  4 DX=  3.68D-02 DF= -3.13D-08 DXR=  2.98D-02 DFR=  8.86D-04 which will be used.
 LinEq1:  Iter=  0 NonCon=     1 RMS=4.43D-05 Max=1.39D-03 NDo=     1
 AX will form     1 AO Fock derivatives at one time.
 LinEq1:  Iter=  1 NonCon=     1 RMS=1.37D-05 Max=5.84D-04 NDo=     1
 LinEq1:  Iter=  2 NonCon=     1 RMS=8.49D-06 Max=2.13D-04 NDo=     1
 LinEq1:  Iter=  3 NonCon=     1 RMS=3.54D-06 Max=6.59D-05 NDo=     1
 LinEq1:  Iter=  4 NonCon=     1 RMS=2.57D-06 Max=6.05D-05 NDo=     1
 LinEq1:  Iter=  5 NonCon=     1 RMS=1.26D-06 Max=3.20D-05 NDo=     1
 LinEq1:  Iter=  6 NonCon=     1 RMS=5.14D-07 Max=1.41D-05 NDo=     1
 LinEq1:  Iter=  7 NonCon=     1 RMS=4.37D-07 Max=1.64D-05 NDo=     1
 LinEq1:  Iter=  8 NonCon=     1 RMS=1.83D-07 Max=5.26D-06 NDo=     1
 LinEq1:  Iter=  9 NonCon=     1 RMS=7.09D-08 Max=1.68D-06 NDo=     1
 LinEq1:  Iter= 10 NonCon=     1 RMS=2.01D-08 Max=3.63D-07 NDo=     1
 LinEq1:  Iter= 11 NonCon=     0 RMS=5.73D-09 Max=9.15D-08 NDo=     1
 Linear equations converged to 1.032D-08 1.032D-07 after    11 iterations.
     Accept linear search using points  1 and  2.
     Minimum is close to point  2 DX= -3.93D-04 DF= -3.58D-12 DXR=  3.93D-04 DFR=  1.54D-07 which will be used.
 LinEq1:  Iter=  0 NonCon=     1 RMS=1.14D-07 Max=5.98D-06 NDo=     1
 LinEq1:  Iter=  1 NonCon=     1 RMS=6.12D-08 Max=1.66D-06 NDo=     1
 LinEq1:  Iter=  2 NonCon=     1 RMS=2.85D-08 Max=6.68D-07 NDo=     1
 LinEq1:  Iter=  3 NonCon=     1 RMS=1.85D-08 Max=4.18D-07 NDo=     1
 LinEq1:  Iter=  4 NonCon=     1 RMS=8.60D-09 Max=1.76D-07 NDo=     1
 LinEq1:  Iter=  5 NonCon=     1 RMS=3.54D-09 Max=1.11D-07 NDo=     1
 LinEq1:  Iter=  6 NonCon=     1 RMS=2.92D-09 Max=8.58D-08 NDo=     1
 LinEq1:  Iter=  7 NonCon=     1 RMS=1.12D-09 Max=2.68D-08 NDo=     1
 LinEq1:  Iter=  8 NonCon=     1 RMS=3.19D-10 Max=5.02D-09 NDo=     1
 LinEq1:  Iter=  9 NonCon=     1 RMS=8.18D-11 Max=2.89D-09 NDo=     1
 LinEq1:  Iter= 10 NonCon=     1 RMS=2.67D-11 Max=1.14D-09 NDo=     1
 LinEq1:  Iter= 11 NonCon=     0 RMS=9.23D-12 Max=2.87D-10 NDo=     1
 Linear equations converged to 8.417D-11 8.417D-10 after    11 iterations.
 SCF Done:  E(UwB97XD) =  -283.023805364     a.u. after    4 cycles
            Convg  =    0.2396D-09                    29 Fock formations.
              S**2 =  0.0000                  -V/T =  2.0054
 <Sx>= 0.0000 <Sy>= 0.0000 <Sz>= 0.0000 <S**2>= 0.0000 S= 0.0000
 <L.S>=  0.00000000000    
 Annihilation of the first spin contaminant:
 S**2 before annihilation     0.0000,   after     0.0000
 DoSCS=F DFT=T ScalE2(SS,OS)=  1.000000  1.000000
 Range of M.O.s used for correlation:     1   299
 NBasis=   299 NAE=    19 NBE=    19 NFC=     0 NFV=     0
 NROrb=    299 NOA=    19 NOB=    19 NVA=   280 NVB=   280

 **** Warning!!: The largest alpha MO coefficient is  0.35662273D+02


 **** Warning!!: The largest beta MO coefficient is  0.35662273D+02

 Symmetrizing basis deriv contribution to polar:
 IMax=3 JMax=2 DiffMx= 0.00D+00
 G2DrvN: will do     9 centers at a time, making    1 passes.
 Calling FoFCou, ICntrl=  3107 FMM=F I1Cent=   0 AccDes= 0.00D+00.
 End of G2Drv F.D. properties file   721 does not exist.
 End of G2Drv F.D. properties file   722 does not exist.
 End of G2Drv F.D. properties file   788 does not exist.
          IDoAtm=11111111
          Differentiating once with respect to nuclear coordinates.
 CalDSu exits because no D1Ps are significant.
          There are    27 degrees of freedom in the 1st order CPHF.  IDoFFX=6 NUNeed=     0.
     21 vectors produced by pass  0 Test12= 3.94D-14 3.70D-09 XBig12= 1.87D-01 1.01D-01.
 AX will form    21 AO Fock derivatives at one time.
     21 vectors produced by pass  1 Test12= 3.94D-14 3.70D-09 XBig12= 8.03D-02 1.14D-01.
     21 vectors produced by pass  2 Test12= 3.94D-14 3.70D-09 XBig12= 3.53D-03 7.01D-03.
     21 vectors produced by pass  3 Test12= 3.94D-14 3.70D-09 XBig12= 5.77D-05 6.50D-04.
     21 vectors produced by pass  4 Test12= 3.94D-14 3.70D-09 XBig12= 7.03D-07 1.03D-04.
     21 vectors produced by pass  5 Test12= 3.94D-14 3.70D-09 XBig12= 8.61D-09 1.19D-05.
     21 vectors produced by pass  6 Test12= 3.94D-14 3.70D-09 XBig12= 8.09D-11 8.64D-07.
     18 vectors produced by pass  7 Test12= 3.94D-14 3.70D-09 XBig12= 6.19D-13 1.04D-07.
      1 vectors produced by pass  8 Test12= 3.94D-14 3.70D-09 XBig12= 4.52D-15 7.72D-09.
 InvSVY:  IOpt=1 It=  1 EMax= 2.22D-15
 Solved reduced A of dimension   166 with    21 vectors.
 End of Minotr F.D. properties file   721 does not exist.
 End of Minotr F.D. properties file   722 does not exist.
 End of Minotr F.D. properties file   788 does not exist.
 Calling FoFJK, ICntrl=    100127 FMM=F ISym2X=0 I1Cent= 0 IOpClX= 1 NMat=1 NMatS=1 NMatT=0.
 -------------------------------------------------------------------
 Center     Atomic                   Forces (Hartrees/Bohr)
 Number     Number              X              Y              Z
 -------------------------------------------------------------------
      1        6          -0.001800409    0.000199653    0.000100354
      2        1          -0.000175970    0.000030861    0.000000146
      3        1          -0.000096408    0.000000714   -0.000015061
      4        8          -0.001395402    0.000339685    0.000068948
      5        8          -0.002255806    0.000497080    0.000213210
      6        7           0.003442562   -0.000587537   -0.000058033
      7        1          -0.000001184   -0.000057308   -0.000022682
      8        6           0.002282616   -0.000423148   -0.000286883
 -------------------------------------------------------------------
 Cartesian Forces:  Max     0.003442562 RMS     0.001088895
 IRC-IRC-IRC-IRC-IRC-IRC-IRC-IRC-IRC-IRC-IRC-IRC-IRC-IRC-IRC-IRC-IRC-IRC
 Pt 18 Step number   1 out of a maximum of  20
 Modified Bulirsch-Stoer Extrapolation Cycles:
    EPS =    0.000010000000000
      PEZero:  N= 2 I= 1 D=  8.24D-04 Err=  1.21D-05
      PEZero:  N= 3 I= 2 D=  8.24D-04 Err=  8.05D-06
      PEZero:  N= 3 I= 1 D=  1.65D-03 Err=  2.75D-08
 Maximum DWI energy   std dev =  0.000000029 at pt    25
 Maximum DWI gradient std dev =  0.005165861 at pt    17
 CORRECTOR INTEGRATION CONVERGENCE:
   Recorrection delta-x convergence threshold:    0.010000
   Delta-x Convergence Met
 Point Number:  18          Path Number:   1
   CHANGE IN THE REACTION COORDINATE =    0.15819
   NET REACTION COORDINATE UP TO THIS POINT =    2.84745
  # OF POINTS ALONG THE PATH =  18
  # OF STEPS =   1

 Calculating another point on the path.
 IRC-IRC-IRC-IRC-IRC-IRC-IRC-IRC-IRC-IRC-IRC-IRC-IRC-IRC-IRC-IRC-IRC-IRC
                          Input orientation:                          
 ---------------------------------------------------------------------
 Center     Atomic      Atomic             Coordinates (Angstroms)
 Number     Number       Type             X           Y           Z
 ---------------------------------------------------------------------
      1          6           0       -0.988150   -0.984514    0.252932
      2          1           0       -1.302842   -1.878245   -0.267395
      3          1           0       -0.600834   -0.965601    1.262086
      4          8           0       -1.156162    0.081349   -0.365823
      5          8           0       -0.711452    1.212592    0.222737
      6          7           0        1.567974   -0.812315   -0.091172
      7          1           0        1.772618    1.388685   -0.006647
      8          6           0        1.658813    0.329930   -0.038801
 ---------------------------------------------------------------------
                    Distance matrix (angstroms):
                    1          2          3          4          5
     1  C    0.000000
     2  H    1.080984   0.000000
     3  H    1.081093   1.914431   0.000000
     4  O    1.243846   1.967539   2.013600   0.000000
     5  O    2.214667   3.184846   2.415989   1.350511   0.000000
     6  N    2.584923   3.067384   2.560963   2.880102   3.065056
     7  H    3.649835   4.494360   3.575699   3.227366   2.500846
     8  C    2.969728   3.701309   2.911480   2.844789   2.542764
                    6          7          8
     6  N    0.000000
     7  H    2.212109   0.000000
     8  C    1.147048   1.065339   0.000000
 Symmetry turned off by external request.
 Stoichiometry    C2H3NO2
 Framework group  C1[X(C2H3NO2)]
 Deg. of freedom    18
 Full point group                 C1      NOp   1
 Rotational constants (GHZ):           8.9729070           4.1844196           3.0412679
 Standard basis: Aug-CC-pVTZ (5D, 7F)
   299 basis functions,   441 primitive gaussians,   350 cartesian basis functions
    19 alpha electrons       19 beta electrons
       nuclear repulsion energy       157.1158695410 Hartrees.
 NAtoms=    8 NActive=    8 NUniq=    8 SFac= 1.00D+00 NAtFMM=   60 NAOKFM=F Big=F
 Integral buffers will be    131072 words long.
 Raffenetti 2 integral format.
 Two-electron integral symmetry is turned off.
 Nuclear repulsion after empirical dispersion term =      157.1136805753 Hartrees.
 One-electron integrals computed using PRISM.
 NBasis=   299 RedAO= T EigKep=  4.73D-05  NBF=   299
 NBsUse=   299 1.00D-06 EigRej= -1.00D+00 NBFU=   299
 Initial guess from the checkpoint file:  "TS1-M0001-copt-TS-opt-TS-wb97-opt-TS-Final-IRC-Reverse.chk"
 B after Tr=    -0.000368    0.000023   -0.000055
         Rot=    1.000000    0.000001    0.000006    0.000080 Ang=   0.01 deg.
 Initial guess <Sx>= 0.0000 <Sy>= 0.0000 <Sz>= 0.0000 <S**2>= 0.0000 S= 0.0000
 ExpMin= 2.53D-02 ExpMax= 1.53D+04 ExpMxC= 5.22D+02 IAcc=3 IRadAn=         7 AccDes= 0.00D+00
 Harris functional with IExCor= 4639 and IRadAn=       7 diagonalized for initial guess.
 HarFok:  IExCor= 4639 AccDes= 0.00D+00 IRadAn=         7 IDoV= 1 UseB2=F ITyADJ=14
 ICtDFT=  3500011 ScaDFX=  1.000000  1.000000  1.000000  1.000000
 FoFCou: FMM=F IPFlag=           0 FMFlag=      100000 FMFlg1=           0
         NFxFlg=           0 DoJE=T BraDBF=F KetDBF=T FulRan=T
         wScrn=  0.000000 ICntrl=       500 IOpCl=  0 I1Cent=   200000004 NGrid=           0
         NMat0=    1 NMatS0=      1 NMatT0=    0 NMatD0=    1 NMtDS0=    0 NMtDT0=    0
 Symmetry not used in FoFCou.
 Gradient too large for Newton-Raphson -- use scaled steepest descent instead.
     Minimum is close to point  4 DX=  2.75D-02 DF= -1.68D-08 DXR=  2.24D-02 DFR=  5.02D-04 which will be used.
 LinEq1:  Iter=  0 NonCon=     1 RMS=4.25D-05 Max=1.30D-03 NDo=     1
 AX will form     1 AO Fock derivatives at one time.
 LinEq1:  Iter=  1 NonCon=     1 RMS=1.26D-05 Max=5.35D-04 NDo=     1
 LinEq1:  Iter=  2 NonCon=     1 RMS=8.05D-06 Max=2.10D-04 NDo=     1
 LinEq1:  Iter=  3 NonCon=     1 RMS=3.21D-06 Max=6.06D-05 NDo=     1
 LinEq1:  Iter=  4 NonCon=     1 RMS=2.34D-06 Max=5.40D-05 NDo=     1
 LinEq1:  Iter=  5 NonCon=     1 RMS=1.14D-06 Max=2.53D-05 NDo=     1
 LinEq1:  Iter=  6 NonCon=     1 RMS=4.46D-07 Max=1.18D-05 NDo=     1
 LinEq1:  Iter=  7 NonCon=     1 RMS=3.83D-07 Max=1.40D-05 NDo=     1
 LinEq1:  Iter=  8 NonCon=     1 RMS=1.55D-07 Max=4.87D-06 NDo=     1
 LinEq1:  Iter=  9 NonCon=     1 RMS=6.30D-08 Max=1.67D-06 NDo=     1
 LinEq1:  Iter= 10 NonCon=     1 RMS=1.86D-08 Max=3.31D-07 NDo=     1
 LinEq1:  Iter= 11 NonCon=     0 RMS=5.28D-09 Max=7.81D-08 NDo=     1
 Linear equations converged to 1.032D-08 1.032D-07 after    11 iterations.
     Accept linear search using points  1 and  2.
     Minimum is close to point  2 DX= -3.43D-04 DF= -2.56D-12 DXR=  3.43D-04 DFR=  1.17D-07 which will be used.
 LinEq1:  Iter=  0 NonCon=     1 RMS=9.90D-08 Max=5.13D-06 NDo=     1
 LinEq1:  Iter=  1 NonCon=     1 RMS=5.32D-08 Max=1.40D-06 NDo=     1
 LinEq1:  Iter=  2 NonCon=     1 RMS=2.42D-08 Max=5.59D-07 NDo=     1
 LinEq1:  Iter=  3 NonCon=     1 RMS=1.61D-08 Max=3.68D-07 NDo=     1
 LinEq1:  Iter=  4 NonCon=     1 RMS=7.54D-09 Max=1.65D-07 NDo=     1
 LinEq1:  Iter=  5 NonCon=     1 RMS=3.05D-09 Max=9.74D-08 NDo=     1
 LinEq1:  Iter=  6 NonCon=     1 RMS=2.53D-09 Max=7.69D-08 NDo=     1
 LinEq1:  Iter=  7 NonCon=     1 RMS=9.57D-10 Max=2.35D-08 NDo=     1
 LinEq1:  Iter=  8 NonCon=     1 RMS=2.70D-10 Max=3.54D-09 NDo=     1
 LinEq1:  Iter=  9 NonCon=     1 RMS=6.29D-11 Max=1.39D-09 NDo=     1
 LinEq1:  Iter= 10 NonCon=     0 RMS=1.69D-11 Max=3.89D-10 NDo=     1
 Linear equations converged to 7.403D-11 7.403D-10 after    10 iterations.
 SCF Done:  E(UwB97XD) =  -283.024024013     a.u. after    4 cycles
            Convg  =    0.2878D-09                    28 Fock formations.
              S**2 =  0.0000                  -V/T =  2.0054
 <Sx>= 0.0000 <Sy>= 0.0000 <Sz>= 0.0000 <S**2>= 0.0000 S= 0.0000
 <L.S>=  0.00000000000    
 Annihilation of the first spin contaminant:
 S**2 before annihilation     0.0000,   after     0.0000
 DoSCS=F DFT=T ScalE2(SS,OS)=  1.000000  1.000000
 Range of M.O.s used for correlation:     1   299
 NBasis=   299 NAE=    19 NBE=    19 NFC=     0 NFV=     0
 NROrb=    299 NOA=    19 NOB=    19 NVA=   280 NVB=   280

 **** Warning!!: The largest alpha MO coefficient is  0.37295582D+02


 **** Warning!!: The largest beta MO coefficient is  0.37295582D+02

 Symmetrizing basis deriv contribution to polar:
 IMax=3 JMax=2 DiffMx= 0.00D+00
 G2DrvN: will do     9 centers at a time, making    1 passes.
 Calling FoFCou, ICntrl=  3107 FMM=F I1Cent=   0 AccDes= 0.00D+00.
 End of G2Drv F.D. properties file   721 does not exist.
 End of G2Drv F.D. properties file   722 does not exist.
 End of G2Drv F.D. properties file   788 does not exist.
          IDoAtm=11111111
          Differentiating once with respect to nuclear coordinates.
 CalDSu exits because no D1Ps are significant.
          There are    27 degrees of freedom in the 1st order CPHF.  IDoFFX=6 NUNeed=     0.
     21 vectors produced by pass  0 Test12= 3.94D-14 3.70D-09 XBig12= 1.87D-01 1.02D-01.
 AX will form    21 AO Fock derivatives at one time.
     21 vectors produced by pass  1 Test12= 3.94D-14 3.70D-09 XBig12= 8.06D-02 1.15D-01.
     21 vectors produced by pass  2 Test12= 3.94D-14 3.70D-09 XBig12= 3.53D-03 6.99D-03.
     21 vectors produced by pass  3 Test12= 3.94D-14 3.70D-09 XBig12= 5.82D-05 6.55D-04.
     21 vectors produced by pass  4 Test12= 3.94D-14 3.70D-09 XBig12= 7.14D-07 1.04D-04.
     21 vectors produced by pass  5 Test12= 3.94D-14 3.70D-09 XBig12= 8.76D-09 1.21D-05.
     21 vectors produced by pass  6 Test12= 3.94D-14 3.70D-09 XBig12= 8.21D-11 8.68D-07.
     18 vectors produced by pass  7 Test12= 3.94D-14 3.70D-09 XBig12= 6.28D-13 1.04D-07.
      1 vectors produced by pass  8 Test12= 3.94D-14 3.70D-09 XBig12= 4.61D-15 7.84D-09.
 InvSVY:  IOpt=1 It=  1 EMax= 2.00D-15
 Solved reduced A of dimension   166 with    21 vectors.
 End of Minotr F.D. properties file   721 does not exist.
 End of Minotr F.D. properties file   722 does not exist.
 End of Minotr F.D. properties file   788 does not exist.
 Calling FoFJK, ICntrl=    100127 FMM=F ISym2X=0 I1Cent= 0 IOpClX= 1 NMat=1 NMatS=1 NMatT=0.
 -------------------------------------------------------------------
 Center     Atomic                   Forces (Hartrees/Bohr)
 Number     Number              X              Y              Z
 -------------------------------------------------------------------
      1        6          -0.001591618    0.000194258    0.000072683
      2        1          -0.000158800    0.000028798   -0.000001004
      3        1          -0.000093032   -0.000000334   -0.000014718
      4        8          -0.001323892    0.000321597    0.000072279
      5        8          -0.001985797    0.000437942    0.000188595
      6        7           0.003169909   -0.000547791   -0.000034601
      7        1          -0.000002872   -0.000055170   -0.000023365
      8        6           0.001986102   -0.000379299   -0.000259869
 -------------------------------------------------------------------
 Cartesian Forces:  Max     0.003169909 RMS     0.000982184
 IRC-IRC-IRC-IRC-IRC-IRC-IRC-IRC-IRC-IRC-IRC-IRC-IRC-IRC-IRC-IRC-IRC-IRC
 Pt 19 Step number   1 out of a maximum of  20
 Modified Bulirsch-Stoer Extrapolation Cycles:
    EPS =    0.000010000000000
      PEZero:  N= 2 I= 1 D=  8.24D-04 Err=  1.47D-05
      PEZero:  N= 3 I= 2 D=  8.24D-04 Err=  9.75D-06
      PEZero:  N= 3 I= 1 D=  1.65D-03 Err=  2.66D-08
 Maximum DWI energy   std dev =  0.000000066 at pt    27
 Maximum DWI gradient std dev =  0.005441779 at pt    71
 CORRECTOR INTEGRATION CONVERGENCE:
   Recorrection delta-x convergence threshold:    0.010000
   Delta-x Convergence Met
 Point Number:  19          Path Number:   1
   CHANGE IN THE REACTION COORDINATE =    0.15819
   NET REACTION COORDINATE UP TO THIS POINT =    3.00564
  # OF POINTS ALONG THE PATH =  19
  # OF STEPS =   1

 Calculating another point on the path.
 IRC-IRC-IRC-IRC-IRC-IRC-IRC-IRC-IRC-IRC-IRC-IRC-IRC-IRC-IRC-IRC-IRC-IRC
                          Input orientation:                          
 ---------------------------------------------------------------------
 Center     Atomic      Atomic             Coordinates (Angstroms)
 Number     Number       Type             X           Y           Z
 ---------------------------------------------------------------------
      1          6           0       -0.996656   -0.983460    0.253237
      2          1           0       -1.312726   -1.876427   -0.267560
      3          1           0       -0.606038   -0.965415    1.261250
      4          8           0       -1.161509    0.082664   -0.365500
      5          8           0       -0.719331    1.214342    0.223490
      6          7           0        1.582567   -0.814795   -0.091274
      7          1           0        1.772310    1.387548   -0.008132
      8          6           0        1.669213    0.327611   -0.040213
 ---------------------------------------------------------------------
                    Distance matrix (angstroms):
                    1          2          3          4          5
     1  C    0.000000
     2  H    1.080981   0.000000
     3  H    1.081203   1.914840   0.000000
     4  O    1.243636   1.967357   2.013289   0.000000
     5  O    2.215429   3.185295   2.416842   1.350232   0.000000
     6  N    2.607590   3.088828   2.577207   2.900101   3.084673
     7  H    3.654746   4.498698   3.578311   3.230748   2.508371
     8  C    2.985276   3.715027   2.922754   2.859860   2.561440
                    6          7          8
     6  N    0.000000
     7  H    2.212065   0.000000
     8  C    1.146825   1.065423   0.000000
 Symmetry turned off by external request.
 Stoichiometry    C2H3NO2
 Framework group  C1[X(C2H3NO2)]
 Deg. of freedom    18
 Full point group                 C1      NOp   1
 Rotational constants (GHZ):           8.9706399           4.1251766           3.0095923
 Standard basis: Aug-CC-pVTZ (5D, 7F)
   299 basis functions,   441 primitive gaussians,   350 cartesian basis functions
    19 alpha electrons       19 beta electrons
       nuclear repulsion energy       156.7302831918 Hartrees.
 NAtoms=    8 NActive=    8 NUniq=    8 SFac= 1.00D+00 NAtFMM=   60 NAOKFM=F Big=F
 Integral buffers will be    131072 words long.
 Raffenetti 2 integral format.
 Two-electron integral symmetry is turned off.
 Nuclear repulsion after empirical dispersion term =      156.7280783886 Hartrees.
 One-electron integrals computed using PRISM.
 NBasis=   299 RedAO= T EigKep=  4.75D-05  NBF=   299
 NBsUse=   299 1.00D-06 EigRej= -1.00D+00 NBFU=   299
 Initial guess from the checkpoint file:  "TS1-M0001-copt-TS-opt-TS-wb97-opt-TS-Final-IRC-Reverse.chk"
 B after Tr=    -0.000377    0.000021   -0.000061
         Rot=    1.000000    0.000000    0.000006    0.000079 Ang=   0.01 deg.
 Initial guess <Sx>= 0.0000 <Sy>= 0.0000 <Sz>= 0.0000 <S**2>= 0.0000 S= 0.0000
 ExpMin= 2.53D-02 ExpMax= 1.53D+04 ExpMxC= 5.22D+02 IAcc=3 IRadAn=         7 AccDes= 0.00D+00
 Harris functional with IExCor= 4639 and IRadAn=       7 diagonalized for initial guess.
 HarFok:  IExCor= 4639 AccDes= 0.00D+00 IRadAn=         7 IDoV= 1 UseB2=F ITyADJ=14
 ICtDFT=  3500011 ScaDFX=  1.000000  1.000000  1.000000  1.000000
 FoFCou: FMM=F IPFlag=           0 FMFlag=      100000 FMFlg1=           0
         NFxFlg=           0 DoJE=T BraDBF=F KetDBF=T FulRan=T
         wScrn=  0.000000 ICntrl=       500 IOpCl=  0 I1Cent=   200000004 NGrid=           0
         NMat0=    1 NMatS0=      1 NMatT0=    0 NMatD0=    1 NMtDS0=    0 NMtDT0=    0
 Symmetry not used in FoFCou.
 Gradient too large for Newton-Raphson -- use scaled steepest descent instead.
     Minimum is close to point  4 DX=  1.63D-02 DF= -5.87D-09 DXR=  1.34D-02 DFR=  1.80D-04 which will be used.
 LinEq1:  Iter=  0 NonCon=     1 RMS=4.11D-05 Max=1.22D-03 NDo=     1
 AX will form     1 AO Fock derivatives at one time.
 LinEq1:  Iter=  1 NonCon=     1 RMS=1.15D-05 Max=4.79D-04 NDo=     1
 LinEq1:  Iter=  2 NonCon=     1 RMS=7.66D-06 Max=2.10D-04 NDo=     1
 LinEq1:  Iter=  3 NonCon=     1 RMS=2.84D-06 Max=5.42D-05 NDo=     1
 LinEq1:  Iter=  4 NonCon=     1 RMS=2.11D-06 Max=4.76D-05 NDo=     1
 LinEq1:  Iter=  5 NonCon=     1 RMS=1.02D-06 Max=1.87D-05 NDo=     1
 LinEq1:  Iter=  6 NonCon=     1 RMS=3.80D-07 Max=8.92D-06 NDo=     1
 LinEq1:  Iter=  7 NonCon=     1 RMS=3.26D-07 Max=1.07D-05 NDo=     1
 LinEq1:  Iter=  8 NonCon=     1 RMS=1.27D-07 Max=4.36D-06 NDo=     1
 LinEq1:  Iter=  9 NonCon=     1 RMS=5.27D-08 Max=1.67D-06 NDo=     1
 LinEq1:  Iter= 10 NonCon=     1 RMS=1.69D-08 Max=3.53D-07 NDo=     1
 LinEq1:  Iter= 11 NonCon=     0 RMS=4.83D-09 Max=6.61D-08 NDo=     1
 Linear equations converged to 1.032D-08 1.032D-07 after    11 iterations.
     Accept linear search using points  1 and  2.
     Minimum is close to point  2 DX= -2.87D-04 DF= -1.71D-12 DXR=  2.87D-04 DFR=  8.12D-08 which will be used.
 LinEq1:  Iter=  0 NonCon=     1 RMS=8.52D-08 Max=4.32D-06 NDo=     1
 LinEq1:  Iter=  1 NonCon=     1 RMS=4.56D-08 Max=1.17D-06 NDo=     1
 LinEq1:  Iter=  2 NonCon=     1 RMS=2.03D-08 Max=4.51D-07 NDo=     1
 LinEq1:  Iter=  3 NonCon=     1 RMS=1.38D-08 Max=3.20D-07 NDo=     1
 LinEq1:  Iter=  4 NonCon=     1 RMS=6.57D-09 Max=1.56D-07 NDo=     1
 LinEq1:  Iter=  5 NonCon=     1 RMS=2.62D-09 Max=8.53D-08 NDo=     1
 LinEq1:  Iter=  6 NonCon=     1 RMS=2.19D-09 Max=6.99D-08 NDo=     1
 LinEq1:  Iter=  7 NonCon=     1 RMS=8.28D-10 Max=2.05D-08 NDo=     1
 LinEq1:  Iter=  8 NonCon=     1 RMS=2.50D-10 Max=5.74D-09 NDo=     1
 LinEq1:  Iter=  9 NonCon=     1 RMS=6.68D-11 Max=2.32D-09 NDo=     1
 LinEq1:  Iter= 10 NonCon=     1 RMS=2.29D-11 Max=9.73D-10 NDo=     1
 LinEq1:  Iter= 11 NonCon=     0 RMS=7.98D-12 Max=2.32D-10 NDo=     1
 Linear equations converged to 6.493D-11 6.493D-10 after    11 iterations.
 SCF Done:  E(UwB97XD) =  -283.024218892     a.u. after    4 cycles
            Convg  =    0.2056D-09                    29 Fock formations.
              S**2 =  0.0000                  -V/T =  2.0054
 <Sx>= 0.0000 <Sy>= 0.0000 <Sz>= 0.0000 <S**2>= 0.0000 S= 0.0000
 <L.S>=  0.00000000000    
 Annihilation of the first spin contaminant:
 S**2 before annihilation     0.0000,   after     0.0000
 DoSCS=F DFT=T ScalE2(SS,OS)=  1.000000  1.000000
 Range of M.O.s used for correlation:     1   299
 NBasis=   299 NAE=    19 NBE=    19 NFC=     0 NFV=     0
 NROrb=    299 NOA=    19 NOB=    19 NVA=   280 NVB=   280

 **** Warning!!: The largest alpha MO coefficient is  0.37395550D+02


 **** Warning!!: The largest beta MO coefficient is  0.37395550D+02

 Symmetrizing basis deriv contribution to polar:
 IMax=3 JMax=2 DiffMx= 0.00D+00
 G2DrvN: will do     9 centers at a time, making    1 passes.
 Calling FoFCou, ICntrl=  3107 FMM=F I1Cent=   0 AccDes= 0.00D+00.
 End of G2Drv F.D. properties file   721 does not exist.
 End of G2Drv F.D. properties file   722 does not exist.
 End of G2Drv F.D. properties file   788 does not exist.
          IDoAtm=11111111
          Differentiating once with respect to nuclear coordinates.
 CalDSu exits because no D1Ps are significant.
          There are    27 degrees of freedom in the 1st order CPHF.  IDoFFX=6 NUNeed=     0.
     21 vectors produced by pass  0 Test12= 3.94D-14 3.70D-09 XBig12= 1.88D-01 1.02D-01.
 AX will form    21 AO Fock derivatives at one time.
     21 vectors produced by pass  1 Test12= 3.94D-14 3.70D-09 XBig12= 8.11D-02 1.16D-01.
     21 vectors produced by pass  2 Test12= 3.94D-14 3.70D-09 XBig12= 3.54D-03 6.96D-03.
     21 vectors produced by pass  3 Test12= 3.94D-14 3.70D-09 XBig12= 5.85D-05 6.58D-04.
     21 vectors produced by pass  4 Test12= 3.94D-14 3.70D-09 XBig12= 7.20D-07 1.04D-04.
     21 vectors produced by pass  5 Test12= 3.94D-14 3.70D-09 XBig12= 8.84D-09 1.22D-05.
     21 vectors produced by pass  6 Test12= 3.94D-14 3.70D-09 XBig12= 8.26D-11 8.63D-07.
     18 vectors produced by pass  7 Test12= 3.94D-14 3.70D-09 XBig12= 6.34D-13 1.03D-07.
      1 vectors produced by pass  8 Test12= 3.94D-14 3.70D-09 XBig12= 4.67D-15 7.85D-09.
 InvSVY:  IOpt=1 It=  1 EMax= 2.55D-15
 Solved reduced A of dimension   166 with    21 vectors.
 End of Minotr F.D. properties file   721 does not exist.
 End of Minotr F.D. properties file   722 does not exist.
 End of Minotr F.D. properties file   788 does not exist.
 Calling FoFJK, ICntrl=    100127 FMM=F ISym2X=0 I1Cent= 0 IOpClX= 1 NMat=1 NMatS=1 NMatT=0.
 -------------------------------------------------------------------
 Center     Atomic                   Forces (Hartrees/Bohr)
 Number     Number              X              Y              Z
 -------------------------------------------------------------------
      1        6          -0.001356137    0.000180627    0.000044776
      2        1          -0.000137642    0.000026227   -0.000001914
      3        1          -0.000079599    0.000000609   -0.000015088
      4        8          -0.001220165    0.000304665    0.000067858
      5        8          -0.001740218    0.000390002    0.000169588
      6        7           0.002835941   -0.000497035   -0.000005474
      7        1          -0.000007424   -0.000054838   -0.000023873
      8        6           0.001705244   -0.000350256   -0.000235874
 -------------------------------------------------------------------
 Cartesian Forces:  Max     0.002835941 RMS     0.000867824
 IRC-IRC-IRC-IRC-IRC-IRC-IRC-IRC-IRC-IRC-IRC-IRC-IRC-IRC-IRC-IRC-IRC-IRC
 Pt 20 Step number   1 out of a maximum of  20
 Modified Bulirsch-Stoer Extrapolation Cycles:
    EPS =    0.000010000000000
      PEZero:  N= 2 I= 1 D=  8.24D-04 Err=  1.19D-05
      PEZero:  N= 3 I= 2 D=  8.24D-04 Err=  7.88D-06
      PEZero:  N= 3 I= 1 D=  1.65D-03 Err=  2.81D-08
 Maximum DWI energy   std dev =  0.000000037 at pt    71
 Maximum DWI gradient std dev =  0.005762740 at pt    71
 CORRECTOR INTEGRATION CONVERGENCE:
   Recorrection delta-x convergence threshold:    0.010000
   Delta-x Convergence Met
 Point Number:  20          Path Number:   1
   CHANGE IN THE REACTION COORDINATE =    0.15819
   NET REACTION COORDINATE UP TO THIS POINT =    3.16383
  # OF POINTS ALONG THE PATH =  20
  # OF STEPS =   1

 Calculating another point on the path.
 IRC-IRC-IRC-IRC-IRC-IRC-IRC-IRC-IRC-IRC-IRC-IRC-IRC-IRC-IRC-IRC-IRC-IRC
                          Input orientation:                          
 ---------------------------------------------------------------------
 Center     Atomic      Atomic             Coordinates (Angstroms)
 Number     Number       Type             X           Y           Z
 ---------------------------------------------------------------------
      1          6           0       -1.004784   -0.982335    0.253391
      2          1           0       -1.322239   -1.874569   -0.267819
      3          1           0       -0.610882   -0.965155    1.260247
      4          8           0       -1.167096    0.084079   -0.365150
      5          8           0       -0.727248    1.216148    0.224267
      6          7           0        1.597309   -0.817419   -0.091221
      7          1           0        1.771779    1.386212   -0.009893
      8          6           0        1.679387    0.325188   -0.041678
 ---------------------------------------------------------------------
                    Distance matrix (angstroms):
                    1          2          3          4          5
     1  C    0.000000
     2  H    1.080981   0.000000
     3  H    1.081302   1.915215   0.000000
     4  O    1.243454   1.967193   2.013004   0.000000
     5  O    2.216123   3.185702   2.417618   1.349984   0.000000
     6  N    2.629988   3.110067   2.593144   2.920560   3.104592
     7  H    3.659048   4.502462   3.580398   3.233997   2.515728
     8  C    3.000242   3.728248   2.933483   2.874931   2.580005
                    6          7          8
     6  N    0.000000
     7  H    2.212022   0.000000
     8  C    1.146622   1.065512   0.000000
 Symmetry turned off by external request.
 Stoichiometry    C2H3NO2
 Framework group  C1[X(C2H3NO2)]
 Deg. of freedom    18
 Full point group                 C1      NOp   1
 Rotational constants (GHZ):           8.9691626           4.0671283           2.9783545
 Standard basis: Aug-CC-pVTZ (5D, 7F)
   299 basis functions,   441 primitive gaussians,   350 cartesian basis functions
    19 alpha electrons       19 beta electrons
       nuclear repulsion energy       156.3498811135 Hartrees.
 NAtoms=    8 NActive=    8 NUniq=    8 SFac= 1.00D+00 NAtFMM=   60 NAOKFM=F Big=F
 Integral buffers will be    131072 words long.
 Raffenetti 2 integral format.
 Two-electron integral symmetry is turned off.
 Nuclear repulsion after empirical dispersion term =      156.3476610493 Hartrees.
 One-electron integrals computed using PRISM.
 NBasis=   299 RedAO= T EigKep=  4.78D-05  NBF=   299
 NBsUse=   299 1.00D-06 EigRej= -1.00D+00 NBFU=   299
 Initial guess from the checkpoint file:  "TS1-M0001-copt-TS-opt-TS-wb97-opt-TS-Final-IRC-Reverse.chk"
 B after Tr=    -0.000365    0.000019   -0.000074
         Rot=    1.000000    0.000000    0.000005    0.000075 Ang=   0.01 deg.
 Initial guess <Sx>= 0.0000 <Sy>= 0.0000 <Sz>= 0.0000 <S**2>= 0.0000 S= 0.0000
 ExpMin= 2.53D-02 ExpMax= 1.53D+04 ExpMxC= 5.22D+02 IAcc=3 IRadAn=         7 AccDes= 0.00D+00
 Harris functional with IExCor= 4639 and IRadAn=       7 diagonalized for initial guess.
 HarFok:  IExCor= 4639 AccDes= 0.00D+00 IRadAn=         7 IDoV= 1 UseB2=F ITyADJ=14
 ICtDFT=  3500011 ScaDFX=  1.000000  1.000000  1.000000  1.000000
 FoFCou: FMM=F IPFlag=           0 FMFlag=      100000 FMFlg1=           0
         NFxFlg=           0 DoJE=T BraDBF=F KetDBF=T FulRan=T
         wScrn=  0.000000 ICntrl=       500 IOpCl=  0 I1Cent=   200000004 NGrid=           0
         NMat0=    1 NMatS0=      1 NMatT0=    0 NMatD0=    1 NMtDS0=    0 NMtDT0=    0
 Symmetry not used in FoFCou.
 Gradient too large for Newton-Raphson -- use scaled steepest descent instead.
     Minimum is close to point  4 DX=  1.16D-02 DF= -2.91D-09 DXR=  9.53D-03 DFR=  9.09D-05 which will be used.
 LinEq1:  Iter=  0 NonCon=     1 RMS=3.99D-05 Max=1.13D-03 NDo=     1
 AX will form     1 AO Fock derivatives at one time.
 LinEq1:  Iter=  1 NonCon=     1 RMS=1.07D-05 Max=4.34D-04 NDo=     1
 LinEq1:  Iter=  2 NonCon=     1 RMS=7.33D-06 Max=2.10D-04 NDo=     1
 LinEq1:  Iter=  3 NonCon=     1 RMS=2.54D-06 Max=4.85D-05 NDo=     1
 LinEq1:  Iter=  4 NonCon=     1 RMS=1.93D-06 Max=4.30D-05 NDo=     1
 LinEq1:  Iter=  5 NonCon=     1 RMS=9.43D-07 Max=1.85D-05 NDo=     1
 LinEq1:  Iter=  6 NonCon=     1 RMS=3.35D-07 Max=7.53D-06 NDo=     1
 LinEq1:  Iter=  7 NonCon=     1 RMS=2.71D-07 Max=7.33D-06 NDo=     1
 LinEq1:  Iter=  8 NonCon=     1 RMS=9.16D-08 Max=1.48D-06 NDo=     1
 LinEq1:  Iter=  9 NonCon=     1 RMS=3.19D-08 Max=7.42D-07 NDo=     1
 LinEq1:  Iter= 10 NonCon=     1 RMS=9.16D-09 Max=2.58D-07 NDo=     1
 LinEq1:  Iter= 11 NonCon=     1 RMS=2.93D-09 Max=1.14D-07 NDo=     1
 LinEq1:  Iter= 12 NonCon=     0 RMS=1.17D-09 Max=4.18D-08 NDo=     1
 Linear equations converged to 1.032D-08 1.032D-07 after    12 iterations.
     Accept linear search using points  1 and  2.
     Minimum is close to point  2 DX= -2.39D-04 DF= -1.14D-12 DXR=  2.39D-04 DFR=  5.63D-08 which will be used.
 LinEq1:  Iter=  0 NonCon=     1 RMS=7.54D-08 Max=3.73D-06 NDo=     1
 LinEq1:  Iter=  1 NonCon=     1 RMS=4.04D-08 Max=1.14D-06 NDo=     1
 LinEq1:  Iter=  2 NonCon=     1 RMS=1.73D-08 Max=3.74D-07 NDo=     1
 LinEq1:  Iter=  3 NonCon=     1 RMS=1.21D-08 Max=2.81D-07 NDo=     1
 LinEq1:  Iter=  4 NonCon=     1 RMS=5.81D-09 Max=1.48D-07 NDo=     1
 LinEq1:  Iter=  5 NonCon=     1 RMS=2.30D-09 Max=7.42D-08 NDo=     1
 LinEq1:  Iter=  6 NonCon=     1 RMS=1.93D-09 Max=6.30D-08 NDo=     1
 LinEq1:  Iter=  7 NonCon=     1 RMS=7.74D-10 Max=2.00D-08 NDo=     1
 LinEq1:  Iter=  8 NonCon=     1 RMS=2.77D-10 Max=1.09D-08 NDo=     1
 LinEq1:  Iter=  9 NonCon=     1 RMS=8.78D-11 Max=3.16D-09 NDo=     1
 LinEq1:  Iter= 10 NonCon=     1 RMS=2.92D-11 Max=7.54D-10 NDo=     1
 LinEq1:  Iter= 11 NonCon=     0 RMS=8.73D-12 Max=1.19D-10 NDo=     1
 Linear equations converged to 5.857D-11 5.857D-10 after    11 iterations.
 SCF Done:  E(UwB97XD) =  -283.024390110     a.u. after    4 cycles
            Convg  =    0.2647D-09                    30 Fock formations.
              S**2 =  0.0000                  -V/T =  2.0054
 <Sx>= 0.0000 <Sy>= 0.0000 <Sz>= 0.0000 <S**2>= 0.0000 S= 0.0000
 <L.S>=  0.00000000000    
 Annihilation of the first spin contaminant:
 S**2 before annihilation     0.0000,   after     0.0000
 DoSCS=F DFT=T ScalE2(SS,OS)=  1.000000  1.000000
 Range of M.O.s used for correlation:     1   299
 NBasis=   299 NAE=    19 NBE=    19 NFC=     0 NFV=     0
 NROrb=    299 NOA=    19 NOB=    19 NVA=   280 NVB=   280

 **** Warning!!: The largest alpha MO coefficient is  0.36298227D+02


 **** Warning!!: The largest beta MO coefficient is  0.36298227D+02

 Symmetrizing basis deriv contribution to polar:
 IMax=3 JMax=2 DiffMx= 0.00D+00
 G2DrvN: will do     9 centers at a time, making    1 passes.
 Calling FoFCou, ICntrl=  3107 FMM=F I1Cent=   0 AccDes= 0.00D+00.
 End of G2Drv F.D. properties file   721 does not exist.
 End of G2Drv F.D. properties file   722 does not exist.
 End of G2Drv F.D. properties file   788 does not exist.
          IDoAtm=11111111
          Differentiating once with respect to nuclear coordinates.
 CalDSu exits because no D1Ps are significant.
          There are    27 degrees of freedom in the 1st order CPHF.  IDoFFX=6 NUNeed=     0.
     21 vectors produced by pass  0 Test12= 3.94D-14 3.70D-09 XBig12= 1.89D-01 1.03D-01.
 AX will form    21 AO Fock derivatives at one time.
     21 vectors produced by pass  1 Test12= 3.94D-14 3.70D-09 XBig12= 8.14D-02 1.17D-01.
     21 vectors produced by pass  2 Test12= 3.94D-14 3.70D-09 XBig12= 3.55D-03 6.93D-03.
     21 vectors produced by pass  3 Test12= 3.94D-14 3.70D-09 XBig12= 5.87D-05 6.61D-04.
     21 vectors produced by pass  4 Test12= 3.94D-14 3.70D-09 XBig12= 7.22D-07 1.04D-04.
     21 vectors produced by pass  5 Test12= 3.94D-14 3.70D-09 XBig12= 8.86D-09 1.23D-05.
     21 vectors produced by pass  6 Test12= 3.94D-14 3.70D-09 XBig12= 8.28D-11 8.48D-07.
     17 vectors produced by pass  7 Test12= 3.94D-14 3.70D-09 XBig12= 6.38D-13 1.01D-07.
      1 vectors produced by pass  8 Test12= 3.94D-14 3.70D-09 XBig12= 4.81D-15 7.58D-09.
 InvSVY:  IOpt=1 It=  1 EMax= 2.22D-15
 Solved reduced A of dimension   165 with    21 vectors.
 End of Minotr F.D. properties file   721 does not exist.
 End of Minotr F.D. properties file   722 does not exist.
 End of Minotr F.D. properties file   788 does not exist.
 Calling FoFJK, ICntrl=    100127 FMM=F ISym2X=0 I1Cent= 0 IOpClX= 1 NMat=1 NMatS=1 NMatT=0.
 -------------------------------------------------------------------
 Center     Atomic                   Forces (Hartrees/Bohr)
 Number     Number              X              Y              Z
 -------------------------------------------------------------------
      1        6          -0.001157387    0.000158981    0.000021601
      2        1          -0.000114308    0.000023296   -0.000002856
      3        1          -0.000059112    0.000002284   -0.000016715
      4        8          -0.001113732    0.000290294    0.000065382
      5        8          -0.001524112    0.000347580    0.000149774
      6        7           0.002519634   -0.000445090    0.000020221
      7        1          -0.000006434   -0.000056681   -0.000025202
      8        6           0.001455451   -0.000320664   -0.000212205
 -------------------------------------------------------------------
 Cartesian Forces:  Max     0.002519634 RMS     0.000763625
 IRC-IRC-IRC-IRC-IRC-IRC-IRC-IRC-IRC-IRC-IRC-IRC-IRC-IRC-IRC-IRC-IRC-IRC
 Pt 21 Step number   1 out of a maximum of  20
 Modified Bulirsch-Stoer Extrapolation Cycles:
    EPS =    0.000010000000000
      PEZero:  N= 2 I= 1 D=  8.24D-04 Err=  1.23D-05
      PEZero:  N= 3 I= 2 D=  8.24D-04 Err=  8.18D-06
      PEZero:  N= 3 I= 1 D=  1.65D-03 Err=  2.26D-08
 Maximum DWI energy   std dev =  0.000000066 at pt    70
 Maximum DWI gradient std dev =  0.006137879 at pt    17
 CORRECTOR INTEGRATION CONVERGENCE:
   Recorrection delta-x convergence threshold:    0.010000
   Delta-x Convergence Met
 Point Number:  21          Path Number:   1
   CHANGE IN THE REACTION COORDINATE =    0.15819
   NET REACTION COORDINATE UP TO THIS POINT =    3.32203
  # OF POINTS ALONG THE PATH =  21
  # OF STEPS =   1

 Calculating another point on the path.
 IRC-IRC-IRC-IRC-IRC-IRC-IRC-IRC-IRC-IRC-IRC-IRC-IRC-IRC-IRC-IRC-IRC-IRC
                          Input orientation:                          
 ---------------------------------------------------------------------
 Center     Atomic      Atomic             Coordinates (Angstroms)
 Number     Number       Type             X           Y           Z
 ---------------------------------------------------------------------
      1          6           0       -1.012674   -0.981184    0.253414
      2          1           0       -1.331533   -1.872703   -0.268159
      3          1           0       -0.615126   -0.964888    1.258956
      4          8           0       -1.172944    0.085578   -0.364754
      5          8           0       -0.735089    1.217953    0.225033
      6          7           0        1.612226   -0.820115   -0.091024
      7          1           0        1.771224    1.384712   -0.011939
      8          6           0        1.689300    0.322727   -0.043170
 ---------------------------------------------------------------------
                    Distance matrix (angstroms):
                    1          2          3          4          5
     1  C    0.000000
     2  H    1.080979   0.000000
     3  H    1.081400   1.915581   0.000000
     4  O    1.243302   1.967065   2.012728   0.000000
     5  O    2.216768   3.186085   2.418302   1.349755   0.000000
     6  N    2.652298   3.131300   2.608544   2.941494   3.124661
     7  H    3.663054   4.505941   3.581963   3.237338   2.523008
     8  C    3.014766   3.741119   2.943444   2.890000   2.598274
                    6          7          8
     6  N    0.000000
     7  H    2.211967   0.000000
     8  C    1.146438   1.065597   0.000000
 Symmetry turned off by external request.
 Stoichiometry    C2H3NO2
 Framework group  C1[X(C2H3NO2)]
 Deg. of freedom    18
 Full point group                 C1      NOp   1
 Rotational constants (GHZ):           8.9684883           4.0102725           2.9475446
 Standard basis: Aug-CC-pVTZ (5D, 7F)
   299 basis functions,   441 primitive gaussians,   350 cartesian basis functions
    19 alpha electrons       19 beta electrons
       nuclear repulsion energy       155.9747993364 Hartrees.
 NAtoms=    8 NActive=    8 NUniq=    8 SFac= 1.00D+00 NAtFMM=   60 NAOKFM=F Big=F
 Integral buffers will be    131072 words long.
 Raffenetti 2 integral format.
 Two-electron integral symmetry is turned off.
 Nuclear repulsion after empirical dispersion term =      155.9725647091 Hartrees.
 One-electron integrals computed using PRISM.
 NBasis=   299 RedAO= T EigKep=  4.80D-05  NBF=   299
 NBsUse=   299 1.00D-06 EigRej= -1.00D+00 NBFU=   299
 Initial guess from the checkpoint file:  "TS1-M0001-copt-TS-opt-TS-wb97-opt-TS-Final-IRC-Reverse.chk"
 B after Tr=    -0.000346    0.000016   -0.000091
         Rot=    1.000000    0.000001    0.000002    0.000069 Ang=   0.01 deg.
 Initial guess <Sx>= 0.0000 <Sy>= 0.0000 <Sz>= 0.0000 <S**2>= 0.0000 S= 0.0000
 ExpMin= 2.53D-02 ExpMax= 1.53D+04 ExpMxC= 5.22D+02 IAcc=3 IRadAn=         7 AccDes= 0.00D+00
 Harris functional with IExCor= 4639 and IRadAn=       7 diagonalized for initial guess.
 HarFok:  IExCor= 4639 AccDes= 0.00D+00 IRadAn=         7 IDoV= 1 UseB2=F ITyADJ=14
 ICtDFT=  3500011 ScaDFX=  1.000000  1.000000  1.000000  1.000000
 FoFCou: FMM=F IPFlag=           0 FMFlag=      100000 FMFlg1=           0
         NFxFlg=           0 DoJE=T BraDBF=F KetDBF=T FulRan=T
         wScrn=  0.000000 ICntrl=       500 IOpCl=  0 I1Cent=   200000004 NGrid=           0
         NMat0=    1 NMatS0=      1 NMatT0=    0 NMatD0=    1 NMtDS0=    0 NMtDT0=    0
 Symmetry not used in FoFCou.
 Gradient too large for Newton-Raphson -- use scaled steepest descent instead.
     Minimum is close to point  4 DX=  6.67D-03 DF= -9.58D-10 DXR=  5.53D-03 DFR=  3.06D-05 which will be used.
 LinEq1:  Iter=  0 NonCon=     1 RMS=3.91D-05 Max=1.06D-03 NDo=     1
 AX will form     1 AO Fock derivatives at one time.
 LinEq1:  Iter=  1 NonCon=     1 RMS=9.74D-06 Max=3.76D-04 NDo=     1
 LinEq1:  Iter=  2 NonCon=     1 RMS=7.01D-06 Max=2.13D-04 NDo=     1
 LinEq1:  Iter=  3 NonCon=     1 RMS=2.20D-06 Max=4.07D-05 NDo=     1
 LinEq1:  Iter=  4 NonCon=     1 RMS=1.75D-06 Max=3.83D-05 NDo=     1
 LinEq1:  Iter=  5 NonCon=     1 RMS=9.12D-07 Max=1.68D-05 NDo=     1
 LinEq1:  Iter=  6 NonCon=     1 RMS=3.25D-07 Max=6.40D-06 NDo=     1
 LinEq1:  Iter=  7 NonCon=     1 RMS=2.79D-07 Max=7.74D-06 NDo=     1
 LinEq1:  Iter=  8 NonCon=     1 RMS=1.14D-07 Max=4.45D-06 NDo=     1
 LinEq1:  Iter=  9 NonCon=     1 RMS=4.61D-08 Max=1.59D-06 NDo=     1
 LinEq1:  Iter= 10 NonCon=     1 RMS=1.50D-08 Max=3.71D-07 NDo=     1
 LinEq1:  Iter= 11 NonCon=     0 RMS=4.36D-09 Max=6.33D-08 NDo=     1
 Linear equations converged to 1.032D-08 1.032D-07 after    11 iterations.
     Accept linear search using points  1 and  2.
     Minimum is close to point  2 DX= -2.10D-04 DF= -8.53D-13 DXR=  2.10D-04 DFR=  4.32D-08 which will be used.
 LinEq1:  Iter=  0 NonCon=     1 RMS=6.70D-08 Max=3.22D-06 NDo=     1
 LinEq1:  Iter=  1 NonCon=     1 RMS=3.55D-08 Max=1.04D-06 NDo=     1
 LinEq1:  Iter=  2 NonCon=     1 RMS=1.46D-08 Max=3.05D-07 NDo=     1
 LinEq1:  Iter=  3 NonCon=     1 RMS=1.06D-08 Max=2.44D-07 NDo=     1
 LinEq1:  Iter=  4 NonCon=     1 RMS=5.16D-09 Max=1.41D-07 NDo=     1
 LinEq1:  Iter=  5 NonCon=     1 RMS=2.12D-09 Max=6.77D-08 NDo=     1
 LinEq1:  Iter=  6 NonCon=     1 RMS=1.75D-09 Max=5.34D-08 NDo=     1
 LinEq1:  Iter=  7 NonCon=     1 RMS=7.38D-10 Max=2.43D-08 NDo=     1
 LinEq1:  Iter=  8 NonCon=     1 RMS=2.80D-10 Max=1.04D-08 NDo=     1
 LinEq1:  Iter=  9 NonCon=     1 RMS=8.76D-11 Max=2.36D-09 NDo=     1
 LinEq1:  Iter= 10 NonCon=     1 RMS=2.82D-11 Max=5.59D-10 NDo=     1
 LinEq1:  Iter= 11 NonCon=     0 RMS=8.27D-12 Max=1.04D-10 NDo=     1
 Linear equations converged to 5.351D-11 5.351D-10 after    11 iterations.
 SCF Done:  E(UwB97XD) =  -283.024540184     a.u. after    4 cycles
            Convg  =    0.2604D-09                    29 Fock formations.
              S**2 =  0.0000                  -V/T =  2.0054
 <Sx>= 0.0000 <Sy>= 0.0000 <Sz>= 0.0000 <S**2>= 0.0000 S= 0.0000
 <L.S>=  0.00000000000    
 Annihilation of the first spin contaminant:
 S**2 before annihilation     0.0000,   after     0.0000
 DoSCS=F DFT=T ScalE2(SS,OS)=  1.000000  1.000000
 Range of M.O.s used for correlation:     1   299
 NBasis=   299 NAE=    19 NBE=    19 NFC=     0 NFV=     0
 NROrb=    299 NOA=    19 NOB=    19 NVA=   280 NVB=   280

 **** Warning!!: The largest alpha MO coefficient is  0.34973372D+02


 **** Warning!!: The largest beta MO coefficient is  0.34973372D+02

 Symmetrizing basis deriv contribution to polar:
 IMax=3 JMax=2 DiffMx= 0.00D+00
 G2DrvN: will do     9 centers at a time, making    1 passes.
 Calling FoFCou, ICntrl=  3107 FMM=F I1Cent=   0 AccDes= 0.00D+00.
 End of G2Drv F.D. properties file   721 does not exist.
 End of G2Drv F.D. properties file   722 does not exist.
 End of G2Drv F.D. properties file   788 does not exist.
          IDoAtm=11111111
          Differentiating once with respect to nuclear coordinates.
 CalDSu exits because no D1Ps are significant.
          There are    27 degrees of freedom in the 1st order CPHF.  IDoFFX=6 NUNeed=     0.
     21 vectors produced by pass  0 Test12= 3.94D-14 3.70D-09 XBig12= 1.89D-01 1.04D-01.
 AX will form    21 AO Fock derivatives at one time.
     21 vectors produced by pass  1 Test12= 3.94D-14 3.70D-09 XBig12= 8.17D-02 1.17D-01.
     21 vectors produced by pass  2 Test12= 3.94D-14 3.70D-09 XBig12= 3.55D-03 6.90D-03.
     21 vectors produced by pass  3 Test12= 3.94D-14 3.70D-09 XBig12= 5.91D-05 6.67D-04.
     21 vectors produced by pass  4 Test12= 3.94D-14 3.70D-09 XBig12= 7.31D-07 1.05D-04.
     21 vectors produced by pass  5 Test12= 3.94D-14 3.70D-09 XBig12= 9.01D-09 1.25D-05.
     21 vectors produced by pass  6 Test12= 3.94D-14 3.70D-09 XBig12= 8.42D-11 8.52D-07.
     16 vectors produced by pass  7 Test12= 3.94D-14 3.70D-09 XBig12= 6.51D-13 9.84D-08.
      1 vectors produced by pass  8 Test12= 3.94D-14 3.70D-09 XBig12= 4.93D-15 7.59D-09.
 InvSVY:  IOpt=1 It=  1 EMax= 1.78D-15
 Solved reduced A of dimension   164 with    21 vectors.
 End of Minotr F.D. properties file   721 does not exist.
 End of Minotr F.D. properties file   722 does not exist.
 End of Minotr F.D. properties file   788 does not exist.
 Calling FoFJK, ICntrl=    100127 FMM=F ISym2X=0 I1Cent= 0 IOpClX= 1 NMat=1 NMatS=1 NMatT=0.
 -------------------------------------------------------------------
 Center     Atomic                   Forces (Hartrees/Bohr)
 Number     Number              X              Y              Z
 -------------------------------------------------------------------
      1        6          -0.000972577    0.000148574    0.000001024
      2        1          -0.000097658    0.000020500   -0.000003314
      3        1          -0.000048215    0.000001254   -0.000017147
      4        8          -0.001032479    0.000261262    0.000063389
      5        8          -0.001307315    0.000305327    0.000130029
      6        7           0.002229389   -0.000396392    0.000039401
      7        1          -0.000005921   -0.000054326   -0.000025159
      8        6           0.001234776   -0.000286200   -0.000188223
 -------------------------------------------------------------------
 Cartesian Forces:  Max     0.002229389 RMS     0.000668099
 IRC-IRC-IRC-IRC-IRC-IRC-IRC-IRC-IRC-IRC-IRC-IRC-IRC-IRC-IRC-IRC-IRC-IRC
 Pt 22 Step number   1 out of a maximum of  20
 Modified Bulirsch-Stoer Extrapolation Cycles:
    EPS =    0.000010000000000
      PEZero:  N= 2 I= 1 D=  8.24D-04 Err=  1.37D-05
      PEZero:  N= 3 I= 2 D=  8.24D-04 Err=  9.09D-06
      PEZero:  N= 3 I= 1 D=  1.65D-03 Err=  2.94D-08
 Maximum DWI energy   std dev =  0.000000028 at pt    66
 Maximum DWI gradient std dev =  0.006740138 at pt    36
 CORRECTOR INTEGRATION CONVERGENCE:
   Recorrection delta-x convergence threshold:    0.010000
   Delta-x Convergence Met
 Point Number:  22          Path Number:   1
   CHANGE IN THE REACTION COORDINATE =    0.15819
   NET REACTION COORDINATE UP TO THIS POINT =    3.48022
  # OF POINTS ALONG THE PATH =  22
  # OF STEPS =   1

 Calculating another point on the path.
 IRC-IRC-IRC-IRC-IRC-IRC-IRC-IRC-IRC-IRC-IRC-IRC-IRC-IRC-IRC-IRC-IRC-IRC
                          Input orientation:                          
 ---------------------------------------------------------------------
 Center     Atomic      Atomic             Coordinates (Angstroms)
 Number     Number       Type             X           Y           Z
 ---------------------------------------------------------------------
      1          6           0       -1.020291   -0.979992    0.253292
      2          1           0       -1.340662   -1.870818   -0.268544
      3          1           0       -0.618801   -0.964620    1.257382
      4          8           0       -1.179146    0.087153   -0.364301
      5          8           0       -0.742772    1.219746    0.225769
      6          7           0        1.627338   -0.822882   -0.090676
      7          1           0        1.770513    1.383072   -0.014243
      8          6           0        1.698924    0.320232   -0.044681
 ---------------------------------------------------------------------
                    Distance matrix (angstroms):
                    1          2          3          4          5
     1  C    0.000000
     2  H    1.080981   0.000000
     3  H    1.081494   1.915915   0.000000
     4  O    1.243163   1.966953   2.012478   0.000000
     5  O    2.217346   3.186440   2.418894   1.349582   0.000000
     6  N    2.674498   3.152592   2.623451   2.963003   3.144819
     7  H    3.666638   4.509088   3.582947   3.240745   2.529996
     8  C    3.028779   3.753651   2.952636   2.905128   2.616132
                    6          7          8
     6  N    0.000000
     7  H    2.211916   0.000000
     8  C    1.146276   1.065683   0.000000
 Symmetry turned off by external request.
 Stoichiometry    C2H3NO2
 Framework group  C1[X(C2H3NO2)]
 Deg. of freedom    18
 Full point group                 C1      NOp   1
 Rotational constants (GHZ):           8.9687504           3.9545983           2.9171723
 Standard basis: Aug-CC-pVTZ (5D, 7F)
   299 basis functions,   441 primitive gaussians,   350 cartesian basis functions
    19 alpha electrons       19 beta electrons
       nuclear repulsion energy       155.6048917968 Hartrees.
 NAtoms=    8 NActive=    8 NUniq=    8 SFac= 1.00D+00 NAtFMM=   60 NAOKFM=F Big=F
 Integral buffers will be    131072 words long.
 Raffenetti 2 integral format.
 Two-electron integral symmetry is turned off.
 Nuclear repulsion after empirical dispersion term =      155.6026433595 Hartrees.
 One-electron integrals computed using PRISM.
 NBasis=   299 RedAO= T EigKep=  4.82D-05  NBF=   299
 NBsUse=   299 1.00D-06 EigRej= -1.00D+00 NBFU=   299
 Initial guess from the checkpoint file:  "TS1-M0001-copt-TS-opt-TS-wb97-opt-TS-Final-IRC-Reverse.chk"
 B after Tr=    -0.000332    0.000013   -0.000105
         Rot=    1.000000    0.000004   -0.000002    0.000064 Ang=   0.01 deg.
 Initial guess <Sx>= 0.0000 <Sy>= 0.0000 <Sz>= 0.0000 <S**2>= 0.0000 S= 0.0000
 ExpMin= 2.53D-02 ExpMax= 1.53D+04 ExpMxC= 5.22D+02 IAcc=3 IRadAn=         7 AccDes= 0.00D+00
 Harris functional with IExCor= 4639 and IRadAn=       7 diagonalized for initial guess.
 HarFok:  IExCor= 4639 AccDes= 0.00D+00 IRadAn=         7 IDoV= 1 UseB2=F ITyADJ=14
 ICtDFT=  3500011 ScaDFX=  1.000000  1.000000  1.000000  1.000000
 FoFCou: FMM=F IPFlag=           0 FMFlag=      100000 FMFlg1=           0
         NFxFlg=           0 DoJE=T BraDBF=F KetDBF=T FulRan=T
         wScrn=  0.000000 ICntrl=       500 IOpCl=  0 I1Cent=   200000004 NGrid=           0
         NMat0=    1 NMatS0=      1 NMatT0=    0 NMatD0=    1 NMtDS0=    0 NMtDT0=    0
 Symmetry not used in FoFCou.
 Gradient too large for Newton-Raphson -- use scaled steepest descent instead.
     Minimum is close to point  4 DX=  6.81D-05 DF= -8.53D-13 DXR=  5.68D-05 DFR=  2.72D-08 which will be used.
 LinEq1:  Iter=  0 NonCon=     1 RMS=3.85D-05 Max=9.94D-04 NDo=     1
 AX will form     1 AO Fock derivatives at one time.
 LinEq1:  Iter=  1 NonCon=     1 RMS=8.82D-06 Max=3.14D-04 NDo=     1
 LinEq1:  Iter=  2 NonCon=     1 RMS=6.72D-06 Max=2.15D-04 NDo=     1
 LinEq1:  Iter=  3 NonCon=     1 RMS=1.87D-06 Max=3.45D-05 NDo=     1
 LinEq1:  Iter=  4 NonCon=     1 RMS=1.60D-06 Max=4.27D-05 NDo=     1
 LinEq1:  Iter=  5 NonCon=     1 RMS=9.32D-07 Max=3.01D-05 NDo=     1
 LinEq1:  Iter=  6 NonCon=     1 RMS=3.50D-07 Max=1.16D-05 NDo=     1
 LinEq1:  Iter=  7 NonCon=     1 RMS=2.87D-07 Max=7.95D-06 NDo=     1
 LinEq1:  Iter=  8 NonCon=     1 RMS=1.35D-07 Max=4.02D-06 NDo=     1
 LinEq1:  Iter=  9 NonCon=     1 RMS=4.53D-08 Max=8.05D-07 NDo=     1
 LinEq1:  Iter= 10 NonCon=     1 RMS=1.36D-08 Max=2.40D-07 NDo=     1
 LinEq1:  Iter= 11 NonCon=     0 RMS=3.77D-09 Max=4.46D-08 NDo=     1
 Linear equations converged to 1.032D-08 1.032D-07 after    11 iterations.
     Accept linear search using points  1 and  2.
     Minimum is close to point  2 DX= -1.70D-04 DF= -5.68D-13 DXR=  1.70D-04 DFR=  2.89D-08 which will be used.
 LinEq1:  Iter=  0 NonCon=     1 RMS=5.90D-08 Max=2.68D-06 NDo=     1
 LinEq1:  Iter=  1 NonCon=     1 RMS=3.09D-08 Max=8.99D-07 NDo=     1
 LinEq1:  Iter=  2 NonCon=     1 RMS=1.23D-08 Max=2.59D-07 NDo=     1
 LinEq1:  Iter=  3 NonCon=     1 RMS=9.20D-09 Max=2.18D-07 NDo=     1
 LinEq1:  Iter=  4 NonCon=     1 RMS=4.90D-09 Max=1.34D-07 NDo=     1
 LinEq1:  Iter=  5 NonCon=     1 RMS=2.14D-09 Max=8.41D-08 NDo=     1
 LinEq1:  Iter=  6 NonCon=     1 RMS=1.71D-09 Max=4.96D-08 NDo=     1
 LinEq1:  Iter=  7 NonCon=     1 RMS=7.33D-10 Max=2.15D-08 NDo=     1
 LinEq1:  Iter=  8 NonCon=     1 RMS=2.71D-10 Max=6.77D-09 NDo=     1
 LinEq1:  Iter=  9 NonCon=     1 RMS=8.27D-11 Max=1.30D-09 NDo=     1
 LinEq1:  Iter= 10 NonCon=     1 RMS=2.63D-11 Max=5.24D-10 NDo=     1
 LinEq1:  Iter= 11 NonCon=     0 RMS=7.68D-12 Max=8.95D-11 NDo=     1
 Linear equations converged to 4.890D-11 4.890D-10 after    11 iterations.
 SCF Done:  E(UwB97XD) =  -283.024670697     a.u. after    4 cycles
            Convg  =    0.2363D-09                    29 Fock formations.
              S**2 =  0.0000                  -V/T =  2.0054
 <Sx>= 0.0000 <Sy>= 0.0000 <Sz>= 0.0000 <S**2>= 0.0000 S= 0.0000
 <L.S>=  0.00000000000    
 Annihilation of the first spin contaminant:
 S**2 before annihilation     0.0000,   after     0.0000
 DoSCS=F DFT=T ScalE2(SS,OS)=  1.000000  1.000000
 Range of M.O.s used for correlation:     1   299
 NBasis=   299 NAE=    19 NBE=    19 NFC=     0 NFV=     0
 NROrb=    299 NOA=    19 NOB=    19 NVA=   280 NVB=   280

 **** Warning!!: The largest alpha MO coefficient is  0.33823349D+02


 **** Warning!!: The largest beta MO coefficient is  0.33823349D+02

 Symmetrizing basis deriv contribution to polar:
 IMax=3 JMax=2 DiffMx= 0.00D+00
 G2DrvN: will do     9 centers at a time, making    1 passes.
 Calling FoFCou, ICntrl=  3107 FMM=F I1Cent=   0 AccDes= 0.00D+00.
 End of G2Drv F.D. properties file   721 does not exist.
 End of G2Drv F.D. properties file   722 does not exist.
 End of G2Drv F.D. properties file   788 does not exist.
          IDoAtm=11111111
          Differentiating once with respect to nuclear coordinates.
 CalDSu exits because no D1Ps are significant.
          There are    27 degrees of freedom in the 1st order CPHF.  IDoFFX=6 NUNeed=     0.
     21 vectors produced by pass  0 Test12= 3.94D-14 3.70D-09 XBig12= 1.90D-01 1.05D-01.
 AX will form    21 AO Fock derivatives at one time.
     21 vectors produced by pass  1 Test12= 3.94D-14 3.70D-09 XBig12= 8.20D-02 1.18D-01.
     21 vectors produced by pass  2 Test12= 3.94D-14 3.70D-09 XBig12= 3.56D-03 6.90D-03.
     21 vectors produced by pass  3 Test12= 3.94D-14 3.70D-09 XBig12= 5.95D-05 6.76D-04.
     21 vectors produced by pass  4 Test12= 3.94D-14 3.70D-09 XBig12= 7.39D-07 1.07D-04.
     21 vectors produced by pass  5 Test12= 3.94D-14 3.70D-09 XBig12= 9.10D-09 1.27D-05.
     21 vectors produced by pass  6 Test12= 3.94D-14 3.70D-09 XBig12= 8.49D-11 8.56D-07.
     16 vectors produced by pass  7 Test12= 3.94D-14 3.70D-09 XBig12= 6.56D-13 9.47D-08.
      1 vectors produced by pass  8 Test12= 3.94D-14 3.70D-09 XBig12= 4.96D-15 7.54D-09.
 InvSVY:  IOpt=1 It=  1 EMax= 2.22D-15
 Solved reduced A of dimension   164 with    21 vectors.
 End of Minotr F.D. properties file   721 does not exist.
 End of Minotr F.D. properties file   722 does not exist.
 End of Minotr F.D. properties file   788 does not exist.
 Calling FoFJK, ICntrl=    100127 FMM=F ISym2X=0 I1Cent= 0 IOpClX= 1 NMat=1 NMatS=1 NMatT=0.
 -------------------------------------------------------------------
 Center     Atomic                   Forces (Hartrees/Bohr)
 Number     Number              X              Y              Z
 -------------------------------------------------------------------
      1        6          -0.000821367    0.000129318   -0.000012678
      2        1          -0.000083528    0.000018193   -0.000002827
      3        1          -0.000034961    0.000000965   -0.000018566
      4        8          -0.000930557    0.000243138    0.000065573
      5        8          -0.001115129    0.000265765    0.000108196
      6        7           0.001956893   -0.000342212    0.000052682
      7        1          -0.000009645   -0.000051912   -0.000023781
      8        6           0.001038294   -0.000263254   -0.000168600
 -------------------------------------------------------------------
 Cartesian Forces:  Max     0.001956893 RMS     0.000580376
 IRC-IRC-IRC-IRC-IRC-IRC-IRC-IRC-IRC-IRC-IRC-IRC-IRC-IRC-IRC-IRC-IRC-IRC
 Pt 23 Step number   1 out of a maximum of  20
 Modified Bulirsch-Stoer Extrapolation Cycles:
    EPS =    0.000010000000000
      PEZero:  N= 2 I= 1 D=  8.24D-04 Err=  1.21D-05
      PEZero:  N= 3 I= 2 D=  8.24D-04 Err=  8.06D-06
      PEZero:  N= 3 I= 1 D=  1.65D-03 Err=  3.21D-08
 Maximum DWI energy   std dev =  0.000000055 at pt    27
 Maximum DWI gradient std dev =  0.007197842 at pt    17
 CORRECTOR INTEGRATION CONVERGENCE:
   Recorrection delta-x convergence threshold:    0.010000
   Delta-x Convergence Met
 Point Number:  23          Path Number:   1
   CHANGE IN THE REACTION COORDINATE =    0.15819
   NET REACTION COORDINATE UP TO THIS POINT =    3.63841
  # OF POINTS ALONG THE PATH =  23
  # OF STEPS =   1

 Calculating another point on the path.
 IRC-IRC-IRC-IRC-IRC-IRC-IRC-IRC-IRC-IRC-IRC-IRC-IRC-IRC-IRC-IRC-IRC-IRC
                          Input orientation:                          
 ---------------------------------------------------------------------
 Center     Atomic      Atomic             Coordinates (Angstroms)
 Number     Number       Type             X           Y           Z
 ---------------------------------------------------------------------
      1          6           0       -1.027732   -0.978772    0.253066
      2          1           0       -1.349764   -1.868879   -0.268977
      3          1           0       -0.621944   -0.964409    1.255545
      4          8           0       -1.185535    0.088821   -0.363783
      5          8           0       -0.750314    1.221558    0.226488
      6          7           0        1.642647   -0.825735   -0.090207
      7          1           0        1.769246    1.381288   -0.016791
      8          6           0        1.708205    0.317671   -0.046247
 ---------------------------------------------------------------------
                    Distance matrix (angstroms):
                    1          2          3          4          5
     1  C    0.000000
     2  H    1.080983   0.000000
     3  H    1.081589   1.916235   0.000000
     4  O    1.243044   1.966862   2.012250   0.000000
     5  O    2.217908   3.186789   2.419481   1.349419   0.000000
     6  N    2.696698   3.174056   2.637925   2.984941   3.165117
     7  H    3.669576   4.511697   3.583144   3.243702   2.536312
     8  C    3.042318   3.765871   2.961078   2.920091   2.633573
                    6          7          8
     6  N    0.000000
     7  H    2.211870   0.000000
     8  C    1.146128   1.065774   0.000000
 Symmetry turned off by external request.
 Stoichiometry    C2H3NO2
 Framework group  C1[X(C2H3NO2)]
 Deg. of freedom    18
 Full point group                 C1      NOp   1
 Rotational constants (GHZ):           8.9697295           3.9002370           2.8873073
 Standard basis: Aug-CC-pVTZ (5D, 7F)
   299 basis functions,   441 primitive gaussians,   350 cartesian basis functions
    19 alpha electrons       19 beta electrons
       nuclear repulsion energy       155.2416604077 Hartrees.
 NAtoms=    8 NActive=    8 NUniq=    8 SFac= 1.00D+00 NAtFMM=   60 NAOKFM=F Big=F
 Integral buffers will be    131072 words long.
 Raffenetti 2 integral format.
 Two-electron integral symmetry is turned off.
 Nuclear repulsion after empirical dispersion term =      155.2393989017 Hartrees.
 One-electron integrals computed using PRISM.
 NBasis=   299 RedAO= T EigKep=  4.84D-05  NBF=   299
 NBsUse=   299 1.00D-06 EigRej= -1.00D+00 NBFU=   299
 Initial guess from the checkpoint file:  "TS1-M0001-copt-TS-opt-TS-wb97-opt-TS-Final-IRC-Reverse.chk"
 B after Tr=    -0.000332    0.000009   -0.000119
         Rot=    1.000000    0.000006   -0.000010    0.000064 Ang=   0.01 deg.
 Initial guess <Sx>= 0.0000 <Sy>= 0.0000 <Sz>= 0.0000 <S**2>= 0.0000 S= 0.0000
 ExpMin= 2.53D-02 ExpMax= 1.53D+04 ExpMxC= 5.22D+02 IAcc=3 IRadAn=         7 AccDes= 0.00D+00
 Harris functional with IExCor= 4639 and IRadAn=       7 diagonalized for initial guess.
 HarFok:  IExCor= 4639 AccDes= 0.00D+00 IRadAn=         7 IDoV= 1 UseB2=F ITyADJ=14
 ICtDFT=  3500011 ScaDFX=  1.000000  1.000000  1.000000  1.000000
 FoFCou: FMM=F IPFlag=           0 FMFlag=      100000 FMFlg1=           0
         NFxFlg=           0 DoJE=T BraDBF=F KetDBF=T FulRan=T
         wScrn=  0.000000 ICntrl=       500 IOpCl=  0 I1Cent=   200000004 NGrid=           0
         NMat0=    1 NMatS0=      1 NMatT0=    0 NMatD0=    1 NMtDS0=    0 NMtDT0=    0
 Symmetry not used in FoFCou.
 Gradient too large for Newton-Raphson -- use scaled steepest descent instead.
     Accept linear search using points  3 and  4.
     Minimum is close to point  4 DX= -3.18D-02 DF= -4.47D-09 DXR=  2.73D-02 DFR=  1.34D-04 which will be used.
 LinEq1:  Iter=  0 NonCon=     1 RMS=3.89D-05 Max=9.46D-04 NDo=     1
 AX will form     1 AO Fock derivatives at one time.
 LinEq1:  Iter=  1 NonCon=     1 RMS=8.63D-06 Max=2.96D-04 NDo=     1
 LinEq1:  Iter=  2 NonCon=     1 RMS=6.79D-06 Max=2.25D-04 NDo=     1
 LinEq1:  Iter=  3 NonCon=     1 RMS=1.82D-06 Max=4.50D-05 NDo=     1
 LinEq1:  Iter=  4 NonCon=     1 RMS=1.62D-06 Max=4.54D-05 NDo=     1
 LinEq1:  Iter=  5 NonCon=     1 RMS=9.50D-07 Max=3.29D-05 NDo=     1
 LinEq1:  Iter=  6 NonCon=     1 RMS=3.74D-07 Max=1.19D-05 NDo=     1
 LinEq1:  Iter=  7 NonCon=     1 RMS=2.90D-07 Max=7.89D-06 NDo=     1
 LinEq1:  Iter=  8 NonCon=     1 RMS=1.42D-07 Max=3.54D-06 NDo=     1
 LinEq1:  Iter=  9 NonCon=     1 RMS=4.28D-08 Max=8.32D-07 NDo=     1
 LinEq1:  Iter= 10 NonCon=     1 RMS=1.21D-08 Max=2.12D-07 NDo=     1
 LinEq1:  Iter= 11 NonCon=     0 RMS=3.13D-09 Max=4.06D-08 NDo=     1
 Linear equations converged to 1.032D-08 1.032D-07 after    11 iterations.
     Accept linear search using points  1 and  2.
     Minimum is close to point  2 DX= -1.46D-04 DF= -4.55D-13 DXR=  1.46D-04 DFR=  2.20D-08 which will be used.
 LinEq1:  Iter=  0 NonCon=     1 RMS=5.52D-08 Max=2.37D-06 NDo=     1
 LinEq1:  Iter=  1 NonCon=     1 RMS=2.93D-08 Max=8.11D-07 NDo=     1
 LinEq1:  Iter=  2 NonCon=     1 RMS=1.11D-08 Max=2.47D-07 NDo=     1
 LinEq1:  Iter=  3 NonCon=     1 RMS=8.19D-09 Max=1.96D-07 NDo=     1
 LinEq1:  Iter=  4 NonCon=     1 RMS=4.92D-09 Max=1.40D-07 NDo=     1
 LinEq1:  Iter=  5 NonCon=     1 RMS=2.17D-09 Max=9.05D-08 NDo=     1
 LinEq1:  Iter=  6 NonCon=     1 RMS=1.67D-09 Max=5.09D-08 NDo=     1
 LinEq1:  Iter=  7 NonCon=     1 RMS=7.19D-10 Max=1.90D-08 NDo=     1
 LinEq1:  Iter=  8 NonCon=     1 RMS=2.62D-10 Max=5.53D-09 NDo=     1
 LinEq1:  Iter=  9 NonCon=     1 RMS=8.19D-11 Max=1.34D-09 NDo=     1
 LinEq1:  Iter= 10 NonCon=     1 RMS=2.59D-11 Max=5.02D-10 NDo=     1
 LinEq1:  Iter= 11 NonCon=     0 RMS=7.45D-12 Max=8.61D-11 NDo=     1
 Linear equations converged to 4.712D-11 4.712D-10 after    11 iterations.
 SCF Done:  E(UwB97XD) =  -283.024783859     a.u. after    4 cycles
            Convg  =    0.2291D-09                    28 Fock formations.
              S**2 =  0.0000                  -V/T =  2.0054
 <Sx>= 0.0000 <Sy>= 0.0000 <Sz>= 0.0000 <S**2>= 0.0000 S= 0.0000
 <L.S>=  0.00000000000    
 Annihilation of the first spin contaminant:
 S**2 before annihilation     0.0000,   after     0.0000
 DoSCS=F DFT=T ScalE2(SS,OS)=  1.000000  1.000000
 Range of M.O.s used for correlation:     1   299
 NBasis=   299 NAE=    19 NBE=    19 NFC=     0 NFV=     0
 NROrb=    299 NOA=    19 NOB=    19 NVA=   280 NVB=   280

 **** Warning!!: The largest alpha MO coefficient is  0.33849766D+02


 **** Warning!!: The largest beta MO coefficient is  0.33849766D+02

 Symmetrizing basis deriv contribution to polar:
 IMax=3 JMax=2 DiffMx= 0.00D+00
 G2DrvN: will do     9 centers at a time, making    1 passes.
 Calling FoFCou, ICntrl=  3107 FMM=F I1Cent=   0 AccDes= 0.00D+00.
 End of G2Drv F.D. properties file   721 does not exist.
 End of G2Drv F.D. properties file   722 does not exist.
 End of G2Drv F.D. properties file   788 does not exist.
          IDoAtm=11111111
          Differentiating once with respect to nuclear coordinates.
 CalDSu exits because no D1Ps are significant.
          There are    27 degrees of freedom in the 1st order CPHF.  IDoFFX=6 NUNeed=     0.
     21 vectors produced by pass  0 Test12= 3.94D-14 3.70D-09 XBig12= 1.90D-01 1.06D-01.
 AX will form    21 AO Fock derivatives at one time.
     21 vectors produced by pass  1 Test12= 3.94D-14 3.70D-09 XBig12= 8.24D-02 1.18D-01.
     21 vectors produced by pass  2 Test12= 3.94D-14 3.70D-09 XBig12= 3.57D-03 6.89D-03.
     21 vectors produced by pass  3 Test12= 3.94D-14 3.70D-09 XBig12= 5.99D-05 6.84D-04.
     21 vectors produced by pass  4 Test12= 3.94D-14 3.70D-09 XBig12= 7.43D-07 1.07D-04.
     21 vectors produced by pass  5 Test12= 3.94D-14 3.70D-09 XBig12= 9.13D-09 1.28D-05.
     21 vectors produced by pass  6 Test12= 3.94D-14 3.70D-09 XBig12= 8.50D-11 8.67D-07.
     16 vectors produced by pass  7 Test12= 3.94D-14 3.70D-09 XBig12= 6.59D-13 9.04D-08.
      1 vectors produced by pass  8 Test12= 3.94D-14 3.70D-09 XBig12= 4.98D-15 7.42D-09.
 InvSVY:  IOpt=1 It=  1 EMax= 2.22D-15
 Solved reduced A of dimension   164 with    21 vectors.
 End of Minotr F.D. properties file   721 does not exist.
 End of Minotr F.D. properties file   722 does not exist.
 End of Minotr F.D. properties file   788 does not exist.
 Calling FoFJK, ICntrl=    100127 FMM=F ISym2X=0 I1Cent= 0 IOpClX= 1 NMat=1 NMatS=1 NMatT=0.
 -------------------------------------------------------------------
 Center     Atomic                   Forces (Hartrees/Bohr)
 Number     Number              X              Y              Z
 -------------------------------------------------------------------
      1        6          -0.000705458    0.000106637   -0.000017013
      2        1          -0.000073577    0.000016706   -0.000002450
      3        1          -0.000027734    0.000000305   -0.000019295
      4        8          -0.000813511    0.000230767    0.000066433
      5        8          -0.000940865    0.000221782    0.000087275
      6        7           0.001730410   -0.000289326    0.000058423
      7        1          -0.000013077   -0.000052638   -0.000022811
      8        6           0.000843812   -0.000234232   -0.000150563
 -------------------------------------------------------------------
 Cartesian Forces:  Max     0.001730410 RMS     0.000502167
 IRC-IRC-IRC-IRC-IRC-IRC-IRC-IRC-IRC-IRC-IRC-IRC-IRC-IRC-IRC-IRC-IRC-IRC
 Pt 24 Step number   1 out of a maximum of  20
 Modified Bulirsch-Stoer Extrapolation Cycles:
    EPS =    0.000010000000000
      PEZero:  N= 2 I= 1 D=  8.24D-04 Err=  2.00D-05
      PEZero:  N= 3 I= 2 D=  8.24D-04 Err=  1.34D-05
      PEZero:  N= 3 I= 1 D=  1.65D-03 Err=  3.18D-06
 Maximum DWI energy   std dev =  0.000000041 at pt    71
 Maximum DWI gradient std dev =  0.009006433 at pt    13
 CORRECTOR INTEGRATION CONVERGENCE:
   Recorrection delta-x convergence threshold:    0.010000
   Delta-x Convergence Met
 Point Number:  24          Path Number:   1
   CHANGE IN THE REACTION COORDINATE =    0.15819
   NET REACTION COORDINATE UP TO THIS POINT =    3.79661
  # OF POINTS ALONG THE PATH =  24
  # OF STEPS =   1

 Calculating another point on the path.
 IRC-IRC-IRC-IRC-IRC-IRC-IRC-IRC-IRC-IRC-IRC-IRC-IRC-IRC-IRC-IRC-IRC-IRC
                          Input orientation:                          
 ---------------------------------------------------------------------
 Center     Atomic      Atomic             Coordinates (Angstroms)
 Number     Number       Type             X           Y           Z
 ---------------------------------------------------------------------
      1          6           0       -1.035211   -0.977561    0.252770
      2          1           0       -1.359188   -1.866843   -0.269475
      3          1           0       -0.624962   -0.964361    1.253553
      4          8           0       -1.191983    0.090576   -0.363216
      5          8           0       -0.757551    1.223304    0.227187
      6          7           0        1.658363   -0.828612   -0.089627
      7          1           0        1.766918    1.379442   -0.019618
      8          6           0        1.716828    0.315131   -0.047869
 ---------------------------------------------------------------------
                    Distance matrix (angstroms):
                    1          2          3          4          5
     1  C    0.000000
     2  H    1.080982   0.000000
     3  H    1.081686   1.916553   0.000000
     4  O    1.242953   1.966782   2.012050   0.000000
     5  O    2.218457   3.187106   2.420099   1.349214   0.000000
     6  N    2.719332   3.196230   2.652571   3.007363   3.185494
     7  H    3.671728   4.513683   3.582662   3.245664   2.541307
     8  C    3.055348   3.777829   2.968969   2.934459   2.650092
                    6          7          8
     6  N    0.000000
     7  H    2.211830   0.000000
     8  C    1.145998   1.065864   0.000000
 Symmetry turned off by external request.
 Stoichiometry    C2H3NO2
 Framework group  C1[X(C2H3NO2)]
 Deg. of freedom    18
 Full point group                 C1      NOp   1
 Rotational constants (GHZ):           8.9714502           3.8473949           2.8581009
 Standard basis: Aug-CC-pVTZ (5D, 7F)
   299 basis functions,   441 primitive gaussians,   350 cartesian basis functions
    19 alpha electrons       19 beta electrons
       nuclear repulsion energy       154.8876191172 Hartrees.
 NAtoms=    8 NActive=    8 NUniq=    8 SFac= 1.00D+00 NAtFMM=   60 NAOKFM=F Big=F
 Integral buffers will be    131072 words long.
 Raffenetti 2 integral format.
 Two-electron integral symmetry is turned off.
 Nuclear repulsion after empirical dispersion term =      154.8853454022 Hartrees.
 One-electron integrals computed using PRISM.
 NBasis=   299 RedAO= T EigKep=  4.85D-05  NBF=   299
 NBsUse=   299 1.00D-06 EigRej= -1.00D+00 NBFU=   299
 Initial guess from the checkpoint file:  "TS1-M0001-copt-TS-opt-TS-wb97-opt-TS-Final-IRC-Reverse.chk"
 B after Tr=    -0.000364    0.000006   -0.000132
         Rot=    1.000000    0.000007   -0.000012    0.000059 Ang=   0.01 deg.
 Initial guess <Sx>= 0.0000 <Sy>= 0.0000 <Sz>= 0.0000 <S**2>= 0.0000 S= 0.0000
 ExpMin= 2.53D-02 ExpMax= 1.53D+04 ExpMxC= 5.22D+02 IAcc=3 IRadAn=         7 AccDes= 0.00D+00
 Harris functional with IExCor= 4639 and IRadAn=       7 diagonalized for initial guess.
 HarFok:  IExCor= 4639 AccDes= 0.00D+00 IRadAn=         7 IDoV= 1 UseB2=F ITyADJ=14
 ICtDFT=  3500011 ScaDFX=  1.000000  1.000000  1.000000  1.000000
 FoFCou: FMM=F IPFlag=           0 FMFlag=      100000 FMFlg1=           0
         NFxFlg=           0 DoJE=T BraDBF=F KetDBF=T FulRan=T
         wScrn=  0.000000 ICntrl=       500 IOpCl=  0 I1Cent=   200000004 NGrid=           0
         NMat0=    1 NMatS0=      1 NMatT0=    0 NMatD0=    1 NMtDS0=    0 NMtDT0=    0
 Symmetry not used in FoFCou.
 Gradient too large for Newton-Raphson -- use scaled steepest descent instead.
     Accept linear search using points  3 and  4.
     Minimum is close to point  4 DX= -7.15D-02 DF= -3.95D-08 DXR=  6.33D-02 DFR=  1.04D-03 which will be used.
 LinEq1:  Iter=  0 NonCon=     1 RMS=4.08D-05 Max=9.08D-04 NDo=     1
 AX will form     1 AO Fock derivatives at one time.
 LinEq1:  Iter=  1 NonCon=     1 RMS=8.40D-06 Max=2.70D-04 NDo=     1
 LinEq1:  Iter=  2 NonCon=     1 RMS=6.96D-06 Max=2.43D-04 NDo=     1
 LinEq1:  Iter=  3 NonCon=     1 RMS=1.76D-06 Max=4.63D-05 NDo=     1
 LinEq1:  Iter=  4 NonCon=     1 RMS=1.55D-06 Max=4.59D-05 NDo=     1
 LinEq1:  Iter=  5 NonCon=     1 RMS=9.31D-07 Max=3.18D-05 NDo=     1
 LinEq1:  Iter=  6 NonCon=     1 RMS=3.84D-07 Max=1.21D-05 NDo=     1
 LinEq1:  Iter=  7 NonCon=     1 RMS=2.84D-07 Max=7.61D-06 NDo=     1
 LinEq1:  Iter=  8 NonCon=     1 RMS=1.50D-07 Max=3.77D-06 NDo=     1
 LinEq1:  Iter=  9 NonCon=     1 RMS=4.25D-08 Max=8.75D-07 NDo=     1
 LinEq1:  Iter= 10 NonCon=     1 RMS=1.12D-08 Max=1.53D-07 NDo=     1
 LinEq1:  Iter= 11 NonCon=     0 RMS=2.77D-09 Max=4.41D-08 NDo=     1
 Linear equations converged to 1.032D-08 1.032D-07 after    11 iterations.
     Accept linear search using points  1 and  2.
     Minimum is close to point  2 DX= -1.22D-04 DF= -3.41D-13 DXR=  1.22D-04 DFR=  1.45D-08 which will be used.
 LinEq1:  Iter=  0 NonCon=     1 RMS=5.42D-08 Max=2.05D-06 NDo=     1
 LinEq1:  Iter=  1 NonCon=     1 RMS=2.87D-08 Max=8.04D-07 NDo=     1
 LinEq1:  Iter=  2 NonCon=     1 RMS=1.01D-08 Max=1.97D-07 NDo=     1
 LinEq1:  Iter=  3 NonCon=     1 RMS=6.14D-09 Max=1.22D-07 NDo=     1
 LinEq1:  Iter=  4 NonCon=     1 RMS=4.65D-09 Max=1.51D-07 NDo=     1
 LinEq1:  Iter=  5 NonCon=     1 RMS=2.10D-09 Max=9.21D-08 NDo=     1
 LinEq1:  Iter=  6 NonCon=     1 RMS=1.67D-09 Max=4.82D-08 NDo=     1
 LinEq1:  Iter=  7 NonCon=     1 RMS=7.40D-10 Max=2.04D-08 NDo=     1
 LinEq1:  Iter=  8 NonCon=     1 RMS=2.67D-10 Max=5.77D-09 NDo=     1
 LinEq1:  Iter=  9 NonCon=     1 RMS=8.56D-11 Max=1.43D-09 NDo=     1
 LinEq1:  Iter= 10 NonCon=     1 RMS=2.67D-11 Max=5.03D-10 NDo=     1
 LinEq1:  Iter= 11 NonCon=     0 RMS=7.46D-12 Max=8.81D-11 NDo=     1
 Linear equations converged to 4.810D-11 4.810D-10 after    11 iterations.
 SCF Done:  E(UwB97XD) =  -283.024880609     a.u. after    4 cycles
            Convg  =    0.2278D-09                    28 Fock formations.
              S**2 =  0.0000                  -V/T =  2.0054
 <Sx>= 0.0000 <Sy>= 0.0000 <Sz>= 0.0000 <S**2>= 0.0000 S= 0.0000
 <L.S>=  0.00000000000    
 Annihilation of the first spin contaminant:
 S**2 before annihilation     0.0000,   after     0.0000
 DoSCS=F DFT=T ScalE2(SS,OS)=  1.000000  1.000000
 Range of M.O.s used for correlation:     1   299
 NBasis=   299 NAE=    19 NBE=    19 NFC=     0 NFV=     0
 NROrb=    299 NOA=    19 NOB=    19 NVA=   280 NVB=   280

 **** Warning!!: The largest alpha MO coefficient is  0.32202120D+02


 **** Warning!!: The largest beta MO coefficient is  0.32202120D+02

 Symmetrizing basis deriv contribution to polar:
 IMax=3 JMax=2 DiffMx= 0.00D+00
 G2DrvN: will do     9 centers at a time, making    1 passes.
 Calling FoFCou, ICntrl=  3107 FMM=F I1Cent=   0 AccDes= 0.00D+00.
 End of G2Drv F.D. properties file   721 does not exist.
 End of G2Drv F.D. properties file   722 does not exist.
 End of G2Drv F.D. properties file   788 does not exist.
          IDoAtm=11111111
          Differentiating once with respect to nuclear coordinates.
 CalDSu exits because no D1Ps are significant.
          There are    27 degrees of freedom in the 1st order CPHF.  IDoFFX=6 NUNeed=     0.
     21 vectors produced by pass  0 Test12= 3.94D-14 3.70D-09 XBig12= 1.91D-01 1.06D-01.
 AX will form    21 AO Fock derivatives at one time.
     21 vectors produced by pass  1 Test12= 3.94D-14 3.70D-09 XBig12= 8.24D-02 1.19D-01.
     21 vectors produced by pass  2 Test12= 3.94D-14 3.70D-09 XBig12= 3.58D-03 6.85D-03.
     21 vectors produced by pass  3 Test12= 3.94D-14 3.70D-09 XBig12= 6.06D-05 6.96D-04.
     21 vectors produced by pass  4 Test12= 3.94D-14 3.70D-09 XBig12= 7.58D-07 1.09D-04.
     21 vectors produced by pass  5 Test12= 3.94D-14 3.70D-09 XBig12= 9.36D-09 1.30D-05.
     21 vectors produced by pass  6 Test12= 3.94D-14 3.70D-09 XBig12= 8.72D-11 8.84D-07.
     16 vectors produced by pass  7 Test12= 3.94D-14 3.70D-09 XBig12= 6.77D-13 8.80D-08.
      1 vectors produced by pass  8 Test12= 3.94D-14 3.70D-09 XBig12= 5.12D-15 7.40D-09.
 InvSVY:  IOpt=1 It=  1 EMax= 1.55D-15
 Solved reduced A of dimension   164 with    21 vectors.
 End of Minotr F.D. properties file   721 does not exist.
 End of Minotr F.D. properties file   722 does not exist.
 End of Minotr F.D. properties file   788 does not exist.
 Calling FoFJK, ICntrl=    100127 FMM=F ISym2X=0 I1Cent= 0 IOpClX= 1 NMat=1 NMatS=1 NMatT=0.
 -------------------------------------------------------------------
 Center     Atomic                   Forces (Hartrees/Bohr)
 Number     Number              X              Y              Z
 -------------------------------------------------------------------
      1        6          -0.000561937    0.000097416   -0.000023047
      2        1          -0.000064646    0.000015060   -0.000002374
      3        1          -0.000034230   -0.000002277   -0.000016967
      4        8          -0.000722594    0.000199021    0.000057316
      5        8          -0.000746144    0.000176075    0.000074155
      6        7           0.001493276   -0.000227715    0.000064428
      7        1          -0.000019178   -0.000054004   -0.000021821
      8        6           0.000655453   -0.000203577   -0.000131690
 -------------------------------------------------------------------
 Cartesian Forces:  Max     0.001493276 RMS     0.000421702
 IRC-IRC-IRC-IRC-IRC-IRC-IRC-IRC-IRC-IRC-IRC-IRC-IRC-IRC-IRC-IRC-IRC-IRC
 Pt 25 Step number   1 out of a maximum of  20
 Modified Bulirsch-Stoer Extrapolation Cycles:
    EPS =    0.000010000000000
      PEZero:  N= 2 I= 1 D=  8.24D-04 Err=  4.03D-02
      PEZero:  N= 3 I= 2 D=  8.24D-04 Err=  1.66D-05
      PEZero:  N= 3 I= 1 D=  1.65D-03 Err=  4.02D-02
      PEZero:  N= 4 I= 3 D=  4.12D-04 Err=  1.25D-05
      PEZero:  N= 4 I= 2 D=  1.24D-03 Err=  2.95D-08
      PEZero:  N= 4 I= 1 D=  2.06D-03 Err=  1.00D-05
 Maximum DWI energy   std dev =  0.000000038 at pt    13
 Maximum DWI gradient std dev =  0.012275184 at pt    26
 CORRECTOR INTEGRATION CONVERGENCE:
   Recorrection delta-x convergence threshold:    0.010000
   Delta-x Convergence Met
 Point Number:  25          Path Number:   1
   CHANGE IN THE REACTION COORDINATE =    0.15818
   NET REACTION COORDINATE UP TO THIS POINT =    3.95479
  # OF POINTS ALONG THE PATH =  25
  # OF STEPS =   1

 Calculating another point on the path.
 IRC-IRC-IRC-IRC-IRC-IRC-IRC-IRC-IRC-IRC-IRC-IRC-IRC-IRC-IRC-IRC-IRC-IRC
                          Input orientation:                          
 ---------------------------------------------------------------------
 Center     Atomic      Atomic             Coordinates (Angstroms)
 Number     Number       Type             X           Y           Z
 ---------------------------------------------------------------------
      1          6           0       -1.042451   -0.976328    0.252298
      2          1           0       -1.368577   -1.864741   -0.270097
      3          1           0       -0.627966   -0.964391    1.251438
      4          8           0       -1.198708    0.092421   -0.362603
      5          8           0       -0.764452    1.224964    0.227888
      6          7           0        1.674458   -0.831513   -0.088829
      7          1           0        1.763317    1.377521   -0.022873
      8          6           0        1.724789    0.312598   -0.049575
 ---------------------------------------------------------------------
                    Distance matrix (angstroms):
                    1          2          3          4          5
     1  C    0.000000
     2  H    1.080987   0.000000
     3  H    1.081767   1.916822   0.000000
     4  O    1.242878   1.966697   2.011897   0.000000
     5  O    2.218910   3.187355   2.420652   1.349040   0.000000
     6  N    2.742068   3.218770   2.667420   3.030460   3.205883
     7  H    3.672690   4.514658   3.581432   3.246612   2.544753
     8  C    3.067584   3.789241   2.976372   2.948440   2.665655
                    6          7          8
     6  N    0.000000
     7  H    2.211804   0.000000
     8  C    1.145890   1.065954   0.000000
 Symmetry turned off by external request.
 Stoichiometry    C2H3NO2
 Framework group  C1[X(C2H3NO2)]
 Deg. of freedom    18
 Full point group                 C1      NOp   1
 Rotational constants (GHZ):           8.9744353           3.7960599           2.8296010
 Standard basis: Aug-CC-pVTZ (5D, 7F)
   299 basis functions,   441 primitive gaussians,   350 cartesian basis functions
    19 alpha electrons       19 beta electrons
       nuclear repulsion energy       154.5429916511 Hartrees.
 NAtoms=    8 NActive=    8 NUniq=    8 SFac= 1.00D+00 NAtFMM=   60 NAOKFM=F Big=F
 Integral buffers will be    131072 words long.
 Raffenetti 2 integral format.
 Two-electron integral symmetry is turned off.
 Nuclear repulsion after empirical dispersion term =      154.5407066207 Hartrees.
 One-electron integrals computed using PRISM.
 NBasis=   299 RedAO= T EigKep=  4.87D-05  NBF=   299
 NBsUse=   299 1.00D-06 EigRej= -1.00D+00 NBFU=   299
 Initial guess from the checkpoint file:  "TS1-M0001-copt-TS-opt-TS-wb97-opt-TS-Final-IRC-Reverse.chk"
 B after Tr=    -0.000395    0.000003   -0.000148
         Rot=    1.000000    0.000009   -0.000012    0.000044 Ang=   0.01 deg.
 Initial guess <Sx>= 0.0000 <Sy>= 0.0000 <Sz>= 0.0000 <S**2>= 0.0000 S= 0.0000
 ExpMin= 2.53D-02 ExpMax= 1.53D+04 ExpMxC= 5.22D+02 IAcc=3 IRadAn=         7 AccDes= 0.00D+00
 Harris functional with IExCor= 4639 and IRadAn=       7 diagonalized for initial guess.
 HarFok:  IExCor= 4639 AccDes= 0.00D+00 IRadAn=         7 IDoV= 1 UseB2=F ITyADJ=14
 ICtDFT=  3500011 ScaDFX=  1.000000  1.000000  1.000000  1.000000
 FoFCou: FMM=F IPFlag=           0 FMFlag=      100000 FMFlg1=           0
         NFxFlg=           0 DoJE=T BraDBF=F KetDBF=T FulRan=T
         wScrn=  0.000000 ICntrl=       500 IOpCl=  0 I1Cent=   200000004 NGrid=           0
         NMat0=    1 NMatS0=      1 NMatT0=    0 NMatD0=    1 NMtDS0=    0 NMtDT0=    0
 Symmetry not used in FoFCou.
 Gradient too large for Newton-Raphson -- use scaled steepest descent instead.
     Accept linear search using points  3 and  4.
     Minimum is close to point  4 DX= -9.77D-02 DF= -1.11D-07 DXR=  8.87D-02 DFR=  2.54D-03 which will be used.
 Gradient too large for Newton-Raphson -- use scaled steepest descent instead.
     Minimum is close to point  3 DX= -9.48D-03 DF= -8.83D-09 DXR=  3.26D-02 DFR=  1.07D-03 which will be used.
 LinEq1:  Iter=  0 NonCon=     1 RMS=3.89D-05 Max=7.98D-04 NDo=     1
 AX will form     1 AO Fock derivatives at one time.
 LinEq1:  Iter=  1 NonCon=     1 RMS=5.55D-06 Max=1.38D-04 NDo=     1
 LinEq1:  Iter=  2 NonCon=     1 RMS=5.25D-06 Max=2.26D-04 NDo=     1
 LinEq1:  Iter=  3 NonCon=     1 RMS=1.40D-06 Max=5.47D-05 NDo=     1
 LinEq1:  Iter=  4 NonCon=     1 RMS=1.20D-06 Max=3.29D-05 NDo=     1
 LinEq1:  Iter=  5 NonCon=     1 RMS=7.39D-07 Max=2.42D-05 NDo=     1
 LinEq1:  Iter=  6 NonCon=     1 RMS=2.81D-07 Max=7.37D-06 NDo=     1
 LinEq1:  Iter=  7 NonCon=     1 RMS=1.80D-07 Max=4.76D-06 NDo=     1
 LinEq1:  Iter=  8 NonCon=     1 RMS=1.12D-07 Max=2.51D-06 NDo=     1
 LinEq1:  Iter=  9 NonCon=     1 RMS=3.32D-08 Max=6.08D-07 NDo=     1
 LinEq1:  Iter= 10 NonCon=     1 RMS=9.55D-09 Max=1.40D-07 NDo=     1
 LinEq1:  Iter= 11 NonCon=     0 RMS=2.29D-09 Max=3.30D-08 NDo=     1
 Linear equations converged to 1.032D-08 1.032D-07 after    11 iterations.
     Accept linear search using points  1 and  2.
     Minimum is close to point  2 DX= -9.97D-05 DF= -1.71D-13 DXR=  9.97D-05 DFR=  9.18D-09 which will be used.
 LinEq1:  Iter=  0 NonCon=     1 RMS=4.77D-08 Max=1.55D-06 NDo=     1
 LinEq1:  Iter=  1 NonCon=     1 RMS=2.35D-08 Max=5.93D-07 NDo=     1
 LinEq1:  Iter=  2 NonCon=     1 RMS=8.20D-09 Max=1.31D-07 NDo=     1
 LinEq1:  Iter=  3 NonCon=     1 RMS=4.31D-09 Max=1.29D-07 NDo=     1
 LinEq1:  Iter=  4 NonCon=     1 RMS=2.97D-09 Max=8.37D-08 NDo=     1
 LinEq1:  Iter=  5 NonCon=     1 RMS=1.34D-09 Max=6.06D-08 NDo=     1
 LinEq1:  Iter=  6 NonCon=     1 RMS=9.06D-10 Max=3.27D-08 NDo=     1
 LinEq1:  Iter=  7 NonCon=     1 RMS=6.03D-10 Max=1.74D-08 NDo=     1
 LinEq1:  Iter=  8 NonCon=     1 RMS=2.22D-10 Max=4.34D-09 NDo=     1
 LinEq1:  Iter=  9 NonCon=     1 RMS=7.29D-11 Max=1.34D-09 NDo=     1
 LinEq1:  Iter= 10 NonCon=     1 RMS=2.29D-11 Max=4.39D-10 NDo=     1
 LinEq1:  Iter= 11 NonCon=     0 RMS=6.32D-12 Max=7.39D-11 NDo=     1
 Linear equations converged to 4.370D-11 4.370D-10 after    11 iterations.
 SCF Done:  E(UwB97XD) =  -283.024960226     a.u. after    5 cycles
            Convg  =    0.1928D-09                    30 Fock formations.
              S**2 =  0.0000                  -V/T =  2.0054
 <Sx>= 0.0000 <Sy>= 0.0000 <Sz>= 0.0000 <S**2>= 0.0000 S= 0.0000
 <L.S>=  0.00000000000    
 Annihilation of the first spin contaminant:
 S**2 before annihilation     0.0000,   after     0.0000
 DoSCS=F DFT=T ScalE2(SS,OS)=  1.000000  1.000000
 Range of M.O.s used for correlation:     1   299
 NBasis=   299 NAE=    19 NBE=    19 NFC=     0 NFV=     0
 NROrb=    299 NOA=    19 NOB=    19 NVA=   280 NVB=   280

 **** Warning!!: The largest alpha MO coefficient is  0.31380350D+02


 **** Warning!!: The largest beta MO coefficient is  0.31380350D+02

 Symmetrizing basis deriv contribution to polar:
 IMax=3 JMax=2 DiffMx= 0.00D+00
 G2DrvN: will do     9 centers at a time, making    1 passes.
 Calling FoFCou, ICntrl=  3107 FMM=F I1Cent=   0 AccDes= 0.00D+00.
 End of G2Drv F.D. properties file   721 does not exist.
 End of G2Drv F.D. properties file   722 does not exist.
 End of G2Drv F.D. properties file   788 does not exist.
          IDoAtm=11111111
          Differentiating once with respect to nuclear coordinates.
 CalDSu exits because no D1Ps are significant.
          There are    27 degrees of freedom in the 1st order CPHF.  IDoFFX=6 NUNeed=     0.
     21 vectors produced by pass  0 Test12= 3.94D-14 3.70D-09 XBig12= 1.91D-01 1.07D-01.
 AX will form    21 AO Fock derivatives at one time.
     21 vectors produced by pass  1 Test12= 3.94D-14 3.70D-09 XBig12= 8.24D-02 1.19D-01.
     21 vectors produced by pass  2 Test12= 3.94D-14 3.70D-09 XBig12= 3.59D-03 6.81D-03.
     21 vectors produced by pass  3 Test12= 3.94D-14 3.70D-09 XBig12= 6.12D-05 7.07D-04.
     21 vectors produced by pass  4 Test12= 3.94D-14 3.70D-09 XBig12= 7.71D-07 1.09D-04.
     21 vectors produced by pass  5 Test12= 3.94D-14 3.70D-09 XBig12= 9.57D-09 1.32D-05.
     21 vectors produced by pass  6 Test12= 3.94D-14 3.70D-09 XBig12= 8.90D-11 8.97D-07.
     16 vectors produced by pass  7 Test12= 3.94D-14 3.70D-09 XBig12= 6.94D-13 8.50D-08.
      1 vectors produced by pass  8 Test12= 3.94D-14 3.70D-09 XBig12= 5.26D-15 7.36D-09.
 InvSVY:  IOpt=1 It=  1 EMax= 1.33D-15
 Solved reduced A of dimension   164 with    21 vectors.
 End of Minotr F.D. properties file   721 does not exist.
 End of Minotr F.D. properties file   722 does not exist.
 End of Minotr F.D. properties file   788 does not exist.
 Calling FoFJK, ICntrl=    100127 FMM=F ISym2X=0 I1Cent= 0 IOpClX= 1 NMat=1 NMatS=1 NMatT=0.
 -------------------------------------------------------------------
 Center     Atomic                   Forces (Hartrees/Bohr)
 Number     Number              X              Y              Z
 -------------------------------------------------------------------
      1        6          -0.000433042    0.000082817   -0.000030618
      2        1          -0.000050658    0.000012737   -0.000002336
      3        1          -0.000031139   -0.000002411   -0.000015714
      4        8          -0.000612663    0.000166300    0.000050169
      5        8          -0.000576835    0.000143179    0.000064449
      6        7           0.001225915   -0.000159482    0.000068974
      7        1          -0.000023118   -0.000057200   -0.000020395
      8        6           0.000501540   -0.000185940   -0.000114527
 -------------------------------------------------------------------
 Cartesian Forces:  Max     0.001225915 RMS     0.000341487
 IRC-IRC-IRC-IRC-IRC-IRC-IRC-IRC-IRC-IRC-IRC-IRC-IRC-IRC-IRC-IRC-IRC-IRC
 Pt 26 Step number   1 out of a maximum of  20
 Modified Bulirsch-Stoer Extrapolation Cycles:
    EPS =    0.000010000000000
      PEZero:  N= 2 I= 1 D=  8.24D-04 Err=  6.44D-02
      PEZero:  N= 3 I= 2 D=  8.24D-04 Err=  3.62D-03
      PEZero:  N= 3 I= 1 D=  1.65D-03 Err=  5.90D-02
      PEZero:  N= 4 I= 3 D=  4.12D-04 Err=  9.61D-06
      PEZero:  N= 4 I= 2 D=  1.24D-03 Err=  3.61D-03
 Maximum DWI energy   std dev =  0.000000078 at pt    26
 Maximum DWI gradient std dev =  0.017235925 at pt    96
 CORRECTOR INTEGRATION CONVERGENCE:
   Recorrection delta-x convergence threshold:    0.010000
   Delta-x Convergence Met
 Point Number:  26          Path Number:   1
   CHANGE IN THE REACTION COORDINATE =    0.15819
   NET REACTION COORDINATE UP TO THIS POINT =    4.11298
  # OF POINTS ALONG THE PATH =  26
  # OF STEPS =   1

 Calculating another point on the path.
 IRC-IRC-IRC-IRC-IRC-IRC-IRC-IRC-IRC-IRC-IRC-IRC-IRC-IRC-IRC-IRC-IRC-IRC
                          Input orientation:                          
 ---------------------------------------------------------------------
 Center     Atomic      Atomic             Coordinates (Angstroms)
 Number     Number       Type             X           Y           Z
 ---------------------------------------------------------------------
      1          6           0       -1.049437   -0.975051    0.251650
      2          1           0       -1.377702   -1.862582   -0.270918
      3          1           0       -0.630854   -0.964454    1.249170
      4          8           0       -1.205629    0.094384   -0.361946
      5          8           0       -0.771152    1.226630    0.228646
      6          7           0        1.690720   -0.834492   -0.087827
      7          1           0        1.758819    1.375391   -0.026596
      8          6           0        1.732341    0.309963   -0.051411
 ---------------------------------------------------------------------
                    Distance matrix (angstroms):
                    1          2          3          4          5
     1  C    0.000000
     2  H    1.080994   0.000000
     3  H    1.081837   1.917051   0.000000
     4  O    1.242814   1.966625   2.011766   0.000000
     5  O    2.219318   3.187586   2.421157   1.348907   0.000000
     6  N    2.764681   3.241251   2.682192   3.053979   3.226328
     7  H    3.672642   4.514635   3.579523   3.246750   2.547161
     8  C    3.079187   3.800066   2.983343   2.962190   2.680706
                    6          7          8
     6  N    0.000000
     7  H    2.211779   0.000000
     8  C    1.145790   1.066046   0.000000
 Symmetry turned off by external request.
 Stoichiometry    C2H3NO2
 Framework group  C1[X(C2H3NO2)]
 Deg. of freedom    18
 Full point group                 C1      NOp   1
 Rotational constants (GHZ):           8.9783794           3.7460820           2.8017160
 Standard basis: Aug-CC-pVTZ (5D, 7F)
   299 basis functions,   441 primitive gaussians,   350 cartesian basis functions
    19 alpha electrons       19 beta electrons
       nuclear repulsion energy       154.2062664441 Hartrees.
 NAtoms=    8 NActive=    8 NUniq=    8 SFac= 1.00D+00 NAtFMM=   60 NAOKFM=F Big=F
 Integral buffers will be    131072 words long.
 Raffenetti 2 integral format.
 Two-electron integral symmetry is turned off.
 Nuclear repulsion after empirical dispersion term =      154.2039709030 Hartrees.
 One-electron integrals computed using PRISM.
 NBasis=   299 RedAO= T EigKep=  4.88D-05  NBF=   299
 NBsUse=   299 1.00D-06 EigRej= -1.00D+00 NBFU=   299
 Initial guess from the checkpoint file:  "TS1-M0001-copt-TS-opt-TS-wb97-opt-TS-Final-IRC-Reverse.chk"
 B after Tr=    -0.000408   -0.000001   -0.000168
         Rot=    1.000000    0.000004   -0.000015    0.000047 Ang=   0.01 deg.
 Initial guess <Sx>= 0.0000 <Sy>= 0.0000 <Sz>= 0.0000 <S**2>= 0.0000 S= 0.0000
 ExpMin= 2.53D-02 ExpMax= 1.53D+04 ExpMxC= 5.22D+02 IAcc=3 IRadAn=         7 AccDes= 0.00D+00
 Harris functional with IExCor= 4639 and IRadAn=       7 diagonalized for initial guess.
 HarFok:  IExCor= 4639 AccDes= 0.00D+00 IRadAn=         7 IDoV= 1 UseB2=F ITyADJ=14
 ICtDFT=  3500011 ScaDFX=  1.000000  1.000000  1.000000  1.000000
 FoFCou: FMM=F IPFlag=           0 FMFlag=      100000 FMFlg1=           0
         NFxFlg=           0 DoJE=T BraDBF=F KetDBF=T FulRan=T
         wScrn=  0.000000 ICntrl=       500 IOpCl=  0 I1Cent=   200000004 NGrid=           0
         NMat0=    1 NMatS0=      1 NMatT0=    0 NMatD0=    1 NMtDS0=    0 NMtDT0=    0
 Symmetry not used in FoFCou.
 Gradient too large for Newton-Raphson -- use scaled steepest descent instead.
     Accept linear search using points  3 and  4.
     Minimum is close to point  4 DX= -1.05D-01 DF= -1.50D-07 DXR=  9.54D-02 DFR=  3.11D-03 which will be used.
 Gradient too large for Newton-Raphson -- use scaled steepest descent instead.
     Minimum is close to point  3 DX= -1.17D-02 DF= -1.50D-08 DXR=  4.04D-02 DFR=  1.64D-03 which will be used.
 LinEq1:  Iter=  0 NonCon=     1 RMS=4.02D-05 Max=7.43D-04 NDo=     1
 AX will form     1 AO Fock derivatives at one time.
 LinEq1:  Iter=  1 NonCon=     1 RMS=5.51D-06 Max=1.14D-04 NDo=     1
 LinEq1:  Iter=  2 NonCon=     1 RMS=5.17D-06 Max=2.25D-04 NDo=     1
 LinEq1:  Iter=  3 NonCon=     1 RMS=1.50D-06 Max=6.58D-05 NDo=     1
 LinEq1:  Iter=  4 NonCon=     1 RMS=1.07D-06 Max=3.11D-05 NDo=     1
 LinEq1:  Iter=  5 NonCon=     1 RMS=7.79D-07 Max=2.39D-05 NDo=     1
 LinEq1:  Iter=  6 NonCon=     1 RMS=2.96D-07 Max=6.63D-06 NDo=     1
 LinEq1:  Iter=  7 NonCon=     1 RMS=1.77D-07 Max=4.46D-06 NDo=     1
 LinEq1:  Iter=  8 NonCon=     1 RMS=1.16D-07 Max=2.66D-06 NDo=     1
 LinEq1:  Iter=  9 NonCon=     1 RMS=3.55D-08 Max=6.78D-07 NDo=     1
 LinEq1:  Iter= 10 NonCon=     1 RMS=1.06D-08 Max=1.26D-07 NDo=     1
 LinEq1:  Iter= 11 NonCon=     0 RMS=2.73D-09 Max=4.88D-08 NDo=     1
 Linear equations converged to 1.032D-08 1.032D-07 after    11 iterations.
     Accept linear search using points  1 and  2.
     Minimum is close to point  2 DX= -8.81D-05 DF= -1.71D-13 DXR=  8.81D-05 DFR=  8.44D-09 which will be used.
 LinEq1:  Iter=  0 NonCon=     1 RMS=4.93D-08 Max=1.49D-06 NDo=     1
 LinEq1:  Iter=  1 NonCon=     1 RMS=2.41D-08 Max=5.90D-07 NDo=     1
 LinEq1:  Iter=  2 NonCon=     1 RMS=8.37D-09 Max=1.46D-07 NDo=     1
 LinEq1:  Iter=  3 NonCon=     1 RMS=4.88D-09 Max=1.90D-07 NDo=     1
 LinEq1:  Iter=  4 NonCon=     1 RMS=3.11D-09 Max=1.02D-07 NDo=     1
 LinEq1:  Iter=  5 NonCon=     1 RMS=1.38D-09 Max=5.11D-08 NDo=     1
 LinEq1:  Iter=  6 NonCon=     1 RMS=7.91D-10 Max=2.50D-08 NDo=     1
 LinEq1:  Iter=  7 NonCon=     1 RMS=5.55D-10 Max=1.02D-08 NDo=     1
 LinEq1:  Iter=  8 NonCon=     1 RMS=2.29D-10 Max=4.95D-09 NDo=     1
 LinEq1:  Iter=  9 NonCon=     1 RMS=7.51D-11 Max=1.27D-09 NDo=     1
 LinEq1:  Iter= 10 NonCon=     0 RMS=2.37D-11 Max=4.54D-10 NDo=     1
 Linear equations converged to 4.588D-11 4.588D-10 after    10 iterations.
 SCF Done:  E(UwB97XD) =  -283.025024593     a.u. after    5 cycles
            Convg  =    0.5941D-09                    29 Fock formations.
              S**2 =  0.0000                  -V/T =  2.0054
 <Sx>= 0.0000 <Sy>= 0.0000 <Sz>= 0.0000 <S**2>= 0.0000 S= 0.0000
 <L.S>=  0.00000000000    
 Annihilation of the first spin contaminant:
 S**2 before annihilation     0.0000,   after     0.0000
 DoSCS=F DFT=T ScalE2(SS,OS)=  1.000000  1.000000
 Range of M.O.s used for correlation:     1   299
 NBasis=   299 NAE=    19 NBE=    19 NFC=     0 NFV=     0
 NROrb=    299 NOA=    19 NOB=    19 NVA=   280 NVB=   280

 **** Warning!!: The largest alpha MO coefficient is  0.30893598D+02


 **** Warning!!: The largest beta MO coefficient is  0.30893598D+02

 Symmetrizing basis deriv contribution to polar:
 IMax=3 JMax=2 DiffMx= 0.00D+00
 G2DrvN: will do     9 centers at a time, making    1 passes.
 Calling FoFCou, ICntrl=  3107 FMM=F I1Cent=   0 AccDes= 0.00D+00.
 End of G2Drv F.D. properties file   721 does not exist.
 End of G2Drv F.D. properties file   722 does not exist.
 End of G2Drv F.D. properties file   788 does not exist.
          IDoAtm=11111111
          Differentiating once with respect to nuclear coordinates.
 CalDSu exits because no D1Ps are significant.
          There are    27 degrees of freedom in the 1st order CPHF.  IDoFFX=6 NUNeed=     0.
     21 vectors produced by pass  0 Test12= 3.94D-14 3.70D-09 XBig12= 1.92D-01 1.08D-01.
 AX will form    21 AO Fock derivatives at one time.
     21 vectors produced by pass  1 Test12= 3.94D-14 3.70D-09 XBig12= 8.25D-02 1.19D-01.
     21 vectors produced by pass  2 Test12= 3.94D-14 3.70D-09 XBig12= 3.60D-03 6.79D-03.
     21 vectors produced by pass  3 Test12= 3.94D-14 3.70D-09 XBig12= 6.18D-05 7.15D-04.
     21 vectors produced by pass  4 Test12= 3.94D-14 3.70D-09 XBig12= 7.80D-07 1.10D-04.
     21 vectors produced by pass  5 Test12= 3.94D-14 3.70D-09 XBig12= 9.70D-09 1.32D-05.
     21 vectors produced by pass  6 Test12= 3.94D-14 3.70D-09 XBig12= 9.00D-11 9.10D-07.
     16 vectors produced by pass  7 Test12= 3.94D-14 3.70D-09 XBig12= 7.02D-13 8.07D-08.
      1 vectors produced by pass  8 Test12= 3.94D-14 3.70D-09 XBig12= 5.32D-15 7.26D-09.
 InvSVY:  IOpt=1 It=  1 EMax= 1.67D-15
 Solved reduced A of dimension   164 with    21 vectors.
 End of Minotr F.D. properties file   721 does not exist.
 End of Minotr F.D. properties file   722 does not exist.
 End of Minotr F.D. properties file   788 does not exist.
 Calling FoFJK, ICntrl=    100127 FMM=F ISym2X=0 I1Cent= 0 IOpClX= 1 NMat=1 NMatS=1 NMatT=0.
 -------------------------------------------------------------------
 Center     Atomic                   Forces (Hartrees/Bohr)
 Number     Number              X              Y              Z
 -------------------------------------------------------------------
      1        6          -0.000357824    0.000061352   -0.000031406
      2        1          -0.000040002    0.000010976   -0.000002239
      3        1          -0.000016357   -0.000001188   -0.000016084
      4        8          -0.000483787    0.000146221    0.000045025
      5        8          -0.000461041    0.000115235    0.000053595
      6        7           0.001000892   -0.000102200    0.000069182
      7        1          -0.000021833   -0.000060353   -0.000018538
      8        6           0.000379951   -0.000170045   -0.000099536
 -------------------------------------------------------------------
 Cartesian Forces:  Max     0.001000892 RMS     0.000275823
 IRC-IRC-IRC-IRC-IRC-IRC-IRC-IRC-IRC-IRC-IRC-IRC-IRC-IRC-IRC-IRC-IRC-IRC
 Pt 27 Step number   1 out of a maximum of  20
 Modified Bulirsch-Stoer Extrapolation Cycles:
    EPS =    0.000010000000000
      PEZero:  N= 2 I= 1 D=  8.24D-04 Err=  5.23D-02
      PEZero:  N= 3 I= 2 D=  8.24D-04 Err=  4.12D-02
      PEZero:  N= 3 I= 1 D=  1.65D-03 Err=  9.52D-03
      PEZero:  N= 4 I= 3 D=  4.12D-04 Err=  7.04D-06
      PEZero:  N= 4 I= 2 D=  1.24D-03 Err=  4.12D-02
 Maximum DWI energy   std dev =  0.000000082 at pt    55
 Maximum DWI gradient std dev =  0.022031875 at pt    96
 CORRECTOR INTEGRATION CONVERGENCE:
   Recorrection delta-x convergence threshold:    0.010000
   Delta-x Convergence Met
 Point Number:  27          Path Number:   1
   CHANGE IN THE REACTION COORDINATE =    0.15819
   NET REACTION COORDINATE UP TO THIS POINT =    4.27117
  # OF POINTS ALONG THE PATH =  27
  # OF STEPS =   1

 Calculating another point on the path.
 IRC-IRC-IRC-IRC-IRC-IRC-IRC-IRC-IRC-IRC-IRC-IRC-IRC-IRC-IRC-IRC-IRC-IRC
                          Input orientation:                          
 ---------------------------------------------------------------------
 Center     Atomic      Atomic             Coordinates (Angstroms)
 Number     Number       Type             X           Y           Z
 ---------------------------------------------------------------------
      1          6           0       -1.056300   -0.973767    0.250849
      2          1           0       -1.386842   -1.860336   -0.271926
      3          1           0       -0.633322   -0.964653    1.246609
      4          8           0       -1.212554    0.096451   -0.361267
      5          8           0       -0.777764    1.228322    0.229468
      6          7           0        1.707094   -0.837521   -0.086615
      7          1           0        1.753638    1.373036   -0.030763
      8          6           0        1.739551    0.307230   -0.053376
 ---------------------------------------------------------------------
                    Distance matrix (angstroms):
                    1          2          3          4          5
     1  C    0.000000
     2  H    1.080998   0.000000
     3  H    1.081910   1.917287   0.000000
     4  O    1.242767   1.966564   2.011645   0.000000
     5  O    2.219738   3.187818   2.421690   1.348756   0.000000
     6  N    2.787255   3.263883   2.696516   3.077675   3.246866
     7  H    3.671858   4.513920   3.576877   3.246105   2.548854
     8  C    3.090355   3.810571   2.989678   2.975593   2.695420
                    6          7          8
     6  N    0.000000
     7  H    2.211753   0.000000
     8  C    1.145694   1.066139   0.000000
 Symmetry turned off by external request.
 Stoichiometry    C2H3NO2
 Framework group  C1[X(C2H3NO2)]
 Deg. of freedom    18
 Full point group                 C1      NOp   1
 Rotational constants (GHZ):           8.9830075           3.6974195           2.7744102
 Standard basis: Aug-CC-pVTZ (5D, 7F)
   299 basis functions,   441 primitive gaussians,   350 cartesian basis functions
    19 alpha electrons       19 beta electrons
       nuclear repulsion energy       153.8775632716 Hartrees.
 NAtoms=    8 NActive=    8 NUniq=    8 SFac= 1.00D+00 NAtFMM=   60 NAOKFM=F Big=F
 Integral buffers will be    131072 words long.
 Raffenetti 2 integral format.
 Two-electron integral symmetry is turned off.
 Nuclear repulsion after empirical dispersion term =      153.8752580271 Hartrees.
 One-electron integrals computed using PRISM.
 NBasis=   299 RedAO= T EigKep=  4.90D-05  NBF=   299
 NBsUse=   299 1.00D-06 EigRej= -1.00D+00 NBFU=   299
 Initial guess from the checkpoint file:  "TS1-M0001-copt-TS-opt-TS-wb97-opt-TS-Final-IRC-Reverse.chk"
 B after Tr=    -0.000414   -0.000007   -0.000191
         Rot=    1.000000   -0.000003   -0.000013    0.000051 Ang=  -0.01 deg.
 Initial guess <Sx>= 0.0000 <Sy>= 0.0000 <Sz>= 0.0000 <S**2>= 0.0000 S= 0.0000
 ExpMin= 2.53D-02 ExpMax= 1.53D+04 ExpMxC= 5.22D+02 IAcc=3 IRadAn=         7 AccDes= 0.00D+00
 Harris functional with IExCor= 4639 and IRadAn=       7 diagonalized for initial guess.
 HarFok:  IExCor= 4639 AccDes= 0.00D+00 IRadAn=         7 IDoV= 1 UseB2=F ITyADJ=14
 ICtDFT=  3500011 ScaDFX=  1.000000  1.000000  1.000000  1.000000
 FoFCou: FMM=F IPFlag=           0 FMFlag=      100000 FMFlg1=           0
         NFxFlg=           0 DoJE=T BraDBF=F KetDBF=T FulRan=T
         wScrn=  0.000000 ICntrl=       500 IOpCl=  0 I1Cent=   200000004 NGrid=           0
         NMat0=    1 NMatS0=      1 NMatT0=    0 NMatD0=    1 NMtDS0=    0 NMtDT0=    0
 Symmetry not used in FoFCou.
 Gradient too large for Newton-Raphson -- use scaled steepest descent instead.
     Accept linear search using points  3 and  4.
     Minimum is close to point  4 DX= -1.09D-01 DF= -1.84D-07 DXR=  9.98D-02 DFR=  3.53D-03 which will be used.
 Gradient too large for Newton-Raphson -- use scaled steepest descent instead.
     Minimum is close to point  3 DX= -1.31D-02 DF= -2.09D-08 DXR=  4.57D-02 DFR=  2.09D-03 which will be used.
 LinEq1:  Iter=  0 NonCon=     1 RMS=4.16D-05 Max=7.68D-04 NDo=     1
 AX will form     1 AO Fock derivatives at one time.
 LinEq1:  Iter=  1 NonCon=     1 RMS=5.60D-06 Max=1.12D-04 NDo=     1
 LinEq1:  Iter=  2 NonCon=     1 RMS=5.22D-06 Max=2.31D-04 NDo=     1
 LinEq1:  Iter=  3 NonCon=     1 RMS=1.58D-06 Max=7.01D-05 NDo=     1
 LinEq1:  Iter=  4 NonCon=     1 RMS=1.10D-06 Max=3.12D-05 NDo=     1
 LinEq1:  Iter=  5 NonCon=     1 RMS=8.17D-07 Max=2.46D-05 NDo=     1
 LinEq1:  Iter=  6 NonCon=     1 RMS=3.11D-07 Max=6.88D-06 NDo=     1
 LinEq1:  Iter=  7 NonCon=     1 RMS=1.80D-07 Max=4.47D-06 NDo=     1
 LinEq1:  Iter=  8 NonCon=     1 RMS=1.21D-07 Max=2.84D-06 NDo=     1
 LinEq1:  Iter=  9 NonCon=     1 RMS=3.82D-08 Max=7.29D-07 NDo=     1
 LinEq1:  Iter= 10 NonCon=     1 RMS=1.18D-08 Max=1.32D-07 NDo=     1
 LinEq1:  Iter= 11 NonCon=     0 RMS=3.18D-09 Max=6.00D-08 NDo=     1
 Linear equations converged to 1.032D-08 1.032D-07 after    11 iterations.
     Accept linear search using points  1 and  2.
     Minimum is close to point  2 DX= -8.03D-05 DF= -1.14D-13 DXR=  8.03D-05 DFR=  5.20D-09 which will be used.
 LinEq1:  Iter=  0 NonCon=     1 RMS=5.12D-08 Max=1.46D-06 NDo=     1
 LinEq1:  Iter=  1 NonCon=     1 RMS=2.51D-08 Max=5.80D-07 NDo=     1
 LinEq1:  Iter=  2 NonCon=     1 RMS=8.69D-09 Max=1.61D-07 NDo=     1
 LinEq1:  Iter=  3 NonCon=     1 RMS=5.77D-09 Max=2.76D-07 NDo=     1
 LinEq1:  Iter=  4 NonCon=     1 RMS=3.61D-09 Max=1.20D-07 NDo=     1
 LinEq1:  Iter=  5 NonCon=     1 RMS=1.73D-09 Max=5.85D-08 NDo=     1
 LinEq1:  Iter=  6 NonCon=     1 RMS=1.37D-09 Max=4.41D-08 NDo=     1
 LinEq1:  Iter=  7 NonCon=     1 RMS=6.53D-10 Max=1.55D-08 NDo=     1
 LinEq1:  Iter=  8 NonCon=     1 RMS=2.36D-10 Max=5.01D-09 NDo=     1
 LinEq1:  Iter=  9 NonCon=     1 RMS=7.86D-11 Max=1.35D-09 NDo=     1
 LinEq1:  Iter= 10 NonCon=     0 RMS=2.46D-11 Max=4.65D-10 NDo=     1
 Linear equations converged to 4.839D-11 4.839D-10 after    10 iterations.
 SCF Done:  E(UwB97XD) =  -283.025075399     a.u. after    5 cycles
            Convg  =    0.6089D-09                    29 Fock formations.
              S**2 =  0.0000                  -V/T =  2.0055
 <Sx>= 0.0000 <Sy>= 0.0000 <Sz>= 0.0000 <S**2>= 0.0000 S= 0.0000
 <L.S>=  0.00000000000    
 Annihilation of the first spin contaminant:
 S**2 before annihilation     0.0000,   after     0.0000
 DoSCS=F DFT=T ScalE2(SS,OS)=  1.000000  1.000000
 Range of M.O.s used for correlation:     1   299
 NBasis=   299 NAE=    19 NBE=    19 NFC=     0 NFV=     0
 NROrb=    299 NOA=    19 NOB=    19 NVA=   280 NVB=   280

 **** Warning!!: The largest alpha MO coefficient is  0.30557323D+02


 **** Warning!!: The largest beta MO coefficient is  0.30557323D+02

 Symmetrizing basis deriv contribution to polar:
 IMax=3 JMax=2 DiffMx= 0.00D+00
 G2DrvN: will do     9 centers at a time, making    1 passes.
 Calling FoFCou, ICntrl=  3107 FMM=F I1Cent=   0 AccDes= 0.00D+00.
 End of G2Drv F.D. properties file   721 does not exist.
 End of G2Drv F.D. properties file   722 does not exist.
 End of G2Drv F.D. properties file   788 does not exist.
          IDoAtm=11111111
          Differentiating once with respect to nuclear coordinates.
 CalDSu exits because no D1Ps are significant.
          There are    27 degrees of freedom in the 1st order CPHF.  IDoFFX=6 NUNeed=     0.
     21 vectors produced by pass  0 Test12= 3.94D-14 3.70D-09 XBig12= 1.92D-01 1.08D-01.
 AX will form    21 AO Fock derivatives at one time.
     21 vectors produced by pass  1 Test12= 3.94D-14 3.70D-09 XBig12= 8.26D-02 1.19D-01.
     21 vectors produced by pass  2 Test12= 3.94D-14 3.70D-09 XBig12= 3.60D-03 6.76D-03.
     21 vectors produced by pass  3 Test12= 3.94D-14 3.70D-09 XBig12= 6.24D-05 7.24D-04.
     21 vectors produced by pass  4 Test12= 3.94D-14 3.70D-09 XBig12= 7.98D-07 1.10D-04.
     21 vectors produced by pass  5 Test12= 3.94D-14 3.70D-09 XBig12= 9.97D-09 1.33D-05.
     21 vectors produced by pass  6 Test12= 3.94D-14 3.70D-09 XBig12= 9.22D-11 9.22D-07.
     16 vectors produced by pass  7 Test12= 3.94D-14 3.70D-09 XBig12= 7.17D-13 7.77D-08.
      1 vectors produced by pass  8 Test12= 3.94D-14 3.70D-09 XBig12= 5.41D-15 7.29D-09.
 InvSVY:  IOpt=1 It=  1 EMax= 1.55D-15
 Solved reduced A of dimension   164 with    21 vectors.
 End of Minotr F.D. properties file   721 does not exist.
 End of Minotr F.D. properties file   722 does not exist.
 End of Minotr F.D. properties file   788 does not exist.
 Calling FoFJK, ICntrl=    100127 FMM=F ISym2X=0 I1Cent= 0 IOpClX= 1 NMat=1 NMatS=1 NMatT=0.
 -------------------------------------------------------------------
 Center     Atomic                   Forces (Hartrees/Bohr)
 Number     Number              X              Y              Z
 -------------------------------------------------------------------
      1        6          -0.000240033    0.000055879   -0.000034425
      2        1          -0.000029931    0.000009217   -0.000002191
      3        1          -0.000009961   -0.000001485   -0.000015698
      4        8          -0.000377551    0.000114593    0.000035683
      5        8          -0.000359426    0.000093832    0.000047164
      6        7           0.000755710   -0.000060538    0.000069795
      7        1          -0.000018883   -0.000062064   -0.000016728
      8        6           0.000280075   -0.000149434   -0.000083600
 -------------------------------------------------------------------
 Cartesian Forces:  Max     0.000755710 RMS     0.000209395
 IRC-IRC-IRC-IRC-IRC-IRC-IRC-IRC-IRC-IRC-IRC-IRC-IRC-IRC-IRC-IRC-IRC-IRC
 Pt 28 Step number   1 out of a maximum of  20
 Modified Bulirsch-Stoer Extrapolation Cycles:
    EPS =    0.000010000000000
      PEZero:  N= 2 I= 1 D=  8.24D-04 Err=  4.12D-02
      PEZero:  N= 3 I= 2 D=  8.24D-04 Err=  5.62D-02
      PEZero:  N= 3 I= 1 D=  1.65D-03 Err=  4.31D-02
      PEZero:  N= 4 I= 3 D=  4.12D-04 Err=  2.67D-02
      PEZero:  N= 4 I= 2 D=  1.24D-03 Err=  2.06D-02
      PEZero:  N= 4 I= 1 D=  2.06D-03 Err=  5.05D-02
      PEZero:  N= 5 I= 4 D=  4.12D-04 Err=  7.72D-06
      PEZero:  N= 5 I= 3 D=  8.24D-04 Err=  2.67D-02
 Maximum DWI energy   std dev =  0.000000038 at pt    15
 Maximum DWI gradient std dev =  0.029804311 at pt   144
 CORRECTOR INTEGRATION CONVERGENCE:
   Recorrection delta-x convergence threshold:    0.010000
   Delta-x Convergence Met
 Point Number:  28          Path Number:   1
   CHANGE IN THE REACTION COORDINATE =    0.15819
   NET REACTION COORDINATE UP TO THIS POINT =    4.42936
  # OF POINTS ALONG THE PATH =  28
  # OF STEPS =   1

 Calculating another point on the path.
 IRC-IRC-IRC-IRC-IRC-IRC-IRC-IRC-IRC-IRC-IRC-IRC-IRC-IRC-IRC-IRC-IRC-IRC
                          Input orientation:                          
 ---------------------------------------------------------------------
 Center     Atomic      Atomic             Coordinates (Angstroms)
 Number     Number       Type             X           Y           Z
 ---------------------------------------------------------------------
      1          6           0       -1.062171   -0.972355    0.249674
      2          1           0       -1.394820   -1.858025   -0.273304
      3          1           0       -0.634305   -0.964766    1.243427
      4          8           0       -1.219677    0.098715   -0.360533
      5          8           0       -0.784746    1.230281    0.230433
      6          7           0        1.723352   -0.840861   -0.084935
      7          1           0        1.747893    1.370199   -0.035858
      8          6           0        1.746485    0.304140   -0.055614
 ---------------------------------------------------------------------
                    Distance matrix (angstroms):
                    1          2          3          4          5
     1  C    0.000000
     2  H    1.081005   0.000000
     3  H    1.081976   1.917491   0.000000
     4  O    1.242720   1.966499   2.011552   0.000000
     5  O    2.220122   3.188037   2.422194   1.348646   0.000000
     6  N    2.808628   3.285286   2.708956   3.101641   3.267972
     7  H    3.669544   4.511592   3.572604   3.244774   2.550441
     8  C    3.100192   3.819705   2.994293   2.988861   2.710478
                    6          7          8
     6  N    0.000000
     7  H    2.211741   0.000000
     8  C    1.145610   1.066243   0.000000
 Symmetry turned off by external request.
 Stoichiometry    C2H3NO2
 Framework group  C1[X(C2H3NO2)]
 Deg. of freedom    18
 Full point group                 C1      NOp   1
 Rotational constants (GHZ):           8.9891000           3.6501527           2.7477557
 Standard basis: Aug-CC-pVTZ (5D, 7F)
   299 basis functions,   441 primitive gaussians,   350 cartesian basis functions
    19 alpha electrons       19 beta electrons
       nuclear repulsion energy       153.5581497127 Hartrees.
 NAtoms=    8 NActive=    8 NUniq=    8 SFac= 1.00D+00 NAtFMM=   60 NAOKFM=F Big=F
 Integral buffers will be    131072 words long.
 Raffenetti 2 integral format.
 Two-electron integral symmetry is turned off.
 Nuclear repulsion after empirical dispersion term =      153.5558353495 Hartrees.
 One-electron integrals computed using PRISM.
 NBasis=   299 RedAO= T EigKep=  4.91D-05  NBF=   299
 NBsUse=   299 1.00D-06 EigRej= -1.00D+00 NBFU=   299
 Initial guess from the checkpoint file:  "TS1-M0001-copt-TS-opt-TS-wb97-opt-TS-Final-IRC-Reverse.chk"
 B after Tr=    -0.000363   -0.000016   -0.000238
         Rot=    1.000000    0.000000   -0.000014    0.000045 Ang=  -0.01 deg.
 Initial guess <Sx>= 0.0000 <Sy>= 0.0000 <Sz>= 0.0000 <S**2>= 0.0000 S= 0.0000
 ExpMin= 2.53D-02 ExpMax= 1.53D+04 ExpMxC= 5.22D+02 IAcc=3 IRadAn=         7 AccDes= 0.00D+00
 Harris functional with IExCor= 4639 and IRadAn=       7 diagonalized for initial guess.
 HarFok:  IExCor= 4639 AccDes= 0.00D+00 IRadAn=         7 IDoV= 1 UseB2=F ITyADJ=14
 ICtDFT=  3500011 ScaDFX=  1.000000  1.000000  1.000000  1.000000
 FoFCou: FMM=F IPFlag=           0 FMFlag=      100000 FMFlg1=           0
         NFxFlg=           0 DoJE=T BraDBF=F KetDBF=T FulRan=T
         wScrn=  0.000000 ICntrl=       500 IOpCl=  0 I1Cent=   200000004 NGrid=           0
         NMat0=    1 NMatS0=      1 NMatT0=    0 NMatD0=    1 NMtDS0=    0 NMtDT0=    0
 Symmetry not used in FoFCou.
 Gradient too large for Newton-Raphson -- use scaled steepest descent instead.
     Accept linear search using points  3 and  4.
     Minimum is close to point  4 DX= -1.06D-01 DF= -1.84D-07 DXR=  9.70D-02 DFR=  3.26D-03 which will be used.
 Gradient too large for Newton-Raphson -- use scaled steepest descent instead.
     Minimum is close to point  3 DX= -1.27D-02 DF= -2.12D-08 DXR=  4.44D-02 DFR=  1.97D-03 which will be used.
 LinEq1:  Iter=  0 NonCon=     1 RMS=4.31D-05 Max=7.76D-04 NDo=     1
 AX will form     1 AO Fock derivatives at one time.
 LinEq1:  Iter=  1 NonCon=     1 RMS=5.77D-06 Max=1.48D-04 NDo=     1
 LinEq1:  Iter=  2 NonCon=     1 RMS=5.24D-06 Max=2.27D-04 NDo=     1
 LinEq1:  Iter=  3 NonCon=     1 RMS=1.86D-06 Max=8.88D-05 NDo=     1
 LinEq1:  Iter=  4 NonCon=     1 RMS=1.04D-06 Max=2.86D-05 NDo=     1
 LinEq1:  Iter=  5 NonCon=     1 RMS=8.08D-07 Max=2.01D-05 NDo=     1
 LinEq1:  Iter=  6 NonCon=     1 RMS=3.36D-07 Max=7.70D-06 NDo=     1
 LinEq1:  Iter=  7 NonCon=     1 RMS=1.59D-07 Max=3.51D-06 NDo=     1
 LinEq1:  Iter=  8 NonCon=     1 RMS=1.20D-07 Max=2.90D-06 NDo=     1
 LinEq1:  Iter=  9 NonCon=     1 RMS=4.33D-08 Max=8.64D-07 NDo=     1
 LinEq1:  Iter= 10 NonCon=     1 RMS=1.43D-08 Max=1.85D-07 NDo=     1
 LinEq1:  Iter= 11 NonCon=     0 RMS=3.72D-09 Max=6.96D-08 NDo=     1
 Linear equations converged to 1.032D-08 1.032D-07 after    11 iterations.
     Accept linear search using points  1 and  2.
     Minimum is close to point  2 DX= -7.22D-05 DF= -1.14D-13 DXR=  7.22D-05 DFR=  4.81D-09 which will be used.
 LinEq1:  Iter=  0 NonCon=     1 RMS=5.40D-08 Max=1.64D-06 NDo=     1
 LinEq1:  Iter=  1 NonCon=     1 RMS=2.60D-08 Max=5.38D-07 NDo=     1
 LinEq1:  Iter=  2 NonCon=     1 RMS=8.97D-09 Max=1.80D-07 NDo=     1
 LinEq1:  Iter=  3 NonCon=     1 RMS=5.96D-09 Max=2.54D-07 NDo=     1
 LinEq1:  Iter=  4 NonCon=     1 RMS=3.73D-09 Max=1.26D-07 NDo=     1
 LinEq1:  Iter=  5 NonCon=     1 RMS=1.65D-09 Max=5.56D-08 NDo=     1
 LinEq1:  Iter=  6 NonCon=     1 RMS=1.21D-09 Max=3.88D-08 NDo=     1
 LinEq1:  Iter=  7 NonCon=     1 RMS=6.80D-10 Max=1.48D-08 NDo=     1
 LinEq1:  Iter=  8 NonCon=     1 RMS=2.49D-10 Max=5.06D-09 NDo=     1
 LinEq1:  Iter=  9 NonCon=     1 RMS=8.31D-11 Max=1.38D-09 NDo=     1
 LinEq1:  Iter= 10 NonCon=     0 RMS=2.59D-11 Max=4.77D-10 NDo=     1
 Linear equations converged to 5.108D-11 5.108D-10 after    10 iterations.
 SCF Done:  E(UwB97XD) =  -283.025111982     a.u. after    5 cycles
            Convg  =    0.6439D-09                    29 Fock formations.
              S**2 =  0.0000                  -V/T =  2.0055
 <Sx>= 0.0000 <Sy>= 0.0000 <Sz>= 0.0000 <S**2>= 0.0000 S= 0.0000
 <L.S>=  0.00000000000    
 Annihilation of the first spin contaminant:
 S**2 before annihilation     0.0000,   after     0.0000
 DoSCS=F DFT=T ScalE2(SS,OS)=  1.000000  1.000000
 Range of M.O.s used for correlation:     1   299
 NBasis=   299 NAE=    19 NBE=    19 NFC=     0 NFV=     0
 NROrb=    299 NOA=    19 NOB=    19 NVA=   280 NVB=   280

 **** Warning!!: The largest alpha MO coefficient is  0.30636011D+02


 **** Warning!!: The largest beta MO coefficient is  0.30636011D+02

 Symmetrizing basis deriv contribution to polar:
 IMax=3 JMax=2 DiffMx= 0.00D+00
 G2DrvN: will do     9 centers at a time, making    1 passes.
 Calling FoFCou, ICntrl=  3107 FMM=F I1Cent=   0 AccDes= 0.00D+00.
 End of G2Drv F.D. properties file   721 does not exist.
 End of G2Drv F.D. properties file   722 does not exist.
 End of G2Drv F.D. properties file   788 does not exist.
          IDoAtm=11111111
          Differentiating once with respect to nuclear coordinates.
 CalDSu exits because no D1Ps are significant.
          There are    27 degrees of freedom in the 1st order CPHF.  IDoFFX=6 NUNeed=     0.
     21 vectors produced by pass  0 Test12= 3.94D-14 3.70D-09 XBig12= 1.93D-01 1.09D-01.
 AX will form    21 AO Fock derivatives at one time.
     21 vectors produced by pass  1 Test12= 3.94D-14 3.70D-09 XBig12= 8.25D-02 1.19D-01.
     21 vectors produced by pass  2 Test12= 3.94D-14 3.70D-09 XBig12= 3.60D-03 6.71D-03.
     21 vectors produced by pass  3 Test12= 3.94D-14 3.70D-09 XBig12= 6.30D-05 7.31D-04.
     21 vectors produced by pass  4 Test12= 3.94D-14 3.70D-09 XBig12= 8.11D-07 1.10D-04.
     21 vectors produced by pass  5 Test12= 3.94D-14 3.70D-09 XBig12= 1.02D-08 1.33D-05.
     21 vectors produced by pass  6 Test12= 3.94D-14 3.70D-09 XBig12= 9.39D-11 9.29D-07.
     16 vectors produced by pass  7 Test12= 3.94D-14 3.70D-09 XBig12= 7.29D-13 7.43D-08.
      1 vectors produced by pass  8 Test12= 3.94D-14 3.70D-09 XBig12= 5.49D-15 7.25D-09.
 InvSVY:  IOpt=1 It=  1 EMax= 2.11D-15
 Solved reduced A of dimension   164 with    21 vectors.
 End of Minotr F.D. properties file   721 does not exist.
 End of Minotr F.D. properties file   722 does not exist.
 End of Minotr F.D. properties file   788 does not exist.
 Calling FoFJK, ICntrl=    100127 FMM=F ISym2X=0 I1Cent= 0 IOpClX= 1 NMat=1 NMatS=1 NMatT=0.
 -------------------------------------------------------------------
 Center     Atomic                   Forces (Hartrees/Bohr)
 Number     Number              X              Y              Z
 -------------------------------------------------------------------
      1        6          -0.000146947    0.000040648   -0.000029436
      2        1          -0.000016149    0.000006393   -0.000002076
      3        1          -0.000005773   -0.000000319   -0.000015471
      4        8          -0.000260690    0.000085253    0.000025872
      5        8          -0.000238837    0.000069208    0.000035667
      6        7           0.000524413   -0.000011598    0.000061825
      7        1          -0.000013852   -0.000063980   -0.000013917
      8        6           0.000157835   -0.000125603   -0.000062463
 -------------------------------------------------------------------
 Cartesian Forces:  Max     0.000524413 RMS     0.000143139
 IRC-IRC-IRC-IRC-IRC-IRC-IRC-IRC-IRC-IRC-IRC-IRC-IRC-IRC-IRC-IRC-IRC-IRC
 Pt 29 Step number   1 out of a maximum of  20
 Modified Bulirsch-Stoer Extrapolation Cycles:
    EPS =    0.000010000000000
      PEZero:  N= 2 I= 1 D=  8.24D-04 Err=  2.94D-02
      PEZero:  N= 3 I= 2 D=  8.24D-04 Err=  4.08D-02
      PEZero:  N= 3 I= 1 D=  1.65D-03 Err=  3.18D-02
      PEZero:  N= 4 I= 3 D=  4.12D-04 Err=  6.07D-02
      PEZero:  N= 4 I= 2 D=  1.24D-03 Err=  4.01D-02
      PEZero:  N= 4 I= 1 D=  2.06D-03 Err=  2.91D-02
      PEZero:  N= 5 I= 4 D=  4.12D-04 Err=  2.79D-02
      PEZero:  N= 5 I= 3 D=  8.24D-04 Err=  1.89D-02
      PEZero:  N= 5 I= 2 D=  1.65D-03 Err=  3.89D-02
      PEZero:  N= 6 I= 5 D=  2.06D-04 Err=  7.16D-06
      PEZero:  N= 6 I= 4 D=  6.18D-04 Err=  2.79D-02
 Maximum DWI energy   std dev =  0.000000053 at pt    22
 Maximum DWI gradient std dev =  0.046105584 at pt   194
 CORRECTOR INTEGRATION CONVERGENCE:
   Recorrection delta-x convergence threshold:    0.010000
   Delta-x Convergence Met
 Point Number:  29          Path Number:   1
   CHANGE IN THE REACTION COORDINATE =    0.15816
   NET REACTION COORDINATE UP TO THIS POINT =    4.58752
  # OF POINTS ALONG THE PATH =  29
  # OF STEPS =   1

 Calculating another point on the path.
 IRC-IRC-IRC-IRC-IRC-IRC-IRC-IRC-IRC-IRC-IRC-IRC-IRC-IRC-IRC-IRC-IRC-IRC
                          Input orientation:                          
 ---------------------------------------------------------------------
 Center     Atomic      Atomic             Coordinates (Angstroms)
 Number     Number       Type             X           Y           Z
 ---------------------------------------------------------------------
      1          6           0       -1.067687   -0.970873    0.248196
      2          1           0       -1.402528   -1.855567   -0.275050
      3          1           0       -0.634584   -0.965000    1.239759
      4          8           0       -1.226790    0.101181   -0.359795
      5          8           0       -0.791309    1.232274    0.231474
      6          7           0        1.740008   -0.844354   -0.082767
      7          1           0        1.739629    1.367035   -0.041882
      8          6           0        1.752160    0.300870   -0.058076
 ---------------------------------------------------------------------
                    Distance matrix (angstroms):
                    1          2          3          4          5
     1  C    0.000000
     2  H    1.081013   0.000000
     3  H    1.082040   1.917680   0.000000
     4  O    1.242685   1.966450   2.011473   0.000000
     5  O    2.220478   3.188247   2.422646   1.348561   0.000000
     6  N    2.829963   3.306819   2.720720   3.126127   3.289179
     7  H    3.664830   4.506959   3.566214   3.240848   2.549222
     8  C    3.108483   3.827448   2.997224   3.000842   2.724076
                    6          7          8
     6  N    0.000000
     7  H    2.211767   0.000000
     8  C    1.145555   1.066362   0.000000
 Symmetry turned off by external request.
 Stoichiometry    C2H3NO2
 Framework group  C1[X(C2H3NO2)]
 Deg. of freedom    18
 Full point group                 C1      NOp   1
 Rotational constants (GHZ):           8.9969320           3.6051821           2.7223350
 Standard basis: Aug-CC-pVTZ (5D, 7F)
   299 basis functions,   441 primitive gaussians,   350 cartesian basis functions
    19 alpha electrons       19 beta electrons
       nuclear repulsion energy       153.2564136859 Hartrees.
 NAtoms=    8 NActive=    8 NUniq=    8 SFac= 1.00D+00 NAtFMM=   60 NAOKFM=F Big=F
 Integral buffers will be    131072 words long.
 Raffenetti 2 integral format.
 Two-electron integral symmetry is turned off.
 Nuclear repulsion after empirical dispersion term =      153.2540910897 Hartrees.
 One-electron integrals computed using PRISM.
 NBasis=   299 RedAO= T EigKep=  4.92D-05  NBF=   299
 NBsUse=   299 1.00D-06 EigRej= -1.00D+00 NBFU=   299
 Initial guess from the checkpoint file:  "TS1-M0001-copt-TS-opt-TS-wb97-opt-TS-Final-IRC-Reverse.chk"
 B after Tr=    -0.000401   -0.000023   -0.000283
         Rot=    1.000000    0.000005   -0.000002    0.000044 Ang=   0.01 deg.
 Initial guess <Sx>= 0.0000 <Sy>= 0.0000 <Sz>= 0.0000 <S**2>= 0.0000 S= 0.0000
 ExpMin= 2.53D-02 ExpMax= 1.53D+04 ExpMxC= 5.22D+02 IAcc=3 IRadAn=         7 AccDes= 0.00D+00
 Harris functional with IExCor= 4639 and IRadAn=       7 diagonalized for initial guess.
 HarFok:  IExCor= 4639 AccDes= 0.00D+00 IRadAn=         7 IDoV= 1 UseB2=F ITyADJ=14
 ICtDFT=  3500011 ScaDFX=  1.000000  1.000000  1.000000  1.000000
 FoFCou: FMM=F IPFlag=           0 FMFlag=      100000 FMFlg1=           0
         NFxFlg=           0 DoJE=T BraDBF=F KetDBF=T FulRan=T
         wScrn=  0.000000 ICntrl=       500 IOpCl=  0 I1Cent=   200000004 NGrid=           0
         NMat0=    1 NMatS0=      1 NMatT0=    0 NMatD0=    1 NMtDS0=    0 NMtDT0=    0
 Symmetry not used in FoFCou.
 Gradient too large for Newton-Raphson -- use scaled steepest descent instead.
     Accept linear search using points  3 and  4.
 Gradient too large for Newton-Raphson -- use scaled steepest descent instead.
     Accept linear search using points  1 and  2.
 LinEq1:  Iter=  0 NonCon=     1 RMS=5.04D-05 Max=9.49D-04 NDo=     1
 AX will form     1 AO Fock derivatives at one time.
 LinEq1:  Iter=  1 NonCon=     1 RMS=6.11D-06 Max=1.59D-04 NDo=     1
 LinEq1:  Iter=  2 NonCon=     1 RMS=4.71D-06 Max=1.82D-04 NDo=     1
 LinEq1:  Iter=  3 NonCon=     1 RMS=2.07D-06 Max=9.78D-05 NDo=     1
 LinEq1:  Iter=  4 NonCon=     1 RMS=8.99D-07 Max=2.84D-05 NDo=     1
 LinEq1:  Iter=  5 NonCon=     1 RMS=4.49D-07 Max=1.28D-05 NDo=     1
 LinEq1:  Iter=  6 NonCon=     1 RMS=2.95D-07 Max=6.52D-06 NDo=     1
 LinEq1:  Iter=  7 NonCon=     1 RMS=9.78D-08 Max=2.69D-06 NDo=     1
 LinEq1:  Iter=  8 NonCon=     1 RMS=3.64D-08 Max=1.19D-06 NDo=     1
 LinEq1:  Iter=  9 NonCon=     1 RMS=2.58D-08 Max=5.23D-07 NDo=     1
 LinEq1:  Iter= 10 NonCon=     1 RMS=1.54D-08 Max=2.55D-07 NDo=     1
 LinEq1:  Iter= 11 NonCon=     0 RMS=4.13D-09 Max=7.59D-08 NDo=     1
 Linear equations converged to 1.032D-08 1.032D-07 after    11 iterations.
     Accept linear search using points  1 and  2.
     Minimum is close to point  2 DX= -6.92D-05 DF= -1.71D-13 DXR=  6.92D-05 DFR=  5.24D-09 which will be used.
 LinEq1:  Iter=  0 NonCon=     1 RMS=6.95D-08 Max=2.08D-06 NDo=     1
 LinEq1:  Iter=  1 NonCon=     1 RMS=3.47D-08 Max=6.34D-07 NDo=     1
 LinEq1:  Iter=  2 NonCon=     1 RMS=1.20D-08 Max=1.91D-07 NDo=     1
 LinEq1:  Iter=  3 NonCon=     1 RMS=9.48D-09 Max=5.01D-07 NDo=     1
 LinEq1:  Iter=  4 NonCon=     1 RMS=5.30D-09 Max=1.25D-07 NDo=     1
 LinEq1:  Iter=  5 NonCon=     1 RMS=2.35D-09 Max=7.76D-08 NDo=     1
 LinEq1:  Iter=  6 NonCon=     1 RMS=1.95D-09 Max=6.67D-08 NDo=     1
 LinEq1:  Iter=  7 NonCon=     1 RMS=8.01D-10 Max=2.66D-08 NDo=     1
 LinEq1:  Iter=  8 NonCon=     1 RMS=2.86D-10 Max=8.37D-09 NDo=     1
 LinEq1:  Iter=  9 NonCon=     1 RMS=1.00D-10 Max=1.89D-09 NDo=     1
 LinEq1:  Iter= 10 NonCon=     0 RMS=3.20D-11 Max=5.69D-10 NDo=     1
 Linear equations converged to 6.840D-11 6.840D-10 after    10 iterations.
 SCF Done:  E(UwB97XD) =  -283.025135819     a.u. after    5 cycles
            Convg  =    0.7612D-09                    30 Fock formations.
              S**2 =  0.0000                  -V/T =  2.0055
 <Sx>= 0.0000 <Sy>= 0.0000 <Sz>= 0.0000 <S**2>= 0.0000 S= 0.0000
 <L.S>=  0.00000000000    
 Annihilation of the first spin contaminant:
 S**2 before annihilation     0.0000,   after     0.0000
 DoSCS=F DFT=T ScalE2(SS,OS)=  1.000000  1.000000
 Range of M.O.s used for correlation:     1   299
 NBasis=   299 NAE=    19 NBE=    19 NFC=     0 NFV=     0
 NROrb=    299 NOA=    19 NOB=    19 NVA=   280 NVB=   280

 **** Warning!!: The largest alpha MO coefficient is  0.31425843D+02


 **** Warning!!: The largest beta MO coefficient is  0.31425843D+02

 Symmetrizing basis deriv contribution to polar:
 IMax=3 JMax=2 DiffMx= 0.00D+00
 G2DrvN: will do     9 centers at a time, making    1 passes.
 Calling FoFCou, ICntrl=  3107 FMM=F I1Cent=   0 AccDes= 0.00D+00.
 End of G2Drv F.D. properties file   721 does not exist.
 End of G2Drv F.D. properties file   722 does not exist.
 End of G2Drv F.D. properties file   788 does not exist.
          IDoAtm=11111111
          Differentiating once with respect to nuclear coordinates.
 CalDSu exits because no D1Ps are significant.
          There are    27 degrees of freedom in the 1st order CPHF.  IDoFFX=6 NUNeed=     0.
     21 vectors produced by pass  0 Test12= 3.94D-14 3.70D-09 XBig12= 1.93D-01 1.09D-01.
 AX will form    21 AO Fock derivatives at one time.
     21 vectors produced by pass  1 Test12= 3.94D-14 3.70D-09 XBig12= 8.25D-02 1.19D-01.
     21 vectors produced by pass  2 Test12= 3.94D-14 3.70D-09 XBig12= 3.61D-03 6.66D-03.
     21 vectors produced by pass  3 Test12= 3.94D-14 3.70D-09 XBig12= 6.35D-05 7.40D-04.
     21 vectors produced by pass  4 Test12= 3.94D-14 3.70D-09 XBig12= 8.21D-07 1.10D-04.
     21 vectors produced by pass  5 Test12= 3.94D-14 3.70D-09 XBig12= 1.03D-08 1.32D-05.
     21 vectors produced by pass  6 Test12= 3.94D-14 3.70D-09 XBig12= 9.50D-11 9.42D-07.
     16 vectors produced by pass  7 Test12= 3.94D-14 3.70D-09 XBig12= 7.37D-13 7.12D-08.
      1 vectors produced by pass  8 Test12= 3.94D-14 3.70D-09 XBig12= 5.55D-15 7.16D-09.
 InvSVY:  IOpt=1 It=  1 EMax= 1.67D-15
 Solved reduced A of dimension   164 with    21 vectors.
 End of Minotr F.D. properties file   721 does not exist.
 End of Minotr F.D. properties file   722 does not exist.
 End of Minotr F.D. properties file   788 does not exist.
 Calling FoFJK, ICntrl=    100127 FMM=F ISym2X=0 I1Cent= 0 IOpClX= 1 NMat=1 NMatS=1 NMatT=0.
 -------------------------------------------------------------------
 Center     Atomic                   Forces (Hartrees/Bohr)
 Number     Number              X              Y              Z
 -------------------------------------------------------------------
      1        6          -0.000108042    0.000021567   -0.000016319
      2        1          -0.000009419    0.000004601   -0.000000927
      3        1          -0.000006007   -0.000000138   -0.000014281
      4        8          -0.000153210    0.000056180    0.000015384
      5        8          -0.000123508    0.000039213    0.000021896
      6        7           0.000348318    0.000078960    0.000044819
      7        1          -0.000013701   -0.000074431   -0.000009429
      8        6           0.000065568   -0.000125952   -0.000041144
 -------------------------------------------------------------------
 Cartesian Forces:  Max     0.000348318 RMS     0.000094458
 IRC-IRC-IRC-IRC-IRC-IRC-IRC-IRC-IRC-IRC-IRC-IRC-IRC-IRC-IRC-IRC-IRC-IRC
 Pt 30 Step number   1 out of a maximum of  20
 Modified Bulirsch-Stoer Extrapolation Cycles:
    EPS =    0.000010000000000
      PEZero:  N= 2 I= 1 D=  8.24D-04 Err=  1.86D-02
      PEZero:  N= 3 I= 2 D=  8.24D-04 Err=  2.79D-02
      PEZero:  N= 3 I= 1 D=  1.65D-03 Err=  2.32D-02
      PEZero:  N= 4 I= 3 D=  4.12D-04 Err=  4.24D-02
      PEZero:  N= 4 I= 2 D=  1.24D-03 Err=  2.87D-02
      PEZero:  N= 4 I= 1 D=  2.06D-03 Err=  2.05D-02
      PEZero:  N= 5 I= 4 D=  4.12D-04 Err=  5.53D-02
      PEZero:  N= 5 I= 3 D=  8.24D-04 Err=  4.06D-02
      PEZero:  N= 5 I= 2 D=  1.65D-03 Err=  2.63D-02
      PEZero:  N= 5 I= 1 D=  2.47D-03 Err=  1.94D-02
      PEZero:  N= 6 I= 5 D=  2.06D-04 Err=  5.36D-02
      PEZero:  N= 6 I= 4 D=  6.18D-04 Err=  1.61D-02
      PEZero:  N= 6 I= 3 D=  1.03D-03 Err=  5.08D-03
      PEZero:  N= 6 I= 2 D=  1.85D-03 Err=  1.33D-02
      PEZero:  N= 7 I= 6 D=  2.06D-04 Err=  6.45D-06
      PEZero:  N= 7 I= 5 D=  4.12D-04 Err=  5.36D-02
 Maximum DWI energy   std dev =  0.000000094 at pt    40
 Maximum DWI gradient std dev =  0.096708329 at pt   291
 CORRECTOR INTEGRATION CONVERGENCE:
   Recorrection delta-x convergence threshold:    0.010000
   Delta-x Convergence Met
 Point Number:  30          Path Number:   1
   CHANGE IN THE REACTION COORDINATE =    0.15811
   NET REACTION COORDINATE UP TO THIS POINT =    4.74563
  # OF POINTS ALONG THE PATH =  30
  # OF STEPS =   1

 PES minimum detected on this side of the pathway.
    Magnitude of the gradient =      0.0001187
 Calculation of REVERSE path complete.
 Reaction path calculation complete.
 
 Energies reported relative to the TS energy of        -283.018330
 --------------------------------------------------------------------------
    Summary of reaction path following
 --------------------------------------------------------------------------
                        Energy    RxCoord
   1                   -0.00681  -4.74563
   2                   -0.00678  -4.58752
   3                   -0.00675  -4.42936
   4                   -0.00669  -4.27117
   5                   -0.00663  -4.11298
   6                   -0.00655  -3.95479
   7                   -0.00645  -3.79661
   8                   -0.00634  -3.63841
   9                   -0.00621  -3.48022
  10                   -0.00606  -3.32203
  11                   -0.00589  -3.16383
  12                   -0.00569  -3.00564
  13                   -0.00548  -2.84745
  14                   -0.00523  -2.68925
  15                   -0.00497  -2.53106
  16                   -0.00469  -2.37286
  17                   -0.00438  -2.21467
  18                   -0.00404  -2.05647
  19                   -0.00369  -1.89828
  20                   -0.00333  -1.74009
  21                   -0.00295  -1.58190
  22                   -0.00256  -1.42370
  23                   -0.00216  -1.26551
  24                   -0.00177  -1.10732
  25                   -0.00139  -0.94913
  26                   -0.00103  -0.79094
  27                   -0.00070  -0.63276
  28                   -0.00042  -0.47457
  29                   -0.00020  -0.31639
  30                   -0.00005  -0.15822
  31                    0.00000   0.00000
 --------------------------------------------------------------------------
 
 Total number of points:                   30
 Total number of gradient calculations:    31
 Total number of Hessian calculations:     31
 IRC-IRC-IRC-IRC-IRC-IRC-IRC-IRC-IRC-IRC-IRC-IRC-IRC-IRC-IRC-IRC-IRC-IRC
                          Input orientation:                          
 ---------------------------------------------------------------------
 Center     Atomic      Atomic             Coordinates (Angstroms)
 Number     Number       Type             X           Y           Z
 ---------------------------------------------------------------------
      1          6           0       -1.067687   -0.970873    0.248196
      2          1           0       -1.402528   -1.855567   -0.275050
      3          1           0       -0.634584   -0.965000    1.239759
      4          8           0       -1.226790    0.101181   -0.359795
      5          8           0       -0.791309    1.232274    0.231474
      6          7           0        1.740008   -0.844354   -0.082767
      7          1           0        1.739629    1.367035   -0.041882
      8          6           0        1.752160    0.300870   -0.058076
 ---------------------------------------------------------------------
                    Distance matrix (angstroms):
                    1          2          3          4          5
     1  C    0.000000
     2  H    1.081013   0.000000
     3  H    1.082040   1.917680   0.000000
     4  O    1.242685   1.966450   2.011473   0.000000
     5  O    2.220478   3.188247   2.422646   1.348561   0.000000
     6  N    2.829963   3.306819   2.720720   3.126127   3.289179
     7  H    3.664830   4.506959   3.566214   3.240848   2.549222
     8  C    3.108483   3.827448   2.997224   3.000842   2.724076
                    6          7          8
     6  N    0.000000
     7  H    2.211767   0.000000
     8  C    1.145555   1.066362   0.000000
 Symmetry turned off by external request.
 Stoichiometry    C2H3NO2
 Framework group  C1[X(C2H3NO2)]
 Deg. of freedom    18
 Full point group                 C1      NOp   1
 Rotational constants (GHZ):           8.9969320           3.6051821           2.7223350

 **********************************************************************

            Population analysis using the SCF Density.

 **********************************************************************

 Alpha  occ. eigenvalues --  -19.42772 -19.25815 -14.45555 -10.41325 -10.33978
 Alpha  occ. eigenvalues --   -1.32333  -1.02750  -1.01746  -0.76995  -0.69160
 Alpha  occ. eigenvalues --   -0.65534  -0.63031  -0.60508  -0.50210  -0.47792
 Alpha  occ. eigenvalues --   -0.45274  -0.44986  -0.34519  -0.34476
 Alpha virt. eigenvalues --   -0.02285   0.03006   0.04065   0.04770   0.07084
 Alpha virt. eigenvalues --    0.07702   0.08167   0.08341   0.10209   0.11343
 Alpha virt. eigenvalues --    0.11957   0.12771   0.13506   0.13881   0.14952
 Alpha virt. eigenvalues --    0.15658   0.16298   0.18215   0.19028   0.19618
 Alpha virt. eigenvalues --    0.20969   0.21520   0.22674   0.23488   0.24166
 Alpha virt. eigenvalues --    0.24259   0.27314   0.28293   0.30355   0.31151
 Alpha virt. eigenvalues --    0.31759   0.33639   0.34026   0.35148   0.36215
 Alpha virt. eigenvalues --    0.37202   0.37612   0.37724   0.39108   0.39617
 Alpha virt. eigenvalues --    0.40749   0.41676   0.42962   0.43254   0.44134
 Alpha virt. eigenvalues --    0.44177   0.46197   0.47785   0.49029   0.50821
 Alpha virt. eigenvalues --    0.53596   0.55018   0.56363   0.58023   0.59126
 Alpha virt. eigenvalues --    0.60822   0.61475   0.62504   0.65320   0.68143
 Alpha virt. eigenvalues --    0.68912   0.71131   0.71987   0.73877   0.75576
 Alpha virt. eigenvalues --    0.77454   0.78225   0.79307   0.79824   0.82570
 Alpha virt. eigenvalues --    0.83507   0.84557   0.84945   0.85929   0.86643
 Alpha virt. eigenvalues --    0.87503   0.89373   0.89727   0.90856   0.92424
 Alpha virt. eigenvalues --    0.93027   0.94135   0.95159   0.97611   0.97704
 Alpha virt. eigenvalues --    0.99700   1.00713   1.01118   1.02971   1.04459
 Alpha virt. eigenvalues --    1.05398   1.07379   1.09273   1.11759   1.12479
 Alpha virt. eigenvalues --    1.13403   1.16014   1.17159   1.18246   1.18890
 Alpha virt. eigenvalues --    1.19579   1.22305   1.24582   1.26357   1.29252
 Alpha virt. eigenvalues --    1.30722   1.32834   1.33795   1.34950   1.38389
 Alpha virt. eigenvalues --    1.38914   1.40539   1.43550   1.44882   1.46881
 Alpha virt. eigenvalues --    1.49385   1.51084   1.53023   1.54553   1.55461
 Alpha virt. eigenvalues --    1.57464   1.58587   1.61303   1.65710   1.65995
 Alpha virt. eigenvalues --    1.68457   1.71985   1.72734   1.76849   1.78673
 Alpha virt. eigenvalues --    1.79959   1.82817   1.84331   1.86862   1.88791
 Alpha virt. eigenvalues --    1.93380   1.95793   1.97431   1.98913   2.01496
 Alpha virt. eigenvalues --    2.03190   2.05660   2.07546   2.10018   2.11834
 Alpha virt. eigenvalues --    2.14932   2.16761   2.18596   2.19717   2.21000
 Alpha virt. eigenvalues --    2.24719   2.26437   2.27573   2.31979   2.34760
 Alpha virt. eigenvalues --    2.36610   2.38125   2.40968   2.42733   2.43717
 Alpha virt. eigenvalues --    2.51751   2.53667   2.55687   2.63998   2.68267
 Alpha virt. eigenvalues --    2.70942   2.73735   2.75749   2.82092   2.85932
 Alpha virt. eigenvalues --    2.87837   2.88318   2.91525   2.95270   3.00545
 Alpha virt. eigenvalues --    3.07334   3.09991   3.11592   3.13871   3.19641
 Alpha virt. eigenvalues --    3.23410   3.27119   3.29374   3.31118   3.31760
 Alpha virt. eigenvalues --    3.33710   3.38987   3.40261   3.42199   3.44675
 Alpha virt. eigenvalues --    3.47518   3.50252   3.51524   3.51825   3.55376
 Alpha virt. eigenvalues --    3.60909   3.61532   3.67399   3.78008   3.81561
 Alpha virt. eigenvalues --    3.84617   3.91930   3.93516   4.03022   4.05422
 Alpha virt. eigenvalues --    4.06789   4.07508   4.09374   4.11813   4.12050
 Alpha virt. eigenvalues --    4.15794   4.24727   4.25652   4.31495   4.37126
 Alpha virt. eigenvalues --    4.40986   4.48110   4.54395   4.54928   4.57094
 Alpha virt. eigenvalues --    4.63966   4.66409   4.71977   4.75394   4.81673
 Alpha virt. eigenvalues --    4.87367   4.91422   4.96976   4.99790   5.03219
 Alpha virt. eigenvalues --    5.03507   5.07295   5.09608   5.13851   5.14764
 Alpha virt. eigenvalues --    5.17500   5.21875   5.22906   5.25876   5.45915
 Alpha virt. eigenvalues --    5.49328   5.53057   5.64442   5.80558   5.87698
 Alpha virt. eigenvalues --    5.92384   5.99023   6.07161   6.11943   6.21939
 Alpha virt. eigenvalues --    6.26683   6.30759   6.34702   6.36109   6.46463
 Alpha virt. eigenvalues --    6.49793   6.57535   6.63225   6.66581   6.69722
 Alpha virt. eigenvalues --    6.73516   6.78749   6.80845   6.85312   6.86149
 Alpha virt. eigenvalues --    6.94151   7.01735   7.04830   7.17738   7.23719
 Alpha virt. eigenvalues --    7.34803   7.37799   7.67505   7.87881   8.28491
 Alpha virt. eigenvalues --   12.87948  14.05259  14.85403  16.66083  18.09810
  Beta  occ. eigenvalues --  -19.42772 -19.25815 -14.45555 -10.41325 -10.33978
  Beta  occ. eigenvalues --   -1.32333  -1.02750  -1.01746  -0.76995  -0.69160
  Beta  occ. eigenvalues --   -0.65534  -0.63031  -0.60508  -0.50210  -0.47792
  Beta  occ. eigenvalues --   -0.45274  -0.44986  -0.34519  -0.34476
  Beta virt. eigenvalues --   -0.02285   0.03006   0.04065   0.04770   0.07084
  Beta virt. eigenvalues --    0.07702   0.08167   0.08341   0.10209   0.11343
  Beta virt. eigenvalues --    0.11957   0.12771   0.13506   0.13881   0.14952
  Beta virt. eigenvalues --    0.15658   0.16298   0.18215   0.19028   0.19618
  Beta virt. eigenvalues --    0.20969   0.21520   0.22674   0.23488   0.24166
  Beta virt. eigenvalues --    0.24259   0.27314   0.28293   0.30355   0.31151
  Beta virt. eigenvalues --    0.31759   0.33639   0.34026   0.35148   0.36215
  Beta virt. eigenvalues --    0.37202   0.37612   0.37724   0.39108   0.39617
  Beta virt. eigenvalues --    0.40749   0.41676   0.42962   0.43254   0.44134
  Beta virt. eigenvalues --    0.44177   0.46197   0.47785   0.49029   0.50821
  Beta virt. eigenvalues --    0.53596   0.55018   0.56363   0.58023   0.59126
  Beta virt. eigenvalues --    0.60822   0.61475   0.62504   0.65320   0.68143
  Beta virt. eigenvalues --    0.68912   0.71131   0.71987   0.73877   0.75576
  Beta virt. eigenvalues --    0.77454   0.78225   0.79307   0.79824   0.82570
  Beta virt. eigenvalues --    0.83507   0.84557   0.84945   0.85929   0.86643
  Beta virt. eigenvalues --    0.87503   0.89373   0.89727   0.90856   0.92424
  Beta virt. eigenvalues --    0.93027   0.94135   0.95159   0.97611   0.97704
  Beta virt. eigenvalues --    0.99700   1.00713   1.01118   1.02971   1.04459
  Beta virt. eigenvalues --    1.05398   1.07379   1.09273   1.11759   1.12479
  Beta virt. eigenvalues --    1.13403   1.16014   1.17159   1.18246   1.18890
  Beta virt. eigenvalues --    1.19579   1.22305   1.24582   1.26357   1.29252
  Beta virt. eigenvalues --    1.30722   1.32834   1.33795   1.34950   1.38389
  Beta virt. eigenvalues --    1.38914   1.40539   1.43550   1.44882   1.46881
  Beta virt. eigenvalues --    1.49385   1.51084   1.53023   1.54553   1.55461
  Beta virt. eigenvalues --    1.57464   1.58587   1.61303   1.65710   1.65995
  Beta virt. eigenvalues --    1.68457   1.71985   1.72734   1.76849   1.78673
  Beta virt. eigenvalues --    1.79959   1.82817   1.84331   1.86862   1.88791
  Beta virt. eigenvalues --    1.93380   1.95793   1.97431   1.98913   2.01496
  Beta virt. eigenvalues --    2.03190   2.05660   2.07546   2.10018   2.11834
  Beta virt. eigenvalues --    2.14932   2.16761   2.18596   2.19717   2.21000
  Beta virt. eigenvalues --    2.24719   2.26437   2.27573   2.31979   2.34760
  Beta virt. eigenvalues --    2.36610   2.38125   2.40968   2.42733   2.43717
  Beta virt. eigenvalues --    2.51751   2.53667   2.55687   2.63998   2.68267
  Beta virt. eigenvalues --    2.70942   2.73735   2.75749   2.82092   2.85932
  Beta virt. eigenvalues --    2.87837   2.88318   2.91525   2.95270   3.00545
  Beta virt. eigenvalues --    3.07334   3.09991   3.11592   3.13871   3.19641
  Beta virt. eigenvalues --    3.23410   3.27119   3.29374   3.31118   3.31760
  Beta virt. eigenvalues --    3.33710   3.38987   3.40261   3.42199   3.44675
  Beta virt. eigenvalues --    3.47518   3.50252   3.51524   3.51825   3.55376
  Beta virt. eigenvalues --    3.60909   3.61532   3.67399   3.78008   3.81561
  Beta virt. eigenvalues --    3.84617   3.91930   3.93516   4.03022   4.05422
  Beta virt. eigenvalues --    4.06789   4.07508   4.09374   4.11813   4.12050
  Beta virt. eigenvalues --    4.15794   4.24727   4.25652   4.31495   4.37126
  Beta virt. eigenvalues --    4.40986   4.48110   4.54395   4.54928   4.57094
  Beta virt. eigenvalues --    4.63966   4.66409   4.71977   4.75394   4.81673
  Beta virt. eigenvalues --    4.87367   4.91422   4.96976   4.99790   5.03219
  Beta virt. eigenvalues --    5.03507   5.07295   5.09608   5.13851   5.14764
  Beta virt. eigenvalues --    5.17500   5.21875   5.22906   5.25876   5.45915
  Beta virt. eigenvalues --    5.49328   5.53057   5.64442   5.80558   5.87698
  Beta virt. eigenvalues --    5.92384   5.99023   6.07161   6.11943   6.21939
  Beta virt. eigenvalues --    6.26683   6.30759   6.34702   6.36109   6.46463
  Beta virt. eigenvalues --    6.49793   6.57535   6.63225   6.66581   6.69722
  Beta virt. eigenvalues --    6.73516   6.78749   6.80845   6.85312   6.86149
  Beta virt. eigenvalues --    6.94151   7.01735   7.04830   7.17738   7.23719
  Beta virt. eigenvalues --    7.34803   7.37799   7.67505   7.87881   8.28491
  Beta virt. eigenvalues --   12.87948  14.05259  14.85403  16.66083  18.09810
          Condensed to atoms (all electrons):
               1          2          3          4          5          6
     1  C    5.375355   0.299943   0.275831   0.428767  -0.100461   0.016721
     2  H    0.299943   0.306756   0.020334  -0.009623   0.002335  -0.001361
     3  H    0.275831   0.020334   0.316491  -0.068965   0.024894  -0.001346
     4  O    0.428767  -0.009623  -0.068965   7.860055  -0.212875  -0.008499
     5  O   -0.100461   0.002335   0.024894  -0.212875   8.822599   0.001104
     6  N    0.016721  -0.001361  -0.001346  -0.008499   0.001104   6.969563
     7  H   -0.004072   0.000163   0.001172   0.001664   0.009595  -0.086138
     8  C    0.007144  -0.000371  -0.007043  -0.000481  -0.015695   0.531308
               7          8
     1  C   -0.004072   0.007144
     2  H    0.000163  -0.000371
     3  H    0.001172  -0.007043
     4  O    0.001664  -0.000481
     5  O    0.009595  -0.015695
     6  N   -0.086138   0.531308
     7  H    0.351217   0.126338
     8  C    0.126338   5.537199
          Atomic-Atomic Spin Densities.
               1          2          3          4          5          6
     1  C    0.000000   0.000000   0.000000   0.000000   0.000000   0.000000
     2  H    0.000000   0.000000   0.000000   0.000000   0.000000   0.000000
     3  H    0.000000   0.000000   0.000000   0.000000   0.000000   0.000000
     4  O    0.000000   0.000000   0.000000   0.000000   0.000000   0.000000
     5  O    0.000000   0.000000   0.000000   0.000000   0.000000   0.000000
     6  N    0.000000   0.000000   0.000000   0.000000   0.000000   0.000000
     7  H    0.000000   0.000000   0.000000   0.000000   0.000000   0.000000
     8  C    0.000000   0.000000   0.000000   0.000000   0.000000   0.000000
               7          8
     1  C    0.000000   0.000000
     2  H    0.000000   0.000000
     3  H    0.000000   0.000000
     4  O    0.000000   0.000000
     5  O    0.000000   0.000000
     6  N    0.000000   0.000000
     7  H    0.000000   0.000000
     8  C    0.000000   0.000000
 Mulliken charges and spin densities:
               1          2
     1  C   -0.299228   0.000000
     2  H    0.381825   0.000000
     3  H    0.438632   0.000000
     4  O    0.009958   0.000000
     5  O   -0.531497   0.000000
     6  N   -0.421352   0.000000
     7  H    0.600061   0.000000
     8  C   -0.178399   0.000000
 Sum of Mulliken charges =   0.00000   0.00000
 Mulliken charges and spin densities with hydrogens summed into heavy atoms:
               1          2
     1  C    0.521230   0.000000
     4  O    0.009958   0.000000
     5  O   -0.531497   0.000000
     6  N   -0.421352   0.000000
     8  C    0.421662   0.000000
 APT charges:
               1
     1  C   -0.489086
     2  H    0.666806
     3  H    0.459635
     4  O   -0.087008
     5  O   -0.547167
     6  N   -0.401176
     7  H    0.656310
     8  C   -0.258313
 Sum of APT charges =   0.00000
 APT charges with hydrogens summed into heavy atoms:
               1
     1  C    0.637355
     4  O   -0.087008
     5  O   -0.547167
     6  N   -0.401176
     8  C    0.397996
 Electronic spatial extent (au):  <R**2>=            427.5547
 Charge=              0.0000 electrons
 Dipole moment (field-independent basis, Debye):
    X=             -0.5509    Y=             -1.4819    Z=              0.4245  Tot=              1.6370
 Quadrupole moment (field-independent basis, Debye-Ang):
   XX=            -28.1975   YY=            -28.2879   ZZ=            -28.2896
   XY=             10.6189   XZ=             -0.0694   YZ=             -1.1261
 Traceless Quadrupole moment (field-independent basis, Debye-Ang):
   XX=              0.0608   YY=             -0.0296   ZZ=             -0.0313
   XY=             10.6189   XZ=             -0.0694   YZ=             -1.1261
 Octapole moment (field-independent basis, Debye-Ang**2):
  XXX=            -10.8152  YYY=              1.7991  ZZZ=             -0.5310  XYY=             -2.9171
  XXY=              6.9258  XXZ=             -0.4955  XZZ=             -3.1876  YZZ=             -0.0947
  YYZ=             -0.8167  XYZ=             -0.0615
 Hexadecapole moment (field-independent basis, Debye-Ang**3):
 XXXX=           -351.3641 YYYY=           -153.3120 ZZZZ=            -40.1057 XXXY=             34.7895
 XXXZ=              5.9349 YYYX=             34.7752 YYYZ=              2.0285 ZZZX=              4.9517
 ZZZY=             -2.5282 XXYY=            -81.3653 XXZZ=            -66.0502 YYZZ=            -32.8965
 XXYZ=             -0.3977 YYXZ=              3.6963 ZZXY=              5.3060
 N-N= 1.532540910897D+02 E-N=-9.706979372030D+02  KE= 2.814872574955D+02
  Exact polarizability:   0.000   0.000   0.000   0.000   0.000   0.000
 Approx polarizability:  37.485   3.489  77.001   1.349  -0.344  35.792
                          Isotropic Fermi Contact Couplings
        Atom                 a.u.       MegaHertz       Gauss      10(-4) cm-1
     1  C(13)              0.00000       0.00000       0.00000       0.00000
     2  H(1)               0.00000       0.00000       0.00000       0.00000
     3  H(1)               0.00000       0.00000       0.00000       0.00000
     4  O(17)              0.00000       0.00000       0.00000       0.00000
     5  O(17)              0.00000       0.00000       0.00000       0.00000
     6  N(14)              0.00000       0.00000       0.00000       0.00000
     7  H(1)               0.00000       0.00000       0.00000       0.00000
     8  C(13)              0.00000       0.00000       0.00000       0.00000
 --------------------------------------------------------
       Center         ----  Spin Dipole Couplings  ----
                      3XX-RR        3YY-RR        3ZZ-RR
 --------------------------------------------------------
     1   Atom        0.000000      0.000000      0.000000
     2   Atom        0.000000      0.000000      0.000000
     3   Atom        0.000000      0.000000      0.000000
     4   Atom        0.000000      0.000000      0.000000
     5   Atom        0.000000      0.000000      0.000000
     6   Atom        0.000000      0.000000      0.000000
     7   Atom        0.000000      0.000000      0.000000
     8   Atom        0.000000      0.000000      0.000000
 --------------------------------------------------------
                        XY            XZ            YZ
 --------------------------------------------------------
     1   Atom        0.000000      0.000000      0.000000
     2   Atom        0.000000      0.000000      0.000000
     3   Atom        0.000000      0.000000      0.000000
     4   Atom        0.000000      0.000000      0.000000
     5   Atom        0.000000      0.000000      0.000000
     6   Atom        0.000000      0.000000      0.000000
     7   Atom        0.000000      0.000000      0.000000
     8   Atom        0.000000      0.000000      0.000000
 --------------------------------------------------------


 ---------------------------------------------------------------------------------
              Anisotropic Spin Dipole Couplings in Principal Axis System
 ---------------------------------------------------------------------------------

       Atom             a.u.   MegaHertz   Gauss  10(-4) cm-1        Axes

              Baa     0.0000     0.000     0.000     0.000  0.6596  0.4365 -0.6119
     1 C(13)  Bbb     0.0000     0.000     0.000     0.000 -0.6244  0.7714 -0.1229
              Bcc     0.0000     0.000     0.000     0.000  0.4183  0.4631  0.7814
 
              Baa     0.0000     0.000     0.000     0.000 -0.3194  0.7470 -0.5831
     2 H(1)   Bbb     0.0000     0.000     0.000     0.000  0.8281 -0.0791 -0.5550
              Bcc     0.0000     0.000     0.000     0.000  0.4607  0.6601  0.5933
 
              Baa     0.0000     0.000     0.000     0.000  0.3283  0.0600  0.9427
     3 H(1)   Bbb     0.0000     0.000     0.000     0.000  0.0039  0.9979 -0.0649
              Bcc     0.0000     0.000     0.000     0.000  0.9446 -0.0250 -0.3274
 
              Baa     0.0000     0.000     0.000     0.000  0.2162  0.8899  0.4018
     4 O(17)  Bbb     0.0000     0.000     0.000     0.000  0.9703 -0.1502 -0.1897
              Bcc     0.0000     0.000     0.000     0.000  0.1084 -0.4308  0.8959
 
              Baa     0.0000     0.000     0.000     0.000  0.5002  0.6974  0.5133
     5 O(17)  Bbb     0.0000     0.000     0.000     0.000  0.8280 -0.2118 -0.5191
              Bcc     0.0000     0.000     0.000     0.000 -0.2533  0.6847 -0.6834
 
              Baa     0.0000     0.000     0.000     0.000  0.8013 -0.1153  0.5871
     6 N(14)  Bbb     0.0000     0.000     0.000     0.000 -0.5725  0.1373  0.8083
              Bcc     0.0000     0.000     0.000     0.000  0.1738  0.9838 -0.0441
 
              Baa     0.0000     0.000     0.000     0.000 -0.0472  0.9984  0.0325
     7 H(1)   Bbb     0.0000     0.000     0.000     0.000  0.3195 -0.0158  0.9474
              Bcc     0.0000     0.000     0.000     0.000  0.9464  0.0551 -0.3182
 
              Baa     0.0000     0.000     0.000     0.000  0.9836 -0.0674 -0.1670
     8 C(13)  Bbb     0.0000     0.000     0.000     0.000  0.1702  0.0441  0.9844
              Bcc     0.0000     0.000     0.000     0.000  0.0590  0.9968 -0.0548
 

 ---------------------------------------------------------------------------------


 This type of calculation cannot be archived.


 IT IS UNWORTHY OF EXCELLENT MEN TO LOSE HOURS LIKE SLAVES IN THE LABOR
 OF CALCULATION WHICH COULD BE SAFELY RELEGATED TO ANYONE ELSE
 IF A MACHINE WERE USED.
    -- G.W. VON LEIBNIZ
 Job cpu time:       9 days  6 hours 13 minutes 30.3 seconds.
 Elapsed time:       1 days  4 hours 12 minutes 10.6 seconds.
 File lengths (MBytes):  RWF=    113 Int=      0 D2E=      0 Chk=     10 Scr=      1
 Normal termination of Gaussian 16 at Tue May  3 15:01:25 2022.
