# Supplementary material for: An Experimental and Master Equation Investigation of Kinetics of the CH2OO + RCN Reactions (R = H, CH3, C2H5) and Their Atmospheric Relevance
Source: J Phys Chem A. 2023 Jan 5;127(2):477–88. doi: 10.1021/acs.jpca.2c07073 (PMC9869398; doi:10.1021/acs.jpca.2c07073)
Supplement: Supplementary file 2 — jp2c07073_si_002.zip [file jp2c07073_si_002.zip › wb97XD/IRC/TS1/TS2-M0001-copt-TS-opt-TS-wb97-opt-TS-Final-IRC-Forward.log]

 Entering Gaussian System, Link 0=/appl/soft/chem/gaussian/G16RevB.01/g16/g16
 Initial command:
 /appl/soft/chem/gaussian/G16RevB.01/g16/l1.exe "/scratch/kurten/scratch_lauri/Cyan/IRC/Assoc/TS2-M0001-copt-TS-opt-TS-wb97-opt-TS-Final-IRC/11590725.GAUSS_SCRDIR/Gau-28275.inp" -scrdir="/scratch/kurten/scratch_lauri/Cyan/IRC/Assoc/TS2-M0001-copt-TS-opt-TS-wb97-opt-TS-Final-IRC/11590725.GAUSS_SCRDIR/"
 Entering Link 1 = /appl/soft/chem/gaussian/G16RevB.01/g16/l1.exe PID=     28280.
  
 Copyright (c) 1988-2017, Gaussian, Inc.  All Rights Reserved.
  
 This is part of the Gaussian(R) 16 program.  It is based on
 the Gaussian(R) 09 system (copyright 2009, Gaussian, Inc.),
 the Gaussian(R) 03 system (copyright 2003, Gaussian, Inc.),
 the Gaussian(R) 98 system (copyright 1998, Gaussian, Inc.),
 the Gaussian(R) 94 system (copyright 1995, Gaussian, Inc.),
 the Gaussian 92(TM) system (copyright 1992, Gaussian, Inc.),
 the Gaussian 90(TM) system (copyright 1990, Gaussian, Inc.),
 the Gaussian 88(TM) system (copyright 1988, Gaussian, Inc.),
 the Gaussian 86(TM) system (copyright 1986, Carnegie Mellon
 University), and the Gaussian 82(TM) system (copyright 1983,
 Carnegie Mellon University). Gaussian is a federally registered
 trademark of Gaussian, Inc.
  
 This software contains proprietary and confidential information,
 including trade secrets, belonging to Gaussian, Inc.
  
 This software is provided under written license and may be
 used, copied, transmitted, or stored only in accord with that
 written license.
  
 The following legend is applicable only to US Government
 contracts under FAR:
  
                    RESTRICTED RIGHTS LEGEND
  
 Use, reproduction and disclosure by the US Government is
 subject to restrictions as set forth in subparagraphs (a)
 and (c) of the Commercial Computer Software - Restricted
 Rights clause in FAR 52.227-19.
  
 Gaussian, Inc.
 340 Quinnipiac St., Bldg. 40, Wallingford CT 06492
  
  
 ---------------------------------------------------------------
 Warning -- This program may not be used in any manner that
 competes with the business of Gaussian, Inc. or will provide
 assistance to any competitor of Gaussian, Inc.  The licensee
 of this program is prohibited from giving any competitor of
 Gaussian, Inc. access to this program.  By using this program,
 the user acknowledges that Gaussian, Inc. is engaged in the
 business of creating and licensing software in the field of
 computational chemistry and represents and warrants to the
 licensee that it is not a competitor of Gaussian, Inc. and that
 it will not use this program in any manner prohibited above.
 ---------------------------------------------------------------
  

 Cite this work as:
 Gaussian 16, Revision B.01,
 M. J. Frisch, G. W. Trucks, H. B. Schlegel, G. E. Scuseria, 
 M. A. Robb, J. R. Cheeseman, G. Scalmani, V. Barone, 
 G. A. Petersson, H. Nakatsuji, X. Li, M. Caricato, A. V. Marenich, 
 J. Bloino, B. G. Janesko, R. Gomperts, B. Mennucci, H. P. Hratchian, 
 J. V. Ortiz, A. F. Izmaylov, J. L. Sonnenberg, D. Williams-Young, 
 F. Ding, F. Lipparini, F. Egidi, J. Goings, B. Peng, A. Petrone, 
 T. Henderson, D. Ranasinghe, V. G. Zakrzewski, J. Gao, N. Rega, 
 G. Zheng, W. Liang, M. Hada, M. Ehara, K. Toyota, R. Fukuda, 
 J. Hasegawa, M. Ishida, T. Nakajima, Y. Honda, O. Kitao, H. Nakai, 
 T. Vreven, K. Throssell, J. A. Montgomery, Jr., J. E. Peralta, 
 F. Ogliaro, M. J. Bearpark, J. J. Heyd, E. N. Brothers, K. N. Kudin, 
 V. N. Staroverov, T. A. Keith, R. Kobayashi, J. Normand, 
 K. Raghavachari, A. P. Rendell, J. C. Burant, S. S. Iyengar, 
 J. Tomasi, M. Cossi, J. M. Millam, M. Klene, C. Adamo, R. Cammi, 
 J. W. Ochterski, R. L. Martin, K. Morokuma, O. Farkas, 
 J. B. Foresman, and D. J. Fox, Gaussian, Inc., Wallingford CT, 2016.
 
 ******************************************
 Gaussian 16:  ES64L-G16RevB.01 20-Dec-2017
                 2-May-2022 
 ******************************************
 %mem=12GB
 %NprocShared=8
 Will use up to    8 processors via shared memory.
 %chk=TS2-M0001-copt-TS-opt-TS-wb97-opt-TS-Final-IRC-Forward
 ----------------------------------------------------------------------
 # UWB97XD aug-cc-pVTZ IRC(CalcAll,Forward,MaxPoints=200,Stepsize=5) sc
 f=qc Integral(Grid=SuperFineGrid) MaxDisk=32GB
 ----------------------------------------------------------------------
 1/10=4,18=10,22=1,26=5,38=1,39=5,42=200,44=3,71=1,172=1/1,23;
 2/12=2,17=6,18=5,29=1,40=1/2;
 3/5=16,6=1,7=10,11=2,25=1,30=1,71=2,74=-58,75=-7,116=2,140=1/1,2,3;
 4//1;
 5/5=2,8=3,38=5/8;
 8/6=4,10=90,11=11/1;
 11/6=1,8=1,9=11,15=111,16=1/1,2,10;
 10/6=1,13=1/2;
 6/7=2,8=2,9=2,10=2,18=1,28=1/1;
 7/10=1,25=1/1,2,3,16;
 1/10=4,18=10,22=1,26=5,39=5,42=200,44=3,71=1/23(2);
 2/29=1/2;
 99/5=20/99;
 2/29=1/2;
 3/5=16,6=1,7=10,11=2,25=1,30=1,71=2,74=-58,75=-7,116=2,140=1/1,2,3;
 4/5=5,16=3,69=1/1;
 5/5=2,8=3,38=5/8;
 8/6=4,10=90,11=11/1;
 11/6=1,8=1,9=11,15=111,16=1/1,2,10;
 10/6=1,13=1/2;
 7/10=1,25=1/1,2,3,16;
 1/10=4,18=10,22=1,26=5,39=5,42=200,44=3,71=1/23(-8);
 2/29=1/2;
 6/7=2,8=2,9=2,10=2,18=1,19=2,28=1/1;
 99/5=20/99;
 ------------------------------------------------------
 TS2-M0001-copt-TS-opt-TS-wb97-opt-TS-Final-IRC-Forward
 ------------------------------------------------------
 Symbolic Z-matrix:
 Charge =  0 Multiplicity = 1
 C                     1.6344    0.52202   0.22125 
 H                     1.42728   0.59461   1.27924 
 H                     2.3416    1.17738  -0.26958 
 O                     1.40775  -0.5646   -0.38407 
 O                     0.38093  -1.26363   0.19297 
 N                    -0.21463   1.3984   -0.08664 
 C                    -0.96457   0.50916  -0.03007 
 C                    -2.18852  -0.27909  -0.00497 
 H                    -2.20917  -0.87992   0.90111 
 H                    -2.2021   -0.95078  -0.8594 
 H                    -3.05256   0.38329  -0.03335 
 
 IRC-IRC-IRC-IRC-IRC-IRC-IRC-IRC-IRC-IRC-IRC-IRC-IRC-IRC-IRC-IRC-IRC-IRC
 ------------------------------------------------------------------------
 INPUT DATA FOR L123
 ------------------------------------------------------------------------
 GENERAL PARAMETERS:
 Rxn path following direction = Forward
 Maximum points per path      = 200
 Step size                    =   0.050 bohr
 Integration scheme           = HPC                                 
    Redo corrector integration= Yes                                 
    DWI Weight Power          =  2
    DWI will use Hessian update vectors when possible.
    Max correction cycles     =  20
 Initial Hessian              = CalcFC
 Hessian evaluation           = Analytic at all predictor steps
                              = Update at all corrector steps
 Hessian updating method      = Bofill                              
 ------------------------------------------------------------------------
 IRC-IRC-IRC-IRC-IRC-IRC-IRC-IRC-IRC-IRC-IRC-IRC-IRC-IRC-IRC-IRC-IRC-IRC
                          Input orientation:                          
 ---------------------------------------------------------------------
 Center     Atomic      Atomic             Coordinates (Angstroms)
 Number     Number       Type             X           Y           Z
 ---------------------------------------------------------------------
      1          6           0        1.634400    0.522020    0.221250
      2          1           0        1.427280    0.594610    1.279240
      3          1           0        2.341600    1.177380   -0.269580
      4          8           0        1.407750   -0.564600   -0.384070
      5          8           0        0.380930   -1.263630    0.192970
      6          7           0       -0.214630    1.398400   -0.086640
      7          6           0       -0.964570    0.509160   -0.030070
      8          6           0       -2.188520   -0.279090   -0.004970
      9          1           0       -2.209170   -0.879920    0.901110
     10          1           0       -2.202100   -0.950780   -0.859400
     11          1           0       -3.052560    0.383290   -0.033350
 ---------------------------------------------------------------------
                    Distance matrix (angstroms):
                    1          2          3          4          5
     1  C    0.000000
     2  H    1.080514   0.000000
     3  H    1.081916   1.890620   0.000000
     4  O    1.264328   2.027498   1.979818   0.000000
     5  O    2.181865   2.393300   3.164919   1.369663   0.000000
     6  N    2.069239   2.282011   2.572281   2.563972   2.742130
     7  C    2.611125   2.728102   3.381515   2.627961   2.236717
     8  C    3.912502   3.935296   4.765848   3.627450   2.758727
     9  H    4.147370   3.942206   5.129572   3.851393   2.712437
    10  H    4.249197   4.487138   5.051946   3.661433   2.806671
    11  H    4.695920   4.672956   5.457412   4.573387   3.814763
                    6          7          8          9         10
     6  N    0.000000
     7  C    1.164628   0.000000
     8  C    2.591695   1.456029   0.000000
     9  H    3.185056   2.084627   1.087384   0.000000
    10  H    3.172671   2.085832   1.086923   1.761950   0.000000
    11  H    3.014487   2.091783   1.089090   1.783318   1.784764
                   11
    11  H    0.000000
 Symmetry turned off by external request.
 Stoichiometry    C3H5NO2
 Framework group  C1[X(C3H5NO2)]
 Deg. of freedom    27
 Full point group                 C1      NOp   1
 Rotational constants (GHZ):           6.7011923           2.9842427           2.1885092
 Standard basis: Aug-CC-pVTZ (5D, 7F)
   391 basis functions,   567 primitive gaussians,   455 cartesian basis functions
    23 alpha electrons       23 beta electrons
       nuclear repulsion energy       227.8200085874 Hartrees.
 NAtoms=   11 NActive=   11 NUniq=   11 SFac= 1.00D+00 NAtFMM=   60 NAOKFM=F Big=F
 Integral buffers will be    131072 words long.
 Raffenetti 2 integral format.
 Two-electron integral symmetry is turned off.
 Nuclear repulsion after empirical dispersion term =      227.8166843525 Hartrees.
 One-electron integrals computed using PRISM.
 NBasis=   391 RedAO= T EigKep=  1.26D-05  NBF=   391
 NBsUse=   391 1.00D-06 EigRej= -1.00D+00 NBFU=   391
 ExpMin= 2.53D-02 ExpMax= 1.53D+04 ExpMxC= 5.22D+02 IAcc=3 IRadAn=         7 AccDes= 0.00D+00
 Harris functional with IExCor= 4639 and IRadAn=       7 diagonalized for initial guess.
 HarFok:  IExCor= 4639 AccDes= 0.00D+00 IRadAn=         7 IDoV= 1 UseB2=F ITyADJ=14
 ICtDFT=  3500011 ScaDFX=  1.000000  1.000000  1.000000  1.000000
 FoFCou: FMM=F IPFlag=           0 FMFlag=      100000 FMFlg1=           0
         NFxFlg=           0 DoJE=T BraDBF=F KetDBF=T FulRan=T
         wScrn=  0.000000 ICntrl=       500 IOpCl=  0 I1Cent=   200000004 NGrid=           0
         NMat0=    1 NMatS0=      1 NMatT0=    0 NMatD0=    1 NMtDS0=    0 NMtDT0=    0
 Symmetry not used in FoFCou.
 Initial guess <Sx>= 0.0000 <Sy>= 0.0000 <Sz>= 0.0000 <S**2>= 0.0000 S= 0.0000
 Gradient too large for Newton-Raphson -- use scaled steepest descent instead.
     Minimum is close to point  3 DX=  1.49D-02 DF= -1.51D-04 DXR=  2.90D-02 DFR=  8.17D-04 which will be used.
 Gradient too large for Newton-Raphson -- use scaled steepest descent instead.
     Accept linear search using points  2 and  3.
 Gradient too large for Newton-Raphson -- use scaled steepest descent instead.
 Gradient too large for Newton-Raphson -- use scaled steepest descent instead.
     Accept linear search using points  1 and  2.
 Gradient too large for Newton-Raphson -- use scaled steepest descent instead.
     Minimum is close to point  3 DX=  2.96D-02 DF= -1.74D-07 DXR=  2.62D-02 DFR=  6.85D-04 which will be used.
 Gradient too large for Newton-Raphson -- use scaled steepest descent instead.
     Accept linear search using points  1 and  2.
 LinEq1:  Iter=  0 NonCon=     1 RMS=4.09D-05 Max=2.71D-03 NDo=     1
 AX will form     1 AO Fock derivatives at one time.
 LinEq1:  Iter=  1 NonCon=     1 RMS=1.62D-05 Max=4.83D-04 NDo=     1
 LinEq1:  Iter=  2 NonCon=     1 RMS=7.17D-06 Max=3.11D-04 NDo=     1
 LinEq1:  Iter=  3 NonCon=     1 RMS=1.58D-06 Max=4.44D-05 NDo=     1
 LinEq1:  Iter=  4 NonCon=     1 RMS=1.29D-06 Max=3.96D-05 NDo=     1
 LinEq1:  Iter=  5 NonCon=     1 RMS=5.81D-07 Max=2.54D-05 NDo=     1
 LinEq1:  Iter=  6 NonCon=     1 RMS=2.54D-07 Max=7.88D-06 NDo=     1
 LinEq1:  Iter=  7 NonCon=     1 RMS=9.98D-08 Max=3.13D-06 NDo=     1
 LinEq1:  Iter=  8 NonCon=     1 RMS=6.50D-08 Max=1.13D-06 NDo=     1
 LinEq1:  Iter=  9 NonCon=     1 RMS=2.87D-08 Max=7.20D-07 NDo=     1
 LinEq1:  Iter= 10 NonCon=     1 RMS=1.05D-08 Max=1.99D-07 NDo=     1
 LinEq1:  Iter= 11 NonCon=     0 RMS=3.82D-09 Max=8.26D-08 NDo=     1
 Linear equations converged to 1.301D-08 1.301D-07 after    11 iterations.
     Minimum is close to point  2 DX=  1.71D-03 DF= -6.74D-11 DXR=  1.71D-03 DFR=  2.91D-06 which will be used.
 LinEq1:  Iter=  0 NonCon=     1 RMS=3.21D-07 Max=1.75D-05 NDo=     1
 LinEq1:  Iter=  1 NonCon=     1 RMS=1.51D-07 Max=7.45D-06 NDo=     1
 LinEq1:  Iter=  2 NonCon=     1 RMS=7.89D-08 Max=2.48D-06 NDo=     1
 LinEq1:  Iter=  3 NonCon=     1 RMS=4.97D-08 Max=1.35D-06 NDo=     1
 LinEq1:  Iter=  4 NonCon=     1 RMS=2.46D-08 Max=8.64D-07 NDo=     1
 LinEq1:  Iter=  5 NonCon=     1 RMS=1.39D-08 Max=5.24D-07 NDo=     1
 LinEq1:  Iter=  6 NonCon=     1 RMS=9.01D-09 Max=2.47D-07 NDo=     1
 LinEq1:  Iter=  7 NonCon=     1 RMS=4.06D-09 Max=1.56D-07 NDo=     1
 LinEq1:  Iter=  8 NonCon=     1 RMS=1.60D-09 Max=4.54D-08 NDo=     1
 LinEq1:  Iter=  9 NonCon=     1 RMS=5.10D-10 Max=9.60D-09 NDo=     1
 LinEq1:  Iter= 10 NonCon=     1 RMS=1.84D-10 Max=3.11D-09 NDo=     1
 LinEq1:  Iter= 11 NonCon=     0 RMS=6.23D-11 Max=1.15D-09 NDo=     1
 Linear equations converged to 2.676D-10 2.676D-09 after    11 iterations.
 SCF Done:  E(UwB97XD) =  -322.349869204     a.u. after    9 cycles
            Convg  =    0.1758D-08                    42 Fock formations.
              S**2 =  0.0000                  -V/T =  2.0056
 <Sx>= 0.0000 <Sy>= 0.0000 <Sz>= 0.0000 <S**2>= 0.0000 S= 0.0000
 <L.S>=  0.00000000000    
 Annihilation of the first spin contaminant:
 S**2 before annihilation     0.0000,   after     0.0000
 DoSCS=F DFT=T ScalE2(SS,OS)=  1.000000  1.000000
 Range of M.O.s used for correlation:     1   391
 NBasis=   391 NAE=    23 NBE=    23 NFC=     0 NFV=     0
 NROrb=    391 NOA=    23 NOB=    23 NVA=   368 NVB=   368

 **** Warning!!: The largest alpha MO coefficient is  0.62204207D+02


 **** Warning!!: The largest beta MO coefficient is  0.62204207D+02

 Symmetrizing basis deriv contribution to polar:
 IMax=3 JMax=2 DiffMx= 0.00D+00
 G2DrvN: will do    12 centers at a time, making    1 passes.
 Calling FoFCou, ICntrl=  3107 FMM=F I1Cent=   0 AccDes= 0.00D+00.
 End of G2Drv F.D. properties file   721 does not exist.
 End of G2Drv F.D. properties file   722 does not exist.
 End of G2Drv F.D. properties file   788 does not exist.
          IDoAtm=11111111111
          Differentiating once with respect to nuclear coordinates.
 CalDSu exits because no D1Ps are significant.
          There are    36 degrees of freedom in the 1st order CPHF.  IDoFFX=6 NUNeed=     0.
     30 vectors produced by pass  0 Test12= 4.70D-14 2.78D-09 XBig12= 1.77D-01 9.99D-02.
 AX will form    30 AO Fock derivatives at one time.
     30 vectors produced by pass  1 Test12= 4.70D-14 2.78D-09 XBig12= 1.52D-02 2.94D-02.
     30 vectors produced by pass  2 Test12= 4.70D-14 2.78D-09 XBig12= 9.81D-04 4.26D-03.
     30 vectors produced by pass  3 Test12= 4.70D-14 2.78D-09 XBig12= 2.33D-05 4.46D-04.
     30 vectors produced by pass  4 Test12= 4.70D-14 2.78D-09 XBig12= 3.30D-07 4.89D-05.
     30 vectors produced by pass  5 Test12= 4.70D-14 2.78D-09 XBig12= 3.29D-09 4.88D-06.
     30 vectors produced by pass  6 Test12= 4.70D-14 2.78D-09 XBig12= 2.80D-11 5.32D-07.
     19 vectors produced by pass  7 Test12= 4.70D-14 2.78D-09 XBig12= 2.10D-13 4.26D-08.
      1 vectors produced by pass  8 Test12= 4.70D-14 2.78D-09 XBig12= 1.47D-15 3.07D-09.
 InvSVY:  IOpt=1 It=  1 EMax= 2.11D-15
 Solved reduced A of dimension   230 with    30 vectors.
 End of Minotr F.D. properties file   721 does not exist.
 End of Minotr F.D. properties file   722 does not exist.
 End of Minotr F.D. properties file   788 does not exist.

 **********************************************************************

            Population analysis using the SCF Density.

 **********************************************************************

 Alpha  occ. eigenvalues --  -19.37651 -19.24848 -14.44281 -10.40546 -10.35477
 Alpha  occ. eigenvalues --  -10.32502  -1.28507  -1.02591  -0.98691  -0.87072
 Alpha  occ. eigenvalues --   -0.76074  -0.62671  -0.62027  -0.60060  -0.58182
 Alpha  occ. eigenvalues --   -0.54560  -0.53972  -0.48105  -0.47637  -0.42409
 Alpha  occ. eigenvalues --   -0.41217  -0.33446  -0.32831
 Alpha virt. eigenvalues --    0.01091   0.03034   0.03886   0.04655   0.05181
 Alpha virt. eigenvalues --    0.05992   0.07630   0.08350   0.09266   0.10478
 Alpha virt. eigenvalues --    0.11051   0.11721   0.12065   0.12543   0.12853
 Alpha virt. eigenvalues --    0.13328   0.13482   0.14386   0.15963   0.16474
 Alpha virt. eigenvalues --    0.17020   0.18675   0.19396   0.19821   0.20655
 Alpha virt. eigenvalues --    0.21221   0.21979   0.22952   0.23775   0.25092
 Alpha virt. eigenvalues --    0.25873   0.26286   0.26417   0.27357   0.29241
 Alpha virt. eigenvalues --    0.30385   0.30743   0.31722   0.32167   0.33357
 Alpha virt. eigenvalues --    0.33700   0.34742   0.35314   0.35552   0.36342
 Alpha virt. eigenvalues --    0.37109   0.38385   0.38456   0.39454   0.39668
 Alpha virt. eigenvalues --    0.40684   0.41027   0.41721   0.42147   0.43073
 Alpha virt. eigenvalues --    0.44007   0.44622   0.44962   0.46838   0.47421
 Alpha virt. eigenvalues --    0.48501   0.49497   0.49729   0.50098   0.51034
 Alpha virt. eigenvalues --    0.51707   0.53584   0.55100   0.57234   0.58778
 Alpha virt. eigenvalues --    0.59562   0.60030   0.63095   0.63369   0.64229
 Alpha virt. eigenvalues --    0.65839   0.68011   0.69260   0.69747   0.70781
 Alpha virt. eigenvalues --    0.72966   0.74354   0.74656   0.75896   0.77263
 Alpha virt. eigenvalues --    0.77339   0.79232   0.80460   0.80970   0.81644
 Alpha virt. eigenvalues --    0.82613   0.83666   0.84592   0.85367   0.86302
 Alpha virt. eigenvalues --    0.86988   0.87904   0.89595   0.89855   0.90721
 Alpha virt. eigenvalues --    0.90770   0.92464   0.92696   0.94220   0.94635
 Alpha virt. eigenvalues --    0.96207   0.98372   0.99217   0.99697   1.00006
 Alpha virt. eigenvalues --    1.00749   1.02160   1.03487   1.03786   1.04374
 Alpha virt. eigenvalues --    1.06622   1.06988   1.08384   1.08561   1.09469
 Alpha virt. eigenvalues --    1.10455   1.11107   1.12750   1.14750   1.15521
 Alpha virt. eigenvalues --    1.17399   1.18343   1.19473   1.21274   1.22832
 Alpha virt. eigenvalues --    1.23095   1.25619   1.26250   1.27745   1.28634
 Alpha virt. eigenvalues --    1.29642   1.30823   1.32273   1.33825   1.34433
 Alpha virt. eigenvalues --    1.36437   1.37786   1.38083   1.39578   1.41394
 Alpha virt. eigenvalues --    1.42599   1.44982   1.47393   1.48872   1.49359
 Alpha virt. eigenvalues --    1.50432   1.52138   1.52821   1.55032   1.55445
 Alpha virt. eigenvalues --    1.56834   1.57577   1.58526   1.59071   1.60133
 Alpha virt. eigenvalues --    1.62186   1.64612   1.65905   1.67343   1.67757
 Alpha virt. eigenvalues --    1.70940   1.73471   1.73785   1.76761   1.77030
 Alpha virt. eigenvalues --    1.77491   1.80513   1.81754   1.84727   1.85314
 Alpha virt. eigenvalues --    1.86977   1.87665   1.89416   1.91101   1.91411
 Alpha virt. eigenvalues --    1.93114   1.96666   1.99246   2.00392   2.02542
 Alpha virt. eigenvalues --    2.04622   2.07273   2.07299   2.08832   2.11572
 Alpha virt. eigenvalues --    2.12261   2.12964   2.16203   2.20299   2.22546
 Alpha virt. eigenvalues --    2.23447   2.24207   2.26534   2.28165   2.29393
 Alpha virt. eigenvalues --    2.31095   2.33264   2.34960   2.37446   2.40154
 Alpha virt. eigenvalues --    2.41532   2.42762   2.46373   2.49793   2.52112
 Alpha virt. eigenvalues --    2.54301   2.57875   2.60530   2.65738   2.68918
 Alpha virt. eigenvalues --    2.70965   2.72969   2.77111   2.82119   2.84843
 Alpha virt. eigenvalues --    2.87819   2.88710   2.93023   2.99662   3.01045
 Alpha virt. eigenvalues --    3.03260   3.06773   3.08164   3.11858   3.14942
 Alpha virt. eigenvalues --    3.17481   3.18642   3.21802   3.21999   3.25202
 Alpha virt. eigenvalues --    3.28031   3.28530   3.30484   3.33405   3.36323
 Alpha virt. eigenvalues --    3.37919   3.39658   3.45210   3.47368   3.47800
 Alpha virt. eigenvalues --    3.49567   3.50558   3.53265   3.55664   3.56365
 Alpha virt. eigenvalues --    3.57680   3.59592   3.62360   3.65082   3.65927
 Alpha virt. eigenvalues --    3.67528   3.68776   3.70370   3.74303   3.76830
 Alpha virt. eigenvalues --    3.77995   3.79678   3.84748   3.85695   3.87490
 Alpha virt. eigenvalues --    3.88768   3.90645   3.91511   3.95997   3.98384
 Alpha virt. eigenvalues --    3.99554   4.02958   4.03974   4.06851   4.11409
 Alpha virt. eigenvalues --    4.14168   4.15092   4.17894   4.21523   4.25119
 Alpha virt. eigenvalues --    4.25914   4.32012   4.32497   4.35013   4.38800
 Alpha virt. eigenvalues --    4.43653   4.47284   4.52137   4.53819   4.56300
 Alpha virt. eigenvalues --    4.56897   4.62363   4.63229   4.65438   4.70669
 Alpha virt. eigenvalues --    4.76059   4.77495   4.81563   4.82865   4.85226
 Alpha virt. eigenvalues --    4.87338   4.88603   4.92017   4.95682   5.00334
 Alpha virt. eigenvalues --    5.01604   5.04204   5.08174   5.13409   5.14954
 Alpha virt. eigenvalues --    5.15978   5.18396   5.23801   5.25115   5.30442
 Alpha virt. eigenvalues --    5.33856   5.35658   5.39614   5.44797   5.46495
 Alpha virt. eigenvalues --    5.52650   5.58529   5.67077   5.68154   5.76574
 Alpha virt. eigenvalues --    5.78792   5.80605   5.82815   5.87986   5.91423
 Alpha virt. eigenvalues --    5.99909   6.10302   6.13516   6.20323   6.25663
 Alpha virt. eigenvalues --    6.30195   6.32941   6.36500   6.40386   6.42251
 Alpha virt. eigenvalues --    6.43924   6.51330   6.55048   6.58801   6.63997
 Alpha virt. eigenvalues --    6.69804   6.73534   6.80809   6.87586   6.90987
 Alpha virt. eigenvalues --    6.93328   7.00331   7.03752   7.05949   7.17914
 Alpha virt. eigenvalues --    7.20006   7.25687   7.33065   7.45815   7.71361
 Alpha virt. eigenvalues --    7.88380   8.39401  13.33095  14.81208  15.07509
 Alpha virt. eigenvalues --   16.82634  17.32994  19.63389
  Beta  occ. eigenvalues --  -19.37651 -19.24848 -14.44281 -10.40546 -10.35477
  Beta  occ. eigenvalues --  -10.32502  -1.28507  -1.02591  -0.98691  -0.87072
  Beta  occ. eigenvalues --   -0.76074  -0.62671  -0.62027  -0.60060  -0.58182
  Beta  occ. eigenvalues --   -0.54560  -0.53972  -0.48105  -0.47637  -0.42409
  Beta  occ. eigenvalues --   -0.41217  -0.33446  -0.32831
  Beta virt. eigenvalues --    0.01091   0.03034   0.03886   0.04655   0.05181
  Beta virt. eigenvalues --    0.05992   0.07630   0.08350   0.09266   0.10478
  Beta virt. eigenvalues --    0.11051   0.11721   0.12065   0.12543   0.12853
  Beta virt. eigenvalues --    0.13328   0.13482   0.14386   0.15963   0.16474
  Beta virt. eigenvalues --    0.17020   0.18675   0.19396   0.19821   0.20655
  Beta virt. eigenvalues --    0.21221   0.21979   0.22952   0.23775   0.25092
  Beta virt. eigenvalues --    0.25873   0.26286   0.26417   0.27357   0.29241
  Beta virt. eigenvalues --    0.30385   0.30743   0.31722   0.32167   0.33357
  Beta virt. eigenvalues --    0.33700   0.34742   0.35314   0.35552   0.36342
  Beta virt. eigenvalues --    0.37109   0.38385   0.38456   0.39454   0.39668
  Beta virt. eigenvalues --    0.40684   0.41027   0.41721   0.42147   0.43073
  Beta virt. eigenvalues --    0.44007   0.44622   0.44962   0.46838   0.47421
  Beta virt. eigenvalues --    0.48501   0.49497   0.49729   0.50098   0.51034
  Beta virt. eigenvalues --    0.51707   0.53584   0.55100   0.57234   0.58778
  Beta virt. eigenvalues --    0.59562   0.60030   0.63095   0.63369   0.64229
  Beta virt. eigenvalues --    0.65839   0.68011   0.69260   0.69747   0.70781
  Beta virt. eigenvalues --    0.72966   0.74354   0.74656   0.75896   0.77263
  Beta virt. eigenvalues --    0.77339   0.79232   0.80460   0.80970   0.81644
  Beta virt. eigenvalues --    0.82613   0.83666   0.84592   0.85367   0.86302
  Beta virt. eigenvalues --    0.86988   0.87904   0.89595   0.89855   0.90721
  Beta virt. eigenvalues --    0.90770   0.92464   0.92696   0.94220   0.94635
  Beta virt. eigenvalues --    0.96207   0.98372   0.99217   0.99697   1.00006
  Beta virt. eigenvalues --    1.00749   1.02160   1.03487   1.03786   1.04374
  Beta virt. eigenvalues --    1.06622   1.06988   1.08384   1.08561   1.09469
  Beta virt. eigenvalues --    1.10455   1.11107   1.12750   1.14750   1.15521
  Beta virt. eigenvalues --    1.17399   1.18343   1.19473   1.21274   1.22832
  Beta virt. eigenvalues --    1.23095   1.25619   1.26250   1.27745   1.28634
  Beta virt. eigenvalues --    1.29642   1.30823   1.32273   1.33825   1.34433
  Beta virt. eigenvalues --    1.36437   1.37786   1.38083   1.39578   1.41394
  Beta virt. eigenvalues --    1.42599   1.44982   1.47393   1.48872   1.49359
  Beta virt. eigenvalues --    1.50432   1.52138   1.52821   1.55032   1.55445
  Beta virt. eigenvalues --    1.56834   1.57577   1.58526   1.59071   1.60133
  Beta virt. eigenvalues --    1.62186   1.64612   1.65905   1.67343   1.67757
  Beta virt. eigenvalues --    1.70940   1.73471   1.73785   1.76761   1.77030
  Beta virt. eigenvalues --    1.77491   1.80513   1.81754   1.84727   1.85314
  Beta virt. eigenvalues --    1.86977   1.87665   1.89416   1.91101   1.91411
  Beta virt. eigenvalues --    1.93114   1.96666   1.99246   2.00392   2.02542
  Beta virt. eigenvalues --    2.04622   2.07273   2.07299   2.08832   2.11572
  Beta virt. eigenvalues --    2.12261   2.12964   2.16203   2.20299   2.22546
  Beta virt. eigenvalues --    2.23447   2.24207   2.26534   2.28165   2.29393
  Beta virt. eigenvalues --    2.31095   2.33264   2.34960   2.37446   2.40154
  Beta virt. eigenvalues --    2.41532   2.42762   2.46373   2.49793   2.52112
  Beta virt. eigenvalues --    2.54301   2.57875   2.60530   2.65738   2.68918
  Beta virt. eigenvalues --    2.70965   2.72969   2.77111   2.82119   2.84843
  Beta virt. eigenvalues --    2.87819   2.88710   2.93023   2.99662   3.01045
  Beta virt. eigenvalues --    3.03260   3.06773   3.08164   3.11858   3.14942
  Beta virt. eigenvalues --    3.17481   3.18642   3.21802   3.21999   3.25202
  Beta virt. eigenvalues --    3.28031   3.28530   3.30484   3.33405   3.36323
  Beta virt. eigenvalues --    3.37919   3.39658   3.45210   3.47368   3.47800
  Beta virt. eigenvalues --    3.49567   3.50558   3.53265   3.55664   3.56365
  Beta virt. eigenvalues --    3.57680   3.59592   3.62360   3.65082   3.65927
  Beta virt. eigenvalues --    3.67528   3.68776   3.70370   3.74303   3.76830
  Beta virt. eigenvalues --    3.77995   3.79678   3.84748   3.85695   3.87490
  Beta virt. eigenvalues --    3.88768   3.90645   3.91511   3.95997   3.98384
  Beta virt. eigenvalues --    3.99554   4.02958   4.03974   4.06851   4.11409
  Beta virt. eigenvalues --    4.14168   4.15092   4.17894   4.21523   4.25119
  Beta virt. eigenvalues --    4.25914   4.32012   4.32497   4.35013   4.38800
  Beta virt. eigenvalues --    4.43653   4.47284   4.52137   4.53819   4.56300
  Beta virt. eigenvalues --    4.56897   4.62363   4.63229   4.65438   4.70669
  Beta virt. eigenvalues --    4.76059   4.77495   4.81563   4.82865   4.85226
  Beta virt. eigenvalues --    4.87338   4.88603   4.92017   4.95682   5.00334
  Beta virt. eigenvalues --    5.01604   5.04204   5.08174   5.13409   5.14954
  Beta virt. eigenvalues --    5.15978   5.18396   5.23801   5.25115   5.30442
  Beta virt. eigenvalues --    5.33856   5.35658   5.39614   5.44797   5.46495
  Beta virt. eigenvalues --    5.52650   5.58529   5.67077   5.68154   5.76574
  Beta virt. eigenvalues --    5.78792   5.80605   5.82815   5.87986   5.91423
  Beta virt. eigenvalues --    5.99909   6.10302   6.13516   6.20323   6.25663
  Beta virt. eigenvalues --    6.30195   6.32941   6.36500   6.40386   6.42251
  Beta virt. eigenvalues --    6.43924   6.51330   6.55048   6.58801   6.63997
  Beta virt. eigenvalues --    6.69804   6.73534   6.80809   6.87586   6.90987
  Beta virt. eigenvalues --    6.93328   7.00331   7.03752   7.05949   7.17914
  Beta virt. eigenvalues --    7.20006   7.25687   7.33065   7.45815   7.71361
  Beta virt. eigenvalues --    7.88380   8.39401  13.33095  14.81208  15.07509
  Beta virt. eigenvalues --   16.82634  17.32994  19.63389
          Condensed to atoms (all electrons):
               1          2          3          4          5          6
     1  C    5.220779   0.299963   0.316070   0.307014  -0.080952   0.018040
     2  H    0.299963   0.314206   0.014884  -0.052502   0.023156   0.013981
     3  H    0.316070   0.014884   0.313128   0.003176   0.003884   0.013733
     4  O    0.307014  -0.052502   0.003176   8.161264  -0.205484  -0.028896
     5  O   -0.080952   0.023156   0.003884  -0.205484   8.800709   0.005219
     6  N    0.018040   0.013981   0.013733  -0.028896   0.005219   7.240319
     7  C    0.012438   0.000070  -0.003310   0.007328  -0.007062   0.343921
     8  C   -0.010490   0.001556  -0.000043  -0.007020   0.010903  -0.033353
     9  H    0.000274  -0.000497  -0.000028   0.001763  -0.007943  -0.001382
    10  H    0.000739  -0.000184   0.000086   0.001646  -0.000538  -0.003338
    11  H   -0.001455   0.000584   0.000071  -0.001122   0.006059  -0.025038
               7          8          9         10         11
     1  C    0.012438  -0.010490   0.000274   0.000739  -0.001455
     2  H    0.000070   0.001556  -0.000497  -0.000184   0.000584
     3  H   -0.003310  -0.000043  -0.000028   0.000086   0.000071
     4  O    0.007328  -0.007020   0.001763   0.001646  -0.001122
     5  O   -0.007062   0.010903  -0.007943  -0.000538   0.006059
     6  N    0.343921  -0.033353  -0.001382  -0.003338  -0.025038
     7  C    5.479349  -0.180634   0.015507   0.006919  -0.060008
     8  C   -0.180634   5.595195   0.374323   0.369776   0.416214
     9  H    0.015507   0.374323   0.366729   0.008882  -0.012782
    10  H    0.006919   0.369776   0.008882   0.352759  -0.007044
    11  H   -0.060008   0.416214  -0.012782  -0.007044   0.421418
          Atomic-Atomic Spin Densities.
               1          2          3          4          5          6
     1  C    0.000000   0.000000   0.000000   0.000000   0.000000   0.000000
     2  H    0.000000   0.000000   0.000000   0.000000   0.000000   0.000000
     3  H    0.000000   0.000000   0.000000   0.000000   0.000000   0.000000
     4  O    0.000000   0.000000   0.000000   0.000000   0.000000   0.000000
     5  O    0.000000   0.000000   0.000000   0.000000   0.000000   0.000000
     6  N    0.000000   0.000000   0.000000   0.000000   0.000000   0.000000
     7  C    0.000000   0.000000   0.000000   0.000000   0.000000   0.000000
     8  C    0.000000   0.000000   0.000000   0.000000   0.000000   0.000000
     9  H    0.000000   0.000000   0.000000   0.000000   0.000000   0.000000
    10  H    0.000000   0.000000   0.000000   0.000000   0.000000   0.000000
    11  H    0.000000   0.000000   0.000000   0.000000   0.000000   0.000000
               7          8          9         10         11
     1  C    0.000000   0.000000   0.000000   0.000000   0.000000
     2  H    0.000000   0.000000   0.000000   0.000000   0.000000
     3  H    0.000000   0.000000   0.000000   0.000000   0.000000
     4  O    0.000000   0.000000   0.000000   0.000000   0.000000
     5  O    0.000000   0.000000   0.000000   0.000000   0.000000
     6  N    0.000000   0.000000   0.000000   0.000000   0.000000
     7  C    0.000000   0.000000   0.000000   0.000000   0.000000
     8  C    0.000000   0.000000   0.000000   0.000000   0.000000
     9  H    0.000000   0.000000   0.000000   0.000000   0.000000
    10  H    0.000000   0.000000   0.000000   0.000000   0.000000
    11  H    0.000000   0.000000   0.000000   0.000000   0.000000
 Mulliken charges and spin densities:
               1          2
     1  C   -0.082419   0.000000
     2  H    0.384783   0.000000
     3  H    0.338348   0.000000
     4  O   -0.187167   0.000000
     5  O   -0.547952   0.000000
     6  N   -0.543205   0.000000
     7  C    0.385481   0.000000
     8  C   -0.536428   0.000000
     9  H    0.255155   0.000000
    10  H    0.270298   0.000000
    11  H    0.263104   0.000000
 Sum of Mulliken charges =   0.00000   0.00000
 Mulliken charges and spin densities with hydrogens summed into heavy atoms:
               1          2
     1  C    0.640712   0.000000
     4  O   -0.187167   0.000000
     5  O   -0.547952   0.000000
     6  N   -0.543205   0.000000
     7  C    0.385481   0.000000
     8  C    0.252130   0.000000
 APT charges:
               1
     1  C   -0.522521
     2  H    0.505433
     3  H    0.748053
     4  O   -0.234799
     5  O   -0.524308
     6  N   -0.420153
     7  C    0.418086
     8  C   -1.683777
     9  H    0.469761
    10  H    0.479333
    11  H    0.764893
 Sum of APT charges =   0.00000
 APT charges with hydrogens summed into heavy atoms:
               1
     1  C    0.730965
     4  O   -0.234799
     5  O   -0.524308
     6  N   -0.420153
     7  C    0.418086
     8  C    0.030210
 Electronic spatial extent (au):  <R**2>=            558.2089
 Charge=              0.0000 electrons
 Dipole moment (field-independent basis, Debye):
    X=             -0.7190    Y=              1.3021    Z=              0.6003  Tot=              1.6040
 Quadrupole moment (field-independent basis, Debye-Ang):
   XX=            -23.7033   YY=            -41.6873   ZZ=            -34.2037
   XY=              5.0286   XZ=              0.9255   YZ=              0.8285
 Traceless Quadrupole moment (field-independent basis, Debye-Ang):
   XX=              9.4948   YY=             -8.4892   ZZ=             -1.0056
   XY=              5.0286   XZ=              0.9255   YZ=              0.8285
 Octapole moment (field-independent basis, Debye-Ang**2):
  XXX=              2.8768  YYY=             -7.2936  ZZZ=              0.6769  XYY=              2.0018
  XXY=              3.7572  XXZ=              0.6698  XZZ=              1.9667  YZZ=             -1.6875
  YYZ=             -0.4629  XYZ=              0.0730
 Hexadecapole moment (field-independent basis, Debye-Ang**3):
 XXXX=           -407.5129 YYYY=           -225.9677 ZZZZ=            -52.0893 XXXY=              9.4073
 XXXZ=             -1.6021 YYYX=              6.5638 YYYZ=              1.7526 ZZZX=              0.3841
 ZZZY=              2.3110 XXYY=           -101.4359 XXZZ=            -82.5519 YYZZ=            -42.6529
 XXYZ=             -1.6760 YYXZ=             -1.8615 ZZXY=              3.7747
 N-N= 2.278166843525D+02 E-N=-1.210959334377D+03  KE= 3.205555838969D+02
  Exact polarizability:   0.000   0.000   0.000   0.000   0.000   0.000
 Approx polarizability:  70.476   9.101  76.311  -1.406  -0.491  46.898
                          Isotropic Fermi Contact Couplings
        Atom                 a.u.       MegaHertz       Gauss      10(-4) cm-1
     1  C(13)              0.00000       0.00000       0.00000       0.00000
     2  H(1)               0.00000       0.00000       0.00000       0.00000
     3  H(1)               0.00000       0.00000       0.00000       0.00000
     4  O(17)              0.00000       0.00000       0.00000       0.00000
     5  O(17)              0.00000       0.00000       0.00000       0.00000
     6  N(14)              0.00000       0.00000       0.00000       0.00000
     7  C(13)              0.00000       0.00000       0.00000       0.00000
     8  C(13)              0.00000       0.00000       0.00000       0.00000
     9  H(1)               0.00000       0.00000       0.00000       0.00000
    10  H(1)               0.00000       0.00000       0.00000       0.00000
    11  H(1)               0.00000       0.00000       0.00000       0.00000
 --------------------------------------------------------
       Center         ----  Spin Dipole Couplings  ----
                      3XX-RR        3YY-RR        3ZZ-RR
 --------------------------------------------------------
     1   Atom        0.000000      0.000000      0.000000
     2   Atom        0.000000      0.000000      0.000000
     3   Atom        0.000000      0.000000      0.000000
     4   Atom        0.000000      0.000000      0.000000
     5   Atom        0.000000      0.000000      0.000000
     6   Atom        0.000000      0.000000      0.000000
     7   Atom        0.000000      0.000000      0.000000
     8   Atom        0.000000      0.000000      0.000000
     9   Atom        0.000000      0.000000      0.000000
    10   Atom        0.000000      0.000000      0.000000
    11   Atom        0.000000      0.000000      0.000000
 --------------------------------------------------------
                        XY            XZ            YZ
 --------------------------------------------------------
     1   Atom        0.000000      0.000000      0.000000
     2   Atom        0.000000      0.000000      0.000000
     3   Atom        0.000000      0.000000      0.000000
     4   Atom        0.000000      0.000000      0.000000
     5   Atom        0.000000      0.000000      0.000000
     6   Atom        0.000000      0.000000      0.000000
     7   Atom        0.000000      0.000000      0.000000
     8   Atom        0.000000      0.000000      0.000000
     9   Atom        0.000000      0.000000      0.000000
    10   Atom        0.000000      0.000000      0.000000
    11   Atom        0.000000      0.000000      0.000000
 --------------------------------------------------------


 ---------------------------------------------------------------------------------
              Anisotropic Spin Dipole Couplings in Principal Axis System
 ---------------------------------------------------------------------------------

       Atom             a.u.   MegaHertz   Gauss  10(-4) cm-1        Axes

              Baa     0.0000     0.000     0.000     0.000 -0.4293 -0.5462  0.7192
     1 C(13)  Bbb     0.0000     0.000     0.000     0.000  0.2052  0.7165  0.6667
              Bcc     0.0000     0.000     0.000     0.000  0.8795 -0.4338  0.1955
 
              Baa     0.0000     0.000     0.000     0.000 -0.1236 -0.0998  0.9873
     2 H(1)   Bbb     0.0000     0.000     0.000     0.000  0.8538 -0.5177  0.0545
              Bcc     0.0000     0.000     0.000     0.000  0.5057  0.8497  0.1492
 
              Baa     0.0000     0.000     0.000     0.000  0.8899  0.3790 -0.2539
     3 H(1)   Bbb     0.0000     0.000     0.000     0.000  0.4282 -0.5020  0.7514
              Bcc     0.0000     0.000     0.000     0.000 -0.1573  0.7774  0.6090
 
              Baa     0.0000     0.000     0.000     0.000  0.3879 -0.3688  0.8447
     4 O(17)  Bbb     0.0000     0.000     0.000     0.000  0.6933  0.7207 -0.0037
              Bcc     0.0000     0.000     0.000     0.000  0.6074 -0.5870 -0.5352
 
              Baa     0.0000     0.000     0.000     0.000  0.8837 -0.3472 -0.3139
     5 O(17)  Bbb     0.0000     0.000     0.000     0.000  0.4109  0.2546  0.8754
              Bcc     0.0000     0.000     0.000     0.000  0.2241  0.9026 -0.3677
 
              Baa     0.0000     0.000     0.000     0.000  0.4077  0.9115  0.0545
     6 N(14)  Bbb     0.0000     0.000     0.000     0.000  0.9086 -0.4109  0.0745
              Bcc     0.0000     0.000     0.000     0.000 -0.0903 -0.0191  0.9957
 
              Baa     0.0000     0.000     0.000     0.000  0.3297  0.9440  0.0091
     7 C(13)  Bbb     0.0000     0.000     0.000     0.000  0.8393 -0.2887 -0.4607
              Bcc     0.0000     0.000     0.000     0.000  0.4323 -0.1595  0.8875
 
              Baa     0.0000     0.000     0.000     0.000 -0.0635  0.9524  0.2982
     8 C(13)  Bbb     0.0000     0.000     0.000     0.000 -0.2102 -0.3049  0.9289
              Bcc     0.0000     0.000     0.000     0.000  0.9756 -0.0037  0.2195
 
              Baa     0.0000     0.000     0.000     0.000  0.4729  0.2536  0.8439
     9 H(1)   Bbb     0.0000     0.000     0.000     0.000  0.8599 -0.3420 -0.3791
              Bcc     0.0000     0.000     0.000     0.000  0.1925  0.9048 -0.3797
 
              Baa     0.0000     0.000     0.000     0.000  0.1336  0.6306  0.7645
    10 H(1)   Bbb     0.0000     0.000     0.000     0.000  0.6217  0.5474 -0.5602
              Bcc     0.0000     0.000     0.000     0.000  0.7717 -0.5502  0.3190
 
              Baa     0.0000     0.000     0.000     0.000  0.8581  0.4617 -0.2248
    11 H(1)   Bbb     0.0000     0.000     0.000     0.000 -0.2793  0.7870  0.5501
              Bcc     0.0000     0.000     0.000     0.000  0.4309 -0.4093  0.8042
 

 ---------------------------------------------------------------------------------

 Calling FoFJK, ICntrl=    100127 FMM=F ISym2X=0 I1Cent= 0 IOpClX= 1 NMat=1 NMatS=1 NMatT=0.
 -------------------------------------------------------------------
 Center     Atomic                   Forces (Hartrees/Bohr)
 Number     Number              X              Y              Z
 -------------------------------------------------------------------
      1        6           0.000000130   -0.000000235   -0.000004023
      2        1          -0.000000465    0.000000928    0.000002064
      3        1          -0.000001630    0.000001395    0.000000608
      4        8           0.000007859    0.000008404   -0.000001835
      5        8          -0.000004972   -0.000003513    0.000003050
      6        7          -0.000000229    0.000003092    0.000000924
      7        6          -0.000002394   -0.000003685   -0.000001489
      8        6           0.000002782   -0.000007306    0.000001278
      9        1           0.000000751    0.000000177   -0.000003016
     10        1           0.000001168    0.000001116    0.000002332
     11        1          -0.000003001   -0.000000373    0.000000106
 -------------------------------------------------------------------
 Cartesian Forces:  Max     0.000008404 RMS     0.000003164
 IRC-IRC-IRC-IRC-IRC-IRC-IRC-IRC-IRC-IRC-IRC-IRC-IRC-IRC-IRC-IRC-IRC-IRC
          ******** Start new reaction path calculation ********
 Supplied step size of   0.0500 bohr.
    Integration on MW PES will use step size of   0.1491 sqrt(amu)*bohr.
 Point Number:   0          Path Number:   1
 Calculating another point on the path.
 IRC-IRC-IRC-IRC-IRC-IRC-IRC-IRC-IRC-IRC-IRC-IRC-IRC-IRC-IRC-IRC-IRC-IRC
                          Input orientation:                          
 ---------------------------------------------------------------------
 Center     Atomic      Atomic             Coordinates (Angstroms)
 Number     Number       Type             X           Y           Z
 ---------------------------------------------------------------------
      1          6           0        1.582452    0.531711    0.231230
      2          1           0        1.386934    0.598781    1.292099
      3          1           0        2.291016    1.186712   -0.258380
      4          8           0        1.365265   -0.560607   -0.372562
      5          8           0        0.333575   -1.254648    0.203921
      6          7           0       -0.249315    1.395791   -0.073691
      7          6           0       -0.997806    0.503155   -0.017272
      8          6           0       -2.229470   -0.274220    0.006460
      9          1           0       -2.254838   -0.875585    0.912165
     10          1           0       -2.247605   -0.945470   -0.848285
     11          1           0       -3.088619    0.394502   -0.021740
 ---------------------------------------------------------------------
                    Distance matrix (angstroms):
                    1          2          3          4          5
     1  C    0.000000
     2  H    1.080819   0.000000
     3  H    1.082039   1.888654   0.000000
     4  O    1.266844   2.028731   1.980701   0.000000
     5  O    2.179798   2.393512   3.163153   1.370551   0.000000
     6  N    2.048165   2.275504   2.555603   2.554151   2.727940
     7  C    2.592354   2.722239   3.367749   2.615708   2.216162
     8  C    3.902665   3.936163   4.758073   3.625989   2.751259
     9  H    4.143543   3.947228   5.127186   3.854203   2.710199
    10  H    4.244615   4.491752   5.049086   3.664323   2.804500
    11  H    4.679927   4.668884   5.442800   4.568631   3.805526
                    6          7          8          9         10
     6  N    0.000000
     7  C    1.166285   0.000000
     8  C    2.591597   1.456665   0.000000
     9  H    3.186405   2.084444   1.087467   0.000000
    10  H    3.174061   2.085928   1.086965   1.761851   0.000000
    11  H    3.011134   2.093638   1.089092   1.783392   1.784938
                   11
    11  H    0.000000
 Symmetry turned off by external request.
 Stoichiometry    C3H5NO2
 Framework group  C1[X(C3H5NO2)]
 Deg. of freedom    27
 Full point group                 C1      NOp   1
 Rotational constants (GHZ):           6.7414830           2.9999985           2.2010428
 Standard basis: Aug-CC-pVTZ (5D, 7F)
   391 basis functions,   567 primitive gaussians,   455 cartesian basis functions
    23 alpha electrons       23 beta electrons
       nuclear repulsion energy       228.2232397133 Hartrees.
 NAtoms=   11 NActive=   11 NUniq=   11 SFac= 1.00D+00 NAtFMM=   60 NAOKFM=F Big=F
 Integral buffers will be    131072 words long.
 Raffenetti 2 integral format.
 Two-electron integral symmetry is turned off.
 Nuclear repulsion after empirical dispersion term =      228.2199298969 Hartrees.
 One-electron integrals computed using PRISM.
 NBasis=   391 RedAO= T EigKep=  1.25D-05  NBF=   391
 NBsUse=   391 1.00D-06 EigRej= -1.00D+00 NBFU=   391
 Initial guess from the checkpoint file:  "TS2-M0001-copt-TS-opt-TS-wb97-opt-TS-Final-IRC-Forward.chk"
 B after Tr=    -0.079553    0.007034    0.021913
         Rot=    1.000000   -0.000018   -0.000002    0.000027 Ang=   0.00 deg.
 Initial guess <Sx>= 0.0000 <Sy>= 0.0000 <Sz>= 0.0000 <S**2>= 0.0000 S= 0.0000
 ExpMin= 2.53D-02 ExpMax= 1.53D+04 ExpMxC= 5.22D+02 IAcc=3 IRadAn=         7 AccDes= 0.00D+00
 Harris functional with IExCor= 4639 and IRadAn=       7 diagonalized for initial guess.
 HarFok:  IExCor= 4639 AccDes= 0.00D+00 IRadAn=         7 IDoV= 1 UseB2=F ITyADJ=14
 ICtDFT=  3500011 ScaDFX=  1.000000  1.000000  1.000000  1.000000
 FoFCou: FMM=F IPFlag=           0 FMFlag=      100000 FMFlg1=           0
         NFxFlg=           0 DoJE=T BraDBF=F KetDBF=T FulRan=T
         wScrn=  0.000000 ICntrl=       500 IOpCl=  0 I1Cent=   200000004 NGrid=           0
         NMat0=    1 NMatS0=      1 NMatT0=    0 NMatD0=    1 NMtDS0=    0 NMtDT0=    0
 Symmetry not used in FoFCou.
 Gradient too large for Newton-Raphson -- use scaled steepest descent instead.
     Minimum is close to point  4 DX=  9.88D-02 DF= -7.59D-07 DXR=  7.61D-02 DFR=  5.82D-03 which will be used.
 Gradient too large for Newton-Raphson -- use scaled steepest descent instead.
     Accept linear search using points  1 and  2.
 LinEq1:  Iter=  0 NonCon=     1 RMS=7.59D-05 Max=3.73D-03 NDo=     1
 AX will form     1 AO Fock derivatives at one time.
 LinEq1:  Iter=  1 NonCon=     1 RMS=1.49D-05 Max=3.98D-04 NDo=     1
 LinEq1:  Iter=  2 NonCon=     1 RMS=1.21D-05 Max=3.70D-04 NDo=     1
 LinEq1:  Iter=  3 NonCon=     1 RMS=4.18D-06 Max=1.14D-04 NDo=     1
 LinEq1:  Iter=  4 NonCon=     1 RMS=2.78D-06 Max=1.47D-04 NDo=     1
 LinEq1:  Iter=  5 NonCon=     1 RMS=1.95D-06 Max=8.97D-05 NDo=     1
 LinEq1:  Iter=  6 NonCon=     1 RMS=7.19D-07 Max=2.42D-05 NDo=     1
 LinEq1:  Iter=  7 NonCon=     1 RMS=4.92D-07 Max=1.49D-05 NDo=     1
 LinEq1:  Iter=  8 NonCon=     1 RMS=3.38D-07 Max=1.05D-05 NDo=     1
 LinEq1:  Iter=  9 NonCon=     1 RMS=1.39D-07 Max=3.26D-06 NDo=     1
 LinEq1:  Iter= 10 NonCon=     1 RMS=4.42D-08 Max=1.04D-06 NDo=     1
 LinEq1:  Iter= 11 NonCon=     1 RMS=1.24D-08 Max=2.44D-07 NDo=     1
 LinEq1:  Iter= 12 NonCon=     0 RMS=4.77D-09 Max=6.75D-08 NDo=     1
 Linear equations converged to 1.301D-08 1.301D-07 after    12 iterations.
     Minimum is close to point  2 DX=  5.97D-04 DF= -3.50D-11 DXR=  5.97D-04 DFR=  3.56D-07 which will be used.
 LinEq1:  Iter=  0 NonCon=     1 RMS=4.78D-07 Max=1.94D-05 NDo=     1
 LinEq1:  Iter=  1 NonCon=     1 RMS=2.20D-07 Max=6.96D-06 NDo=     1
 LinEq1:  Iter=  2 NonCon=     1 RMS=1.46D-07 Max=3.47D-06 NDo=     1
 LinEq1:  Iter=  3 NonCon=     1 RMS=8.97D-08 Max=3.36D-06 NDo=     1
 LinEq1:  Iter=  4 NonCon=     1 RMS=5.04D-08 Max=1.11D-06 NDo=     1
 LinEq1:  Iter=  5 NonCon=     1 RMS=2.29D-08 Max=6.32D-07 NDo=     1
 LinEq1:  Iter=  6 NonCon=     1 RMS=1.64D-08 Max=6.32D-07 NDo=     1
 LinEq1:  Iter=  7 NonCon=     1 RMS=8.50D-09 Max=2.90D-07 NDo=     1
 LinEq1:  Iter=  8 NonCon=     1 RMS=3.01D-09 Max=8.71D-08 NDo=     1
 LinEq1:  Iter=  9 NonCon=     1 RMS=9.88D-10 Max=2.43D-08 NDo=     1
 LinEq1:  Iter= 10 NonCon=     1 RMS=3.32D-10 Max=5.51D-09 NDo=     1
 LinEq1:  Iter= 11 NonCon=     0 RMS=1.05D-10 Max=1.39D-09 NDo=     1
 Linear equations converged to 4.914D-10 4.914D-09 after    11 iterations.
 SCF Done:  E(UwB97XD) =  -322.349922246     a.u. after    5 cycles
            Convg  =    0.2287D-08                    33 Fock formations.
              S**2 =  0.0000                  -V/T =  2.0056
 <Sx>= 0.0000 <Sy>= 0.0000 <Sz>= 0.0000 <S**2>= 0.0000 S= 0.0000
 <L.S>=  0.00000000000    
 Annihilation of the first spin contaminant:
 S**2 before annihilation     0.0000,   after     0.0000
 DoSCS=F DFT=T ScalE2(SS,OS)=  1.000000  1.000000
 Range of M.O.s used for correlation:     1   391
 NBasis=   391 NAE=    23 NBE=    23 NFC=     0 NFV=     0
 NROrb=    391 NOA=    23 NOB=    23 NVA=   368 NVB=   368

 **** Warning!!: The largest alpha MO coefficient is  0.61628546D+02


 **** Warning!!: The largest beta MO coefficient is  0.61628546D+02

 Symmetrizing basis deriv contribution to polar:
 IMax=3 JMax=2 DiffMx= 0.00D+00
 G2DrvN: will do    12 centers at a time, making    1 passes.
 Calling FoFCou, ICntrl=  3107 FMM=F I1Cent=   0 AccDes= 0.00D+00.
 End of G2Drv F.D. properties file   721 does not exist.
 End of G2Drv F.D. properties file   722 does not exist.
 End of G2Drv F.D. properties file   788 does not exist.
          IDoAtm=11111111111
          Differentiating once with respect to nuclear coordinates.
 CalDSu exits because no D1Ps are significant.
          There are    36 degrees of freedom in the 1st order CPHF.  IDoFFX=6 NUNeed=     0.
     30 vectors produced by pass  0 Test12= 4.70D-14 2.78D-09 XBig12= 1.77D-01 1.01D-01.
 AX will form    30 AO Fock derivatives at one time.
     30 vectors produced by pass  1 Test12= 4.70D-14 2.78D-09 XBig12= 1.51D-02 2.79D-02.
     30 vectors produced by pass  2 Test12= 4.70D-14 2.78D-09 XBig12= 9.80D-04 4.31D-03.
     30 vectors produced by pass  3 Test12= 4.70D-14 2.78D-09 XBig12= 2.35D-05 4.42D-04.
     30 vectors produced by pass  4 Test12= 4.70D-14 2.78D-09 XBig12= 3.29D-07 4.52D-05.
     30 vectors produced by pass  5 Test12= 4.70D-14 2.78D-09 XBig12= 3.25D-09 4.58D-06.
     30 vectors produced by pass  6 Test12= 4.70D-14 2.78D-09 XBig12= 2.76D-11 5.01D-07.
     19 vectors produced by pass  7 Test12= 4.70D-14 2.78D-09 XBig12= 2.08D-13 4.12D-08.
      1 vectors produced by pass  8 Test12= 4.70D-14 2.78D-09 XBig12= 1.51D-15 2.91D-09.
 InvSVY:  IOpt=1 It=  1 EMax= 2.44D-15
 Solved reduced A of dimension   230 with    30 vectors.
 End of Minotr F.D. properties file   721 does not exist.
 End of Minotr F.D. properties file   722 does not exist.
 End of Minotr F.D. properties file   788 does not exist.
 Calling FoFJK, ICntrl=    100127 FMM=F ISym2X=0 I1Cent= 0 IOpClX= 1 NMat=1 NMatS=1 NMatT=0.
 -------------------------------------------------------------------
 Center     Atomic                   Forces (Hartrees/Bohr)
 Number     Number              X              Y              Z
 -------------------------------------------------------------------
      1        6          -0.001127044    0.000712968   -0.000117350
      2        1           0.000043660    0.000004891   -0.000024718
      3        1          -0.000070421    0.000047071   -0.000001615
      4        8          -0.000040432    0.000010241   -0.000036345
      5        8          -0.000799167    0.000822397   -0.000100173
      6        7           0.001001767   -0.000679416    0.000170813
      7        6           0.000868982   -0.001172375    0.000137152
      8        6           0.000114185    0.000164757   -0.000018709
      9        1          -0.000027763    0.000015202   -0.000011405
     10        1          -0.000025913    0.000024004    0.000001020
     11        1           0.000062146    0.000050261    0.000001329
 -------------------------------------------------------------------
 Cartesian Forces:  Max     0.001172375 RMS     0.000454678
 IRC-IRC-IRC-IRC-IRC-IRC-IRC-IRC-IRC-IRC-IRC-IRC-IRC-IRC-IRC-IRC-IRC-IRC
 Pt  1 Step number   1 out of a maximum of  20
 Modified Bulirsch-Stoer Extrapolation Cycles:
    EPS =    0.000010000000000
      PEZero:  N= 2 I= 1 D=  3.88D-04 Err=  5.10D-04
      PEZero:  N= 3 I= 2 D=  3.88D-04 Err=  3.40D-04
      PEZero:  N= 3 I= 1 D=  7.77D-04 Err=  2.45D-07
 Maximum DWI energy   std dev =  0.000000411 at pt    28
 Maximum DWI gradient std dev =  0.026426575 at pt    40
 CORRECTOR INTEGRATION CONVERGENCE:
   Recorrection delta-x convergence threshold:    0.010000
   Delta-x Convergence Met
 Point Number:   1          Path Number:   1
   CHANGE IN THE REACTION COORDINATE =    0.14914
   NET REACTION COORDINATE UP TO THIS POINT =    0.14914
  # OF POINTS ALONG THE PATH =   1
  # OF STEPS =   1

 Calculating another point on the path.
 IRC-IRC-IRC-IRC-IRC-IRC-IRC-IRC-IRC-IRC-IRC-IRC-IRC-IRC-IRC-IRC-IRC-IRC
                          Input orientation:                          
 ---------------------------------------------------------------------
 Center     Atomic      Atomic             Coordinates (Angstroms)
 Number     Number       Type             X           Y           Z
 ---------------------------------------------------------------------
      1          6           0        1.572490    0.537906    0.229618
      2          1           0        1.389201    0.599449    1.293297
      3          1           0        2.282784    1.192183   -0.258765
      4          8           0        1.364917   -0.560321   -0.372631
      5          8           0        0.328132   -1.249063    0.203211
      6          7           0       -0.242058    1.389806   -0.072292
      7          6           0       -0.989102    0.493519   -0.016077
      8          6           0       -2.228391   -0.272951    0.006293
      9          1           0       -2.258214   -0.874813    0.911623
     10          1           0       -2.250841   -0.943771   -0.848729
     11          1           0       -3.082846    0.401706   -0.021699
 ---------------------------------------------------------------------
                    Distance matrix (angstroms):
                    1          2          3          4          5
     1  C    0.000000
     2  H    1.081108   0.000000
     3  H    1.082180   1.886457   0.000000
     4  O    1.269603   2.030017   1.981593   0.000000
     5  O    2.177702   2.393982   3.161292   1.371453   0.000000
     6  N    2.027183   2.269472   2.539421   2.544714   2.713789
     7  C    2.573731   2.716985   3.354440   2.603673   2.195401
     8  C    3.892821   3.937566   4.750533   3.624641   2.743608
     9  H    4.139469   3.952564   5.124739   3.856850   2.707600
    10  H    4.239818   4.496633   5.046197   3.667071   2.801943
    11  H    4.664104   4.665567   5.428723   4.564125   3.796102
                    6          7          8          9         10
     6  N    0.000000
     7  C    1.168146   0.000000
     8  C    2.591611   1.457331   0.000000
     9  H    3.187706   2.084132   1.087543   0.000000
    10  H    3.175475   2.085928   1.086999   1.761717   0.000000
    11  H    3.008151   2.095763   1.089054   1.783425   1.785082
                   11
    11  H    0.000000
 Symmetry turned off by external request.
 Stoichiometry    C3H5NO2
 Framework group  C1[X(C3H5NO2)]
 Deg. of freedom    27
 Full point group                 C1      NOp   1
 Rotational constants (GHZ):           6.7820895           3.0156018           2.2135098
 Standard basis: Aug-CC-pVTZ (5D, 7F)
   391 basis functions,   567 primitive gaussians,   455 cartesian basis functions
    23 alpha electrons       23 beta electrons
       nuclear repulsion energy       228.6227092202 Hartrees.
 NAtoms=   11 NActive=   11 NUniq=   11 SFac= 1.00D+00 NAtFMM=   60 NAOKFM=F Big=F
 Integral buffers will be    131072 words long.
 Raffenetti 2 integral format.
 Two-electron integral symmetry is turned off.
 Nuclear repulsion after empirical dispersion term =      228.6194134276 Hartrees.
 One-electron integrals computed using PRISM.
 NBasis=   391 RedAO= T EigKep=  1.25D-05  NBF=   391
 NBsUse=   391 1.00D-06 EigRej= -1.00D+00 NBFU=   391
 Initial guess from the checkpoint file:  "TS2-M0001-copt-TS-opt-TS-wb97-opt-TS-Final-IRC-Forward.chk"
 B after Tr=    -0.000140    0.000321   -0.000004
         Rot=    1.000000   -0.000019   -0.000004    0.000022 Ang=   0.00 deg.
 Initial guess <Sx>= 0.0000 <Sy>= 0.0000 <Sz>= 0.0000 <S**2>= 0.0000 S= 0.0000
 ExpMin= 2.53D-02 ExpMax= 1.53D+04 ExpMxC= 5.22D+02 IAcc=3 IRadAn=         7 AccDes= 0.00D+00
 Harris functional with IExCor= 4639 and IRadAn=       7 diagonalized for initial guess.
 HarFok:  IExCor= 4639 AccDes= 0.00D+00 IRadAn=         7 IDoV= 1 UseB2=F ITyADJ=14
 ICtDFT=  3500011 ScaDFX=  1.000000  1.000000  1.000000  1.000000
 FoFCou: FMM=F IPFlag=           0 FMFlag=      100000 FMFlg1=           0
         NFxFlg=           0 DoJE=T BraDBF=F KetDBF=T FulRan=T
         wScrn=  0.000000 ICntrl=       500 IOpCl=  0 I1Cent=   200000004 NGrid=           0
         NMat0=    1 NMatS0=      1 NMatT0=    0 NMatD0=    1 NMtDS0=    0 NMtDT0=    0
 Symmetry not used in FoFCou.
 Gradient too large for Newton-Raphson -- use scaled steepest descent instead.
     Minimum is close to point  4 DX=  9.21D-02 DF= -6.98D-07 DXR=  7.13D-02 DFR=  5.11D-03 which will be used.
 Gradient too large for Newton-Raphson -- use scaled steepest descent instead.
     Accept linear search using points  1 and  2.
 LinEq1:  Iter=  0 NonCon=     1 RMS=7.87D-05 Max=3.84D-03 NDo=     1
 AX will form     1 AO Fock derivatives at one time.
 LinEq1:  Iter=  1 NonCon=     1 RMS=1.54D-05 Max=3.95D-04 NDo=     1
 LinEq1:  Iter=  2 NonCon=     1 RMS=1.27D-05 Max=3.84D-04 NDo=     1
 LinEq1:  Iter=  3 NonCon=     1 RMS=4.62D-06 Max=1.55D-04 NDo=     1
 LinEq1:  Iter=  4 NonCon=     1 RMS=3.27D-06 Max=1.90D-04 NDo=     1
 LinEq1:  Iter=  5 NonCon=     1 RMS=2.28D-06 Max=1.10D-04 NDo=     1
 LinEq1:  Iter=  6 NonCon=     1 RMS=1.06D-06 Max=3.21D-05 NDo=     1
 LinEq1:  Iter=  7 NonCon=     1 RMS=7.72D-07 Max=2.12D-05 NDo=     1
 LinEq1:  Iter=  8 NonCon=     1 RMS=4.19D-07 Max=9.42D-06 NDo=     1
 LinEq1:  Iter=  9 NonCon=     1 RMS=1.48D-07 Max=3.37D-06 NDo=     1
 LinEq1:  Iter= 10 NonCon=     1 RMS=4.71D-08 Max=1.03D-06 NDo=     1
 LinEq1:  Iter= 11 NonCon=     1 RMS=1.33D-08 Max=2.45D-07 NDo=     1
 LinEq1:  Iter= 12 NonCon=     0 RMS=5.17D-09 Max=7.10D-08 NDo=     1
 Linear equations converged to 1.301D-08 1.301D-07 after    12 iterations.
     Minimum is close to point  2 DX=  5.69D-04 DF= -3.43D-11 DXR=  5.69D-04 DFR=  3.24D-07 which will be used.
 LinEq1:  Iter=  0 NonCon=     1 RMS=5.09D-07 Max=1.99D-05 NDo=     1
 LinEq1:  Iter=  1 NonCon=     1 RMS=2.27D-07 Max=7.02D-06 NDo=     1
 LinEq1:  Iter=  2 NonCon=     1 RMS=1.53D-07 Max=3.42D-06 NDo=     1
 LinEq1:  Iter=  3 NonCon=     1 RMS=9.45D-08 Max=3.55D-06 NDo=     1
 LinEq1:  Iter=  4 NonCon=     1 RMS=5.30D-08 Max=1.08D-06 NDo=     1
 LinEq1:  Iter=  5 NonCon=     1 RMS=2.39D-08 Max=6.80D-07 NDo=     1
 LinEq1:  Iter=  6 NonCon=     1 RMS=1.67D-08 Max=6.39D-07 NDo=     1
 LinEq1:  Iter=  7 NonCon=     1 RMS=8.78D-09 Max=2.79D-07 NDo=     1
 LinEq1:  Iter=  8 NonCon=     1 RMS=3.25D-09 Max=9.51D-08 NDo=     1
 LinEq1:  Iter=  9 NonCon=     1 RMS=1.09D-09 Max=2.59D-08 NDo=     1
 LinEq1:  Iter= 10 NonCon=     1 RMS=3.68D-10 Max=6.54D-09 NDo=     1
 LinEq1:  Iter= 11 NonCon=     0 RMS=1.13D-10 Max=1.49D-09 NDo=     1
 Linear equations converged to 5.270D-10 5.270D-09 after    11 iterations.
 SCF Done:  E(UwB97XD) =  -322.350091718     a.u. after    5 cycles
            Convg  =    0.2414D-08                    33 Fock formations.
              S**2 =  0.0000                  -V/T =  2.0057
 <Sx>= 0.0000 <Sy>= 0.0000 <Sz>= 0.0000 <S**2>= 0.0000 S= 0.0000
 <L.S>=  0.00000000000    
 Annihilation of the first spin contaminant:
 S**2 before annihilation     0.0000,   after     0.0000
 DoSCS=F DFT=T ScalE2(SS,OS)=  1.000000  1.000000
 Range of M.O.s used for correlation:     1   391
 NBasis=   391 NAE=    23 NBE=    23 NFC=     0 NFV=     0
 NROrb=    391 NOA=    23 NOB=    23 NVA=   368 NVB=   368

 **** Warning!!: The largest alpha MO coefficient is  0.60999882D+02


 **** Warning!!: The largest beta MO coefficient is  0.60999882D+02

 Symmetrizing basis deriv contribution to polar:
 IMax=3 JMax=2 DiffMx= 0.00D+00
 G2DrvN: will do    12 centers at a time, making    1 passes.
 Calling FoFCou, ICntrl=  3107 FMM=F I1Cent=   0 AccDes= 0.00D+00.
 End of G2Drv F.D. properties file   721 does not exist.
 End of G2Drv F.D. properties file   722 does not exist.
 End of G2Drv F.D. properties file   788 does not exist.
          IDoAtm=11111111111
          Differentiating once with respect to nuclear coordinates.
 CalDSu exits because no D1Ps are significant.
          There are    36 degrees of freedom in the 1st order CPHF.  IDoFFX=6 NUNeed=     0.
     30 vectors produced by pass  0 Test12= 4.70D-14 2.78D-09 XBig12= 1.76D-01 1.01D-01.
 AX will form    30 AO Fock derivatives at one time.
     30 vectors produced by pass  1 Test12= 4.70D-14 2.78D-09 XBig12= 1.50D-02 2.63D-02.
     30 vectors produced by pass  2 Test12= 4.70D-14 2.78D-09 XBig12= 9.82D-04 4.41D-03.
     30 vectors produced by pass  3 Test12= 4.70D-14 2.78D-09 XBig12= 2.37D-05 4.52D-04.
     30 vectors produced by pass  4 Test12= 4.70D-14 2.78D-09 XBig12= 3.27D-07 4.11D-05.
     30 vectors produced by pass  5 Test12= 4.70D-14 2.78D-09 XBig12= 3.22D-09 4.27D-06.
     30 vectors produced by pass  6 Test12= 4.70D-14 2.78D-09 XBig12= 2.72D-11 4.68D-07.
     19 vectors produced by pass  7 Test12= 4.70D-14 2.78D-09 XBig12= 2.07D-13 3.95D-08.
      1 vectors produced by pass  8 Test12= 4.70D-14 2.78D-09 XBig12= 1.56D-15 3.22D-09.
 InvSVY:  IOpt=1 It=  1 EMax= 2.00D-15
 Solved reduced A of dimension   230 with    30 vectors.
 End of Minotr F.D. properties file   721 does not exist.
 End of Minotr F.D. properties file   722 does not exist.
 End of Minotr F.D. properties file   788 does not exist.
 Calling FoFJK, ICntrl=    100127 FMM=F ISym2X=0 I1Cent= 0 IOpClX= 1 NMat=1 NMatS=1 NMatT=0.
 -------------------------------------------------------------------
 Center     Atomic                   Forces (Hartrees/Bohr)
 Number     Number              X              Y              Z
 -------------------------------------------------------------------
      1        6          -0.002401609    0.001512282   -0.000315497
      2        1           0.000069020    0.000012295   -0.000019696
      3        1          -0.000157368    0.000103439   -0.000007037
      4        8          -0.000114578    0.000042902   -0.000038671
      5        8          -0.001675860    0.001725140   -0.000224147
      6        7           0.002090929   -0.001568435    0.000380760
      7        6           0.001939837   -0.002355977    0.000283665
      8        6           0.000250301    0.000335814   -0.000041073
      9        1          -0.000064435    0.000023414   -0.000013495
     10        1          -0.000061400    0.000040498   -0.000006160
     11        1           0.000125163    0.000128628    0.000001352
 -------------------------------------------------------------------
 Cartesian Forces:  Max     0.002401609 RMS     0.000963533
 IRC-IRC-IRC-IRC-IRC-IRC-IRC-IRC-IRC-IRC-IRC-IRC-IRC-IRC-IRC-IRC-IRC-IRC
 Pt  2 Step number   1 out of a maximum of  20
 Modified Bulirsch-Stoer Extrapolation Cycles:
    EPS =    0.000010000000000
      PEZero:  N= 2 I= 1 D=  7.76D-04 Err=  4.97D-06
 Maximum DWI energy   std dev =  0.000000291 at pt    34
 Maximum DWI gradient std dev =  0.013796265 at pt    11
 CORRECTOR INTEGRATION CONVERGENCE:
   Recorrection delta-x convergence threshold:    0.010000
   Delta-x Convergence Met
 Point Number:   2          Path Number:   1
   CHANGE IN THE REACTION COORDINATE =    0.14908
   NET REACTION COORDINATE UP TO THIS POINT =    0.29822
  # OF POINTS ALONG THE PATH =   2
  # OF STEPS =   1

 Calculating another point on the path.
 IRC-IRC-IRC-IRC-IRC-IRC-IRC-IRC-IRC-IRC-IRC-IRC-IRC-IRC-IRC-IRC-IRC-IRC
                          Input orientation:                          
 ---------------------------------------------------------------------
 Center     Atomic      Atomic             Coordinates (Angstroms)
 Number     Number       Type             X           Y           Z
 ---------------------------------------------------------------------
      1          6           0        1.562328    0.544219    0.227994
      2          1           0        1.391801    0.600160    1.294434
      3          1           0        2.274523    1.197573   -0.259195
      4          8           0        1.364575   -0.560105   -0.372690
      5          8           0        0.322816   -1.243641    0.202505
      6          7           0       -0.234652    1.383812   -0.070865
      7          6           0       -0.980538    0.483969   -0.014902
      8          6           0       -2.227349   -0.271575    0.006117
      9          1           0       -2.261530   -0.873873    0.911107
     10          1           0       -2.254013   -0.941988   -0.849156
     11          1           0       -3.077172    0.408847   -0.021681
 ---------------------------------------------------------------------
                    Distance matrix (angstroms):
                    1          2          3          4          5
     1  C    0.000000
     2  H    1.081436   0.000000
     3  H    1.082333   1.884108   0.000000
     4  O    1.272579   2.031320   1.982503   0.000000
     5  O    2.175656   2.394711   3.159406   1.372345   0.000000
     6  N    2.005834   2.263516   2.523116   2.535240   2.699817
     7  C    2.555151   2.712168   3.341307   2.591844   2.175001
     8  C    3.882834   3.939281   4.742957   3.623350   2.736206
     9  H    4.135156   3.958098   5.122135   3.859433   2.705123
    10  H    4.234799   4.501685   5.043155   3.669746   2.799471
    11  H    4.648185   4.662669   5.414716   4.559736   3.786938
                    6          7          8          9         10
     6  N    0.000000
     7  C    1.170126   0.000000
     8  C    2.591732   1.458021   0.000000
     9  H    3.188988   2.083786   1.087629   0.000000
    10  H    3.176933   2.085922   1.087040   1.761596   0.000000
    11  H    3.005477   2.097991   1.089012   1.783461   1.785234
                   11
    11  H    0.000000
 Symmetry turned off by external request.
 Stoichiometry    C3H5NO2
 Framework group  C1[X(C3H5NO2)]
 Deg. of freedom    27
 Full point group                 C1      NOp   1
 Rotational constants (GHZ):           6.8224604           3.0311578           2.2259187
 Standard basis: Aug-CC-pVTZ (5D, 7F)
   391 basis functions,   567 primitive gaussians,   455 cartesian basis functions
    23 alpha electrons       23 beta electrons
       nuclear repulsion energy       229.0203868530 Hartrees.
 NAtoms=   11 NActive=   11 NUniq=   11 SFac= 1.00D+00 NAtFMM=   60 NAOKFM=F Big=F
 Integral buffers will be    131072 words long.
 Raffenetti 2 integral format.
 Two-electron integral symmetry is turned off.
 Nuclear repulsion after empirical dispersion term =      229.0171047403 Hartrees.
 One-electron integrals computed using PRISM.
 NBasis=   391 RedAO= T EigKep=  1.24D-05  NBF=   391
 NBsUse=   391 1.00D-06 EigRej= -1.00D+00 NBFU=   391
 Initial guess from the checkpoint file:  "TS2-M0001-copt-TS-opt-TS-wb97-opt-TS-Final-IRC-Forward.chk"
 B after Tr=    -0.000134    0.000322   -0.000006
         Rot=    1.000000   -0.000016   -0.000006    0.000029 Ang=   0.00 deg.
 Initial guess <Sx>= 0.0000 <Sy>= 0.0000 <Sz>= 0.0000 <S**2>= 0.0000 S= 0.0000
 ExpMin= 2.53D-02 ExpMax= 1.53D+04 ExpMxC= 5.22D+02 IAcc=3 IRadAn=         7 AccDes= 0.00D+00
 Harris functional with IExCor= 4639 and IRadAn=       7 diagonalized for initial guess.
 HarFok:  IExCor= 4639 AccDes= 0.00D+00 IRadAn=         7 IDoV= 1 UseB2=F ITyADJ=14
 ICtDFT=  3500011 ScaDFX=  1.000000  1.000000  1.000000  1.000000
 FoFCou: FMM=F IPFlag=           0 FMFlag=      100000 FMFlg1=           0
         NFxFlg=           0 DoJE=T BraDBF=F KetDBF=T FulRan=T
         wScrn=  0.000000 ICntrl=       500 IOpCl=  0 I1Cent=   200000004 NGrid=           0
         NMat0=    1 NMatS0=      1 NMatT0=    0 NMatD0=    1 NMtDS0=    0 NMtDT0=    0
 Symmetry not used in FoFCou.
 Gradient too large for Newton-Raphson -- use scaled steepest descent instead.
     Minimum is close to point  4 DX=  8.97D-02 DF= -6.87D-07 DXR=  6.96D-02 DFR=  4.86D-03 which will be used.
 Gradient too large for Newton-Raphson -- use scaled steepest descent instead.
     Accept linear search using points  1 and  2.
 Gradient too large for Newton-Raphson -- use scaled steepest descent instead.
     Accept linear search using points  1 and  2.
 Gradient too large for Newton-Raphson -- use scaled steepest descent instead.
     Accept linear search using points  1 and  2.
 LinEq1:  Iter=  0 NonCon=     1 RMS=7.14D-05 Max=3.53D-03 NDo=     1
 AX will form     1 AO Fock derivatives at one time.
 LinEq1:  Iter=  1 NonCon=     1 RMS=1.22D-05 Max=3.10D-04 NDo=     1
 LinEq1:  Iter=  2 NonCon=     1 RMS=1.04D-05 Max=2.98D-04 NDo=     1
 LinEq1:  Iter=  3 NonCon=     1 RMS=3.69D-06 Max=1.27D-04 NDo=     1
 LinEq1:  Iter=  4 NonCon=     1 RMS=2.43D-06 Max=1.35D-04 NDo=     1
 LinEq1:  Iter=  5 NonCon=     1 RMS=1.65D-06 Max=7.57D-05 NDo=     1
 LinEq1:  Iter=  6 NonCon=     1 RMS=7.18D-07 Max=2.40D-05 NDo=     1
 LinEq1:  Iter=  7 NonCon=     1 RMS=5.04D-07 Max=1.37D-05 NDo=     1
 LinEq1:  Iter=  8 NonCon=     1 RMS=3.41D-07 Max=1.08D-05 NDo=     1
 LinEq1:  Iter=  9 NonCon=     1 RMS=1.20D-07 Max=2.75D-06 NDo=     1
 LinEq1:  Iter= 10 NonCon=     1 RMS=4.98D-08 Max=8.73D-07 NDo=     1
 LinEq1:  Iter= 11 NonCon=     1 RMS=1.55D-08 Max=2.45D-07 NDo=     1
 LinEq1:  Iter= 12 NonCon=     0 RMS=5.46D-09 Max=8.99D-08 NDo=     1
 Linear equations converged to 1.301D-08 1.301D-07 after    12 iterations.
     Minimum is close to point  2 DX=  4.23D-04 DF= -1.48D-11 DXR=  4.23D-04 DFR=  1.79D-07 which will be used.
 LinEq1:  Iter=  0 NonCon=     1 RMS=4.27D-07 Max=1.54D-05 NDo=     1
 LinEq1:  Iter=  1 NonCon=     1 RMS=1.92D-07 Max=5.92D-06 NDo=     1
 LinEq1:  Iter=  2 NonCon=     1 RMS=1.25D-07 Max=2.71D-06 NDo=     1
 LinEq1:  Iter=  3 NonCon=     1 RMS=7.73D-08 Max=2.79D-06 NDo=     1
 LinEq1:  Iter=  4 NonCon=     1 RMS=4.36D-08 Max=8.08D-07 NDo=     1
 LinEq1:  Iter=  5 NonCon=     1 RMS=1.95D-08 Max=5.41D-07 NDo=     1
 LinEq1:  Iter=  6 NonCon=     1 RMS=1.35D-08 Max=5.14D-07 NDo=     1
 LinEq1:  Iter=  7 NonCon=     1 RMS=7.05D-09 Max=2.01D-07 NDo=     1
 LinEq1:  Iter=  8 NonCon=     1 RMS=2.72D-09 Max=7.74D-08 NDo=     1
 LinEq1:  Iter=  9 NonCon=     1 RMS=9.65D-10 Max=2.48D-08 NDo=     1
 LinEq1:  Iter= 10 NonCon=     1 RMS=3.20D-10 Max=5.64D-09 NDo=     1
 LinEq1:  Iter= 11 NonCon=     0 RMS=9.89D-11 Max=1.51D-09 NDo=     1
 Linear equations converged to 4.487D-10 4.487D-09 after    11 iterations.
 SCF Done:  E(UwB97XD) =  -322.350389184     a.u. after    7 cycles
            Convg  =    0.2019D-08                    37 Fock formations.
              S**2 =  0.0000                  -V/T =  2.0057
 <Sx>= 0.0000 <Sy>= 0.0000 <Sz>= 0.0000 <S**2>= 0.0000 S= 0.0000
 <L.S>=  0.00000000000    
 Annihilation of the first spin contaminant:
 S**2 before annihilation     0.0000,   after     0.0000
 DoSCS=F DFT=T ScalE2(SS,OS)=  1.000000  1.000000
 Range of M.O.s used for correlation:     1   391
 NBasis=   391 NAE=    23 NBE=    23 NFC=     0 NFV=     0
 NROrb=    391 NOA=    23 NOB=    23 NVA=   368 NVB=   368

 **** Warning!!: The largest alpha MO coefficient is  0.60324531D+02


 **** Warning!!: The largest beta MO coefficient is  0.60324531D+02

 Symmetrizing basis deriv contribution to polar:
 IMax=3 JMax=2 DiffMx= 0.00D+00
 G2DrvN: will do    12 centers at a time, making    1 passes.
 Calling FoFCou, ICntrl=  3107 FMM=F I1Cent=   0 AccDes= 0.00D+00.
 End of G2Drv F.D. properties file   721 does not exist.
 End of G2Drv F.D. properties file   722 does not exist.
 End of G2Drv F.D. properties file   788 does not exist.
          IDoAtm=11111111111
          Differentiating once with respect to nuclear coordinates.
 CalDSu exits because no D1Ps are significant.
          There are    36 degrees of freedom in the 1st order CPHF.  IDoFFX=6 NUNeed=     0.
     30 vectors produced by pass  0 Test12= 4.70D-14 2.78D-09 XBig12= 1.76D-01 1.01D-01.
 AX will form    30 AO Fock derivatives at one time.
     30 vectors produced by pass  1 Test12= 4.70D-14 2.78D-09 XBig12= 1.48D-02 2.47D-02.
     30 vectors produced by pass  2 Test12= 4.70D-14 2.78D-09 XBig12= 9.83D-04 4.49D-03.
     30 vectors produced by pass  3 Test12= 4.70D-14 2.78D-09 XBig12= 2.37D-05 4.84D-04.
     30 vectors produced by pass  4 Test12= 4.70D-14 2.78D-09 XBig12= 3.22D-07 4.40D-05.
     30 vectors produced by pass  5 Test12= 4.70D-14 2.78D-09 XBig12= 3.16D-09 3.99D-06.
     30 vectors produced by pass  6 Test12= 4.70D-14 2.78D-09 XBig12= 2.65D-11 4.30D-07.
     19 vectors produced by pass  7 Test12= 4.70D-14 2.78D-09 XBig12= 2.03D-13 3.74D-08.
      1 vectors produced by pass  8 Test12= 4.70D-14 2.78D-09 XBig12= 1.56D-15 3.43D-09.
 InvSVY:  IOpt=1 It=  1 EMax= 2.44D-15
 Solved reduced A of dimension   230 with    30 vectors.
 End of Minotr F.D. properties file   721 does not exist.
 End of Minotr F.D. properties file   722 does not exist.
 End of Minotr F.D. properties file   788 does not exist.
 Calling FoFJK, ICntrl=    100127 FMM=F ISym2X=0 I1Cent= 0 IOpClX= 1 NMat=1 NMatS=1 NMatT=0.
 -------------------------------------------------------------------
 Center     Atomic                   Forces (Hartrees/Bohr)
 Number     Number              X              Y              Z
 -------------------------------------------------------------------
      1        6          -0.003813456    0.002391429   -0.000538929
      2        1           0.000102554    0.000023067   -0.000012666
      3        1          -0.000254196    0.000164928   -0.000013318
      4        8          -0.000162987    0.000065986   -0.000043800
      5        8          -0.002606506    0.002665981   -0.000354658
      6        7           0.003288363   -0.002517728    0.000618495
      7        6           0.003068990   -0.003635330    0.000439683
      8        6           0.000386390    0.000536514   -0.000066318
      9        1          -0.000100342    0.000035827   -0.000018957
     10        1          -0.000095865    0.000061222   -0.000010768
     11        1           0.000187056    0.000208104    0.000001235
 -------------------------------------------------------------------
 Cartesian Forces:  Max     0.003813456 RMS     0.001513796
 IRC-IRC-IRC-IRC-IRC-IRC-IRC-IRC-IRC-IRC-IRC-IRC-IRC-IRC-IRC-IRC-IRC-IRC
 Pt  3 Step number   1 out of a maximum of  20
 Modified Bulirsch-Stoer Extrapolation Cycles:
    EPS =    0.000010000000000
      PEZero:  N= 2 I= 1 D=  7.77D-04 Err=  5.93D-06
 Maximum DWI energy   std dev =  0.000000236 at pt    19
 Maximum DWI gradient std dev =  0.007142698 at pt    15
 CORRECTOR INTEGRATION CONVERGENCE:
   Recorrection delta-x convergence threshold:    0.010000
   Delta-x Convergence Met
 Point Number:   3          Path Number:   1
   CHANGE IN THE REACTION COORDINATE =    0.14909
   NET REACTION COORDINATE UP TO THIS POINT =    0.44731
  # OF POINTS ALONG THE PATH =   3
  # OF STEPS =   1

 Calculating another point on the path.
 IRC-IRC-IRC-IRC-IRC-IRC-IRC-IRC-IRC-IRC-IRC-IRC-IRC-IRC-IRC-IRC-IRC-IRC
                          Input orientation:                          
 ---------------------------------------------------------------------
 Center     Atomic      Atomic             Coordinates (Angstroms)
 Number     Number       Type             X           Y           Z
 ---------------------------------------------------------------------
      1          6           0        1.552050    0.550626    0.226363
      2          1           0        1.394700    0.600958    1.295479
      3          1           0        2.266258    1.202912   -0.259673
      4          8           0        1.364271   -0.559946   -0.372745
      5          8           0        0.317570   -1.238295    0.201788
      6          7           0       -0.227180    1.377837   -0.069409
      7          6           0       -0.972089    0.474435   -0.013734
      8          6           0       -2.226330   -0.270154    0.005936
      9          1           0       -2.264759   -0.872850    0.910598
     10          1           0       -2.257103   -0.940169   -0.849569
     11          1           0       -3.071598    0.415853   -0.021668
 ---------------------------------------------------------------------
                    Distance matrix (angstroms):
                    1          2          3          4          5
     1  C    0.000000
     2  H    1.081804   0.000000
     3  H    1.082498   1.881610   0.000000
     4  O    1.275758   2.032632   1.983439   0.000000
     5  O    2.173656   2.395667   3.157502   1.373255   0.000000
     6  N    1.984293   2.257643   2.506797   2.525812   2.685972
     7  C    2.536677   2.707718   3.328371   2.580196   2.154789
     8  C    3.872779   3.941270   4.735379   3.622125   2.728935
     9  H    4.130677   3.963822   5.119418   3.861961   2.702664
    10  H    4.229627   4.506880   5.039996   3.672367   2.796993
    11  H    4.632257   4.660146   5.400816   4.555477   3.777910
                    6          7          8          9         10
     6  N    0.000000
     7  C    1.172230   0.000000
     8  C    2.591939   1.458739   0.000000
     9  H    3.190256   2.083402   1.087719   0.000000
    10  H    3.178425   2.085901   1.087086   1.761471   0.000000
    11  H    3.003066   2.100341   1.088966   1.783498   1.785390
                   11
    11  H    0.000000
 Symmetry turned off by external request.
 Stoichiometry    C3H5NO2
 Framework group  C1[X(C3H5NO2)]
 Deg. of freedom    27
 Full point group                 C1      NOp   1
 Rotational constants (GHZ):           6.8628169           3.0466209           2.2382658
 Standard basis: Aug-CC-pVTZ (5D, 7F)
   391 basis functions,   567 primitive gaussians,   455 cartesian basis functions
    23 alpha electrons       23 beta electrons
       nuclear repulsion energy       229.4163300832 Hartrees.
 NAtoms=   11 NActive=   11 NUniq=   11 SFac= 1.00D+00 NAtFMM=   60 NAOKFM=F Big=F
 Integral buffers will be    131072 words long.
 Raffenetti 2 integral format.
 Two-electron integral symmetry is turned off.
 Nuclear repulsion after empirical dispersion term =      229.4130613173 Hartrees.
 One-electron integrals computed using PRISM.
 NBasis=   391 RedAO= T EigKep=  1.24D-05  NBF=   391
 NBsUse=   391 1.00D-06 EigRej= -1.00D+00 NBFU=   391
 Initial guess from the checkpoint file:  "TS2-M0001-copt-TS-opt-TS-wb97-opt-TS-Final-IRC-Forward.chk"
 B after Tr=    -0.000126    0.000323   -0.000009
         Rot=    1.000000   -0.000014   -0.000008    0.000027 Ang=   0.00 deg.
 Initial guess <Sx>= 0.0000 <Sy>= 0.0000 <Sz>= 0.0000 <S**2>= 0.0000 S= 0.0000
 ExpMin= 2.53D-02 ExpMax= 1.53D+04 ExpMxC= 5.22D+02 IAcc=3 IRadAn=         7 AccDes= 0.00D+00
 Harris functional with IExCor= 4639 and IRadAn=       7 diagonalized for initial guess.
 HarFok:  IExCor= 4639 AccDes= 0.00D+00 IRadAn=         7 IDoV= 1 UseB2=F ITyADJ=14
 ICtDFT=  3500011 ScaDFX=  1.000000  1.000000  1.000000  1.000000
 FoFCou: FMM=F IPFlag=           0 FMFlag=      100000 FMFlg1=           0
         NFxFlg=           0 DoJE=T BraDBF=F KetDBF=T FulRan=T
         wScrn=  0.000000 ICntrl=       500 IOpCl=  0 I1Cent=   200000004 NGrid=           0
         NMat0=    1 NMatS0=      1 NMatT0=    0 NMatD0=    1 NMtDS0=    0 NMtDT0=    0
 Symmetry not used in FoFCou.
 Gradient too large for Newton-Raphson -- use scaled steepest descent instead.
     Minimum is close to point  4 DX=  8.65D-02 DF= -6.64D-07 DXR=  6.72D-02 DFR=  4.54D-03 which will be used.
 Gradient too large for Newton-Raphson -- use scaled steepest descent instead.
     Accept linear search using points  1 and  2.
 Gradient too large for Newton-Raphson -- use scaled steepest descent instead.
     Accept linear search using points  1 and  2.
 Gradient too large for Newton-Raphson -- use scaled steepest descent instead.
     Accept linear search using points  1 and  2.
 LinEq1:  Iter=  0 NonCon=     1 RMS=7.33D-05 Max=3.57D-03 NDo=     1
 AX will form     1 AO Fock derivatives at one time.
 LinEq1:  Iter=  1 NonCon=     1 RMS=1.27D-05 Max=3.12D-04 NDo=     1
 LinEq1:  Iter=  2 NonCon=     1 RMS=1.08D-05 Max=3.03D-04 NDo=     1
 LinEq1:  Iter=  3 NonCon=     1 RMS=3.93D-06 Max=1.44D-04 NDo=     1
 LinEq1:  Iter=  4 NonCon=     1 RMS=2.64D-06 Max=1.50D-04 NDo=     1
 LinEq1:  Iter=  5 NonCon=     1 RMS=1.82D-06 Max=8.33D-05 NDo=     1
 LinEq1:  Iter=  6 NonCon=     1 RMS=8.73D-07 Max=2.59D-05 NDo=     1
 LinEq1:  Iter=  7 NonCon=     1 RMS=6.22D-07 Max=1.74D-05 NDo=     1
 LinEq1:  Iter=  8 NonCon=     1 RMS=3.80D-07 Max=1.05D-05 NDo=     1
 LinEq1:  Iter=  9 NonCon=     1 RMS=1.28D-07 Max=2.80D-06 NDo=     1
 LinEq1:  Iter= 10 NonCon=     1 RMS=5.38D-08 Max=8.91D-07 NDo=     1
 LinEq1:  Iter= 11 NonCon=     1 RMS=1.67D-08 Max=2.41D-07 NDo=     1
 LinEq1:  Iter= 12 NonCon=     0 RMS=5.80D-09 Max=9.10D-08 NDo=     1
 Linear equations converged to 1.301D-08 1.301D-07 after    12 iterations.
     Minimum is close to point  2 DX=  3.82D-04 DF= -1.28D-11 DXR=  3.81D-04 DFR=  1.46D-07 which will be used.
 LinEq1:  Iter=  0 NonCon=     1 RMS=4.47D-07 Max=1.65D-05 NDo=     1
 LinEq1:  Iter=  1 NonCon=     1 RMS=1.95D-07 Max=5.78D-06 NDo=     1
 LinEq1:  Iter=  2 NonCon=     1 RMS=1.28D-07 Max=2.70D-06 NDo=     1
 LinEq1:  Iter=  3 NonCon=     1 RMS=7.95D-08 Max=2.82D-06 NDo=     1
 LinEq1:  Iter=  4 NonCon=     1 RMS=4.45D-08 Max=7.71D-07 NDo=     1
 LinEq1:  Iter=  5 NonCon=     1 RMS=1.97D-08 Max=5.39D-07 NDo=     1
 LinEq1:  Iter=  6 NonCon=     1 RMS=1.31D-08 Max=4.75D-07 NDo=     1
 LinEq1:  Iter=  7 NonCon=     1 RMS=6.99D-09 Max=1.94D-07 NDo=     1
 LinEq1:  Iter=  8 NonCon=     1 RMS=2.80D-09 Max=8.91D-08 NDo=     1
 LinEq1:  Iter=  9 NonCon=     1 RMS=1.01D-09 Max=2.73D-08 NDo=     1
 LinEq1:  Iter= 10 NonCon=     1 RMS=3.40D-10 Max=5.93D-09 NDo=     1
 LinEq1:  Iter= 11 NonCon=     0 RMS=1.05D-10 Max=1.56D-09 NDo=     1
 Linear equations converged to 4.743D-10 4.743D-09 after    11 iterations.
 SCF Done:  E(UwB97XD) =  -322.350825105     a.u. after    7 cycles
            Convg  =    0.2061D-08                    37 Fock formations.
              S**2 =  0.0000                  -V/T =  2.0058
 <Sx>= 0.0000 <Sy>= 0.0000 <Sz>= 0.0000 <S**2>= 0.0000 S= 0.0000
 <L.S>=  0.00000000000    
 Annihilation of the first spin contaminant:
 S**2 before annihilation     0.0000,   after     0.0000
 DoSCS=F DFT=T ScalE2(SS,OS)=  1.000000  1.000000
 Range of M.O.s used for correlation:     1   391
 NBasis=   391 NAE=    23 NBE=    23 NFC=     0 NFV=     0
 NROrb=    391 NOA=    23 NOB=    23 NVA=   368 NVB=   368

 **** Warning!!: The largest alpha MO coefficient is  0.59601783D+02


 **** Warning!!: The largest beta MO coefficient is  0.59601785D+02

 Symmetrizing basis deriv contribution to polar:
 IMax=3 JMax=2 DiffMx= 0.00D+00
 G2DrvN: will do    12 centers at a time, making    1 passes.
 Calling FoFCou, ICntrl=  3107 FMM=F I1Cent=   0 AccDes= 0.00D+00.
 End of G2Drv F.D. properties file   721 does not exist.
 End of G2Drv F.D. properties file   722 does not exist.
 End of G2Drv F.D. properties file   788 does not exist.
          IDoAtm=11111111111
          Differentiating once with respect to nuclear coordinates.
 CalDSu exits because no D1Ps are significant.
          There are    36 degrees of freedom in the 1st order CPHF.  IDoFFX=6 NUNeed=     0.
     30 vectors produced by pass  0 Test12= 4.70D-14 2.78D-09 XBig12= 1.76D-01 1.00D-01.
 AX will form    30 AO Fock derivatives at one time.
     30 vectors produced by pass  1 Test12= 4.70D-14 2.78D-09 XBig12= 1.47D-02 2.29D-02.
     30 vectors produced by pass  2 Test12= 4.70D-14 2.78D-09 XBig12= 9.82D-04 4.55D-03.
     30 vectors produced by pass  3 Test12= 4.70D-14 2.78D-09 XBig12= 2.37D-05 4.56D-04.
     30 vectors produced by pass  4 Test12= 4.70D-14 2.78D-09 XBig12= 3.17D-07 5.16D-05.
     30 vectors produced by pass  5 Test12= 4.70D-14 2.78D-09 XBig12= 3.11D-09 3.80D-06.
     30 vectors produced by pass  6 Test12= 4.70D-14 2.78D-09 XBig12= 2.57D-11 3.90D-07.
     19 vectors produced by pass  7 Test12= 4.70D-14 2.78D-09 XBig12= 1.95D-13 3.53D-08.
      1 vectors produced by pass  8 Test12= 4.70D-14 2.78D-09 XBig12= 1.52D-15 3.00D-09.
 InvSVY:  IOpt=1 It=  1 EMax= 1.67D-15
 Solved reduced A of dimension   230 with    30 vectors.
 End of Minotr F.D. properties file   721 does not exist.
 End of Minotr F.D. properties file   722 does not exist.
 End of Minotr F.D. properties file   788 does not exist.
 Calling FoFJK, ICntrl=    100127 FMM=F ISym2X=0 I1Cent= 0 IOpClX= 1 NMat=1 NMatS=1 NMatT=0.
 -------------------------------------------------------------------
 Center     Atomic                   Forces (Hartrees/Bohr)
 Number     Number              X              Y              Z
 -------------------------------------------------------------------
      1        6          -0.005356668    0.003359915   -0.000777754
      2        1           0.000145966    0.000036420   -0.000005794
      3        1          -0.000355520    0.000228027   -0.000021122
      4        8          -0.000180761    0.000057980   -0.000051441
      5        8          -0.003637516    0.003707811   -0.000505586
      6        7           0.004580057   -0.003525804    0.000882168
      7        6           0.004294263   -0.005050937    0.000612963
      8        6           0.000526804    0.000761651   -0.000094446
      9        1          -0.000137078    0.000050661   -0.000024629
     10        1          -0.000131069    0.000084177   -0.000015471
     11        1           0.000251522    0.000290098    0.000001112
 -------------------------------------------------------------------
 Cartesian Forces:  Max     0.005356668 RMS     0.002115156
 IRC-IRC-IRC-IRC-IRC-IRC-IRC-IRC-IRC-IRC-IRC-IRC-IRC-IRC-IRC-IRC-IRC-IRC
 Pt  4 Step number   1 out of a maximum of  20
 Modified Bulirsch-Stoer Extrapolation Cycles:
    EPS =    0.000010000000000
      PEZero:  N= 2 I= 1 D=  7.77D-04 Err=  3.03D-06
 Maximum DWI energy   std dev =  0.000000347 at pt    14
 Maximum DWI gradient std dev =  0.004893552 at pt    12
 CORRECTOR INTEGRATION CONVERGENCE:
   Recorrection delta-x convergence threshold:    0.010000
   Delta-x Convergence Met
 Point Number:   4          Path Number:   1
   CHANGE IN THE REACTION COORDINATE =    0.14910
   NET REACTION COORDINATE UP TO THIS POINT =    0.59641
  # OF POINTS ALONG THE PATH =   4
  # OF STEPS =   1

 Calculating another point on the path.
 IRC-IRC-IRC-IRC-IRC-IRC-IRC-IRC-IRC-IRC-IRC-IRC-IRC-IRC-IRC-IRC-IRC-IRC
                          Input orientation:                          
 ---------------------------------------------------------------------
 Center     Atomic      Atomic             Coordinates (Angstroms)
 Number     Number       Type             X           Y           Z
 ---------------------------------------------------------------------
      1          6           0        1.541749    0.557075    0.224744
      2          1           0        1.397858    0.601840    1.296410
      3          1           0        2.258103    1.208127   -0.260178
      4          8           0        1.364039   -0.559870   -0.372793
      5          8           0        0.312306   -1.232933    0.201044
      6          7           0       -0.219721    1.371934   -0.067934
      7          6           0       -0.963693    0.464847   -0.012560
      8          6           0       -2.225326   -0.268709    0.005756
      9          1           0       -2.267906   -0.871774    0.910102
     10          1           0       -2.260110   -0.938338   -0.849961
     11          1           0       -3.066111    0.422710   -0.021656
 ---------------------------------------------------------------------
                    Distance matrix (angstroms):
                    1          2          3          4          5
     1  C    0.000000
     2  H    1.082209   0.000000
     3  H    1.082673   1.878981   0.000000
     4  O    1.279139   2.033949   1.984400   0.000000
     5  O    2.171686   2.396798   3.155570   1.374207   0.000000
     6  N    1.962761   2.251897   2.490663   2.516565   2.672215
     7  C    2.518345   2.703533   3.315682   2.568686   2.134539
     8  C    3.862736   3.943488   4.727885   3.620996   2.721661
     9  H    4.126112   3.969710   5.116669   3.864470   2.700129
    10  H    4.224380   4.512181   5.036805   3.674967   2.794409
    11  H    4.616399   4.657939   5.387116   4.551372   3.768879
                    6          7          8          9         10
     6  N    0.000000
     7  C    1.174464   0.000000
     8  C    2.592216   1.459505   0.000000
     9  H    3.191526   2.082986   1.087815   0.000000
    10  H    3.179954   2.085873   1.087136   1.761338   0.000000
    11  H    3.000850   2.102859   1.088913   1.783533   1.785547
                   11
    11  H    0.000000
 Symmetry turned off by external request.
 Stoichiometry    C3H5NO2
 Framework group  C1[X(C3H5NO2)]
 Deg. of freedom    27
 Full point group                 C1      NOp   1
 Rotational constants (GHZ):           6.9033768           3.0619359           2.2505419
 Standard basis: Aug-CC-pVTZ (5D, 7F)
   391 basis functions,   567 primitive gaussians,   455 cartesian basis functions
    23 alpha electrons       23 beta electrons
       nuclear repulsion energy       229.8101181445 Hartrees.
 NAtoms=   11 NActive=   11 NUniq=   11 SFac= 1.00D+00 NAtFMM=   60 NAOKFM=F Big=F
 Integral buffers will be    131072 words long.
 Raffenetti 2 integral format.
 Two-electron integral symmetry is turned off.
 Nuclear repulsion after empirical dispersion term =      229.8068623844 Hartrees.
 One-electron integrals computed using PRISM.
 NBasis=   391 RedAO= T EigKep=  1.23D-05  NBF=   391
 NBsUse=   391 1.00D-06 EigRej= -1.00D+00 NBFU=   391
 Initial guess from the checkpoint file:  "TS2-M0001-copt-TS-opt-TS-wb97-opt-TS-Final-IRC-Forward.chk"
 B after Tr=    -0.000117    0.000320   -0.000011
         Rot=    1.000000   -0.000013   -0.000010    0.000028 Ang=   0.00 deg.
 Initial guess <Sx>= 0.0000 <Sy>= 0.0000 <Sz>= 0.0000 <S**2>= 0.0000 S= 0.0000
 ExpMin= 2.53D-02 ExpMax= 1.53D+04 ExpMxC= 5.22D+02 IAcc=3 IRadAn=         7 AccDes= 0.00D+00
 Harris functional with IExCor= 4639 and IRadAn=       7 diagonalized for initial guess.
 HarFok:  IExCor= 4639 AccDes= 0.00D+00 IRadAn=         7 IDoV= 1 UseB2=F ITyADJ=14
 ICtDFT=  3500011 ScaDFX=  1.000000  1.000000  1.000000  1.000000
 FoFCou: FMM=F IPFlag=           0 FMFlag=      100000 FMFlg1=           0
         NFxFlg=           0 DoJE=T BraDBF=F KetDBF=T FulRan=T
         wScrn=  0.000000 ICntrl=       500 IOpCl=  0 I1Cent=   200000004 NGrid=           0
         NMat0=    1 NMatS0=      1 NMatT0=    0 NMatD0=    1 NMtDS0=    0 NMtDT0=    0
 Symmetry not used in FoFCou.
 Gradient too large for Newton-Raphson -- use scaled steepest descent instead.
     Minimum is close to point  4 DX=  8.29D-02 DF= -6.34D-07 DXR=  6.46D-02 DFR=  4.19D-03 which will be used.
 Gradient too large for Newton-Raphson -- use scaled steepest descent instead.
     Accept linear search using points  1 and  2.
 Gradient too large for Newton-Raphson -- use scaled steepest descent instead.
     Accept linear search using points  1 and  2.
 Gradient too large for Newton-Raphson -- use scaled steepest descent instead.
     Minimum is close to point  2 DX= -5.83D-03 DF= -3.04D-09 DXR=  1.48D-02 DFR=  2.19D-04 which will be used.
 Gradient too large for Newton-Raphson -- use scaled steepest descent instead.
     Accept linear search using points  1 and  2.
 LinEq1:  Iter=  0 NonCon=     1 RMS=7.05D-05 Max=3.37D-03 NDo=     1
 AX will form     1 AO Fock derivatives at one time.
 LinEq1:  Iter=  1 NonCon=     1 RMS=1.21D-05 Max=2.91D-04 NDo=     1
 LinEq1:  Iter=  2 NonCon=     1 RMS=1.02D-05 Max=2.88D-04 NDo=     1
 LinEq1:  Iter=  3 NonCon=     1 RMS=3.96D-06 Max=1.48D-04 NDo=     1
 LinEq1:  Iter=  4 NonCon=     1 RMS=2.66D-06 Max=1.50D-04 NDo=     1
 LinEq1:  Iter=  5 NonCon=     1 RMS=1.87D-06 Max=8.25D-05 NDo=     1
 LinEq1:  Iter=  6 NonCon=     1 RMS=9.29D-07 Max=2.35D-05 NDo=     1
 LinEq1:  Iter=  7 NonCon=     1 RMS=6.30D-07 Max=1.70D-05 NDo=     1
 LinEq1:  Iter=  8 NonCon=     1 RMS=3.80D-07 Max=9.82D-06 NDo=     1
 LinEq1:  Iter=  9 NonCon=     1 RMS=1.30D-07 Max=2.75D-06 NDo=     1
 LinEq1:  Iter= 10 NonCon=     1 RMS=5.54D-08 Max=8.41D-07 NDo=     1
 LinEq1:  Iter= 11 NonCon=     1 RMS=1.65D-08 Max=1.98D-07 NDo=     1
 LinEq1:  Iter= 12 NonCon=     0 RMS=5.71D-09 Max=8.10D-08 NDo=     1
 Linear equations converged to 1.301D-08 1.301D-07 after    12 iterations.
     Minimum is close to point  2 DX=  3.36D-04 DF= -9.09D-12 DXR=  3.36D-04 DFR=  1.13D-07 which will be used.
 LinEq1:  Iter=  0 NonCon=     1 RMS=4.15D-07 Max=1.56D-05 NDo=     1
 LinEq1:  Iter=  1 NonCon=     1 RMS=1.76D-07 Max=4.99D-06 NDo=     1
 LinEq1:  Iter=  2 NonCon=     1 RMS=1.17D-07 Max=2.42D-06 NDo=     1
 LinEq1:  Iter=  3 NonCon=     1 RMS=7.25D-08 Max=2.51D-06 NDo=     1
 LinEq1:  Iter=  4 NonCon=     1 RMS=4.02D-08 Max=6.99D-07 NDo=     1
 LinEq1:  Iter=  5 NonCon=     1 RMS=1.76D-08 Max=4.79D-07 NDo=     1
 LinEq1:  Iter=  6 NonCon=     1 RMS=1.11D-08 Max=3.79D-07 NDo=     1
 LinEq1:  Iter=  7 NonCon=     1 RMS=6.11D-09 Max=1.61D-07 NDo=     1
 LinEq1:  Iter=  8 NonCon=     1 RMS=2.54D-09 Max=8.81D-08 NDo=     1
 LinEq1:  Iter=  9 NonCon=     1 RMS=9.09D-10 Max=2.48D-08 NDo=     1
 LinEq1:  Iter= 10 NonCon=     1 RMS=3.14D-10 Max=6.05D-09 NDo=     1
 LinEq1:  Iter= 11 NonCon=     0 RMS=9.93D-11 Max=1.47D-09 NDo=     1
 Linear equations converged to 4.443D-10 4.443D-09 after    11 iterations.
 SCF Done:  E(UwB97XD) =  -322.351413708     a.u. after    8 cycles
            Convg  =    0.1820D-08                    39 Fock formations.
              S**2 =  0.0000                  -V/T =  2.0058
 <Sx>= 0.0000 <Sy>= 0.0000 <Sz>= 0.0000 <S**2>= 0.0000 S= 0.0000
 <L.S>=  0.00000000000    
 Annihilation of the first spin contaminant:
 S**2 before annihilation     0.0000,   after     0.0000
 DoSCS=F DFT=T ScalE2(SS,OS)=  1.000000  1.000000
 Range of M.O.s used for correlation:     1   391
 NBasis=   391 NAE=    23 NBE=    23 NFC=     0 NFV=     0
 NROrb=    391 NOA=    23 NOB=    23 NVA=   368 NVB=   368

 **** Warning!!: The largest alpha MO coefficient is  0.58829292D+02


 **** Warning!!: The largest beta MO coefficient is  0.58829292D+02

 Symmetrizing basis deriv contribution to polar:
 IMax=3 JMax=2 DiffMx= 0.00D+00
 G2DrvN: will do    12 centers at a time, making    1 passes.
 Calling FoFCou, ICntrl=  3107 FMM=F I1Cent=   0 AccDes= 0.00D+00.
 End of G2Drv F.D. properties file   721 does not exist.
 End of G2Drv F.D. properties file   722 does not exist.
 End of G2Drv F.D. properties file   788 does not exist.
          IDoAtm=11111111111
          Differentiating once with respect to nuclear coordinates.
 CalDSu exits because no D1Ps are significant.
          There are    36 degrees of freedom in the 1st order CPHF.  IDoFFX=6 NUNeed=     0.
     30 vectors produced by pass  0 Test12= 4.70D-14 2.78D-09 XBig12= 1.75D-01 9.87D-02.
 AX will form    30 AO Fock derivatives at one time.
     30 vectors produced by pass  1 Test12= 4.70D-14 2.78D-09 XBig12= 1.45D-02 2.09D-02.
     30 vectors produced by pass  2 Test12= 4.70D-14 2.78D-09 XBig12= 9.78D-04 4.58D-03.
     30 vectors produced by pass  3 Test12= 4.70D-14 2.78D-09 XBig12= 2.36D-05 4.13D-04.
     30 vectors produced by pass  4 Test12= 4.70D-14 2.78D-09 XBig12= 3.11D-07 4.93D-05.
     30 vectors produced by pass  5 Test12= 4.70D-14 2.78D-09 XBig12= 3.04D-09 3.73D-06.
     30 vectors produced by pass  6 Test12= 4.70D-14 2.78D-09 XBig12= 2.48D-11 4.26D-07.
     19 vectors produced by pass  7 Test12= 4.70D-14 2.78D-09 XBig12= 1.87D-13 3.77D-08.
      1 vectors produced by pass  8 Test12= 4.70D-14 2.78D-09 XBig12= 1.44D-15 3.20D-09.
 InvSVY:  IOpt=1 It=  1 EMax= 3.00D-15
 Solved reduced A of dimension   230 with    30 vectors.
 End of Minotr F.D. properties file   721 does not exist.
 End of Minotr F.D. properties file   722 does not exist.
 End of Minotr F.D. properties file   788 does not exist.
 Calling FoFJK, ICntrl=    100127 FMM=F ISym2X=0 I1Cent= 0 IOpClX= 1 NMat=1 NMatS=1 NMatT=0.
 -------------------------------------------------------------------
 Center     Atomic                   Forces (Hartrees/Bohr)
 Number     Number              X              Y              Z
 -------------------------------------------------------------------
      1        6          -0.007025065    0.004424613   -0.001038107
      2        1           0.000198950    0.000053464    0.000000151
      3        1          -0.000461877    0.000293327   -0.000029458
      4        8          -0.000183179    0.000021385   -0.000047262
      5        8          -0.004823733    0.004916166   -0.000692982
      6        7           0.005974147   -0.004601562    0.001173543
      7        6           0.005657285   -0.006664008    0.000807629
      8        6           0.000686136    0.001003030   -0.000123769
      9        1          -0.000176707    0.000066991   -0.000030791
     10        1          -0.000168685    0.000108820   -0.000020011
     11        1           0.000322730    0.000377774    0.000001057
 -------------------------------------------------------------------
 Cartesian Forces:  Max     0.007025065 RMS     0.002782125
 IRC-IRC-IRC-IRC-IRC-IRC-IRC-IRC-IRC-IRC-IRC-IRC-IRC-IRC-IRC-IRC-IRC-IRC
 Pt  5 Step number   1 out of a maximum of  20
 Modified Bulirsch-Stoer Extrapolation Cycles:
    EPS =    0.000010000000000
      PEZero:  N= 2 I= 1 D=  7.77D-04 Err=  3.25D-06
 Maximum DWI energy   std dev =  0.000000354 at pt    34
 Maximum DWI gradient std dev =  0.003558254 at pt    12
 CORRECTOR INTEGRATION CONVERGENCE:
   Recorrection delta-x convergence threshold:    0.010000
   Delta-x Convergence Met
 Point Number:   5          Path Number:   1
   CHANGE IN THE REACTION COORDINATE =    0.14910
   NET REACTION COORDINATE UP TO THIS POINT =    0.74551
  # OF POINTS ALONG THE PATH =   5
  # OF STEPS =   1

 Calculating another point on the path.
 IRC-IRC-IRC-IRC-IRC-IRC-IRC-IRC-IRC-IRC-IRC-IRC-IRC-IRC-IRC-IRC-IRC-IRC
                          Input orientation:                          
 ---------------------------------------------------------------------
 Center     Atomic      Atomic             Coordinates (Angstroms)
 Number     Number       Type             X           Y           Z
 ---------------------------------------------------------------------
      1          6           0        1.531507    0.563536    0.223144
      2          1           0        1.401250    0.602823    1.297208
      3          1           0        2.250116    1.213196   -0.260714
      4          8           0        1.363859   -0.559864   -0.372824
      5          8           0        0.306976   -1.227495    0.200264
      6          7           0       -0.212319    1.366120   -0.066451
      7          6           0       -0.955314    0.455154   -0.011381
      8          6           0       -2.224323   -0.267265    0.005576
      9          1           0       -2.270985   -0.870671    0.909614
     10          1           0       -2.263046   -0.936521   -0.850334
     11          1           0       -3.060674    0.429422   -0.021647
 ---------------------------------------------------------------------
                    Distance matrix (angstroms):
                    1          2          3          4          5
     1  C    0.000000
     2  H    1.082647   0.000000
     3  H    1.082856   1.876234   0.000000
     4  O    1.282697   2.035252   1.985387   0.000000
     5  O    2.169745   2.398080   3.153612   1.375196   0.000000
     6  N    1.941374   2.246284   2.474815   2.507512   2.658504
     7  C    2.500205   2.699556   3.303268   2.557238   2.114114
     8  C    3.852768   3.945902   4.720517   3.619924   2.714299
     9  H    4.121545   3.975767   5.113954   3.866955   2.697477
    10  H    4.219142   4.517586   5.033643   3.677543   2.791673
    11  H    4.600656   4.655987   5.373635   4.547363   3.759746
                    6          7          8          9         10
     6  N    0.000000
     7  C    1.176832   0.000000
     8  C    2.592546   1.460329   0.000000
     9  H    3.192811   2.082555   1.087916   0.000000
    10  H    3.181527   2.085849   1.087191   1.761197   0.000000
    11  H    2.998757   2.105543   1.088852   1.783563   1.785702
                   11
    11  H    0.000000
 Symmetry turned off by external request.
 Stoichiometry    C3H5NO2
 Framework group  C1[X(C3H5NO2)]
 Deg. of freedom    27
 Full point group                 C1      NOp   1
 Rotational constants (GHZ):           6.9443643           3.0770991           2.2627648
 Standard basis: Aug-CC-pVTZ (5D, 7F)
   391 basis functions,   567 primitive gaussians,   455 cartesian basis functions
    23 alpha electrons       23 beta electrons
       nuclear repulsion energy       230.2029692963 Hartrees.
 NAtoms=   11 NActive=   11 NUniq=   11 SFac= 1.00D+00 NAtFMM=   60 NAOKFM=F Big=F
 Integral buffers will be    131072 words long.
 Raffenetti 2 integral format.
 Two-electron integral symmetry is turned off.
 Nuclear repulsion after empirical dispersion term =      230.1997262132 Hartrees.
 One-electron integrals computed using PRISM.
 NBasis=   391 RedAO= T EigKep=  1.23D-05  NBF=   391
 NBsUse=   391 1.00D-06 EigRej= -1.00D+00 NBFU=   391
 Initial guess from the checkpoint file:  "TS2-M0001-copt-TS-opt-TS-wb97-opt-TS-Final-IRC-Forward.chk"
 B after Tr=    -0.000107    0.000317   -0.000014
         Rot=    1.000000   -0.000010   -0.000011    0.000028 Ang=   0.00 deg.
 Initial guess <Sx>= 0.0000 <Sy>= 0.0000 <Sz>= 0.0000 <S**2>= 0.0000 S= 0.0000
 ExpMin= 2.53D-02 ExpMax= 1.53D+04 ExpMxC= 5.22D+02 IAcc=3 IRadAn=         7 AccDes= 0.00D+00
 Harris functional with IExCor= 4639 and IRadAn=       7 diagonalized for initial guess.
 HarFok:  IExCor= 4639 AccDes= 0.00D+00 IRadAn=         7 IDoV= 1 UseB2=F ITyADJ=14
 ICtDFT=  3500011 ScaDFX=  1.000000  1.000000  1.000000  1.000000
 FoFCou: FMM=F IPFlag=           0 FMFlag=      100000 FMFlg1=           0
         NFxFlg=           0 DoJE=T BraDBF=F KetDBF=T FulRan=T
         wScrn=  0.000000 ICntrl=       500 IOpCl=  0 I1Cent=   200000004 NGrid=           0
         NMat0=    1 NMatS0=      1 NMatT0=    0 NMatD0=    1 NMtDS0=    0 NMtDT0=    0
 Symmetry not used in FoFCou.
 Gradient too large for Newton-Raphson -- use scaled steepest descent instead.
     Minimum is close to point  4 DX=  7.81D-02 DF= -5.84D-07 DXR=  6.11D-02 DFR=  3.75D-03 which will be used.
 Gradient too large for Newton-Raphson -- use scaled steepest descent instead.
     Accept linear search using points  1 and  2.
 Gradient too large for Newton-Raphson -- use scaled steepest descent instead.
     Accept linear search using points  1 and  2.
 Gradient too large for Newton-Raphson -- use scaled steepest descent instead.
     Accept linear search using points  1 and  2.
 LinEq1:  Iter=  0 NonCon=     1 RMS=7.68D-05 Max=3.54D-03 NDo=     1
 AX will form     1 AO Fock derivatives at one time.
 LinEq1:  Iter=  1 NonCon=     1 RMS=1.34D-05 Max=2.99D-04 NDo=     1
 LinEq1:  Iter=  2 NonCon=     1 RMS=1.15D-05 Max=3.02D-04 NDo=     1
 LinEq1:  Iter=  3 NonCon=     1 RMS=4.52D-06 Max=1.78D-04 NDo=     1
 LinEq1:  Iter=  4 NonCon=     1 RMS=3.18D-06 Max=1.78D-04 NDo=     1
 LinEq1:  Iter=  5 NonCon=     1 RMS=2.22D-06 Max=9.00D-05 NDo=     1
 LinEq1:  Iter=  6 NonCon=     1 RMS=1.11D-06 Max=2.52D-05 NDo=     1
 LinEq1:  Iter=  7 NonCon=     1 RMS=7.16D-07 Max=1.71D-05 NDo=     1
 LinEq1:  Iter=  8 NonCon=     1 RMS=4.16D-07 Max=9.35D-06 NDo=     1
 LinEq1:  Iter=  9 NonCon=     1 RMS=1.39D-07 Max=2.73D-06 NDo=     1
 LinEq1:  Iter= 10 NonCon=     1 RMS=6.05D-08 Max=9.37D-07 NDo=     1
 LinEq1:  Iter= 11 NonCon=     1 RMS=1.87D-08 Max=2.11D-07 NDo=     1
 LinEq1:  Iter= 12 NonCon=     0 RMS=6.44D-09 Max=9.38D-08 NDo=     1
 Linear equations converged to 1.301D-08 1.301D-07 after    12 iterations.
     Minimum is close to point  2 DX=  2.93D-04 DF= -8.36D-12 DXR=  2.93D-04 DFR=  8.64D-08 which will be used.
 LinEq1:  Iter=  0 NonCon=     1 RMS=4.83D-07 Max=1.84D-05 NDo=     1
 LinEq1:  Iter=  1 NonCon=     1 RMS=1.96D-07 Max=5.14D-06 NDo=     1
 LinEq1:  Iter=  2 NonCon=     1 RMS=1.33D-07 Max=2.60D-06 NDo=     1
 LinEq1:  Iter=  3 NonCon=     1 RMS=8.27D-08 Max=2.77D-06 NDo=     1
 LinEq1:  Iter=  4 NonCon=     1 RMS=4.58D-08 Max=8.64D-07 NDo=     1
 LinEq1:  Iter=  5 NonCon=     1 RMS=1.96D-08 Max=5.33D-07 NDo=     1
 LinEq1:  Iter=  6 NonCon=     1 RMS=1.16D-08 Max=3.43D-07 NDo=     1
 LinEq1:  Iter=  7 NonCon=     1 RMS=6.58D-09 Max=1.41D-07 NDo=     1
 LinEq1:  Iter=  8 NonCon=     1 RMS=2.74D-09 Max=9.66D-08 NDo=     1
 LinEq1:  Iter=  9 NonCon=     1 RMS=9.61D-10 Max=3.22D-08 NDo=     1
 LinEq1:  Iter= 10 NonCon=     1 RMS=3.48D-10 Max=9.33D-09 NDo=     1
 LinEq1:  Iter= 11 NonCon=     0 RMS=1.14D-10 Max=1.95D-09 NDo=     1
 Linear equations converged to 5.223D-10 5.223D-09 after    11 iterations.
 SCF Done:  E(UwB97XD) =  -322.352169606     a.u. after    7 cycles
            Convg  =    0.1904D-08                    37 Fock formations.
              S**2 =  0.0000                  -V/T =  2.0059
 <Sx>= 0.0000 <Sy>= 0.0000 <Sz>= 0.0000 <S**2>= 0.0000 S= 0.0000
 <L.S>=  0.00000000000    
 Annihilation of the first spin contaminant:
 S**2 before annihilation     0.0000,   after     0.0000
 DoSCS=F DFT=T ScalE2(SS,OS)=  1.000000  1.000000
 Range of M.O.s used for correlation:     1   391
 NBasis=   391 NAE=    23 NBE=    23 NFC=     0 NFV=     0
 NROrb=    391 NOA=    23 NOB=    23 NVA=   368 NVB=   368

 **** Warning!!: The largest alpha MO coefficient is  0.58003412D+02


 **** Warning!!: The largest beta MO coefficient is  0.58003413D+02

 Symmetrizing basis deriv contribution to polar:
 IMax=3 JMax=2 DiffMx= 0.00D+00
 G2DrvN: will do    12 centers at a time, making    1 passes.
 Calling FoFCou, ICntrl=  3107 FMM=F I1Cent=   0 AccDes= 0.00D+00.
 End of G2Drv F.D. properties file   721 does not exist.
 End of G2Drv F.D. properties file   722 does not exist.
 End of G2Drv F.D. properties file   788 does not exist.
          IDoAtm=11111111111
          Differentiating once with respect to nuclear coordinates.
 CalDSu exits because no D1Ps are significant.
          There are    36 degrees of freedom in the 1st order CPHF.  IDoFFX=6 NUNeed=     0.
     30 vectors produced by pass  0 Test12= 4.70D-14 2.78D-09 XBig12= 1.75D-01 9.61D-02.
 AX will form    30 AO Fock derivatives at one time.
     30 vectors produced by pass  1 Test12= 4.70D-14 2.78D-09 XBig12= 1.44D-02 1.89D-02.
     30 vectors produced by pass  2 Test12= 4.70D-14 2.78D-09 XBig12= 9.74D-04 4.59D-03.
     30 vectors produced by pass  3 Test12= 4.70D-14 2.78D-09 XBig12= 2.33D-05 4.52D-04.
     30 vectors produced by pass  4 Test12= 4.70D-14 2.78D-09 XBig12= 3.04D-07 4.67D-05.
     30 vectors produced by pass  5 Test12= 4.70D-14 2.78D-09 XBig12= 2.99D-09 3.65D-06.
     30 vectors produced by pass  6 Test12= 4.70D-14 2.78D-09 XBig12= 2.41D-11 4.27D-07.
     19 vectors produced by pass  7 Test12= 4.70D-14 2.78D-09 XBig12= 1.81D-13 3.88D-08.
      1 vectors produced by pass  8 Test12= 4.70D-14 2.78D-09 XBig12= 1.37D-15 3.27D-09.
 InvSVY:  IOpt=1 It=  1 EMax= 1.89D-15
 Solved reduced A of dimension   230 with    30 vectors.
 End of Minotr F.D. properties file   721 does not exist.
 End of Minotr F.D. properties file   722 does not exist.
 End of Minotr F.D. properties file   788 does not exist.
 Calling FoFJK, ICntrl=    100127 FMM=F ISym2X=0 I1Cent= 0 IOpClX= 1 NMat=1 NMatS=1 NMatT=0.
 -------------------------------------------------------------------
 Center     Atomic                   Forces (Hartrees/Bohr)
 Number     Number              X              Y              Z
 -------------------------------------------------------------------
      1        6          -0.008784392    0.005576248   -0.001312369
      2        1           0.000262242    0.000075176    0.000003727
      3        1          -0.000570215    0.000359141   -0.000040132
      4        8          -0.000193207   -0.000042653   -0.000032334
      5        8          -0.006145825    0.006274050   -0.000917134
      6        7           0.007455486   -0.005738086    0.001492564
      7        6           0.007134794   -0.008450859    0.001020172
      8        6           0.000867902    0.001256619   -0.000153803
      9        1          -0.000219198    0.000084580   -0.000037442
     10        1          -0.000208877    0.000134919   -0.000024365
     11        1           0.000401290    0.000470866    0.000001116
 -------------------------------------------------------------------
 Cartesian Forces:  Max     0.008784392 RMS     0.003505352
 IRC-IRC-IRC-IRC-IRC-IRC-IRC-IRC-IRC-IRC-IRC-IRC-IRC-IRC-IRC-IRC-IRC-IRC
 Pt  6 Step number   1 out of a maximum of  20
 Modified Bulirsch-Stoer Extrapolation Cycles:
    EPS =    0.000010000000000
      PEZero:  N= 2 I= 1 D=  7.77D-04 Err=  4.20D-06
 Maximum DWI energy   std dev =  0.000000280 at pt    45
 Maximum DWI gradient std dev =  0.002687703 at pt    16
 CORRECTOR INTEGRATION CONVERGENCE:
   Recorrection delta-x convergence threshold:    0.010000
   Delta-x Convergence Met
 Point Number:   6          Path Number:   1
   CHANGE IN THE REACTION COORDINATE =    0.14910
   NET REACTION COORDINATE UP TO THIS POINT =    0.89462
  # OF POINTS ALONG THE PATH =   6
  # OF STEPS =   1

 Calculating another point on the path.
 IRC-IRC-IRC-IRC-IRC-IRC-IRC-IRC-IRC-IRC-IRC-IRC-IRC-IRC-IRC-IRC-IRC-IRC
                          Input orientation:                          
 ---------------------------------------------------------------------
 Center     Atomic      Atomic             Coordinates (Angstroms)
 Number     Number       Type             X           Y           Z
 ---------------------------------------------------------------------
      1          6           0        1.521336    0.570011    0.221561
      2          1           0        1.404862    0.603922    1.297864
      3          1           0        2.242304    1.218112   -0.261301
      4          8           0        1.363704   -0.559922   -0.372836
      5          8           0        0.301586   -1.221991    0.199446
      6          7           0       -0.204961    1.360384   -0.064953
      7          6           0       -0.946953    0.445362   -0.010197
      8          6           0       -2.223313   -0.265820    0.005398
      9          1           0       -2.274011   -0.869542    0.909134
     10          1           0       -2.265929   -0.934708   -0.850690
     11          1           0       -3.055260    0.436024   -0.021638
 ---------------------------------------------------------------------
                    Distance matrix (angstroms):
                    1          2          3          4          5
     1  C    0.000000
     2  H    1.083118   0.000000
     3  H    1.083044   1.873375   0.000000
     4  O    1.286430   2.036533   1.986400   0.000000
     5  O    2.167845   2.399520   3.151631   1.376204   0.000000
     6  N    1.920126   2.240767   2.459248   2.498616   2.644837
     7  C    2.482278   2.695774   3.291133   2.545828   2.093530
     8  C    3.842881   3.948490   4.713270   3.618873   2.706849
     9  H    4.117005   3.981999   5.111294   3.869404   2.694732
    10  H    4.213938   4.523093   5.030524   3.680087   2.788808
    11  H    4.585011   4.654241   5.360343   4.543400   3.750507
                    6          7          8          9         10
     6  N    0.000000
     7  C    1.179328   0.000000
     8  C    2.592919   1.461204   0.000000
     9  H    3.194117   2.082121   1.088021   0.000000
    10  H    3.183145   2.085837   1.087250   1.761048   0.000000
    11  H    2.996751   2.108358   1.088784   1.783588   1.785854
                   11
    11  H    0.000000
 Symmetry turned off by external request.
 Stoichiometry    C3H5NO2
 Framework group  C1[X(C3H5NO2)]
 Deg. of freedom    27
 Full point group                 C1      NOp   1
 Rotational constants (GHZ):           6.9857901           3.0921299           2.2749430
 Standard basis: Aug-CC-pVTZ (5D, 7F)
   391 basis functions,   567 primitive gaussians,   455 cartesian basis functions
    23 alpha electrons       23 beta electrons
       nuclear repulsion energy       230.5957657011 Hartrees.
 NAtoms=   11 NActive=   11 NUniq=   11 SFac= 1.00D+00 NAtFMM=   60 NAOKFM=F Big=F
 Integral buffers will be    131072 words long.
 Raffenetti 2 integral format.
 Two-electron integral symmetry is turned off.
 Nuclear repulsion after empirical dispersion term =      230.5925349647 Hartrees.
 One-electron integrals computed using PRISM.
 NBasis=   391 RedAO= T EigKep=  1.22D-05  NBF=   391
 NBsUse=   391 1.00D-06 EigRej= -1.00D+00 NBFU=   391
 Initial guess from the checkpoint file:  "TS2-M0001-copt-TS-opt-TS-wb97-opt-TS-Final-IRC-Forward.chk"
 B after Tr=    -0.000098    0.000314   -0.000018
         Rot=    1.000000   -0.000008   -0.000013    0.000029 Ang=   0.00 deg.
 Initial guess <Sx>= 0.0000 <Sy>= 0.0000 <Sz>= 0.0000 <S**2>= 0.0000 S= 0.0000
 ExpMin= 2.53D-02 ExpMax= 1.53D+04 ExpMxC= 5.22D+02 IAcc=3 IRadAn=         7 AccDes= 0.00D+00
 Harris functional with IExCor= 4639 and IRadAn=       7 diagonalized for initial guess.
 HarFok:  IExCor= 4639 AccDes= 0.00D+00 IRadAn=         7 IDoV= 1 UseB2=F ITyADJ=14
 ICtDFT=  3500011 ScaDFX=  1.000000  1.000000  1.000000  1.000000
 FoFCou: FMM=F IPFlag=           0 FMFlag=      100000 FMFlg1=           0
         NFxFlg=           0 DoJE=T BraDBF=F KetDBF=T FulRan=T
         wScrn=  0.000000 ICntrl=       500 IOpCl=  0 I1Cent=   200000004 NGrid=           0
         NMat0=    1 NMatS0=      1 NMatT0=    0 NMatD0=    1 NMtDS0=    0 NMtDT0=    0
 Symmetry not used in FoFCou.
 Gradient too large for Newton-Raphson -- use scaled steepest descent instead.
     Minimum is close to point  4 DX=  7.19D-02 DF= -5.12D-07 DXR=  5.65D-02 DFR=  3.21D-03 which will be used.
 Gradient too large for Newton-Raphson -- use scaled steepest descent instead.
     Accept linear search using points  1 and  2.
 Gradient too large for Newton-Raphson -- use scaled steepest descent instead.
     Accept linear search using points  1 and  2.
 Gradient too large for Newton-Raphson -- use scaled steepest descent instead.
     Accept linear search using points  1 and  2.
 LinEq1:  Iter=  0 NonCon=     1 RMS=7.81D-05 Max=3.44D-03 NDo=     1
 AX will form     1 AO Fock derivatives at one time.
 LinEq1:  Iter=  1 NonCon=     1 RMS=1.36D-05 Max=2.74D-04 NDo=     1
 LinEq1:  Iter=  2 NonCon=     1 RMS=1.18D-05 Max=3.04D-04 NDo=     1
 LinEq1:  Iter=  3 NonCon=     1 RMS=4.83D-06 Max=1.90D-04 NDo=     1
 LinEq1:  Iter=  4 NonCon=     1 RMS=3.41D-06 Max=1.84D-04 NDo=     1
 LinEq1:  Iter=  5 NonCon=     1 RMS=2.35D-06 Max=8.79D-05 NDo=     1
 LinEq1:  Iter=  6 NonCon=     1 RMS=1.16D-06 Max=2.39D-05 NDo=     1
 LinEq1:  Iter=  7 NonCon=     1 RMS=7.23D-07 Max=1.76D-05 NDo=     1
 LinEq1:  Iter=  8 NonCon=     1 RMS=4.22D-07 Max=9.07D-06 NDo=     1
 LinEq1:  Iter=  9 NonCon=     1 RMS=1.42D-07 Max=2.64D-06 NDo=     1
 LinEq1:  Iter= 10 NonCon=     1 RMS=6.31D-08 Max=9.74D-07 NDo=     1
 LinEq1:  Iter= 11 NonCon=     1 RMS=1.95D-08 Max=2.32D-07 NDo=     1
 LinEq1:  Iter= 12 NonCon=     0 RMS=6.66D-09 Max=9.80D-08 NDo=     1
 Linear equations converged to 1.301D-08 1.301D-07 after    12 iterations.
     Minimum is close to point  2 DX=  2.34D-04 DF= -5.46D-12 DXR=  2.33D-04 DFR=  5.44D-08 which will be used.
 LinEq1:  Iter=  0 NonCon=     1 RMS=4.99D-07 Max=1.91D-05 NDo=     1
 LinEq1:  Iter=  1 NonCon=     1 RMS=1.94D-07 Max=4.61D-06 NDo=     1
 LinEq1:  Iter=  2 NonCon=     1 RMS=1.33D-07 Max=2.78D-06 NDo=     1
 LinEq1:  Iter=  3 NonCon=     1 RMS=8.34D-08 Max=2.64D-06 NDo=     1
 LinEq1:  Iter=  4 NonCon=     1 RMS=4.60D-08 Max=9.08D-07 NDo=     1
 LinEq1:  Iter=  5 NonCon=     1 RMS=1.94D-08 Max=5.09D-07 NDo=     1
 LinEq1:  Iter=  6 NonCon=     1 RMS=1.08D-08 Max=2.38D-07 NDo=     1
 LinEq1:  Iter=  7 NonCon=     1 RMS=6.32D-09 Max=9.18D-08 NDo=     1
 LinEq1:  Iter=  8 NonCon=     1 RMS=2.61D-09 Max=6.71D-08 NDo=     1
 LinEq1:  Iter=  9 NonCon=     1 RMS=8.29D-10 Max=2.51D-08 NDo=     1
 LinEq1:  Iter= 10 NonCon=     1 RMS=2.93D-10 Max=1.06D-08 NDo=     1
 LinEq1:  Iter= 11 NonCon=     0 RMS=1.04D-10 Max=3.12D-09 NDo=     1
 Linear equations converged to 5.429D-10 5.429D-09 after    11 iterations.
 SCF Done:  E(UwB97XD) =  -322.353104702     a.u. after    7 cycles
            Convg  =    0.1336D-08                    37 Fock formations.
              S**2 =  0.0000                  -V/T =  2.0059
 <Sx>= 0.0000 <Sy>= 0.0000 <Sz>= 0.0000 <S**2>= 0.0000 S= 0.0000
 <L.S>=  0.00000000000    
 Annihilation of the first spin contaminant:
 S**2 before annihilation     0.0000,   after     0.0000
 DoSCS=F DFT=T ScalE2(SS,OS)=  1.000000  1.000000
 Range of M.O.s used for correlation:     1   391
 NBasis=   391 NAE=    23 NBE=    23 NFC=     0 NFV=     0
 NROrb=    391 NOA=    23 NOB=    23 NVA=   368 NVB=   368

 **** Warning!!: The largest alpha MO coefficient is  0.57122148D+02


 **** Warning!!: The largest beta MO coefficient is  0.57122149D+02

 Symmetrizing basis deriv contribution to polar:
 IMax=3 JMax=2 DiffMx= 0.00D+00
 G2DrvN: will do    12 centers at a time, making    1 passes.
 Calling FoFCou, ICntrl=  3107 FMM=F I1Cent=   0 AccDes= 0.00D+00.
 End of G2Drv F.D. properties file   721 does not exist.
 End of G2Drv F.D. properties file   722 does not exist.
 End of G2Drv F.D. properties file   788 does not exist.
          IDoAtm=11111111111
          Differentiating once with respect to nuclear coordinates.
 CalDSu exits because no D1Ps are significant.
          There are    36 degrees of freedom in the 1st order CPHF.  IDoFFX=6 NUNeed=     0.
     30 vectors produced by pass  0 Test12= 4.70D-14 2.78D-09 XBig12= 1.74D-01 9.22D-02.
 AX will form    30 AO Fock derivatives at one time.
     30 vectors produced by pass  1 Test12= 4.70D-14 2.78D-09 XBig12= 1.42D-02 1.88D-02.
     30 vectors produced by pass  2 Test12= 4.70D-14 2.78D-09 XBig12= 9.68D-04 4.54D-03.
     30 vectors produced by pass  3 Test12= 4.70D-14 2.78D-09 XBig12= 2.29D-05 4.78D-04.
     30 vectors produced by pass  4 Test12= 4.70D-14 2.78D-09 XBig12= 2.96D-07 4.66D-05.
     30 vectors produced by pass  5 Test12= 4.70D-14 2.78D-09 XBig12= 2.94D-09 3.99D-06.
     30 vectors produced by pass  6 Test12= 4.70D-14 2.78D-09 XBig12= 2.35D-11 4.16D-07.
     20 vectors produced by pass  7 Test12= 4.70D-14 2.78D-09 XBig12= 1.76D-13 3.84D-08.
      1 vectors produced by pass  8 Test12= 4.70D-14 2.78D-09 XBig12= 1.29D-15 3.03D-09.
 InvSVY:  IOpt=1 It=  1 EMax= 1.89D-15
 Solved reduced A of dimension   231 with    30 vectors.
 End of Minotr F.D. properties file   721 does not exist.
 End of Minotr F.D. properties file   722 does not exist.
 End of Minotr F.D. properties file   788 does not exist.
 Calling FoFJK, ICntrl=    100127 FMM=F ISym2X=0 I1Cent= 0 IOpClX= 1 NMat=1 NMatS=1 NMatT=0.
 -------------------------------------------------------------------
 Center     Atomic                   Forces (Hartrees/Bohr)
 Number     Number              X              Y              Z
 -------------------------------------------------------------------
      1        6          -0.010646929    0.006827726   -0.001594367
      2        1           0.000333150    0.000103159    0.000003189
      3        1          -0.000680532    0.000425262   -0.000053641
      4        8          -0.000193673   -0.000134788   -0.000007488
      5        8          -0.007548904    0.007714898   -0.001172131
      6        7           0.009009159   -0.006925254    0.001835681
      7        6           0.008689513   -0.010367288    0.001245018
      8        6           0.001066796    0.001523173   -0.000184538
      9        1          -0.000263170    0.000103618   -0.000044332
     10        1          -0.000250496    0.000162577   -0.000028715
     11        1           0.000485086    0.000566916    0.000001323
 -------------------------------------------------------------------
 Cartesian Forces:  Max     0.010646929 RMS     0.004272795
 IRC-IRC-IRC-IRC-IRC-IRC-IRC-IRC-IRC-IRC-IRC-IRC-IRC-IRC-IRC-IRC-IRC-IRC
 Pt  7 Step number   1 out of a maximum of  20
 Modified Bulirsch-Stoer Extrapolation Cycles:
    EPS =    0.000010000000000
      PEZero:  N= 2 I= 1 D=  7.77D-04 Err=  3.19D-06
 Maximum DWI energy   std dev =  0.000000226 at pt    34
 Maximum DWI gradient std dev =  0.002136484 at pt    12
 CORRECTOR INTEGRATION CONVERGENCE:
   Recorrection delta-x convergence threshold:    0.010000
   Delta-x Convergence Met
 Point Number:   7          Path Number:   1
   CHANGE IN THE REACTION COORDINATE =    0.14910
   NET REACTION COORDINATE UP TO THIS POINT =    1.04372
  # OF POINTS ALONG THE PATH =   7
  # OF STEPS =   1

 Calculating another point on the path.
 IRC-IRC-IRC-IRC-IRC-IRC-IRC-IRC-IRC-IRC-IRC-IRC-IRC-IRC-IRC-IRC-IRC-IRC
                          Input orientation:                          
 ---------------------------------------------------------------------
 Center     Atomic      Atomic             Coordinates (Angstroms)
 Number     Number       Type             X           Y           Z
 ---------------------------------------------------------------------
      1          6           0        1.511206    0.576527    0.219993
      2          1           0        1.408647    0.605162    1.298368
      3          1           0        2.234637    1.222898   -0.261940
      4          8           0        1.363579   -0.560037   -0.372825
      5          8           0        0.296163   -1.216451    0.198589
      6          7           0       -0.197648    1.354715   -0.063444
      7          6           0       -0.938624    0.435486   -0.009011
      8          6           0       -2.222292   -0.264376    0.005223
      9          1           0       -2.276989   -0.868391    0.908663
     10          1           0       -2.268763   -0.932897   -0.851029
     11          1           0       -3.049858    0.442521   -0.021625
 ---------------------------------------------------------------------
                    Distance matrix (angstroms):
                    1          2          3          4          5
     1  C    0.000000
     2  H    1.083619   0.000000
     3  H    1.083239   1.870406   0.000000
     4  O    1.290350   2.037794   1.987434   0.000000
     5  O    2.166001   2.401127   3.149634   1.377233   0.000000
     6  N    1.898972   2.235295   2.443929   2.489864   2.631236
     7  C    2.464549   2.692157   3.279264   2.534475   2.072846
     8  C    3.833048   3.951207   4.706121   3.617846   2.699343
     9  H    4.112478   3.988375   5.108676   3.871825   2.691925
    10  H    4.208755   4.528673   5.027435   3.682610   2.785848
    11  H    4.569425   4.652644   5.347207   4.539481   3.741194
                    6          7          8          9         10
     6  N    0.000000
     7  C    1.181943   0.000000
     8  C    2.593329   1.462127   0.000000
     9  H    3.195442   2.081692   1.088131   0.000000
    10  H    3.184805   2.085843   1.087312   1.760893   0.000000
    11  H    2.994820   2.111283   1.088710   1.783606   1.785999
                   11
    11  H    0.000000
 Symmetry turned off by external request.
 Stoichiometry    C3H5NO2
 Framework group  C1[X(C3H5NO2)]
 Deg. of freedom    27
 Full point group                 C1      NOp   1
 Rotational constants (GHZ):           7.0275329           3.1070425           2.2870688
 Standard basis: Aug-CC-pVTZ (5D, 7F)
   391 basis functions,   567 primitive gaussians,   455 cartesian basis functions
    23 alpha electrons       23 beta electrons
       nuclear repulsion energy       230.9885377474 Hartrees.
 NAtoms=   11 NActive=   11 NUniq=   11 SFac= 1.00D+00 NAtFMM=   60 NAOKFM=F Big=F
 Integral buffers will be    131072 words long.
 Raffenetti 2 integral format.
 Two-electron integral symmetry is turned off.
 Nuclear repulsion after empirical dispersion term =      230.9853190177 Hartrees.
 One-electron integrals computed using PRISM.
 NBasis=   391 RedAO= T EigKep=  1.21D-05  NBF=   391
 NBsUse=   391 1.00D-06 EigRej= -1.00D+00 NBFU=   391
 Initial guess from the checkpoint file:  "TS2-M0001-copt-TS-opt-TS-wb97-opt-TS-Final-IRC-Forward.chk"
 B after Tr=    -0.000090    0.000312   -0.000022
         Rot=    1.000000   -0.000005   -0.000014    0.000028 Ang=   0.00 deg.
 Initial guess <Sx>= 0.0000 <Sy>= 0.0000 <Sz>= 0.0000 <S**2>= 0.0000 S= 0.0000
 ExpMin= 2.53D-02 ExpMax= 1.53D+04 ExpMxC= 5.22D+02 IAcc=3 IRadAn=         7 AccDes= 0.00D+00
 Harris functional with IExCor= 4639 and IRadAn=       7 diagonalized for initial guess.
 HarFok:  IExCor= 4639 AccDes= 0.00D+00 IRadAn=         7 IDoV= 1 UseB2=F ITyADJ=14
 ICtDFT=  3500011 ScaDFX=  1.000000  1.000000  1.000000  1.000000
 FoFCou: FMM=F IPFlag=           0 FMFlag=      100000 FMFlg1=           0
         NFxFlg=           0 DoJE=T BraDBF=F KetDBF=T FulRan=T
         wScrn=  0.000000 ICntrl=       500 IOpCl=  0 I1Cent=   200000004 NGrid=           0
         NMat0=    1 NMatS0=      1 NMatT0=    0 NMatD0=    1 NMtDS0=    0 NMtDT0=    0
 Symmetry not used in FoFCou.
 Gradient too large for Newton-Raphson -- use scaled steepest descent instead.
     Minimum is close to point  4 DX=  6.63D-02 DF= -4.51D-07 DXR=  5.24D-02 DFR=  2.75D-03 which will be used.
 Gradient too large for Newton-Raphson -- use scaled steepest descent instead.
     Accept linear search using points  1 and  2.
 Gradient too large for Newton-Raphson -- use scaled steepest descent instead.
     Accept linear search using points  1 and  2.
 Gradient too large for Newton-Raphson -- use scaled steepest descent instead.
     Accept linear search using points  1 and  2.
 LinEq1:  Iter=  0 NonCon=     1 RMS=7.87D-05 Max=3.26D-03 NDo=     1
 AX will form     1 AO Fock derivatives at one time.
 LinEq1:  Iter=  1 NonCon=     1 RMS=1.36D-05 Max=2.47D-04 NDo=     1
 LinEq1:  Iter=  2 NonCon=     1 RMS=1.19D-05 Max=3.19D-04 NDo=     1
 LinEq1:  Iter=  3 NonCon=     1 RMS=5.06D-06 Max=1.90D-04 NDo=     1
 LinEq1:  Iter=  4 NonCon=     1 RMS=3.50D-06 Max=1.76D-04 NDo=     1
 LinEq1:  Iter=  5 NonCon=     1 RMS=2.41D-06 Max=8.39D-05 NDo=     1
 LinEq1:  Iter=  6 NonCon=     1 RMS=1.17D-06 Max=2.56D-05 NDo=     1
 LinEq1:  Iter=  7 NonCon=     1 RMS=7.11D-07 Max=1.77D-05 NDo=     1
 LinEq1:  Iter=  8 NonCon=     1 RMS=4.24D-07 Max=8.62D-06 NDo=     1
 LinEq1:  Iter=  9 NonCon=     1 RMS=1.47D-07 Max=2.57D-06 NDo=     1
 LinEq1:  Iter= 10 NonCon=     1 RMS=6.58D-08 Max=9.94D-07 NDo=     1
 LinEq1:  Iter= 11 NonCon=     1 RMS=1.98D-08 Max=2.42D-07 NDo=     1
 LinEq1:  Iter= 12 NonCon=     0 RMS=6.79D-09 Max=9.60D-08 NDo=     1
 Linear equations converged to 1.301D-08 1.301D-07 after    12 iterations.
     Minimum is close to point  2 DX=  1.62D-04 DF= -2.67D-12 DXR=  1.62D-04 DFR=  2.62D-08 which will be used.
 LinEq1:  Iter=  0 NonCon=     1 RMS=5.06D-07 Max=1.91D-05 NDo=     1
 LinEq1:  Iter=  1 NonCon=     1 RMS=1.89D-07 Max=4.42D-06 NDo=     1
 LinEq1:  Iter=  2 NonCon=     1 RMS=1.31D-07 Max=3.11D-06 NDo=     1
 LinEq1:  Iter=  3 NonCon=     1 RMS=8.26D-08 Max=2.39D-06 NDo=     1
 LinEq1:  Iter=  4 NonCon=     1 RMS=4.56D-08 Max=9.04D-07 NDo=     1
 LinEq1:  Iter=  5 NonCon=     1 RMS=1.90D-08 Max=4.66D-07 NDo=     1
 LinEq1:  Iter=  6 NonCon=     1 RMS=9.85D-09 Max=1.76D-07 NDo=     1
 LinEq1:  Iter=  7 NonCon=     1 RMS=6.18D-09 Max=1.00D-07 NDo=     1
 LinEq1:  Iter=  8 NonCon=     1 RMS=2.62D-09 Max=4.17D-08 NDo=     1
 LinEq1:  Iter=  9 NonCon=     1 RMS=8.17D-10 Max=1.60D-08 NDo=     1
 LinEq1:  Iter= 10 NonCon=     1 RMS=2.76D-10 Max=7.13D-09 NDo=     1
 LinEq1:  Iter= 11 NonCon=     0 RMS=1.01D-10 Max=2.62D-09 NDo=     1
 Linear equations converged to 5.554D-10 5.554D-09 after    11 iterations.
 SCF Done:  E(UwB97XD) =  -322.354228033     a.u. after    7 cycles
            Convg  =    0.1144D-08                    37 Fock formations.
              S**2 =  0.0000                  -V/T =  2.0060
 <Sx>= 0.0000 <Sy>= 0.0000 <Sz>= 0.0000 <S**2>= 0.0000 S= 0.0000
 <L.S>=  0.00000000000    
 Annihilation of the first spin contaminant:
 S**2 before annihilation     0.0000,   after     0.0000
 DoSCS=F DFT=T ScalE2(SS,OS)=  1.000000  1.000000
 Range of M.O.s used for correlation:     1   391
 NBasis=   391 NAE=    23 NBE=    23 NFC=     0 NFV=     0
 NROrb=    391 NOA=    23 NOB=    23 NVA=   368 NVB=   368

 **** Warning!!: The largest alpha MO coefficient is  0.56188284D+02


 **** Warning!!: The largest beta MO coefficient is  0.56188285D+02

 Symmetrizing basis deriv contribution to polar:
 IMax=3 JMax=2 DiffMx= 0.00D+00
 G2DrvN: will do    12 centers at a time, making    1 passes.
 Calling FoFCou, ICntrl=  3107 FMM=F I1Cent=   0 AccDes= 0.00D+00.
 End of G2Drv F.D. properties file   721 does not exist.
 End of G2Drv F.D. properties file   722 does not exist.
 End of G2Drv F.D. properties file   788 does not exist.
          IDoAtm=11111111111
          Differentiating once with respect to nuclear coordinates.
 CalDSu exits because no D1Ps are significant.
          There are    36 degrees of freedom in the 1st order CPHF.  IDoFFX=6 NUNeed=     0.
     30 vectors produced by pass  0 Test12= 4.70D-14 2.78D-09 XBig12= 1.73D-01 8.66D-02.
 AX will form    30 AO Fock derivatives at one time.
     30 vectors produced by pass  1 Test12= 4.70D-14 2.78D-09 XBig12= 1.42D-02 1.97D-02.
     30 vectors produced by pass  2 Test12= 4.70D-14 2.78D-09 XBig12= 9.57D-04 4.41D-03.
     30 vectors produced by pass  3 Test12= 4.70D-14 2.78D-09 XBig12= 2.23D-05 4.88D-04.
     30 vectors produced by pass  4 Test12= 4.70D-14 2.78D-09 XBig12= 2.86D-07 4.76D-05.
     30 vectors produced by pass  5 Test12= 4.70D-14 2.78D-09 XBig12= 2.88D-09 4.19D-06.
     30 vectors produced by pass  6 Test12= 4.70D-14 2.78D-09 XBig12= 2.29D-11 3.90D-07.
     19 vectors produced by pass  7 Test12= 4.70D-14 2.78D-09 XBig12= 1.70D-13 3.64D-08.
 InvSVY:  IOpt=1 It=  1 EMax= 2.22D-15
 Solved reduced A of dimension   229 with    30 vectors.
 End of Minotr F.D. properties file   721 does not exist.
 End of Minotr F.D. properties file   722 does not exist.
 End of Minotr F.D. properties file   788 does not exist.
 Calling FoFJK, ICntrl=    100127 FMM=F ISym2X=0 I1Cent= 0 IOpClX= 1 NMat=1 NMatS=1 NMatT=0.
 -------------------------------------------------------------------
 Center     Atomic                   Forces (Hartrees/Bohr)
 Number     Number              X              Y              Z
 -------------------------------------------------------------------
      1        6          -0.012552390    0.008126116   -0.001887644
      2        1           0.000408793    0.000138269   -0.000002010
      3        1          -0.000794694    0.000493026   -0.000069813
      4        8          -0.000188308   -0.000233122    0.000037082
      5        8          -0.009038124    0.009236631   -0.001456765
      6        7           0.010610777   -0.008140647    0.002197363
      7        6           0.010299580   -0.012401784    0.001480229
      8        6           0.001282236    0.001800782   -0.000215692
      9        1          -0.000308115    0.000124057   -0.000051345
     10        1          -0.000293151    0.000191682   -0.000033095
     11        1           0.000573396    0.000664991    0.000001690
 -------------------------------------------------------------------
 Cartesian Forces:  Max     0.012552390 RMS     0.005072644
 IRC-IRC-IRC-IRC-IRC-IRC-IRC-IRC-IRC-IRC-IRC-IRC-IRC-IRC-IRC-IRC-IRC-IRC
 Pt  8 Step number   1 out of a maximum of  20
 Modified Bulirsch-Stoer Extrapolation Cycles:
    EPS =    0.000010000000000
      PEZero:  N= 2 I= 1 D=  7.77D-04 Err=  3.32D-06
 Maximum DWI energy   std dev =  0.000000162 at pt    45
 Maximum DWI gradient std dev =  0.001772267 at pt    12
 CORRECTOR INTEGRATION CONVERGENCE:
   Recorrection delta-x convergence threshold:    0.010000
   Delta-x Convergence Met
 Point Number:   8          Path Number:   1
   CHANGE IN THE REACTION COORDINATE =    0.14910
   NET REACTION COORDINATE UP TO THIS POINT =    1.19282
  # OF POINTS ALONG THE PATH =   8
  # OF STEPS =   1

 Calculating another point on the path.
 IRC-IRC-IRC-IRC-IRC-IRC-IRC-IRC-IRC-IRC-IRC-IRC-IRC-IRC-IRC-IRC-IRC-IRC
                          Input orientation:                          
 ---------------------------------------------------------------------
 Center     Atomic      Atomic             Coordinates (Angstroms)
 Number     Number       Type             X           Y           Z
 ---------------------------------------------------------------------
      1          6           0        1.501158    0.583060    0.218442
      2          1           0        1.412576    0.606557    1.298711
      3          1           0        2.227098    1.227576   -0.262646
      4          8           0        1.363477   -0.560193   -0.372787
      5          8           0        0.290685   -1.210853    0.197691
      6          7           0       -0.190389    1.349108   -0.061923
      7          6           0       -0.930314    0.425510   -0.007821
      8          6           0       -2.221254   -0.262941    0.005051
      9          1           0       -2.279927   -0.867226    0.908196
     10          1           0       -2.271559   -0.931094   -0.851357
     11          1           0       -3.044448    0.448924   -0.021611
 ---------------------------------------------------------------------
                    Distance matrix (angstroms):
                    1          2          3          4          5
     1  C    0.000000
     2  H    1.084149   0.000000
     3  H    1.083437   1.867337   0.000000
     4  O    1.294425   2.039025   1.988489   0.000000
     5  O    2.164208   2.402886   3.147624   1.378291   0.000000
     6  N    1.877968   2.229844   2.428848   2.481243   2.617677
     7  C    2.447054   2.688668   3.267644   2.523150   2.052012
     8  C    3.823298   3.954024   4.699057   3.616824   2.691744
     9  H    4.108003   3.994886   5.106108   3.874219   2.689041
    10  H    4.203632   4.534314   5.024375   3.685116   2.782779
    11  H    4.553916   4.651146   5.334191   4.535575   3.731764
                    6          7          8          9         10
     6  N    0.000000
     7  C    1.184673   0.000000
     8  C    2.593762   1.463098   0.000000
     9  H    3.196786   2.081276   1.088244   0.000000
    10  H    3.186502   2.085872   1.087379   1.760732   0.000000
    11  H    2.992927   2.114309   1.088628   1.783616   1.786137
                   11
    11  H    0.000000
 Symmetry turned off by external request.
 Stoichiometry    C3H5NO2
 Framework group  C1[X(C3H5NO2)]
 Deg. of freedom    27
 Full point group                 C1      NOp   1
 Rotational constants (GHZ):           7.0697374           3.1218332           2.2991532
 Standard basis: Aug-CC-pVTZ (5D, 7F)
   391 basis functions,   567 primitive gaussians,   455 cartesian basis functions
    23 alpha electrons       23 beta electrons
       nuclear repulsion energy       231.3822963165 Hartrees.
 NAtoms=   11 NActive=   11 NUniq=   11 SFac= 1.00D+00 NAtFMM=   60 NAOKFM=F Big=F
 Integral buffers will be    131072 words long.
 Raffenetti 2 integral format.
 Two-electron integral symmetry is turned off.
 Nuclear repulsion after empirical dispersion term =      231.3790892707 Hartrees.
 One-electron integrals computed using PRISM.
 NBasis=   391 RedAO= T EigKep=  1.21D-05  NBF=   391
 NBsUse=   391 1.00D-06 EigRej= -1.00D+00 NBFU=   391
 Initial guess from the checkpoint file:  "TS2-M0001-copt-TS-opt-TS-wb97-opt-TS-Final-IRC-Forward.chk"
 B after Tr=    -0.000082    0.000312   -0.000026
         Rot=    1.000000   -0.000003   -0.000016    0.000026 Ang=   0.00 deg.
 Initial guess <Sx>= 0.0000 <Sy>= 0.0000 <Sz>= 0.0000 <S**2>= 0.0000 S= 0.0000
 ExpMin= 2.53D-02 ExpMax= 1.53D+04 ExpMxC= 5.22D+02 IAcc=3 IRadAn=         7 AccDes= 0.00D+00
 Harris functional with IExCor= 4639 and IRadAn=       7 diagonalized for initial guess.
 HarFok:  IExCor= 4639 AccDes= 0.00D+00 IRadAn=         7 IDoV= 1 UseB2=F ITyADJ=14
 ICtDFT=  3500011 ScaDFX=  1.000000  1.000000  1.000000  1.000000
 FoFCou: FMM=F IPFlag=           0 FMFlag=      100000 FMFlg1=           0
         NFxFlg=           0 DoJE=T BraDBF=F KetDBF=T FulRan=T
         wScrn=  0.000000 ICntrl=       500 IOpCl=  0 I1Cent=   200000004 NGrid=           0
         NMat0=    1 NMatS0=      1 NMatT0=    0 NMatD0=    1 NMtDS0=    0 NMtDT0=    0
 Symmetry not used in FoFCou.
 Gradient too large for Newton-Raphson -- use scaled steepest descent instead.
     Minimum is close to point  4 DX=  5.99D-02 DF= -3.78D-07 DXR=  4.75D-02 DFR=  2.26D-03 which will be used.
 Gradient too large for Newton-Raphson -- use scaled steepest descent instead.
     Accept linear search using points  1 and  2.
 Gradient too large for Newton-Raphson -- use scaled steepest descent instead.
     Accept linear search using points  1 and  2.
     Minimum is close to point  2 DX= -9.29D-03 DF= -8.79D-10 DXR=  1.57D-02 DFR=  3.53D-05 which will be used.
 Gradient too large for Newton-Raphson -- use scaled steepest descent instead.
     Accept linear search using points  1 and  2.
 LinEq1:  Iter=  0 NonCon=     1 RMS=7.90D-05 Max=2.99D-03 NDo=     1
 AX will form     1 AO Fock derivatives at one time.
 LinEq1:  Iter=  1 NonCon=     1 RMS=1.36D-05 Max=2.39D-04 NDo=     1
 LinEq1:  Iter=  2 NonCon=     1 RMS=1.19D-05 Max=3.18D-04 NDo=     1
 LinEq1:  Iter=  3 NonCon=     1 RMS=5.24D-06 Max=1.81D-04 NDo=     1
 LinEq1:  Iter=  4 NonCon=     1 RMS=3.52D-06 Max=1.62D-04 NDo=     1
 LinEq1:  Iter=  5 NonCon=     1 RMS=2.44D-06 Max=7.79D-05 NDo=     1
 LinEq1:  Iter=  6 NonCon=     1 RMS=1.17D-06 Max=2.53D-05 NDo=     1
 LinEq1:  Iter=  7 NonCon=     1 RMS=6.91D-07 Max=1.70D-05 NDo=     1
 LinEq1:  Iter=  8 NonCon=     1 RMS=4.20D-07 Max=9.59D-06 NDo=     1
 LinEq1:  Iter=  9 NonCon=     1 RMS=1.51D-07 Max=2.43D-06 NDo=     1
 LinEq1:  Iter= 10 NonCon=     1 RMS=6.76D-08 Max=9.90D-07 NDo=     1
 LinEq1:  Iter= 11 NonCon=     1 RMS=2.00D-08 Max=2.36D-07 NDo=     1
 LinEq1:  Iter= 12 NonCon=     0 RMS=6.87D-09 Max=9.30D-08 NDo=     1
 Linear equations converged to 1.301D-08 1.301D-07 after    12 iterations.
     Minimum is close to point  2 DX=  9.34D-05 DF= -9.09D-13 DXR=  9.33D-05 DFR=  8.83D-09 which will be used.
 LinEq1:  Iter=  0 NonCon=     1 RMS=5.08D-07 Max=1.83D-05 NDo=     1
 LinEq1:  Iter=  1 NonCon=     1 RMS=1.83D-07 Max=4.01D-06 NDo=     1
 LinEq1:  Iter=  2 NonCon=     1 RMS=1.28D-07 Max=3.24D-06 NDo=     1
 LinEq1:  Iter=  3 NonCon=     1 RMS=8.07D-08 Max=2.05D-06 NDo=     1
 LinEq1:  Iter=  4 NonCon=     1 RMS=4.51D-08 Max=8.64D-07 NDo=     1
 LinEq1:  Iter=  5 NonCon=     1 RMS=1.88D-08 Max=4.14D-07 NDo=     1
 LinEq1:  Iter=  6 NonCon=     1 RMS=9.14D-09 Max=1.78D-07 NDo=     1
 LinEq1:  Iter=  7 NonCon=     1 RMS=6.08D-09 Max=1.19D-07 NDo=     1
 LinEq1:  Iter=  8 NonCon=     1 RMS=2.80D-09 Max=5.14D-08 NDo=     1
 LinEq1:  Iter=  9 NonCon=     1 RMS=9.53D-10 Max=2.16D-08 NDo=     1
 LinEq1:  Iter= 10 NonCon=     1 RMS=3.40D-10 Max=8.64D-09 NDo=     1
 LinEq1:  Iter= 11 NonCon=     0 RMS=1.24D-10 Max=3.01D-09 NDo=     1
 Linear equations converged to 5.626D-10 5.626D-09 after    11 iterations.
 SCF Done:  E(UwB97XD) =  -322.355546732     a.u. after    7 cycles
            Convg  =    0.1657D-08                    36 Fock formations.
              S**2 =  0.0000                  -V/T =  2.0060
 <Sx>= 0.0000 <Sy>= 0.0000 <Sz>= 0.0000 <S**2>= 0.0000 S= 0.0000
 <L.S>=  0.00000000000    
 Annihilation of the first spin contaminant:
 S**2 before annihilation     0.0000,   after     0.0000
 DoSCS=F DFT=T ScalE2(SS,OS)=  1.000000  1.000000
 Range of M.O.s used for correlation:     1   391
 NBasis=   391 NAE=    23 NBE=    23 NFC=     0 NFV=     0
 NROrb=    391 NOA=    23 NOB=    23 NVA=   368 NVB=   368

 **** Warning!!: The largest alpha MO coefficient is  0.55207239D+02


 **** Warning!!: The largest beta MO coefficient is  0.55207239D+02

 Symmetrizing basis deriv contribution to polar:
 IMax=3 JMax=2 DiffMx= 0.00D+00
 G2DrvN: will do    12 centers at a time, making    1 passes.
 Calling FoFCou, ICntrl=  3107 FMM=F I1Cent=   0 AccDes= 0.00D+00.
 End of G2Drv F.D. properties file   721 does not exist.
 End of G2Drv F.D. properties file   722 does not exist.
 End of G2Drv F.D. properties file   788 does not exist.
          IDoAtm=11111111111
          Differentiating once with respect to nuclear coordinates.
 CalDSu exits because no D1Ps are significant.
          There are    36 degrees of freedom in the 1st order CPHF.  IDoFFX=6 NUNeed=     0.
     30 vectors produced by pass  0 Test12= 4.70D-14 2.78D-09 XBig12= 1.72D-01 7.88D-02.
 AX will form    30 AO Fock derivatives at one time.
     30 vectors produced by pass  1 Test12= 4.70D-14 2.78D-09 XBig12= 1.41D-02 2.02D-02.
     30 vectors produced by pass  2 Test12= 4.70D-14 2.78D-09 XBig12= 9.42D-04 4.17D-03.
     30 vectors produced by pass  3 Test12= 4.70D-14 2.78D-09 XBig12= 2.15D-05 4.82D-04.
     30 vectors produced by pass  4 Test12= 4.70D-14 2.78D-09 XBig12= 2.78D-07 4.60D-05.
     30 vectors produced by pass  5 Test12= 4.70D-14 2.78D-09 XBig12= 2.83D-09 4.26D-06.
     30 vectors produced by pass  6 Test12= 4.70D-14 2.78D-09 XBig12= 2.23D-11 3.54D-07.
     19 vectors produced by pass  7 Test12= 4.70D-14 2.78D-09 XBig12= 1.64D-13 3.28D-08.
 InvSVY:  IOpt=1 It=  1 EMax= 2.44D-15
 Solved reduced A of dimension   229 with    30 vectors.
 End of Minotr F.D. properties file   721 does not exist.
 End of Minotr F.D. properties file   722 does not exist.
 End of Minotr F.D. properties file   788 does not exist.
 Calling FoFJK, ICntrl=    100127 FMM=F ISym2X=0 I1Cent= 0 IOpClX= 1 NMat=1 NMatS=1 NMatT=0.
 -------------------------------------------------------------------
 Center     Atomic                   Forces (Hartrees/Bohr)
 Number     Number              X              Y              Z
 -------------------------------------------------------------------
      1        6          -0.014456300    0.009453144   -0.002182581
      2        1           0.000488656    0.000179673   -0.000012796
      3        1          -0.000909015    0.000560506   -0.000090028
      4        8          -0.000174905   -0.000345311    0.000095980
      5        8          -0.010645563    0.010867587   -0.001771495
      6        7           0.012227294   -0.009379270    0.002573802
      7        6           0.011975371   -0.014551504    0.001727090
      8        6           0.001518782    0.002082486   -0.000246267
      9        1          -0.000354542    0.000145422   -0.000058576
     10        1          -0.000337209    0.000221896   -0.000037377
     11        1           0.000667429    0.000765371    0.000002247
 -------------------------------------------------------------------
 Cartesian Forces:  Max     0.014551504 RMS     0.005902106
 IRC-IRC-IRC-IRC-IRC-IRC-IRC-IRC-IRC-IRC-IRC-IRC-IRC-IRC-IRC-IRC-IRC-IRC
 Pt  9 Step number   1 out of a maximum of  20
 Modified Bulirsch-Stoer Extrapolation Cycles:
    EPS =    0.000010000000000
      PEZero:  N= 2 I= 1 D=  7.77D-04 Err=  4.81D-06
 Maximum DWI energy   std dev =  0.000000152 at pt    46
 Maximum DWI gradient std dev =  0.001467203 at pt    16
 CORRECTOR INTEGRATION CONVERGENCE:
   Recorrection delta-x convergence threshold:    0.010000
   Delta-x Convergence Met
 Point Number:   9          Path Number:   1
   CHANGE IN THE REACTION COORDINATE =    0.14910
   NET REACTION COORDINATE UP TO THIS POINT =    1.34193
  # OF POINTS ALONG THE PATH =   9
  # OF STEPS =   1

 Calculating another point on the path.
 IRC-IRC-IRC-IRC-IRC-IRC-IRC-IRC-IRC-IRC-IRC-IRC-IRC-IRC-IRC-IRC-IRC-IRC
                          Input orientation:                          
 ---------------------------------------------------------------------
 Center     Atomic      Atomic             Coordinates (Angstroms)
 Number     Number       Type             X           Y           Z
 ---------------------------------------------------------------------
      1          6           0        1.491221    0.589589    0.216910
      2          1           0        1.416619    0.608107    1.298887
      3          1           0        2.219687    1.232147   -0.263428
      4          8           0        1.363396   -0.560388   -0.372722
      5          8           0        0.285126   -1.205180    0.196753
      6          7           0       -0.183197    1.343562   -0.060393
      7          6           0       -0.922012    0.415428   -0.006626
      8          6           0       -2.220193   -0.261514    0.004882
      9          1           0       -2.282836   -0.866048    0.907735
     10          1           0       -2.274325   -0.929293   -0.851673
     11          1           0       -3.039007    0.455253   -0.021594
 ---------------------------------------------------------------------
                    Distance matrix (angstroms):
                    1          2          3          4          5
     1  C    0.000000
     2  H    1.084704   0.000000
     3  H    1.083636   1.864181   0.000000
     4  O    1.298634   2.040218   1.989563   0.000000
     5  O    2.162467   2.404784   3.145608   1.379393   0.000000
     6  N    1.857161   2.224398   2.414019   2.472756   2.604138
     7  C    2.429814   2.685272   3.256264   2.511839   2.030988
     8  C    3.813650   3.956905   4.692073   3.615802   2.684016
     9  H    4.103612   4.001513   5.103603   3.876598   2.686063
    10  H    4.198596   4.539998   5.021355   3.687615   2.779586
    11  H    4.538491   4.649692   5.321270   4.531663   3.722173
                    6          7          8          9         10
     6  N    0.000000
     7  C    1.187507   0.000000
     8  C    2.594202   1.464123   0.000000
     9  H    3.198146   2.080884   1.088361   0.000000
    10  H    3.188230   2.085936   1.087449   1.760565   0.000000
    11  H    2.991028   2.117422   1.088537   1.783615   1.786263
                   11
    11  H    0.000000
 Symmetry turned off by external request.
 Stoichiometry    C3H5NO2
 Framework group  C1[X(C3H5NO2)]
 Deg. of freedom    27
 Full point group                 C1      NOp   1
 Rotational constants (GHZ):           7.1125105           3.1364962           2.3112027
 Standard basis: Aug-CC-pVTZ (5D, 7F)
   391 basis functions,   567 primitive gaussians,   455 cartesian basis functions
    23 alpha electrons       23 beta electrons
       nuclear repulsion energy       231.7777290283 Hartrees.
 NAtoms=   11 NActive=   11 NUniq=   11 SFac= 1.00D+00 NAtFMM=   60 NAOKFM=F Big=F
 Integral buffers will be    131072 words long.
 Raffenetti 2 integral format.
 Two-electron integral symmetry is turned off.
 Nuclear repulsion after empirical dispersion term =      231.7745333493 Hartrees.
 One-electron integrals computed using PRISM.
 NBasis=   391 RedAO= T EigKep=  1.20D-05  NBF=   391
 NBsUse=   391 1.00D-06 EigRej= -1.00D+00 NBFU=   391
 Initial guess from the checkpoint file:  "TS2-M0001-copt-TS-opt-TS-wb97-opt-TS-Final-IRC-Forward.chk"
 B after Tr=    -0.000076    0.000311   -0.000031
         Rot=    1.000000    0.000000   -0.000017    0.000027 Ang=   0.00 deg.
 Initial guess <Sx>= 0.0000 <Sy>= 0.0000 <Sz>= 0.0000 <S**2>= 0.0000 S= 0.0000
 ExpMin= 2.53D-02 ExpMax= 1.53D+04 ExpMxC= 5.22D+02 IAcc=3 IRadAn=         7 AccDes= 0.00D+00
 Harris functional with IExCor= 4639 and IRadAn=       7 diagonalized for initial guess.
 HarFok:  IExCor= 4639 AccDes= 0.00D+00 IRadAn=         7 IDoV= 1 UseB2=F ITyADJ=14
 ICtDFT=  3500011 ScaDFX=  1.000000  1.000000  1.000000  1.000000
 FoFCou: FMM=F IPFlag=           0 FMFlag=      100000 FMFlg1=           0
         NFxFlg=           0 DoJE=T BraDBF=F KetDBF=T FulRan=T
         wScrn=  0.000000 ICntrl=       500 IOpCl=  0 I1Cent=   200000004 NGrid=           0
         NMat0=    1 NMatS0=      1 NMatT0=    0 NMatD0=    1 NMtDS0=    0 NMtDT0=    0
 Symmetry not used in FoFCou.
 Gradient too large for Newton-Raphson -- use scaled steepest descent instead.
     Minimum is close to point  4 DX=  5.27D-02 DF= -3.01D-07 DXR=  4.20D-02 DFR=  1.77D-03 which will be used.
 Gradient too large for Newton-Raphson -- use scaled steepest descent instead.
     Accept linear search using points  1 and  2.
 Gradient too large for Newton-Raphson -- use scaled steepest descent instead.
     Minimum is close to point  2 DX=  1.15D-03 DF= -9.28D-11 DXR=  1.91D-03 DFR=  3.63D-06 which will be used.
 Gradient too large for Newton-Raphson -- use scaled steepest descent instead.
     Accept linear search using points  1 and  2.
 LinEq1:  Iter=  0 NonCon=     1 RMS=7.99D-05 Max=2.66D-03 NDo=     1
 AX will form     1 AO Fock derivatives at one time.
 LinEq1:  Iter=  1 NonCon=     1 RMS=1.37D-05 Max=2.48D-04 NDo=     1
 LinEq1:  Iter=  2 NonCon=     1 RMS=1.21D-05 Max=3.20D-04 NDo=     1
 LinEq1:  Iter=  3 NonCon=     1 RMS=5.51D-06 Max=1.71D-04 NDo=     1
 LinEq1:  Iter=  4 NonCon=     1 RMS=3.62D-06 Max=1.47D-04 NDo=     1
 LinEq1:  Iter=  5 NonCon=     1 RMS=2.46D-06 Max=6.87D-05 NDo=     1
 LinEq1:  Iter=  6 NonCon=     1 RMS=1.17D-06 Max=2.45D-05 NDo=     1
 LinEq1:  Iter=  7 NonCon=     1 RMS=6.75D-07 Max=1.55D-05 NDo=     1
 LinEq1:  Iter=  8 NonCon=     1 RMS=4.15D-07 Max=9.79D-06 NDo=     1
 LinEq1:  Iter=  9 NonCon=     1 RMS=1.51D-07 Max=2.12D-06 NDo=     1
 LinEq1:  Iter= 10 NonCon=     1 RMS=6.83D-08 Max=9.96D-07 NDo=     1
 LinEq1:  Iter= 11 NonCon=     1 RMS=2.03D-08 Max=2.15D-07 NDo=     1
 LinEq1:  Iter= 12 NonCon=     0 RMS=6.93D-09 Max=1.04D-07 NDo=     1
 Linear equations converged to 1.301D-08 1.301D-07 after    12 iterations.
     Minimum is close to point  2 DX=  2.86D-05 DF= -5.68D-14 DXR=  2.86D-05 DFR=  5.38D-10 which will be used.
 LinEq1:  Iter=  0 NonCon=     1 RMS=5.16D-07 Max=1.70D-05 NDo=     1
 LinEq1:  Iter=  1 NonCon=     1 RMS=1.79D-07 Max=3.06D-06 NDo=     1
 LinEq1:  Iter=  2 NonCon=     1 RMS=1.25D-07 Max=3.20D-06 NDo=     1
 LinEq1:  Iter=  3 NonCon=     1 RMS=7.92D-08 Max=1.95D-06 NDo=     1
 LinEq1:  Iter=  4 NonCon=     1 RMS=4.54D-08 Max=8.19D-07 NDo=     1
 LinEq1:  Iter=  5 NonCon=     1 RMS=1.90D-08 Max=3.59D-07 NDo=     1
 LinEq1:  Iter=  6 NonCon=     1 RMS=8.81D-09 Max=1.79D-07 NDo=     1
 LinEq1:  Iter=  7 NonCon=     1 RMS=5.94D-09 Max=1.07D-07 NDo=     1
 LinEq1:  Iter=  8 NonCon=     1 RMS=3.00D-09 Max=4.58D-08 NDo=     1
 LinEq1:  Iter=  9 NonCon=     1 RMS=1.07D-09 Max=2.68D-08 NDo=     1
 LinEq1:  Iter= 10 NonCon=     1 RMS=3.74D-10 Max=8.81D-09 NDo=     1
 LinEq1:  Iter= 11 NonCon=     0 RMS=1.34D-10 Max=2.63D-09 NDo=     1
 Linear equations converged to 5.763D-10 5.763D-09 after    11 iterations.
 SCF Done:  E(UwB97XD) =  -322.357066664     a.u. after    7 cycles
            Convg  =    0.1872D-08                    37 Fock formations.
              S**2 =  0.0000                  -V/T =  2.0061
 <Sx>= 0.0000 <Sy>= 0.0000 <Sz>= 0.0000 <S**2>= 0.0000 S= 0.0000
 <L.S>=  0.00000000000    
 Annihilation of the first spin contaminant:
 S**2 before annihilation     0.0000,   after     0.0000
 DoSCS=F DFT=T ScalE2(SS,OS)=  1.000000  1.000000
 Range of M.O.s used for correlation:     1   391
 NBasis=   391 NAE=    23 NBE=    23 NFC=     0 NFV=     0
 NROrb=    391 NOA=    23 NOB=    23 NVA=   368 NVB=   368

 **** Warning!!: The largest alpha MO coefficient is  0.54187273D+02


 **** Warning!!: The largest beta MO coefficient is  0.54187272D+02

 Symmetrizing basis deriv contribution to polar:
 IMax=3 JMax=2 DiffMx= 0.00D+00
 G2DrvN: will do    12 centers at a time, making    1 passes.
 Calling FoFCou, ICntrl=  3107 FMM=F I1Cent=   0 AccDes= 0.00D+00.
 End of G2Drv F.D. properties file   721 does not exist.
 End of G2Drv F.D. properties file   722 does not exist.
 End of G2Drv F.D. properties file   788 does not exist.
          IDoAtm=11111111111
          Differentiating once with respect to nuclear coordinates.
 CalDSu exits because no D1Ps are significant.
          There are    36 degrees of freedom in the 1st order CPHF.  IDoFFX=6 NUNeed=     0.
     30 vectors produced by pass  0 Test12= 4.70D-14 2.78D-09 XBig12= 1.72D-01 7.87D-02.
 AX will form    30 AO Fock derivatives at one time.
     30 vectors produced by pass  1 Test12= 4.70D-14 2.78D-09 XBig12= 1.40D-02 1.99D-02.
     30 vectors produced by pass  2 Test12= 4.70D-14 2.78D-09 XBig12= 9.25D-04 3.77D-03.
     30 vectors produced by pass  3 Test12= 4.70D-14 2.78D-09 XBig12= 2.08D-05 4.59D-04.
     30 vectors produced by pass  4 Test12= 4.70D-14 2.78D-09 XBig12= 2.69D-07 4.27D-05.
     30 vectors produced by pass  5 Test12= 4.70D-14 2.78D-09 XBig12= 2.78D-09 4.25D-06.
     30 vectors produced by pass  6 Test12= 4.70D-14 2.78D-09 XBig12= 2.18D-11 3.16D-07.
     19 vectors produced by pass  7 Test12= 4.70D-14 2.78D-09 XBig12= 1.60D-13 2.78D-08.
 InvSVY:  IOpt=1 It=  1 EMax= 2.55D-15
 Solved reduced A of dimension   229 with    30 vectors.
 End of Minotr F.D. properties file   721 does not exist.
 End of Minotr F.D. properties file   722 does not exist.
 End of Minotr F.D. properties file   788 does not exist.
 Calling FoFJK, ICntrl=    100127 FMM=F ISym2X=0 I1Cent= 0 IOpClX= 1 NMat=1 NMatS=1 NMatT=0.
 -------------------------------------------------------------------
 Center     Atomic                   Forces (Hartrees/Bohr)
 Number     Number              X              Y              Z
 -------------------------------------------------------------------
      1        6          -0.016326967    0.010789318   -0.002477470
      2        1           0.000570897    0.000227387   -0.000029885
      3        1          -0.001022435    0.000626891   -0.000114169
      4        8          -0.000157082   -0.000468378    0.000174297
      5        8          -0.012355686    0.012596217   -0.002116549
      6        7           0.013836760   -0.010628997    0.002960614
      7        6           0.013690199   -0.016793297    0.001982798
      8        6           0.001781625    0.002362481   -0.000275107
      9        1          -0.000402605    0.000167323   -0.000066055
     10        1          -0.000382620    0.000253000   -0.000041521
     11        1           0.000767914    0.000868054    0.000003046
 -------------------------------------------------------------------
 Cartesian Forces:  Max     0.016793297 RMS     0.006751374
 IRC-IRC-IRC-IRC-IRC-IRC-IRC-IRC-IRC-IRC-IRC-IRC-IRC-IRC-IRC-IRC-IRC-IRC
 Pt 10 Step number   1 out of a maximum of  20
 Modified Bulirsch-Stoer Extrapolation Cycles:
    EPS =    0.000010000000000
      PEZero:  N= 2 I= 1 D=  7.77D-04 Err=  5.95D-06
 Maximum DWI energy   std dev =  0.000000077 at pt    35
 Maximum DWI gradient std dev =  0.001219019 at pt    16
 CORRECTOR INTEGRATION CONVERGENCE:
   Recorrection delta-x convergence threshold:    0.010000
   Delta-x Convergence Met
 Point Number:  10          Path Number:   1
   CHANGE IN THE REACTION COORDINATE =    0.14910
   NET REACTION COORDINATE UP TO THIS POINT =    1.49103
  # OF POINTS ALONG THE PATH =  10
  # OF STEPS =   1

 Calculating another point on the path.
 IRC-IRC-IRC-IRC-IRC-IRC-IRC-IRC-IRC-IRC-IRC-IRC-IRC-IRC-IRC-IRC-IRC-IRC
                          Input orientation:                          
 ---------------------------------------------------------------------
 Center     Atomic      Atomic             Coordinates (Angstroms)
 Number     Number       Type             X           Y           Z
 ---------------------------------------------------------------------
      1          6           0        1.481413    0.596103    0.215394
      2          1           0        1.420752    0.609816    1.298892
      3          1           0        2.212395    1.236621   -0.264296
      4          8           0        1.363333   -0.560614   -0.372627
      5          8           0        0.279479   -1.199425    0.195772
      6          7           0       -0.176075    1.338066   -0.058854
      7          6           0       -0.913718    0.405244   -0.005426
      8          6           0       -2.219101   -0.260097    0.004718
      9          1           0       -2.285730   -0.864858    0.907277
     10          1           0       -2.277075   -0.927490   -0.851980
     11          1           0       -3.033507    0.461530   -0.021572
 ---------------------------------------------------------------------
                    Distance matrix (angstroms):
                    1          2          3          4          5
     1  C    0.000000
     2  H    1.085282   0.000000
     3  H    1.083835   1.860951   0.000000
     4  O    1.302961   2.041367   1.990652   0.000000
     5  O    2.160776   2.406809   3.143588   1.380543   0.000000
     6  N    1.836570   2.218936   2.399435   2.464390   2.590603
     7  C    2.412850   2.681948   3.245117   2.500536   2.009767
     8  C    3.804112   3.959818   4.685156   3.614766   2.676142
     9  H    4.099327   4.008246   5.101169   3.878967   2.682997
    10  H    4.193668   4.545710   5.018375   3.690115   2.776274
    11  H    4.523137   4.648229   5.308406   4.527717   3.712396
                    6          7          8          9         10
     6  N    0.000000
     7  C    1.190432   0.000000
     8  C    2.594633   1.465198   0.000000
     9  H    3.199520   2.080530   1.088480   0.000000
    10  H    3.189983   2.086043   1.087522   1.760393   0.000000
    11  H    2.989084   2.120597   1.088437   1.783602   1.786378
                   11
    11  H    0.000000
 Symmetry turned off by external request.
 Stoichiometry    C3H5NO2
 Framework group  C1[X(C3H5NO2)]
 Deg. of freedom    27
 Full point group                 C1      NOp   1
 Rotational constants (GHZ):           7.1559314           3.1510360           2.3232258
 Standard basis: Aug-CC-pVTZ (5D, 7F)
   391 basis functions,   567 primitive gaussians,   455 cartesian basis functions
    23 alpha electrons       23 beta electrons
       nuclear repulsion energy       232.1757087106 Hartrees.
 NAtoms=   11 NActive=   11 NUniq=   11 SFac= 1.00D+00 NAtFMM=   60 NAOKFM=F Big=F
 Integral buffers will be    131072 words long.
 Raffenetti 2 integral format.
 Two-electron integral symmetry is turned off.
 Nuclear repulsion after empirical dispersion term =      232.1725240882 Hartrees.
 One-electron integrals computed using PRISM.
 NBasis=   391 RedAO= T EigKep=  1.20D-05  NBF=   391
 NBsUse=   391 1.00D-06 EigRej= -1.00D+00 NBFU=   391
 Initial guess from the checkpoint file:  "TS2-M0001-copt-TS-opt-TS-wb97-opt-TS-Final-IRC-Forward.chk"
 B after Tr=    -0.000070    0.000311   -0.000036
         Rot=    1.000000    0.000003   -0.000019    0.000027 Ang=   0.00 deg.
 Initial guess <Sx>= 0.0000 <Sy>= 0.0000 <Sz>= 0.0000 <S**2>= 0.0000 S= 0.0000
 ExpMin= 2.53D-02 ExpMax= 1.53D+04 ExpMxC= 5.22D+02 IAcc=3 IRadAn=         7 AccDes= 0.00D+00
 Harris functional with IExCor= 4639 and IRadAn=       7 diagonalized for initial guess.
 HarFok:  IExCor= 4639 AccDes= 0.00D+00 IRadAn=         7 IDoV= 1 UseB2=F ITyADJ=14
 ICtDFT=  3500011 ScaDFX=  1.000000  1.000000  1.000000  1.000000
 FoFCou: FMM=F IPFlag=           0 FMFlag=      100000 FMFlg1=           0
         NFxFlg=           0 DoJE=T BraDBF=F KetDBF=T FulRan=T
         wScrn=  0.000000 ICntrl=       500 IOpCl=  0 I1Cent=   200000004 NGrid=           0
         NMat0=    1 NMatS0=      1 NMatT0=    0 NMatD0=    1 NMtDS0=    0 NMtDT0=    0
 Symmetry not used in FoFCou.
 Gradient too large for Newton-Raphson -- use scaled steepest descent instead.
     Minimum is close to point  4 DX=  4.40D-02 DF= -2.16D-07 DXR=  3.54D-02 DFR=  1.25D-03 which will be used.
 Gradient too large for Newton-Raphson -- use scaled steepest descent instead.
     Accept linear search using points  1 and  2.
 Gradient too large for Newton-Raphson -- use scaled steepest descent instead.
     Accept linear search using points  1 and  2.
     Minimum is close to point  2 DX= -2.47D-03 DF= -5.96D-11 DXR=  4.13D-03 DFR=  2.29D-06 which will be used.
 Gradient too large for Newton-Raphson -- use scaled steepest descent instead.
     Accept linear search using points  1 and  2.
 LinEq1:  Iter=  0 NonCon=     1 RMS=8.05D-05 Max=2.22D-03 NDo=     1
 AX will form     1 AO Fock derivatives at one time.
 LinEq1:  Iter=  1 NonCon=     1 RMS=1.38D-05 Max=2.54D-04 NDo=     1
 LinEq1:  Iter=  2 NonCon=     1 RMS=1.23D-05 Max=3.09D-04 NDo=     1
 LinEq1:  Iter=  3 NonCon=     1 RMS=5.72D-06 Max=1.51D-04 NDo=     1
 LinEq1:  Iter=  4 NonCon=     1 RMS=3.67D-06 Max=1.25D-04 NDo=     1
 LinEq1:  Iter=  5 NonCon=     1 RMS=2.44D-06 Max=5.71D-05 NDo=     1
 LinEq1:  Iter=  6 NonCon=     1 RMS=1.14D-06 Max=2.21D-05 NDo=     1
 LinEq1:  Iter=  7 NonCon=     1 RMS=6.51D-07 Max=1.45D-05 NDo=     1
 LinEq1:  Iter=  8 NonCon=     1 RMS=4.05D-07 Max=9.39D-06 NDo=     1
 LinEq1:  Iter=  9 NonCon=     1 RMS=1.48D-07 Max=1.73D-06 NDo=     1
 LinEq1:  Iter= 10 NonCon=     1 RMS=6.82D-08 Max=9.92D-07 NDo=     1
 LinEq1:  Iter= 11 NonCon=     1 RMS=2.03D-08 Max=2.24D-07 NDo=     1
 LinEq1:  Iter= 12 NonCon=     0 RMS=6.91D-09 Max=1.11D-07 NDo=     1
 Linear equations converged to 1.301D-08 1.301D-07 after    12 iterations.
     Accept linear search using points  1 and  2.
     Minimum is close to point  2 DX= -3.33D-05 DF= -1.14D-13 DXR=  3.33D-05 DFR=  1.06D-09 which will be used.
 LinEq1:  Iter=  0 NonCon=     1 RMS=5.23D-07 Max=1.50D-05 NDo=     1
 LinEq1:  Iter=  1 NonCon=     1 RMS=1.76D-07 Max=2.74D-06 NDo=     1
 LinEq1:  Iter=  2 NonCon=     1 RMS=1.21D-07 Max=2.92D-06 NDo=     1
 LinEq1:  Iter=  3 NonCon=     1 RMS=7.67D-08 Max=1.71D-06 NDo=     1
 LinEq1:  Iter=  4 NonCon=     1 RMS=4.53D-08 Max=8.52D-07 NDo=     1
 LinEq1:  Iter=  5 NonCon=     1 RMS=1.91D-08 Max=3.01D-07 NDo=     1
 LinEq1:  Iter=  6 NonCon=     1 RMS=8.65D-09 Max=1.61D-07 NDo=     1
 LinEq1:  Iter=  7 NonCon=     1 RMS=5.63D-09 Max=9.91D-08 NDo=     1
 LinEq1:  Iter=  8 NonCon=     1 RMS=3.11D-09 Max=4.86D-08 NDo=     1
 LinEq1:  Iter=  9 NonCon=     1 RMS=1.14D-09 Max=2.54D-08 NDo=     1
 LinEq1:  Iter= 10 NonCon=     1 RMS=3.90D-10 Max=7.55D-09 NDo=     1
 LinEq1:  Iter= 11 NonCon=     0 RMS=1.39D-10 Max=2.11D-09 NDo=     1
 Linear equations converged to 5.879D-10 5.879D-09 after    11 iterations.
 SCF Done:  E(UwB97XD) =  -322.358790258     a.u. after    7 cycles
            Convg  =    0.1951D-08                    35 Fock formations.
              S**2 =  0.0000                  -V/T =  2.0061
 <Sx>= 0.0000 <Sy>= 0.0000 <Sz>= 0.0000 <S**2>= 0.0000 S= 0.0000
 <L.S>=  0.00000000000    
 Annihilation of the first spin contaminant:
 S**2 before annihilation     0.0000,   after     0.0000
 DoSCS=F DFT=T ScalE2(SS,OS)=  1.000000  1.000000
 Range of M.O.s used for correlation:     1   391
 NBasis=   391 NAE=    23 NBE=    23 NFC=     0 NFV=     0
 NROrb=    391 NOA=    23 NOB=    23 NVA=   368 NVB=   368

 **** Warning!!: The largest alpha MO coefficient is  0.53138233D+02


 **** Warning!!: The largest beta MO coefficient is  0.53138235D+02

 Symmetrizing basis deriv contribution to polar:
 IMax=3 JMax=2 DiffMx= 0.00D+00
 G2DrvN: will do    12 centers at a time, making    1 passes.
 Calling FoFCou, ICntrl=  3107 FMM=F I1Cent=   0 AccDes= 0.00D+00.
 End of G2Drv F.D. properties file   721 does not exist.
 End of G2Drv F.D. properties file   722 does not exist.
 End of G2Drv F.D. properties file   788 does not exist.
          IDoAtm=11111111111
          Differentiating once with respect to nuclear coordinates.
 CalDSu exits because no D1Ps are significant.
          There are    36 degrees of freedom in the 1st order CPHF.  IDoFFX=6 NUNeed=     0.
     30 vectors produced by pass  0 Test12= 4.70D-14 2.78D-09 XBig12= 1.71D-01 7.46D-02.
 AX will form    30 AO Fock derivatives at one time.
     30 vectors produced by pass  1 Test12= 4.70D-14 2.78D-09 XBig12= 1.38D-02 1.85D-02.
     30 vectors produced by pass  2 Test12= 4.70D-14 2.78D-09 XBig12= 9.05D-04 3.86D-03.
     30 vectors produced by pass  3 Test12= 4.70D-14 2.78D-09 XBig12= 1.99D-05 4.06D-04.
     30 vectors produced by pass  4 Test12= 4.70D-14 2.78D-09 XBig12= 2.60D-07 4.49D-05.
     30 vectors produced by pass  5 Test12= 4.70D-14 2.78D-09 XBig12= 2.73D-09 4.21D-06.
     30 vectors produced by pass  6 Test12= 4.70D-14 2.78D-09 XBig12= 2.14D-11 3.18D-07.
     19 vectors produced by pass  7 Test12= 4.70D-14 2.78D-09 XBig12= 1.57D-13 2.94D-08.
 InvSVY:  IOpt=1 It=  1 EMax= 1.67D-15
 Solved reduced A of dimension   229 with    30 vectors.
 End of Minotr F.D. properties file   721 does not exist.
 End of Minotr F.D. properties file   722 does not exist.
 End of Minotr F.D. properties file   788 does not exist.
 Calling FoFJK, ICntrl=    100127 FMM=F ISym2X=0 I1Cent= 0 IOpClX= 1 NMat=1 NMatS=1 NMatT=0.
 -------------------------------------------------------------------
 Center     Atomic                   Forces (Hartrees/Bohr)
 Number     Number              X              Y              Z
 -------------------------------------------------------------------
      1        6          -0.018125272    0.012116412   -0.002768367
      2        1           0.000653187    0.000281391   -0.000053507
      3        1          -0.001133405    0.000691348   -0.000142744
      4        8          -0.000142932   -0.000595598    0.000276577
      5        8          -0.014128942    0.014379775   -0.002488435
      6        7           0.015410367   -0.011873051    0.003352690
      7        6           0.015404174   -0.019083873    0.002240370
      8        6           0.002069483    0.002637254   -0.000301365
      9        1          -0.000451808    0.000189628   -0.000073699
     10        1          -0.000428833    0.000284940   -0.000045621
     11        1           0.000873980    0.000971774    0.000004102
 -------------------------------------------------------------------
 Cartesian Forces:  Max     0.019083873 RMS     0.007603983
 IRC-IRC-IRC-IRC-IRC-IRC-IRC-IRC-IRC-IRC-IRC-IRC-IRC-IRC-IRC-IRC-IRC-IRC
 Pt 11 Step number   1 out of a maximum of  20
 Modified Bulirsch-Stoer Extrapolation Cycles:
    EPS =    0.000010000000000
      PEZero:  N= 2 I= 1 D=  7.77D-04 Err=  6.66D-06
 Maximum DWI energy   std dev =  0.000000042 at pt    17
 Maximum DWI gradient std dev =  0.001040833 at pt    16
 CORRECTOR INTEGRATION CONVERGENCE:
   Recorrection delta-x convergence threshold:    0.010000
   Delta-x Convergence Met
 Point Number:  11          Path Number:   1
   CHANGE IN THE REACTION COORDINATE =    0.14911
   NET REACTION COORDINATE UP TO THIS POINT =    1.64014
  # OF POINTS ALONG THE PATH =  11
  # OF STEPS =   1

 Calculating another point on the path.
 IRC-IRC-IRC-IRC-IRC-IRC-IRC-IRC-IRC-IRC-IRC-IRC-IRC-IRC-IRC-IRC-IRC-IRC
                          Input orientation:                          
 ---------------------------------------------------------------------
 Center     Atomic      Atomic             Coordinates (Angstroms)
 Number     Number       Type             X           Y           Z
 ---------------------------------------------------------------------
      1          6           0        1.471746    0.602602    0.213892
      2          1           0        1.424950    0.611691    1.298722
      3          1           0        2.205213    1.241008   -0.265261
      4          8           0        1.363281   -0.560866   -0.372498
      5          8           0        0.273741   -1.193590    0.194748
      6          7           0       -0.169028    1.332611   -0.057306
      7          6           0       -0.905432    0.394958   -0.004221
      8          6           0       -2.217971   -0.258691    0.004558
      9          1           0       -2.288620   -0.863656    0.906821
     10          1           0       -2.279816   -0.925680   -0.852280
     11          1           0       -3.027926    0.467774   -0.021545
 ---------------------------------------------------------------------
                    Distance matrix (angstroms):
                    1          2          3          4          5
     1  C    0.000000
     2  H    1.085877   0.000000
     3  H    1.084031   1.857658   0.000000
     4  O    1.307393   2.042467   1.991758   0.000000
     5  O    2.159141   2.408959   3.141570   1.381740   0.000000
     6  N    1.816205   2.213437   2.385090   2.456129   2.577066
     7  C    2.396177   2.678678   3.234201   2.489234   1.988347
     8  C    3.794688   3.962739   4.678296   3.613702   2.668115
     9  H    4.095170   4.015077   5.098816   3.881329   2.679850
    10  H    4.188865   4.551441   5.015437   3.692619   2.772850
    11  H    4.507845   4.646712   5.295567   4.523712   3.702421
                    6          7          8          9         10
     6  N    0.000000
     7  C    1.193441   0.000000
     8  C    2.595040   1.466319   0.000000
     9  H    3.200906   2.080221   1.088602   0.000000
    10  H    3.191753   2.086198   1.087598   1.760216   0.000000
    11  H    2.987059   2.123814   1.088329   1.783577   1.786478
                   11
    11  H    0.000000
 Symmetry turned off by external request.
 Stoichiometry    C3H5NO2
 Framework group  C1[X(C3H5NO2)]
 Deg. of freedom    27
 Full point group                 C1      NOp   1
 Rotational constants (GHZ):           7.2000464           3.1654575           2.3352269
 Standard basis: Aug-CC-pVTZ (5D, 7F)
   391 basis functions,   567 primitive gaussians,   455 cartesian basis functions
    23 alpha electrons       23 beta electrons
       nuclear repulsion energy       232.5769125184 Hartrees.
 NAtoms=   11 NActive=   11 NUniq=   11 SFac= 1.00D+00 NAtFMM=   60 NAOKFM=F Big=F
 Integral buffers will be    131072 words long.
 Raffenetti 2 integral format.
 Two-electron integral symmetry is turned off.
 Nuclear repulsion after empirical dispersion term =      232.5737386465 Hartrees.
 One-electron integrals computed using PRISM.
 NBasis=   391 RedAO= T EigKep=  1.19D-05  NBF=   391
 NBsUse=   391 1.00D-06 EigRej= -1.00D+00 NBFU=   391
 Initial guess from the checkpoint file:  "TS2-M0001-copt-TS-opt-TS-wb97-opt-TS-Final-IRC-Forward.chk"
 B after Tr=    -0.000064    0.000312   -0.000041
         Rot=    1.000000    0.000006   -0.000020    0.000029 Ang=   0.00 deg.
 Initial guess <Sx>= 0.0000 <Sy>= 0.0000 <Sz>= 0.0000 <S**2>= 0.0000 S= 0.0000
 ExpMin= 2.53D-02 ExpMax= 1.53D+04 ExpMxC= 5.22D+02 IAcc=3 IRadAn=         7 AccDes= 0.00D+00
 Harris functional with IExCor= 4639 and IRadAn=       7 diagonalized for initial guess.
 HarFok:  IExCor= 4639 AccDes= 0.00D+00 IRadAn=         7 IDoV= 1 UseB2=F ITyADJ=14
 ICtDFT=  3500011 ScaDFX=  1.000000  1.000000  1.000000  1.000000
 FoFCou: FMM=F IPFlag=           0 FMFlag=      100000 FMFlg1=           0
         NFxFlg=           0 DoJE=T BraDBF=F KetDBF=T FulRan=T
         wScrn=  0.000000 ICntrl=       500 IOpCl=  0 I1Cent=   200000004 NGrid=           0
         NMat0=    1 NMatS0=      1 NMatT0=    0 NMatD0=    1 NMtDS0=    0 NMtDT0=    0
 Symmetry not used in FoFCou.
 Gradient too large for Newton-Raphson -- use scaled steepest descent instead.
     Minimum is close to point  4 DX=  3.49D-02 DF= -1.40D-07 DXR=  2.82D-02 DFR=  7.99D-04 which will be used.
 Gradient too large for Newton-Raphson -- use scaled steepest descent instead.
     Accept linear search using points  1 and  2.
 Gradient too large for Newton-Raphson -- use scaled steepest descent instead.
     Accept linear search using points  1 and  2.
     Minimum is close to point  2 DX= -1.81D-02 DF= -3.94D-09 DXR=  3.11D-02 DFR=  1.49D-04 which will be used.
 Gradient too large for Newton-Raphson -- use scaled steepest descent instead.
     Accept linear search using points  1 and  2.
 LinEq1:  Iter=  0 NonCon=     1 RMS=8.09D-05 Max=2.00D-03 NDo=     1
 AX will form     1 AO Fock derivatives at one time.
 LinEq1:  Iter=  1 NonCon=     1 RMS=1.38D-05 Max=2.57D-04 NDo=     1
 LinEq1:  Iter=  2 NonCon=     1 RMS=1.25D-05 Max=2.83D-04 NDo=     1
 LinEq1:  Iter=  3 NonCon=     1 RMS=5.83D-06 Max=1.30D-04 NDo=     1
 LinEq1:  Iter=  4 NonCon=     1 RMS=3.64D-06 Max=1.00D-04 NDo=     1
 LinEq1:  Iter=  5 NonCon=     1 RMS=2.39D-06 Max=4.87D-05 NDo=     1
 LinEq1:  Iter=  6 NonCon=     1 RMS=1.11D-06 Max=1.78D-05 NDo=     1
 LinEq1:  Iter=  7 NonCon=     1 RMS=6.22D-07 Max=1.20D-05 NDo=     1
 LinEq1:  Iter=  8 NonCon=     1 RMS=3.90D-07 Max=8.05D-06 NDo=     1
 LinEq1:  Iter=  9 NonCon=     1 RMS=1.43D-07 Max=1.48D-06 NDo=     1
 LinEq1:  Iter= 10 NonCon=     1 RMS=6.71D-08 Max=9.65D-07 NDo=     1
 LinEq1:  Iter= 11 NonCon=     1 RMS=2.01D-08 Max=2.30D-07 NDo=     1
 LinEq1:  Iter= 12 NonCon=     0 RMS=6.79D-09 Max=1.09D-07 NDo=     1
 Linear equations converged to 1.301D-08 1.301D-07 after    12 iterations.
     Accept linear search using points  1 and  2.
     Minimum is close to point  2 DX= -9.13D-05 DF= -9.09D-13 DXR=  9.13D-05 DFR=  8.34D-09 which will be used.
 LinEq1:  Iter=  0 NonCon=     1 RMS=5.27D-07 Max=1.25D-05 NDo=     1
 LinEq1:  Iter=  1 NonCon=     1 RMS=1.73D-07 Max=2.61D-06 NDo=     1
 LinEq1:  Iter=  2 NonCon=     1 RMS=1.16D-07 Max=2.49D-06 NDo=     1
 LinEq1:  Iter=  3 NonCon=     1 RMS=7.29D-08 Max=1.29D-06 NDo=     1
 LinEq1:  Iter=  4 NonCon=     1 RMS=4.49D-08 Max=8.89D-07 NDo=     1
 LinEq1:  Iter=  5 NonCon=     1 RMS=1.91D-08 Max=2.91D-07 NDo=     1
 LinEq1:  Iter=  6 NonCon=     1 RMS=8.55D-09 Max=1.44D-07 NDo=     1
 LinEq1:  Iter=  7 NonCon=     1 RMS=5.22D-09 Max=8.55D-08 NDo=     1
 LinEq1:  Iter=  8 NonCon=     1 RMS=3.11D-09 Max=4.43D-08 NDo=     1
 LinEq1:  Iter=  9 NonCon=     1 RMS=1.17D-09 Max=2.17D-08 NDo=     1
 LinEq1:  Iter= 10 NonCon=     1 RMS=3.96D-10 Max=6.69D-09 NDo=     1
 LinEq1:  Iter= 11 NonCon=     0 RMS=1.43D-10 Max=2.06D-09 NDo=     1
 Linear equations converged to 5.974D-10 5.974D-09 after    11 iterations.
 SCF Done:  E(UwB97XD) =  -322.360716905     a.u. after    7 cycles
            Convg  =    0.1969D-08                    35 Fock formations.
              S**2 =  0.0000                  -V/T =  2.0062
 <Sx>= 0.0000 <Sy>= 0.0000 <Sz>= 0.0000 <S**2>= 0.0000 S= 0.0000
 <L.S>=  0.00000000000    
 Annihilation of the first spin contaminant:
 S**2 before annihilation     0.0000,   after     0.0000
 DoSCS=F DFT=T ScalE2(SS,OS)=  1.000000  1.000000
 Range of M.O.s used for correlation:     1   391
 NBasis=   391 NAE=    23 NBE=    23 NFC=     0 NFV=     0
 NROrb=    391 NOA=    23 NOB=    23 NVA=   368 NVB=   368

 **** Warning!!: The largest alpha MO coefficient is  0.52071323D+02


 **** Warning!!: The largest beta MO coefficient is  0.52071322D+02

 Symmetrizing basis deriv contribution to polar:
 IMax=3 JMax=2 DiffMx= 0.00D+00
 G2DrvN: will do    12 centers at a time, making    1 passes.
 Calling FoFCou, ICntrl=  3107 FMM=F I1Cent=   0 AccDes= 0.00D+00.
 End of G2Drv F.D. properties file   721 does not exist.
 End of G2Drv F.D. properties file   722 does not exist.
 End of G2Drv F.D. properties file   788 does not exist.
          IDoAtm=11111111111
          Differentiating once with respect to nuclear coordinates.
 CalDSu exits because no D1Ps are significant.
          There are    36 degrees of freedom in the 1st order CPHF.  IDoFFX=6 NUNeed=     0.
     30 vectors produced by pass  0 Test12= 4.70D-14 2.78D-09 XBig12= 1.70D-01 6.24D-02.
 AX will form    30 AO Fock derivatives at one time.
     30 vectors produced by pass  1 Test12= 4.70D-14 2.78D-09 XBig12= 1.35D-02 1.65D-02.
     30 vectors produced by pass  2 Test12= 4.70D-14 2.78D-09 XBig12= 8.84D-04 4.04D-03.
     30 vectors produced by pass  3 Test12= 4.70D-14 2.78D-09 XBig12= 1.91D-05 3.98D-04.
     30 vectors produced by pass  4 Test12= 4.70D-14 2.78D-09 XBig12= 2.51D-07 4.86D-05.
     30 vectors produced by pass  5 Test12= 4.70D-14 2.78D-09 XBig12= 2.67D-09 4.15D-06.
     30 vectors produced by pass  6 Test12= 4.70D-14 2.78D-09 XBig12= 2.11D-11 3.17D-07.
     19 vectors produced by pass  7 Test12= 4.70D-14 2.78D-09 XBig12= 1.56D-13 3.01D-08.
 InvSVY:  IOpt=1 It=  1 EMax= 1.78D-15
 Solved reduced A of dimension   229 with    30 vectors.
 End of Minotr F.D. properties file   721 does not exist.
 End of Minotr F.D. properties file   722 does not exist.
 End of Minotr F.D. properties file   788 does not exist.
 Calling FoFJK, ICntrl=    100127 FMM=F ISym2X=0 I1Cent= 0 IOpClX= 1 NMat=1 NMatS=1 NMatT=0.
 -------------------------------------------------------------------
 Center     Atomic                   Forces (Hartrees/Bohr)
 Number     Number              X              Y              Z
 -------------------------------------------------------------------
      1        6          -0.019823941    0.013424093   -0.003051971
      2        1           0.000733504    0.000341874   -0.000083219
      3        1          -0.001240338    0.000753647   -0.000176395
      4        8          -0.000135909   -0.000718169    0.000406265
      5        8          -0.015951760    0.016197538   -0.002885062
      6        7           0.016917491   -0.013099867    0.003745040
      7        6           0.017112833   -0.021407457    0.002495582
      8        6           0.002380495    0.002903224   -0.000324523
      9        1          -0.000501830    0.000212109   -0.000081423
     10        1          -0.000475585    0.000317503   -0.000049704
     11        1           0.000985041    0.001075505    0.000005410
 -------------------------------------------------------------------
 Cartesian Forces:  Max     0.021407457 RMS     0.008451826
 IRC-IRC-IRC-IRC-IRC-IRC-IRC-IRC-IRC-IRC-IRC-IRC-IRC-IRC-IRC-IRC-IRC-IRC
 Pt 12 Step number   1 out of a maximum of  20
 Modified Bulirsch-Stoer Extrapolation Cycles:
    EPS =    0.000010000000000
      PEZero:  N= 2 I= 1 D=  7.77D-04 Err=  7.35D-06
 Maximum DWI energy   std dev =  0.000000058 at pt    14
 Maximum DWI gradient std dev =  0.000909939 at pt    16
 CORRECTOR INTEGRATION CONVERGENCE:
   Recorrection delta-x convergence threshold:    0.010000
   Delta-x Convergence Met
 Point Number:  12          Path Number:   1
   CHANGE IN THE REACTION COORDINATE =    0.14911
   NET REACTION COORDINATE UP TO THIS POINT =    1.78924
  # OF POINTS ALONG THE PATH =  12
  # OF STEPS =   1

 Calculating another point on the path.
 IRC-IRC-IRC-IRC-IRC-IRC-IRC-IRC-IRC-IRC-IRC-IRC-IRC-IRC-IRC-IRC-IRC-IRC
                          Input orientation:                          
 ---------------------------------------------------------------------
 Center     Atomic      Atomic             Coordinates (Angstroms)
 Number     Number       Type             X           Y           Z
 ---------------------------------------------------------------------
      1          6           0        1.462237    0.609083    0.212405
      2          1           0        1.429190    0.613738    1.298379
      3          1           0        2.198139    1.245316   -0.266335
      4          8           0        1.363234   -0.561135   -0.372332
      5          8           0        0.267907   -1.187674    0.193680
      6          7           0       -0.162068    1.327194   -0.055750
      7          6           0       -0.897145    0.384566   -0.003013
      8          6           0       -2.216798   -0.257296    0.004404
      9          1           0       -2.291513   -0.862444    0.906366
     10          1           0       -2.282557   -0.923860   -0.852573
     11          1           0       -3.022248    0.473996   -0.021512
 ---------------------------------------------------------------------
                    Distance matrix (angstroms):
                    1          2          3          4          5
     1  C    0.000000
     2  H    1.086486   0.000000
     3  H    1.084221   1.854320   0.000000
     4  O    1.311918   2.043514   1.992879   0.000000
     5  O    2.157570   2.411228   3.139562   1.382990   0.000000
     6  N    1.796095   2.207891   2.370997   2.447970   2.563524
     7  C    2.379810   2.675439   3.223509   2.477914   1.966717
     8  C    3.785390   3.965640   4.671489   3.612600   2.659923
     9  H    4.091162   4.021991   5.096553   3.883688   2.676626
    10  H    4.184205   4.557177   5.012547   3.695131   2.769316
    11  H    4.492613   4.645098   5.282737   4.519626   3.692232
                    6          7          8          9         10
     6  N    0.000000
     7  C    1.196523   0.000000
     8  C    2.595409   1.467490   0.000000
     9  H    3.202299   2.079968   1.088725   0.000000
    10  H    3.193532   2.086408   1.087677   1.760034   0.000000
    11  H    2.984921   2.127064   1.088213   1.783537   1.786563
                   11
    11  H    0.000000
 Symmetry turned off by external request.
 Stoichiometry    C3H5NO2
 Framework group  C1[X(C3H5NO2)]
 Deg. of freedom    27
 Full point group                 C1      NOp   1
 Rotational constants (GHZ):           7.2448913           3.1797631           2.3472089
 Standard basis: Aug-CC-pVTZ (5D, 7F)
   391 basis functions,   567 primitive gaussians,   455 cartesian basis functions
    23 alpha electrons       23 beta electrons
       nuclear repulsion energy       232.9818507689 Hartrees.
 NAtoms=   11 NActive=   11 NUniq=   11 SFac= 1.00D+00 NAtFMM=   60 NAOKFM=F Big=F
 Integral buffers will be    131072 words long.
 Raffenetti 2 integral format.
 Two-electron integral symmetry is turned off.
 Nuclear repulsion after empirical dispersion term =      232.9786873398 Hartrees.
 One-electron integrals computed using PRISM.
 NBasis=   391 RedAO= T EigKep=  1.18D-05  NBF=   391
 NBsUse=   391 1.00D-06 EigRej= -1.00D+00 NBFU=   391
 Initial guess from the checkpoint file:  "TS2-M0001-copt-TS-opt-TS-wb97-opt-TS-Final-IRC-Forward.chk"
 B after Tr=    -0.000059    0.000314   -0.000047
         Rot=    1.000000    0.000009   -0.000022    0.000029 Ang=   0.00 deg.
 Initial guess <Sx>= 0.0000 <Sy>= 0.0000 <Sz>= 0.0000 <S**2>= 0.0000 S= 0.0000
 ExpMin= 2.53D-02 ExpMax= 1.53D+04 ExpMxC= 5.22D+02 IAcc=3 IRadAn=         7 AccDes= 0.00D+00
 Harris functional with IExCor= 4639 and IRadAn=       7 diagonalized for initial guess.
 HarFok:  IExCor= 4639 AccDes= 0.00D+00 IRadAn=         7 IDoV= 1 UseB2=F ITyADJ=14
 ICtDFT=  3500011 ScaDFX=  1.000000  1.000000  1.000000  1.000000
 FoFCou: FMM=F IPFlag=           0 FMFlag=      100000 FMFlg1=           0
         NFxFlg=           0 DoJE=T BraDBF=F KetDBF=T FulRan=T
         wScrn=  0.000000 ICntrl=       500 IOpCl=  0 I1Cent=   200000004 NGrid=           0
         NMat0=    1 NMatS0=      1 NMatT0=    0 NMatD0=    1 NMtDS0=    0 NMtDT0=    0
 Symmetry not used in FoFCou.
 Gradient too large for Newton-Raphson -- use scaled steepest descent instead.
     Minimum is close to point  4 DX=  2.58D-02 DF= -7.87D-08 DXR=  2.11D-02 DFR=  4.44D-04 which will be used.
 Gradient too large for Newton-Raphson -- use scaled steepest descent instead.
     Accept linear search using points  1 and  2.
 Gradient too large for Newton-Raphson -- use scaled steepest descent instead.
     Accept linear search using points  1 and  2.
     Minimum is close to point  2 DX= -4.64D-02 DF= -3.61D-08 DXR=  8.39D-02 DFR=  1.35D-03 which will be used.
 Gradient too large for Newton-Raphson -- use scaled steepest descent instead.
     Accept linear search using points  1 and  2.
 LinEq1:  Iter=  0 NonCon=     1 RMS=8.10D-05 Max=2.05D-03 NDo=     1
 AX will form     1 AO Fock derivatives at one time.
 LinEq1:  Iter=  1 NonCon=     1 RMS=1.38D-05 Max=2.55D-04 NDo=     1
 LinEq1:  Iter=  2 NonCon=     1 RMS=1.26D-05 Max=2.96D-04 NDo=     1
 LinEq1:  Iter=  3 NonCon=     1 RMS=5.87D-06 Max=1.39D-04 NDo=     1
 LinEq1:  Iter=  4 NonCon=     1 RMS=3.55D-06 Max=9.27D-05 NDo=     1
 LinEq1:  Iter=  5 NonCon=     1 RMS=2.30D-06 Max=5.10D-05 NDo=     1
 LinEq1:  Iter=  6 NonCon=     1 RMS=1.06D-06 Max=1.68D-05 NDo=     1
 LinEq1:  Iter=  7 NonCon=     1 RMS=5.84D-07 Max=1.23D-05 NDo=     1
 LinEq1:  Iter=  8 NonCon=     1 RMS=3.68D-07 Max=7.83D-06 NDo=     1
 LinEq1:  Iter=  9 NonCon=     1 RMS=1.37D-07 Max=1.45D-06 NDo=     1
 LinEq1:  Iter= 10 NonCon=     1 RMS=6.51D-08 Max=9.22D-07 NDo=     1
 LinEq1:  Iter= 11 NonCon=     1 RMS=1.96D-08 Max=2.19D-07 NDo=     1
 LinEq1:  Iter= 12 NonCon=     0 RMS=6.59D-09 Max=9.15D-08 NDo=     1
 Linear equations converged to 1.301D-08 1.301D-07 after    12 iterations.
     Accept linear search using points  1 and  2.
     Minimum is close to point  2 DX= -1.53D-04 DF= -2.56D-12 DXR=  1.53D-04 DFR=  2.33D-08 which will be used.
 LinEq1:  Iter=  0 NonCon=     1 RMS=5.28D-07 Max=1.28D-05 NDo=     1
 LinEq1:  Iter=  1 NonCon=     1 RMS=1.69D-07 Max=3.03D-06 NDo=     1
 LinEq1:  Iter=  2 NonCon=     1 RMS=1.08D-07 Max=2.26D-06 NDo=     1
 LinEq1:  Iter=  3 NonCon=     1 RMS=6.71D-08 Max=1.12D-06 NDo=     1
 LinEq1:  Iter=  4 NonCon=     1 RMS=4.36D-08 Max=8.75D-07 NDo=     1
 LinEq1:  Iter=  5 NonCon=     1 RMS=1.89D-08 Max=2.85D-07 NDo=     1
 LinEq1:  Iter=  6 NonCon=     1 RMS=8.49D-09 Max=1.37D-07 NDo=     1
 LinEq1:  Iter=  7 NonCon=     1 RMS=4.84D-09 Max=9.60D-08 NDo=     1
 LinEq1:  Iter=  8 NonCon=     1 RMS=3.04D-09 Max=4.91D-08 NDo=     1
 LinEq1:  Iter=  9 NonCon=     1 RMS=1.17D-09 Max=1.92D-08 NDo=     1
 LinEq1:  Iter= 10 NonCon=     1 RMS=3.95D-10 Max=6.23D-09 NDo=     1
 LinEq1:  Iter= 11 NonCon=     0 RMS=1.44D-10 Max=1.95D-09 NDo=     1
 Linear equations converged to 6.031D-10 6.031D-09 after    11 iterations.
 SCF Done:  E(UwB97XD) =  -322.362844883     a.u. after    7 cycles
            Convg  =    0.1951D-08                    35 Fock formations.
              S**2 =  0.0000                  -V/T =  2.0062
 <Sx>= 0.0000 <Sy>= 0.0000 <Sz>= 0.0000 <S**2>= 0.0000 S= 0.0000
 <L.S>=  0.00000000000    
 Annihilation of the first spin contaminant:
 S**2 before annihilation     0.0000,   after     0.0000
 DoSCS=F DFT=T ScalE2(SS,OS)=  1.000000  1.000000
 Range of M.O.s used for correlation:     1   391
 NBasis=   391 NAE=    23 NBE=    23 NFC=     0 NFV=     0
 NROrb=    391 NOA=    23 NOB=    23 NVA=   368 NVB=   368

 **** Warning!!: The largest alpha MO coefficient is  0.50998604D+02


 **** Warning!!: The largest beta MO coefficient is  0.50998604D+02

 Symmetrizing basis deriv contribution to polar:
 IMax=3 JMax=2 DiffMx= 0.00D+00
 G2DrvN: will do    12 centers at a time, making    1 passes.
 Calling FoFCou, ICntrl=  3107 FMM=F I1Cent=   0 AccDes= 0.00D+00.
 End of G2Drv F.D. properties file   721 does not exist.
 End of G2Drv F.D. properties file   722 does not exist.
 End of G2Drv F.D. properties file   788 does not exist.
          IDoAtm=11111111111
          Differentiating once with respect to nuclear coordinates.
 CalDSu exits because no D1Ps are significant.
          There are    36 degrees of freedom in the 1st order CPHF.  IDoFFX=6 NUNeed=     0.
     30 vectors produced by pass  0 Test12= 4.70D-14 2.78D-09 XBig12= 1.69D-01 6.97D-02.
 AX will form    30 AO Fock derivatives at one time.
     30 vectors produced by pass  1 Test12= 4.70D-14 2.78D-09 XBig12= 1.32D-02 1.56D-02.
     30 vectors produced by pass  2 Test12= 4.70D-14 2.78D-09 XBig12= 9.10D-04 4.18D-03.
     30 vectors produced by pass  3 Test12= 4.70D-14 2.78D-09 XBig12= 1.83D-05 4.49D-04.
     30 vectors produced by pass  4 Test12= 4.70D-14 2.78D-09 XBig12= 2.43D-07 4.74D-05.
     30 vectors produced by pass  5 Test12= 4.70D-14 2.78D-09 XBig12= 2.61D-09 4.09D-06.
     30 vectors produced by pass  6 Test12= 4.70D-14 2.78D-09 XBig12= 2.08D-11 3.22D-07.
     18 vectors produced by pass  7 Test12= 4.70D-14 2.78D-09 XBig12= 1.55D-13 3.05D-08.
 InvSVY:  IOpt=1 It=  1 EMax= 2.00D-15
 Solved reduced A of dimension   228 with    30 vectors.
 End of Minotr F.D. properties file   721 does not exist.
 End of Minotr F.D. properties file   722 does not exist.
 End of Minotr F.D. properties file   788 does not exist.
 Calling FoFJK, ICntrl=    100127 FMM=F ISym2X=0 I1Cent= 0 IOpClX= 1 NMat=1 NMatS=1 NMatT=0.
 -------------------------------------------------------------------
 Center     Atomic                   Forces (Hartrees/Bohr)
 Number     Number              X              Y              Z
 -------------------------------------------------------------------
      1        6          -0.021403641    0.014705218   -0.003327285
      2        1           0.000810179    0.000408962   -0.000118311
      3        1          -0.001342439    0.000813991   -0.000215411
      4        8          -0.000138212   -0.000825359    0.000565993
      5        8          -0.017823379    0.018041827   -0.003306862
      6        7           0.018330198   -0.014302413    0.004133113
      7        6           0.018823653   -0.023761206    0.002748608
      8        6           0.002717750    0.003155024   -0.000343907
      9        1          -0.000552863    0.000234370   -0.000089237
     10        1          -0.000523033    0.000350343   -0.000053685
     11        1           0.001101787    0.001179243    0.000006982
 -------------------------------------------------------------------
 Cartesian Forces:  Max     0.023761206 RMS     0.009291351
 IRC-IRC-IRC-IRC-IRC-IRC-IRC-IRC-IRC-IRC-IRC-IRC-IRC-IRC-IRC-IRC-IRC-IRC
 Pt 13 Step number   1 out of a maximum of  20
 Modified Bulirsch-Stoer Extrapolation Cycles:
    EPS =    0.000010000000000
      PEZero:  N= 2 I= 1 D=  7.77D-04 Err=  8.13D-06
 Maximum DWI energy   std dev =  0.000000102 at pt    18
 Maximum DWI gradient std dev =  0.000800877 at pt    16
 CORRECTOR INTEGRATION CONVERGENCE:
   Recorrection delta-x convergence threshold:    0.010000
   Delta-x Convergence Met
 Point Number:  13          Path Number:   1
   CHANGE IN THE REACTION COORDINATE =    0.14911
   NET REACTION COORDINATE UP TO THIS POINT =    1.93835
  # OF POINTS ALONG THE PATH =  13
  # OF STEPS =   1

 Calculating another point on the path.
 IRC-IRC-IRC-IRC-IRC-IRC-IRC-IRC-IRC-IRC-IRC-IRC-IRC-IRC-IRC-IRC-IRC-IRC
                          Input orientation:                          
 ---------------------------------------------------------------------
 Center     Atomic      Atomic             Coordinates (Angstroms)
 Number     Number       Type             X           Y           Z
 ---------------------------------------------------------------------
      1          6           0        1.452902    0.615542    0.210932
      2          1           0        1.433444    0.615963    1.297864
      3          1           0        2.191171    1.249553   -0.267526
      4          8           0        1.363189   -0.561412   -0.372125
      5          8           0        0.261973   -1.181677    0.192565
      6          7           0       -0.155209    1.321813   -0.054188
      7          6           0       -0.888847    0.374062   -0.001802
      8          6           0       -2.215578   -0.255917    0.004255
      9          1           0       -2.294417   -0.861223    0.905911
     10          1           0       -2.285303   -0.922030   -0.852861
     11          1           0       -3.016452    0.480207   -0.021474
 ---------------------------------------------------------------------
                    Distance matrix (angstroms):
                    1          2          3          4          5
     1  C    0.000000
     2  H    1.087106   0.000000
     3  H    1.084404   1.850954   0.000000
     4  O    1.316520   2.044507   1.994014   0.000000
     5  O    2.156072   2.413616   3.137574   1.384298   0.000000
     6  N    1.776268   2.202292   2.357167   2.439908   2.549979
     7  C    2.363759   2.672206   3.213036   2.466560   1.944863
     8  C    3.776229   3.968496   4.664734   3.611449   2.651556
     9  H    4.087326   4.028977   5.094392   3.886045   2.673328
    10  H    4.179708   4.562907   5.009711   3.697654   2.765673
    11  H    4.477438   4.643346   5.269893   4.515438   3.681812
                    6          7          8          9         10
     6  N    0.000000
     7  C    1.199666   0.000000
     8  C    2.595721   1.468716   0.000000
     9  H    3.203693   2.079784   1.088850   0.000000
    10  H    3.195310   2.086683   1.087757   1.759846   0.000000
    11  H    2.982629   2.130342   1.088090   1.783482   1.786631
                   11
    11  H    0.000000
 Symmetry turned off by external request.
 Stoichiometry    C3H5NO2
 Framework group  C1[X(C3H5NO2)]
 Deg. of freedom    27
 Full point group                 C1      NOp   1
 Rotational constants (GHZ):           7.2904984           3.1939577           2.3591753
 Standard basis: Aug-CC-pVTZ (5D, 7F)
   391 basis functions,   567 primitive gaussians,   455 cartesian basis functions
    23 alpha electrons       23 beta electrons
       nuclear repulsion energy       233.3910586318 Hartrees.
 NAtoms=   11 NActive=   11 NUniq=   11 SFac= 1.00D+00 NAtFMM=   60 NAOKFM=F Big=F
 Integral buffers will be    131072 words long.
 Raffenetti 2 integral format.
 Two-electron integral symmetry is turned off.
 Nuclear repulsion after empirical dispersion term =      233.3879053337 Hartrees.
 One-electron integrals computed using PRISM.
 NBasis=   391 RedAO= T EigKep=  1.17D-05  NBF=   391
 NBsUse=   391 1.00D-06 EigRej= -1.00D+00 NBFU=   391
 Initial guess from the checkpoint file:  "TS2-M0001-copt-TS-opt-TS-wb97-opt-TS-Final-IRC-Forward.chk"
 B after Tr=    -0.000055    0.000316   -0.000053
         Rot=    1.000000    0.000012   -0.000023    0.000030 Ang=   0.00 deg.
 Initial guess <Sx>= 0.0000 <Sy>= 0.0000 <Sz>= 0.0000 <S**2>= 0.0000 S= 0.0000
 ExpMin= 2.53D-02 ExpMax= 1.53D+04 ExpMxC= 5.22D+02 IAcc=3 IRadAn=         7 AccDes= 0.00D+00
 Harris functional with IExCor= 4639 and IRadAn=       7 diagonalized for initial guess.
 HarFok:  IExCor= 4639 AccDes= 0.00D+00 IRadAn=         7 IDoV= 1 UseB2=F ITyADJ=14
 ICtDFT=  3500011 ScaDFX=  1.000000  1.000000  1.000000  1.000000
 FoFCou: FMM=F IPFlag=           0 FMFlag=      100000 FMFlg1=           0
         NFxFlg=           0 DoJE=T BraDBF=F KetDBF=T FulRan=T
         wScrn=  0.000000 ICntrl=       500 IOpCl=  0 I1Cent=   200000004 NGrid=           0
         NMat0=    1 NMatS0=      1 NMatT0=    0 NMatD0=    1 NMtDS0=    0 NMtDT0=    0
 Symmetry not used in FoFCou.
 Gradient too large for Newton-Raphson -- use scaled steepest descent instead.
     Minimum is close to point  4 DX=  1.49D-02 DF= -2.69D-08 DXR=  1.22D-02 DFR=  1.50D-04 which will be used.
 Gradient too large for Newton-Raphson -- use scaled steepest descent instead.
     Accept linear search using points  1 and  2.
 Gradient too large for Newton-Raphson -- use scaled steepest descent instead.
     Accept linear search using points  1 and  2.
 Gradient too large for Newton-Raphson -- use scaled steepest descent instead.
     Accept linear search using points  1 and  2.
 LinEq1:  Iter=  0 NonCon=     1 RMS=8.23D-05 Max=2.19D-03 NDo=     1
 AX will form     1 AO Fock derivatives at one time.
 LinEq1:  Iter=  1 NonCon=     1 RMS=1.45D-05 Max=2.61D-04 NDo=     1
 LinEq1:  Iter=  2 NonCon=     1 RMS=1.35D-05 Max=3.72D-04 NDo=     1
 LinEq1:  Iter=  3 NonCon=     1 RMS=5.90D-06 Max=1.51D-04 NDo=     1
 LinEq1:  Iter=  4 NonCon=     1 RMS=3.51D-06 Max=9.43D-05 NDo=     1
 LinEq1:  Iter=  5 NonCon=     1 RMS=2.21D-06 Max=5.27D-05 NDo=     1
 LinEq1:  Iter=  6 NonCon=     1 RMS=1.01D-06 Max=1.75D-05 NDo=     1
 LinEq1:  Iter=  7 NonCon=     1 RMS=5.53D-07 Max=1.27D-05 NDo=     1
 LinEq1:  Iter=  8 NonCon=     1 RMS=3.49D-07 Max=8.15D-06 NDo=     1
 LinEq1:  Iter=  9 NonCon=     1 RMS=1.23D-07 Max=1.31D-06 NDo=     1
 LinEq1:  Iter= 10 NonCon=     1 RMS=6.05D-08 Max=8.75D-07 NDo=     1
 LinEq1:  Iter= 11 NonCon=     1 RMS=1.95D-08 Max=2.43D-07 NDo=     1
 LinEq1:  Iter= 12 NonCon=     0 RMS=6.45D-09 Max=9.33D-08 NDo=     1
 Linear equations converged to 1.301D-08 1.301D-07 after    12 iterations.
     Accept linear search using points  1 and  2.
     Minimum is close to point  2 DX= -2.23D-04 DF= -5.68D-12 DXR=  2.23D-04 DFR=  4.99D-08 which will be used.
 LinEq1:  Iter=  0 NonCon=     1 RMS=5.42D-07 Max=1.42D-05 NDo=     1
 LinEq1:  Iter=  1 NonCon=     1 RMS=1.72D-07 Max=3.58D-06 NDo=     1
 LinEq1:  Iter=  2 NonCon=     1 RMS=1.02D-07 Max=2.29D-06 NDo=     1
 LinEq1:  Iter=  3 NonCon=     1 RMS=6.14D-08 Max=8.91D-07 NDo=     1
 LinEq1:  Iter=  4 NonCon=     1 RMS=4.26D-08 Max=9.99D-07 NDo=     1
 LinEq1:  Iter=  5 NonCon=     1 RMS=1.89D-08 Max=3.37D-07 NDo=     1
 LinEq1:  Iter=  6 NonCon=     1 RMS=8.68D-09 Max=1.43D-07 NDo=     1
 LinEq1:  Iter=  7 NonCon=     1 RMS=4.73D-09 Max=1.06D-07 NDo=     1
 LinEq1:  Iter=  8 NonCon=     1 RMS=3.04D-09 Max=5.50D-08 NDo=     1
 LinEq1:  Iter=  9 NonCon=     1 RMS=1.20D-09 Max=1.99D-08 NDo=     1
 LinEq1:  Iter= 10 NonCon=     0 RMS=4.03D-10 Max=5.56D-09 NDo=     1
 Linear equations converged to 6.230D-10 6.230D-09 after    10 iterations.
 SCF Done:  E(UwB97XD) =  -322.365171030     a.u. after    7 cycles
            Convg  =    0.5285D-08                    35 Fock formations.
              S**2 =  0.0000                  -V/T =  2.0063
 <Sx>= 0.0000 <Sy>= 0.0000 <Sz>= 0.0000 <S**2>= 0.0000 S= 0.0000
 <L.S>=  0.00000000000    
 Annihilation of the first spin contaminant:
 S**2 before annihilation     0.0000,   after     0.0000
 DoSCS=F DFT=T ScalE2(SS,OS)=  1.000000  1.000000
 Range of M.O.s used for correlation:     1   391
 NBasis=   391 NAE=    23 NBE=    23 NFC=     0 NFV=     0
 NROrb=    391 NOA=    23 NOB=    23 NVA=   368 NVB=   368

 **** Warning!!: The largest alpha MO coefficient is  0.49930337D+02


 **** Warning!!: The largest beta MO coefficient is  0.49930336D+02

 Symmetrizing basis deriv contribution to polar:
 IMax=3 JMax=2 DiffMx= 0.00D+00
 G2DrvN: will do    12 centers at a time, making    1 passes.
 Calling FoFCou, ICntrl=  3107 FMM=F I1Cent=   0 AccDes= 0.00D+00.
 End of G2Drv F.D. properties file   721 does not exist.
 End of G2Drv F.D. properties file   722 does not exist.
 End of G2Drv F.D. properties file   788 does not exist.
          IDoAtm=11111111111
          Differentiating once with respect to nuclear coordinates.
 CalDSu exits because no D1Ps are significant.
          There are    36 degrees of freedom in the 1st order CPHF.  IDoFFX=6 NUNeed=     0.
     30 vectors produced by pass  0 Test12= 4.70D-14 2.78D-09 XBig12= 1.68D-01 7.50D-02.
 AX will form    30 AO Fock derivatives at one time.
     30 vectors produced by pass  1 Test12= 4.70D-14 2.78D-09 XBig12= 1.29D-02 1.80D-02.
     30 vectors produced by pass  2 Test12= 4.70D-14 2.78D-09 XBig12= 9.32D-04 4.24D-03.
     30 vectors produced by pass  3 Test12= 4.70D-14 2.78D-09 XBig12= 1.79D-05 4.52D-04.
     30 vectors produced by pass  4 Test12= 4.70D-14 2.78D-09 XBig12= 2.37D-07 4.20D-05.
     30 vectors produced by pass  5 Test12= 4.70D-14 2.78D-09 XBig12= 2.54D-09 4.01D-06.
     30 vectors produced by pass  6 Test12= 4.70D-14 2.78D-09 XBig12= 2.05D-11 3.50D-07.
     20 vectors produced by pass  7 Test12= 4.70D-14 2.78D-09 XBig12= 1.55D-13 3.10D-08.
 InvSVY:  IOpt=1 It=  1 EMax= 2.00D-15
 Solved reduced A of dimension   230 with    30 vectors.
 End of Minotr F.D. properties file   721 does not exist.
 End of Minotr F.D. properties file   722 does not exist.
 End of Minotr F.D. properties file   788 does not exist.
 Calling FoFJK, ICntrl=    100127 FMM=F ISym2X=0 I1Cent= 0 IOpClX= 1 NMat=1 NMatS=1 NMatT=0.
 -------------------------------------------------------------------
 Center     Atomic                   Forces (Hartrees/Bohr)
 Number     Number              X              Y              Z
 -------------------------------------------------------------------
      1        6          -0.022839489    0.015939877   -0.003593875
      2        1           0.000881455    0.000482639   -0.000158392
      3        1          -0.001439123    0.000872549   -0.000259962
      4        8          -0.000148854   -0.000908672    0.000757465
      5        8          -0.019726428    0.019892751   -0.003751797
      6        7           0.019622025   -0.015473123    0.004512507
      7        6           0.020516354   -0.026115225    0.002998378
      8        6           0.003085321    0.003386892   -0.000358495
      9        1          -0.000605074    0.000256092   -0.000097152
     10        1          -0.000571126    0.000383254   -0.000057528
     11        1           0.001224940    0.001282967    0.000008851
 -------------------------------------------------------------------
 Cartesian Forces:  Max     0.026115225 RMS     0.010112739
 IRC-IRC-IRC-IRC-IRC-IRC-IRC-IRC-IRC-IRC-IRC-IRC-IRC-IRC-IRC-IRC-IRC-IRC
 Pt 14 Step number   1 out of a maximum of  20
 Modified Bulirsch-Stoer Extrapolation Cycles:
    EPS =    0.000010000000000
      PEZero:  N= 2 I= 1 D=  7.77D-04 Err=  8.80D-06
 Maximum DWI energy   std dev =  0.000000188 at pt    18
 Maximum DWI gradient std dev =  0.000722110 at pt    16
 CORRECTOR INTEGRATION CONVERGENCE:
   Recorrection delta-x convergence threshold:    0.010000
   Delta-x Convergence Met
 Point Number:  14          Path Number:   1
   CHANGE IN THE REACTION COORDINATE =    0.14911
   NET REACTION COORDINATE UP TO THIS POINT =    2.08746
  # OF POINTS ALONG THE PATH =  14
  # OF STEPS =   1

 Calculating another point on the path.
 IRC-IRC-IRC-IRC-IRC-IRC-IRC-IRC-IRC-IRC-IRC-IRC-IRC-IRC-IRC-IRC-IRC-IRC
                          Input orientation:                          
 ---------------------------------------------------------------------
 Center     Atomic      Atomic             Coordinates (Angstroms)
 Number     Number       Type             X           Y           Z
 ---------------------------------------------------------------------
      1          6           0        1.443752    0.621977    0.209471
      2          1           0        1.437692    0.618373    1.297181
      3          1           0        2.184300    1.253734   -0.268845
      4          8           0        1.363143   -0.561688   -0.371873
      5          8           0        0.255934   -1.175599    0.191403
      6          7           0       -0.148466    1.316460   -0.052622
      7          6           0       -0.880533    0.363448   -0.000587
      8          6           0       -2.214302   -0.254558    0.004113
      9          1           0       -2.297344   -0.859997    0.905453
     10          1           0       -2.288062   -0.920187   -0.853145
     11          1           0       -3.010512    0.486421   -0.021429
 ---------------------------------------------------------------------
                    Distance matrix (angstroms):
                    1          2          3          4          5
     1  C    0.000000
     2  H    1.087733   0.000000
     3  H    1.084580   1.847578   0.000000
     4  O    1.321182   2.045444   1.995161   0.000000
     5  O    2.154650   2.416119   3.135615   1.385669   0.000000
     6  N    1.756747   2.196632   2.343605   2.431938   2.536424
     7  C    2.348035   2.668962   3.202776   2.455161   1.922781
     8  C    3.767206   3.971283   4.658019   3.610236   2.643002
     9  H    4.083680   4.036028   5.092344   3.888408   2.669963
    10  H    4.175388   4.568623   5.006931   3.700195   2.761926
    11  H    4.462305   4.641407   5.257000   4.511120   3.671142
                    6          7          8          9         10
     6  N    0.000000
     7  C    1.202855   0.000000
     8  C    2.595957   1.469997   0.000000
     9  H    3.205081   2.079683   1.088974   0.000000
    10  H    3.197076   2.087034   1.087840   1.759653   0.000000
    11  H    2.980142   2.133627   1.087959   1.783412   1.786682
                   11
    11  H    0.000000
 Symmetry turned off by external request.
 Stoichiometry    C3H5NO2
 Framework group  C1[X(C3H5NO2)]
 Deg. of freedom    27
 Full point group                 C1      NOp   1
 Rotational constants (GHZ):           7.3369182           3.2080474           2.3711320
 Standard basis: Aug-CC-pVTZ (5D, 7F)
   391 basis functions,   567 primitive gaussians,   455 cartesian basis functions
    23 alpha electrons       23 beta electrons
       nuclear repulsion energy       233.8052180308 Hartrees.
 NAtoms=   11 NActive=   11 NUniq=   11 SFac= 1.00D+00 NAtFMM=   60 NAOKFM=F Big=F
 Integral buffers will be    131072 words long.
 Raffenetti 2 integral format.
 Two-electron integral symmetry is turned off.
 Nuclear repulsion after empirical dispersion term =      233.8020745504 Hartrees.
 One-electron integrals computed using PRISM.
 NBasis=   391 RedAO= T EigKep=  1.17D-05  NBF=   391
 NBsUse=   391 1.00D-06 EigRej= -1.00D+00 NBFU=   391
 Initial guess from the checkpoint file:  "TS2-M0001-copt-TS-opt-TS-wb97-opt-TS-Final-IRC-Forward.chk"
 B after Tr=    -0.000051    0.000319   -0.000059
         Rot=    1.000000    0.000015   -0.000024    0.000029 Ang=   0.00 deg.
 Initial guess <Sx>= 0.0000 <Sy>= 0.0000 <Sz>= 0.0000 <S**2>= 0.0000 S= 0.0000
 ExpMin= 2.53D-02 ExpMax= 1.53D+04 ExpMxC= 5.22D+02 IAcc=3 IRadAn=         7 AccDes= 0.00D+00
 Harris functional with IExCor= 4639 and IRadAn=       7 diagonalized for initial guess.
 HarFok:  IExCor= 4639 AccDes= 0.00D+00 IRadAn=         7 IDoV= 1 UseB2=F ITyADJ=14
 ICtDFT=  3500011 ScaDFX=  1.000000  1.000000  1.000000  1.000000
 FoFCou: FMM=F IPFlag=           0 FMFlag=      100000 FMFlg1=           0
         NFxFlg=           0 DoJE=T BraDBF=F KetDBF=T FulRan=T
         wScrn=  0.000000 ICntrl=       500 IOpCl=  0 I1Cent=   200000004 NGrid=           0
         NMat0=    1 NMatS0=      1 NMatT0=    0 NMatD0=    1 NMtDS0=    0 NMtDT0=    0
 Symmetry not used in FoFCou.
 Gradient too large for Newton-Raphson -- use scaled steepest descent instead.
     Minimum is close to point  4 DX=  4.87D-03 DF= -2.97D-09 DXR=  4.05D-03 DFR=  1.64D-05 which will be used.
 Gradient too large for Newton-Raphson -- use scaled steepest descent instead.
     Accept linear search using points  1 and  2.
 Gradient too large for Newton-Raphson -- use scaled steepest descent instead.
     Accept linear search using points  1 and  2.
 Gradient too large for Newton-Raphson -- use scaled steepest descent instead.
     Accept linear search using points  1 and  2.
 LinEq1:  Iter=  0 NonCon=     1 RMS=8.18D-05 Max=2.03D-03 NDo=     1
 AX will form     1 AO Fock derivatives at one time.
 LinEq1:  Iter=  1 NonCon=     1 RMS=1.44D-05 Max=2.42D-04 NDo=     1
 LinEq1:  Iter=  2 NonCon=     1 RMS=1.36D-05 Max=3.11D-04 NDo=     1
 LinEq1:  Iter=  3 NonCon=     1 RMS=5.69D-06 Max=1.22D-04 NDo=     1
 LinEq1:  Iter=  4 NonCon=     1 RMS=3.26D-06 Max=7.85D-05 NDo=     1
 LinEq1:  Iter=  5 NonCon=     1 RMS=2.06D-06 Max=4.11D-05 NDo=     1
 LinEq1:  Iter=  6 NonCon=     1 RMS=9.40D-07 Max=1.58D-05 NDo=     1
 LinEq1:  Iter=  7 NonCon=     1 RMS=5.02D-07 Max=1.15D-05 NDo=     1
 LinEq1:  Iter=  8 NonCon=     1 RMS=3.19D-07 Max=7.97D-06 NDo=     1
 LinEq1:  Iter=  9 NonCon=     1 RMS=1.14D-07 Max=1.24D-06 NDo=     1
 LinEq1:  Iter= 10 NonCon=     1 RMS=5.68D-08 Max=8.74D-07 NDo=     1
 LinEq1:  Iter= 11 NonCon=     1 RMS=1.86D-08 Max=2.20D-07 NDo=     1
 LinEq1:  Iter= 12 NonCon=     0 RMS=6.11D-09 Max=9.26D-08 NDo=     1
 Linear equations converged to 1.301D-08 1.301D-07 after    12 iterations.
     Accept linear search using points  1 and  2.
     Minimum is close to point  2 DX= -2.87D-04 DF= -9.32D-12 DXR=  2.87D-04 DFR=  8.25D-08 which will be used.
 LinEq1:  Iter=  0 NonCon=     1 RMS=5.34D-07 Max=1.22D-05 NDo=     1
 LinEq1:  Iter=  1 NonCon=     1 RMS=1.69D-07 Max=3.92D-06 NDo=     1
 LinEq1:  Iter=  2 NonCon=     1 RMS=9.25D-08 Max=1.85D-06 NDo=     1
 LinEq1:  Iter=  3 NonCon=     1 RMS=5.08D-08 Max=7.69D-07 NDo=     1
 LinEq1:  Iter=  4 NonCon=     1 RMS=3.78D-08 Max=8.90D-07 NDo=     1
 LinEq1:  Iter=  5 NonCon=     1 RMS=1.79D-08 Max=2.77D-07 NDo=     1
 LinEq1:  Iter=  6 NonCon=     1 RMS=8.47D-09 Max=1.40D-07 NDo=     1
 LinEq1:  Iter=  7 NonCon=     1 RMS=4.53D-09 Max=1.08D-07 NDo=     1
 LinEq1:  Iter=  8 NonCon=     1 RMS=2.91D-09 Max=5.51D-08 NDo=     1
 LinEq1:  Iter=  9 NonCon=     1 RMS=1.16D-09 Max=1.62D-08 NDo=     1
 LinEq1:  Iter= 10 NonCon=     0 RMS=3.90D-10 Max=4.62D-09 NDo=     1
 Linear equations converged to 6.191D-10 6.191D-09 after    10 iterations.
 SCF Done:  E(UwB97XD) =  -322.367689045     a.u. after    7 cycles
            Convg  =    0.5156D-08                    35 Fock formations.
              S**2 =  0.0000                  -V/T =  2.0063
 <Sx>= 0.0000 <Sy>= 0.0000 <Sz>= 0.0000 <S**2>= 0.0000 S= 0.0000
 <L.S>=  0.00000000000    
 Annihilation of the first spin contaminant:
 S**2 before annihilation     0.0000,   after     0.0000
 DoSCS=F DFT=T ScalE2(SS,OS)=  1.000000  1.000000
 Range of M.O.s used for correlation:     1   391
 NBasis=   391 NAE=    23 NBE=    23 NFC=     0 NFV=     0
 NROrb=    391 NOA=    23 NOB=    23 NVA=   368 NVB=   368

 **** Warning!!: The largest alpha MO coefficient is  0.49835363D+02


 **** Warning!!: The largest beta MO coefficient is  0.49835363D+02

 Symmetrizing basis deriv contribution to polar:
 IMax=3 JMax=2 DiffMx= 0.00D+00
 G2DrvN: will do    12 centers at a time, making    1 passes.
 Calling FoFCou, ICntrl=  3107 FMM=F I1Cent=   0 AccDes= 0.00D+00.
 End of G2Drv F.D. properties file   721 does not exist.
 End of G2Drv F.D. properties file   722 does not exist.
 End of G2Drv F.D. properties file   788 does not exist.
          IDoAtm=11111111111
          Differentiating once with respect to nuclear coordinates.
 CalDSu exits because no D1Ps are significant.
          There are    36 degrees of freedom in the 1st order CPHF.  IDoFFX=6 NUNeed=     0.
     30 vectors produced by pass  0 Test12= 4.70D-14 2.78D-09 XBig12= 1.66D-01 7.56D-02.
 AX will form    30 AO Fock derivatives at one time.
     30 vectors produced by pass  1 Test12= 4.70D-14 2.78D-09 XBig12= 1.25D-02 1.52D-02.
     30 vectors produced by pass  2 Test12= 4.70D-14 2.78D-09 XBig12= 9.43D-04 4.14D-03.
     30 vectors produced by pass  3 Test12= 4.70D-14 2.78D-09 XBig12= 1.78D-05 4.32D-04.
     30 vectors produced by pass  4 Test12= 4.70D-14 2.78D-09 XBig12= 2.36D-07 4.05D-05.
     30 vectors produced by pass  5 Test12= 4.70D-14 2.78D-09 XBig12= 2.46D-09 3.92D-06.
     30 vectors produced by pass  6 Test12= 4.70D-14 2.78D-09 XBig12= 2.01D-11 3.64D-07.
     20 vectors produced by pass  7 Test12= 4.70D-14 2.78D-09 XBig12= 1.52D-13 3.05D-08.
 InvSVY:  IOpt=1 It=  1 EMax= 2.66D-15
 Solved reduced A of dimension   230 with    30 vectors.
 End of Minotr F.D. properties file   721 does not exist.
 End of Minotr F.D. properties file   722 does not exist.
 End of Minotr F.D. properties file   788 does not exist.
 Calling FoFJK, ICntrl=    100127 FMM=F ISym2X=0 I1Cent= 0 IOpClX= 1 NMat=1 NMatS=1 NMatT=0.
 -------------------------------------------------------------------
 Center     Atomic                   Forces (Hartrees/Bohr)
 Number     Number              X              Y              Z
 -------------------------------------------------------------------
      1        6          -0.024089318    0.017085012   -0.003848534
      2        1           0.000945408    0.000562236   -0.000202944
      3        1          -0.001529417    0.000928652   -0.000309925
      4        8          -0.000165393   -0.000964869    0.000981305
      5        8          -0.021639411    0.021733007   -0.004213840
      6        7           0.020764441   -0.016597696    0.004877262
      7        6           0.022153044   -0.028419993    0.003239353
      8        6           0.003484011    0.003594342   -0.000367331
      9        1          -0.000658258    0.000277149   -0.000105094
     10        1          -0.000619431    0.000416201   -0.000061303
     11        1           0.001354324    0.001385958    0.000011051
 -------------------------------------------------------------------
 Cartesian Forces:  Max     0.028419993 RMS     0.010900692
 IRC-IRC-IRC-IRC-IRC-IRC-IRC-IRC-IRC-IRC-IRC-IRC-IRC-IRC-IRC-IRC-IRC-IRC
 Pt 15 Step number   1 out of a maximum of  20
 Modified Bulirsch-Stoer Extrapolation Cycles:
    EPS =    0.000010000000000
      PEZero:  N= 2 I= 1 D=  7.77D-04 Err=  9.52D-06
 Maximum DWI energy   std dev =  0.000000272 at pt    14
 Maximum DWI gradient std dev =  0.000675394 at pt    16
 CORRECTOR INTEGRATION CONVERGENCE:
   Recorrection delta-x convergence threshold:    0.010000
   Delta-x Convergence Met
 Point Number:  15          Path Number:   1
   CHANGE IN THE REACTION COORDINATE =    0.14911
   NET REACTION COORDINATE UP TO THIS POINT =    2.23656
  # OF POINTS ALONG THE PATH =  15
  # OF STEPS =   1

 Calculating another point on the path.
 IRC-IRC-IRC-IRC-IRC-IRC-IRC-IRC-IRC-IRC-IRC-IRC-IRC-IRC-IRC-IRC-IRC-IRC
                          Input orientation:                          
 ---------------------------------------------------------------------
 Center     Atomic      Atomic             Coordinates (Angstroms)
 Number     Number       Type             X           Y           Z
 ---------------------------------------------------------------------
      1          6           0        1.434805    0.628373    0.208019
      2          1           0        1.441913    0.620976    1.296334
      3          1           0        2.177517    1.257867   -0.270302
      4          8           0        1.363095   -0.561957   -0.371573
      5          8           0        0.249783   -1.169432    0.190192
      6          7           0       -0.141849    1.311128   -0.051050
      7          6           0       -0.872202    0.352726    0.000631
      8          6           0       -2.212961   -0.253221    0.003979
      9          1           0       -2.300304   -0.858765    0.904993
     10          1           0       -2.290843   -0.918327   -0.853427
     11          1           0       -3.004402    0.492656   -0.021377
 ---------------------------------------------------------------------
                    Distance matrix (angstroms):
                    1          2          3          4          5
     1  C    0.000000
     2  H    1.088363   0.000000
     3  H    1.084747   1.844205   0.000000
     4  O    1.325879   2.046327   1.996321   0.000000
     5  O    2.153300   2.418737   3.133687   1.387109   0.000000
     6  N    1.737559   2.190903   2.330315   2.424054   2.522846
     7  C    2.332654   2.665696   3.192722   2.443713   1.900461
     8  C    3.758329   3.973979   4.651335   3.608952   2.634241
     9  H    4.080244   4.043138   5.090415   3.890785   2.666532
    10  H    4.171260   4.574319   5.004208   3.702763   2.758074
    11  H    4.447201   4.639240   5.244024   4.506648   3.660193
                    6          7          8          9         10
     6  N    0.000000
     7  C    1.206077   0.000000
     8  C    2.596097   1.471332   0.000000
     9  H    3.206459   2.079677   1.089099   0.000000
    10  H    3.198821   2.087471   1.087923   1.759453   0.000000
    11  H    2.977412   2.136899   1.087821   1.783326   1.786714
                   11
    11  H    0.000000
 Symmetry turned off by external request.
 Stoichiometry    C3H5NO2
 Framework group  C1[X(C3H5NO2)]
 Deg. of freedom    27
 Full point group                 C1      NOp   1
 Rotational constants (GHZ):           7.3842421           3.2220355           2.3830876
 Standard basis: Aug-CC-pVTZ (5D, 7F)
   391 basis functions,   567 primitive gaussians,   455 cartesian basis functions
    23 alpha electrons       23 beta electrons
       nuclear repulsion energy       234.2251638343 Hartrees.
 NAtoms=   11 NActive=   11 NUniq=   11 SFac= 1.00D+00 NAtFMM=   60 NAOKFM=F Big=F
 Integral buffers will be    131072 words long.
 Raffenetti 2 integral format.
 Two-electron integral symmetry is turned off.
 Nuclear repulsion after empirical dispersion term =      234.2220298597 Hartrees.
 One-electron integrals computed using PRISM.
 NBasis=   391 RedAO= T EigKep=  1.16D-05  NBF=   391
 NBsUse=   391 1.00D-06 EigRej= -1.00D+00 NBFU=   391
 Initial guess from the checkpoint file:  "TS2-M0001-copt-TS-opt-TS-wb97-opt-TS-Final-IRC-Forward.chk"
 B after Tr=    -0.000047    0.000323   -0.000065
         Rot=    1.000000    0.000018   -0.000025    0.000029 Ang=   0.00 deg.
 Initial guess <Sx>= 0.0000 <Sy>= 0.0000 <Sz>= 0.0000 <S**2>= 0.0000 S= 0.0000
 ExpMin= 2.53D-02 ExpMax= 1.53D+04 ExpMxC= 5.22D+02 IAcc=3 IRadAn=         7 AccDes= 0.00D+00
 Harris functional with IExCor= 4639 and IRadAn=       7 diagonalized for initial guess.
 HarFok:  IExCor= 4639 AccDes= 0.00D+00 IRadAn=         7 IDoV= 1 UseB2=F ITyADJ=14
 ICtDFT=  3500011 ScaDFX=  1.000000  1.000000  1.000000  1.000000
 FoFCou: FMM=F IPFlag=           0 FMFlag=      100000 FMFlg1=           0
         NFxFlg=           0 DoJE=T BraDBF=F KetDBF=T FulRan=T
         wScrn=  0.000000 ICntrl=       500 IOpCl=  0 I1Cent=   200000004 NGrid=           0
         NMat0=    1 NMatS0=      1 NMatT0=    0 NMatD0=    1 NMtDS0=    0 NMtDT0=    0
 Symmetry not used in FoFCou.
 Gradient too large for Newton-Raphson -- use scaled steepest descent instead.
     Accept linear search using points  3 and  4.
     Minimum is close to point  4 DX= -5.57D-02 DF= -9.75D-08 DXR=  4.87D-02 DFR=  5.33D-04 which will be used.
 Gradient too large for Newton-Raphson -- use scaled steepest descent instead.
     Accept linear search using points  1 and  2.
 Gradient too large for Newton-Raphson -- use scaled steepest descent instead.
     Accept linear search using points  1 and  2.
 Gradient too large for Newton-Raphson -- use scaled steepest descent instead.
     Accept linear search using points  1 and  2.
 LinEq1:  Iter=  0 NonCon=     1 RMS=8.13D-05 Max=2.15D-03 NDo=     1
 AX will form     1 AO Fock derivatives at one time.
 LinEq1:  Iter=  1 NonCon=     1 RMS=1.44D-05 Max=2.41D-04 NDo=     1
 LinEq1:  Iter=  2 NonCon=     1 RMS=1.36D-05 Max=3.61D-04 NDo=     1
 LinEq1:  Iter=  3 NonCon=     1 RMS=5.38D-06 Max=1.24D-04 NDo=     1
 LinEq1:  Iter=  4 NonCon=     1 RMS=2.97D-06 Max=7.72D-05 NDo=     1
 LinEq1:  Iter=  5 NonCon=     1 RMS=1.88D-06 Max=4.23D-05 NDo=     1
 LinEq1:  Iter=  6 NonCon=     1 RMS=8.61D-07 Max=1.37D-05 NDo=     1
 LinEq1:  Iter=  7 NonCon=     1 RMS=4.49D-07 Max=9.68D-06 NDo=     1
 LinEq1:  Iter=  8 NonCon=     1 RMS=2.83D-07 Max=7.32D-06 NDo=     1
 LinEq1:  Iter=  9 NonCon=     1 RMS=1.03D-07 Max=1.10D-06 NDo=     1
 LinEq1:  Iter= 10 NonCon=     1 RMS=5.17D-08 Max=8.08D-07 NDo=     1
 LinEq1:  Iter= 11 NonCon=     1 RMS=1.75D-08 Max=2.56D-07 NDo=     1
 LinEq1:  Iter= 12 NonCon=     0 RMS=5.72D-09 Max=8.87D-08 NDo=     1
 Linear equations converged to 1.301D-08 1.301D-07 after    12 iterations.
     Accept linear search using points  1 and  2.
     Minimum is close to point  2 DX= -3.48D-04 DF= -1.36D-11 DXR=  3.48D-04 DFR=  1.21D-07 which will be used.
 LinEq1:  Iter=  0 NonCon=     1 RMS=5.24D-07 Max=1.31D-05 NDo=     1
 LinEq1:  Iter=  1 NonCon=     1 RMS=1.67D-07 Max=4.05D-06 NDo=     1
 LinEq1:  Iter=  2 NonCon=     1 RMS=8.38D-08 Max=1.63D-06 NDo=     1
 LinEq1:  Iter=  3 NonCon=     1 RMS=3.93D-08 Max=7.63D-07 NDo=     1
 LinEq1:  Iter=  4 NonCon=     1 RMS=2.83D-08 Max=7.77D-07 NDo=     1
 LinEq1:  Iter=  5 NonCon=     1 RMS=1.59D-08 Max=2.99D-07 NDo=     1
 LinEq1:  Iter=  6 NonCon=     1 RMS=8.13D-09 Max=1.47D-07 NDo=     1
 LinEq1:  Iter=  7 NonCon=     1 RMS=4.40D-09 Max=1.09D-07 NDo=     1
 LinEq1:  Iter=  8 NonCon=     1 RMS=2.78D-09 Max=5.28D-08 NDo=     1
 LinEq1:  Iter=  9 NonCon=     1 RMS=1.11D-09 Max=1.88D-08 NDo=     1
 LinEq1:  Iter= 10 NonCon=     0 RMS=3.74D-10 Max=5.01D-09 NDo=     1
 Linear equations converged to 6.118D-10 6.118D-09 after    10 iterations.
 SCF Done:  E(UwB97XD) =  -322.370389057     a.u. after    7 cycles
            Convg  =    0.4973D-08                    34 Fock formations.
              S**2 =  0.0000                  -V/T =  2.0064
 <Sx>= 0.0000 <Sy>= 0.0000 <Sz>= 0.0000 <S**2>= 0.0000 S= 0.0000
 <L.S>=  0.00000000000    
 Annihilation of the first spin contaminant:
 S**2 before annihilation     0.0000,   after     0.0000
 DoSCS=F DFT=T ScalE2(SS,OS)=  1.000000  1.000000
 Range of M.O.s used for correlation:     1   391
 NBasis=   391 NAE=    23 NBE=    23 NFC=     0 NFV=     0
 NROrb=    391 NOA=    23 NOB=    23 NVA=   368 NVB=   368

 **** Warning!!: The largest alpha MO coefficient is  0.50893681D+02


 **** Warning!!: The largest beta MO coefficient is  0.50893681D+02

 Symmetrizing basis deriv contribution to polar:
 IMax=3 JMax=2 DiffMx= 0.00D+00
 G2DrvN: will do    12 centers at a time, making    1 passes.
 Calling FoFCou, ICntrl=  3107 FMM=F I1Cent=   0 AccDes= 0.00D+00.
 End of G2Drv F.D. properties file   721 does not exist.
 End of G2Drv F.D. properties file   722 does not exist.
 End of G2Drv F.D. properties file   788 does not exist.
          IDoAtm=11111111111
          Differentiating once with respect to nuclear coordinates.
 CalDSu exits because no D1Ps are significant.
          There are    36 degrees of freedom in the 1st order CPHF.  IDoFFX=6 NUNeed=     0.
     30 vectors produced by pass  0 Test12= 4.70D-14 2.78D-09 XBig12= 1.65D-01 7.40D-02.
 AX will form    30 AO Fock derivatives at one time.
     30 vectors produced by pass  1 Test12= 4.70D-14 2.78D-09 XBig12= 1.21D-02 1.64D-02.
     30 vectors produced by pass  2 Test12= 4.70D-14 2.78D-09 XBig12= 9.46D-04 3.79D-03.
     30 vectors produced by pass  3 Test12= 4.70D-14 2.78D-09 XBig12= 1.76D-05 4.02D-04.
     30 vectors produced by pass  4 Test12= 4.70D-14 2.78D-09 XBig12= 2.33D-07 4.19D-05.
     30 vectors produced by pass  5 Test12= 4.70D-14 2.78D-09 XBig12= 2.37D-09 4.03D-06.
     30 vectors produced by pass  6 Test12= 4.70D-14 2.78D-09 XBig12= 1.96D-11 3.65D-07.
     19 vectors produced by pass  7 Test12= 4.70D-14 2.78D-09 XBig12= 1.48D-13 2.89D-08.
 InvSVY:  IOpt=1 It=  1 EMax= 2.22D-15
 Solved reduced A of dimension   229 with    30 vectors.
 End of Minotr F.D. properties file   721 does not exist.
 End of Minotr F.D. properties file   722 does not exist.
 End of Minotr F.D. properties file   788 does not exist.
 Calling FoFJK, ICntrl=    100127 FMM=F ISym2X=0 I1Cent= 0 IOpClX= 1 NMat=1 NMatS=1 NMatT=0.
 -------------------------------------------------------------------
 Center     Atomic                   Forces (Hartrees/Bohr)
 Number     Number              X              Y              Z
 -------------------------------------------------------------------
      1        6          -0.025113389    0.018111011   -0.004086841
      2        1           0.001000759    0.000646151   -0.000250691
      3        1          -0.001611724    0.000980842   -0.000365032
      4        8          -0.000189476   -0.000994546    0.001236998
      5        8          -0.023543023    0.023545269   -0.004687776
      6        7           0.021726804   -0.017658105    0.005220706
      7        6           0.023707931   -0.030638430    0.003466843
      8        6           0.003912331    0.003773911   -0.000369748
      9        1          -0.000712018    0.000297495   -0.000112970
     10        1          -0.000667448    0.000449164   -0.000065087
     11        1           0.001489252    0.001487240    0.000013599
 -------------------------------------------------------------------
 Cartesian Forces:  Max     0.030638430 RMS     0.011642456
 IRC-IRC-IRC-IRC-IRC-IRC-IRC-IRC-IRC-IRC-IRC-IRC-IRC-IRC-IRC-IRC-IRC-IRC
 Pt 16 Step number   1 out of a maximum of  20
 Modified Bulirsch-Stoer Extrapolation Cycles:
    EPS =    0.000010000000000
      PEZero:  N= 2 I= 1 D=  7.77D-04 Err=  1.04D-05
      PEZero:  N= 3 I= 2 D=  7.77D-04 Err=  6.91D-06
      PEZero:  N= 3 I= 1 D=  1.55D-03 Err=  6.25D-09
 Maximum DWI energy   std dev =  0.000000322 at pt    19
 Maximum DWI gradient std dev =  0.000629616 at pt    25
 CORRECTOR INTEGRATION CONVERGENCE:
   Recorrection delta-x convergence threshold:    0.010000
   Delta-x Convergence Met
 Point Number:  16          Path Number:   1
   CHANGE IN THE REACTION COORDINATE =    0.14911
   NET REACTION COORDINATE UP TO THIS POINT =    2.38567
  # OF POINTS ALONG THE PATH =  16
  # OF STEPS =   1

 Calculating another point on the path.
 IRC-IRC-IRC-IRC-IRC-IRC-IRC-IRC-IRC-IRC-IRC-IRC-IRC-IRC-IRC-IRC-IRC-IRC
                          Input orientation:                          
 ---------------------------------------------------------------------
 Center     Atomic      Atomic             Coordinates (Angstroms)
 Number     Number       Type             X           Y           Z
 ---------------------------------------------------------------------
      1          6           0        1.426079    0.634720    0.206576
      2          1           0        1.446094    0.623772    1.295329
      3          1           0        2.170820    1.261959   -0.271907
      4          8           0        1.363043   -0.562214   -0.371221
      5          8           0        0.243510   -1.163172    0.188929
      6          7           0       -0.135370    1.305813   -0.049475
      7          6           0       -0.863849    0.341897    0.001852
      8          6           0       -2.211548   -0.251907    0.003853
      9          1           0       -2.303307   -0.857524    0.904528
     10          1           0       -2.293654   -0.916443   -0.853707
     11          1           0       -2.998093    0.498929   -0.021317
 ---------------------------------------------------------------------
                    Distance matrix (angstroms):
                    1          2          3          4          5
     1  C    0.000000
     2  H    1.088991   0.000000
     3  H    1.084903   1.840852   0.000000
     4  O    1.330591   2.047156   1.997492   0.000000
     5  O    2.152020   2.421466   3.131796   1.388622   0.000000
     6  N    1.718735   2.185110   2.317306   2.416255   2.509238
     7  C    2.317634   2.662400   3.182872   2.432211   1.877891
     8  C    3.749604   3.976565   4.644673   3.607585   2.625256
     9  H    4.077039   4.050306   5.088617   3.893182   2.663040
    10  H    4.167339   4.579993   5.001545   3.705361   2.754118
    11  H    4.432118   4.636803   5.230934   4.501996   3.648942
                    6          7          8          9         10
     6  N    0.000000
     7  C    1.209318   0.000000
     8  C    2.596123   1.472719   0.000000
     9  H    3.207819   2.079778   1.089223   0.000000
    10  H    3.200532   2.088000   1.088007   1.759249   0.000000
    11  H    2.974398   2.140139   1.087677   1.783222   1.786725
                   11
    11  H    0.000000
 Symmetry turned off by external request.
 Stoichiometry    C3H5NO2
 Framework group  C1[X(C3H5NO2)]
 Deg. of freedom    27
 Full point group                 C1      NOp   1
 Rotational constants (GHZ):           7.4325420           3.2359237           2.3950482
 Standard basis: Aug-CC-pVTZ (5D, 7F)
   391 basis functions,   567 primitive gaussians,   455 cartesian basis functions
    23 alpha electrons       23 beta electrons
       nuclear repulsion energy       234.6515325167 Hartrees.
 NAtoms=   11 NActive=   11 NUniq=   11 SFac= 1.00D+00 NAtFMM=   60 NAOKFM=F Big=F
 Integral buffers will be    131072 words long.
 Raffenetti 2 integral format.
 Two-electron integral symmetry is turned off.
 Nuclear repulsion after empirical dispersion term =      234.6484077325 Hartrees.
 One-electron integrals computed using PRISM.
 NBasis=   391 RedAO= T EigKep=  1.15D-05  NBF=   391
 NBsUse=   391 1.00D-06 EigRej= -1.00D+00 NBFU=   391
 Initial guess from the checkpoint file:  "TS2-M0001-copt-TS-opt-TS-wb97-opt-TS-Final-IRC-Forward.chk"
 B after Tr=    -0.000044    0.000327   -0.000071
         Rot=    1.000000    0.000021   -0.000027    0.000030 Ang=   0.01 deg.
 Initial guess <Sx>= 0.0000 <Sy>= 0.0000 <Sz>= 0.0000 <S**2>= 0.0000 S= 0.0000
 ExpMin= 2.53D-02 ExpMax= 1.53D+04 ExpMxC= 5.22D+02 IAcc=3 IRadAn=         7 AccDes= 0.00D+00
 Harris functional with IExCor= 4639 and IRadAn=       7 diagonalized for initial guess.
 HarFok:  IExCor= 4639 AccDes= 0.00D+00 IRadAn=         7 IDoV= 1 UseB2=F ITyADJ=14
 ICtDFT=  3500011 ScaDFX=  1.000000  1.000000  1.000000  1.000000
 FoFCou: FMM=F IPFlag=           0 FMFlag=      100000 FMFlg1=           0
         NFxFlg=           0 DoJE=T BraDBF=F KetDBF=T FulRan=T
         wScrn=  0.000000 ICntrl=       500 IOpCl=  0 I1Cent=   200000004 NGrid=           0
         NMat0=    1 NMatS0=      1 NMatT0=    0 NMatD0=    1 NMtDS0=    0 NMtDT0=    0
 Symmetry not used in FoFCou.
 Gradient too large for Newton-Raphson -- use scaled steepest descent instead.
     Accept linear search using points  3 and  4.
     Minimum is close to point  4 DX= -1.02D-01 DF= -5.41D-07 DXR=  9.34D-02 DFR=  2.93D-03 which will be used.
 Gradient too large for Newton-Raphson -- use scaled steepest descent instead.
     Accept linear search using points  1 and  2.
 Gradient too large for Newton-Raphson -- use scaled steepest descent instead.
     Accept linear search using points  1 and  2.
 Gradient too large for Newton-Raphson -- use scaled steepest descent instead.
     Accept linear search using points  1 and  2.
 LinEq1:  Iter=  0 NonCon=     1 RMS=8.03D-05 Max=2.01D-03 NDo=     1
 AX will form     1 AO Fock derivatives at one time.
 LinEq1:  Iter=  1 NonCon=     1 RMS=1.42D-05 Max=2.21D-04 NDo=     1
 LinEq1:  Iter=  2 NonCon=     1 RMS=1.34D-05 Max=3.34D-04 NDo=     1
 LinEq1:  Iter=  3 NonCon=     1 RMS=5.02D-06 Max=1.13D-04 NDo=     1
 LinEq1:  Iter=  4 NonCon=     1 RMS=2.62D-06 Max=5.83D-05 NDo=     1
 LinEq1:  Iter=  5 NonCon=     1 RMS=1.67D-06 Max=4.09D-05 NDo=     1
 LinEq1:  Iter=  6 NonCon=     1 RMS=7.80D-07 Max=1.13D-05 NDo=     1
 LinEq1:  Iter=  7 NonCon=     1 RMS=3.95D-07 Max=7.67D-06 NDo=     1
 LinEq1:  Iter=  8 NonCon=     1 RMS=2.43D-07 Max=6.22D-06 NDo=     1
 LinEq1:  Iter=  9 NonCon=     1 RMS=9.14D-08 Max=9.76D-07 NDo=     1
 LinEq1:  Iter= 10 NonCon=     1 RMS=4.57D-08 Max=6.84D-07 NDo=     1
 LinEq1:  Iter= 11 NonCon=     1 RMS=1.64D-08 Max=2.38D-07 NDo=     1
 LinEq1:  Iter= 12 NonCon=     0 RMS=5.31D-09 Max=9.58D-08 NDo=     1
 Linear equations converged to 1.301D-08 1.301D-07 after    12 iterations.
     Accept linear search using points  1 and  2.
     Minimum is close to point  2 DX= -4.00D-04 DF= -1.76D-11 DXR=  4.00D-04 DFR=  1.60D-07 which will be used.
 LinEq1:  Iter=  0 NonCon=     1 RMS=5.07D-07 Max=1.13D-05 NDo=     1
 LinEq1:  Iter=  1 NonCon=     1 RMS=1.63D-07 Max=3.60D-06 NDo=     1
 LinEq1:  Iter=  2 NonCon=     1 RMS=7.74D-08 Max=1.40D-06 NDo=     1
 LinEq1:  Iter=  3 NonCon=     1 RMS=3.22D-08 Max=6.48D-07 NDo=     1
 LinEq1:  Iter=  4 NonCon=     1 RMS=1.60D-08 Max=2.88D-07 NDo=     1
 LinEq1:  Iter=  5 NonCon=     1 RMS=1.05D-08 Max=1.71D-07 NDo=     1
 LinEq1:  Iter=  6 NonCon=     1 RMS=5.41D-09 Max=8.73D-08 NDo=     1
 LinEq1:  Iter=  7 NonCon=     1 RMS=2.68D-09 Max=6.41D-08 NDo=     1
 LinEq1:  Iter=  8 NonCon=     1 RMS=1.89D-09 Max=3.74D-08 NDo=     1
 LinEq1:  Iter=  9 NonCon=     1 RMS=1.02D-09 Max=2.35D-08 NDo=     1
 LinEq1:  Iter= 10 NonCon=     0 RMS=3.50D-10 Max=4.74D-09 NDo=     1
 Linear equations converged to 5.977D-10 5.977D-09 after    10 iterations.
 SCF Done:  E(UwB97XD) =  -322.373258768     a.u. after    7 cycles
            Convg  =    0.4676D-08                    34 Fock formations.
              S**2 =  0.0000                  -V/T =  2.0064
 <Sx>= 0.0000 <Sy>= 0.0000 <Sz>= 0.0000 <S**2>= 0.0000 S= 0.0000
 <L.S>=  0.00000000000    
 Annihilation of the first spin contaminant:
 S**2 before annihilation     0.0000,   after     0.0000
 DoSCS=F DFT=T ScalE2(SS,OS)=  1.000000  1.000000
 Range of M.O.s used for correlation:     1   391
 NBasis=   391 NAE=    23 NBE=    23 NFC=     0 NFV=     0
 NROrb=    391 NOA=    23 NOB=    23 NVA=   368 NVB=   368

 **** Warning!!: The largest alpha MO coefficient is  0.51781178D+02


 **** Warning!!: The largest beta MO coefficient is  0.51781178D+02

 Symmetrizing basis deriv contribution to polar:
 IMax=3 JMax=2 DiffMx= 0.00D+00
 G2DrvN: will do    12 centers at a time, making    1 passes.
 Calling FoFCou, ICntrl=  3107 FMM=F I1Cent=   0 AccDes= 0.00D+00.
 End of G2Drv F.D. properties file   721 does not exist.
 End of G2Drv F.D. properties file   722 does not exist.
 End of G2Drv F.D. properties file   788 does not exist.
          IDoAtm=11111111111
          Differentiating once with respect to nuclear coordinates.
 CalDSu exits because no D1Ps are significant.
          There are    36 degrees of freedom in the 1st order CPHF.  IDoFFX=6 NUNeed=     0.
     30 vectors produced by pass  0 Test12= 4.70D-14 2.78D-09 XBig12= 1.64D-01 7.04D-02.
 AX will form    30 AO Fock derivatives at one time.
     30 vectors produced by pass  1 Test12= 4.70D-14 2.78D-09 XBig12= 1.17D-02 1.54D-02.
     30 vectors produced by pass  2 Test12= 4.70D-14 2.78D-09 XBig12= 9.47D-04 3.50D-03.
     30 vectors produced by pass  3 Test12= 4.70D-14 2.78D-09 XBig12= 1.73D-05 4.26D-04.
     30 vectors produced by pass  4 Test12= 4.70D-14 2.78D-09 XBig12= 2.29D-07 4.36D-05.
     30 vectors produced by pass  5 Test12= 4.70D-14 2.78D-09 XBig12= 2.28D-09 4.23D-06.
     30 vectors produced by pass  6 Test12= 4.70D-14 2.78D-09 XBig12= 1.88D-11 3.53D-07.
     19 vectors produced by pass  7 Test12= 4.70D-14 2.78D-09 XBig12= 1.41D-13 2.85D-08.
 InvSVY:  IOpt=1 It=  1 EMax= 2.22D-15
 Solved reduced A of dimension   229 with    30 vectors.
 End of Minotr F.D. properties file   721 does not exist.
 End of Minotr F.D. properties file   722 does not exist.
 End of Minotr F.D. properties file   788 does not exist.
 Calling FoFJK, ICntrl=    100127 FMM=F ISym2X=0 I1Cent= 0 IOpClX= 1 NMat=1 NMatS=1 NMatT=0.
 -------------------------------------------------------------------
 Center     Atomic                   Forces (Hartrees/Bohr)
 Number     Number              X              Y              Z
 -------------------------------------------------------------------
      1        6          -0.025886861    0.019017668   -0.004306121
      2        1           0.001047155    0.000733236   -0.000300323
      3        1          -0.001684413    0.001028644   -0.000425357
      4        8          -0.000226839   -0.000994892    0.001526292
      5        8          -0.025414683    0.025300176   -0.005171646
      6        7           0.022481765   -0.018640703    0.005536786
      7        6           0.025167194   -0.032751838    0.003678665
      8        6           0.004368406    0.003922591   -0.000365174
      9        1          -0.000766031    0.000317042   -0.000120728
     10        1          -0.000714713    0.000482063   -0.000068897
     11        1           0.001629020    0.001586012    0.000016502
 -------------------------------------------------------------------
 Cartesian Forces:  Max     0.032751838 RMS     0.012329631
 IRC-IRC-IRC-IRC-IRC-IRC-IRC-IRC-IRC-IRC-IRC-IRC-IRC-IRC-IRC-IRC-IRC-IRC
 Pt 17 Step number   1 out of a maximum of  20
 Modified Bulirsch-Stoer Extrapolation Cycles:
    EPS =    0.000010000000000
      PEZero:  N= 2 I= 1 D=  7.77D-04 Err=  1.13D-05
      PEZero:  N= 3 I= 2 D=  7.77D-04 Err=  7.53D-06
      PEZero:  N= 3 I= 1 D=  1.55D-03 Err=  6.27D-09
 Maximum DWI energy   std dev =  0.000000373 at pt    19
 Maximum DWI gradient std dev =  0.000598512 at pt    25
 CORRECTOR INTEGRATION CONVERGENCE:
   Recorrection delta-x convergence threshold:    0.010000
   Delta-x Convergence Met
 Point Number:  17          Path Number:   1
   CHANGE IN THE REACTION COORDINATE =    0.14911
   NET REACTION COORDINATE UP TO THIS POINT =    2.53477
  # OF POINTS ALONG THE PATH =  17
  # OF STEPS =   1

 Calculating another point on the path.
 IRC-IRC-IRC-IRC-IRC-IRC-IRC-IRC-IRC-IRC-IRC-IRC-IRC-IRC-IRC-IRC-IRC-IRC
                          Input orientation:                          
 ---------------------------------------------------------------------
 Center     Atomic      Atomic             Coordinates (Angstroms)
 Number     Number       Type             X           Y           Z
 ---------------------------------------------------------------------
      1          6           0        1.417593    0.641014    0.205141
      2          1           0        1.450224    0.626766    1.294174
      3          1           0        2.164209    1.266015   -0.273672
      4          8           0        1.362982   -0.562454   -0.370812
      5          8           0        0.237112   -1.156816    0.187613
      6          7           0       -0.129044    1.300512   -0.047898
      7          6           0       -0.855471    0.330959    0.003076
      8          6           0       -2.210056   -0.250617    0.003736
      9          1           0       -2.306365   -0.856273    0.904058
     10          1           0       -2.296500   -0.914529   -0.853989
     11          1           0       -2.991562    0.505256   -0.021248
 ---------------------------------------------------------------------
                    Distance matrix (angstroms):
                    1          2          3          4          5
     1  C    0.000000
     2  H    1.089615   0.000000
     3  H    1.085046   1.837541   0.000000
     4  O    1.335305   2.047935   1.998676   0.000000
     5  O    2.150822   2.424311   3.129952   1.390212   0.000000
     6  N    1.700310   2.179261   2.304599   2.408539   2.495595
     7  C    2.302995   2.659073   3.173230   2.420643   1.855065
     8  C    3.741044   3.979030   4.638031   3.606124   2.616035
     9  H    4.074091   4.057531   5.086963   3.895604   2.659491
    10  H    4.163647   4.585645   4.998947   3.707995   2.750059
    11  H    4.417050   4.634065   5.217706   4.497138   3.637367
                    6          7          8          9         10
     6  N    0.000000
     7  C    1.212570   0.000000
     8  C    2.596012   1.474155   0.000000
     9  H    3.209154   2.079996   1.089346   0.000000
    10  H    3.202195   2.088628   1.088092   1.759039   0.000000
    11  H    2.971052   2.143328   1.087529   1.783100   1.786717
                   11
    11  H    0.000000
 Symmetry turned off by external request.
 Stoichiometry    C3H5NO2
 Framework group  C1[X(C3H5NO2)]
 Deg. of freedom    27
 Full point group                 C1      NOp   1
 Rotational constants (GHZ):           7.4818619           3.2497130           2.4070159
 Standard basis: Aug-CC-pVTZ (5D, 7F)
   391 basis functions,   567 primitive gaussians,   455 cartesian basis functions
    23 alpha electrons       23 beta electrons
       nuclear repulsion energy       235.0847306146 Hartrees.
 NAtoms=   11 NActive=   11 NUniq=   11 SFac= 1.00D+00 NAtFMM=   60 NAOKFM=F Big=F
 Integral buffers will be    131072 words long.
 Raffenetti 2 integral format.
 Two-electron integral symmetry is turned off.
 Nuclear repulsion after empirical dispersion term =      235.0816146973 Hartrees.
 One-electron integrals computed using PRISM.
 NBasis=   391 RedAO= T EigKep=  1.14D-05  NBF=   391
 NBsUse=   391 1.00D-06 EigRej= -1.00D+00 NBFU=   391
 Initial guess from the checkpoint file:  "TS2-M0001-copt-TS-opt-TS-wb97-opt-TS-Final-IRC-Forward.chk"
 B after Tr=    -0.000041    0.000332   -0.000077
         Rot=    1.000000    0.000025   -0.000028    0.000031 Ang=   0.01 deg.
 Initial guess <Sx>= 0.0000 <Sy>= 0.0000 <Sz>= 0.0000 <S**2>= 0.0000 S= 0.0000
 ExpMin= 2.53D-02 ExpMax= 1.53D+04 ExpMxC= 5.22D+02 IAcc=3 IRadAn=         7 AccDes= 0.00D+00
 Harris functional with IExCor= 4639 and IRadAn=       7 diagonalized for initial guess.
 HarFok:  IExCor= 4639 AccDes= 0.00D+00 IRadAn=         7 IDoV= 1 UseB2=F ITyADJ=14
 ICtDFT=  3500011 ScaDFX=  1.000000  1.000000  1.000000  1.000000
 FoFCou: FMM=F IPFlag=           0 FMFlag=      100000 FMFlg1=           0
         NFxFlg=           0 DoJE=T BraDBF=F KetDBF=T FulRan=T
         wScrn=  0.000000 ICntrl=       500 IOpCl=  0 I1Cent=   200000004 NGrid=           0
         NMat0=    1 NMatS0=      1 NMatT0=    0 NMatD0=    1 NMtDS0=    0 NMtDT0=    0
 Symmetry not used in FoFCou.
 Gradient too large for Newton-Raphson -- use scaled steepest descent instead.
     Accept linear search using points  3 and  4.
 Gradient too large for Newton-Raphson -- use scaled steepest descent instead.
     Accept linear search using points  1 and  2.
 Gradient too large for Newton-Raphson -- use scaled steepest descent instead.
     Minimum is close to point  2 DX=  1.75D-02 DF= -2.29D-08 DXR=  2.84D-02 DFR=  8.06D-04 which will be used.
 Gradient too large for Newton-Raphson -- use scaled steepest descent instead.
     Accept linear search using points  1 and  2.
 LinEq1:  Iter=  0 NonCon=     1 RMS=8.02D-05 Max=1.96D-03 NDo=     1
 AX will form     1 AO Fock derivatives at one time.
 LinEq1:  Iter=  1 NonCon=     1 RMS=1.34D-05 Max=2.17D-04 NDo=     1
 LinEq1:  Iter=  2 NonCon=     1 RMS=1.27D-05 Max=3.34D-04 NDo=     1
 LinEq1:  Iter=  3 NonCon=     1 RMS=4.93D-06 Max=1.27D-04 NDo=     1
 LinEq1:  Iter=  4 NonCon=     1 RMS=2.49D-06 Max=5.54D-05 NDo=     1
 LinEq1:  Iter=  5 NonCon=     1 RMS=1.46D-06 Max=4.15D-05 NDo=     1
 LinEq1:  Iter=  6 NonCon=     1 RMS=7.14D-07 Max=1.14D-05 NDo=     1
 LinEq1:  Iter=  7 NonCon=     1 RMS=3.59D-07 Max=6.56D-06 NDo=     1
 LinEq1:  Iter=  8 NonCon=     1 RMS=2.08D-07 Max=5.08D-06 NDo=     1
 LinEq1:  Iter=  9 NonCon=     1 RMS=8.91D-08 Max=1.10D-06 NDo=     1
 LinEq1:  Iter= 10 NonCon=     1 RMS=4.69D-08 Max=8.74D-07 NDo=     1
 LinEq1:  Iter= 11 NonCon=     1 RMS=1.53D-08 Max=2.65D-07 NDo=     1
 LinEq1:  Iter= 12 NonCon=     0 RMS=4.94D-09 Max=1.00D-07 NDo=     1
 Linear equations converged to 1.301D-08 1.301D-07 after    12 iterations.
     Accept linear search using points  1 and  2.
     Minimum is close to point  2 DX= -4.20D-04 DF= -1.94D-11 DXR=  4.20D-04 DFR=  1.77D-07 which will be used.
 LinEq1:  Iter=  0 NonCon=     1 RMS=4.96D-07 Max=1.07D-05 NDo=     1
 LinEq1:  Iter=  1 NonCon=     1 RMS=1.60D-07 Max=3.68D-06 NDo=     1
 LinEq1:  Iter=  2 NonCon=     1 RMS=7.59D-08 Max=1.32D-06 NDo=     1
 LinEq1:  Iter=  3 NonCon=     1 RMS=3.66D-08 Max=8.75D-07 NDo=     1
 LinEq1:  Iter=  4 NonCon=     1 RMS=2.54D-08 Max=5.89D-07 NDo=     1
 LinEq1:  Iter=  5 NonCon=     1 RMS=1.42D-08 Max=3.00D-07 NDo=     1
 LinEq1:  Iter=  6 NonCon=     1 RMS=7.03D-09 Max=1.05D-07 NDo=     1
 LinEq1:  Iter=  7 NonCon=     1 RMS=4.07D-09 Max=7.43D-08 NDo=     1
 LinEq1:  Iter=  8 NonCon=     1 RMS=2.42D-09 Max=3.99D-08 NDo=     1
 LinEq1:  Iter=  9 NonCon=     1 RMS=9.60D-10 Max=2.11D-08 NDo=     1
 LinEq1:  Iter= 10 NonCon=     0 RMS=3.28D-10 Max=4.87D-09 NDo=     1
 Linear equations converged to 5.907D-10 5.907D-09 after    10 iterations.
 SCF Done:  E(UwB97XD) =  -322.376283984     a.u. after    7 cycles
            Convg  =    0.4359D-08                    35 Fock formations.
              S**2 =  0.0000                  -V/T =  2.0065
 <Sx>= 0.0000 <Sy>= 0.0000 <Sz>= 0.0000 <S**2>= 0.0000 S= 0.0000
 <L.S>=  0.00000000000    
 Annihilation of the first spin contaminant:
 S**2 before annihilation     0.0000,   after     0.0000
 DoSCS=F DFT=T ScalE2(SS,OS)=  1.000000  1.000000
 Range of M.O.s used for correlation:     1   391
 NBasis=   391 NAE=    23 NBE=    23 NFC=     0 NFV=     0
 NROrb=    391 NOA=    23 NOB=    23 NVA=   368 NVB=   368

 **** Warning!!: The largest alpha MO coefficient is  0.52477377D+02


 **** Warning!!: The largest beta MO coefficient is  0.52477378D+02

 Symmetrizing basis deriv contribution to polar:
 IMax=3 JMax=2 DiffMx= 0.00D+00
 G2DrvN: will do    12 centers at a time, making    1 passes.
 Calling FoFCou, ICntrl=  3107 FMM=F I1Cent=   0 AccDes= 0.00D+00.
 End of G2Drv F.D. properties file   721 does not exist.
 End of G2Drv F.D. properties file   722 does not exist.
 End of G2Drv F.D. properties file   788 does not exist.
          IDoAtm=11111111111
          Differentiating once with respect to nuclear coordinates.
 CalDSu exits because no D1Ps are significant.
          There are    36 degrees of freedom in the 1st order CPHF.  IDoFFX=6 NUNeed=     0.
     30 vectors produced by pass  0 Test12= 4.70D-14 2.78D-09 XBig12= 1.63D-01 6.27D-02.
 AX will form    30 AO Fock derivatives at one time.
     30 vectors produced by pass  1 Test12= 4.70D-14 2.78D-09 XBig12= 1.13D-02 1.61D-02.
     30 vectors produced by pass  2 Test12= 4.70D-14 2.78D-09 XBig12= 9.40D-04 3.41D-03.
     30 vectors produced by pass  3 Test12= 4.70D-14 2.78D-09 XBig12= 1.69D-05 4.50D-04.
     30 vectors produced by pass  4 Test12= 4.70D-14 2.78D-09 XBig12= 2.24D-07 4.47D-05.
     30 vectors produced by pass  5 Test12= 4.70D-14 2.78D-09 XBig12= 2.17D-09 4.17D-06.
     30 vectors produced by pass  6 Test12= 4.70D-14 2.78D-09 XBig12= 1.77D-11 3.19D-07.
     19 vectors produced by pass  7 Test12= 4.70D-14 2.78D-09 XBig12= 1.32D-13 2.72D-08.
 InvSVY:  IOpt=1 It=  1 EMax= 2.22D-15
 Solved reduced A of dimension   229 with    30 vectors.
 End of Minotr F.D. properties file   721 does not exist.
 End of Minotr F.D. properties file   722 does not exist.
 End of Minotr F.D. properties file   788 does not exist.
 Calling FoFJK, ICntrl=    100127 FMM=F ISym2X=0 I1Cent= 0 IOpClX= 1 NMat=1 NMatS=1 NMatT=0.
 -------------------------------------------------------------------
 Center     Atomic                   Forces (Hartrees/Bohr)
 Number     Number              X              Y              Z
 -------------------------------------------------------------------
      1        6          -0.026386440    0.019792254   -0.004503260
      2        1           0.001084927    0.000822963   -0.000350587
      3        1          -0.001745593    0.001072183   -0.000491106
      4        8          -0.000287159   -0.000958540    0.001851978
      5        8          -0.027226422    0.026973065   -0.005664913
      6        7           0.023002620   -0.019529126    0.005819741
      7        6           0.026516295   -0.034742370    0.003872511
      8        6           0.004849694    0.004037545   -0.000353074
      9        1          -0.000820070    0.000335696   -0.000128321
     10        1          -0.000760820    0.000514785   -0.000072740
     11        1           0.001772967    0.001681546    0.000019772
 -------------------------------------------------------------------
 Cartesian Forces:  Max     0.034742370 RMS     0.012953420
 IRC-IRC-IRC-IRC-IRC-IRC-IRC-IRC-IRC-IRC-IRC-IRC-IRC-IRC-IRC-IRC-IRC-IRC
 Pt 18 Step number   1 out of a maximum of  20
 Modified Bulirsch-Stoer Extrapolation Cycles:
    EPS =    0.000010000000000
      PEZero:  N= 2 I= 1 D=  7.77D-04 Err=  1.23D-05
      PEZero:  N= 3 I= 2 D=  7.77D-04 Err=  8.21D-06
      PEZero:  N= 3 I= 1 D=  1.55D-03 Err=  6.15D-09
 Maximum DWI energy   std dev =  0.000000432 at pt    19
 Maximum DWI gradient std dev =  0.000575862 at pt    25
 CORRECTOR INTEGRATION CONVERGENCE:
   Recorrection delta-x convergence threshold:    0.010000
   Delta-x Convergence Met
 Point Number:  18          Path Number:   1
   CHANGE IN THE REACTION COORDINATE =    0.14910
   NET REACTION COORDINATE UP TO THIS POINT =    2.68388
  # OF POINTS ALONG THE PATH =  18
  # OF STEPS =   1

 Calculating another point on the path.
 IRC-IRC-IRC-IRC-IRC-IRC-IRC-IRC-IRC-IRC-IRC-IRC-IRC-IRC-IRC-IRC-IRC-IRC
                          Input orientation:                          
 ---------------------------------------------------------------------
 Center     Atomic      Atomic             Coordinates (Angstroms)
 Number     Number       Type             X           Y           Z
 ---------------------------------------------------------------------
      1          6           0        1.409371    0.647247    0.203712
      2          1           0        1.454297    0.629963    1.292879
      3          1           0        2.157688    1.270044   -0.275612
      4          8           0        1.362906   -0.562671   -0.370342
      5          8           0        0.230583   -1.150362    0.186239
      6          7           0       -0.122892    1.295223   -0.046319
      7          6           0       -0.847063    0.319907    0.004303
      8          6           0       -2.208477   -0.249353    0.003629
      9          1           0       -2.309487   -0.855011    0.903581
     10          1           0       -2.299389   -0.912579   -0.854272
     11          1           0       -2.984781    0.511649   -0.021170
 ---------------------------------------------------------------------
                    Distance matrix (angstroms):
                    1          2          3          4          5
     1  C    0.000000
     2  H    1.090230   0.000000
     3  H    1.085175   1.834292   0.000000
     4  O    1.340000   2.048666   1.999875   0.000000
     5  O    2.149709   2.427279   3.128164   1.391876   0.000000
     6  N    1.682325   2.173373   2.292216   2.400908   2.481918
     7  C    2.288758   2.655715   3.163802   2.408998   1.831970
     8  C    3.732660   3.981367   4.631408   3.604553   2.606565
     9  H    4.071426   4.064822   5.085470   3.898053   2.655893
    10  H    4.160203   4.591280   4.996421   3.710664   2.745899
    11  H    4.401992   4.630997   5.204314   4.492045   3.625447
                    6          7          8          9         10
     6  N    0.000000
     7  C    1.215823   0.000000
     8  C    2.595742   1.475638   0.000000
     9  H    3.210454   2.080341   1.089467   0.000000
    10  H    3.203797   2.089360   1.088177   1.758825   0.000000
    11  H    2.967327   2.146451   1.087376   1.782959   1.786686
                   11
    11  H    0.000000
 Symmetry turned off by external request.
 Stoichiometry    C3H5NO2
 Framework group  C1[X(C3H5NO2)]
 Deg. of freedom    27
 Full point group                 C1      NOp   1
 Rotational constants (GHZ):           7.5322572           3.2634051           2.4189942
 Standard basis: Aug-CC-pVTZ (5D, 7F)
   391 basis functions,   567 primitive gaussians,   455 cartesian basis functions
    23 alpha electrons       23 beta electrons
       nuclear repulsion energy       235.5252469086 Hartrees.
 NAtoms=   11 NActive=   11 NUniq=   11 SFac= 1.00D+00 NAtFMM=   60 NAOKFM=F Big=F
 Integral buffers will be    131072 words long.
 Raffenetti 2 integral format.
 Two-electron integral symmetry is turned off.
 Nuclear repulsion after empirical dispersion term =      235.5221395243 Hartrees.
 One-electron integrals computed using PRISM.
 NBasis=   391 RedAO= T EigKep=  1.13D-05  NBF=   391
 NBsUse=   391 1.00D-06 EigRej= -1.00D+00 NBFU=   391
 Initial guess from the checkpoint file:  "TS2-M0001-copt-TS-opt-TS-wb97-opt-TS-Final-IRC-Forward.chk"
 B after Tr=    -0.000037    0.000338   -0.000084
         Rot=    1.000000    0.000028   -0.000029    0.000032 Ang=   0.01 deg.
 Initial guess <Sx>= 0.0000 <Sy>= 0.0000 <Sz>= 0.0000 <S**2>= 0.0000 S= 0.0000
 ExpMin= 2.53D-02 ExpMax= 1.53D+04 ExpMxC= 5.22D+02 IAcc=3 IRadAn=         7 AccDes= 0.00D+00
 Harris functional with IExCor= 4639 and IRadAn=       7 diagonalized for initial guess.
 HarFok:  IExCor= 4639 AccDes= 0.00D+00 IRadAn=         7 IDoV= 1 UseB2=F ITyADJ=14
 ICtDFT=  3500011 ScaDFX=  1.000000  1.000000  1.000000  1.000000
 FoFCou: FMM=F IPFlag=           0 FMFlag=      100000 FMFlg1=           0
         NFxFlg=           0 DoJE=T BraDBF=F KetDBF=T FulRan=T
         wScrn=  0.000000 ICntrl=       500 IOpCl=  0 I1Cent=   200000004 NGrid=           0
         NMat0=    1 NMatS0=      1 NMatT0=    0 NMatD0=    1 NMtDS0=    0 NMtDT0=    0
 Symmetry not used in FoFCou.
 Gradient too large for Newton-Raphson -- use scaled steepest descent instead.
     Accept linear search using points  3 and  4.
 Gradient too large for Newton-Raphson -- use scaled steepest descent instead.
     Accept linear search using points  1 and  2.
 Gradient too large for Newton-Raphson -- use scaled steepest descent instead.
     Minimum is close to point  2 DX=  2.54D-02 DF= -4.75D-08 DXR=  4.06D-02 DFR=  1.65D-03 which will be used.
 Gradient too large for Newton-Raphson -- use scaled steepest descent instead.
     Accept linear search using points  1 and  2.
 LinEq1:  Iter=  0 NonCon=     1 RMS=7.88D-05 Max=2.18D-03 NDo=     1
 AX will form     1 AO Fock derivatives at one time.
 LinEq1:  Iter=  1 NonCon=     1 RMS=1.31D-05 Max=2.89D-04 NDo=     1
 LinEq1:  Iter=  2 NonCon=     1 RMS=1.24D-05 Max=2.83D-04 NDo=     1
 LinEq1:  Iter=  3 NonCon=     1 RMS=4.54D-06 Max=1.30D-04 NDo=     1
 LinEq1:  Iter=  4 NonCon=     1 RMS=2.16D-06 Max=5.25D-05 NDo=     1
 LinEq1:  Iter=  5 NonCon=     1 RMS=1.13D-06 Max=3.90D-05 NDo=     1
 LinEq1:  Iter=  6 NonCon=     1 RMS=5.60D-07 Max=9.57D-06 NDo=     1
 LinEq1:  Iter=  7 NonCon=     1 RMS=2.86D-07 Max=5.73D-06 NDo=     1
 LinEq1:  Iter=  8 NonCon=     1 RMS=1.35D-07 Max=2.55D-06 NDo=     1
 LinEq1:  Iter=  9 NonCon=     1 RMS=6.70D-08 Max=1.13D-06 NDo=     1
 LinEq1:  Iter= 10 NonCon=     1 RMS=3.96D-08 Max=8.61D-07 NDo=     1
 LinEq1:  Iter= 11 NonCon=     1 RMS=1.40D-08 Max=2.53D-07 NDo=     1
 LinEq1:  Iter= 12 NonCon=     0 RMS=4.52D-09 Max=9.83D-08 NDo=     1
 Linear equations converged to 1.301D-08 1.301D-07 after    12 iterations.
     Accept linear search using points  1 and  2.
     Minimum is close to point  2 DX= -4.43D-04 DF= -2.11D-11 DXR=  4.43D-04 DFR=  1.97D-07 which will be used.
 LinEq1:  Iter=  0 NonCon=     1 RMS=4.74D-07 Max=1.10D-05 NDo=     1
 LinEq1:  Iter=  1 NonCon=     1 RMS=1.56D-07 Max=3.77D-06 NDo=     1
 LinEq1:  Iter=  2 NonCon=     1 RMS=7.68D-08 Max=1.52D-06 NDo=     1
 LinEq1:  Iter=  3 NonCon=     1 RMS=4.55D-08 Max=1.13D-06 NDo=     1
 LinEq1:  Iter=  4 NonCon=     1 RMS=3.04D-08 Max=7.57D-07 NDo=     1
 LinEq1:  Iter=  5 NonCon=     1 RMS=1.35D-08 Max=2.42D-07 NDo=     1
 LinEq1:  Iter=  6 NonCon=     1 RMS=7.09D-09 Max=1.18D-07 NDo=     1
 LinEq1:  Iter=  7 NonCon=     1 RMS=4.04D-09 Max=8.29D-08 NDo=     1
 LinEq1:  Iter=  8 NonCon=     1 RMS=2.17D-09 Max=3.70D-08 NDo=     1
 LinEq1:  Iter=  9 NonCon=     1 RMS=8.61D-10 Max=2.10D-08 NDo=     1
 LinEq1:  Iter= 10 NonCon=     0 RMS=2.97D-10 Max=5.18D-09 NDo=     1
 Linear equations converged to 5.678D-10 5.678D-09 after    10 iterations.
 SCF Done:  E(UwB97XD) =  -322.379448361     a.u. after    7 cycles
            Convg  =    0.3943D-08                    35 Fock formations.
              S**2 =  0.0000                  -V/T =  2.0065
 <Sx>= 0.0000 <Sy>= 0.0000 <Sz>= 0.0000 <S**2>= 0.0000 S= 0.0000
 <L.S>=  0.00000000000    
 Annihilation of the first spin contaminant:
 S**2 before annihilation     0.0000,   after     0.0000
 DoSCS=F DFT=T ScalE2(SS,OS)=  1.000000  1.000000
 Range of M.O.s used for correlation:     1   391
 NBasis=   391 NAE=    23 NBE=    23 NFC=     0 NFV=     0
 NROrb=    391 NOA=    23 NOB=    23 NVA=   368 NVB=   368

 **** Warning!!: The largest alpha MO coefficient is  0.52959215D+02


 **** Warning!!: The largest beta MO coefficient is  0.52959215D+02

 Symmetrizing basis deriv contribution to polar:
 IMax=3 JMax=2 DiffMx= 0.00D+00
 G2DrvN: will do    12 centers at a time, making    1 passes.
 Calling FoFCou, ICntrl=  3107 FMM=F I1Cent=   0 AccDes= 0.00D+00.
 End of G2Drv F.D. properties file   721 does not exist.
 End of G2Drv F.D. properties file   722 does not exist.
 End of G2Drv F.D. properties file   788 does not exist.
          IDoAtm=11111111111
          Differentiating once with respect to nuclear coordinates.
 CalDSu exits because no D1Ps are significant.
          There are    36 degrees of freedom in the 1st order CPHF.  IDoFFX=6 NUNeed=     0.
     30 vectors produced by pass  0 Test12= 4.70D-14 2.78D-09 XBig12= 1.62D-01 5.05D-02.
 AX will form    30 AO Fock derivatives at one time.
     30 vectors produced by pass  1 Test12= 4.70D-14 2.78D-09 XBig12= 1.09D-02 1.39D-02.
     30 vectors produced by pass  2 Test12= 4.70D-14 2.78D-09 XBig12= 9.23D-04 3.58D-03.
     30 vectors produced by pass  3 Test12= 4.70D-14 2.78D-09 XBig12= 1.64D-05 4.67D-04.
     30 vectors produced by pass  4 Test12= 4.70D-14 2.78D-09 XBig12= 2.17D-07 4.52D-05.
     30 vectors produced by pass  5 Test12= 4.70D-14 2.78D-09 XBig12= 2.06D-09 4.16D-06.
     30 vectors produced by pass  6 Test12= 4.70D-14 2.78D-09 XBig12= 1.66D-11 3.02D-07.
     18 vectors produced by pass  7 Test12= 4.70D-14 2.78D-09 XBig12= 1.21D-13 2.49D-08.
 InvSVY:  IOpt=1 It=  1 EMax= 2.89D-15
 Solved reduced A of dimension   228 with    30 vectors.
 End of Minotr F.D. properties file   721 does not exist.
 End of Minotr F.D. properties file   722 does not exist.
 End of Minotr F.D. properties file   788 does not exist.
 Calling FoFJK, ICntrl=    100127 FMM=F ISym2X=0 I1Cent= 0 IOpClX= 1 NMat=1 NMatS=1 NMatT=0.
 -------------------------------------------------------------------
 Center     Atomic                   Forces (Hartrees/Bohr)
 Number     Number              X              Y              Z
 -------------------------------------------------------------------
      1        6          -0.026590950    0.020406380   -0.004675066
      2        1           0.001114605    0.000914226   -0.000399901
      3        1          -0.001793810    0.001110382   -0.000561790
      4        8          -0.000378051   -0.000881522    0.002214280
      5        8          -0.028947557    0.028548623   -0.006164387
      6        7           0.023262666   -0.020302279    0.006063392
      7        6           0.027738897   -0.036585754    0.004045382
      8        6           0.005353061    0.004116223   -0.000333003
      9        1          -0.000873891    0.000353409   -0.000135681
     10        1          -0.000805371    0.000547220   -0.000076635
     11        1           0.001920402    0.001773090    0.000023408
 -------------------------------------------------------------------
 Cartesian Forces:  Max     0.036585754 RMS     0.013504206
 IRC-IRC-IRC-IRC-IRC-IRC-IRC-IRC-IRC-IRC-IRC-IRC-IRC-IRC-IRC-IRC-IRC-IRC
 Pt 19 Step number   1 out of a maximum of  20
 Modified Bulirsch-Stoer Extrapolation Cycles:
    EPS =    0.000010000000000
      PEZero:  N= 2 I= 1 D=  7.77D-04 Err=  1.34D-05
      PEZero:  N= 3 I= 2 D=  7.77D-04 Err=  8.94D-06
      PEZero:  N= 3 I= 1 D=  1.55D-03 Err=  5.94D-09
 Maximum DWI energy   std dev =  0.000000491 at pt    19
 Maximum DWI gradient std dev =  0.000561931 at pt    25
 CORRECTOR INTEGRATION CONVERGENCE:
   Recorrection delta-x convergence threshold:    0.010000
   Delta-x Convergence Met
 Point Number:  19          Path Number:   1
   CHANGE IN THE REACTION COORDINATE =    0.14910
   NET REACTION COORDINATE UP TO THIS POINT =    2.83298
  # OF POINTS ALONG THE PATH =  19
  # OF STEPS =   1

 Calculating another point on the path.
 IRC-IRC-IRC-IRC-IRC-IRC-IRC-IRC-IRC-IRC-IRC-IRC-IRC-IRC-IRC-IRC-IRC-IRC
                          Input orientation:                          
 ---------------------------------------------------------------------
 Center     Atomic      Atomic             Coordinates (Angstroms)
 Number     Number       Type             X           Y           Z
 ---------------------------------------------------------------------
      1          6           0        1.401436    0.653409    0.202289
      2          1           0        1.458314    0.633366    1.291454
      3          1           0        2.151259    1.274049   -0.277739
      4          8           0        1.362810   -0.562859   -0.369804
      5          8           0        0.223921   -1.143805    0.184804
      6          7           0       -0.116935    1.289947   -0.044743
      7          6           0       -0.838621    0.308736    0.005533
      8          6           0       -2.206803   -0.248118    0.003533
      9          1           0       -2.312685   -0.853734    0.903097
     10          1           0       -2.302326   -0.910587   -0.854560
     11          1           0       -2.977720    0.518125   -0.021081
 ---------------------------------------------------------------------
                    Distance matrix (angstroms):
                    1          2          3          4          5
     1  C    0.000000
     2  H    1.090833   0.000000
     3  H    1.085290   1.831123   0.000000
     4  O    1.344653   2.049354   2.001089   0.000000
     5  O    2.148681   2.430378   3.126435   1.393613   0.000000
     6  N    1.664829   2.167470   2.280185   2.393366   2.468203
     7  C    2.274943   2.652336   3.154592   2.397259   1.808593
     8  C    3.724466   3.983571   4.624804   3.602857   2.596832
     9  H    4.069067   4.072189   5.084154   3.900532   2.652255
    10  H    4.157026   4.596909   4.993973   3.713371   2.741640
    11  H    4.386936   4.627572   5.190734   4.486684   3.613158
                    6          7          8          9         10
     6  N    0.000000
     7  C    1.219071   0.000000
     8  C    2.595289   1.477164   0.000000
     9  H    3.211711   2.080823   1.089585   0.000000
    10  H    3.205322   2.090201   1.088262   1.758606   0.000000
    11  H    2.963168   2.149488   1.087220   1.782799   1.786634
                   11
    11  H    0.000000
 Symmetry turned off by external request.
 Stoichiometry    C3H5NO2
 Framework group  C1[X(C3H5NO2)]
 Deg. of freedom    27
 Full point group                 C1      NOp   1
 Rotational constants (GHZ):           7.5837971           3.2770016           2.4309880
 Standard basis: Aug-CC-pVTZ (5D, 7F)
   391 basis functions,   567 primitive gaussians,   455 cartesian basis functions
    23 alpha electrons       23 beta electrons
       nuclear repulsion energy       235.9736466652 Hartrees.
 NAtoms=   11 NActive=   11 NUniq=   11 SFac= 1.00D+00 NAtFMM=   60 NAOKFM=F Big=F
 Integral buffers will be    131072 words long.
 Raffenetti 2 integral format.
 Two-electron integral symmetry is turned off.
 Nuclear repulsion after empirical dispersion term =      235.9705474667 Hartrees.
 One-electron integrals computed using PRISM.
 NBasis=   391 RedAO= T EigKep=  1.12D-05  NBF=   391
 NBsUse=   391 1.00D-06 EigRej= -1.00D+00 NBFU=   391
 Initial guess from the checkpoint file:  "TS2-M0001-copt-TS-opt-TS-wb97-opt-TS-Final-IRC-Forward.chk"
 B after Tr=    -0.000033    0.000344   -0.000091
         Rot=    1.000000    0.000031   -0.000030    0.000032 Ang=   0.01 deg.
 Initial guess <Sx>= 0.0000 <Sy>= 0.0000 <Sz>= 0.0000 <S**2>= 0.0000 S= 0.0000
 ExpMin= 2.53D-02 ExpMax= 1.53D+04 ExpMxC= 5.22D+02 IAcc=3 IRadAn=         7 AccDes= 0.00D+00
 Harris functional with IExCor= 4639 and IRadAn=       7 diagonalized for initial guess.
 HarFok:  IExCor= 4639 AccDes= 0.00D+00 IRadAn=         7 IDoV= 1 UseB2=F ITyADJ=14
 ICtDFT=  3500011 ScaDFX=  1.000000  1.000000  1.000000  1.000000
 FoFCou: FMM=F IPFlag=           0 FMFlag=      100000 FMFlg1=           0
         NFxFlg=           0 DoJE=T BraDBF=F KetDBF=T FulRan=T
         wScrn=  0.000000 ICntrl=       500 IOpCl=  0 I1Cent=   200000004 NGrid=           0
         NMat0=    1 NMatS0=      1 NMatT0=    0 NMatD0=    1 NMtDS0=    0 NMtDT0=    0
 Symmetry not used in FoFCou.
 Gradient too large for Newton-Raphson -- use scaled steepest descent instead.
     Accept linear search using points  3 and  4.
 Gradient too large for Newton-Raphson -- use scaled steepest descent instead.
     Accept linear search using points  1 and  2.
 Gradient too large for Newton-Raphson -- use scaled steepest descent instead.
     Minimum is close to point  2 DX=  3.33D-02 DF= -8.06D-08 DXR=  5.26D-02 DFR=  2.77D-03 which will be used.
 Gradient too large for Newton-Raphson -- use scaled steepest descent instead.
     Accept linear search using points  1 and  2.
 LinEq1:  Iter=  0 NonCon=     1 RMS=7.80D-05 Max=2.17D-03 NDo=     1
 AX will form     1 AO Fock derivatives at one time.
 LinEq1:  Iter=  1 NonCon=     1 RMS=1.31D-05 Max=3.10D-04 NDo=     1
 LinEq1:  Iter=  2 NonCon=     1 RMS=1.22D-05 Max=3.10D-04 NDo=     1
 LinEq1:  Iter=  3 NonCon=     1 RMS=4.23D-06 Max=1.10D-04 NDo=     1
 LinEq1:  Iter=  4 NonCon=     1 RMS=1.92D-06 Max=4.38D-05 NDo=     1
 LinEq1:  Iter=  5 NonCon=     1 RMS=8.77D-07 Max=2.73D-05 NDo=     1
 LinEq1:  Iter=  6 NonCon=     1 RMS=4.13D-07 Max=1.20D-05 NDo=     1
 LinEq1:  Iter=  7 NonCon=     1 RMS=2.34D-07 Max=5.01D-06 NDo=     1
 LinEq1:  Iter=  8 NonCon=     1 RMS=9.00D-08 Max=1.24D-06 NDo=     1
 LinEq1:  Iter=  9 NonCon=     1 RMS=3.93D-08 Max=7.35D-07 NDo=     1
 LinEq1:  Iter= 10 NonCon=     1 RMS=2.00D-08 Max=3.94D-07 NDo=     1
 LinEq1:  Iter= 11 NonCon=     1 RMS=1.16D-08 Max=1.91D-07 NDo=     1
 LinEq1:  Iter= 12 NonCon=     0 RMS=4.11D-09 Max=7.83D-08 NDo=     1
 Linear equations converged to 1.301D-08 1.301D-07 after    12 iterations.
     Accept linear search using points  1 and  2.
     Minimum is close to point  2 DX= -4.62D-04 DF= -2.25D-11 DXR=  4.62D-04 DFR=  2.14D-07 which will be used.
 LinEq1:  Iter=  0 NonCon=     1 RMS=4.58D-07 Max=1.05D-05 NDo=     1
 LinEq1:  Iter=  1 NonCon=     1 RMS=1.55D-07 Max=3.68D-06 NDo=     1
 LinEq1:  Iter=  2 NonCon=     1 RMS=8.12D-08 Max=1.54D-06 NDo=     1
 LinEq1:  Iter=  3 NonCon=     1 RMS=5.24D-08 Max=1.36D-06 NDo=     1
 LinEq1:  Iter=  4 NonCon=     1 RMS=3.09D-08 Max=7.33D-07 NDo=     1
 LinEq1:  Iter=  5 NonCon=     1 RMS=1.26D-08 Max=2.24D-07 NDo=     1
 LinEq1:  Iter=  6 NonCon=     1 RMS=7.18D-09 Max=1.13D-07 NDo=     1
 LinEq1:  Iter=  7 NonCon=     1 RMS=3.87D-09 Max=7.49D-08 NDo=     1
 LinEq1:  Iter=  8 NonCon=     1 RMS=1.88D-09 Max=2.79D-08 NDo=     1
 LinEq1:  Iter=  9 NonCon=     1 RMS=7.60D-10 Max=1.57D-08 NDo=     1
 LinEq1:  Iter= 10 NonCon=     0 RMS=2.67D-10 Max=4.28D-09 NDo=     1
 Linear equations converged to 5.505D-10 5.505D-09 after    10 iterations.
 SCF Done:  E(UwB97XD) =  -322.382733402     a.u. after    7 cycles
            Convg  =    0.3552D-08                    35 Fock formations.
              S**2 =  0.0000                  -V/T =  2.0065
 <Sx>= 0.0000 <Sy>= 0.0000 <Sz>= 0.0000 <S**2>= 0.0000 S= 0.0000
 <L.S>=  0.00000000000    
 Annihilation of the first spin contaminant:
 S**2 before annihilation     0.0000,   after     0.0000
 DoSCS=F DFT=T ScalE2(SS,OS)=  1.000000  1.000000
 Range of M.O.s used for correlation:     1   391
 NBasis=   391 NAE=    23 NBE=    23 NFC=     0 NFV=     0
 NROrb=    391 NOA=    23 NOB=    23 NVA=   368 NVB=   368

 **** Warning!!: The largest alpha MO coefficient is  0.53194118D+02


 **** Warning!!: The largest beta MO coefficient is  0.53194118D+02

 Symmetrizing basis deriv contribution to polar:
 IMax=3 JMax=2 DiffMx= 0.00D+00
 G2DrvN: will do    12 centers at a time, making    1 passes.
 Calling FoFCou, ICntrl=  3107 FMM=F I1Cent=   0 AccDes= 0.00D+00.
 End of G2Drv F.D. properties file   721 does not exist.
 End of G2Drv F.D. properties file   722 does not exist.
 End of G2Drv F.D. properties file   788 does not exist.
          IDoAtm=11111111111
          Differentiating once with respect to nuclear coordinates.
 CalDSu exits because no D1Ps are significant.
          There are    36 degrees of freedom in the 1st order CPHF.  IDoFFX=6 NUNeed=     0.
     30 vectors produced by pass  0 Test12= 4.70D-14 2.78D-09 XBig12= 1.60D-01 5.89D-02.
 AX will form    30 AO Fock derivatives at one time.
     30 vectors produced by pass  1 Test12= 4.70D-14 2.78D-09 XBig12= 1.05D-02 1.43D-02.
     30 vectors produced by pass  2 Test12= 4.70D-14 2.78D-09 XBig12= 8.99D-04 3.71D-03.
     30 vectors produced by pass  3 Test12= 4.70D-14 2.78D-09 XBig12= 1.57D-05 4.76D-04.
     30 vectors produced by pass  4 Test12= 4.70D-14 2.78D-09 XBig12= 2.09D-07 4.45D-05.
     30 vectors produced by pass  5 Test12= 4.70D-14 2.78D-09 XBig12= 1.94D-09 3.98D-06.
     30 vectors produced by pass  6 Test12= 4.70D-14 2.78D-09 XBig12= 1.54D-11 3.32D-07.
     17 vectors produced by pass  7 Test12= 4.70D-14 2.78D-09 XBig12= 1.11D-13 2.44D-08.
 InvSVY:  IOpt=1 It=  1 EMax= 1.67D-15
 Solved reduced A of dimension   227 with    30 vectors.
 End of Minotr F.D. properties file   721 does not exist.
 End of Minotr F.D. properties file   722 does not exist.
 End of Minotr F.D. properties file   788 does not exist.
 Calling FoFJK, ICntrl=    100127 FMM=F ISym2X=0 I1Cent= 0 IOpClX= 1 NMat=1 NMatS=1 NMatT=0.
 -------------------------------------------------------------------
 Center     Atomic                   Forces (Hartrees/Bohr)
 Number     Number              X              Y              Z
 -------------------------------------------------------------------
      1        6          -0.026481242    0.020838863   -0.004818199
      2        1           0.001137042    0.001005375   -0.000446585
      3        1          -0.001828014    0.001141766   -0.000636716
      4        8          -0.000497324   -0.000769214    0.002608738
      5        8          -0.030559647    0.030013328   -0.006663634
      6        7           0.023243819   -0.020946596    0.006261881
      7        6           0.028815163   -0.038249714    0.004195117
      8        6           0.005874695    0.004156853   -0.000304671
      9        1          -0.000927082    0.000370209   -0.000142723
     10        1          -0.000847842    0.000579298   -0.000080607
     11        1           0.002070431    0.001859831    0.000027400
 -------------------------------------------------------------------
 Cartesian Forces:  Max     0.038249714 RMS     0.013973928
 IRC-IRC-IRC-IRC-IRC-IRC-IRC-IRC-IRC-IRC-IRC-IRC-IRC-IRC-IRC-IRC-IRC-IRC
 Pt 20 Step number   1 out of a maximum of  20
 Modified Bulirsch-Stoer Extrapolation Cycles:
    EPS =    0.000010000000000
      PEZero:  N= 2 I= 1 D=  7.77D-04 Err=  1.46D-05
      PEZero:  N= 3 I= 2 D=  7.77D-04 Err=  9.76D-06
      PEZero:  N= 3 I= 1 D=  1.55D-03 Err=  5.65D-09
 Maximum DWI energy   std dev =  0.000000533 at pt    19
 Maximum DWI gradient std dev =  0.000545958 at pt    25
 CORRECTOR INTEGRATION CONVERGENCE:
   Recorrection delta-x convergence threshold:    0.010000
   Delta-x Convergence Met
 Point Number:  20          Path Number:   1
   CHANGE IN THE REACTION COORDINATE =    0.14910
   NET REACTION COORDINATE UP TO THIS POINT =    2.98208
  # OF POINTS ALONG THE PATH =  20
  # OF STEPS =   1

 Calculating another point on the path.
 IRC-IRC-IRC-IRC-IRC-IRC-IRC-IRC-IRC-IRC-IRC-IRC-IRC-IRC-IRC-IRC-IRC-IRC
                          Input orientation:                          
 ---------------------------------------------------------------------
 Center     Atomic      Atomic             Coordinates (Angstroms)
 Number     Number       Type             X           Y           Z
 ---------------------------------------------------------------------
      1          6           0        1.393814    0.659487    0.200872
      2          1           0        1.462278    0.636981    1.289910
      3          1           0        2.144928    1.278030   -0.280067
      4          8           0        1.362688   -0.563013   -0.369193
      5          8           0        0.217121   -1.137138    0.183304
      6          7           0       -0.111194    1.284686   -0.043169
      7          6           0       -0.830141    0.297444    0.006767
      8          6           0       -2.205026   -0.246914    0.003450
      9          1           0       -2.315969   -0.852440    0.902604
     10          1           0       -2.305317   -0.908545   -0.854853
     11          1           0       -2.970351    0.524697   -0.020980
 ---------------------------------------------------------------------
                    Distance matrix (angstroms):
                    1          2          3          4          5
     1  C    0.000000
     2  H    1.091421   0.000000
     3  H    1.085389   1.828055   0.000000
     4  O    1.349240   2.050007   2.002319   0.000000
     5  O    2.147738   2.433618   3.124771   1.395420   0.000000
     6  N    1.647872   2.161582   2.268536   2.385919   2.454447
     7  C    2.261577   2.648948   3.145610   2.385420   1.784922
     8  C    3.716475   3.985645   4.618218   3.601023   2.586820
     9  H    4.067043   4.079648   5.083032   3.903044   2.648582
    10  H    4.154137   4.602546   4.991610   3.716116   2.737283
    11  H    4.371879   4.623769   5.176941   4.481025   3.600473
                    6          7          8          9         10
     6  N    0.000000
     7  C    1.222303   0.000000
     8  C    2.594629   1.478731   0.000000
     9  H    3.212915   2.081451   1.089701   0.000000
    10  H    3.206753   2.091158   1.088346   1.758385   0.000000
    11  H    2.958522   2.152420   1.087062   1.782619   1.786560
                   11
    11  H    0.000000
 Symmetry turned off by external request.
 Stoichiometry    C3H5NO2
 Framework group  C1[X(C3H5NO2)]
 Deg. of freedom    27
 Full point group                 C1      NOp   1
 Rotational constants (GHZ):           7.6365510           3.2904994           2.4430000
 Standard basis: Aug-CC-pVTZ (5D, 7F)
   391 basis functions,   567 primitive gaussians,   455 cartesian basis functions
    23 alpha electrons       23 beta electrons
       nuclear repulsion energy       236.4303195720 Hartrees.
 NAtoms=   11 NActive=   11 NUniq=   11 SFac= 1.00D+00 NAtFMM=   60 NAOKFM=F Big=F
 Integral buffers will be    131072 words long.
 Raffenetti 2 integral format.
 Two-electron integral symmetry is turned off.
 Nuclear repulsion after empirical dispersion term =      236.4272281975 Hartrees.
 One-electron integrals computed using PRISM.
 NBasis=   391 RedAO= T EigKep=  1.11D-05  NBF=   391
 NBsUse=   391 1.00D-06 EigRej= -1.00D+00 NBFU=   391
 Initial guess from the checkpoint file:  "TS2-M0001-copt-TS-opt-TS-wb97-opt-TS-Final-IRC-Forward.chk"
 B after Tr=    -0.000029    0.000351   -0.000097
         Rot=    1.000000    0.000035   -0.000031    0.000034 Ang=   0.01 deg.
 Initial guess <Sx>= 0.0000 <Sy>= 0.0000 <Sz>= 0.0000 <S**2>= 0.0000 S= 0.0000
 ExpMin= 2.53D-02 ExpMax= 1.53D+04 ExpMxC= 5.22D+02 IAcc=3 IRadAn=         7 AccDes= 0.00D+00
 Harris functional with IExCor= 4639 and IRadAn=       7 diagonalized for initial guess.
 HarFok:  IExCor= 4639 AccDes= 0.00D+00 IRadAn=         7 IDoV= 1 UseB2=F ITyADJ=14
 ICtDFT=  3500011 ScaDFX=  1.000000  1.000000  1.000000  1.000000
 FoFCou: FMM=F IPFlag=           0 FMFlag=      100000 FMFlg1=           0
         NFxFlg=           0 DoJE=T BraDBF=F KetDBF=T FulRan=T
         wScrn=  0.000000 ICntrl=       500 IOpCl=  0 I1Cent=   200000004 NGrid=           0
         NMat0=    1 NMatS0=      1 NMatT0=    0 NMatD0=    1 NMtDS0=    0 NMtDT0=    0
 Symmetry not used in FoFCou.
 Gradient too large for Newton-Raphson -- use scaled steepest descent instead.
     Accept linear search using points  3 and  4.
 Gradient too large for Newton-Raphson -- use scaled steepest descent instead.
     Accept linear search using points  1 and  2.
 Gradient too large for Newton-Raphson -- use scaled steepest descent instead.
     Minimum is close to point  2 DX=  3.94D-02 DF= -1.12D-07 DXR=  6.15D-02 DFR=  3.80D-03 which will be used.
 Gradient too large for Newton-Raphson -- use scaled steepest descent instead.
     Accept linear search using points  1 and  2.
 LinEq1:  Iter=  0 NonCon=     1 RMS=7.70D-05 Max=1.83D-03 NDo=     1
 AX will form     1 AO Fock derivatives at one time.
 LinEq1:  Iter=  1 NonCon=     1 RMS=1.31D-05 Max=2.60D-04 NDo=     1
 LinEq1:  Iter=  2 NonCon=     1 RMS=1.20D-05 Max=3.35D-04 NDo=     1
 LinEq1:  Iter=  3 NonCon=     1 RMS=3.92D-06 Max=8.72D-05 NDo=     1
 LinEq1:  Iter=  4 NonCon=     1 RMS=1.74D-06 Max=4.08D-05 NDo=     1
 LinEq1:  Iter=  5 NonCon=     1 RMS=7.73D-07 Max=1.82D-05 NDo=     1
 LinEq1:  Iter=  6 NonCon=     1 RMS=4.26D-07 Max=9.24D-06 NDo=     1
 LinEq1:  Iter=  7 NonCon=     1 RMS=2.56D-07 Max=4.44D-06 NDo=     1
 LinEq1:  Iter=  8 NonCon=     1 RMS=1.02D-07 Max=1.33D-06 NDo=     1
 LinEq1:  Iter=  9 NonCon=     1 RMS=3.88D-08 Max=8.07D-07 NDo=     1
 LinEq1:  Iter= 10 NonCon=     1 RMS=1.26D-08 Max=2.51D-07 NDo=     1
 LinEq1:  Iter= 11 NonCon=     0 RMS=5.62D-09 Max=8.34D-08 NDo=     1
 Linear equations converged to 1.301D-08 1.301D-07 after    11 iterations.
     Accept linear search using points  1 and  2.
     Minimum is close to point  2 DX= -4.75D-04 DF= -2.33D-11 DXR=  4.75D-04 DFR=  2.26D-07 which will be used.
 LinEq1:  Iter=  0 NonCon=     1 RMS=4.40D-07 Max=9.67D-06 NDo=     1
 LinEq1:  Iter=  1 NonCon=     1 RMS=1.53D-07 Max=3.78D-06 NDo=     1
 LinEq1:  Iter=  2 NonCon=     1 RMS=8.56D-08 Max=1.56D-06 NDo=     1
 LinEq1:  Iter=  3 NonCon=     1 RMS=5.53D-08 Max=1.31D-06 NDo=     1
 LinEq1:  Iter=  4 NonCon=     1 RMS=2.98D-08 Max=5.50D-07 NDo=     1
 LinEq1:  Iter=  5 NonCon=     1 RMS=1.19D-08 Max=2.14D-07 NDo=     1
 LinEq1:  Iter=  6 NonCon=     1 RMS=7.31D-09 Max=1.02D-07 NDo=     1
 LinEq1:  Iter=  7 NonCon=     1 RMS=3.57D-09 Max=7.60D-08 NDo=     1
 LinEq1:  Iter=  8 NonCon=     1 RMS=1.54D-09 Max=2.56D-08 NDo=     1
 LinEq1:  Iter=  9 NonCon=     1 RMS=6.38D-10 Max=1.43D-08 NDo=     1
 LinEq1:  Iter= 10 NonCon=     0 RMS=2.32D-10 Max=3.85D-09 NDo=     1
 Linear equations converged to 5.295D-10 5.295D-09 after    10 iterations.
 SCF Done:  E(UwB97XD) =  -322.386119080     a.u. after    7 cycles
            Convg  =    0.3112D-08                    34 Fock formations.
              S**2 =  0.0000                  -V/T =  2.0066
 <Sx>= 0.0000 <Sy>= 0.0000 <Sz>= 0.0000 <S**2>= 0.0000 S= 0.0000
 <L.S>=  0.00000000000    
 Annihilation of the first spin contaminant:
 S**2 before annihilation     0.0000,   after     0.0000
 DoSCS=F DFT=T ScalE2(SS,OS)=  1.000000  1.000000
 Range of M.O.s used for correlation:     1   391
 NBasis=   391 NAE=    23 NBE=    23 NFC=     0 NFV=     0
 NROrb=    391 NOA=    23 NOB=    23 NVA=   368 NVB=   368

 **** Warning!!: The largest alpha MO coefficient is  0.53131482D+02


 **** Warning!!: The largest beta MO coefficient is  0.53131481D+02

 Symmetrizing basis deriv contribution to polar:
 IMax=3 JMax=2 DiffMx= 0.00D+00
 G2DrvN: will do    12 centers at a time, making    1 passes.
 Calling FoFCou, ICntrl=  3107 FMM=F I1Cent=   0 AccDes= 0.00D+00.
 End of G2Drv F.D. properties file   721 does not exist.
 End of G2Drv F.D. properties file   722 does not exist.
 End of G2Drv F.D. properties file   788 does not exist.
          IDoAtm=11111111111
          Differentiating once with respect to nuclear coordinates.
 CalDSu exits because no D1Ps are significant.
          There are    36 degrees of freedom in the 1st order CPHF.  IDoFFX=6 NUNeed=     0.
     30 vectors produced by pass  0 Test12= 4.70D-14 2.78D-09 XBig12= 1.59D-01 6.08D-02.
 AX will form    30 AO Fock derivatives at one time.
     30 vectors produced by pass  1 Test12= 4.70D-14 2.78D-09 XBig12= 1.01D-02 1.72D-02.
     30 vectors produced by pass  2 Test12= 4.70D-14 2.78D-09 XBig12= 8.71D-04 3.79D-03.
     30 vectors produced by pass  3 Test12= 4.70D-14 2.78D-09 XBig12= 1.50D-05 4.78D-04.
     30 vectors produced by pass  4 Test12= 4.70D-14 2.78D-09 XBig12= 2.01D-07 4.11D-05.
     30 vectors produced by pass  5 Test12= 4.70D-14 2.78D-09 XBig12= 1.83D-09 3.52D-06.
     30 vectors produced by pass  6 Test12= 4.70D-14 2.78D-09 XBig12= 1.42D-11 3.58D-07.
     17 vectors produced by pass  7 Test12= 4.70D-14 2.78D-09 XBig12= 1.01D-13 2.41D-08.
 InvSVY:  IOpt=1 It=  1 EMax= 2.44D-15
 Solved reduced A of dimension   227 with    30 vectors.
 End of Minotr F.D. properties file   721 does not exist.
 End of Minotr F.D. properties file   722 does not exist.
 End of Minotr F.D. properties file   788 does not exist.
 Calling FoFJK, ICntrl=    100127 FMM=F ISym2X=0 I1Cent= 0 IOpClX= 1 NMat=1 NMatS=1 NMatT=0.
 -------------------------------------------------------------------
 Center     Atomic                   Forces (Hartrees/Bohr)
 Number     Number              X              Y              Z
 -------------------------------------------------------------------
      1        6          -0.026054791    0.021089652   -0.004928773
      2        1           0.001153735    0.001094768   -0.000489167
      3        1          -0.001847076    0.001165578   -0.000715371
      4        8          -0.000631826   -0.000636219    0.003027906
      5        8          -0.032051748    0.031350339   -0.007157546
      6        7           0.022943402   -0.021458361    0.006411231
      7        6           0.029723586   -0.039702919    0.004321933
      8        6           0.006409407    0.004159147   -0.000267905
      9        1          -0.000978973    0.000386218   -0.000149343
     10        1          -0.000887437    0.000611017   -0.000084700
     11        1           0.002221721    0.001940779    0.000031735
 -------------------------------------------------------------------
 Cartesian Forces:  Max     0.039702919 RMS     0.014358230
 IRC-IRC-IRC-IRC-IRC-IRC-IRC-IRC-IRC-IRC-IRC-IRC-IRC-IRC-IRC-IRC-IRC-IRC
 Pt 21 Step number   1 out of a maximum of  20
 Modified Bulirsch-Stoer Extrapolation Cycles:
    EPS =    0.000010000000000
      PEZero:  N= 2 I= 1 D=  7.77D-04 Err=  1.59D-05
      PEZero:  N= 3 I= 2 D=  7.77D-04 Err=  1.06D-05
      PEZero:  N= 3 I= 1 D=  1.55D-03 Err=  5.77D-09
 Maximum DWI energy   std dev =  0.000000552 at pt    29
 Maximum DWI gradient std dev =  0.000532364 at pt    71
 CORRECTOR INTEGRATION CONVERGENCE:
   Recorrection delta-x convergence threshold:    0.010000
   Delta-x Convergence Met
 Point Number:  21          Path Number:   1
   CHANGE IN THE REACTION COORDINATE =    0.14910
   NET REACTION COORDINATE UP TO THIS POINT =    3.13119
  # OF POINTS ALONG THE PATH =  21
  # OF STEPS =   1

 Calculating another point on the path.
 IRC-IRC-IRC-IRC-IRC-IRC-IRC-IRC-IRC-IRC-IRC-IRC-IRC-IRC-IRC-IRC-IRC-IRC
                          Input orientation:                          
 ---------------------------------------------------------------------
 Center     Atomic      Atomic             Coordinates (Angstroms)
 Number     Number       Type             X           Y           Z
 ---------------------------------------------------------------------
      1          6           0        1.386533    0.665470    0.199461
      2          1           0        1.466199    0.640809    1.288262
      3          1           0        2.138706    1.281986   -0.282611
      4          8           0        1.362540   -0.563134   -0.368506
      5          8           0        0.210174   -1.130356    0.181734
      6          7           0       -0.105693    1.279438   -0.041602
      7          6           0       -0.821626    0.286032    0.008005
      8          6           0       -2.203137   -0.245743    0.003380
      9          1           0       -2.319348   -0.851124    0.902102
     10          1           0       -2.308367   -0.906445   -0.855154
     11          1           0       -2.962643    0.531379   -0.020867
 ---------------------------------------------------------------------
                    Distance matrix (angstroms):
                    1          2          3          4          5
     1  C    0.000000
     2  H    1.091990   0.000000
     3  H    1.085473   1.825107   0.000000
     4  O    1.353746   2.050635   2.003566   0.000000
     5  O    2.146887   2.437013   3.123179   1.397301   0.000000
     6  N    1.631504   2.155743   2.257303   2.378580   2.440647
     7  C    2.248687   2.645576   3.136869   2.373484   1.760952
     8  C    3.708704   3.987596   4.611653   3.599040   2.576514
     9  H    4.065380   4.087218   5.082120   3.905596   2.644879
    10  H    4.151555   4.608207   4.989338   3.718904   2.732823
    11  H    4.356816   4.619571   5.162914   4.475044   3.587364
                    6          7          8          9         10
     6  N    0.000000
     7  C    1.225511   0.000000
     8  C    2.593738   1.480330   0.000000
     9  H    3.214054   2.082235   1.089813   0.000000
    10  H    3.208072   2.092234   1.088430   1.758161   0.000000
    11  H    2.953335   2.155221   1.086902   1.782418   1.786463
                   11
    11  H    0.000000
 Symmetry turned off by external request.
 Stoichiometry    C3H5NO2
 Framework group  C1[X(C3H5NO2)]
 Deg. of freedom    27
 Full point group                 C1      NOp   1
 Rotational constants (GHZ):           7.6905658           3.3038904           2.4550276
 Standard basis: Aug-CC-pVTZ (5D, 7F)
   391 basis functions,   567 primitive gaussians,   455 cartesian basis functions
    23 alpha electrons       23 beta electrons
       nuclear repulsion energy       236.8953535630 Hartrees.
 NAtoms=   11 NActive=   11 NUniq=   11 SFac= 1.00D+00 NAtFMM=   60 NAOKFM=F Big=F
 Integral buffers will be    131072 words long.
 Raffenetti 2 integral format.
 Two-electron integral symmetry is turned off.
 Nuclear repulsion after empirical dispersion term =      236.8922696321 Hartrees.
 One-electron integrals computed using PRISM.
 NBasis=   391 RedAO= T EigKep=  1.10D-05  NBF=   391
 NBsUse=   391 1.00D-06 EigRej= -1.00D+00 NBFU=   391
 Initial guess from the checkpoint file:  "TS2-M0001-copt-TS-opt-TS-wb97-opt-TS-Final-IRC-Forward.chk"
 B after Tr=    -0.000024    0.000358   -0.000104
         Rot=    1.000000    0.000038   -0.000033    0.000036 Ang=   0.01 deg.
 Initial guess <Sx>= 0.0000 <Sy>= 0.0000 <Sz>= 0.0000 <S**2>= 0.0000 S= 0.0000
 ExpMin= 2.53D-02 ExpMax= 1.53D+04 ExpMxC= 5.22D+02 IAcc=3 IRadAn=         7 AccDes= 0.00D+00
 Harris functional with IExCor= 4639 and IRadAn=       7 diagonalized for initial guess.
 HarFok:  IExCor= 4639 AccDes= 0.00D+00 IRadAn=         7 IDoV= 1 UseB2=F ITyADJ=14
 ICtDFT=  3500011 ScaDFX=  1.000000  1.000000  1.000000  1.000000
 FoFCou: FMM=F IPFlag=           0 FMFlag=      100000 FMFlg1=           0
         NFxFlg=           0 DoJE=T BraDBF=F KetDBF=T FulRan=T
         wScrn=  0.000000 ICntrl=       500 IOpCl=  0 I1Cent=   200000004 NGrid=           0
         NMat0=    1 NMatS0=      1 NMatT0=    0 NMatD0=    1 NMtDS0=    0 NMtDT0=    0
 Symmetry not used in FoFCou.
 Gradient too large for Newton-Raphson -- use scaled steepest descent instead.
     Accept linear search using points  3 and  4.
 Gradient too large for Newton-Raphson -- use scaled steepest descent instead.
     Accept linear search using points  1 and  2.
 Gradient too large for Newton-Raphson -- use scaled steepest descent instead.
     Minimum is close to point  2 DX=  4.98D-02 DF= -1.75D-07 DXR=  7.66D-02 DFR=  5.90D-03 which will be used.
 Gradient too large for Newton-Raphson -- use scaled steepest descent instead.
     Accept linear search using points  1 and  2.
 LinEq1:  Iter=  0 NonCon=     1 RMS=7.59D-05 Max=1.75D-03 NDo=     1
 AX will form     1 AO Fock derivatives at one time.
 LinEq1:  Iter=  1 NonCon=     1 RMS=1.30D-05 Max=2.57D-04 NDo=     1
 LinEq1:  Iter=  2 NonCon=     1 RMS=1.17D-05 Max=3.16D-04 NDo=     1
 LinEq1:  Iter=  3 NonCon=     1 RMS=3.68D-06 Max=6.99D-05 NDo=     1
 LinEq1:  Iter=  4 NonCon=     1 RMS=1.70D-06 Max=4.38D-05 NDo=     1
 LinEq1:  Iter=  5 NonCon=     1 RMS=9.04D-07 Max=1.57D-05 NDo=     1
 LinEq1:  Iter=  6 NonCon=     1 RMS=5.28D-07 Max=1.13D-05 NDo=     1
 LinEq1:  Iter=  7 NonCon=     1 RMS=2.52D-07 Max=4.63D-06 NDo=     1
 LinEq1:  Iter=  8 NonCon=     1 RMS=1.05D-07 Max=1.56D-06 NDo=     1
 LinEq1:  Iter=  9 NonCon=     1 RMS=5.09D-08 Max=1.02D-06 NDo=     1
 LinEq1:  Iter= 10 NonCon=     1 RMS=2.58D-08 Max=4.83D-07 NDo=     1
 LinEq1:  Iter= 11 NonCon=     1 RMS=1.09D-08 Max=1.90D-07 NDo=     1
 LinEq1:  Iter= 12 NonCon=     0 RMS=3.39D-09 Max=5.00D-08 NDo=     1
 Linear equations converged to 1.301D-08 1.301D-07 after    12 iterations.
     Accept linear search using points  1 and  2.
     Minimum is close to point  2 DX= -4.80D-04 DF= -2.32D-11 DXR=  4.80D-04 DFR=  2.30D-07 which will be used.
 LinEq1:  Iter=  0 NonCon=     1 RMS=4.22D-07 Max=9.20D-06 NDo=     1
 LinEq1:  Iter=  1 NonCon=     1 RMS=1.51D-07 Max=3.88D-06 NDo=     1
 LinEq1:  Iter=  2 NonCon=     1 RMS=8.93D-08 Max=1.74D-06 NDo=     1
 LinEq1:  Iter=  3 NonCon=     1 RMS=5.58D-08 Max=1.35D-06 NDo=     1
 LinEq1:  Iter=  4 NonCon=     1 RMS=2.84D-08 Max=5.67D-07 NDo=     1
 LinEq1:  Iter=  5 NonCon=     1 RMS=1.14D-08 Max=1.97D-07 NDo=     1
 LinEq1:  Iter=  6 NonCon=     1 RMS=7.41D-09 Max=9.94D-08 NDo=     1
 LinEq1:  Iter=  7 NonCon=     1 RMS=3.25D-09 Max=5.52D-08 NDo=     1
 LinEq1:  Iter=  8 NonCon=     1 RMS=1.22D-09 Max=2.08D-08 NDo=     1
 LinEq1:  Iter=  9 NonCon=     1 RMS=5.00D-10 Max=8.39D-09 NDo=     1
 LinEq1:  Iter= 10 NonCon=     0 RMS=1.87D-10 Max=3.51D-09 NDo=     1
 Linear equations converged to 5.086D-10 5.086D-09 after    10 iterations.
 SCF Done:  E(UwB97XD) =  -322.389584873     a.u. after    7 cycles
            Convg  =    0.2614D-08                    35 Fock formations.
              S**2 =  0.0000                  -V/T =  2.0066
 <Sx>= 0.0000 <Sy>= 0.0000 <Sz>= 0.0000 <S**2>= 0.0000 S= 0.0000
 <L.S>=  0.00000000000    
 Annihilation of the first spin contaminant:
 S**2 before annihilation     0.0000,   after     0.0000
 DoSCS=F DFT=T ScalE2(SS,OS)=  1.000000  1.000000
 Range of M.O.s used for correlation:     1   391
 NBasis=   391 NAE=    23 NBE=    23 NFC=     0 NFV=     0
 NROrb=    391 NOA=    23 NOB=    23 NVA=   368 NVB=   368

 **** Warning!!: The largest alpha MO coefficient is  0.52708397D+02


 **** Warning!!: The largest beta MO coefficient is  0.52708396D+02

 Symmetrizing basis deriv contribution to polar:
 IMax=3 JMax=2 DiffMx= 0.00D+00
 G2DrvN: will do    12 centers at a time, making    1 passes.
 Calling FoFCou, ICntrl=  3107 FMM=F I1Cent=   0 AccDes= 0.00D+00.
 End of G2Drv F.D. properties file   721 does not exist.
 End of G2Drv F.D. properties file   722 does not exist.
 End of G2Drv F.D. properties file   788 does not exist.
          IDoAtm=11111111111
          Differentiating once with respect to nuclear coordinates.
 CalDSu exits because no D1Ps are significant.
          There are    36 degrees of freedom in the 1st order CPHF.  IDoFFX=6 NUNeed=     0.
     30 vectors produced by pass  0 Test12= 4.70D-14 2.78D-09 XBig12= 1.58D-01 5.98D-02.
 AX will form    30 AO Fock derivatives at one time.
     30 vectors produced by pass  1 Test12= 4.70D-14 2.78D-09 XBig12= 9.75D-03 2.08D-02.
     30 vectors produced by pass  2 Test12= 4.70D-14 2.78D-09 XBig12= 8.38D-04 3.82D-03.
     30 vectors produced by pass  3 Test12= 4.70D-14 2.78D-09 XBig12= 1.43D-05 4.71D-04.
     30 vectors produced by pass  4 Test12= 4.70D-14 2.78D-09 XBig12= 1.92D-07 3.84D-05.
     30 vectors produced by pass  5 Test12= 4.70D-14 2.78D-09 XBig12= 1.72D-09 3.66D-06.
     30 vectors produced by pass  6 Test12= 4.70D-14 2.78D-09 XBig12= 1.31D-11 3.50D-07.
     17 vectors produced by pass  7 Test12= 4.70D-14 2.78D-09 XBig12= 9.21D-14 2.35D-08.
 InvSVY:  IOpt=1 It=  1 EMax= 2.66D-15
 Solved reduced A of dimension   227 with    30 vectors.
 End of Minotr F.D. properties file   721 does not exist.
 End of Minotr F.D. properties file   722 does not exist.
 End of Minotr F.D. properties file   788 does not exist.
 Calling FoFJK, ICntrl=    100127 FMM=F ISym2X=0 I1Cent= 0 IOpClX= 1 NMat=1 NMatS=1 NMatT=0.
 -------------------------------------------------------------------
 Center     Atomic                   Forces (Hartrees/Bohr)
 Number     Number              X              Y              Z
 -------------------------------------------------------------------
      1        6          -0.025331425    0.021175322   -0.005003679
      2        1           0.001166545    0.001181011   -0.000526536
      3        1          -0.001850408    0.001181573   -0.000796956
      4        8          -0.000771438   -0.000494573    0.003466512
      5        8          -0.033403591    0.032542899   -0.007644457
      6        7           0.022367321   -0.021830443    0.006509128
      7        6           0.030451918   -0.040938588    0.004426553
      8        6           0.006950491    0.004123970   -0.000222589
      9        1          -0.001028809    0.000401593   -0.000155417
     10        1          -0.000923224    0.000642387   -0.000088964
     11        1           0.002372620    0.002014849    0.000036403
 -------------------------------------------------------------------
 Cartesian Forces:  Max     0.040938588 RMS     0.014657115
 IRC-IRC-IRC-IRC-IRC-IRC-IRC-IRC-IRC-IRC-IRC-IRC-IRC-IRC-IRC-IRC-IRC-IRC
 Pt 22 Step number   1 out of a maximum of  20
 Modified Bulirsch-Stoer Extrapolation Cycles:
    EPS =    0.000010000000000
      PEZero:  N= 2 I= 1 D=  7.77D-04 Err=  1.71D-05
      PEZero:  N= 3 I= 2 D=  7.77D-04 Err=  1.14D-05
      PEZero:  N= 3 I= 1 D=  1.55D-03 Err=  7.06D-09
 Maximum DWI energy   std dev =  0.000000549 at pt    29
 Maximum DWI gradient std dev =  0.000515296 at pt    71
 CORRECTOR INTEGRATION CONVERGENCE:
   Recorrection delta-x convergence threshold:    0.010000
   Delta-x Convergence Met
 Point Number:  22          Path Number:   1
   CHANGE IN THE REACTION COORDINATE =    0.14910
   NET REACTION COORDINATE UP TO THIS POINT =    3.28029
  # OF POINTS ALONG THE PATH =  22
  # OF STEPS =   1

 Calculating another point on the path.
 IRC-IRC-IRC-IRC-IRC-IRC-IRC-IRC-IRC-IRC-IRC-IRC-IRC-IRC-IRC-IRC-IRC-IRC
                          Input orientation:                          
 ---------------------------------------------------------------------
 Center     Atomic      Atomic             Coordinates (Angstroms)
 Number     Number       Type             X           Y           Z
 ---------------------------------------------------------------------
      1          6           0        1.379614    0.671353    0.198060
      2          1           0        1.470092    0.644851    1.286522
      3          1           0        2.132605    1.285914   -0.285386
      4          8           0        1.362365   -0.563223   -0.367737
      5          8           0        0.203080   -1.123458    0.180090
      6          7           0       -0.100453    1.274209   -0.040045
      7          6           0       -0.813079    0.274502    0.009248
      8          6           0       -2.201130   -0.244606    0.003325
      9          1           0       -2.322831   -0.849780    0.901590
     10          1           0       -2.311476   -0.904277   -0.855465
     11          1           0       -2.954570    0.538183   -0.020739
 ---------------------------------------------------------------------
                    Distance matrix (angstroms):
                    1          2          3          4          5
     1  C    0.000000
     2  H    1.092538   0.000000
     3  H    1.085541   1.822301   0.000000
     4  O    1.358161   2.051248   2.004834   0.000000
     5  O    2.146136   2.440579   3.121667   1.399256   0.000000
     6  N    1.615774   2.149996   2.246525   2.371365   2.426807
     7  C    2.236302   2.642245   3.128389   2.361452   1.736680
     8  C    3.701166   3.989436   4.605117   3.596901   2.565902
     9  H    4.064099   4.094919   5.081438   3.908193   2.641153
    10  H    4.149298   4.613910   4.987162   3.721734   2.728261
    11  H    4.341746   4.614969   5.148639   4.468716   3.573812
                    6          7          8          9         10
     6  N    0.000000
     7  C    1.228690   0.000000
     8  C    2.592590   1.481955   0.000000
     9  H    3.215116   2.083179   1.089921   0.000000
    10  H    3.209258   2.093428   1.088514   1.757937   0.000000
    11  H    2.947556   2.157871   1.086743   1.782197   1.786345
                   11
    11  H    0.000000
 Symmetry turned off by external request.
 Stoichiometry    C3H5NO2
 Framework group  C1[X(C3H5NO2)]
 Deg. of freedom    27
 Full point group                 C1      NOp   1
 Rotational constants (GHZ):           7.7458534           3.3171648           2.4670642
 Standard basis: Aug-CC-pVTZ (5D, 7F)
   391 basis functions,   567 primitive gaussians,   455 cartesian basis functions
    23 alpha electrons       23 beta electrons
       nuclear repulsion energy       237.3685786279 Hartrees.
 NAtoms=   11 NActive=   11 NUniq=   11 SFac= 1.00D+00 NAtFMM=   60 NAOKFM=F Big=F
 Integral buffers will be    131072 words long.
 Raffenetti 2 integral format.
 Two-electron integral symmetry is turned off.
 Nuclear repulsion after empirical dispersion term =      237.3655017376 Hartrees.
 One-electron integrals computed using PRISM.
 NBasis=   391 RedAO= T EigKep=  1.08D-05  NBF=   391
 NBsUse=   391 1.00D-06 EigRej= -1.00D+00 NBFU=   391
 Initial guess from the checkpoint file:  "TS2-M0001-copt-TS-opt-TS-wb97-opt-TS-Final-IRC-Forward.chk"
 B after Tr=    -0.000018    0.000366   -0.000111
         Rot=    1.000000    0.000042   -0.000034    0.000038 Ang=   0.01 deg.
 Initial guess <Sx>= 0.0000 <Sy>= 0.0000 <Sz>= 0.0000 <S**2>= 0.0000 S= 0.0000
 ExpMin= 2.53D-02 ExpMax= 1.53D+04 ExpMxC= 5.22D+02 IAcc=3 IRadAn=         7 AccDes= 0.00D+00
 Harris functional with IExCor= 4639 and IRadAn=       7 diagonalized for initial guess.
 HarFok:  IExCor= 4639 AccDes= 0.00D+00 IRadAn=         7 IDoV= 1 UseB2=F ITyADJ=14
 ICtDFT=  3500011 ScaDFX=  1.000000  1.000000  1.000000  1.000000
 FoFCou: FMM=F IPFlag=           0 FMFlag=      100000 FMFlg1=           0
         NFxFlg=           0 DoJE=T BraDBF=F KetDBF=T FulRan=T
         wScrn=  0.000000 ICntrl=       500 IOpCl=  0 I1Cent=   200000004 NGrid=           0
         NMat0=    1 NMatS0=      1 NMatT0=    0 NMatD0=    1 NMtDS0=    0 NMtDT0=    0
 Symmetry not used in FoFCou.
 Gradient too large for Newton-Raphson -- use scaled steepest descent instead.
     Accept linear search using points  3 and  4.
 Gradient too large for Newton-Raphson -- use scaled steepest descent instead.
     Accept linear search using points  1 and  2.
 Gradient too large for Newton-Raphson -- use scaled steepest descent instead.
 Gradient too large for Newton-Raphson -- use scaled steepest descent instead.
 LinEq1:  Iter=  0 NonCon=     1 RMS=6.66D-05 Max=1.80D-03 NDo=     1
 AX will form     1 AO Fock derivatives at one time.
 LinEq1:  Iter=  1 NonCon=     1 RMS=8.24D-06 Max=1.77D-04 NDo=     1
 LinEq1:  Iter=  2 NonCon=     1 RMS=6.16D-06 Max=1.39D-04 NDo=     1
 LinEq1:  Iter=  3 NonCon=     1 RMS=2.45D-06 Max=5.50D-05 NDo=     1
 LinEq1:  Iter=  4 NonCon=     1 RMS=1.48D-06 Max=3.05D-05 NDo=     1
 LinEq1:  Iter=  5 NonCon=     1 RMS=7.97D-07 Max=2.08D-05 NDo=     1
 LinEq1:  Iter=  6 NonCon=     1 RMS=4.96D-07 Max=1.05D-05 NDo=     1
 LinEq1:  Iter=  7 NonCon=     1 RMS=2.08D-07 Max=3.35D-06 NDo=     1
 LinEq1:  Iter=  8 NonCon=     1 RMS=8.36D-08 Max=1.04D-06 NDo=     1
 LinEq1:  Iter=  9 NonCon=     1 RMS=2.72D-08 Max=5.78D-07 NDo=     1
 LinEq1:  Iter= 10 NonCon=     1 RMS=1.11D-08 Max=2.72D-07 NDo=     1
 LinEq1:  Iter= 11 NonCon=     0 RMS=6.14D-09 Max=1.08D-07 NDo=     1
 Linear equations converged to 1.301D-08 1.301D-07 after    11 iterations.
     Accept linear search using points  1 and  2.
     Minimum is close to point  2 DX= -4.27D-04 DF= -1.43D-11 DXR=  4.27D-04 DFR=  1.82D-07 which will be used.
 LinEq1:  Iter=  0 NonCon=     1 RMS=3.24D-07 Max=6.60D-06 NDo=     1
 LinEq1:  Iter=  1 NonCon=     1 RMS=1.14D-07 Max=2.92D-06 NDo=     1
 LinEq1:  Iter=  2 NonCon=     1 RMS=7.64D-08 Max=2.07D-06 NDo=     1
 LinEq1:  Iter=  3 NonCon=     1 RMS=4.41D-08 Max=1.14D-06 NDo=     1
 LinEq1:  Iter=  4 NonCon=     1 RMS=2.11D-08 Max=5.14D-07 NDo=     1
 LinEq1:  Iter=  5 NonCon=     1 RMS=8.36D-09 Max=1.84D-07 NDo=     1
 LinEq1:  Iter=  6 NonCon=     1 RMS=5.72D-09 Max=8.97D-08 NDo=     1
 LinEq1:  Iter=  7 NonCon=     1 RMS=2.28D-09 Max=4.44D-08 NDo=     1
 LinEq1:  Iter=  8 NonCon=     1 RMS=7.89D-10 Max=1.47D-08 NDo=     1
 LinEq1:  Iter=  9 NonCon=     1 RMS=3.03D-10 Max=5.32D-09 NDo=     1
 LinEq1:  Iter= 10 NonCon=     0 RMS=1.05D-10 Max=2.44D-09 NDo=     1
 Linear equations converged to 3.951D-10 3.951D-09 after    10 iterations.
 SCF Done:  E(UwB97XD) =  -322.393110767     a.u. after    7 cycles
            Convg  =    0.1642D-08                    36 Fock formations.
              S**2 =  0.0000                  -V/T =  2.0066
 <Sx>= 0.0000 <Sy>= 0.0000 <Sz>= 0.0000 <S**2>= 0.0000 S= 0.0000
 <L.S>=  0.00000000000    
 Annihilation of the first spin contaminant:
 S**2 before annihilation     0.0000,   after     0.0000
 DoSCS=F DFT=T ScalE2(SS,OS)=  1.000000  1.000000
 Range of M.O.s used for correlation:     1   391
 NBasis=   391 NAE=    23 NBE=    23 NFC=     0 NFV=     0
 NROrb=    391 NOA=    23 NOB=    23 NVA=   368 NVB=   368

 **** Warning!!: The largest alpha MO coefficient is  0.51913825D+02


 **** Warning!!: The largest beta MO coefficient is  0.51913825D+02

 Symmetrizing basis deriv contribution to polar:
 IMax=3 JMax=2 DiffMx= 0.00D+00
 G2DrvN: will do    12 centers at a time, making    1 passes.
 Calling FoFCou, ICntrl=  3107 FMM=F I1Cent=   0 AccDes= 0.00D+00.
 End of G2Drv F.D. properties file   721 does not exist.
 End of G2Drv F.D. properties file   722 does not exist.
 End of G2Drv F.D. properties file   788 does not exist.
          IDoAtm=11111111111
          Differentiating once with respect to nuclear coordinates.
 CalDSu exits because no D1Ps are significant.
          There are    36 degrees of freedom in the 1st order CPHF.  IDoFFX=6 NUNeed=     0.
     30 vectors produced by pass  0 Test12= 4.70D-14 2.78D-09 XBig12= 1.57D-01 5.79D-02.
 AX will form    30 AO Fock derivatives at one time.
     30 vectors produced by pass  1 Test12= 4.70D-14 2.78D-09 XBig12= 9.42D-03 2.17D-02.
     30 vectors produced by pass  2 Test12= 4.70D-14 2.78D-09 XBig12= 8.00D-04 3.80D-03.
     30 vectors produced by pass  3 Test12= 4.70D-14 2.78D-09 XBig12= 1.36D-05 4.55D-04.
     30 vectors produced by pass  4 Test12= 4.70D-14 2.78D-09 XBig12= 1.82D-07 4.07D-05.
     30 vectors produced by pass  5 Test12= 4.70D-14 2.78D-09 XBig12= 1.61D-09 3.47D-06.
     30 vectors produced by pass  6 Test12= 4.70D-14 2.78D-09 XBig12= 1.21D-11 3.29D-07.
     17 vectors produced by pass  7 Test12= 4.70D-14 2.78D-09 XBig12= 8.42D-14 2.25D-08.
 InvSVY:  IOpt=1 It=  1 EMax= 2.78D-15
 Solved reduced A of dimension   227 with    30 vectors.
 End of Minotr F.D. properties file   721 does not exist.
 End of Minotr F.D. properties file   722 does not exist.
 End of Minotr F.D. properties file   788 does not exist.
 Calling FoFJK, ICntrl=    100127 FMM=F ISym2X=0 I1Cent= 0 IOpClX= 1 NMat=1 NMatS=1 NMatT=0.
 -------------------------------------------------------------------
 Center     Atomic                   Forces (Hartrees/Bohr)
 Number     Number              X              Y              Z
 -------------------------------------------------------------------
      1        6          -0.024343392    0.021117789   -0.005041566
      2        1           0.001177272    0.001263033   -0.000557915
      3        1          -0.001838276    0.001189739   -0.000880334
      4        8          -0.000913074   -0.000349638    0.003921563
      5        8          -0.034590930    0.033572550   -0.008122666
      6        7           0.021525050   -0.022057444    0.006554373
      7        6           0.031001613   -0.041959026    0.004508158
      8        6           0.007490602    0.004052187   -0.000168747
      9        1          -0.001075987    0.000416398   -0.000160839
     10        1          -0.000954486    0.000673271   -0.000093406
     11        1           0.002521609    0.002081141    0.000041380
 -------------------------------------------------------------------
 Cartesian Forces:  Max     0.041959026 RMS     0.014872777
 IRC-IRC-IRC-IRC-IRC-IRC-IRC-IRC-IRC-IRC-IRC-IRC-IRC-IRC-IRC-IRC-IRC-IRC
 Pt 23 Step number   1 out of a maximum of  20
 Modified Bulirsch-Stoer Extrapolation Cycles:
    EPS =    0.000010000000000
      PEZero:  N= 2 I= 1 D=  7.77D-04 Err=  1.81D-05
      PEZero:  N= 3 I= 2 D=  7.77D-04 Err=  1.20D-05
      PEZero:  N= 3 I= 1 D=  1.55D-03 Err=  8.51D-09
 Maximum DWI energy   std dev =  0.000000562 at pt    29
 Maximum DWI gradient std dev =  0.000499413 at pt    71
 CORRECTOR INTEGRATION CONVERGENCE:
   Recorrection delta-x convergence threshold:    0.010000
   Delta-x Convergence Met
 Point Number:  23          Path Number:   1
   CHANGE IN THE REACTION COORDINATE =    0.14910
   NET REACTION COORDINATE UP TO THIS POINT =    3.42939
  # OF POINTS ALONG THE PATH =  23
  # OF STEPS =   1

 Calculating another point on the path.
 IRC-IRC-IRC-IRC-IRC-IRC-IRC-IRC-IRC-IRC-IRC-IRC-IRC-IRC-IRC-IRC-IRC-IRC
                          Input orientation:                          
 ---------------------------------------------------------------------
 Center     Atomic      Atomic             Coordinates (Angstroms)
 Number     Number       Type             X           Y           Z
 ---------------------------------------------------------------------
      1          6           0        1.373079    0.677135    0.196669
      2          1           0        1.473974    0.649107    1.284705
      3          1           0        2.126637    1.289811   -0.288403
      4          8           0        1.362162   -0.563282   -0.366881
      5          8           0        0.195840   -1.116444    0.178367
      6          7           0       -0.095500    1.269002   -0.038500
      7          6           0       -0.804503    0.262853    0.010495
      8          6           0       -2.198998   -0.243505    0.003287
      9          1           0       -2.326424   -0.848404    0.901069
     10          1           0       -2.314645   -0.902033   -0.855788
     11          1           0       -2.946107    0.545115   -0.020596
 ---------------------------------------------------------------------
                    Distance matrix (angstroms):
                    1          2          3          4          5
     1  C    0.000000
     2  H    1.093064   0.000000
     3  H    1.085595   1.819654   0.000000
     4  O    1.362476   2.051859   2.006124   0.000000
     5  O    2.145495   2.444336   3.120242   1.401282   0.000000
     6  N    1.600730   2.144387   2.236242   2.364293   2.412937
     7  C    2.224445   2.638989   3.120187   2.349330   1.712112
     8  C    3.693874   3.991180   4.598614   3.594599   2.554980
     9  H    4.063222   4.102773   5.081000   3.910839   2.637416
    10  H    4.147378   4.619674   4.985087   3.724607   2.723598
    11  H    4.326662   4.609962   5.134104   4.462022   3.559803
                    6          7          8          9         10
     6  N    0.000000
     7  C    1.231837   0.000000
     8  C    2.591163   1.483599   0.000000
     9  H    3.216088   2.084288   1.090024   0.000000
    10  H    3.210290   2.094740   1.088597   1.757715   0.000000
    11  H    2.941138   2.160349   1.086584   1.781956   1.786205
                   11
    11  H    0.000000
 Symmetry turned off by external request.
 Stoichiometry    C3H5NO2
 Framework group  C1[X(C3H5NO2)]
 Deg. of freedom    27
 Full point group                 C1      NOp   1
 Rotational constants (GHZ):           7.8023932           3.3303147           2.4791004
 Standard basis: Aug-CC-pVTZ (5D, 7F)
   391 basis functions,   567 primitive gaussians,   455 cartesian basis functions
    23 alpha electrons       23 beta electrons
       nuclear repulsion energy       237.8496847217 Hartrees.
 NAtoms=   11 NActive=   11 NUniq=   11 SFac= 1.00D+00 NAtFMM=   60 NAOKFM=F Big=F
 Integral buffers will be    131072 words long.
 Raffenetti 2 integral format.
 Two-electron integral symmetry is turned off.
 Nuclear repulsion after empirical dispersion term =      237.8466144442 Hartrees.
 One-electron integrals computed using PRISM.
 NBasis=   391 RedAO= T EigKep=  1.07D-05  NBF=   391
 NBsUse=   391 1.00D-06 EigRej= -1.00D+00 NBFU=   391
 Initial guess from the checkpoint file:  "TS2-M0001-copt-TS-opt-TS-wb97-opt-TS-Final-IRC-Forward.chk"
 B after Tr=    -0.000012    0.000374   -0.000117
         Rot=    1.000000    0.000046   -0.000035    0.000040 Ang=   0.01 deg.
 Initial guess <Sx>= 0.0000 <Sy>= 0.0000 <Sz>= 0.0000 <S**2>= 0.0000 S= 0.0000
 ExpMin= 2.53D-02 ExpMax= 1.53D+04 ExpMxC= 5.22D+02 IAcc=3 IRadAn=         7 AccDes= 0.00D+00
 Harris functional with IExCor= 4639 and IRadAn=       7 diagonalized for initial guess.
 HarFok:  IExCor= 4639 AccDes= 0.00D+00 IRadAn=         7 IDoV= 1 UseB2=F ITyADJ=14
 ICtDFT=  3500011 ScaDFX=  1.000000  1.000000  1.000000  1.000000
 FoFCou: FMM=F IPFlag=           0 FMFlag=      100000 FMFlg1=           0
         NFxFlg=           0 DoJE=T BraDBF=F KetDBF=T FulRan=T
         wScrn=  0.000000 ICntrl=       500 IOpCl=  0 I1Cent=   200000004 NGrid=           0
         NMat0=    1 NMatS0=      1 NMatT0=    0 NMatD0=    1 NMtDS0=    0 NMtDT0=    0
 Symmetry not used in FoFCou.
 Gradient too large for Newton-Raphson -- use scaled steepest descent instead.
     Accept linear search using points  3 and  4.
 Gradient too large for Newton-Raphson -- use scaled steepest descent instead.
     Accept linear search using points  1 and  2.
 Gradient too large for Newton-Raphson -- use scaled steepest descent instead.
 Gradient too large for Newton-Raphson -- use scaled steepest descent instead.
 LinEq1:  Iter=  0 NonCon=     1 RMS=6.55D-05 Max=1.86D-03 NDo=     1
 AX will form     1 AO Fock derivatives at one time.
 LinEq1:  Iter=  1 NonCon=     1 RMS=8.07D-06 Max=1.86D-04 NDo=     1
 LinEq1:  Iter=  2 NonCon=     1 RMS=6.08D-06 Max=1.28D-04 NDo=     1
 LinEq1:  Iter=  3 NonCon=     1 RMS=2.18D-06 Max=4.92D-05 NDo=     1
 LinEq1:  Iter=  4 NonCon=     1 RMS=1.24D-06 Max=2.83D-05 NDo=     1
 LinEq1:  Iter=  5 NonCon=     1 RMS=5.72D-07 Max=1.51D-05 NDo=     1
 LinEq1:  Iter=  6 NonCon=     1 RMS=4.07D-07 Max=8.06D-06 NDo=     1
 LinEq1:  Iter=  7 NonCon=     1 RMS=1.84D-07 Max=3.55D-06 NDo=     1
 LinEq1:  Iter=  8 NonCon=     1 RMS=7.49D-08 Max=1.11D-06 NDo=     1
 LinEq1:  Iter=  9 NonCon=     1 RMS=2.72D-08 Max=5.50D-07 NDo=     1
 LinEq1:  Iter= 10 NonCon=     1 RMS=1.34D-08 Max=1.94D-07 NDo=     1
 LinEq1:  Iter= 11 NonCon=     0 RMS=6.80D-09 Max=1.24D-07 NDo=     1
 Linear equations converged to 1.301D-08 1.301D-07 after    11 iterations.
     Accept linear search using points  1 and  2.
     Minimum is close to point  2 DX= -4.23D-04 DF= -1.36D-11 DXR=  4.23D-04 DFR=  1.78D-07 which will be used.
 LinEq1:  Iter=  0 NonCon=     1 RMS=3.09D-07 Max=6.10D-06 NDo=     1
 LinEq1:  Iter=  1 NonCon=     1 RMS=1.10D-07 Max=2.92D-06 NDo=     1
 LinEq1:  Iter=  2 NonCon=     1 RMS=7.63D-08 Max=2.26D-06 NDo=     1
 LinEq1:  Iter=  3 NonCon=     1 RMS=4.19D-08 Max=1.06D-06 NDo=     1
 LinEq1:  Iter=  4 NonCon=     1 RMS=1.99D-08 Max=4.85D-07 NDo=     1
 LinEq1:  Iter=  5 NonCon=     1 RMS=7.98D-09 Max=1.78D-07 NDo=     1
 LinEq1:  Iter=  6 NonCon=     1 RMS=5.56D-09 Max=8.42D-08 NDo=     1
 LinEq1:  Iter=  7 NonCon=     1 RMS=2.09D-09 Max=3.88D-08 NDo=     1
 LinEq1:  Iter=  8 NonCon=     1 RMS=6.87D-10 Max=1.11D-08 NDo=     1
 LinEq1:  Iter=  9 NonCon=     1 RMS=2.53D-10 Max=4.23D-09 NDo=     1
 LinEq1:  Iter= 10 NonCon=     0 RMS=7.63D-11 Max=1.46D-09 NDo=     1
 Linear equations converged to 3.755D-10 3.755D-09 after    10 iterations.
 SCF Done:  E(UwB97XD) =  -322.396677017     a.u. after    7 cycles
            Convg  =    0.1318D-08                    36 Fock formations.
              S**2 =  0.0000                  -V/T =  2.0066
 <Sx>= 0.0000 <Sy>= 0.0000 <Sz>= 0.0000 <S**2>= 0.0000 S= 0.0000
 <L.S>=  0.00000000000    
 Annihilation of the first spin contaminant:
 S**2 before annihilation     0.0000,   after     0.0000
 DoSCS=F DFT=T ScalE2(SS,OS)=  1.000000  1.000000
 Range of M.O.s used for correlation:     1   391
 NBasis=   391 NAE=    23 NBE=    23 NFC=     0 NFV=     0
 NROrb=    391 NOA=    23 NOB=    23 NVA=   368 NVB=   368

 **** Warning!!: The largest alpha MO coefficient is  0.50902960D+02


 **** Warning!!: The largest beta MO coefficient is  0.50902960D+02

 Symmetrizing basis deriv contribution to polar:
 IMax=3 JMax=2 DiffMx= 0.00D+00
 G2DrvN: will do    12 centers at a time, making    1 passes.
 Calling FoFCou, ICntrl=  3107 FMM=F I1Cent=   0 AccDes= 0.00D+00.
 End of G2Drv F.D. properties file   721 does not exist.
 End of G2Drv F.D. properties file   722 does not exist.
 End of G2Drv F.D. properties file   788 does not exist.
          IDoAtm=11111111111
          Differentiating once with respect to nuclear coordinates.
 CalDSu exits because no D1Ps are significant.
          There are    36 degrees of freedom in the 1st order CPHF.  IDoFFX=6 NUNeed=     0.
     30 vectors produced by pass  0 Test12= 4.70D-14 2.78D-09 XBig12= 1.56D-01 5.58D-02.
 AX will form    30 AO Fock derivatives at one time.
     30 vectors produced by pass  1 Test12= 4.70D-14 2.78D-09 XBig12= 9.11D-03 2.04D-02.
     30 vectors produced by pass  2 Test12= 4.70D-14 2.78D-09 XBig12= 7.58D-04 3.72D-03.
     30 vectors produced by pass  3 Test12= 4.70D-14 2.78D-09 XBig12= 1.28D-05 4.35D-04.
     30 vectors produced by pass  4 Test12= 4.70D-14 2.78D-09 XBig12= 1.73D-07 4.38D-05.
     30 vectors produced by pass  5 Test12= 4.70D-14 2.78D-09 XBig12= 1.51D-09 3.49D-06.
     30 vectors produced by pass  6 Test12= 4.70D-14 2.78D-09 XBig12= 1.15D-11 3.33D-07.
     17 vectors produced by pass  7 Test12= 4.70D-14 2.78D-09 XBig12= 7.94D-14 2.23D-08.
 InvSVY:  IOpt=1 It=  1 EMax= 2.00D-15
 Solved reduced A of dimension   227 with    30 vectors.
 End of Minotr F.D. properties file   721 does not exist.
 End of Minotr F.D. properties file   722 does not exist.
 End of Minotr F.D. properties file   788 does not exist.
 Calling FoFJK, ICntrl=    100127 FMM=F ISym2X=0 I1Cent= 0 IOpClX= 1 NMat=1 NMatS=1 NMatT=0.
 -------------------------------------------------------------------
 Center     Atomic                   Forces (Hartrees/Bohr)
 Number     Number              X              Y              Z
 -------------------------------------------------------------------
      1        6          -0.023119630    0.020927200   -0.005043956
      2        1           0.001187424    0.001340084   -0.000582936
      3        1          -0.001811622    0.001190201   -0.000964380
      4        8          -0.001056356   -0.000204448    0.004391243
      5        8          -0.035589268    0.034406112   -0.008588759
      6        7           0.020435596   -0.022140791    0.006546906
      7        6           0.031364488   -0.042736867    0.004565389
      8        6           0.008022571    0.003945460   -0.000106603
      9        1          -0.001119796    0.000430718   -0.000165518
     10        1          -0.000980515    0.000703508   -0.000098001
     11        1           0.002667108    0.002138824    0.000046617
 -------------------------------------------------------------------
 Cartesian Forces:  Max     0.042736867 RMS     0.015002961
 IRC-IRC-IRC-IRC-IRC-IRC-IRC-IRC-IRC-IRC-IRC-IRC-IRC-IRC-IRC-IRC-IRC-IRC
 Pt 24 Step number   1 out of a maximum of  20
 Modified Bulirsch-Stoer Extrapolation Cycles:
    EPS =    0.000010000000000
      PEZero:  N= 2 I= 1 D=  7.77D-04 Err=  1.89D-05
      PEZero:  N= 3 I= 2 D=  7.77D-04 Err=  1.26D-05
      PEZero:  N= 3 I= 1 D=  1.55D-03 Err=  9.99D-09
 Maximum DWI energy   std dev =  0.000000610 at pt    19
 Maximum DWI gradient std dev =  0.000488262 at pt    71
 CORRECTOR INTEGRATION CONVERGENCE:
   Recorrection delta-x convergence threshold:    0.010000
   Delta-x Convergence Met
 Point Number:  24          Path Number:   1
   CHANGE IN THE REACTION COORDINATE =    0.14910
   NET REACTION COORDINATE UP TO THIS POINT =    3.57849
  # OF POINTS ALONG THE PATH =  24
  # OF STEPS =   1

 Calculating another point on the path.
 IRC-IRC-IRC-IRC-IRC-IRC-IRC-IRC-IRC-IRC-IRC-IRC-IRC-IRC-IRC-IRC-IRC-IRC
                          Input orientation:                          
 ---------------------------------------------------------------------
 Center     Atomic      Atomic             Coordinates (Angstroms)
 Number     Number       Type             X           Y           Z
 ---------------------------------------------------------------------
      1          6           0        1.366944    0.682816    0.195289
      2          1           0        1.477868    0.653582    1.282823
      3          1           0        2.120810    1.293675   -0.291677
      4          8           0        1.361932   -0.563310   -0.365932
      5          8           0        0.188457   -1.109320    0.176560
      6          7           0       -0.090857    1.263823   -0.036972
      7          6           0       -0.795903    0.251091    0.011749
      8          6           0       -2.196734   -0.242445    0.003267
      9          1           0       -2.330133   -0.846991    0.900538
     10          1           0       -2.317872   -0.899706   -0.856125
     11          1           0       -2.937228    0.552182   -0.020436
 ---------------------------------------------------------------------
                    Distance matrix (angstroms):
                    1          2          3          4          5
     1  C    0.000000
     2  H    1.093567   0.000000
     3  H    1.085634   1.817180   0.000000
     4  O    1.366684   2.052477   2.007438   0.000000
     5  O    2.144978   2.448310   3.118913   1.403377   0.000000
     6  N    1.586410   2.138960   2.226486   2.357376   2.399045
     7  C    2.213137   2.635842   3.112277   2.337123   1.687260
     8  C    3.686838   3.992847   4.592150   3.592125   2.543745
     9  H    4.062765   4.110807   5.080820   3.913536   2.633678
    10  H    4.145806   4.625521   4.983114   3.727520   2.718835
    11  H    4.311553   4.604545   5.119290   4.454937   3.545322
                    6          7          8          9         10
     6  N    0.000000
     7  C    1.234945   0.000000
     8  C    2.589436   1.485253   0.000000
     9  H    3.216958   2.085568   1.090122   0.000000
    10  H    3.211147   2.096170   1.088678   1.757496   0.000000
    11  H    2.934030   2.162629   1.086428   1.781696   1.786045
                   11
    11  H    0.000000
 Symmetry turned off by external request.
 Stoichiometry    C3H5NO2
 Framework group  C1[X(C3H5NO2)]
 Deg. of freedom    27
 Full point group                 C1      NOp   1
 Rotational constants (GHZ):           7.8601516           3.3433364           2.4911274
 Standard basis: Aug-CC-pVTZ (5D, 7F)
   391 basis functions,   567 primitive gaussians,   455 cartesian basis functions
    23 alpha electrons       23 beta electrons
       nuclear repulsion energy       238.3384044184 Hartrees.
 NAtoms=   11 NActive=   11 NUniq=   11 SFac= 1.00D+00 NAtFMM=   60 NAOKFM=F Big=F
 Integral buffers will be    131072 words long.
 Raffenetti 2 integral format.
 Two-electron integral symmetry is turned off.
 Nuclear repulsion after empirical dispersion term =      238.3353403015 Hartrees.
 One-electron integrals computed using PRISM.
 NBasis=   391 RedAO= T EigKep=  1.06D-05  NBF=   391
 NBsUse=   391 1.00D-06 EigRej= -1.00D+00 NBFU=   391
 Initial guess from the checkpoint file:  "TS2-M0001-copt-TS-opt-TS-wb97-opt-TS-Final-IRC-Forward.chk"
 B after Tr=    -0.000004    0.000382   -0.000124
         Rot=    1.000000    0.000050   -0.000036    0.000042 Ang=   0.01 deg.
 Initial guess <Sx>= 0.0000 <Sy>= 0.0000 <Sz>= 0.0000 <S**2>= 0.0000 S= 0.0000
 ExpMin= 2.53D-02 ExpMax= 1.53D+04 ExpMxC= 5.22D+02 IAcc=3 IRadAn=         7 AccDes= 0.00D+00
 Harris functional with IExCor= 4639 and IRadAn=       7 diagonalized for initial guess.
 HarFok:  IExCor= 4639 AccDes= 0.00D+00 IRadAn=         7 IDoV= 1 UseB2=F ITyADJ=14
 ICtDFT=  3500011 ScaDFX=  1.000000  1.000000  1.000000  1.000000
 FoFCou: FMM=F IPFlag=           0 FMFlag=      100000 FMFlg1=           0
         NFxFlg=           0 DoJE=T BraDBF=F KetDBF=T FulRan=T
         wScrn=  0.000000 ICntrl=       500 IOpCl=  0 I1Cent=   200000004 NGrid=           0
         NMat0=    1 NMatS0=      1 NMatT0=    0 NMatD0=    1 NMtDS0=    0 NMtDT0=    0
 Symmetry not used in FoFCou.
 Gradient too large for Newton-Raphson -- use scaled steepest descent instead.
     Accept linear search using points  3 and  4.
 Gradient too large for Newton-Raphson -- use scaled steepest descent instead.
     Accept linear search using points  1 and  2.
 Gradient too large for Newton-Raphson -- use scaled steepest descent instead.
 Gradient too large for Newton-Raphson -- use scaled steepest descent instead.
 LinEq1:  Iter=  0 NonCon=     1 RMS=6.46D-05 Max=1.79D-03 NDo=     1
 AX will form     1 AO Fock derivatives at one time.
 LinEq1:  Iter=  1 NonCon=     1 RMS=7.97D-06 Max=1.78D-04 NDo=     1
 LinEq1:  Iter=  2 NonCon=     1 RMS=6.11D-06 Max=1.08D-04 NDo=     1
 LinEq1:  Iter=  3 NonCon=     1 RMS=2.01D-06 Max=4.06D-05 NDo=     1
 LinEq1:  Iter=  4 NonCon=     1 RMS=1.07D-06 Max=2.53D-05 NDo=     1
 LinEq1:  Iter=  5 NonCon=     1 RMS=3.39D-07 Max=7.63D-06 NDo=     1
 LinEq1:  Iter=  6 NonCon=     1 RMS=1.46D-07 Max=4.12D-06 NDo=     1
 LinEq1:  Iter=  7 NonCon=     1 RMS=8.03D-08 Max=1.86D-06 NDo=     1
 LinEq1:  Iter=  8 NonCon=     1 RMS=3.64D-08 Max=9.10D-07 NDo=     1
 LinEq1:  Iter=  9 NonCon=     1 RMS=1.98D-08 Max=3.05D-07 NDo=     1
 LinEq1:  Iter= 10 NonCon=     1 RMS=1.29D-08 Max=2.38D-07 NDo=     1
 LinEq1:  Iter= 11 NonCon=     0 RMS=6.17D-09 Max=1.10D-07 NDo=     1
 Linear equations converged to 1.301D-08 1.301D-07 after    11 iterations.
     Accept linear search using points  1 and  2.
     Minimum is close to point  2 DX= -4.14D-04 DF= -1.28D-11 DXR=  4.15D-04 DFR=  1.72D-07 which will be used.
 LinEq1:  Iter=  0 NonCon=     1 RMS=2.92D-07 Max=6.41D-06 NDo=     1
 LinEq1:  Iter=  1 NonCon=     1 RMS=1.06D-07 Max=2.70D-06 NDo=     1
 LinEq1:  Iter=  2 NonCon=     1 RMS=7.46D-08 Max=2.23D-06 NDo=     1
 LinEq1:  Iter=  3 NonCon=     1 RMS=3.94D-08 Max=9.16D-07 NDo=     1
 LinEq1:  Iter=  4 NonCon=     1 RMS=1.87D-08 Max=4.29D-07 NDo=     1
 LinEq1:  Iter=  5 NonCon=     1 RMS=7.59D-09 Max=1.57D-07 NDo=     1
 LinEq1:  Iter=  6 NonCon=     1 RMS=5.31D-09 Max=8.07D-08 NDo=     1
 LinEq1:  Iter=  7 NonCon=     1 RMS=1.93D-09 Max=3.57D-08 NDo=     1
 LinEq1:  Iter=  8 NonCon=     1 RMS=6.49D-10 Max=8.72D-09 NDo=     1
 LinEq1:  Iter=  9 NonCon=     1 RMS=2.54D-10 Max=4.33D-09 NDo=     1
 LinEq1:  Iter= 10 NonCon=     0 RMS=8.70D-11 Max=1.40D-09 NDo=     1
 Linear equations converged to 3.552D-10 3.552D-09 after    10 iterations.
 SCF Done:  E(UwB97XD) =  -322.400262719     a.u. after    7 cycles
            Convg  =    0.1287D-08                    36 Fock formations.
              S**2 =  0.0000                  -V/T =  2.0066
 <Sx>= 0.0000 <Sy>= 0.0000 <Sz>= 0.0000 <S**2>= 0.0000 S= 0.0000
 <L.S>=  0.00000000000    
 Annihilation of the first spin contaminant:
 S**2 before annihilation     0.0000,   after     0.0000
 DoSCS=F DFT=T ScalE2(SS,OS)=  1.000000  1.000000
 Range of M.O.s used for correlation:     1   391
 NBasis=   391 NAE=    23 NBE=    23 NFC=     0 NFV=     0
 NROrb=    391 NOA=    23 NOB=    23 NVA=   368 NVB=   368

 **** Warning!!: The largest alpha MO coefficient is  0.49967312D+02


 **** Warning!!: The largest beta MO coefficient is  0.49967312D+02

 Symmetrizing basis deriv contribution to polar:
 IMax=3 JMax=2 DiffMx= 0.00D+00
 G2DrvN: will do    12 centers at a time, making    1 passes.
 Calling FoFCou, ICntrl=  3107 FMM=F I1Cent=   0 AccDes= 0.00D+00.
 End of G2Drv F.D. properties file   721 does not exist.
 End of G2Drv F.D. properties file   722 does not exist.
 End of G2Drv F.D. properties file   788 does not exist.
          IDoAtm=11111111111
          Differentiating once with respect to nuclear coordinates.
 CalDSu exits because no D1Ps are significant.
          There are    36 degrees of freedom in the 1st order CPHF.  IDoFFX=6 NUNeed=     0.
     30 vectors produced by pass  0 Test12= 4.70D-14 2.78D-09 XBig12= 1.55D-01 5.38D-02.
 AX will form    30 AO Fock derivatives at one time.
     30 vectors produced by pass  1 Test12= 4.70D-14 2.78D-09 XBig12= 8.82D-03 1.79D-02.
     30 vectors produced by pass  2 Test12= 4.70D-14 2.78D-09 XBig12= 7.13D-04 3.57D-03.
     30 vectors produced by pass  3 Test12= 4.70D-14 2.78D-09 XBig12= 1.20D-05 4.50D-04.
     30 vectors produced by pass  4 Test12= 4.70D-14 2.78D-09 XBig12= 1.64D-07 4.43D-05.
     30 vectors produced by pass  5 Test12= 4.70D-14 2.78D-09 XBig12= 1.43D-09 3.34D-06.
     30 vectors produced by pass  6 Test12= 4.70D-14 2.78D-09 XBig12= 1.10D-11 3.22D-07.
     16 vectors produced by pass  7 Test12= 4.70D-14 2.78D-09 XBig12= 7.80D-14 2.19D-08.
 InvSVY:  IOpt=1 It=  1 EMax= 2.44D-15
 Solved reduced A of dimension   226 with    30 vectors.
 End of Minotr F.D. properties file   721 does not exist.
 End of Minotr F.D. properties file   722 does not exist.
 End of Minotr F.D. properties file   788 does not exist.
 Calling FoFJK, ICntrl=    100127 FMM=F ISym2X=0 I1Cent= 0 IOpClX= 1 NMat=1 NMatS=1 NMatT=0.
 -------------------------------------------------------------------
 Center     Atomic                   Forces (Hartrees/Bohr)
 Number     Number              X              Y              Z
 -------------------------------------------------------------------
      1        6          -0.021681013    0.020596652   -0.005014468
      2        1           0.001198309    0.001411421   -0.000601629
      3        1          -0.001771542    0.001182740   -0.001048199
      4        8          -0.001205863   -0.000060580    0.004875282
      5        8          -0.036363088    0.035002354   -0.009039672
      6        7           0.019126354   -0.022078025    0.006487792
      7        6           0.031511001   -0.043226500    0.004597378
      8        6           0.008538307    0.003807287   -0.000036456
      9        1          -0.001159157    0.000444784   -0.000169341
     10        1          -0.001000250    0.000733059   -0.000102745
     11        1           0.002806944    0.002186810    0.000052057
 -------------------------------------------------------------------
 Cartesian Forces:  Max     0.043226500 RMS     0.015039725
 IRC-IRC-IRC-IRC-IRC-IRC-IRC-IRC-IRC-IRC-IRC-IRC-IRC-IRC-IRC-IRC-IRC-IRC
 Pt 25 Step number   1 out of a maximum of  20
 Modified Bulirsch-Stoer Extrapolation Cycles:
    EPS =    0.000010000000000
      PEZero:  N= 2 I= 1 D=  7.77D-04 Err=  1.96D-05
      PEZero:  N= 3 I= 2 D=  7.77D-04 Err=  1.30D-05
      PEZero:  N= 3 I= 1 D=  1.55D-03 Err=  1.15D-08
 Maximum DWI energy   std dev =  0.000000663 at pt    19
 Maximum DWI gradient std dev =  0.000487218 at pt    71
 CORRECTOR INTEGRATION CONVERGENCE:
   Recorrection delta-x convergence threshold:    0.010000
   Delta-x Convergence Met
 Point Number:  25          Path Number:   1
   CHANGE IN THE REACTION COORDINATE =    0.14910
   NET REACTION COORDINATE UP TO THIS POINT =    3.72759
  # OF POINTS ALONG THE PATH =  25
  # OF STEPS =   1

 Calculating another point on the path.
 IRC-IRC-IRC-IRC-IRC-IRC-IRC-IRC-IRC-IRC-IRC-IRC-IRC-IRC-IRC-IRC-IRC-IRC
                          Input orientation:                          
 ---------------------------------------------------------------------
 Center     Atomic      Atomic             Coordinates (Angstroms)
 Number     Number       Type             X           Y           Z
 ---------------------------------------------------------------------
      1          6           0        1.361223    0.688391    0.193921
      2          1           0        1.481803    0.658284    1.280884
      3          1           0        2.115129    1.297506   -0.295226
      4          8           0        1.361669   -0.563309   -0.364882
      5          8           0        0.180935   -1.102095    0.174660
      6          7           0       -0.086539    1.258670   -0.035463
      7          6           0       -0.787288    0.239229    0.013008
      8          6           0       -2.194330   -0.241426    0.003267
      9          1           0       -2.333965   -0.845532    0.899996
     10          1           0       -2.321154   -0.897283   -0.856478
     11          1           0       -2.927899    0.559395   -0.020259
 ---------------------------------------------------------------------
                    Distance matrix (angstroms):
                    1          2          3          4          5
     1  C    0.000000
     2  H    1.094045   0.000000
     3  H    1.085661   1.814891   0.000000
     4  O    1.370772   2.053112   2.008777   0.000000
     5  O    2.144596   2.452534   3.117689   1.405535   0.000000
     6  N    1.572848   2.133760   2.217280   2.350624   2.385143
     7  C    2.202402   2.632848   3.104671   2.324840   1.662148
     8  C    3.680063   3.994463   4.585722   3.589467   2.532195
     9  H    4.062742   4.119056   5.080906   3.916284   2.629955
    10  H    4.144587   4.631478   4.981236   3.730468   2.713972
    11  H    4.296403   4.598720   5.104170   4.447429   3.530354
                    6          7          8          9         10
     6  N    0.000000
     7  C    1.238006   0.000000
     8  C    2.587387   1.486907   0.000000
     9  H    3.217712   2.087023   1.090214   0.000000
    10  H    3.211807   2.097716   1.088758   1.757283   0.000000
    11  H    2.926182   2.164678   1.086275   1.781417   1.785865
                   11
    11  H    0.000000
 Symmetry turned off by external request.
 Stoichiometry    C3H5NO2
 Framework group  C1[X(C3H5NO2)]
 Deg. of freedom    27
 Full point group                 C1      NOp   1
 Rotational constants (GHZ):           7.9190994           3.3562316           2.5031387
 Standard basis: Aug-CC-pVTZ (5D, 7F)
   391 basis functions,   567 primitive gaussians,   455 cartesian basis functions
    23 alpha electrons       23 beta electrons
       nuclear repulsion energy       238.8346296154 Hartrees.
 NAtoms=   11 NActive=   11 NUniq=   11 SFac= 1.00D+00 NAtFMM=   60 NAOKFM=F Big=F
 Integral buffers will be    131072 words long.
 Raffenetti 2 integral format.
 Two-electron integral symmetry is turned off.
 Nuclear repulsion after empirical dispersion term =      238.8315711846 Hartrees.
 One-electron integrals computed using PRISM.
 NBasis=   391 RedAO= T EigKep=  1.05D-05  NBF=   391
 NBsUse=   391 1.00D-06 EigRej= -1.00D+00 NBFU=   391
 Initial guess from the checkpoint file:  "TS2-M0001-copt-TS-opt-TS-wb97-opt-TS-Final-IRC-Forward.chk"
 B after Tr=     0.000006    0.000392   -0.000131
         Rot=    1.000000    0.000054   -0.000038    0.000044 Ang=   0.01 deg.
 Initial guess <Sx>= 0.0000 <Sy>= 0.0000 <Sz>= 0.0000 <S**2>= 0.0000 S= 0.0000
 ExpMin= 2.53D-02 ExpMax= 1.53D+04 ExpMxC= 5.22D+02 IAcc=3 IRadAn=         7 AccDes= 0.00D+00
 Harris functional with IExCor= 4639 and IRadAn=       7 diagonalized for initial guess.
 HarFok:  IExCor= 4639 AccDes= 0.00D+00 IRadAn=         7 IDoV= 1 UseB2=F ITyADJ=14
 ICtDFT=  3500011 ScaDFX=  1.000000  1.000000  1.000000  1.000000
 FoFCou: FMM=F IPFlag=           0 FMFlag=      100000 FMFlg1=           0
         NFxFlg=           0 DoJE=T BraDBF=F KetDBF=T FulRan=T
         wScrn=  0.000000 ICntrl=       500 IOpCl=  0 I1Cent=   200000004 NGrid=           0
         NMat0=    1 NMatS0=      1 NMatT0=    0 NMatD0=    1 NMtDS0=    0 NMtDT0=    0
 Symmetry not used in FoFCou.
 Gradient too large for Newton-Raphson -- use scaled steepest descent instead.
     Accept linear search using points  3 and  4.
 Gradient too large for Newton-Raphson -- use scaled steepest descent instead.
     Accept linear search using points  1 and  2.
 Gradient too large for Newton-Raphson -- use scaled steepest descent instead.
 Gradient too large for Newton-Raphson -- use scaled steepest descent instead.
 LinEq1:  Iter=  0 NonCon=     1 RMS=6.37D-05 Max=1.62D-03 NDo=     1
 AX will form     1 AO Fock derivatives at one time.
 LinEq1:  Iter=  1 NonCon=     1 RMS=7.93D-06 Max=1.38D-04 NDo=     1
 LinEq1:  Iter=  2 NonCon=     1 RMS=6.23D-06 Max=1.10D-04 NDo=     1
 LinEq1:  Iter=  3 NonCon=     1 RMS=1.93D-06 Max=3.14D-05 NDo=     1
 LinEq1:  Iter=  4 NonCon=     1 RMS=1.05D-06 Max=2.21D-05 NDo=     1
 LinEq1:  Iter=  5 NonCon=     1 RMS=5.35D-07 Max=1.22D-05 NDo=     1
 LinEq1:  Iter=  6 NonCon=     1 RMS=3.88D-07 Max=1.07D-05 NDo=     1
 LinEq1:  Iter=  7 NonCon=     1 RMS=1.54D-07 Max=2.34D-06 NDo=     1
 LinEq1:  Iter=  8 NonCon=     1 RMS=7.48D-08 Max=1.44D-06 NDo=     1
 LinEq1:  Iter=  9 NonCon=     1 RMS=3.35D-08 Max=6.54D-07 NDo=     1
 LinEq1:  Iter= 10 NonCon=     1 RMS=1.63D-08 Max=2.31D-07 NDo=     1
 LinEq1:  Iter= 11 NonCon=     0 RMS=5.75D-09 Max=1.14D-07 NDo=     1
 Linear equations converged to 1.301D-08 1.301D-07 after    11 iterations.
     Accept linear search using points  1 and  2.
     Minimum is close to point  2 DX= -4.02D-04 DF= -1.18D-11 DXR=  4.02D-04 DFR=  1.62D-07 which will be used.
 LinEq1:  Iter=  0 NonCon=     1 RMS=2.77D-07 Max=6.55D-06 NDo=     1
 LinEq1:  Iter=  1 NonCon=     1 RMS=1.02D-07 Max=2.48D-06 NDo=     1
 LinEq1:  Iter=  2 NonCon=     1 RMS=7.17D-08 Max=1.92D-06 NDo=     1
 LinEq1:  Iter=  3 NonCon=     1 RMS=3.68D-08 Max=7.24D-07 NDo=     1
 LinEq1:  Iter=  4 NonCon=     1 RMS=1.76D-08 Max=3.92D-07 NDo=     1
 LinEq1:  Iter=  5 NonCon=     1 RMS=7.20D-09 Max=1.46D-07 NDo=     1
 LinEq1:  Iter=  6 NonCon=     1 RMS=5.02D-09 Max=8.23D-08 NDo=     1
 LinEq1:  Iter=  7 NonCon=     1 RMS=1.81D-09 Max=2.90D-08 NDo=     1
 LinEq1:  Iter=  8 NonCon=     1 RMS=6.35D-10 Max=8.86D-09 NDo=     1
 LinEq1:  Iter=  9 NonCon=     1 RMS=2.59D-10 Max=4.23D-09 NDo=     1
 LinEq1:  Iter= 10 NonCon=     0 RMS=9.12D-11 Max=1.39D-09 NDo=     1
 Linear equations converged to 3.357D-10 3.357D-09 after    10 iterations.
 SCF Done:  E(UwB97XD) =  -322.403845065     a.u. after    7 cycles
            Convg  =    0.1270D-08                    36 Fock formations.
              S**2 =  0.0000                  -V/T =  2.0066
 <Sx>= 0.0000 <Sy>= 0.0000 <Sz>= 0.0000 <S**2>= 0.0000 S= 0.0000
 <L.S>=  0.00000000000    
 Annihilation of the first spin contaminant:
 S**2 before annihilation     0.0000,   after     0.0000
 DoSCS=F DFT=T ScalE2(SS,OS)=  1.000000  1.000000
 Range of M.O.s used for correlation:     1   391
 NBasis=   391 NAE=    23 NBE=    23 NFC=     0 NFV=     0
 NROrb=    391 NOA=    23 NOB=    23 NVA=   368 NVB=   368

 **** Warning!!: The largest alpha MO coefficient is  0.49304811D+02


 **** Warning!!: The largest beta MO coefficient is  0.49304811D+02

 Symmetrizing basis deriv contribution to polar:
 IMax=3 JMax=2 DiffMx= 0.00D+00
 G2DrvN: will do    12 centers at a time, making    1 passes.
 Calling FoFCou, ICntrl=  3107 FMM=F I1Cent=   0 AccDes= 0.00D+00.
 End of G2Drv F.D. properties file   721 does not exist.
 End of G2Drv F.D. properties file   722 does not exist.
 End of G2Drv F.D. properties file   788 does not exist.
          IDoAtm=11111111111
          Differentiating once with respect to nuclear coordinates.
 CalDSu exits because no D1Ps are significant.
          There are    36 degrees of freedom in the 1st order CPHF.  IDoFFX=6 NUNeed=     0.
     30 vectors produced by pass  0 Test12= 4.70D-14 2.78D-09 XBig12= 1.54D-01 5.20D-02.
 AX will form    30 AO Fock derivatives at one time.
     30 vectors produced by pass  1 Test12= 4.70D-14 2.78D-09 XBig12= 8.54D-03 1.74D-02.
     30 vectors produced by pass  2 Test12= 4.70D-14 2.78D-09 XBig12= 6.65D-04 3.27D-03.
     30 vectors produced by pass  3 Test12= 4.70D-14 2.78D-09 XBig12= 1.12D-05 4.57D-04.
     30 vectors produced by pass  4 Test12= 4.70D-14 2.78D-09 XBig12= 1.56D-07 4.39D-05.
     30 vectors produced by pass  5 Test12= 4.70D-14 2.78D-09 XBig12= 1.36D-09 3.15D-06.
     30 vectors produced by pass  6 Test12= 4.70D-14 2.78D-09 XBig12= 1.06D-11 2.94D-07.
     16 vectors produced by pass  7 Test12= 4.70D-14 2.78D-09 XBig12= 7.76D-14 2.21D-08.
 InvSVY:  IOpt=1 It=  1 EMax= 2.00D-15
 Solved reduced A of dimension   226 with    30 vectors.
 End of Minotr F.D. properties file   721 does not exist.
 End of Minotr F.D. properties file   722 does not exist.
 End of Minotr F.D. properties file   788 does not exist.
 Calling FoFJK, ICntrl=    100127 FMM=F ISym2X=0 I1Cent= 0 IOpClX= 1 NMat=1 NMatS=1 NMatT=0.
 -------------------------------------------------------------------
 Center     Atomic                   Forces (Hartrees/Bohr)
 Number     Number              X              Y              Z
 -------------------------------------------------------------------
      1        6          -0.020057883    0.020123932   -0.004955780
      2        1           0.001211021    0.001476121   -0.000614235
      3        1          -0.001719195    0.001166619   -0.001130972
      4        8          -0.001363390    0.000077268    0.005371189
      5        8          -0.036867630    0.035323574   -0.009471693
      6        7           0.017629292   -0.021868271    0.006379192
      7        6           0.031407345   -0.043385852    0.004603119
      8        6           0.009027337    0.003642146    0.000041336
      9        1          -0.001192802    0.000458816   -0.000172147
     10        1          -0.001012466    0.000761865   -0.000107649
     11        1           0.002938370    0.002223781    0.000057640
 -------------------------------------------------------------------
 Cartesian Forces:  Max     0.043385852 RMS     0.014974874
 IRC-IRC-IRC-IRC-IRC-IRC-IRC-IRC-IRC-IRC-IRC-IRC-IRC-IRC-IRC-IRC-IRC-IRC
 Pt 26 Step number   1 out of a maximum of  20
 Modified Bulirsch-Stoer Extrapolation Cycles:
    EPS =    0.000010000000000
      PEZero:  N= 2 I= 1 D=  7.77D-04 Err=  2.00D-05
      PEZero:  N= 3 I= 2 D=  7.77D-04 Err=  1.34D-05
      PEZero:  N= 3 I= 1 D=  1.55D-03 Err=  1.34D-08
 Maximum DWI energy   std dev =  0.000000701 at pt    19
 Maximum DWI gradient std dev =  0.000486093 at pt    71
 CORRECTOR INTEGRATION CONVERGENCE:
   Recorrection delta-x convergence threshold:    0.010000
   Delta-x Convergence Met
 Point Number:  26          Path Number:   1
   CHANGE IN THE REACTION COORDINATE =    0.14910
   NET REACTION COORDINATE UP TO THIS POINT =    3.87669
  # OF POINTS ALONG THE PATH =  26
  # OF STEPS =   1

 Calculating another point on the path.
 IRC-IRC-IRC-IRC-IRC-IRC-IRC-IRC-IRC-IRC-IRC-IRC-IRC-IRC-IRC-IRC-IRC-IRC
                          Input orientation:                          
 ---------------------------------------------------------------------
 Center     Atomic      Atomic             Coordinates (Angstroms)
 Number     Number       Type             X           Y           Z
 ---------------------------------------------------------------------
      1          6           0        1.355926    0.693861    0.192563
      2          1           0        1.485813    0.663224    1.278895
      3          1           0        2.109594    1.301298   -0.299071
      4          8           0        1.361372   -0.563281   -0.363720
      5          8           0        0.173281   -1.094779    0.172659
      6          7           0       -0.082561    1.253545   -0.033973
      7          6           0       -0.778671    0.227279    0.014275
      8          6           0       -2.191777   -0.240448    0.003289
      9          1           0       -2.337926   -0.844017    0.899444
     10          1           0       -2.324487   -0.894749   -0.856852
     11          1           0       -2.918087    0.566769   -0.020062
 ---------------------------------------------------------------------
                    Distance matrix (angstroms):
                    1          2          3          4          5
     1  C    0.000000
     2  H    1.094498   0.000000
     3  H    1.085679   1.812793   0.000000
     4  O    1.374731   2.053773   2.010141   0.000000
     5  O    2.144360   2.457045   3.116572   1.407747   0.000000
     6  N    1.560067   2.128825   2.208642   2.344041   2.371239
     7  C    2.192257   2.630056   3.097382   2.312498   1.636807
     8  C    3.673548   3.996055   4.579322   3.586612   2.520331
     9  H    4.063163   4.127558   5.081265   3.919082   2.626264
    10  H    4.143718   4.637573   4.979440   3.733445   2.709013
    11  H    4.281185   4.592486   5.088708   4.439468   3.514888
                    6          7          8          9         10
     6  N    0.000000
     7  C    1.241015   0.000000
     8  C    2.584994   1.488542   0.000000
     9  H    3.218339   2.088654   1.090298   0.000000
    10  H    3.212247   2.099371   1.088837   1.757080   0.000000
    11  H    2.917544   2.166456   1.086126   1.781122   1.785668
                   11
    11  H    0.000000
 Symmetry turned off by external request.
 Stoichiometry    C3H5NO2
 Framework group  C1[X(C3H5NO2)]
 Deg. of freedom    27
 Full point group                 C1      NOp   1
 Rotational constants (GHZ):           7.9791985           3.3690060           2.5151282
 Standard basis: Aug-CC-pVTZ (5D, 7F)
   391 basis functions,   567 primitive gaussians,   455 cartesian basis functions
    23 alpha electrons       23 beta electrons
       nuclear repulsion energy       239.3383182677 Hartrees.
 NAtoms=   11 NActive=   11 NUniq=   11 SFac= 1.00D+00 NAtFMM=   60 NAOKFM=F Big=F
 Integral buffers will be    131072 words long.
 Raffenetti 2 integral format.
 Two-electron integral symmetry is turned off.
 Nuclear repulsion after empirical dispersion term =      239.3352650275 Hartrees.
 One-electron integrals computed using PRISM.
 NBasis=   391 RedAO= T EigKep=  1.03D-05  NBF=   391
 NBsUse=   391 1.00D-06 EigRej= -1.00D+00 NBFU=   391
 Initial guess from the checkpoint file:  "TS2-M0001-copt-TS-opt-TS-wb97-opt-TS-Final-IRC-Forward.chk"
 B after Tr=     0.000016    0.000402   -0.000138
         Rot=    1.000000    0.000058   -0.000039    0.000046 Ang=   0.01 deg.
 Initial guess <Sx>= 0.0000 <Sy>= 0.0000 <Sz>= 0.0000 <S**2>= 0.0000 S= 0.0000
 ExpMin= 2.53D-02 ExpMax= 1.53D+04 ExpMxC= 5.22D+02 IAcc=3 IRadAn=         7 AccDes= 0.00D+00
 Harris functional with IExCor= 4639 and IRadAn=       7 diagonalized for initial guess.
 HarFok:  IExCor= 4639 AccDes= 0.00D+00 IRadAn=         7 IDoV= 1 UseB2=F ITyADJ=14
 ICtDFT=  3500011 ScaDFX=  1.000000  1.000000  1.000000  1.000000
 FoFCou: FMM=F IPFlag=           0 FMFlag=      100000 FMFlg1=           0
         NFxFlg=           0 DoJE=T BraDBF=F KetDBF=T FulRan=T
         wScrn=  0.000000 ICntrl=       500 IOpCl=  0 I1Cent=   200000004 NGrid=           0
         NMat0=    1 NMatS0=      1 NMatT0=    0 NMatD0=    1 NMtDS0=    0 NMtDT0=    0
 Symmetry not used in FoFCou.
 Gradient too large for Newton-Raphson -- use scaled steepest descent instead.
     Accept linear search using points  3 and  4.
 Gradient too large for Newton-Raphson -- use scaled steepest descent instead.
     Accept linear search using points  1 and  2.
 Gradient too large for Newton-Raphson -- use scaled steepest descent instead.
 Gradient too large for Newton-Raphson -- use scaled steepest descent instead.
 LinEq1:  Iter=  0 NonCon=     1 RMS=6.30D-05 Max=1.55D-03 NDo=     1
 AX will form     1 AO Fock derivatives at one time.
 LinEq1:  Iter=  1 NonCon=     1 RMS=7.95D-06 Max=1.29D-04 NDo=     1
 LinEq1:  Iter=  2 NonCon=     1 RMS=6.43D-06 Max=1.16D-04 NDo=     1
 LinEq1:  Iter=  3 NonCon=     1 RMS=1.94D-06 Max=3.89D-05 NDo=     1
 LinEq1:  Iter=  4 NonCon=     1 RMS=1.16D-06 Max=2.05D-05 NDo=     1
 LinEq1:  Iter=  5 NonCon=     1 RMS=7.22D-07 Max=1.88D-05 NDo=     1
 LinEq1:  Iter=  6 NonCon=     1 RMS=3.96D-07 Max=8.02D-06 NDo=     1
 LinEq1:  Iter=  7 NonCon=     1 RMS=1.48D-07 Max=3.29D-06 NDo=     1
 LinEq1:  Iter=  8 NonCon=     1 RMS=7.72D-08 Max=1.39D-06 NDo=     1
 LinEq1:  Iter=  9 NonCon=     1 RMS=3.24D-08 Max=6.06D-07 NDo=     1
 LinEq1:  Iter= 10 NonCon=     1 RMS=1.44D-08 Max=1.93D-07 NDo=     1
 LinEq1:  Iter= 11 NonCon=     0 RMS=5.20D-09 Max=1.05D-07 NDo=     1
 Linear equations converged to 1.301D-08 1.301D-07 after    11 iterations.
     Accept linear search using points  1 and  2.
     Minimum is close to point  2 DX= -3.85D-04 DF= -1.06D-11 DXR=  3.85D-04 DFR=  1.48D-07 which will be used.
 LinEq1:  Iter=  0 NonCon=     1 RMS=2.61D-07 Max=6.54D-06 NDo=     1
 LinEq1:  Iter=  1 NonCon=     1 RMS=9.68D-08 Max=2.10D-06 NDo=     1
 LinEq1:  Iter=  2 NonCon=     1 RMS=6.76D-08 Max=1.67D-06 NDo=     1
 LinEq1:  Iter=  3 NonCon=     1 RMS=3.40D-08 Max=6.69D-07 NDo=     1
 LinEq1:  Iter=  4 NonCon=     1 RMS=1.66D-08 Max=2.79D-07 NDo=     1
 LinEq1:  Iter=  5 NonCon=     1 RMS=6.79D-09 Max=1.10D-07 NDo=     1
 LinEq1:  Iter=  6 NonCon=     1 RMS=4.69D-09 Max=8.18D-08 NDo=     1
 LinEq1:  Iter=  7 NonCon=     1 RMS=1.69D-09 Max=2.71D-08 NDo=     1
 LinEq1:  Iter=  8 NonCon=     1 RMS=6.22D-10 Max=1.00D-08 NDo=     1
 LinEq1:  Iter=  9 NonCon=     1 RMS=2.57D-10 Max=4.20D-09 NDo=     1
 LinEq1:  Iter= 10 NonCon=     0 RMS=8.90D-11 Max=1.20D-09 NDo=     1
 Linear equations converged to 3.161D-10 3.161D-09 after    10 iterations.
 SCF Done:  E(UwB97XD) =  -322.407399643     a.u. after    7 cycles
            Convg  =    0.1223D-08                    36 Fock formations.
              S**2 =  0.0000                  -V/T =  2.0066
 <Sx>= 0.0000 <Sy>= 0.0000 <Sz>= 0.0000 <S**2>= 0.0000 S= 0.0000
 <L.S>=  0.00000000000    
 Annihilation of the first spin contaminant:
 S**2 before annihilation     0.0000,   after     0.0000
 DoSCS=F DFT=T ScalE2(SS,OS)=  1.000000  1.000000
 Range of M.O.s used for correlation:     1   391
 NBasis=   391 NAE=    23 NBE=    23 NFC=     0 NFV=     0
 NROrb=    391 NOA=    23 NOB=    23 NVA=   368 NVB=   368

 **** Warning!!: The largest alpha MO coefficient is  0.48909070D+02


 **** Warning!!: The largest beta MO coefficient is  0.48909070D+02

 Symmetrizing basis deriv contribution to polar:
 IMax=3 JMax=2 DiffMx= 0.00D+00
 G2DrvN: will do    12 centers at a time, making    1 passes.
 Calling FoFCou, ICntrl=  3107 FMM=F I1Cent=   0 AccDes= 0.00D+00.
 End of G2Drv F.D. properties file   721 does not exist.
 End of G2Drv F.D. properties file   722 does not exist.
 End of G2Drv F.D. properties file   788 does not exist.
          IDoAtm=11111111111
          Differentiating once with respect to nuclear coordinates.
 CalDSu exits because no D1Ps are significant.
          There are    36 degrees of freedom in the 1st order CPHF.  IDoFFX=6 NUNeed=     0.
     30 vectors produced by pass  0 Test12= 4.70D-14 2.78D-09 XBig12= 1.53D-01 5.04D-02.
 AX will form    30 AO Fock derivatives at one time.
     30 vectors produced by pass  1 Test12= 4.70D-14 2.78D-09 XBig12= 8.27D-03 1.16D-02.
     30 vectors produced by pass  2 Test12= 4.70D-14 2.78D-09 XBig12= 6.18D-04 3.18D-03.
     30 vectors produced by pass  3 Test12= 4.70D-14 2.78D-09 XBig12= 1.05D-05 4.60D-04.
     30 vectors produced by pass  4 Test12= 4.70D-14 2.78D-09 XBig12= 1.48D-07 4.31D-05.
     30 vectors produced by pass  5 Test12= 4.70D-14 2.78D-09 XBig12= 1.29D-09 2.97D-06.
     30 vectors produced by pass  6 Test12= 4.70D-14 2.78D-09 XBig12= 1.03D-11 2.61D-07.
     16 vectors produced by pass  7 Test12= 4.70D-14 2.78D-09 XBig12= 7.82D-14 2.26D-08.
 InvSVY:  IOpt=1 It=  1 EMax= 1.33D-15
 Solved reduced A of dimension   226 with    30 vectors.
 End of Minotr F.D. properties file   721 does not exist.
 End of Minotr F.D. properties file   722 does not exist.
 End of Minotr F.D. properties file   788 does not exist.
 Calling FoFJK, ICntrl=    100127 FMM=F ISym2X=0 I1Cent= 0 IOpClX= 1 NMat=1 NMatS=1 NMatT=0.
 -------------------------------------------------------------------
 Center     Atomic                   Forces (Hartrees/Bohr)
 Number     Number              X              Y              Z
 -------------------------------------------------------------------
      1        6          -0.018297960    0.019529820   -0.004869351
      2        1           0.001226009    0.001533419   -0.000621218
      3        1          -0.001656213    0.001141292   -0.001211603
      4        8          -0.001518834    0.000197854    0.005872605
      5        8          -0.037061299    0.035323011   -0.009877931
      6        7           0.015983638   -0.021519688    0.006224303
      7        6           0.031024787   -0.043171916    0.004580096
      8        6           0.009476946    0.003455249    0.000126250
      9        1          -0.001219338    0.000472930   -0.000173748
     10        1          -0.001015922    0.000789737   -0.000112715
     11        1           0.003058186    0.002248293    0.000063311
 -------------------------------------------------------------------
 Cartesian Forces:  Max     0.043171916 RMS     0.014801298
 IRC-IRC-IRC-IRC-IRC-IRC-IRC-IRC-IRC-IRC-IRC-IRC-IRC-IRC-IRC-IRC-IRC-IRC
 Reaction path inflection point has been passed.
   Previous lowest Hessian eigenvalue=   -0.0001147569
   Current lowest Hessian eigenvalue =    0.0007818382
 Pt 27 Step number   1 out of a maximum of  20
 Modified Bulirsch-Stoer Extrapolation Cycles:
    EPS =    0.000010000000000
      PEZero:  N= 2 I= 1 D=  7.77D-04 Err=  2.02D-05
      PEZero:  N= 3 I= 2 D=  7.77D-04 Err=  1.34D-05
      PEZero:  N= 3 I= 1 D=  1.55D-03 Err=  1.54D-08
 Maximum DWI energy   std dev =  0.000000752 at pt    19
 Maximum DWI gradient std dev =  0.000484308 at pt    71
 CORRECTOR INTEGRATION CONVERGENCE:
   Recorrection delta-x convergence threshold:    0.010000
   Delta-x Convergence Met
 Point Number:  27          Path Number:   1
   CHANGE IN THE REACTION COORDINATE =    0.14910
   NET REACTION COORDINATE UP TO THIS POINT =    4.02579
  # OF POINTS ALONG THE PATH =  27
  # OF STEPS =   1

 Calculating another point on the path.
 IRC-IRC-IRC-IRC-IRC-IRC-IRC-IRC-IRC-IRC-IRC-IRC-IRC-IRC-IRC-IRC-IRC-IRC
                          Input orientation:                          
 ---------------------------------------------------------------------
 Center     Atomic      Atomic             Coordinates (Angstroms)
 Number     Number       Type             X           Y           Z
 ---------------------------------------------------------------------
      1          6           0        1.351055    0.699234    0.191212
      2          1           0        1.489937    0.668418    1.276858
      3          1           0        2.104199    1.305049   -0.303239
      4          8           0        1.361038   -0.563229   -0.362435
      5          8           0        0.165505   -1.087389    0.170545
      6          7           0       -0.078930    1.248440   -0.032502
      7          6           0       -0.770071    0.215262    0.015551
      8          6           0       -2.189066   -0.239509    0.003336
      9          1           0       -2.342023   -0.842433    0.898882
     10          1           0       -2.327868   -0.892086   -0.857250
     11          1           0       -2.907751    0.574317   -0.019843
 ---------------------------------------------------------------------
                    Distance matrix (angstroms):
                    1          2          3          4          5
     1  C    0.000000
     2  H    1.094928   0.000000
     3  H    1.085688   1.810891   0.000000
     4  O    1.378563   2.054471   2.011530   0.000000
     5  O    2.144290   2.461891   3.115568   1.410005   0.000000
     6  N    1.548074   2.124192   2.200580   2.337629   2.357345
     7  C    2.182719   2.627523   3.090419   2.300119   1.611280
     8  C    3.667287   3.997656   4.572939   3.583549   2.508159
     9  H    4.064033   4.136357   5.081895   3.921931   2.622627
    10  H    4.143193   4.643837   4.977705   3.736445   2.703963
    11  H    4.265862   4.585842   5.072862   4.431021   3.498916
                    6          7          8          9         10
     6  N    0.000000
     7  C    1.243962   0.000000
     8  C    2.582238   1.490139   0.000000
     9  H    3.218822   2.090461   1.090374   0.000000
    10  H    3.212442   2.101127   1.088913   1.756891   0.000000
    11  H    2.908063   2.167914   1.085983   1.780810   1.785455
                   11
    11  H    0.000000
 Symmetry turned off by external request.
 Stoichiometry    C3H5NO2
 Framework group  C1[X(C3H5NO2)]
 Deg. of freedom    27
 Full point group                 C1      NOp   1
 Rotational constants (GHZ):           8.0403708           3.3816707           2.5270881
 Standard basis: Aug-CC-pVTZ (5D, 7F)
   391 basis functions,   567 primitive gaussians,   455 cartesian basis functions
    23 alpha electrons       23 beta electrons
       nuclear repulsion energy       239.8493144760 Hartrees.
 NAtoms=   11 NActive=   11 NUniq=   11 SFac= 1.00D+00 NAtFMM=   60 NAOKFM=F Big=F
 Integral buffers will be    131072 words long.
 Raffenetti 2 integral format.
 Two-electron integral symmetry is turned off.
 Nuclear repulsion after empirical dispersion term =      239.8462659099 Hartrees.
 One-electron integrals computed using PRISM.
 NBasis=   391 RedAO= T EigKep=  1.02D-05  NBF=   391
 NBsUse=   391 1.00D-06 EigRej= -1.00D+00 NBFU=   391
 Initial guess from the checkpoint file:  "TS2-M0001-copt-TS-opt-TS-wb97-opt-TS-Final-IRC-Forward.chk"
 B after Tr=     0.000028    0.000413   -0.000146
         Rot=    1.000000    0.000063   -0.000041    0.000050 Ang=   0.01 deg.
 Initial guess <Sx>= 0.0000 <Sy>= 0.0000 <Sz>= 0.0000 <S**2>= 0.0000 S= 0.0000
 ExpMin= 2.53D-02 ExpMax= 1.53D+04 ExpMxC= 5.22D+02 IAcc=3 IRadAn=         7 AccDes= 0.00D+00
 Harris functional with IExCor= 4639 and IRadAn=       7 diagonalized for initial guess.
 HarFok:  IExCor= 4639 AccDes= 0.00D+00 IRadAn=         7 IDoV= 1 UseB2=F ITyADJ=14
 ICtDFT=  3500011 ScaDFX=  1.000000  1.000000  1.000000  1.000000
 FoFCou: FMM=F IPFlag=           0 FMFlag=      100000 FMFlg1=           0
         NFxFlg=           0 DoJE=T BraDBF=F KetDBF=T FulRan=T
         wScrn=  0.000000 ICntrl=       500 IOpCl=  0 I1Cent=   200000004 NGrid=           0
         NMat0=    1 NMatS0=      1 NMatT0=    0 NMatD0=    1 NMtDS0=    0 NMtDT0=    0
 Symmetry not used in FoFCou.
 Gradient too large for Newton-Raphson -- use scaled steepest descent instead.
     Accept linear search using points  3 and  4.
 Gradient too large for Newton-Raphson -- use scaled steepest descent instead.
     Accept linear search using points  1 and  2.
 Gradient too large for Newton-Raphson -- use scaled steepest descent instead.
 Gradient too large for Newton-Raphson -- use scaled steepest descent instead.
 LinEq1:  Iter=  0 NonCon=     1 RMS=6.22D-05 Max=1.25D-03 NDo=     1
 AX will form     1 AO Fock derivatives at one time.
 LinEq1:  Iter=  1 NonCon=     1 RMS=8.06D-06 Max=1.17D-04 NDo=     1
 LinEq1:  Iter=  2 NonCon=     1 RMS=6.72D-06 Max=1.22D-04 NDo=     1
 LinEq1:  Iter=  3 NonCon=     1 RMS=2.05D-06 Max=5.13D-05 NDo=     1
 LinEq1:  Iter=  4 NonCon=     1 RMS=1.32D-06 Max=2.13D-05 NDo=     1
 LinEq1:  Iter=  5 NonCon=     1 RMS=7.67D-07 Max=2.07D-05 NDo=     1
 LinEq1:  Iter=  6 NonCon=     1 RMS=3.78D-07 Max=6.23D-06 NDo=     1
 LinEq1:  Iter=  7 NonCon=     1 RMS=1.42D-07 Max=2.85D-06 NDo=     1
 LinEq1:  Iter=  8 NonCon=     1 RMS=7.71D-08 Max=1.14D-06 NDo=     1
 LinEq1:  Iter=  9 NonCon=     1 RMS=3.03D-08 Max=4.69D-07 NDo=     1
 LinEq1:  Iter= 10 NonCon=     1 RMS=1.23D-08 Max=1.64D-07 NDo=     1
 LinEq1:  Iter= 11 NonCon=     0 RMS=4.78D-09 Max=8.70D-08 NDo=     1
 Linear equations converged to 1.301D-08 1.301D-07 after    11 iterations.
     Accept linear search using points  1 and  2.
     Minimum is close to point  2 DX= -3.63D-04 DF= -9.27D-12 DXR=  3.63D-04 DFR=  1.32D-07 which will be used.
 LinEq1:  Iter=  0 NonCon=     1 RMS=2.43D-07 Max=6.32D-06 NDo=     1
 LinEq1:  Iter=  1 NonCon=     1 RMS=9.06D-08 Max=1.64D-06 NDo=     1
 LinEq1:  Iter=  2 NonCon=     1 RMS=6.22D-08 Max=1.57D-06 NDo=     1
 LinEq1:  Iter=  3 NonCon=     1 RMS=3.09D-08 Max=4.79D-07 NDo=     1
 LinEq1:  Iter=  4 NonCon=     1 RMS=1.55D-08 Max=2.17D-07 NDo=     1
 LinEq1:  Iter=  5 NonCon=     1 RMS=6.29D-09 Max=1.03D-07 NDo=     1
 LinEq1:  Iter=  6 NonCon=     1 RMS=4.30D-09 Max=7.76D-08 NDo=     1
 LinEq1:  Iter=  7 NonCon=     1 RMS=1.57D-09 Max=2.55D-08 NDo=     1
 LinEq1:  Iter=  8 NonCon=     1 RMS=5.95D-10 Max=1.04D-08 NDo=     1
 LinEq1:  Iter=  9 NonCon=     1 RMS=2.45D-10 Max=3.52D-09 NDo=     1
 LinEq1:  Iter= 10 NonCon=     0 RMS=8.33D-11 Max=1.22D-09 NDo=     1
 Linear equations converged to 2.952D-10 2.952D-09 after    10 iterations.
 SCF Done:  E(UwB97XD) =  -322.410900125     a.u. after    7 cycles
            Convg  =    0.1142D-08                    36 Fock formations.
              S**2 =  0.0000                  -V/T =  2.0065
 <Sx>= 0.0000 <Sy>= 0.0000 <Sz>= 0.0000 <S**2>= 0.0000 S= 0.0000
 <L.S>=  0.00000000000    
 Annihilation of the first spin contaminant:
 S**2 before annihilation     0.0000,   after     0.0000
 DoSCS=F DFT=T ScalE2(SS,OS)=  1.000000  1.000000
 Range of M.O.s used for correlation:     1   391
 NBasis=   391 NAE=    23 NBE=    23 NFC=     0 NFV=     0
 NROrb=    391 NOA=    23 NOB=    23 NVA=   368 NVB=   368

 **** Warning!!: The largest alpha MO coefficient is  0.48662254D+02


 **** Warning!!: The largest beta MO coefficient is  0.48662253D+02

 Symmetrizing basis deriv contribution to polar:
 IMax=3 JMax=2 DiffMx= 0.00D+00
 G2DrvN: will do    12 centers at a time, making    1 passes.
 Calling FoFCou, ICntrl=  3107 FMM=F I1Cent=   0 AccDes= 0.00D+00.
 End of G2Drv F.D. properties file   721 does not exist.
 End of G2Drv F.D. properties file   722 does not exist.
 End of G2Drv F.D. properties file   788 does not exist.
          IDoAtm=11111111111
          Differentiating once with respect to nuclear coordinates.
 CalDSu exits because no D1Ps are significant.
          There are    36 degrees of freedom in the 1st order CPHF.  IDoFFX=6 NUNeed=     0.
     30 vectors produced by pass  0 Test12= 4.70D-14 2.78D-09 XBig12= 1.53D-01 4.91D-02.
 AX will form    30 AO Fock derivatives at one time.
     30 vectors produced by pass  1 Test12= 4.70D-14 2.78D-09 XBig12= 8.01D-03 9.59D-03.
     30 vectors produced by pass  2 Test12= 4.70D-14 2.78D-09 XBig12= 5.72D-04 2.81D-03.
     30 vectors produced by pass  3 Test12= 4.70D-14 2.78D-09 XBig12= 9.83D-06 4.58D-04.
     30 vectors produced by pass  4 Test12= 4.70D-14 2.78D-09 XBig12= 1.41D-07 4.21D-05.
     30 vectors produced by pass  5 Test12= 4.70D-14 2.78D-09 XBig12= 1.24D-09 2.86D-06.
     30 vectors produced by pass  6 Test12= 4.70D-14 2.78D-09 XBig12= 9.99D-12 2.54D-07.
     17 vectors produced by pass  7 Test12= 4.70D-14 2.78D-09 XBig12= 7.93D-14 2.20D-08.
 InvSVY:  IOpt=1 It=  1 EMax= 2.44D-15
 Solved reduced A of dimension   227 with    30 vectors.
 End of Minotr F.D. properties file   721 does not exist.
 End of Minotr F.D. properties file   722 does not exist.
 End of Minotr F.D. properties file   788 does not exist.
 Calling FoFJK, ICntrl=    100127 FMM=F ISym2X=0 I1Cent= 0 IOpClX= 1 NMat=1 NMatS=1 NMatT=0.
 -------------------------------------------------------------------
 Center     Atomic                   Forces (Hartrees/Bohr)
 Number     Number              X              Y              Z
 -------------------------------------------------------------------
      1        6          -0.016451243    0.018843221   -0.004758306
      2        1           0.001243020    0.001583121   -0.000623322
      3        1          -0.001584487    0.001106979   -0.001288939
      4        8          -0.001662617    0.000293202    0.006374867
      5        8          -0.036894385    0.034925234   -0.010249199
      6        7           0.014232181   -0.021036282    0.006027071
      7        6           0.030328966   -0.042531110    0.004523178
      8        6           0.009872462    0.003253337    0.000217487
      9        1          -0.001237116    0.000487203   -0.000173933
     10        1          -0.001009312    0.000816394   -0.000117918
     11        1           0.003162531    0.002258700    0.000069013
 -------------------------------------------------------------------
 Cartesian Forces:  Max     0.042531110 RMS     0.014507052
 IRC-IRC-IRC-IRC-IRC-IRC-IRC-IRC-IRC-IRC-IRC-IRC-IRC-IRC-IRC-IRC-IRC-IRC
 Pt 28 Step number   1 out of a maximum of  20
 Modified Bulirsch-Stoer Extrapolation Cycles:
    EPS =    0.000010000000000
      PEZero:  N= 2 I= 1 D=  7.77D-04 Err=  1.99D-05
      PEZero:  N= 3 I= 2 D=  7.77D-04 Err=  1.32D-05
      PEZero:  N= 3 I= 1 D=  1.55D-03 Err=  1.72D-08
 Maximum DWI energy   std dev =  0.000000837 at pt    19
 Maximum DWI gradient std dev =  0.000501859 at pt    36
 CORRECTOR INTEGRATION CONVERGENCE:
   Recorrection delta-x convergence threshold:    0.010000
   Delta-x Convergence Met
 Point Number:  28          Path Number:   1
   CHANGE IN THE REACTION COORDINATE =    0.14910
   NET REACTION COORDINATE UP TO THIS POINT =    4.17489
  # OF POINTS ALONG THE PATH =  28
  # OF STEPS =   1

 Calculating another point on the path.
 IRC-IRC-IRC-IRC-IRC-IRC-IRC-IRC-IRC-IRC-IRC-IRC-IRC-IRC-IRC-IRC-IRC-IRC
                          Input orientation:                          
 ---------------------------------------------------------------------
 Center     Atomic      Atomic             Coordinates (Angstroms)
 Number     Number       Type             X           Y           Z
 ---------------------------------------------------------------------
      1          6           0        1.346602    0.704530    0.189862
      2          1           0        1.494221    0.673897    1.274770
      3          1           0        2.098929    1.308761   -0.307767
      4          8           0        1.360668   -0.563158   -0.361011
      5          8           0        0.157617   -1.079953    0.168305
      6          7           0       -0.075650    1.243348   -0.031049
      7          6           0       -0.761509    0.203202    0.016836
      8          6           0       -2.186185   -0.238606    0.003412
      9          1           0       -2.346263   -0.840762    0.898311
     10          1           0       -2.331290   -0.889270   -0.857676
     11          1           0       -2.896844    0.582062   -0.019600
 ---------------------------------------------------------------------
                    Distance matrix (angstroms):
                    1          2          3          4          5
     1  C    0.000000
     2  H    1.095333   0.000000
     3  H    1.085691   1.809184   0.000000
     4  O    1.382277   2.055217   2.012944   0.000000
     5  O    2.144418   2.467137   3.114689   1.412297   0.000000
     6  N    1.536857   2.119889   2.193091   2.331383   2.343476
     7  C    2.173799   2.625313   3.083786   2.287731   1.585630
     8  C    3.661264   3.999300   4.566551   3.580266   2.495689
     9  H    4.065351   4.145507   5.082795   3.924830   2.619072
    10  H    4.142997   4.650306   4.976001   3.739462   2.698825
    11  H    4.250377   4.578785   5.056568   4.422047   3.482432
                    6          7          8          9         10
     6  N    0.000000
     7  C    1.246836   0.000000
     8  C    2.579096   1.491669   0.000000
     9  H    3.219147   2.092439   1.090441   0.000000
    10  H    3.212364   2.102969   1.088986   1.756721   0.000000
    11  H    2.897683   2.168990   1.085846   1.780485   1.785229
                   11
    11  H    0.000000
 Symmetry turned off by external request.
 Stoichiometry    C3H5NO2
 Framework group  C1[X(C3H5NO2)]
 Deg. of freedom    27
 Full point group                 C1      NOp   1
 Rotational constants (GHZ):           8.1024854           3.3942480           2.5390097
 Standard basis: Aug-CC-pVTZ (5D, 7F)
   391 basis functions,   567 primitive gaussians,   455 cartesian basis functions
    23 alpha electrons       23 beta electrons
       nuclear repulsion energy       240.3673920020 Hartrees.
 NAtoms=   11 NActive=   11 NUniq=   11 SFac= 1.00D+00 NAtFMM=   60 NAOKFM=F Big=F
 Integral buffers will be    131072 words long.
 Raffenetti 2 integral format.
 Two-electron integral symmetry is turned off.
 Nuclear repulsion after empirical dispersion term =      240.3643475725 Hartrees.
 One-electron integrals computed using PRISM.
 NBasis=   391 RedAO= T EigKep=  1.01D-05  NBF=   391
 NBsUse=   391 1.00D-06 EigRej= -1.00D+00 NBFU=   391
 Initial guess from the checkpoint file:  "TS2-M0001-copt-TS-opt-TS-wb97-opt-TS-Final-IRC-Forward.chk"
 B after Tr=     0.000042    0.000426   -0.000155
         Rot=    1.000000    0.000068   -0.000043    0.000053 Ang=   0.01 deg.
 Initial guess <Sx>= 0.0000 <Sy>= 0.0000 <Sz>= 0.0000 <S**2>= 0.0000 S= 0.0000
 ExpMin= 2.53D-02 ExpMax= 1.53D+04 ExpMxC= 5.22D+02 IAcc=3 IRadAn=         7 AccDes= 0.00D+00
 Harris functional with IExCor= 4639 and IRadAn=       7 diagonalized for initial guess.
 HarFok:  IExCor= 4639 AccDes= 0.00D+00 IRadAn=         7 IDoV= 1 UseB2=F ITyADJ=14
 ICtDFT=  3500011 ScaDFX=  1.000000  1.000000  1.000000  1.000000
 FoFCou: FMM=F IPFlag=           0 FMFlag=      100000 FMFlg1=           0
         NFxFlg=           0 DoJE=T BraDBF=F KetDBF=T FulRan=T
         wScrn=  0.000000 ICntrl=       500 IOpCl=  0 I1Cent=   200000004 NGrid=           0
         NMat0=    1 NMatS0=      1 NMatT0=    0 NMatD0=    1 NMtDS0=    0 NMtDT0=    0
 Symmetry not used in FoFCou.
 Gradient too large for Newton-Raphson -- use scaled steepest descent instead.
     Accept linear search using points  3 and  4.
 Gradient too large for Newton-Raphson -- use scaled steepest descent instead.
     Accept linear search using points  1 and  2.
 Gradient too large for Newton-Raphson -- use scaled steepest descent instead.
 Gradient too large for Newton-Raphson -- use scaled steepest descent instead.
 LinEq1:  Iter=  0 NonCon=     1 RMS=6.18D-05 Max=1.12D-03 NDo=     1
 AX will form     1 AO Fock derivatives at one time.
 LinEq1:  Iter=  1 NonCon=     1 RMS=8.23D-06 Max=1.12D-04 NDo=     1
 LinEq1:  Iter=  2 NonCon=     1 RMS=6.98D-06 Max=1.31D-04 NDo=     1
 LinEq1:  Iter=  3 NonCon=     1 RMS=2.14D-06 Max=6.26D-05 NDo=     1
 LinEq1:  Iter=  4 NonCon=     1 RMS=1.41D-06 Max=2.33D-05 NDo=     1
 LinEq1:  Iter=  5 NonCon=     1 RMS=7.33D-07 Max=2.00D-05 NDo=     1
 LinEq1:  Iter=  6 NonCon=     1 RMS=3.56D-07 Max=6.48D-06 NDo=     1
 LinEq1:  Iter=  7 NonCon=     1 RMS=1.41D-07 Max=2.65D-06 NDo=     1
 LinEq1:  Iter=  8 NonCon=     1 RMS=7.64D-08 Max=1.19D-06 NDo=     1
 LinEq1:  Iter=  9 NonCon=     1 RMS=2.88D-08 Max=3.07D-07 NDo=     1
 LinEq1:  Iter= 10 NonCon=     1 RMS=1.07D-08 Max=1.45D-07 NDo=     1
 LinEq1:  Iter= 11 NonCon=     0 RMS=4.50D-09 Max=6.92D-08 NDo=     1
 Linear equations converged to 1.301D-08 1.301D-07 after    11 iterations.
     Accept linear search using points  1 and  2.
     Minimum is close to point  2 DX= -3.38D-04 DF= -7.96D-12 DXR=  3.38D-04 DFR=  1.14D-07 which will be used.
 LinEq1:  Iter=  0 NonCon=     1 RMS=2.28D-07 Max=6.00D-06 NDo=     1
 LinEq1:  Iter=  1 NonCon=     1 RMS=8.51D-08 Max=1.49D-06 NDo=     1
 LinEq1:  Iter=  2 NonCon=     1 RMS=5.64D-08 Max=1.46D-06 NDo=     1
 LinEq1:  Iter=  3 NonCon=     1 RMS=2.80D-08 Max=4.24D-07 NDo=     1
 LinEq1:  Iter=  4 NonCon=     1 RMS=1.45D-08 Max=2.20D-07 NDo=     1
 LinEq1:  Iter=  5 NonCon=     1 RMS=5.86D-09 Max=9.55D-08 NDo=     1
 LinEq1:  Iter=  6 NonCon=     1 RMS=3.97D-09 Max=7.40D-08 NDo=     1
 LinEq1:  Iter=  7 NonCon=     1 RMS=1.47D-09 Max=2.42D-08 NDo=     1
 LinEq1:  Iter=  8 NonCon=     1 RMS=5.68D-10 Max=1.05D-08 NDo=     1
 LinEq1:  Iter=  9 NonCon=     1 RMS=2.31D-10 Max=3.58D-09 NDo=     1
 LinEq1:  Iter= 10 NonCon=     0 RMS=7.78D-11 Max=1.18D-09 NDo=     1
 Linear equations converged to 2.788D-10 2.788D-09 after    10 iterations.
 SCF Done:  E(UwB97XD) =  -322.414316833     a.u. after    7 cycles
            Convg  =    0.1071D-08                    36 Fock formations.
              S**2 =  0.0000                  -V/T =  2.0065
 <Sx>= 0.0000 <Sy>= 0.0000 <Sz>= 0.0000 <S**2>= 0.0000 S= 0.0000
 <L.S>=  0.00000000000    
 Annihilation of the first spin contaminant:
 S**2 before annihilation     0.0000,   after     0.0000
 DoSCS=F DFT=T ScalE2(SS,OS)=  1.000000  1.000000
 Range of M.O.s used for correlation:     1   391
 NBasis=   391 NAE=    23 NBE=    23 NFC=     0 NFV=     0
 NROrb=    391 NOA=    23 NOB=    23 NVA=   368 NVB=   368

 **** Warning!!: The largest alpha MO coefficient is  0.48448092D+02


 **** Warning!!: The largest beta MO coefficient is  0.48448093D+02

 Symmetrizing basis deriv contribution to polar:
 IMax=3 JMax=2 DiffMx= 0.00D+00
 G2DrvN: will do    12 centers at a time, making    1 passes.
 Calling FoFCou, ICntrl=  3107 FMM=F I1Cent=   0 AccDes= 0.00D+00.
 End of G2Drv F.D. properties file   721 does not exist.
 End of G2Drv F.D. properties file   722 does not exist.
 End of G2Drv F.D. properties file   788 does not exist.
          IDoAtm=11111111111
          Differentiating once with respect to nuclear coordinates.
 CalDSu exits because no D1Ps are significant.
          There are    36 degrees of freedom in the 1st order CPHF.  IDoFFX=6 NUNeed=     0.
     30 vectors produced by pass  0 Test12= 4.70D-14 2.78D-09 XBig12= 1.53D-01 4.80D-02.
 AX will form    30 AO Fock derivatives at one time.
     30 vectors produced by pass  1 Test12= 4.70D-14 2.78D-09 XBig12= 7.76D-03 9.67D-03.
     30 vectors produced by pass  2 Test12= 4.70D-14 2.78D-09 XBig12= 5.29D-04 2.76D-03.
     30 vectors produced by pass  3 Test12= 4.70D-14 2.78D-09 XBig12= 9.45D-06 4.52D-04.
     30 vectors produced by pass  4 Test12= 4.70D-14 2.78D-09 XBig12= 1.35D-07 4.11D-05.
     30 vectors produced by pass  5 Test12= 4.70D-14 2.78D-09 XBig12= 1.18D-09 2.69D-06.
     30 vectors produced by pass  6 Test12= 4.70D-14 2.78D-09 XBig12= 9.67D-12 2.41D-07.
     17 vectors produced by pass  7 Test12= 4.70D-14 2.78D-09 XBig12= 7.98D-14 2.15D-08.
 InvSVY:  IOpt=1 It=  1 EMax= 2.11D-15
 Solved reduced A of dimension   227 with    30 vectors.
 End of Minotr F.D. properties file   721 does not exist.
 End of Minotr F.D. properties file   722 does not exist.
 End of Minotr F.D. properties file   788 does not exist.
 Calling FoFJK, ICntrl=    100127 FMM=F ISym2X=0 I1Cent= 0 IOpClX= 1 NMat=1 NMatS=1 NMatT=0.
 -------------------------------------------------------------------
 Center     Atomic                   Forces (Hartrees/Bohr)
 Number     Number              X              Y              Z
 -------------------------------------------------------------------
      1        6          -0.014560174    0.018079691   -0.004628109
      2        1           0.001261238    0.001625620   -0.000621477
      3        1          -0.001505964    0.001064205   -0.001362070
      4        8          -0.001790107    0.000362195    0.006875355
      5        8          -0.036301670    0.034037245   -0.010574728
      6        7           0.012415096   -0.020412167    0.005792046
      7        6           0.029274101   -0.041397965    0.004426088
      8        6           0.010196229    0.003045039    0.000313867
      9        1          -0.001244093    0.000501676   -0.000172456
     10        1          -0.000991219    0.000841460   -0.000123191
     11        1           0.003246562    0.002253001    0.000074674
 -------------------------------------------------------------------
 Cartesian Forces:  Max     0.041397965 RMS     0.014073540
 IRC-IRC-IRC-IRC-IRC-IRC-IRC-IRC-IRC-IRC-IRC-IRC-IRC-IRC-IRC-IRC-IRC-IRC
 Pt 29 Step number   1 out of a maximum of  20
 Modified Bulirsch-Stoer Extrapolation Cycles:
    EPS =    0.000010000000000
      PEZero:  N= 2 I= 1 D=  7.77D-04 Err=  1.92D-05
      PEZero:  N= 3 I= 2 D=  7.77D-04 Err=  1.28D-05
      PEZero:  N= 3 I= 1 D=  1.55D-03 Err=  1.89D-08
 Maximum DWI energy   std dev =  0.000000943 at pt    19
 Maximum DWI gradient std dev =  0.000557013 at pt    25
 CORRECTOR INTEGRATION CONVERGENCE:
   Recorrection delta-x convergence threshold:    0.010000
   Delta-x Convergence Met
 Point Number:  29          Path Number:   1
   CHANGE IN THE REACTION COORDINATE =    0.14910
   NET REACTION COORDINATE UP TO THIS POINT =    4.32399
  # OF POINTS ALONG THE PATH =  29
  # OF STEPS =   1

 Calculating another point on the path.
 IRC-IRC-IRC-IRC-IRC-IRC-IRC-IRC-IRC-IRC-IRC-IRC-IRC-IRC-IRC-IRC-IRC-IRC
                          Input orientation:                          
 ---------------------------------------------------------------------
 Center     Atomic      Atomic             Coordinates (Angstroms)
 Number     Number       Type             X           Y           Z
 ---------------------------------------------------------------------
      1          6           0        1.342555    0.709775    0.188505
      2          1           0        1.498721    0.679710    1.272618
      3          1           0        2.093760    1.312439   -0.312707
      4          8           0        1.360258   -0.563072   -0.359424
      5          8           0        0.149634   -1.072512    0.165918
      6          7           0       -0.072721    1.238252   -0.029608
      7          6           0       -0.753014    0.191129    0.018132
      8          6           0       -2.183119   -0.237733    0.003519
      9          1           0       -2.350656   -0.838982    0.897730
     10          1           0       -2.334748   -0.886270   -0.858138
     11          1           0       -2.885300    0.590036   -0.019328
 ---------------------------------------------------------------------
                    Distance matrix (angstroms):
                    1          2          3          4          5
     1  C    0.000000
     2  H    1.095715   0.000000
     3  H    1.085691   1.807670   0.000000
     4  O    1.385886   2.056026   2.014386   0.000000
     5  O    2.144789   2.472874   3.113952   1.414611   0.000000
     6  N    1.526390   2.115937   2.186158   2.325291   2.329657
     7  C    2.165510   2.623502   3.077485   2.275365   1.559937
     8  C    3.655457   4.001032   4.560123   3.576743   2.482935
     9  H    4.067119   4.155078   5.083956   3.927779   2.615633
    10  H    4.143113   4.657027   4.974284   3.742491   2.693609
    11  H    4.234653   4.571302   5.039739   4.412492   3.465430
                    6          7          8          9         10
     6  N    0.000000
     7  C    1.249618   0.000000
     8  C    2.575541   1.493095   0.000000
     9  H    3.219293   2.094584   1.090497   0.000000
    10  H    3.211981   2.104880   1.089057   1.756577   0.000000
    11  H    2.886328   2.169601   1.085717   1.780149   1.784990
                   11
    11  H    0.000000
 Symmetry turned off by external request.
 Stoichiometry    C3H5NO2
 Framework group  C1[X(C3H5NO2)]
 Deg. of freedom    27
 Full point group                 C1      NOp   1
 Rotational constants (GHZ):           8.1653712           3.4067730           2.5508849
 Standard basis: Aug-CC-pVTZ (5D, 7F)
   391 basis functions,   567 primitive gaussians,   455 cartesian basis functions
    23 alpha electrons       23 beta electrons
       nuclear repulsion energy       240.8923555681 Hartrees.
 NAtoms=   11 NActive=   11 NUniq=   11 SFac= 1.00D+00 NAtFMM=   60 NAOKFM=F Big=F
 Integral buffers will be    131072 words long.
 Raffenetti 2 integral format.
 Two-electron integral symmetry is turned off.
 Nuclear repulsion after empirical dispersion term =      240.8893147157 Hartrees.
 One-electron integrals computed using PRISM.
 NBasis=   391 RedAO= T EigKep=  9.99D-06  NBF=   391
 NBsUse=   391 1.00D-06 EigRej= -1.00D+00 NBFU=   391
 Initial guess from the checkpoint file:  "TS2-M0001-copt-TS-opt-TS-wb97-opt-TS-Final-IRC-Forward.chk"
 B after Tr=     0.000057    0.000442   -0.000165
         Rot=    1.000000    0.000073   -0.000046    0.000057 Ang=   0.01 deg.
 Initial guess <Sx>= 0.0000 <Sy>= 0.0000 <Sz>= 0.0000 <S**2>= 0.0000 S= 0.0000
 ExpMin= 2.53D-02 ExpMax= 1.53D+04 ExpMxC= 5.22D+02 IAcc=3 IRadAn=         7 AccDes= 0.00D+00
 Harris functional with IExCor= 4639 and IRadAn=       7 diagonalized for initial guess.
 HarFok:  IExCor= 4639 AccDes= 0.00D+00 IRadAn=         7 IDoV= 1 UseB2=F ITyADJ=14
 ICtDFT=  3500011 ScaDFX=  1.000000  1.000000  1.000000  1.000000
 FoFCou: FMM=F IPFlag=           0 FMFlag=      100000 FMFlg1=           0
         NFxFlg=           0 DoJE=T BraDBF=F KetDBF=T FulRan=T
         wScrn=  0.000000 ICntrl=       500 IOpCl=  0 I1Cent=   200000004 NGrid=           0
         NMat0=    1 NMatS0=      1 NMatT0=    0 NMatD0=    1 NMtDS0=    0 NMtDT0=    0
 Symmetry not used in FoFCou.
 Gradient too large for Newton-Raphson -- use scaled steepest descent instead.
     Accept linear search using points  3 and  4.
 Gradient too large for Newton-Raphson -- use scaled steepest descent instead.
     Accept linear search using points  1 and  2.
 Gradient too large for Newton-Raphson -- use scaled steepest descent instead.
 Gradient too large for Newton-Raphson -- use scaled steepest descent instead.
 LinEq1:  Iter=  0 NonCon=     1 RMS=6.12D-05 Max=1.13D-03 NDo=     1
 AX will form     1 AO Fock derivatives at one time.
 LinEq1:  Iter=  1 NonCon=     1 RMS=8.51D-06 Max=1.20D-04 NDo=     1
 LinEq1:  Iter=  2 NonCon=     1 RMS=7.33D-06 Max=1.39D-04 NDo=     1
 LinEq1:  Iter=  3 NonCon=     1 RMS=2.30D-06 Max=7.44D-05 NDo=     1
 LinEq1:  Iter=  4 NonCon=     1 RMS=1.51D-06 Max=2.56D-05 NDo=     1
 LinEq1:  Iter=  5 NonCon=     1 RMS=6.91D-07 Max=1.84D-05 NDo=     1
 LinEq1:  Iter=  6 NonCon=     1 RMS=3.30D-07 Max=6.04D-06 NDo=     1
 LinEq1:  Iter=  7 NonCon=     1 RMS=1.35D-07 Max=2.54D-06 NDo=     1
 LinEq1:  Iter=  8 NonCon=     1 RMS=7.01D-08 Max=1.11D-06 NDo=     1
 LinEq1:  Iter=  9 NonCon=     1 RMS=2.72D-08 Max=3.00D-07 NDo=     1
 LinEq1:  Iter= 10 NonCon=     1 RMS=9.43D-09 Max=1.39D-07 NDo=     1
 LinEq1:  Iter= 11 NonCon=     0 RMS=3.99D-09 Max=6.63D-08 NDo=     1
 Linear equations converged to 1.301D-08 1.301D-07 after    11 iterations.
     Accept linear search using points  1 and  2.
     Minimum is close to point  2 DX= -3.05D-04 DF= -6.37D-12 DXR=  3.05D-04 DFR=  9.26D-08 which will be used.
 LinEq1:  Iter=  0 NonCon=     1 RMS=2.11D-07 Max=5.49D-06 NDo=     1
 LinEq1:  Iter=  1 NonCon=     1 RMS=7.83D-08 Max=1.27D-06 NDo=     1
 LinEq1:  Iter=  2 NonCon=     1 RMS=4.90D-08 Max=1.29D-06 NDo=     1
 LinEq1:  Iter=  3 NonCon=     1 RMS=2.45D-08 Max=3.80D-07 NDo=     1
 LinEq1:  Iter=  4 NonCon=     1 RMS=1.33D-08 Max=2.09D-07 NDo=     1
 LinEq1:  Iter=  5 NonCon=     1 RMS=5.35D-09 Max=8.38D-08 NDo=     1
 LinEq1:  Iter=  6 NonCon=     1 RMS=3.57D-09 Max=6.37D-08 NDo=     1
 LinEq1:  Iter=  7 NonCon=     1 RMS=1.35D-09 Max=2.38D-08 NDo=     1
 LinEq1:  Iter=  8 NonCon=     1 RMS=5.23D-10 Max=9.31D-09 NDo=     1
 LinEq1:  Iter=  9 NonCon=     1 RMS=2.11D-10 Max=3.23D-09 NDo=     1
 LinEq1:  Iter= 10 NonCon=     0 RMS=7.04D-11 Max=1.08D-09 NDo=     1
 Linear equations converged to 2.607D-10 2.607D-09 after    10 iterations.
 SCF Done:  E(UwB97XD) =  -322.417615577     a.u. after    7 cycles
            Convg  =    0.9602D-09                    36 Fock formations.
              S**2 =  0.0000                  -V/T =  2.0065
 <Sx>= 0.0000 <Sy>= 0.0000 <Sz>= 0.0000 <S**2>= 0.0000 S= 0.0000
 <L.S>=  0.00000000000    
 Annihilation of the first spin contaminant:
 S**2 before annihilation     0.0000,   after     0.0000
 DoSCS=F DFT=T ScalE2(SS,OS)=  1.000000  1.000000
 Range of M.O.s used for correlation:     1   391
 NBasis=   391 NAE=    23 NBE=    23 NFC=     0 NFV=     0
 NROrb=    391 NOA=    23 NOB=    23 NVA=   368 NVB=   368

 **** Warning!!: The largest alpha MO coefficient is  0.48204471D+02


 **** Warning!!: The largest beta MO coefficient is  0.48204470D+02

 Symmetrizing basis deriv contribution to polar:
 IMax=3 JMax=2 DiffMx= 0.00D+00
 G2DrvN: will do    12 centers at a time, making    1 passes.
 Calling FoFCou, ICntrl=  3107 FMM=F I1Cent=   0 AccDes= 0.00D+00.
 End of G2Drv F.D. properties file   721 does not exist.
 End of G2Drv F.D. properties file   722 does not exist.
 End of G2Drv F.D. properties file   788 does not exist.
          IDoAtm=11111111111
          Differentiating once with respect to nuclear coordinates.
 CalDSu exits because no D1Ps are significant.
          There are    36 degrees of freedom in the 1st order CPHF.  IDoFFX=6 NUNeed=     0.
     30 vectors produced by pass  0 Test12= 4.70D-14 2.78D-09 XBig12= 1.53D-01 4.72D-02.
 AX will form    30 AO Fock derivatives at one time.
     30 vectors produced by pass  1 Test12= 4.70D-14 2.78D-09 XBig12= 7.58D-03 9.76D-03.
     30 vectors produced by pass  2 Test12= 4.70D-14 2.78D-09 XBig12= 5.18D-04 2.73D-03.
     30 vectors produced by pass  3 Test12= 4.70D-14 2.78D-09 XBig12= 9.08D-06 4.42D-04.
     30 vectors produced by pass  4 Test12= 4.70D-14 2.78D-09 XBig12= 1.30D-07 4.01D-05.
     30 vectors produced by pass  5 Test12= 4.70D-14 2.78D-09 XBig12= 1.13D-09 2.67D-06.
     30 vectors produced by pass  6 Test12= 4.70D-14 2.78D-09 XBig12= 9.26D-12 2.13D-07.
     16 vectors produced by pass  7 Test12= 4.70D-14 2.78D-09 XBig12= 7.84D-14 1.86D-08.
 InvSVY:  IOpt=1 It=  1 EMax= 2.44D-15
 Solved reduced A of dimension   226 with    30 vectors.
 End of Minotr F.D. properties file   721 does not exist.
 End of Minotr F.D. properties file   722 does not exist.
 End of Minotr F.D. properties file   788 does not exist.
 Calling FoFJK, ICntrl=    100127 FMM=F ISym2X=0 I1Cent= 0 IOpClX= 1 NMat=1 NMatS=1 NMatT=0.
 -------------------------------------------------------------------
 Center     Atomic                   Forces (Hartrees/Bohr)
 Number     Number              X              Y              Z
 -------------------------------------------------------------------
      1        6          -0.012661185    0.017240009   -0.004485073
      2        1           0.001279256    0.001661504   -0.000616677
      3        1          -0.001422814    0.001013205   -0.001430097
      4        8          -0.001890371    0.000402706    0.007369057
      5        8          -0.035212423    0.032569522   -0.010841076
      6        7           0.010570824   -0.019637697    0.005524296
      7        6           0.027804579   -0.039699533    0.004283054
      8        6           0.010425948    0.002840947    0.000413729
      9        1          -0.001237804    0.000516263   -0.000169019
     10        1          -0.000960129    0.000864373   -0.000128417
     11        1           0.003304119    0.002228701    0.000080225
 -------------------------------------------------------------------
 Cartesian Forces:  Max     0.039699533 RMS     0.013478947
 IRC-IRC-IRC-IRC-IRC-IRC-IRC-IRC-IRC-IRC-IRC-IRC-IRC-IRC-IRC-IRC-IRC-IRC
 Pt 30 Step number   1 out of a maximum of  20
 Modified Bulirsch-Stoer Extrapolation Cycles:
    EPS =    0.000010000000000
      PEZero:  N= 2 I= 1 D=  7.77D-04 Err=  1.83D-05
      PEZero:  N= 3 I= 2 D=  7.77D-04 Err=  1.22D-05
      PEZero:  N= 3 I= 1 D=  1.55D-03 Err=  2.03D-08
 Maximum DWI energy   std dev =  0.000001065 at pt    19
 Maximum DWI gradient std dev =  0.000645800 at pt    25
 CORRECTOR INTEGRATION CONVERGENCE:
   Recorrection delta-x convergence threshold:    0.010000
   Delta-x Convergence Met
 Point Number:  30          Path Number:   1
   CHANGE IN THE REACTION COORDINATE =    0.14910
   NET REACTION COORDINATE UP TO THIS POINT =    4.47309
  # OF POINTS ALONG THE PATH =  30
  # OF STEPS =   1

 Calculating another point on the path.
 IRC-IRC-IRC-IRC-IRC-IRC-IRC-IRC-IRC-IRC-IRC-IRC-IRC-IRC-IRC-IRC-IRC-IRC
                          Input orientation:                          
 ---------------------------------------------------------------------
 Center     Atomic      Atomic             Coordinates (Angstroms)
 Number     Number       Type             X           Y           Z
 ---------------------------------------------------------------------
      1          6           0        1.338896    0.715008    0.187127
      2          1           0        1.503509    0.685937    1.270381
      3          1           0        2.088648    1.316098   -0.318135
      4          8           0        1.359809   -0.562976   -0.357645
      5          8           0        0.141571   -1.065118    0.163358
      6          7           0       -0.070138    1.233132   -0.028170
      7          6           0       -0.744624    0.179078    0.019439
      8          6           0       -2.179845   -0.236878    0.003663
      9          1           0       -2.355217   -0.837062    0.897140
     10          1           0       -2.338237   -0.883042   -0.858644
     11          1           0       -2.873033    0.598284   -0.019022
 ---------------------------------------------------------------------
                    Distance matrix (angstroms):
                    1          2          3          4          5
     1  C    0.000000
     2  H    1.096075   0.000000
     3  H    1.085692   1.806342   0.000000
     4  O    1.389409   2.056915   2.015859   0.000000
     5  O    2.145460   2.479227   3.113379   1.416931   0.000000
     6  N    1.516635   2.112350   2.179752   2.319333   2.315913
     7  C    2.157868   2.622186   3.071514   2.263067   1.534300
     8  C    3.649833   4.002906   4.553605   3.572959   2.469911
     9  H    4.069337   4.165165   5.085363   3.930779   2.612355
    10  H    4.143513   4.664059   4.972491   3.745528   2.688324
    11  H    4.218586   4.563372   5.022250   4.402288   3.447899
                    6          7          8          9         10
     6  N    0.000000
     7  C    1.252289   0.000000
     8  C    2.571537   1.494365   0.000000
     9  H    3.219237   2.096880   1.090540   0.000000
    10  H    3.211254   2.106830   1.089123   1.756468   0.000000
    11  H    2.873906   2.169640   1.085596   1.779805   1.784741
                   11
    11  H    0.000000
 Symmetry turned off by external request.
 Stoichiometry    C3H5NO2
 Framework group  C1[X(C3H5NO2)]
 Deg. of freedom    27
 Full point group                 C1      NOp   1
 Rotational constants (GHZ):           8.2288180           3.4192931           2.5627047
 Standard basis: Aug-CC-pVTZ (5D, 7F)
   391 basis functions,   567 primitive gaussians,   455 cartesian basis functions
    23 alpha electrons       23 beta electrons
       nuclear repulsion energy       241.4239721111 Hartrees.
 NAtoms=   11 NActive=   11 NUniq=   11 SFac= 1.00D+00 NAtFMM=   60 NAOKFM=F Big=F
 Integral buffers will be    131072 words long.
 Raffenetti 2 integral format.
 Two-electron integral symmetry is turned off.
 Nuclear repulsion after empirical dispersion term =      241.4209342522 Hartrees.
 One-electron integrals computed using PRISM.
 NBasis=   391 RedAO= T EigKep=  9.88D-06  NBF=   391
 NBsUse=   391 1.00D-06 EigRej= -1.00D+00 NBFU=   391
 Initial guess from the checkpoint file:  "TS2-M0001-copt-TS-opt-TS-wb97-opt-TS-Final-IRC-Forward.chk"
 B after Tr=     0.000074    0.000463   -0.000178
         Rot=    1.000000    0.000081   -0.000049    0.000061 Ang=   0.01 deg.
 Initial guess <Sx>= 0.0000 <Sy>= 0.0000 <Sz>= 0.0000 <S**2>= 0.0000 S= 0.0000
 ExpMin= 2.53D-02 ExpMax= 1.53D+04 ExpMxC= 5.22D+02 IAcc=3 IRadAn=         7 AccDes= 0.00D+00
 Harris functional with IExCor= 4639 and IRadAn=       7 diagonalized for initial guess.
 HarFok:  IExCor= 4639 AccDes= 0.00D+00 IRadAn=         7 IDoV= 1 UseB2=F ITyADJ=14
 ICtDFT=  3500011 ScaDFX=  1.000000  1.000000  1.000000  1.000000
 FoFCou: FMM=F IPFlag=           0 FMFlag=      100000 FMFlg1=           0
         NFxFlg=           0 DoJE=T BraDBF=F KetDBF=T FulRan=T
         wScrn=  0.000000 ICntrl=       500 IOpCl=  0 I1Cent=   200000004 NGrid=           0
         NMat0=    1 NMatS0=      1 NMatT0=    0 NMatD0=    1 NMtDS0=    0 NMtDT0=    0
 Symmetry not used in FoFCou.
 Gradient too large for Newton-Raphson -- use scaled steepest descent instead.
     Accept linear search using points  3 and  4.
 Gradient too large for Newton-Raphson -- use scaled steepest descent instead.
     Accept linear search using points  1 and  2.
 Gradient too large for Newton-Raphson -- use scaled steepest descent instead.
 Gradient too large for Newton-Raphson -- use scaled steepest descent instead.
slurmstepd: error: *** STEP 11590725.0 ON r18c06 CANCELLED AT 2022-05-05T10:48:11 DUE TO TIME LIMIT ***
srun: Job step aborted: Waiting up to 32 seconds for job step to finish.
Error: software termination
   rax 0xfffffffffffffffc, rbx 0x00007ffdfc02fac0, rcx 0xffffffffffffffff
   rdx 0x0000000000000000, rsp 0x00007ffdfc02fa88, rbp 0x0000000000000001
   rsi 0x00007ffdfc02fac0, rdi 0x0000000000006e78, r8  0x00007fb3470a2700
   r9  0x0000000000000000, r10 0x0000000000000000, r11 0x0000000000000246
   r12 0x00007ffdfc02fae0, r13 0x0000000000000000, r14 0x000000000000012d
   r15 0x00007ffdfc032530
