# Supplementary material for: An Experimental and Master Equation Investigation of Kinetics of the CH2OO + RCN Reactions (R = H, CH3, C2H5) and Their Atmospheric Relevance
Source: J Phys Chem A. 2023 Jan 5;127(2):477–88. doi: 10.1021/acs.jpca.2c07073 (PMC9869398; doi:10.1021/acs.jpca.2c07073)
Supplement: Supplementary file 2 — jp2c07073_si_002.zip [file jp2c07073_si_002.zip › wb97XD/IRC/TS1/TS2-M0001-copt-TS-opt-TS-wb97-opt-TS-Final-IRC-Reverse.log]

 Entering Gaussian System, Link 0=/appl/soft/chem/gaussian/G16RevB.01/g16/g16
 Initial command:
 /appl/soft/chem/gaussian/G16RevB.01/g16/l1.exe "/scratch/kurten/scratch_lauri/Cyan/IRC/Assoc/TS2-M0001-copt-TS-opt-TS-wb97-opt-TS-Final-IRC/11590726.GAUSS_SCRDIR/Gau-61587.inp" -scrdir="/scratch/kurten/scratch_lauri/Cyan/IRC/Assoc/TS2-M0001-copt-TS-opt-TS-wb97-opt-TS-Final-IRC/11590726.GAUSS_SCRDIR/"
 Entering Link 1 = /appl/soft/chem/gaussian/G16RevB.01/g16/l1.exe PID=     61591.
  
 Copyright (c) 1988-2017, Gaussian, Inc.  All Rights Reserved.
  
 This is part of the Gaussian(R) 16 program.  It is based on
 the Gaussian(R) 09 system (copyright 2009, Gaussian, Inc.),
 the Gaussian(R) 03 system (copyright 2003, Gaussian, Inc.),
 the Gaussian(R) 98 system (copyright 1998, Gaussian, Inc.),
 the Gaussian(R) 94 system (copyright 1995, Gaussian, Inc.),
 the Gaussian 92(TM) system (copyright 1992, Gaussian, Inc.),
 the Gaussian 90(TM) system (copyright 1990, Gaussian, Inc.),
 the Gaussian 88(TM) system (copyright 1988, Gaussian, Inc.),
 the Gaussian 86(TM) system (copyright 1986, Carnegie Mellon
 University), and the Gaussian 82(TM) system (copyright 1983,
 Carnegie Mellon University). Gaussian is a federally registered
 trademark of Gaussian, Inc.
  
 This software contains proprietary and confidential information,
 including trade secrets, belonging to Gaussian, Inc.
  
 This software is provided under written license and may be
 used, copied, transmitted, or stored only in accord with that
 written license.
  
 The following legend is applicable only to US Government
 contracts under FAR:
  
                    RESTRICTED RIGHTS LEGEND
  
 Use, reproduction and disclosure by the US Government is
 subject to restrictions as set forth in subparagraphs (a)
 and (c) of the Commercial Computer Software - Restricted
 Rights clause in FAR 52.227-19.
  
 Gaussian, Inc.
 340 Quinnipiac St., Bldg. 40, Wallingford CT 06492
  
  
 ---------------------------------------------------------------
 Warning -- This program may not be used in any manner that
 competes with the business of Gaussian, Inc. or will provide
 assistance to any competitor of Gaussian, Inc.  The licensee
 of this program is prohibited from giving any competitor of
 Gaussian, Inc. access to this program.  By using this program,
 the user acknowledges that Gaussian, Inc. is engaged in the
 business of creating and licensing software in the field of
 computational chemistry and represents and warrants to the
 licensee that it is not a competitor of Gaussian, Inc. and that
 it will not use this program in any manner prohibited above.
 ---------------------------------------------------------------
  

 Cite this work as:
 Gaussian 16, Revision B.01,
 M. J. Frisch, G. W. Trucks, H. B. Schlegel, G. E. Scuseria, 
 M. A. Robb, J. R. Cheeseman, G. Scalmani, V. Barone, 
 G. A. Petersson, H. Nakatsuji, X. Li, M. Caricato, A. V. Marenich, 
 J. Bloino, B. G. Janesko, R. Gomperts, B. Mennucci, H. P. Hratchian, 
 J. V. Ortiz, A. F. Izmaylov, J. L. Sonnenberg, D. Williams-Young, 
 F. Ding, F. Lipparini, F. Egidi, J. Goings, B. Peng, A. Petrone, 
 T. Henderson, D. Ranasinghe, V. G. Zakrzewski, J. Gao, N. Rega, 
 G. Zheng, W. Liang, M. Hada, M. Ehara, K. Toyota, R. Fukuda, 
 J. Hasegawa, M. Ishida, T. Nakajima, Y. Honda, O. Kitao, H. Nakai, 
 T. Vreven, K. Throssell, J. A. Montgomery, Jr., J. E. Peralta, 
 F. Ogliaro, M. J. Bearpark, J. J. Heyd, E. N. Brothers, K. N. Kudin, 
 V. N. Staroverov, T. A. Keith, R. Kobayashi, J. Normand, 
 K. Raghavachari, A. P. Rendell, J. C. Burant, S. S. Iyengar, 
 J. Tomasi, M. Cossi, J. M. Millam, M. Klene, C. Adamo, R. Cammi, 
 J. W. Ochterski, R. L. Martin, K. Morokuma, O. Farkas, 
 J. B. Foresman, and D. J. Fox, Gaussian, Inc., Wallingford CT, 2016.
 
 ******************************************
 Gaussian 16:  ES64L-G16RevB.01 20-Dec-2017
                 2-May-2022 
 ******************************************
 %mem=12GB
 %NprocShared=8
 Will use up to    8 processors via shared memory.
 %chk=TS2-M0001-copt-TS-opt-TS-wb97-opt-TS-Final-IRC-Reverse
 ----------------------------------------------------------------------
 # UWB97XD aug-cc-pVTZ IRC(CalcAll,Reverse,MaxPoints=200,Stepsize=5) sc
 f=qc Integral(Grid=SuperFineGrid) MaxDisk=32GB
 ----------------------------------------------------------------------
 1/10=4,18=10,22=2,26=5,38=1,39=5,42=200,44=3,71=1,172=1/1,23;
 2/12=2,17=6,18=5,29=1,40=1/2;
 3/5=16,6=1,7=10,11=2,25=1,30=1,71=2,74=-58,75=-7,116=2,140=1/1,2,3;
 4//1;
 5/5=2,8=3,38=5/8;
 8/6=4,10=90,11=11/1;
 11/6=1,8=1,9=11,15=111,16=1/1,2,10;
 10/6=1,13=1/2;
 6/7=2,8=2,9=2,10=2,18=1,28=1/1;
 7/10=1,25=1/1,2,3,16;
 1/10=4,18=10,22=2,26=5,39=5,42=200,44=3,71=1/23(2);
 2/29=1/2;
 99/5=20/99;
 2/29=1/2;
 3/5=16,6=1,7=10,11=2,25=1,30=1,71=2,74=-58,75=-7,116=2,140=1/1,2,3;
 4/5=5,16=3,69=1/1;
 5/5=2,8=3,38=5/8;
 8/6=4,10=90,11=11/1;
 11/6=1,8=1,9=11,15=111,16=1/1,2,10;
 10/6=1,13=1/2;
 7/10=1,25=1/1,2,3,16;
 1/10=4,18=10,22=2,26=5,39=5,42=200,44=3,71=1/23(-8);
 2/29=1/2;
 6/7=2,8=2,9=2,10=2,18=1,19=2,28=1/1;
 99/5=20/99;
 ------------------------------------------------------
 TS2-M0001-copt-TS-opt-TS-wb97-opt-TS-Final-IRC-Reverse
 ------------------------------------------------------
 Symbolic Z-matrix:
 Charge =  0 Multiplicity = 1
 C                     1.6344    0.52202   0.22125 
 H                     1.42728   0.59461   1.27924 
 H                     2.3416    1.17738  -0.26958 
 O                     1.40775  -0.5646   -0.38407 
 O                     0.38093  -1.26363   0.19297 
 N                    -0.21463   1.3984   -0.08664 
 C                    -0.96457   0.50916  -0.03007 
 C                    -2.18852  -0.27909  -0.00497 
 H                    -2.20917  -0.87992   0.90111 
 H                    -2.2021   -0.95078  -0.8594 
 H                    -3.05256   0.38329  -0.03335 
 
 IRC-IRC-IRC-IRC-IRC-IRC-IRC-IRC-IRC-IRC-IRC-IRC-IRC-IRC-IRC-IRC-IRC-IRC
 ------------------------------------------------------------------------
 INPUT DATA FOR L123
 ------------------------------------------------------------------------
 GENERAL PARAMETERS:
 Rxn path following direction = Reverse
 Maximum points per path      = 200
 Step size                    =   0.050 bohr
 Integration scheme           = HPC                                 
    Redo corrector integration= Yes                                 
    DWI Weight Power          =  2
    DWI will use Hessian update vectors when possible.
    Max correction cycles     =  20
 Initial Hessian              = CalcFC
 Hessian evaluation           = Analytic at all predictor steps
                              = Update at all corrector steps
 Hessian updating method      = Bofill                              
 ------------------------------------------------------------------------
 IRC-IRC-IRC-IRC-IRC-IRC-IRC-IRC-IRC-IRC-IRC-IRC-IRC-IRC-IRC-IRC-IRC-IRC
                          Input orientation:                          
 ---------------------------------------------------------------------
 Center     Atomic      Atomic             Coordinates (Angstroms)
 Number     Number       Type             X           Y           Z
 ---------------------------------------------------------------------
      1          6           0        1.634400    0.522020    0.221250
      2          1           0        1.427280    0.594610    1.279240
      3          1           0        2.341600    1.177380   -0.269580
      4          8           0        1.407750   -0.564600   -0.384070
      5          8           0        0.380930   -1.263630    0.192970
      6          7           0       -0.214630    1.398400   -0.086640
      7          6           0       -0.964570    0.509160   -0.030070
      8          6           0       -2.188520   -0.279090   -0.004970
      9          1           0       -2.209170   -0.879920    0.901110
     10          1           0       -2.202100   -0.950780   -0.859400
     11          1           0       -3.052560    0.383290   -0.033350
 ---------------------------------------------------------------------
                    Distance matrix (angstroms):
                    1          2          3          4          5
     1  C    0.000000
     2  H    1.080514   0.000000
     3  H    1.081916   1.890620   0.000000
     4  O    1.264328   2.027498   1.979818   0.000000
     5  O    2.181865   2.393300   3.164919   1.369663   0.000000
     6  N    2.069239   2.282011   2.572281   2.563972   2.742130
     7  C    2.611125   2.728102   3.381515   2.627961   2.236717
     8  C    3.912502   3.935296   4.765848   3.627450   2.758727
     9  H    4.147370   3.942206   5.129572   3.851393   2.712437
    10  H    4.249197   4.487138   5.051946   3.661433   2.806671
    11  H    4.695920   4.672956   5.457412   4.573387   3.814763
                    6          7          8          9         10
     6  N    0.000000
     7  C    1.164628   0.000000
     8  C    2.591695   1.456029   0.000000
     9  H    3.185056   2.084627   1.087384   0.000000
    10  H    3.172671   2.085832   1.086923   1.761950   0.000000
    11  H    3.014487   2.091783   1.089090   1.783318   1.784764
                   11
    11  H    0.000000
 Symmetry turned off by external request.
 Stoichiometry    C3H5NO2
 Framework group  C1[X(C3H5NO2)]
 Deg. of freedom    27
 Full point group                 C1      NOp   1
 Rotational constants (GHZ):           6.7011923           2.9842427           2.1885092
 Standard basis: Aug-CC-pVTZ (5D, 7F)
   391 basis functions,   567 primitive gaussians,   455 cartesian basis functions
    23 alpha electrons       23 beta electrons
       nuclear repulsion energy       227.8200085874 Hartrees.
 NAtoms=   11 NActive=   11 NUniq=   11 SFac= 1.00D+00 NAtFMM=   60 NAOKFM=F Big=F
 Integral buffers will be    131072 words long.
 Raffenetti 2 integral format.
 Two-electron integral symmetry is turned off.
 Nuclear repulsion after empirical dispersion term =      227.8166843525 Hartrees.
 One-electron integrals computed using PRISM.
 NBasis=   391 RedAO= T EigKep=  1.26D-05  NBF=   391
 NBsUse=   391 1.00D-06 EigRej= -1.00D+00 NBFU=   391
 ExpMin= 2.53D-02 ExpMax= 1.53D+04 ExpMxC= 5.22D+02 IAcc=3 IRadAn=         7 AccDes= 0.00D+00
 Harris functional with IExCor= 4639 and IRadAn=       7 diagonalized for initial guess.
 HarFok:  IExCor= 4639 AccDes= 0.00D+00 IRadAn=         7 IDoV= 1 UseB2=F ITyADJ=14
 ICtDFT=  3500011 ScaDFX=  1.000000  1.000000  1.000000  1.000000
 FoFCou: FMM=F IPFlag=           0 FMFlag=      100000 FMFlg1=           0
         NFxFlg=           0 DoJE=T BraDBF=F KetDBF=T FulRan=T
         wScrn=  0.000000 ICntrl=       500 IOpCl=  0 I1Cent=   200000004 NGrid=           0
         NMat0=    1 NMatS0=      1 NMatT0=    0 NMatD0=    1 NMtDS0=    0 NMtDT0=    0
 Symmetry not used in FoFCou.
 Initial guess <Sx>= 0.0000 <Sy>= 0.0000 <Sz>= 0.0000 <S**2>= 0.0000 S= 0.0000
 Gradient too large for Newton-Raphson -- use scaled steepest descent instead.
     Minimum is close to point  3 DX=  1.49D-02 DF= -1.51D-04 DXR=  2.90D-02 DFR=  8.17D-04 which will be used.
 Gradient too large for Newton-Raphson -- use scaled steepest descent instead.
     Accept linear search using points  2 and  3.
 Gradient too large for Newton-Raphson -- use scaled steepest descent instead.
 Gradient too large for Newton-Raphson -- use scaled steepest descent instead.
     Accept linear search using points  1 and  2.
 Gradient too large for Newton-Raphson -- use scaled steepest descent instead.
     Minimum is close to point  3 DX=  2.96D-02 DF= -1.74D-07 DXR=  2.62D-02 DFR=  6.85D-04 which will be used.
 Gradient too large for Newton-Raphson -- use scaled steepest descent instead.
     Accept linear search using points  1 and  2.
 LinEq1:  Iter=  0 NonCon=     1 RMS=4.09D-05 Max=2.71D-03 NDo=     1
 AX will form     1 AO Fock derivatives at one time.
 LinEq1:  Iter=  1 NonCon=     1 RMS=1.62D-05 Max=4.83D-04 NDo=     1
 LinEq1:  Iter=  2 NonCon=     1 RMS=7.17D-06 Max=3.11D-04 NDo=     1
 LinEq1:  Iter=  3 NonCon=     1 RMS=1.58D-06 Max=4.44D-05 NDo=     1
 LinEq1:  Iter=  4 NonCon=     1 RMS=1.29D-06 Max=3.96D-05 NDo=     1
 LinEq1:  Iter=  5 NonCon=     1 RMS=5.81D-07 Max=2.54D-05 NDo=     1
 LinEq1:  Iter=  6 NonCon=     1 RMS=2.54D-07 Max=7.88D-06 NDo=     1
 LinEq1:  Iter=  7 NonCon=     1 RMS=9.98D-08 Max=3.13D-06 NDo=     1
 LinEq1:  Iter=  8 NonCon=     1 RMS=6.50D-08 Max=1.13D-06 NDo=     1
 LinEq1:  Iter=  9 NonCon=     1 RMS=2.87D-08 Max=7.20D-07 NDo=     1
 LinEq1:  Iter= 10 NonCon=     1 RMS=1.05D-08 Max=1.99D-07 NDo=     1
 LinEq1:  Iter= 11 NonCon=     0 RMS=3.82D-09 Max=8.26D-08 NDo=     1
 Linear equations converged to 1.301D-08 1.301D-07 after    11 iterations.
     Minimum is close to point  2 DX=  1.71D-03 DF= -6.74D-11 DXR=  1.71D-03 DFR=  2.91D-06 which will be used.
 LinEq1:  Iter=  0 NonCon=     1 RMS=3.21D-07 Max=1.75D-05 NDo=     1
 LinEq1:  Iter=  1 NonCon=     1 RMS=1.51D-07 Max=7.45D-06 NDo=     1
 LinEq1:  Iter=  2 NonCon=     1 RMS=7.89D-08 Max=2.48D-06 NDo=     1
 LinEq1:  Iter=  3 NonCon=     1 RMS=4.97D-08 Max=1.35D-06 NDo=     1
 LinEq1:  Iter=  4 NonCon=     1 RMS=2.46D-08 Max=8.64D-07 NDo=     1
 LinEq1:  Iter=  5 NonCon=     1 RMS=1.39D-08 Max=5.24D-07 NDo=     1
 LinEq1:  Iter=  6 NonCon=     1 RMS=9.01D-09 Max=2.47D-07 NDo=     1
 LinEq1:  Iter=  7 NonCon=     1 RMS=4.06D-09 Max=1.56D-07 NDo=     1
 LinEq1:  Iter=  8 NonCon=     1 RMS=1.60D-09 Max=4.54D-08 NDo=     1
 LinEq1:  Iter=  9 NonCon=     1 RMS=5.10D-10 Max=9.60D-09 NDo=     1
 LinEq1:  Iter= 10 NonCon=     1 RMS=1.84D-10 Max=3.11D-09 NDo=     1
 LinEq1:  Iter= 11 NonCon=     0 RMS=6.23D-11 Max=1.15D-09 NDo=     1
 Linear equations converged to 2.676D-10 2.676D-09 after    11 iterations.
 SCF Done:  E(UwB97XD) =  -322.349869204     a.u. after    9 cycles
            Convg  =    0.1758D-08                    42 Fock formations.
              S**2 =  0.0000                  -V/T =  2.0056
 <Sx>= 0.0000 <Sy>= 0.0000 <Sz>= 0.0000 <S**2>= 0.0000 S= 0.0000
 <L.S>=  0.00000000000    
 Annihilation of the first spin contaminant:
 S**2 before annihilation     0.0000,   after     0.0000
 DoSCS=F DFT=T ScalE2(SS,OS)=  1.000000  1.000000
 Range of M.O.s used for correlation:     1   391
 NBasis=   391 NAE=    23 NBE=    23 NFC=     0 NFV=     0
 NROrb=    391 NOA=    23 NOB=    23 NVA=   368 NVB=   368

 **** Warning!!: The largest alpha MO coefficient is  0.62204207D+02


 **** Warning!!: The largest beta MO coefficient is  0.62204207D+02

 Symmetrizing basis deriv contribution to polar:
 IMax=3 JMax=2 DiffMx= 0.00D+00
 G2DrvN: will do    12 centers at a time, making    1 passes.
 Calling FoFCou, ICntrl=  3107 FMM=F I1Cent=   0 AccDes= 0.00D+00.
 End of G2Drv F.D. properties file   721 does not exist.
 End of G2Drv F.D. properties file   722 does not exist.
 End of G2Drv F.D. properties file   788 does not exist.
          IDoAtm=11111111111
          Differentiating once with respect to nuclear coordinates.
 CalDSu exits because no D1Ps are significant.
          There are    36 degrees of freedom in the 1st order CPHF.  IDoFFX=6 NUNeed=     0.
     30 vectors produced by pass  0 Test12= 4.70D-14 2.78D-09 XBig12= 1.77D-01 9.99D-02.
 AX will form    30 AO Fock derivatives at one time.
     30 vectors produced by pass  1 Test12= 4.70D-14 2.78D-09 XBig12= 1.52D-02 2.94D-02.
     30 vectors produced by pass  2 Test12= 4.70D-14 2.78D-09 XBig12= 9.81D-04 4.26D-03.
     30 vectors produced by pass  3 Test12= 4.70D-14 2.78D-09 XBig12= 2.33D-05 4.46D-04.
     30 vectors produced by pass  4 Test12= 4.70D-14 2.78D-09 XBig12= 3.30D-07 4.89D-05.
     30 vectors produced by pass  5 Test12= 4.70D-14 2.78D-09 XBig12= 3.29D-09 4.88D-06.
     30 vectors produced by pass  6 Test12= 4.70D-14 2.78D-09 XBig12= 2.80D-11 5.32D-07.
     19 vectors produced by pass  7 Test12= 4.70D-14 2.78D-09 XBig12= 2.10D-13 4.26D-08.
      1 vectors produced by pass  8 Test12= 4.70D-14 2.78D-09 XBig12= 1.47D-15 3.07D-09.
 InvSVY:  IOpt=1 It=  1 EMax= 2.44D-15
 Solved reduced A of dimension   230 with    30 vectors.
 End of Minotr F.D. properties file   721 does not exist.
 End of Minotr F.D. properties file   722 does not exist.
 End of Minotr F.D. properties file   788 does not exist.

 **********************************************************************

            Population analysis using the SCF Density.

 **********************************************************************

 Alpha  occ. eigenvalues --  -19.37651 -19.24848 -14.44281 -10.40546 -10.35477
 Alpha  occ. eigenvalues --  -10.32502  -1.28507  -1.02591  -0.98691  -0.87072
 Alpha  occ. eigenvalues --   -0.76074  -0.62671  -0.62027  -0.60060  -0.58182
 Alpha  occ. eigenvalues --   -0.54560  -0.53972  -0.48105  -0.47637  -0.42409
 Alpha  occ. eigenvalues --   -0.41217  -0.33446  -0.32831
 Alpha virt. eigenvalues --    0.01091   0.03034   0.03886   0.04655   0.05181
 Alpha virt. eigenvalues --    0.05992   0.07630   0.08350   0.09266   0.10478
 Alpha virt. eigenvalues --    0.11051   0.11721   0.12065   0.12543   0.12853
 Alpha virt. eigenvalues --    0.13328   0.13482   0.14386   0.15963   0.16474
 Alpha virt. eigenvalues --    0.17020   0.18675   0.19396   0.19821   0.20655
 Alpha virt. eigenvalues --    0.21221   0.21979   0.22952   0.23775   0.25092
 Alpha virt. eigenvalues --    0.25873   0.26286   0.26417   0.27357   0.29241
 Alpha virt. eigenvalues --    0.30385   0.30743   0.31722   0.32167   0.33357
 Alpha virt. eigenvalues --    0.33700   0.34742   0.35314   0.35552   0.36342
 Alpha virt. eigenvalues --    0.37109   0.38385   0.38456   0.39454   0.39668
 Alpha virt. eigenvalues --    0.40684   0.41027   0.41721   0.42147   0.43073
 Alpha virt. eigenvalues --    0.44007   0.44622   0.44962   0.46838   0.47421
 Alpha virt. eigenvalues --    0.48501   0.49497   0.49729   0.50098   0.51034
 Alpha virt. eigenvalues --    0.51707   0.53584   0.55100   0.57234   0.58778
 Alpha virt. eigenvalues --    0.59562   0.60030   0.63095   0.63369   0.64229
 Alpha virt. eigenvalues --    0.65839   0.68011   0.69260   0.69747   0.70781
 Alpha virt. eigenvalues --    0.72966   0.74354   0.74656   0.75896   0.77263
 Alpha virt. eigenvalues --    0.77339   0.79232   0.80460   0.80970   0.81644
 Alpha virt. eigenvalues --    0.82613   0.83666   0.84592   0.85367   0.86302
 Alpha virt. eigenvalues --    0.86988   0.87904   0.89595   0.89855   0.90721
 Alpha virt. eigenvalues --    0.90770   0.92464   0.92696   0.94220   0.94635
 Alpha virt. eigenvalues --    0.96207   0.98372   0.99217   0.99697   1.00006
 Alpha virt. eigenvalues --    1.00749   1.02160   1.03487   1.03786   1.04374
 Alpha virt. eigenvalues --    1.06622   1.06988   1.08384   1.08561   1.09469
 Alpha virt. eigenvalues --    1.10455   1.11107   1.12750   1.14750   1.15521
 Alpha virt. eigenvalues --    1.17399   1.18343   1.19473   1.21274   1.22832
 Alpha virt. eigenvalues --    1.23095   1.25619   1.26250   1.27745   1.28634
 Alpha virt. eigenvalues --    1.29642   1.30823   1.32273   1.33825   1.34433
 Alpha virt. eigenvalues --    1.36437   1.37786   1.38083   1.39578   1.41394
 Alpha virt. eigenvalues --    1.42599   1.44982   1.47393   1.48872   1.49359
 Alpha virt. eigenvalues --    1.50432   1.52138   1.52821   1.55032   1.55445
 Alpha virt. eigenvalues --    1.56834   1.57577   1.58526   1.59071   1.60133
 Alpha virt. eigenvalues --    1.62186   1.64612   1.65905   1.67343   1.67757
 Alpha virt. eigenvalues --    1.70940   1.73471   1.73785   1.76761   1.77030
 Alpha virt. eigenvalues --    1.77491   1.80513   1.81754   1.84727   1.85314
 Alpha virt. eigenvalues --    1.86977   1.87665   1.89416   1.91101   1.91411
 Alpha virt. eigenvalues --    1.93114   1.96666   1.99246   2.00392   2.02542
 Alpha virt. eigenvalues --    2.04622   2.07273   2.07299   2.08832   2.11572
 Alpha virt. eigenvalues --    2.12261   2.12964   2.16203   2.20299   2.22546
 Alpha virt. eigenvalues --    2.23447   2.24207   2.26534   2.28165   2.29393
 Alpha virt. eigenvalues --    2.31095   2.33264   2.34960   2.37446   2.40154
 Alpha virt. eigenvalues --    2.41532   2.42762   2.46373   2.49793   2.52112
 Alpha virt. eigenvalues --    2.54301   2.57875   2.60530   2.65738   2.68918
 Alpha virt. eigenvalues --    2.70965   2.72969   2.77111   2.82119   2.84843
 Alpha virt. eigenvalues --    2.87819   2.88710   2.93023   2.99662   3.01045
 Alpha virt. eigenvalues --    3.03260   3.06773   3.08164   3.11858   3.14942
 Alpha virt. eigenvalues --    3.17481   3.18642   3.21802   3.21999   3.25202
 Alpha virt. eigenvalues --    3.28031   3.28530   3.30484   3.33405   3.36323
 Alpha virt. eigenvalues --    3.37919   3.39658   3.45210   3.47368   3.47800
 Alpha virt. eigenvalues --    3.49567   3.50558   3.53265   3.55664   3.56365
 Alpha virt. eigenvalues --    3.57680   3.59592   3.62360   3.65082   3.65927
 Alpha virt. eigenvalues --    3.67528   3.68776   3.70370   3.74303   3.76830
 Alpha virt. eigenvalues --    3.77995   3.79678   3.84748   3.85695   3.87490
 Alpha virt. eigenvalues --    3.88768   3.90645   3.91511   3.95997   3.98384
 Alpha virt. eigenvalues --    3.99554   4.02958   4.03974   4.06851   4.11409
 Alpha virt. eigenvalues --    4.14168   4.15092   4.17894   4.21523   4.25119
 Alpha virt. eigenvalues --    4.25914   4.32012   4.32497   4.35013   4.38800
 Alpha virt. eigenvalues --    4.43653   4.47284   4.52137   4.53819   4.56300
 Alpha virt. eigenvalues --    4.56897   4.62363   4.63229   4.65438   4.70669
 Alpha virt. eigenvalues --    4.76059   4.77495   4.81563   4.82865   4.85226
 Alpha virt. eigenvalues --    4.87338   4.88603   4.92017   4.95682   5.00334
 Alpha virt. eigenvalues --    5.01604   5.04204   5.08174   5.13409   5.14954
 Alpha virt. eigenvalues --    5.15978   5.18396   5.23801   5.25115   5.30442
 Alpha virt. eigenvalues --    5.33856   5.35658   5.39614   5.44797   5.46495
 Alpha virt. eigenvalues --    5.52650   5.58529   5.67077   5.68154   5.76574
 Alpha virt. eigenvalues --    5.78792   5.80605   5.82815   5.87986   5.91423
 Alpha virt. eigenvalues --    5.99909   6.10302   6.13516   6.20323   6.25663
 Alpha virt. eigenvalues --    6.30195   6.32941   6.36500   6.40386   6.42251
 Alpha virt. eigenvalues --    6.43924   6.51330   6.55048   6.58801   6.63997
 Alpha virt. eigenvalues --    6.69804   6.73534   6.80809   6.87586   6.90987
 Alpha virt. eigenvalues --    6.93328   7.00331   7.03752   7.05949   7.17914
 Alpha virt. eigenvalues --    7.20006   7.25687   7.33065   7.45815   7.71361
 Alpha virt. eigenvalues --    7.88380   8.39401  13.33095  14.81208  15.07509
 Alpha virt. eigenvalues --   16.82634  17.32994  19.63389
  Beta  occ. eigenvalues --  -19.37651 -19.24848 -14.44281 -10.40546 -10.35477
  Beta  occ. eigenvalues --  -10.32502  -1.28507  -1.02591  -0.98691  -0.87072
  Beta  occ. eigenvalues --   -0.76074  -0.62671  -0.62027  -0.60060  -0.58182
  Beta  occ. eigenvalues --   -0.54560  -0.53972  -0.48105  -0.47637  -0.42409
  Beta  occ. eigenvalues --   -0.41217  -0.33446  -0.32831
  Beta virt. eigenvalues --    0.01091   0.03034   0.03886   0.04655   0.05181
  Beta virt. eigenvalues --    0.05992   0.07630   0.08350   0.09266   0.10478
  Beta virt. eigenvalues --    0.11051   0.11721   0.12065   0.12543   0.12853
  Beta virt. eigenvalues --    0.13328   0.13482   0.14386   0.15963   0.16474
  Beta virt. eigenvalues --    0.17020   0.18675   0.19396   0.19821   0.20655
  Beta virt. eigenvalues --    0.21221   0.21979   0.22952   0.23775   0.25092
  Beta virt. eigenvalues --    0.25873   0.26286   0.26417   0.27357   0.29241
  Beta virt. eigenvalues --    0.30385   0.30743   0.31722   0.32167   0.33357
  Beta virt. eigenvalues --    0.33700   0.34742   0.35314   0.35552   0.36342
  Beta virt. eigenvalues --    0.37109   0.38385   0.38456   0.39454   0.39668
  Beta virt. eigenvalues --    0.40684   0.41027   0.41721   0.42147   0.43073
  Beta virt. eigenvalues --    0.44007   0.44622   0.44962   0.46838   0.47421
  Beta virt. eigenvalues --    0.48501   0.49497   0.49729   0.50098   0.51034
  Beta virt. eigenvalues --    0.51707   0.53584   0.55100   0.57234   0.58778
  Beta virt. eigenvalues --    0.59562   0.60030   0.63095   0.63369   0.64229
  Beta virt. eigenvalues --    0.65839   0.68011   0.69260   0.69747   0.70781
  Beta virt. eigenvalues --    0.72966   0.74354   0.74656   0.75896   0.77263
  Beta virt. eigenvalues --    0.77339   0.79232   0.80460   0.80970   0.81644
  Beta virt. eigenvalues --    0.82613   0.83666   0.84592   0.85367   0.86302
  Beta virt. eigenvalues --    0.86988   0.87904   0.89595   0.89855   0.90721
  Beta virt. eigenvalues --    0.90770   0.92464   0.92696   0.94220   0.94635
  Beta virt. eigenvalues --    0.96207   0.98372   0.99217   0.99697   1.00006
  Beta virt. eigenvalues --    1.00749   1.02160   1.03487   1.03786   1.04374
  Beta virt. eigenvalues --    1.06622   1.06988   1.08384   1.08561   1.09469
  Beta virt. eigenvalues --    1.10455   1.11107   1.12750   1.14750   1.15521
  Beta virt. eigenvalues --    1.17399   1.18343   1.19473   1.21274   1.22832
  Beta virt. eigenvalues --    1.23095   1.25619   1.26250   1.27745   1.28634
  Beta virt. eigenvalues --    1.29642   1.30823   1.32273   1.33825   1.34433
  Beta virt. eigenvalues --    1.36437   1.37786   1.38083   1.39578   1.41394
  Beta virt. eigenvalues --    1.42599   1.44982   1.47393   1.48872   1.49359
  Beta virt. eigenvalues --    1.50432   1.52138   1.52821   1.55032   1.55445
  Beta virt. eigenvalues --    1.56834   1.57577   1.58526   1.59071   1.60133
  Beta virt. eigenvalues --    1.62186   1.64612   1.65905   1.67343   1.67757
  Beta virt. eigenvalues --    1.70940   1.73471   1.73785   1.76761   1.77030
  Beta virt. eigenvalues --    1.77491   1.80513   1.81754   1.84727   1.85314
  Beta virt. eigenvalues --    1.86977   1.87665   1.89416   1.91101   1.91411
  Beta virt. eigenvalues --    1.93114   1.96666   1.99246   2.00392   2.02542
  Beta virt. eigenvalues --    2.04622   2.07273   2.07299   2.08832   2.11572
  Beta virt. eigenvalues --    2.12261   2.12964   2.16203   2.20299   2.22546
  Beta virt. eigenvalues --    2.23447   2.24207   2.26534   2.28165   2.29393
  Beta virt. eigenvalues --    2.31095   2.33264   2.34960   2.37446   2.40154
  Beta virt. eigenvalues --    2.41532   2.42762   2.46373   2.49793   2.52112
  Beta virt. eigenvalues --    2.54301   2.57875   2.60530   2.65738   2.68918
  Beta virt. eigenvalues --    2.70965   2.72969   2.77111   2.82119   2.84843
  Beta virt. eigenvalues --    2.87819   2.88710   2.93023   2.99662   3.01045
  Beta virt. eigenvalues --    3.03260   3.06773   3.08164   3.11858   3.14942
  Beta virt. eigenvalues --    3.17481   3.18642   3.21802   3.21999   3.25202
  Beta virt. eigenvalues --    3.28031   3.28530   3.30484   3.33405   3.36323
  Beta virt. eigenvalues --    3.37919   3.39658   3.45210   3.47368   3.47800
  Beta virt. eigenvalues --    3.49567   3.50558   3.53265   3.55664   3.56365
  Beta virt. eigenvalues --    3.57680   3.59592   3.62360   3.65082   3.65927
  Beta virt. eigenvalues --    3.67528   3.68776   3.70370   3.74303   3.76830
  Beta virt. eigenvalues --    3.77995   3.79678   3.84748   3.85695   3.87490
  Beta virt. eigenvalues --    3.88768   3.90645   3.91511   3.95997   3.98384
  Beta virt. eigenvalues --    3.99554   4.02958   4.03974   4.06851   4.11409
  Beta virt. eigenvalues --    4.14168   4.15092   4.17894   4.21523   4.25119
  Beta virt. eigenvalues --    4.25914   4.32012   4.32497   4.35013   4.38800
  Beta virt. eigenvalues --    4.43653   4.47284   4.52137   4.53819   4.56300
  Beta virt. eigenvalues --    4.56897   4.62363   4.63229   4.65438   4.70669
  Beta virt. eigenvalues --    4.76059   4.77495   4.81563   4.82865   4.85226
  Beta virt. eigenvalues --    4.87338   4.88603   4.92017   4.95682   5.00334
  Beta virt. eigenvalues --    5.01604   5.04204   5.08174   5.13409   5.14954
  Beta virt. eigenvalues --    5.15978   5.18396   5.23801   5.25115   5.30442
  Beta virt. eigenvalues --    5.33856   5.35658   5.39614   5.44797   5.46495
  Beta virt. eigenvalues --    5.52650   5.58529   5.67077   5.68154   5.76574
  Beta virt. eigenvalues --    5.78792   5.80605   5.82815   5.87986   5.91423
  Beta virt. eigenvalues --    5.99909   6.10302   6.13516   6.20323   6.25663
  Beta virt. eigenvalues --    6.30195   6.32941   6.36500   6.40386   6.42251
  Beta virt. eigenvalues --    6.43924   6.51330   6.55048   6.58801   6.63997
  Beta virt. eigenvalues --    6.69804   6.73534   6.80809   6.87586   6.90987
  Beta virt. eigenvalues --    6.93328   7.00331   7.03752   7.05949   7.17914
  Beta virt. eigenvalues --    7.20006   7.25687   7.33065   7.45815   7.71361
  Beta virt. eigenvalues --    7.88380   8.39401  13.33095  14.81208  15.07509
  Beta virt. eigenvalues --   16.82634  17.32994  19.63389
          Condensed to atoms (all electrons):
               1          2          3          4          5          6
     1  C    5.220779   0.299963   0.316070   0.307014  -0.080952   0.018040
     2  H    0.299963   0.314206   0.014884  -0.052502   0.023156   0.013981
     3  H    0.316070   0.014884   0.313128   0.003176   0.003884   0.013733
     4  O    0.307014  -0.052502   0.003176   8.161264  -0.205484  -0.028896
     5  O   -0.080952   0.023156   0.003884  -0.205484   8.800709   0.005219
     6  N    0.018040   0.013981   0.013733  -0.028896   0.005219   7.240319
     7  C    0.012438   0.000070  -0.003310   0.007328  -0.007062   0.343921
     8  C   -0.010490   0.001556  -0.000043  -0.007020   0.010903  -0.033353
     9  H    0.000274  -0.000497  -0.000028   0.001763  -0.007943  -0.001382
    10  H    0.000739  -0.000184   0.000086   0.001646  -0.000538  -0.003338
    11  H   -0.001455   0.000584   0.000071  -0.001122   0.006059  -0.025038
               7          8          9         10         11
     1  C    0.012438  -0.010490   0.000274   0.000739  -0.001455
     2  H    0.000070   0.001556  -0.000497  -0.000184   0.000584
     3  H   -0.003310  -0.000043  -0.000028   0.000086   0.000071
     4  O    0.007328  -0.007020   0.001763   0.001646  -0.001122
     5  O   -0.007062   0.010903  -0.007943  -0.000538   0.006059
     6  N    0.343921  -0.033353  -0.001382  -0.003338  -0.025038
     7  C    5.479349  -0.180634   0.015507   0.006919  -0.060008
     8  C   -0.180634   5.595195   0.374323   0.369776   0.416214
     9  H    0.015507   0.374323   0.366729   0.008882  -0.012782
    10  H    0.006919   0.369776   0.008882   0.352759  -0.007044
    11  H   -0.060008   0.416214  -0.012782  -0.007044   0.421418
          Atomic-Atomic Spin Densities.
               1          2          3          4          5          6
     1  C    0.000000   0.000000   0.000000   0.000000   0.000000   0.000000
     2  H    0.000000   0.000000   0.000000   0.000000   0.000000   0.000000
     3  H    0.000000   0.000000   0.000000   0.000000   0.000000   0.000000
     4  O    0.000000   0.000000   0.000000   0.000000   0.000000   0.000000
     5  O    0.000000   0.000000   0.000000   0.000000   0.000000   0.000000
     6  N    0.000000   0.000000   0.000000   0.000000   0.000000   0.000000
     7  C    0.000000   0.000000   0.000000   0.000000   0.000000   0.000000
     8  C    0.000000   0.000000   0.000000   0.000000   0.000000   0.000000
     9  H    0.000000   0.000000   0.000000   0.000000   0.000000   0.000000
    10  H    0.000000   0.000000   0.000000   0.000000   0.000000   0.000000
    11  H    0.000000   0.000000   0.000000   0.000000   0.000000   0.000000
               7          8          9         10         11
     1  C    0.000000   0.000000   0.000000   0.000000   0.000000
     2  H    0.000000   0.000000   0.000000   0.000000   0.000000
     3  H    0.000000   0.000000   0.000000   0.000000   0.000000
     4  O    0.000000   0.000000   0.000000   0.000000   0.000000
     5  O    0.000000   0.000000   0.000000   0.000000   0.000000
     6  N    0.000000   0.000000   0.000000   0.000000   0.000000
     7  C    0.000000   0.000000   0.000000   0.000000   0.000000
     8  C    0.000000   0.000000   0.000000   0.000000   0.000000
     9  H    0.000000   0.000000   0.000000   0.000000   0.000000
    10  H    0.000000   0.000000   0.000000   0.000000   0.000000
    11  H    0.000000   0.000000   0.000000   0.000000   0.000000
 Mulliken charges and spin densities:
               1          2
     1  C   -0.082419   0.000000
     2  H    0.384783   0.000000
     3  H    0.338348   0.000000
     4  O   -0.187167   0.000000
     5  O   -0.547952   0.000000
     6  N   -0.543205   0.000000
     7  C    0.385481   0.000000
     8  C   -0.536428   0.000000
     9  H    0.255155   0.000000
    10  H    0.270298   0.000000
    11  H    0.263104   0.000000
 Sum of Mulliken charges =   0.00000   0.00000
 Mulliken charges and spin densities with hydrogens summed into heavy atoms:
               1          2
     1  C    0.640712   0.000000
     4  O   -0.187167   0.000000
     5  O   -0.547952   0.000000
     6  N   -0.543205   0.000000
     7  C    0.385481   0.000000
     8  C    0.252130   0.000000
 APT charges:
               1
     1  C   -0.522521
     2  H    0.505433
     3  H    0.748053
     4  O   -0.234799
     5  O   -0.524308
     6  N   -0.420153
     7  C    0.418086
     8  C   -1.683777
     9  H    0.469761
    10  H    0.479333
    11  H    0.764893
 Sum of APT charges =   0.00000
 APT charges with hydrogens summed into heavy atoms:
               1
     1  C    0.730965
     4  O   -0.234799
     5  O   -0.524308
     6  N   -0.420153
     7  C    0.418086
     8  C    0.030210
 Electronic spatial extent (au):  <R**2>=            558.2089
 Charge=              0.0000 electrons
 Dipole moment (field-independent basis, Debye):
    X=             -0.7190    Y=              1.3021    Z=              0.6003  Tot=              1.6040
 Quadrupole moment (field-independent basis, Debye-Ang):
   XX=            -23.7033   YY=            -41.6873   ZZ=            -34.2037
   XY=              5.0286   XZ=              0.9255   YZ=              0.8285
 Traceless Quadrupole moment (field-independent basis, Debye-Ang):
   XX=              9.4948   YY=             -8.4892   ZZ=             -1.0056
   XY=              5.0286   XZ=              0.9255   YZ=              0.8285
 Octapole moment (field-independent basis, Debye-Ang**2):
  XXX=              2.8768  YYY=             -7.2936  ZZZ=              0.6769  XYY=              2.0018
  XXY=              3.7572  XXZ=              0.6698  XZZ=              1.9667  YZZ=             -1.6875
  YYZ=             -0.4629  XYZ=              0.0730
 Hexadecapole moment (field-independent basis, Debye-Ang**3):
 XXXX=           -407.5129 YYYY=           -225.9677 ZZZZ=            -52.0893 XXXY=              9.4073
 XXXZ=             -1.6021 YYYX=              6.5638 YYYZ=              1.7526 ZZZX=              0.3841
 ZZZY=              2.3110 XXYY=           -101.4359 XXZZ=            -82.5519 YYZZ=            -42.6529
 XXYZ=             -1.6760 YYXZ=             -1.8615 ZZXY=              3.7747
 N-N= 2.278166843525D+02 E-N=-1.210959334377D+03  KE= 3.205555838969D+02
  Exact polarizability:   0.000   0.000   0.000   0.000   0.000   0.000
 Approx polarizability:  70.476   9.101  76.311  -1.406  -0.491  46.898
                          Isotropic Fermi Contact Couplings
        Atom                 a.u.       MegaHertz       Gauss      10(-4) cm-1
     1  C(13)              0.00000       0.00000       0.00000       0.00000
     2  H(1)               0.00000       0.00000       0.00000       0.00000
     3  H(1)               0.00000       0.00000       0.00000       0.00000
     4  O(17)              0.00000       0.00000       0.00000       0.00000
     5  O(17)              0.00000       0.00000       0.00000       0.00000
     6  N(14)              0.00000       0.00000       0.00000       0.00000
     7  C(13)              0.00000       0.00000       0.00000       0.00000
     8  C(13)              0.00000       0.00000       0.00000       0.00000
     9  H(1)               0.00000       0.00000       0.00000       0.00000
    10  H(1)               0.00000       0.00000       0.00000       0.00000
    11  H(1)               0.00000       0.00000       0.00000       0.00000
 --------------------------------------------------------
       Center         ----  Spin Dipole Couplings  ----
                      3XX-RR        3YY-RR        3ZZ-RR
 --------------------------------------------------------
     1   Atom        0.000000      0.000000      0.000000
     2   Atom        0.000000      0.000000      0.000000
     3   Atom        0.000000      0.000000      0.000000
     4   Atom        0.000000      0.000000      0.000000
     5   Atom        0.000000      0.000000      0.000000
     6   Atom        0.000000      0.000000      0.000000
     7   Atom        0.000000      0.000000      0.000000
     8   Atom        0.000000      0.000000      0.000000
     9   Atom        0.000000      0.000000      0.000000
    10   Atom        0.000000      0.000000      0.000000
    11   Atom        0.000000      0.000000      0.000000
 --------------------------------------------------------
                        XY            XZ            YZ
 --------------------------------------------------------
     1   Atom        0.000000      0.000000      0.000000
     2   Atom        0.000000      0.000000      0.000000
     3   Atom        0.000000      0.000000      0.000000
     4   Atom        0.000000      0.000000      0.000000
     5   Atom        0.000000      0.000000      0.000000
     6   Atom        0.000000      0.000000      0.000000
     7   Atom        0.000000      0.000000      0.000000
     8   Atom        0.000000      0.000000      0.000000
     9   Atom        0.000000      0.000000      0.000000
    10   Atom        0.000000      0.000000      0.000000
    11   Atom        0.000000      0.000000      0.000000
 --------------------------------------------------------


 ---------------------------------------------------------------------------------
              Anisotropic Spin Dipole Couplings in Principal Axis System
 ---------------------------------------------------------------------------------

       Atom             a.u.   MegaHertz   Gauss  10(-4) cm-1        Axes

              Baa     0.0000     0.000     0.000     0.000  0.2987  0.8341  0.4637
     1 C(13)  Bbb     0.0000     0.000     0.000     0.000 -0.4820 -0.2875  0.8276
              Bcc     0.0000     0.000     0.000     0.000  0.8237 -0.4707  0.3162
 
              Baa     0.0000     0.000     0.000     0.000  0.0075  0.9377 -0.3473
     2 H(1)   Bbb     0.0000     0.000     0.000     0.000  0.9835 -0.0697 -0.1669
              Bcc     0.0000     0.000     0.000     0.000  0.1807  0.3404  0.9228
 
              Baa     0.0000     0.000     0.000     0.000  0.6628  0.6315 -0.4023
     3 H(1)   Bbb     0.0000     0.000     0.000     0.000  0.7465 -0.5989  0.2899
              Bcc     0.0000     0.000     0.000     0.000  0.0579  0.4924  0.8684
 
              Baa     0.0000     0.000     0.000     0.000  0.1868  0.9495  0.2521
     4 O(17)  Bbb     0.0000     0.000     0.000     0.000 -0.2032 -0.2137  0.9555
              Bcc     0.0000     0.000     0.000     0.000  0.9612 -0.2297  0.1530
 
              Baa     0.0000     0.000     0.000     0.000  0.5992  0.7478 -0.2858
     5 O(17)  Bbb     0.0000     0.000     0.000     0.000 -0.1715  0.4686  0.8666
              Bcc     0.0000     0.000     0.000     0.000  0.7820 -0.4703  0.4090
 
              Baa     0.0000     0.000     0.000     0.000  0.5390  0.8100  0.2310
     6 N(14)  Bbb     0.0000     0.000     0.000     0.000  0.8040 -0.4129 -0.4279
              Bcc     0.0000     0.000     0.000     0.000  0.2512 -0.4164  0.8738
 
              Baa     0.0000     0.000     0.000     0.000  0.3973  0.9173  0.0271
     7 C(13)  Bbb     0.0000     0.000     0.000     0.000  0.4756 -0.2311  0.8488
              Bcc     0.0000     0.000     0.000     0.000  0.7848 -0.3243 -0.5281
 
              Baa     0.0000     0.000     0.000     0.000 -0.6953  0.6966 -0.1769
     8 C(13)  Bbb     0.0000     0.000     0.000     0.000 -0.0888  0.1609  0.9830
              Bcc     0.0000     0.000     0.000     0.000  0.7132  0.6991 -0.0500
 
              Baa     0.0000     0.000     0.000     0.000  0.7844  0.5952 -0.1743
     9 H(1)   Bbb     0.0000     0.000     0.000     0.000 -0.4428  0.7342  0.5146
              Bcc     0.0000     0.000     0.000     0.000  0.4343 -0.3265  0.8395
 
              Baa     0.0000     0.000     0.000     0.000  0.6249  0.7521  0.2093
    10 H(1)   Bbb     0.0000     0.000     0.000     0.000 -0.5681  0.6220 -0.5389
              Bcc     0.0000     0.000     0.000     0.000 -0.5355  0.2178  0.8159
 
              Baa     0.0000     0.000     0.000     0.000  0.9968  0.0456  0.0660
    11 H(1)   Bbb     0.0000     0.000     0.000     0.000 -0.0497 -0.2951  0.9542
              Bcc     0.0000     0.000     0.000     0.000 -0.0630  0.9544  0.2919
 

 ---------------------------------------------------------------------------------

 Calling FoFJK, ICntrl=    100127 FMM=F ISym2X=0 I1Cent= 0 IOpClX= 1 NMat=1 NMatS=1 NMatT=0.
 -------------------------------------------------------------------
 Center     Atomic                   Forces (Hartrees/Bohr)
 Number     Number              X              Y              Z
 -------------------------------------------------------------------
      1        6           0.000000130   -0.000000235   -0.000004023
      2        1          -0.000000465    0.000000928    0.000002064
      3        1          -0.000001630    0.000001395    0.000000608
      4        8           0.000007859    0.000008404   -0.000001835
      5        8          -0.000004972   -0.000003513    0.000003050
      6        7          -0.000000229    0.000003092    0.000000924
      7        6          -0.000002394   -0.000003685   -0.000001489
      8        6           0.000002782   -0.000007306    0.000001278
      9        1           0.000000751    0.000000177   -0.000003016
     10        1           0.000001168    0.000001116    0.000002332
     11        1          -0.000003001   -0.000000373    0.000000106
 -------------------------------------------------------------------
 Cartesian Forces:  Max     0.000008404 RMS     0.000003164
 IRC-IRC-IRC-IRC-IRC-IRC-IRC-IRC-IRC-IRC-IRC-IRC-IRC-IRC-IRC-IRC-IRC-IRC
          ******** Start new reaction path calculation ********
 Supplied step size of   0.0500 bohr.
    Integration on MW PES will use step size of   0.1491 sqrt(amu)*bohr.
 Point Number:   0          Path Number:   1
 Calculating another point on the path.
 IRC-IRC-IRC-IRC-IRC-IRC-IRC-IRC-IRC-IRC-IRC-IRC-IRC-IRC-IRC-IRC-IRC-IRC
                          Input orientation:                          
 ---------------------------------------------------------------------
 Center     Atomic      Atomic             Coordinates (Angstroms)
 Number     Number       Type             X           Y           Z
 ---------------------------------------------------------------------
      1          6           0        1.602329    0.519414    0.234465
      2          1           0        1.383607    0.597523    1.289575
      3          1           0        2.308165    1.175132   -0.257585
      4          8           0        1.366216   -0.561508   -0.372383
      5          8           0        0.344267   -1.265528    0.205214
      6          7           0       -0.263964    1.408094   -0.076395
      7          6           0       -1.015352    0.522249   -0.019673
      8          6           0       -2.231589   -0.276875    0.006795
      9          1           0       -2.247521   -0.877171    0.913250
     10          1           0       -2.240613   -0.949006   -0.847321
     11          1           0       -3.100520    0.379163   -0.021765
 ---------------------------------------------------------------------
                    Distance matrix (angstroms):
                    1          2          3          4          5
     1  C    0.000000
     2  H    1.080370   0.000000
     3  H    1.081797   1.892656   0.000000
     4  O    1.261906   2.026268   1.978981   0.000000
     5  O    2.183940   2.393121   3.166686   1.368811   0.000000
     6  N    2.090320   2.288534   2.589005   2.573796   2.756356
     7  C    2.629991   2.734009   3.395383   2.640228   2.257273
     8  C    3.922351   3.934430   4.773635   3.628910   2.766195
     9  H    4.151210   3.937186   5.131966   3.848583   2.714682
    10  H    4.253789   4.482527   5.054813   3.658543   2.808847
    11  H    4.711912   4.677039   5.472025   4.578157   3.824014
                    6          7          8          9         10
     6  N    0.000000
     7  C    1.162980   0.000000
     8  C    2.591831   1.455517   0.000000
     9  H    3.183760   2.084936   1.087322   0.000000
    10  H    3.171338   2.085870   1.086901   1.762049   0.000000
    11  H    3.017902   2.090072   1.089148   1.783321   1.784660
                   11
    11  H    0.000000
 Symmetry turned off by external request.
 Stoichiometry    C3H5NO2
 Framework group  C1[X(C3H5NO2)]
 Deg. of freedom    27
 Full point group                 C1      NOp   1
 Rotational constants (GHZ):           6.6613711           2.9684385           2.1759995
 Standard basis: Aug-CC-pVTZ (5D, 7F)
   391 basis functions,   567 primitive gaussians,   455 cartesian basis functions
    23 alpha electrons       23 beta electrons
       nuclear repulsion energy       227.4183627117 Hartrees.
 NAtoms=   11 NActive=   11 NUniq=   11 SFac= 1.00D+00 NAtFMM=   60 NAOKFM=F Big=F
 Integral buffers will be    131072 words long.
 Raffenetti 2 integral format.
 Two-electron integral symmetry is turned off.
 Nuclear repulsion after empirical dispersion term =      227.4150237828 Hartrees.
 One-electron integrals computed using PRISM.
 NBasis=   391 RedAO= T EigKep=  1.27D-05  NBF=   391
 NBsUse=   391 1.00D-06 EigRej= -1.00D+00 NBFU=   391
 Initial guess from the checkpoint file:  "TS2-M0001-copt-TS-opt-TS-wb97-opt-TS-Final-IRC-Reverse.chk"
 B after Tr=    -0.079220    0.006353    0.021919
         Rot=    1.000000    0.000018    0.000002   -0.000027 Ang=   0.00 deg.
 Initial guess <Sx>= 0.0000 <Sy>= 0.0000 <Sz>= 0.0000 <S**2>= 0.0000 S= 0.0000
 ExpMin= 2.53D-02 ExpMax= 1.53D+04 ExpMxC= 5.22D+02 IAcc=3 IRadAn=         7 AccDes= 0.00D+00
 Harris functional with IExCor= 4639 and IRadAn=       7 diagonalized for initial guess.
 HarFok:  IExCor= 4639 AccDes= 0.00D+00 IRadAn=         7 IDoV= 1 UseB2=F ITyADJ=14
 ICtDFT=  3500011 ScaDFX=  1.000000  1.000000  1.000000  1.000000
 FoFCou: FMM=F IPFlag=           0 FMFlag=      100000 FMFlg1=           0
         NFxFlg=           0 DoJE=T BraDBF=F KetDBF=T FulRan=T
         wScrn=  0.000000 ICntrl=       500 IOpCl=  0 I1Cent=   200000004 NGrid=           0
         NMat0=    1 NMatS0=      1 NMatT0=    0 NMatD0=    1 NMtDS0=    0 NMtDT0=    0
 Symmetry not used in FoFCou.
 Gradient too large for Newton-Raphson -- use scaled steepest descent instead.
     Minimum is close to point  4 DX=  1.04D-01 DF= -8.16D-07 DXR=  7.96D-02 DFR=  6.37D-03 which will be used.
 Gradient too large for Newton-Raphson -- use scaled steepest descent instead.
     Accept linear search using points  1 and  2.
 LinEq1:  Iter=  0 NonCon=     1 RMS=7.42D-05 Max=3.69D-03 NDo=     1
 AX will form     1 AO Fock derivatives at one time.
 LinEq1:  Iter=  1 NonCon=     1 RMS=1.38D-05 Max=3.27D-04 NDo=     1
 LinEq1:  Iter=  2 NonCon=     1 RMS=1.14D-05 Max=3.61D-04 NDo=     1
 LinEq1:  Iter=  3 NonCon=     1 RMS=3.89D-06 Max=1.07D-04 NDo=     1
 LinEq1:  Iter=  4 NonCon=     1 RMS=2.56D-06 Max=1.41D-04 NDo=     1
 LinEq1:  Iter=  5 NonCon=     1 RMS=1.86D-06 Max=8.96D-05 NDo=     1
 LinEq1:  Iter=  6 NonCon=     1 RMS=7.66D-07 Max=2.81D-05 NDo=     1
 LinEq1:  Iter=  7 NonCon=     1 RMS=5.62D-07 Max=1.56D-05 NDo=     1
 LinEq1:  Iter=  8 NonCon=     1 RMS=3.56D-07 Max=1.01D-05 NDo=     1
 LinEq1:  Iter=  9 NonCon=     1 RMS=1.35D-07 Max=3.05D-06 NDo=     1
 LinEq1:  Iter= 10 NonCon=     1 RMS=4.26D-08 Max=1.03D-06 NDo=     1
 LinEq1:  Iter= 11 NonCon=     1 RMS=1.15D-08 Max=2.41D-07 NDo=     1
 LinEq1:  Iter= 12 NonCon=     0 RMS=4.13D-09 Max=6.01D-08 NDo=     1
 Linear equations converged to 1.301D-08 1.301D-07 after    12 iterations.
     Accept linear search using points  1 and  2.
     Minimum is close to point  2 DX= -6.79D-04 DF= -4.30D-11 DXR=  6.79D-04 DFR=  4.61D-07 which will be used.
 LinEq1:  Iter=  0 NonCon=     1 RMS=4.65D-07 Max=2.09D-05 NDo=     1
 LinEq1:  Iter=  1 NonCon=     1 RMS=2.24D-07 Max=7.28D-06 NDo=     1
 LinEq1:  Iter=  2 NonCon=     1 RMS=1.47D-07 Max=3.71D-06 NDo=     1
 LinEq1:  Iter=  3 NonCon=     1 RMS=8.96D-08 Max=3.47D-06 NDo=     1
 LinEq1:  Iter=  4 NonCon=     1 RMS=4.89D-08 Max=1.13D-06 NDo=     1
 LinEq1:  Iter=  5 NonCon=     1 RMS=2.26D-08 Max=7.19D-07 NDo=     1
 LinEq1:  Iter=  6 NonCon=     1 RMS=1.66D-08 Max=6.30D-07 NDo=     1
 LinEq1:  Iter=  7 NonCon=     1 RMS=8.59D-09 Max=3.18D-07 NDo=     1
 LinEq1:  Iter=  8 NonCon=     1 RMS=2.86D-09 Max=8.11D-08 NDo=     1
 LinEq1:  Iter=  9 NonCon=     1 RMS=8.93D-10 Max=2.23D-08 NDo=     1
 LinEq1:  Iter= 10 NonCon=     0 RMS=2.99D-10 Max=4.31D-09 NDo=     1
 Linear equations converged to 4.699D-10 4.699D-09 after    10 iterations.
 SCF Done:  E(UwB97XD) =  -322.349916044     a.u. after    5 cycles
            Convg  =    0.6389D-08                    31 Fock formations.
              S**2 =  0.0000                  -V/T =  2.0056
 <Sx>= 0.0000 <Sy>= 0.0000 <Sz>= 0.0000 <S**2>= 0.0000 S= 0.0000
 <L.S>=  0.00000000000    
 Annihilation of the first spin contaminant:
 S**2 before annihilation     0.0000,   after     0.0000
 DoSCS=F DFT=T ScalE2(SS,OS)=  1.000000  1.000000
 Range of M.O.s used for correlation:     1   391
 NBasis=   391 NAE=    23 NBE=    23 NFC=     0 NFV=     0
 NROrb=    391 NOA=    23 NOB=    23 NVA=   368 NVB=   368

 **** Warning!!: The largest alpha MO coefficient is  0.62741147D+02


 **** Warning!!: The largest beta MO coefficient is  0.62741147D+02

 Symmetrizing basis deriv contribution to polar:
 IMax=3 JMax=2 DiffMx= 0.00D+00
 G2DrvN: will do    12 centers at a time, making    1 passes.
 Calling FoFCou, ICntrl=  3107 FMM=F I1Cent=   0 AccDes= 0.00D+00.
 End of G2Drv F.D. properties file   721 does not exist.
 End of G2Drv F.D. properties file   722 does not exist.
 End of G2Drv F.D. properties file   788 does not exist.
          IDoAtm=11111111111
          Differentiating once with respect to nuclear coordinates.
 CalDSu exits because no D1Ps are significant.
          There are    36 degrees of freedom in the 1st order CPHF.  IDoFFX=6 NUNeed=     0.
     30 vectors produced by pass  0 Test12= 4.70D-14 2.78D-09 XBig12= 1.77D-01 9.85D-02.
 AX will form    30 AO Fock derivatives at one time.
     30 vectors produced by pass  1 Test12= 4.70D-14 2.78D-09 XBig12= 1.54D-02 3.09D-02.
     30 vectors produced by pass  2 Test12= 4.70D-14 2.78D-09 XBig12= 9.83D-04 4.27D-03.
     30 vectors produced by pass  3 Test12= 4.70D-14 2.78D-09 XBig12= 2.31D-05 4.54D-04.
     30 vectors produced by pass  4 Test12= 4.70D-14 2.78D-09 XBig12= 3.31D-07 5.16D-05.
     30 vectors produced by pass  5 Test12= 4.70D-14 2.78D-09 XBig12= 3.33D-09 5.16D-06.
     30 vectors produced by pass  6 Test12= 4.70D-14 2.78D-09 XBig12= 2.85D-11 5.60D-07.
     19 vectors produced by pass  7 Test12= 4.70D-14 2.78D-09 XBig12= 2.12D-13 4.36D-08.
      1 vectors produced by pass  8 Test12= 4.70D-14 2.78D-09 XBig12= 1.44D-15 3.08D-09.
 InvSVY:  IOpt=1 It=  1 EMax= 2.78D-15
 Solved reduced A of dimension   230 with    30 vectors.
 End of Minotr F.D. properties file   721 does not exist.
 End of Minotr F.D. properties file   722 does not exist.
 End of Minotr F.D. properties file   788 does not exist.
 Calling FoFJK, ICntrl=    100127 FMM=F ISym2X=0 I1Cent= 0 IOpClX= 1 NMat=1 NMatS=1 NMatT=0.
 -------------------------------------------------------------------
 Center     Atomic                   Forces (Hartrees/Bohr)
 Number     Number              X              Y              Z
 -------------------------------------------------------------------
      1        6           0.000911853   -0.000548775    0.000212228
      2        1           0.000015257   -0.000006284   -0.000047044
      3        1           0.000075752   -0.000051445    0.000005717
      4        8           0.000095354   -0.000106484   -0.000012264
      5        8           0.000631919   -0.000631832    0.000075701
      6        7          -0.000753201    0.000788878   -0.000154423
      7        6          -0.000902412    0.000750571   -0.000104517
      8        6          -0.000103189   -0.000108748    0.000016062
      9        1           0.000034506    0.000001421   -0.000001840
     10        1           0.000033796   -0.000006351    0.000009257
     11        1          -0.000039636   -0.000080950    0.000001123
 -------------------------------------------------------------------
 Cartesian Forces:  Max     0.000911853 RMS     0.000375332
 IRC-IRC-IRC-IRC-IRC-IRC-IRC-IRC-IRC-IRC-IRC-IRC-IRC-IRC-IRC-IRC-IRC-IRC
 Pt  1 Step number   1 out of a maximum of  20
 Modified Bulirsch-Stoer Extrapolation Cycles:
    EPS =    0.000010000000000
      PEZero:  N= 2 I= 1 D=  3.88D-04 Err=  5.21D-04
      PEZero:  N= 3 I= 2 D=  3.88D-04 Err=  3.47D-04
      PEZero:  N= 3 I= 1 D=  7.77D-04 Err=  5.63D-08
 Maximum DWI energy   std dev =  0.000000418 at pt    20
 Maximum DWI gradient std dev =  0.027522412 at pt    19
 CORRECTOR INTEGRATION CONVERGENCE:
   Recorrection delta-x convergence threshold:    0.010000
   Delta-x Convergence Met
 Point Number:   1          Path Number:   1
   CHANGE IN THE REACTION COORDINATE =    0.14913
   NET REACTION COORDINATE UP TO THIS POINT =    0.14913
  # OF POINTS ALONG THE PATH =   1
  # OF STEPS =   1

 Calculating another point on the path.
 IRC-IRC-IRC-IRC-IRC-IRC-IRC-IRC-IRC-IRC-IRC-IRC-IRC-IRC-IRC-IRC-IRC-IRC
                          Input orientation:                          
 ---------------------------------------------------------------------
 Center     Atomic      Atomic             Coordinates (Angstroms)
 Number     Number       Type             X           Y           Z
 ---------------------------------------------------------------------
      1          6           0        1.612508    0.513218    0.236116
      2          1           0        1.382623    0.596959    1.288235
      3          1           0        2.317422    1.168846   -0.257143
      4          8           0        1.366867   -0.562147   -0.372253
      5          8           0        0.349309   -1.270519    0.205754
      6          7           0       -0.271589    1.414511   -0.077739
      7          6           0       -1.024047    0.531467   -0.020854
      8          6           0       -2.232593   -0.278377    0.006980
      9          1           0       -2.243619   -0.878098    0.913811
     10          1           0       -2.236884   -0.950963   -0.846778
     11          1           0       -3.106546    0.370984   -0.021740
 ---------------------------------------------------------------------
                    Distance matrix (angstroms):
                    1          2          3          4          5
     1  C    0.000000
     2  H    1.080192   0.000000
     3  H    1.081692   1.894492   0.000000
     4  O    1.259707   2.025091   1.978166   0.000000
     5  O    2.185935   2.393110   3.168319   1.367957   0.000000
     6  N    2.112026   2.295799   2.606820   2.584270   2.770427
     7  C    2.649111   2.740450   3.409912   2.652535   2.276974
     8  C    3.932420   3.934161   4.781930   3.630490   2.773099
     9  H    4.155086   3.932635   5.134608   3.845698   2.716360
    10  H    4.258439   4.478301   5.057960   3.655595   2.810398
    11  H    4.728233   4.681853   5.487388   4.583123   3.832652
                    6          7          8          9         10
     6  N    0.000000
     7  C    1.161549   0.000000
     8  C    2.592023   1.455062   0.000000
     9  H    3.182472   2.085144   1.087257   0.000000
    10  H    3.170058   2.085838   1.086873   1.762109   0.000000
    11  H    3.021434   2.088674   1.089169   1.783285   1.784529
                   11
    11  H    0.000000
 Symmetry turned off by external request.
 Stoichiometry    C3H5NO2
 Framework group  C1[X(C3H5NO2)]
 Deg. of freedom    27
 Full point group                 C1      NOp   1
 Rotational constants (GHZ):           6.6227865           2.9523838           2.1634647
 Standard basis: Aug-CC-pVTZ (5D, 7F)
   391 basis functions,   567 primitive gaussians,   455 cartesian basis functions
    23 alpha electrons       23 beta electrons
       nuclear repulsion energy       227.0143553484 Hartrees.
 NAtoms=   11 NActive=   11 NUniq=   11 SFac= 1.00D+00 NAtFMM=   60 NAOKFM=F Big=F
 Integral buffers will be    131072 words long.
 Raffenetti 2 integral format.
 Two-electron integral symmetry is turned off.
 Nuclear repulsion after empirical dispersion term =      227.0110014264 Hartrees.
 One-electron integrals computed using PRISM.
 NBasis=   391 RedAO= T EigKep=  1.28D-05  NBF=   391
 NBsUse=   391 1.00D-06 EigRej= -1.00D+00 NBFU=   391
 Initial guess from the checkpoint file:  "TS2-M0001-copt-TS-opt-TS-wb97-opt-TS-Final-IRC-Reverse.chk"
 B after Tr=     0.000203   -0.000361    0.000005
         Rot=    1.000000    0.000022    0.000000   -0.000038 Ang=   0.01 deg.
 Initial guess <Sx>= 0.0000 <Sy>= 0.0000 <Sz>= 0.0000 <S**2>= 0.0000 S= 0.0000
 ExpMin= 2.53D-02 ExpMax= 1.53D+04 ExpMxC= 5.22D+02 IAcc=3 IRadAn=         7 AccDes= 0.00D+00
 Harris functional with IExCor= 4639 and IRadAn=       7 diagonalized for initial guess.
 HarFok:  IExCor= 4639 AccDes= 0.00D+00 IRadAn=         7 IDoV= 1 UseB2=F ITyADJ=14
 ICtDFT=  3500011 ScaDFX=  1.000000  1.000000  1.000000  1.000000
 FoFCou: FMM=F IPFlag=           0 FMFlag=      100000 FMFlg1=           0
         NFxFlg=           0 DoJE=T BraDBF=F KetDBF=T FulRan=T
         wScrn=  0.000000 ICntrl=       500 IOpCl=  0 I1Cent=   200000004 NGrid=           0
         NMat0=    1 NMatS0=      1 NMatT0=    0 NMatD0=    1 NMtDS0=    0 NMtDT0=    0
 Symmetry not used in FoFCou.
 Gradient too large for Newton-Raphson -- use scaled steepest descent instead.
     Minimum is close to point  4 DX=  1.12D-01 DF= -8.86D-07 DXR=  8.50D-02 DFR=  7.28D-03 which will be used.
 Gradient too large for Newton-Raphson -- use scaled steepest descent instead.
     Accept linear search using points  1 and  2.
 LinEq1:  Iter=  0 NonCon=     1 RMS=7.12D-05 Max=3.57D-03 NDo=     1
 AX will form     1 AO Fock derivatives at one time.
 LinEq1:  Iter=  1 NonCon=     1 RMS=1.33D-05 Max=3.12D-04 NDo=     1
 LinEq1:  Iter=  2 NonCon=     1 RMS=1.09D-05 Max=3.44D-04 NDo=     1
 LinEq1:  Iter=  3 NonCon=     1 RMS=3.55D-06 Max=7.31D-05 NDo=     1
 LinEq1:  Iter=  4 NonCon=     1 RMS=2.26D-06 Max=1.04D-04 NDo=     1
 LinEq1:  Iter=  5 NonCon=     1 RMS=1.62D-06 Max=6.29D-05 NDo=     1
 LinEq1:  Iter=  6 NonCon=     1 RMS=5.60D-07 Max=1.99D-05 NDo=     1
 LinEq1:  Iter=  7 NonCon=     1 RMS=2.86D-07 Max=9.29D-06 NDo=     1
 LinEq1:  Iter=  8 NonCon=     1 RMS=1.69D-07 Max=6.15D-06 NDo=     1
 LinEq1:  Iter=  9 NonCon=     1 RMS=1.10D-07 Max=2.96D-06 NDo=     1
 LinEq1:  Iter= 10 NonCon=     1 RMS=3.89D-08 Max=8.22D-07 NDo=     1
 LinEq1:  Iter= 11 NonCon=     1 RMS=1.06D-08 Max=2.42D-07 NDo=     1
 LinEq1:  Iter= 12 NonCon=     0 RMS=3.67D-09 Max=5.52D-08 NDo=     1
 Linear equations converged to 1.301D-08 1.301D-07 after    12 iterations.
     Accept linear search using points  1 and  2.
     Minimum is close to point  2 DX= -6.66D-04 DF= -3.81D-11 DXR=  6.66D-04 DFR=  4.44D-07 which will be used.
 LinEq1:  Iter=  0 NonCon=     1 RMS=4.32D-07 Max=1.98D-05 NDo=     1
 LinEq1:  Iter=  1 NonCon=     1 RMS=2.13D-07 Max=6.93D-06 NDo=     1
 LinEq1:  Iter=  2 NonCon=     1 RMS=1.38D-07 Max=3.57D-06 NDo=     1
 LinEq1:  Iter=  3 NonCon=     1 RMS=8.36D-08 Max=3.22D-06 NDo=     1
 LinEq1:  Iter=  4 NonCon=     1 RMS=4.59D-08 Max=1.10D-06 NDo=     1
 LinEq1:  Iter=  5 NonCon=     1 RMS=2.10D-08 Max=7.04D-07 NDo=     1
 LinEq1:  Iter=  6 NonCon=     1 RMS=1.57D-08 Max=5.88D-07 NDo=     1
 LinEq1:  Iter=  7 NonCon=     1 RMS=7.98D-09 Max=3.02D-07 NDo=     1
 LinEq1:  Iter=  8 NonCon=     1 RMS=2.59D-09 Max=7.39D-08 NDo=     1
 LinEq1:  Iter=  9 NonCon=     1 RMS=8.01D-10 Max=2.02D-08 NDo=     1
 LinEq1:  Iter= 10 NonCon=     0 RMS=2.67D-10 Max=3.54D-09 NDo=     1
 Linear equations converged to 4.345D-10 4.345D-09 after    10 iterations.
 SCF Done:  E(UwB97XD) =  -322.350045067     a.u. after    5 cycles
            Convg  =    0.5992D-08                    31 Fock formations.
              S**2 =  0.0000                  -V/T =  2.0055
 <Sx>= 0.0000 <Sy>= 0.0000 <Sz>= 0.0000 <S**2>= 0.0000 S= 0.0000
 <L.S>=  0.00000000000    
 Annihilation of the first spin contaminant:
 S**2 before annihilation     0.0000,   after     0.0000
 DoSCS=F DFT=T ScalE2(SS,OS)=  1.000000  1.000000
 Range of M.O.s used for correlation:     1   391
 NBasis=   391 NAE=    23 NBE=    23 NFC=     0 NFV=     0
 NROrb=    391 NOA=    23 NOB=    23 NVA=   368 NVB=   368

 **** Warning!!: The largest alpha MO coefficient is  0.63218063D+02


 **** Warning!!: The largest beta MO coefficient is  0.63218063D+02

 Symmetrizing basis deriv contribution to polar:
 IMax=3 JMax=2 DiffMx= 0.00D+00
 G2DrvN: will do    12 centers at a time, making    1 passes.
 Calling FoFCou, ICntrl=  3107 FMM=F I1Cent=   0 AccDes= 0.00D+00.
 End of G2Drv F.D. properties file   721 does not exist.
 End of G2Drv F.D. properties file   722 does not exist.
 End of G2Drv F.D. properties file   788 does not exist.
          IDoAtm=11111111111
          Differentiating once with respect to nuclear coordinates.
 CalDSu exits because no D1Ps are significant.
          There are    36 degrees of freedom in the 1st order CPHF.  IDoFFX=6 NUNeed=     0.
     30 vectors produced by pass  0 Test12= 4.70D-14 2.78D-09 XBig12= 1.77D-01 9.69D-02.
 AX will form    30 AO Fock derivatives at one time.
     30 vectors produced by pass  1 Test12= 4.70D-14 2.78D-09 XBig12= 1.56D-02 3.24D-02.
     30 vectors produced by pass  2 Test12= 4.70D-14 2.78D-09 XBig12= 9.84D-04 4.28D-03.
     30 vectors produced by pass  3 Test12= 4.70D-14 2.78D-09 XBig12= 2.29D-05 4.61D-04.
     30 vectors produced by pass  4 Test12= 4.70D-14 2.78D-09 XBig12= 3.30D-07 5.30D-05.
     30 vectors produced by pass  5 Test12= 4.70D-14 2.78D-09 XBig12= 3.36D-09 5.39D-06.
     30 vectors produced by pass  6 Test12= 4.70D-14 2.78D-09 XBig12= 2.87D-11 5.77D-07.
     19 vectors produced by pass  7 Test12= 4.70D-14 2.78D-09 XBig12= 2.13D-13 4.40D-08.
      1 vectors produced by pass  8 Test12= 4.70D-14 2.78D-09 XBig12= 1.41D-15 2.98D-09.
 InvSVY:  IOpt=1 It=  1 EMax= 1.44D-15
 Solved reduced A of dimension   230 with    30 vectors.
 End of Minotr F.D. properties file   721 does not exist.
 End of Minotr F.D. properties file   722 does not exist.
 End of Minotr F.D. properties file   788 does not exist.
 Calling FoFJK, ICntrl=    100127 FMM=F ISym2X=0 I1Cent= 0 IOpClX= 1 NMat=1 NMatS=1 NMatT=0.
 -------------------------------------------------------------------
 Center     Atomic                   Forces (Hartrees/Bohr)
 Number     Number              X              Y              Z
 -------------------------------------------------------------------
      1        6           0.001705699   -0.001029272    0.000339867
      2        1           0.000012852   -0.000010420   -0.000055448
      3        1           0.000140686   -0.000096379    0.000008259
      4        8           0.000157424   -0.000194305    0.000011454
      5        8           0.001123732   -0.001099361    0.000114710
      6        7          -0.001458971    0.001366789   -0.000273793
      7        6          -0.001546485    0.001439558   -0.000191464
      8        6          -0.000177211   -0.000219254    0.000029665
      9        1           0.000058333   -0.000004281    0.000004529
     10        1           0.000056271   -0.000020058    0.000011040
     11        1          -0.000072330   -0.000133017    0.000001180
 -------------------------------------------------------------------
 Cartesian Forces:  Max     0.001705699 RMS     0.000681947
 IRC-IRC-IRC-IRC-IRC-IRC-IRC-IRC-IRC-IRC-IRC-IRC-IRC-IRC-IRC-IRC-IRC-IRC
 Pt  2 Step number   1 out of a maximum of  20
 Modified Bulirsch-Stoer Extrapolation Cycles:
    EPS =    0.000010000000000
      PEZero:  N= 2 I= 1 D=  7.77D-04 Err=  1.17D-05
      PEZero:  N= 3 I= 2 D=  7.77D-04 Err=  7.75D-06
      PEZero:  N= 3 I= 1 D=  1.55D-03 Err=  2.34D-08
 Maximum DWI energy   std dev =  0.000000315 at pt    34
 Maximum DWI gradient std dev =  0.016431151 at pt    23
 CORRECTOR INTEGRATION CONVERGENCE:
   Recorrection delta-x convergence threshold:    0.010000
   Delta-x Convergence Met
 Point Number:   2          Path Number:   1
   CHANGE IN THE REACTION COORDINATE =    0.14908
   NET REACTION COORDINATE UP TO THIS POINT =    0.29821
  # OF POINTS ALONG THE PATH =   2
  # OF STEPS =   1

 Calculating another point on the path.
 IRC-IRC-IRC-IRC-IRC-IRC-IRC-IRC-IRC-IRC-IRC-IRC-IRC-IRC-IRC-IRC-IRC-IRC
                          Input orientation:                          
 ---------------------------------------------------------------------
 Center     Atomic      Atomic             Coordinates (Angstroms)
 Number     Number       Type             X           Y           Z
 ---------------------------------------------------------------------
      1          6           0        1.622806    0.506959    0.237790
      2          1           0        1.382139    0.596375    1.286874
      3          1           0        2.327120    1.162161   -0.256680
      4          8           0        1.367572   -0.562932   -0.372096
      5          8           0        0.354207   -1.275321    0.206232
      6          7           0       -0.279338    1.421065   -0.079082
      7          6           0       -1.032674    0.540505   -0.022017
      8          6           0       -2.233602   -0.279829    0.007168
      9          1           0       -2.239737   -0.878903    0.914406
     10          1           0       -2.233146   -0.952892   -0.846198
     11          1           0       -3.112521    0.362803   -0.021740
 ---------------------------------------------------------------------
                    Distance matrix (angstroms):
                    1          2          3          4          5
     1  C    0.000000
     2  H    1.080043   0.000000
     3  H    1.081596   1.896223   0.000000
     4  O    1.257685   2.023953   1.977372   0.000000
     5  O    2.187890   2.393258   3.169857   1.367066   0.000000
     6  N    2.134046   2.303575   2.625300   2.595075   2.784472
     7  C    2.668370   2.747297   3.424871   2.664828   2.296249
     8  C    3.942602   3.934332   4.790526   3.632140   2.779818
     9  H    4.159046   3.928508   5.137468   3.842864   2.717941
    10  H    4.263164   4.474429   5.061325   3.652672   2.811755
    11  H    4.744624   4.687110   5.503078   4.588133   3.841044
                    6          7          8          9         10
     6  N    0.000000
     7  C    1.160240   0.000000
     8  C    2.592224   1.454657   0.000000
     9  H    3.181201   2.085332   1.087202   0.000000
    10  H    3.168833   2.085819   1.086853   1.762171   0.000000
    11  H    3.024918   2.087425   1.089178   1.783242   1.784400
                   11
    11  H    0.000000
 Symmetry turned off by external request.
 Stoichiometry    C3H5NO2
 Framework group  C1[X(C3H5NO2)]
 Deg. of freedom    27
 Full point group                 C1      NOp   1
 Rotational constants (GHZ):           6.5850981           2.9361577           2.1509238
 Standard basis: Aug-CC-pVTZ (5D, 7F)
   391 basis functions,   567 primitive gaussians,   455 cartesian basis functions
    23 alpha electrons       23 beta electrons
       nuclear repulsion energy       226.6103147601 Hartrees.
 NAtoms=   11 NActive=   11 NUniq=   11 SFac= 1.00D+00 NAtFMM=   60 NAOKFM=F Big=F
 Integral buffers will be    131072 words long.
 Raffenetti 2 integral format.
 Two-electron integral symmetry is turned off.
 Nuclear repulsion after empirical dispersion term =      226.6069456055 Hartrees.
 One-electron integrals computed using PRISM.
 NBasis=   391 RedAO= T EigKep=  1.28D-05  NBF=   391
 NBsUse=   391 1.00D-06 EigRej= -1.00D+00 NBFU=   391
 Initial guess from the checkpoint file:  "TS2-M0001-copt-TS-opt-TS-wb97-opt-TS-Final-IRC-Reverse.chk"
 B after Tr=     0.000223   -0.000369    0.000006
         Rot=    1.000000    0.000024   -0.000001   -0.000022 Ang=   0.00 deg.
 Initial guess <Sx>= 0.0000 <Sy>= 0.0000 <Sz>= 0.0000 <S**2>= 0.0000 S= 0.0000
 ExpMin= 2.53D-02 ExpMax= 1.53D+04 ExpMxC= 5.22D+02 IAcc=3 IRadAn=         7 AccDes= 0.00D+00
 Harris functional with IExCor= 4639 and IRadAn=       7 diagonalized for initial guess.
 HarFok:  IExCor= 4639 AccDes= 0.00D+00 IRadAn=         7 IDoV= 1 UseB2=F ITyADJ=14
 ICtDFT=  3500011 ScaDFX=  1.000000  1.000000  1.000000  1.000000
 FoFCou: FMM=F IPFlag=           0 FMFlag=      100000 FMFlg1=           0
         NFxFlg=           0 DoJE=T BraDBF=F KetDBF=T FulRan=T
         wScrn=  0.000000 ICntrl=       500 IOpCl=  0 I1Cent=   200000004 NGrid=           0
         NMat0=    1 NMatS0=      1 NMatT0=    0 NMatD0=    1 NMtDS0=    0 NMtDT0=    0
 Symmetry not used in FoFCou.
 Gradient too large for Newton-Raphson -- use scaled steepest descent instead.
     Minimum is close to point  4 DX=  1.17D-01 DF= -9.27D-07 DXR=  8.88D-02 DFR=  7.95D-03 which will be used.
 Gradient too large for Newton-Raphson -- use scaled steepest descent instead.
     Accept linear search using points  1 and  2.
 LinEq1:  Iter=  0 NonCon=     1 RMS=6.88D-05 Max=3.46D-03 NDo=     1
 AX will form     1 AO Fock derivatives at one time.
 LinEq1:  Iter=  1 NonCon=     1 RMS=1.29D-05 Max=3.03D-04 NDo=     1
 LinEq1:  Iter=  2 NonCon=     1 RMS=1.05D-05 Max=3.30D-04 NDo=     1
 LinEq1:  Iter=  3 NonCon=     1 RMS=3.36D-06 Max=6.46D-05 NDo=     1
 LinEq1:  Iter=  4 NonCon=     1 RMS=2.18D-06 Max=8.93D-05 NDo=     1
 LinEq1:  Iter=  5 NonCon=     1 RMS=1.56D-06 Max=6.93D-05 NDo=     1
 LinEq1:  Iter=  6 NonCon=     1 RMS=6.52D-07 Max=2.75D-05 NDo=     1
 LinEq1:  Iter=  7 NonCon=     1 RMS=5.36D-07 Max=2.48D-05 NDo=     1
 LinEq1:  Iter=  8 NonCon=     1 RMS=2.91D-07 Max=7.01D-06 NDo=     1
 LinEq1:  Iter=  9 NonCon=     1 RMS=1.11D-07 Max=2.35D-06 NDo=     1
 LinEq1:  Iter= 10 NonCon=     1 RMS=3.66D-08 Max=8.62D-07 NDo=     1
 LinEq1:  Iter= 11 NonCon=     1 RMS=9.86D-09 Max=2.26D-07 NDo=     1
 LinEq1:  Iter= 12 NonCon=     0 RMS=3.25D-09 Max=4.86D-08 NDo=     1
 Linear equations converged to 1.301D-08 1.301D-07 after    12 iterations.
     Accept linear search using points  1 and  2.
     Minimum is close to point  2 DX= -6.44D-04 DF= -3.33D-11 DXR=  6.45D-04 DFR=  4.16D-07 which will be used.
 LinEq1:  Iter=  0 NonCon=     1 RMS=4.04D-07 Max=1.89D-05 NDo=     1
 LinEq1:  Iter=  1 NonCon=     1 RMS=2.04D-07 Max=6.56D-06 NDo=     1
 LinEq1:  Iter=  2 NonCon=     1 RMS=1.30D-07 Max=3.43D-06 NDo=     1
 LinEq1:  Iter=  3 NonCon=     1 RMS=7.83D-08 Max=2.97D-06 NDo=     1
 LinEq1:  Iter=  4 NonCon=     1 RMS=4.33D-08 Max=1.07D-06 NDo=     1
 LinEq1:  Iter=  5 NonCon=     1 RMS=1.97D-08 Max=6.78D-07 NDo=     1
 LinEq1:  Iter=  6 NonCon=     1 RMS=1.48D-08 Max=5.58D-07 NDo=     1
 LinEq1:  Iter=  7 NonCon=     1 RMS=7.41D-09 Max=2.87D-07 NDo=     1
 LinEq1:  Iter=  8 NonCon=     1 RMS=2.35D-09 Max=6.91D-08 NDo=     1
 LinEq1:  Iter=  9 NonCon=     1 RMS=7.24D-10 Max=1.81D-08 NDo=     1
 LinEq1:  Iter= 10 NonCon=     0 RMS=2.40D-10 Max=3.28D-09 NDo=     1
 Linear equations converged to 4.055D-10 4.055D-09 after    10 iterations.
 SCF Done:  E(UwB97XD) =  -322.350243286     a.u. after    5 cycles
            Convg  =    0.5647D-08                    31 Fock formations.
              S**2 =  0.0000                  -V/T =  2.0055
 <Sx>= 0.0000 <Sy>= 0.0000 <Sz>= 0.0000 <S**2>= 0.0000 S= 0.0000
 <L.S>=  0.00000000000    
 Annihilation of the first spin contaminant:
 S**2 before annihilation     0.0000,   after     0.0000
 DoSCS=F DFT=T ScalE2(SS,OS)=  1.000000  1.000000
 Range of M.O.s used for correlation:     1   391
 NBasis=   391 NAE=    23 NBE=    23 NFC=     0 NFV=     0
 NROrb=    391 NOA=    23 NOB=    23 NVA=   368 NVB=   368

 **** Warning!!: The largest alpha MO coefficient is  0.63638504D+02


 **** Warning!!: The largest beta MO coefficient is  0.63638503D+02

 Symmetrizing basis deriv contribution to polar:
 IMax=3 JMax=2 DiffMx= 0.00D+00
 G2DrvN: will do    12 centers at a time, making    1 passes.
 Calling FoFCou, ICntrl=  3107 FMM=F I1Cent=   0 AccDes= 0.00D+00.
 End of G2Drv F.D. properties file   721 does not exist.
 End of G2Drv F.D. properties file   722 does not exist.
 End of G2Drv F.D. properties file   788 does not exist.
          IDoAtm=11111111111
          Differentiating once with respect to nuclear coordinates.
 CalDSu exits because no D1Ps are significant.
          There are    36 degrees of freedom in the 1st order CPHF.  IDoFFX=6 NUNeed=     0.
     30 vectors produced by pass  0 Test12= 4.70D-14 2.78D-09 XBig12= 1.76D-01 9.52D-02.
 AX will form    30 AO Fock derivatives at one time.
     30 vectors produced by pass  1 Test12= 4.70D-14 2.78D-09 XBig12= 1.57D-02 3.37D-02.
     30 vectors produced by pass  2 Test12= 4.70D-14 2.78D-09 XBig12= 9.81D-04 4.27D-03.
     30 vectors produced by pass  3 Test12= 4.70D-14 2.78D-09 XBig12= 2.25D-05 4.61D-04.
     30 vectors produced by pass  4 Test12= 4.70D-14 2.78D-09 XBig12= 3.24D-07 5.28D-05.
     30 vectors produced by pass  5 Test12= 4.70D-14 2.78D-09 XBig12= 3.32D-09 5.49D-06.
     30 vectors produced by pass  6 Test12= 4.70D-14 2.78D-09 XBig12= 2.82D-11 5.80D-07.
     19 vectors produced by pass  7 Test12= 4.70D-14 2.78D-09 XBig12= 2.09D-13 4.34D-08.
      1 vectors produced by pass  8 Test12= 4.70D-14 2.78D-09 XBig12= 1.35D-15 2.83D-09.
 InvSVY:  IOpt=1 It=  1 EMax= 2.00D-15
 Solved reduced A of dimension   230 with    30 vectors.
 End of Minotr F.D. properties file   721 does not exist.
 End of Minotr F.D. properties file   722 does not exist.
 End of Minotr F.D. properties file   788 does not exist.
 Calling FoFJK, ICntrl=    100127 FMM=F ISym2X=0 I1Cent= 0 IOpClX= 1 NMat=1 NMatS=1 NMatT=0.
 -------------------------------------------------------------------
 Center     Atomic                   Forces (Hartrees/Bohr)
 Number     Number              X              Y              Z
 -------------------------------------------------------------------
      1        6           0.002370277   -0.001434871    0.000441845
      2        1           0.000017995   -0.000013687   -0.000059947
      3        1           0.000198427   -0.000137049    0.000010914
      4        8           0.000235708   -0.000285483    0.000033569
      5        8           0.001545648   -0.001502239    0.000144148
      6        7          -0.002060305    0.001872633   -0.000367740
      7        6          -0.002120529    0.002036116   -0.000269656
      8        6          -0.000239773   -0.000318088    0.000042943
      9        1           0.000079527   -0.000008337    0.000007913
     10        1           0.000077082   -0.000030969    0.000014871
     11        1          -0.000104057   -0.000178026    0.000001139
 -------------------------------------------------------------------
 Cartesian Forces:  Max     0.002370277 RMS     0.000946412
 IRC-IRC-IRC-IRC-IRC-IRC-IRC-IRC-IRC-IRC-IRC-IRC-IRC-IRC-IRC-IRC-IRC-IRC
 Pt  3 Step number   1 out of a maximum of  20
 Modified Bulirsch-Stoer Extrapolation Cycles:
    EPS =    0.000010000000000
      PEZero:  N= 2 I= 1 D=  7.77D-04 Err=  3.93D-06
 Maximum DWI energy   std dev =  0.000000207 at pt    19
 Maximum DWI gradient std dev =  0.010012070 at pt    12
 CORRECTOR INTEGRATION CONVERGENCE:
   Recorrection delta-x convergence threshold:    0.010000
   Delta-x Convergence Met
 Point Number:   3          Path Number:   1
   CHANGE IN THE REACTION COORDINATE =    0.14910
   NET REACTION COORDINATE UP TO THIS POINT =    0.44731
  # OF POINTS ALONG THE PATH =   3
  # OF STEPS =   1

 Calculating another point on the path.
 IRC-IRC-IRC-IRC-IRC-IRC-IRC-IRC-IRC-IRC-IRC-IRC-IRC-IRC-IRC-IRC-IRC-IRC
                          Input orientation:                          
 ---------------------------------------------------------------------
 Center     Atomic      Atomic             Coordinates (Angstroms)
 Number     Number       Type             X           Y           Z
 ---------------------------------------------------------------------
      1          6           0        1.632971    0.500771    0.239444
      2          1           0        1.382132    0.595768    1.285531
      3          1           0        2.336915    1.155326   -0.256222
      4          8           0        1.368352   -0.563806   -0.371931
      5          8           0        0.359145   -1.280143    0.206685
      6          7           0       -0.287057    1.427655   -0.080382
      7          6           0       -1.041403    0.549558   -0.023190
      8          6           0       -2.234623   -0.281248    0.007353
      9          1           0       -2.235757   -0.879621    0.915014
     10          1           0       -2.229307   -0.954788   -0.845598
     11          1           0       -3.118564    0.354465   -0.021739
 ---------------------------------------------------------------------
                    Distance matrix (angstroms):
                    1          2          3          4          5
     1  C    0.000000
     2  H    1.079927   0.000000
     3  H    1.081510   1.897819   0.000000
     4  O    1.255837   2.022865   1.976592   0.000000
     5  O    2.189831   2.393628   3.171335   1.366175   0.000000
     6  N    2.155901   2.311697   2.643919   2.606011   2.798598
     7  C    2.687681   2.754706   3.440100   2.677334   2.315639
     8  C    3.952682   3.934947   4.799184   3.633885   2.786603
     9  H    4.162804   3.924688   5.140247   3.839996   2.719497
    10  H    4.267688   4.470842   5.064615   3.649709   2.813048
    11  H    4.760956   4.692914   5.518932   4.593285   3.849490
                    6          7          8          9         10
     6  N    0.000000
     7  C    1.159035   0.000000
     8  C    2.592500   1.454285   0.000000
     9  H    3.179900   2.085489   1.087152   0.000000
    10  H    3.167637   2.085793   1.086835   1.762227   0.000000
    11  H    3.028631   2.086303   1.089187   1.783205   1.784283
                   11
    11  H    0.000000
 Symmetry turned off by external request.
 Stoichiometry    C3H5NO2
 Framework group  C1[X(C3H5NO2)]
 Deg. of freedom    27
 Full point group                 C1      NOp   1
 Rotational constants (GHZ):           6.5476203           2.9198453           2.1383540
 Standard basis: Aug-CC-pVTZ (5D, 7F)
   391 basis functions,   567 primitive gaussians,   455 cartesian basis functions
    23 alpha electrons       23 beta electrons
       nuclear repulsion energy       226.2048986513 Hartrees.
 NAtoms=   11 NActive=   11 NUniq=   11 SFac= 1.00D+00 NAtFMM=   60 NAOKFM=F Big=F
 Integral buffers will be    131072 words long.
 Raffenetti 2 integral format.
 Two-electron integral symmetry is turned off.
 Nuclear repulsion after empirical dispersion term =      226.2015140104 Hartrees.
 One-electron integrals computed using PRISM.
 NBasis=   391 RedAO= T EigKep=  1.29D-05  NBF=   391
 NBsUse=   391 1.00D-06 EigRej= -1.00D+00 NBFU=   391
 Initial guess from the checkpoint file:  "TS2-M0001-copt-TS-opt-TS-wb97-opt-TS-Final-IRC-Reverse.chk"
 B after Tr=     0.000237   -0.000374    0.000006
         Rot=    1.000000    0.000022   -0.000003   -0.000021 Ang=   0.00 deg.
 Initial guess <Sx>= 0.0000 <Sy>= 0.0000 <Sz>= 0.0000 <S**2>= 0.0000 S= 0.0000
 ExpMin= 2.53D-02 ExpMax= 1.53D+04 ExpMxC= 5.22D+02 IAcc=3 IRadAn=         7 AccDes= 0.00D+00
 Harris functional with IExCor= 4639 and IRadAn=       7 diagonalized for initial guess.
 HarFok:  IExCor= 4639 AccDes= 0.00D+00 IRadAn=         7 IDoV= 1 UseB2=F ITyADJ=14
 ICtDFT=  3500011 ScaDFX=  1.000000  1.000000  1.000000  1.000000
 FoFCou: FMM=F IPFlag=           0 FMFlag=      100000 FMFlg1=           0
         NFxFlg=           0 DoJE=T BraDBF=F KetDBF=T FulRan=T
         wScrn=  0.000000 ICntrl=       500 IOpCl=  0 I1Cent=   200000004 NGrid=           0
         NMat0=    1 NMatS0=      1 NMatT0=    0 NMatD0=    1 NMtDS0=    0 NMtDT0=    0
 Symmetry not used in FoFCou.
 Gradient too large for Newton-Raphson -- use scaled steepest descent instead.
     Minimum is close to point  4 DX=  1.19D-01 DF= -9.13D-07 DXR=  8.99D-02 DFR=  8.16D-03 which will be used.
 Gradient too large for Newton-Raphson -- use scaled steepest descent instead.
     Accept linear search using points  1 and  2.
 LinEq1:  Iter=  0 NonCon=     1 RMS=6.64D-05 Max=3.32D-03 NDo=     1
 AX will form     1 AO Fock derivatives at one time.
 LinEq1:  Iter=  1 NonCon=     1 RMS=1.25D-05 Max=3.01D-04 NDo=     1
 LinEq1:  Iter=  2 NonCon=     1 RMS=1.01D-05 Max=3.25D-04 NDo=     1
 LinEq1:  Iter=  3 NonCon=     1 RMS=3.26D-06 Max=6.27D-05 NDo=     1
 LinEq1:  Iter=  4 NonCon=     1 RMS=2.20D-06 Max=9.47D-05 NDo=     1
 LinEq1:  Iter=  5 NonCon=     1 RMS=1.53D-06 Max=7.27D-05 NDo=     1
 LinEq1:  Iter=  6 NonCon=     1 RMS=7.03D-07 Max=3.18D-05 NDo=     1
 LinEq1:  Iter=  7 NonCon=     1 RMS=5.64D-07 Max=2.68D-05 NDo=     1
 LinEq1:  Iter=  8 NonCon=     1 RMS=2.80D-07 Max=6.06D-06 NDo=     1
 LinEq1:  Iter=  9 NonCon=     1 RMS=1.06D-07 Max=2.22D-06 NDo=     1
 LinEq1:  Iter= 10 NonCon=     1 RMS=3.47D-08 Max=8.25D-07 NDo=     1
 LinEq1:  Iter= 11 NonCon=     1 RMS=9.21D-09 Max=2.11D-07 NDo=     1
 LinEq1:  Iter= 12 NonCon=     0 RMS=2.93D-09 Max=4.17D-08 NDo=     1
 Linear equations converged to 1.301D-08 1.301D-07 after    12 iterations.
     Accept linear search using points  1 and  2.
     Minimum is close to point  2 DX= -6.22D-04 DF= -2.89D-11 DXR=  6.22D-04 DFR=  3.88D-07 which will be used.
 LinEq1:  Iter=  0 NonCon=     1 RMS=3.78D-07 Max=1.80D-05 NDo=     1
 LinEq1:  Iter=  1 NonCon=     1 RMS=1.93D-07 Max=6.08D-06 NDo=     1
 LinEq1:  Iter=  2 NonCon=     1 RMS=1.22D-07 Max=3.21D-06 NDo=     1
 LinEq1:  Iter=  3 NonCon=     1 RMS=7.29D-08 Max=2.73D-06 NDo=     1
 LinEq1:  Iter=  4 NonCon=     1 RMS=4.04D-08 Max=1.01D-06 NDo=     1
 LinEq1:  Iter=  5 NonCon=     1 RMS=1.82D-08 Max=6.41D-07 NDo=     1
 LinEq1:  Iter=  6 NonCon=     1 RMS=1.40D-08 Max=5.30D-07 NDo=     1
 LinEq1:  Iter=  7 NonCon=     1 RMS=6.80D-09 Max=2.70D-07 NDo=     1
 LinEq1:  Iter=  8 NonCon=     1 RMS=2.13D-09 Max=6.48D-08 NDo=     1
 LinEq1:  Iter=  9 NonCon=     1 RMS=6.49D-10 Max=1.59D-08 NDo=     1
 LinEq1:  Iter= 10 NonCon=     0 RMS=2.13D-10 Max=3.11D-09 NDo=     1
 Linear equations converged to 3.772D-10 3.772D-09 after    10 iterations.
 SCF Done:  E(UwB97XD) =  -322.350501280     a.u. after    5 cycles
            Convg  =    0.5265D-08                    31 Fock formations.
              S**2 =  0.0000                  -V/T =  2.0055
 <Sx>= 0.0000 <Sy>= 0.0000 <Sz>= 0.0000 <S**2>= 0.0000 S= 0.0000
 <L.S>=  0.00000000000    
 Annihilation of the first spin contaminant:
 S**2 before annihilation     0.0000,   after     0.0000
 DoSCS=F DFT=T ScalE2(SS,OS)=  1.000000  1.000000
 Range of M.O.s used for correlation:     1   391
 NBasis=   391 NAE=    23 NBE=    23 NFC=     0 NFV=     0
 NROrb=    391 NOA=    23 NOB=    23 NVA=   368 NVB=   368

 **** Warning!!: The largest alpha MO coefficient is  0.64001159D+02


 **** Warning!!: The largest beta MO coefficient is  0.64001160D+02

 Symmetrizing basis deriv contribution to polar:
 IMax=3 JMax=2 DiffMx= 0.00D+00
 G2DrvN: will do    12 centers at a time, making    1 passes.
 Calling FoFCou, ICntrl=  3107 FMM=F I1Cent=   0 AccDes= 0.00D+00.
 End of G2Drv F.D. properties file   721 does not exist.
 End of G2Drv F.D. properties file   722 does not exist.
 End of G2Drv F.D. properties file   788 does not exist.
          IDoAtm=11111111111
          Differentiating once with respect to nuclear coordinates.
 CalDSu exits because no D1Ps are significant.
          There are    36 degrees of freedom in the 1st order CPHF.  IDoFFX=6 NUNeed=     0.
     30 vectors produced by pass  0 Test12= 4.70D-14 2.78D-09 XBig12= 1.76D-01 9.32D-02.
 AX will form    30 AO Fock derivatives at one time.
     30 vectors produced by pass  1 Test12= 4.70D-14 2.78D-09 XBig12= 1.58D-02 3.49D-02.
     30 vectors produced by pass  2 Test12= 4.70D-14 2.78D-09 XBig12= 9.77D-04 4.26D-03.
     30 vectors produced by pass  3 Test12= 4.70D-14 2.78D-09 XBig12= 2.20D-05 4.59D-04.
     30 vectors produced by pass  4 Test12= 4.70D-14 2.78D-09 XBig12= 3.17D-07 5.17D-05.
     30 vectors produced by pass  5 Test12= 4.70D-14 2.78D-09 XBig12= 3.27D-09 5.53D-06.
     30 vectors produced by pass  6 Test12= 4.70D-14 2.78D-09 XBig12= 2.76D-11 5.79D-07.
     19 vectors produced by pass  7 Test12= 4.70D-14 2.78D-09 XBig12= 2.04D-13 4.26D-08.
 InvSVY:  IOpt=1 It=  1 EMax= 1.78D-15
 Solved reduced A of dimension   229 with    30 vectors.
 End of Minotr F.D. properties file   721 does not exist.
 End of Minotr F.D. properties file   722 does not exist.
 End of Minotr F.D. properties file   788 does not exist.
 Calling FoFJK, ICntrl=    100127 FMM=F ISym2X=0 I1Cent= 0 IOpClX= 1 NMat=1 NMatS=1 NMatT=0.
 -------------------------------------------------------------------
 Center     Atomic                   Forces (Hartrees/Bohr)
 Number     Number              X              Y              Z
 -------------------------------------------------------------------
      1        6           0.002878897   -0.001753493    0.000518817
      2        1           0.000027432   -0.000018001   -0.000061055
      3        1           0.000245366   -0.000171607    0.000012747
      4        8           0.000331116   -0.000383480    0.000046551
      5        8           0.001940403   -0.001892146    0.000177224
      6        7          -0.002538177    0.002300260   -0.000436054
      7        6          -0.002646232    0.002575758   -0.000340920
      8        6          -0.000303270   -0.000387795    0.000052272
      9        1           0.000100711   -0.000009309    0.000010805
     10        1           0.000097692   -0.000038946    0.000018519
     11        1          -0.000133940   -0.000221240    0.000001094
 -------------------------------------------------------------------
 Cartesian Forces:  Max     0.002878897 RMS     0.001172577
 IRC-IRC-IRC-IRC-IRC-IRC-IRC-IRC-IRC-IRC-IRC-IRC-IRC-IRC-IRC-IRC-IRC-IRC
 Pt  4 Step number   1 out of a maximum of  20
 Modified Bulirsch-Stoer Extrapolation Cycles:
    EPS =    0.000010000000000
      PEZero:  N= 2 I= 1 D=  7.77D-04 Err=  8.14D-06
 Maximum DWI energy   std dev =  0.000000257 at pt    14
 Maximum DWI gradient std dev =  0.007295345 at pt    12
 CORRECTOR INTEGRATION CONVERGENCE:
   Recorrection delta-x convergence threshold:    0.010000
   Delta-x Convergence Met
 Point Number:   4          Path Number:   1
   CHANGE IN THE REACTION COORDINATE =    0.14910
   NET REACTION COORDINATE UP TO THIS POINT =    0.59641
  # OF POINTS ALONG THE PATH =   4
  # OF STEPS =   1

 Calculating another point on the path.
 IRC-IRC-IRC-IRC-IRC-IRC-IRC-IRC-IRC-IRC-IRC-IRC-IRC-IRC-IRC-IRC-IRC-IRC
                          Input orientation:                          
 ---------------------------------------------------------------------
 Center     Atomic      Atomic             Coordinates (Angstroms)
 Number     Number       Type             X           Y           Z
 ---------------------------------------------------------------------
      1          6           0        1.642838    0.494716    0.241045
      2          1           0        1.382557    0.595088    1.284236
      3          1           0        2.346623    1.148451   -0.255770
      4          8           0        1.369241   -0.564782   -0.371769
      5          8           0        0.364207   -1.285108    0.207145
      6          7           0       -0.294641    1.434238   -0.081622
      7          6           0       -1.050317    0.558756   -0.024387
      8          6           0       -2.235674   -0.282598    0.007531
      9          1           0       -2.231609   -0.880200    0.915637
     10          1           0       -2.225302   -0.956623   -0.844971
     11          1           0       -3.124766    0.345898   -0.021741
 ---------------------------------------------------------------------
                    Distance matrix (angstroms):
                    1          2          3          4          5
     1  C    0.000000
     2  H    1.079846   0.000000
     3  H    1.081439   1.899277   0.000000
     4  O    1.254166   2.021837   1.975829   0.000000
     5  O    2.191761   2.394221   3.172771   1.365322   0.000000
     6  N    2.177301   2.320072   2.662382   2.617016   2.812883
     7  C    2.706961   2.762732   3.455500   2.690218   2.335449
     8  C    3.962524   3.935975   4.807772   3.635782   2.793610
     9  H    4.166150   3.921037   5.142745   3.837059   2.721062
    10  H    4.271805   4.467435   5.067642   3.646670   2.814322
    11  H    4.777159   4.699322   5.534886   4.598691   3.858174
                    6          7          8          9         10
     6  N    0.000000
     7  C    1.157925   0.000000
     8  C    2.592890   1.453948   0.000000
     9  H    3.178521   2.085591   1.087107   0.000000
    10  H    3.166445   2.085743   1.086820   1.762278   0.000000
    11  H    3.032767   2.085343   1.089196   1.783178   1.784182
                   11
    11  H    0.000000
 Symmetry turned off by external request.
 Stoichiometry    C3H5NO2
 Framework group  C1[X(C3H5NO2)]
 Deg. of freedom    27
 Full point group                 C1      NOp   1
 Rotational constants (GHZ):           6.5099255           2.9034777           2.1257298
 Standard basis: Aug-CC-pVTZ (5D, 7F)
   391 basis functions,   567 primitive gaussians,   455 cartesian basis functions
    23 alpha electrons       23 beta electrons
       nuclear repulsion energy       225.7964266070 Hartrees.
 NAtoms=   11 NActive=   11 NUniq=   11 SFac= 1.00D+00 NAtFMM=   60 NAOKFM=F Big=F
 Integral buffers will be    131072 words long.
 Raffenetti 2 integral format.
 Two-electron integral symmetry is turned off.
 Nuclear repulsion after empirical dispersion term =      225.7930262052 Hartrees.
 One-electron integrals computed using PRISM.
 NBasis=   391 RedAO= T EigKep=  1.30D-05  NBF=   391
 NBsUse=   391 1.00D-06 EigRej= -1.00D+00 NBFU=   391
 Initial guess from the checkpoint file:  "TS2-M0001-copt-TS-opt-TS-wb97-opt-TS-Final-IRC-Reverse.chk"
 B after Tr=     0.000247   -0.000376    0.000008
         Rot=    1.000000    0.000021   -0.000005   -0.000021 Ang=   0.00 deg.
 Initial guess <Sx>= 0.0000 <Sy>= 0.0000 <Sz>= 0.0000 <S**2>= 0.0000 S= 0.0000
 ExpMin= 2.53D-02 ExpMax= 1.53D+04 ExpMxC= 5.22D+02 IAcc=3 IRadAn=         7 AccDes= 0.00D+00
 Harris functional with IExCor= 4639 and IRadAn=       7 diagonalized for initial guess.
 HarFok:  IExCor= 4639 AccDes= 0.00D+00 IRadAn=         7 IDoV= 1 UseB2=F ITyADJ=14
 ICtDFT=  3500011 ScaDFX=  1.000000  1.000000  1.000000  1.000000
 FoFCou: FMM=F IPFlag=           0 FMFlag=      100000 FMFlg1=           0
         NFxFlg=           0 DoJE=T BraDBF=F KetDBF=T FulRan=T
         wScrn=  0.000000 ICntrl=       500 IOpCl=  0 I1Cent=   200000004 NGrid=           0
         NMat0=    1 NMatS0=      1 NMatT0=    0 NMatD0=    1 NMtDS0=    0 NMtDT0=    0
 Symmetry not used in FoFCou.
 Gradient too large for Newton-Raphson -- use scaled steepest descent instead.
     Minimum is close to point  4 DX=  1.16D-01 DF= -8.36D-07 DXR=  8.81D-02 DFR=  7.82D-03 which will be used.
 Gradient too large for Newton-Raphson -- use scaled steepest descent instead.
     Accept linear search using points  1 and  2.
 LinEq1:  Iter=  0 NonCon=     1 RMS=6.39D-05 Max=3.15D-03 NDo=     1
 AX will form     1 AO Fock derivatives at one time.
 LinEq1:  Iter=  1 NonCon=     1 RMS=1.19D-05 Max=3.24D-04 NDo=     1
 LinEq1:  Iter=  2 NonCon=     1 RMS=9.74D-06 Max=3.25D-04 NDo=     1
 LinEq1:  Iter=  3 NonCon=     1 RMS=3.24D-06 Max=6.10D-05 NDo=     1
 LinEq1:  Iter=  4 NonCon=     1 RMS=2.22D-06 Max=9.42D-05 NDo=     1
 LinEq1:  Iter=  5 NonCon=     1 RMS=1.48D-06 Max=6.81D-05 NDo=     1
 LinEq1:  Iter=  6 NonCon=     1 RMS=6.90D-07 Max=2.98D-05 NDo=     1
 LinEq1:  Iter=  7 NonCon=     1 RMS=5.27D-07 Max=2.55D-05 NDo=     1
 LinEq1:  Iter=  8 NonCon=     1 RMS=2.82D-07 Max=6.48D-06 NDo=     1
 LinEq1:  Iter=  9 NonCon=     1 RMS=1.03D-07 Max=2.05D-06 NDo=     1
 LinEq1:  Iter= 10 NonCon=     1 RMS=3.32D-08 Max=7.91D-07 NDo=     1
 LinEq1:  Iter= 11 NonCon=     1 RMS=8.61D-09 Max=1.93D-07 NDo=     1
 LinEq1:  Iter= 12 NonCon=     0 RMS=2.66D-09 Max=3.44D-08 NDo=     1
 Linear equations converged to 1.301D-08 1.301D-07 after    12 iterations.
     Accept linear search using points  1 and  2.
     Minimum is close to point  2 DX= -6.09D-04 DF= -2.57D-11 DXR=  6.10D-04 DFR=  3.72D-07 which will be used.
 LinEq1:  Iter=  0 NonCon=     1 RMS=3.51D-07 Max=1.74D-05 NDo=     1
 LinEq1:  Iter=  1 NonCon=     1 RMS=1.79D-07 Max=5.49D-06 NDo=     1
 LinEq1:  Iter=  2 NonCon=     1 RMS=1.12D-07 Max=2.93D-06 NDo=     1
 LinEq1:  Iter=  3 NonCon=     1 RMS=6.75D-08 Max=2.50D-06 NDo=     1
 LinEq1:  Iter=  4 NonCon=     1 RMS=3.67D-08 Max=9.19D-07 NDo=     1
 LinEq1:  Iter=  5 NonCon=     1 RMS=1.66D-08 Max=5.98D-07 NDo=     1
 LinEq1:  Iter=  6 NonCon=     1 RMS=1.30D-08 Max=4.96D-07 NDo=     1
 LinEq1:  Iter=  7 NonCon=     1 RMS=6.16D-09 Max=2.47D-07 NDo=     1
 LinEq1:  Iter=  8 NonCon=     1 RMS=1.91D-09 Max=5.98D-08 NDo=     1
 LinEq1:  Iter=  9 NonCon=     1 RMS=5.75D-10 Max=1.34D-08 NDo=     1
 LinEq1:  Iter= 10 NonCon=     0 RMS=1.87D-10 Max=2.89D-09 NDo=     1
 Linear equations converged to 3.474D-10 3.474D-09 after    10 iterations.
 SCF Done:  E(UwB97XD) =  -322.350808791     a.u. after    5 cycles
            Convg  =    0.4819D-08                    31 Fock formations.
              S**2 =  0.0000                  -V/T =  2.0055
 <Sx>= 0.0000 <Sy>= 0.0000 <Sz>= 0.0000 <S**2>= 0.0000 S= 0.0000
 <L.S>=  0.00000000000    
 Annihilation of the first spin contaminant:
 S**2 before annihilation     0.0000,   after     0.0000
 DoSCS=F DFT=T ScalE2(SS,OS)=  1.000000  1.000000
 Range of M.O.s used for correlation:     1   391
 NBasis=   391 NAE=    23 NBE=    23 NFC=     0 NFV=     0
 NROrb=    391 NOA=    23 NOB=    23 NVA=   368 NVB=   368

 **** Warning!!: The largest alpha MO coefficient is  0.64292521D+02


 **** Warning!!: The largest beta MO coefficient is  0.64292521D+02

 Symmetrizing basis deriv contribution to polar:
 IMax=3 JMax=2 DiffMx= 0.00D+00
 G2DrvN: will do    12 centers at a time, making    1 passes.
 Calling FoFCou, ICntrl=  3107 FMM=F I1Cent=   0 AccDes= 0.00D+00.
 End of G2Drv F.D. properties file   721 does not exist.
 End of G2Drv F.D. properties file   722 does not exist.
 End of G2Drv F.D. properties file   788 does not exist.
          IDoAtm=11111111111
          Differentiating once with respect to nuclear coordinates.
 CalDSu exits because no D1Ps are significant.
          There are    36 degrees of freedom in the 1st order CPHF.  IDoFFX=6 NUNeed=     0.
     30 vectors produced by pass  0 Test12= 4.70D-14 2.78D-09 XBig12= 1.76D-01 9.09D-02.
 AX will form    30 AO Fock derivatives at one time.
     30 vectors produced by pass  1 Test12= 4.70D-14 2.78D-09 XBig12= 1.61D-02 3.62D-02.
     30 vectors produced by pass  2 Test12= 4.70D-14 2.78D-09 XBig12= 9.81D-04 4.23D-03.
     30 vectors produced by pass  3 Test12= 4.70D-14 2.78D-09 XBig12= 2.18D-05 4.63D-04.
     30 vectors produced by pass  4 Test12= 4.70D-14 2.78D-09 XBig12= 3.15D-07 5.01D-05.
     30 vectors produced by pass  5 Test12= 4.70D-14 2.78D-09 XBig12= 3.28D-09 5.66D-06.
     30 vectors produced by pass  6 Test12= 4.70D-14 2.78D-09 XBig12= 2.77D-11 5.84D-07.
     19 vectors produced by pass  7 Test12= 4.70D-14 2.78D-09 XBig12= 2.06D-13 4.22D-08.
 InvSVY:  IOpt=1 It=  1 EMax= 1.78D-15
 Solved reduced A of dimension   229 with    30 vectors.
 End of Minotr F.D. properties file   721 does not exist.
 End of Minotr F.D. properties file   722 does not exist.
 End of Minotr F.D. properties file   788 does not exist.
 Calling FoFJK, ICntrl=    100127 FMM=F ISym2X=0 I1Cent= 0 IOpClX= 1 NMat=1 NMatS=1 NMatT=0.
 -------------------------------------------------------------------
 Center     Atomic                   Forces (Hartrees/Bohr)
 Number     Number              X              Y              Z
 -------------------------------------------------------------------
      1        6           0.003244234   -0.001987342    0.000571712
      2        1           0.000037306   -0.000022766   -0.000060606
      3        1           0.000278367   -0.000197604    0.000014116
      4        8           0.000432733   -0.000485047    0.000057709
      5        8           0.002285438   -0.002237580    0.000206267
      6        7          -0.002909975    0.002649683   -0.000482176
      7        6          -0.003082875    0.003017254   -0.000400413
      8        6          -0.000362904   -0.000424655    0.000057344
      9        1           0.000120807   -0.000007284    0.000013184
     10        1           0.000117340   -0.000043908    0.000021974
     11        1          -0.000160470   -0.000260752    0.000000890
 -------------------------------------------------------------------
 Cartesian Forces:  Max     0.003244234 RMS     0.001354585
 IRC-IRC-IRC-IRC-IRC-IRC-IRC-IRC-IRC-IRC-IRC-IRC-IRC-IRC-IRC-IRC-IRC-IRC
 Pt  5 Step number   1 out of a maximum of  20
 Modified Bulirsch-Stoer Extrapolation Cycles:
    EPS =    0.000010000000000
      PEZero:  N= 2 I= 1 D=  7.77D-04 Err=  1.06D-05
      PEZero:  N= 3 I= 2 D=  7.77D-04 Err=  7.03D-06
      PEZero:  N= 3 I= 1 D=  1.55D-03 Err=  2.22D-08
 Maximum DWI energy   std dev =  0.000000250 at pt    45
 Maximum DWI gradient std dev =  0.005425064 at pt    24
 CORRECTOR INTEGRATION CONVERGENCE:
   Recorrection delta-x convergence threshold:    0.010000
   Delta-x Convergence Met
 Point Number:   5          Path Number:   1
   CHANGE IN THE REACTION COORDINATE =    0.14910
   NET REACTION COORDINATE UP TO THIS POINT =    0.74551
  # OF POINTS ALONG THE PATH =   5
  # OF STEPS =   1

 Calculating another point on the path.
 IRC-IRC-IRC-IRC-IRC-IRC-IRC-IRC-IRC-IRC-IRC-IRC-IRC-IRC-IRC-IRC-IRC-IRC
                          Input orientation:                          
 ---------------------------------------------------------------------
 Center     Atomic      Atomic             Coordinates (Angstroms)
 Number     Number       Type             X           Y           Z
 ---------------------------------------------------------------------
      1          6           0        1.652470    0.488772    0.242606
      2          1           0        1.383370    0.594332    1.282990
      3          1           0        2.356259    1.141551   -0.255324
      4          8           0        1.370250   -0.565867   -0.371601
      5          8           0        0.369359   -1.290160    0.207603
      6          7           0       -0.302181    1.440859   -0.082816
      7          6           0       -1.059342    0.568004   -0.025598
      8          6           0       -2.236751   -0.283880    0.007701
      9          1           0       -2.227314   -0.880638    0.916275
     10          1           0       -2.221138   -0.958405   -0.844312
     11          1           0       -3.131097    0.337117   -0.021758
 ---------------------------------------------------------------------
                    Distance matrix (angstroms):
                    1          2          3          4          5
     1  C    0.000000
     2  H    1.079795   0.000000
     3  H    1.081376   1.900624   0.000000
     4  O    1.252662   2.020867   1.975098   0.000000
     5  O    2.193673   2.394991   3.174160   1.364500   0.000000
     6  N    2.198415   2.328757   2.680792   2.628188   2.827326
     7  C    2.726195   2.771270   3.471032   2.703387   2.355492
     8  C    3.972181   3.937371   4.816304   3.637836   2.800780
     9  H    4.169153   3.917531   5.145001   3.834080   2.722615
    10  H    4.275576   4.464177   5.070433   3.643571   2.815539
    11  H    4.793267   4.706266   5.550923   4.604335   3.867018
                    6          7          8          9         10
     6  N    0.000000
     7  C    1.156912   0.000000
     8  C    2.593353   1.453653   0.000000
     9  H    3.177053   2.085628   1.087068   0.000000
    10  H    3.165240   2.085662   1.086809   1.762314   0.000000
    11  H    3.037226   2.084584   1.089201   1.783159   1.784096
                   11
    11  H    0.000000
 Symmetry turned off by external request.
 Stoichiometry    C3H5NO2
 Framework group  C1[X(C3H5NO2)]
 Deg. of freedom    27
 Full point group                 C1      NOp   1
 Rotational constants (GHZ):           6.4722063           2.8870416           2.1130639
 Standard basis: Aug-CC-pVTZ (5D, 7F)
   391 basis functions,   567 primitive gaussians,   455 cartesian basis functions
    23 alpha electrons       23 beta electrons
       nuclear repulsion energy       225.3853903611 Hartrees.
 NAtoms=   11 NActive=   11 NUniq=   11 SFac= 1.00D+00 NAtFMM=   60 NAOKFM=F Big=F
 Integral buffers will be    131072 words long.
 Raffenetti 2 integral format.
 Two-electron integral symmetry is turned off.
 Nuclear repulsion after empirical dispersion term =      225.3819739520 Hartrees.
 One-electron integrals computed using PRISM.
 NBasis=   391 RedAO= T EigKep=  1.31D-05  NBF=   391
 NBsUse=   391 1.00D-06 EigRej= -1.00D+00 NBFU=   391
 Initial guess from the checkpoint file:  "TS2-M0001-copt-TS-opt-TS-wb97-opt-TS-Final-IRC-Reverse.chk"
 B after Tr=     0.000257   -0.000379    0.000009
         Rot=    1.000000    0.000022   -0.000006   -0.000023 Ang=   0.00 deg.
 Initial guess <Sx>= 0.0000 <Sy>= 0.0000 <Sz>= 0.0000 <S**2>= 0.0000 S= 0.0000
 ExpMin= 2.53D-02 ExpMax= 1.53D+04 ExpMxC= 5.22D+02 IAcc=3 IRadAn=         7 AccDes= 0.00D+00
 Harris functional with IExCor= 4639 and IRadAn=       7 diagonalized for initial guess.
 HarFok:  IExCor= 4639 AccDes= 0.00D+00 IRadAn=         7 IDoV= 1 UseB2=F ITyADJ=14
 ICtDFT=  3500011 ScaDFX=  1.000000  1.000000  1.000000  1.000000
 FoFCou: FMM=F IPFlag=           0 FMFlag=      100000 FMFlg1=           0
         NFxFlg=           0 DoJE=T BraDBF=F KetDBF=T FulRan=T
         wScrn=  0.000000 ICntrl=       500 IOpCl=  0 I1Cent=   200000004 NGrid=           0
         NMat0=    1 NMatS0=      1 NMatT0=    0 NMatD0=    1 NMtDS0=    0 NMtDT0=    0
 Symmetry not used in FoFCou.
 Gradient too large for Newton-Raphson -- use scaled steepest descent instead.
     Minimum is close to point  4 DX=  1.12D-01 DF= -7.52D-07 DXR=  8.56D-02 DFR=  7.38D-03 which will be used.
 Gradient too large for Newton-Raphson -- use scaled steepest descent instead.
     Accept linear search using points  1 and  2.
 LinEq1:  Iter=  0 NonCon=     1 RMS=6.14D-05 Max=2.97D-03 NDo=     1
 AX will form     1 AO Fock derivatives at one time.
 LinEq1:  Iter=  1 NonCon=     1 RMS=1.14D-05 Max=3.45D-04 NDo=     1
 LinEq1:  Iter=  2 NonCon=     1 RMS=9.38D-06 Max=3.25D-04 NDo=     1
 LinEq1:  Iter=  3 NonCon=     1 RMS=3.23D-06 Max=6.49D-05 NDo=     1
 LinEq1:  Iter=  4 NonCon=     1 RMS=2.21D-06 Max=9.09D-05 NDo=     1
 LinEq1:  Iter=  5 NonCon=     1 RMS=1.41D-06 Max=5.67D-05 NDo=     1
 LinEq1:  Iter=  6 NonCon=     1 RMS=6.43D-07 Max=2.56D-05 NDo=     1
 LinEq1:  Iter=  7 NonCon=     1 RMS=4.64D-07 Max=2.27D-05 NDo=     1
 LinEq1:  Iter=  8 NonCon=     1 RMS=2.79D-07 Max=7.18D-06 NDo=     1
 LinEq1:  Iter=  9 NonCon=     1 RMS=9.96D-08 Max=2.57D-06 NDo=     1
 LinEq1:  Iter= 10 NonCon=     1 RMS=3.16D-08 Max=7.35D-07 NDo=     1
 LinEq1:  Iter= 11 NonCon=     1 RMS=8.05D-09 Max=1.71D-07 NDo=     1
 LinEq1:  Iter= 12 NonCon=     0 RMS=2.41D-09 Max=2.99D-08 NDo=     1
 Linear equations converged to 1.301D-08 1.301D-07 after    12 iterations.
     Accept linear search using points  1 and  2.
     Minimum is close to point  2 DX= -6.02D-04 DF= -2.32D-11 DXR=  6.02D-04 DFR=  3.62D-07 which will be used.
 LinEq1:  Iter=  0 NonCon=     1 RMS=3.24D-07 Max=1.67D-05 NDo=     1
 LinEq1:  Iter=  1 NonCon=     1 RMS=1.64D-07 Max=4.88D-06 NDo=     1
 LinEq1:  Iter=  2 NonCon=     1 RMS=1.03D-07 Max=2.63D-06 NDo=     1
 LinEq1:  Iter=  3 NonCon=     1 RMS=6.24D-08 Max=2.28D-06 NDo=     1
 LinEq1:  Iter=  4 NonCon=     1 RMS=3.30D-08 Max=8.19D-07 NDo=     1
 LinEq1:  Iter=  5 NonCon=     1 RMS=1.50D-08 Max=5.46D-07 NDo=     1
 LinEq1:  Iter=  6 NonCon=     1 RMS=1.19D-08 Max=4.56D-07 NDo=     1
 LinEq1:  Iter=  7 NonCon=     1 RMS=5.51D-09 Max=2.22D-07 NDo=     1
 LinEq1:  Iter=  8 NonCon=     1 RMS=1.71D-09 Max=5.52D-08 NDo=     1
 LinEq1:  Iter=  9 NonCon=     1 RMS=5.09D-10 Max=1.21D-08 NDo=     1
 LinEq1:  Iter= 10 NonCon=     0 RMS=1.65D-10 Max=2.74D-09 NDo=     1
 Linear equations converged to 3.190D-10 3.190D-09 after    10 iterations.
 SCF Done:  E(UwB97XD) =  -322.351155142     a.u. after    5 cycles
            Convg  =    0.4392D-08                    31 Fock formations.
              S**2 =  0.0000                  -V/T =  2.0055
 <Sx>= 0.0000 <Sy>= 0.0000 <Sz>= 0.0000 <S**2>= 0.0000 S= 0.0000
 <L.S>=  0.00000000000    
 Annihilation of the first spin contaminant:
 S**2 before annihilation     0.0000,   after     0.0000
 DoSCS=F DFT=T ScalE2(SS,OS)=  1.000000  1.000000
 Range of M.O.s used for correlation:     1   391
 NBasis=   391 NAE=    23 NBE=    23 NFC=     0 NFV=     0
 NROrb=    391 NOA=    23 NOB=    23 NVA=   368 NVB=   368

 **** Warning!!: The largest alpha MO coefficient is  0.64486163D+02


 **** Warning!!: The largest beta MO coefficient is  0.64486163D+02

 Symmetrizing basis deriv contribution to polar:
 IMax=3 JMax=2 DiffMx= 0.00D+00
 G2DrvN: will do    12 centers at a time, making    1 passes.
 Calling FoFCou, ICntrl=  3107 FMM=F I1Cent=   0 AccDes= 0.00D+00.
 End of G2Drv F.D. properties file   721 does not exist.
 End of G2Drv F.D. properties file   722 does not exist.
 End of G2Drv F.D. properties file   788 does not exist.
          IDoAtm=11111111111
          Differentiating once with respect to nuclear coordinates.
 CalDSu exits because no D1Ps are significant.
          There are    36 degrees of freedom in the 1st order CPHF.  IDoFFX=6 NUNeed=     0.
     30 vectors produced by pass  0 Test12= 4.70D-14 2.78D-09 XBig12= 1.75D-01 9.12D-02.
 AX will form    30 AO Fock derivatives at one time.
     30 vectors produced by pass  1 Test12= 4.70D-14 2.78D-09 XBig12= 1.64D-02 3.76D-02.
     30 vectors produced by pass  2 Test12= 4.70D-14 2.78D-09 XBig12= 9.89D-04 4.20D-03.
     30 vectors produced by pass  3 Test12= 4.70D-14 2.78D-09 XBig12= 2.19D-05 4.69D-04.
     30 vectors produced by pass  4 Test12= 4.70D-14 2.78D-09 XBig12= 3.17D-07 4.78D-05.
     30 vectors produced by pass  5 Test12= 4.70D-14 2.78D-09 XBig12= 3.34D-09 5.86D-06.
     30 vectors produced by pass  6 Test12= 4.70D-14 2.78D-09 XBig12= 2.82D-11 5.93D-07.
     19 vectors produced by pass  7 Test12= 4.70D-14 2.78D-09 XBig12= 2.11D-13 4.20D-08.
 InvSVY:  IOpt=1 It=  1 EMax= 2.22D-15
 Solved reduced A of dimension   229 with    30 vectors.
 End of Minotr F.D. properties file   721 does not exist.
 End of Minotr F.D. properties file   722 does not exist.
 End of Minotr F.D. properties file   788 does not exist.
 Calling FoFJK, ICntrl=    100127 FMM=F ISym2X=0 I1Cent= 0 IOpClX= 1 NMat=1 NMatS=1 NMatT=0.
 -------------------------------------------------------------------
 Center     Atomic                   Forces (Hartrees/Bohr)
 Number     Number              X              Y              Z
 -------------------------------------------------------------------
      1        6           0.003538531   -0.002182834    0.000608904
      2        1           0.000048152   -0.000027031   -0.000060271
      3        1           0.000304150   -0.000218483    0.000015072
      4        8           0.000530251   -0.000586477    0.000072350
      5        8           0.002530789   -0.002464310    0.000219963
      6        7          -0.003236008    0.002944665   -0.000514570
      7        6          -0.003395608    0.003321658   -0.000442078
      8        6          -0.000409719   -0.000443622    0.000060035
      9        1           0.000136509   -0.000004172    0.000015079
     10        1           0.000133255   -0.000047189    0.000025166
     11        1          -0.000180302   -0.000292206    0.000000349
 -------------------------------------------------------------------
 Cartesian Forces:  Max     0.003538531 RMS     0.001493953
 IRC-IRC-IRC-IRC-IRC-IRC-IRC-IRC-IRC-IRC-IRC-IRC-IRC-IRC-IRC-IRC-IRC-IRC
 Pt  6 Step number   1 out of a maximum of  20
 Modified Bulirsch-Stoer Extrapolation Cycles:
    EPS =    0.000010000000000
      PEZero:  N= 2 I= 1 D=  7.77D-04 Err=  5.25D-06
 Maximum DWI energy   std dev =  0.000000241 at pt    19
 Maximum DWI gradient std dev =  0.004708718 at pt    16
 CORRECTOR INTEGRATION CONVERGENCE:
   Recorrection delta-x convergence threshold:    0.010000
   Delta-x Convergence Met
 Point Number:   6          Path Number:   1
   CHANGE IN THE REACTION COORDINATE =    0.14910
   NET REACTION COORDINATE UP TO THIS POINT =    0.89462
  # OF POINTS ALONG THE PATH =   6
  # OF STEPS =   1

 Calculating another point on the path.
 IRC-IRC-IRC-IRC-IRC-IRC-IRC-IRC-IRC-IRC-IRC-IRC-IRC-IRC-IRC-IRC-IRC-IRC
                          Input orientation:                          
 ---------------------------------------------------------------------
 Center     Atomic      Atomic             Coordinates (Angstroms)
 Number     Number       Type             X           Y           Z
 ---------------------------------------------------------------------
      1          6           0        1.662074    0.482829    0.244148
      2          1           0        1.384581    0.593498    1.281767
      3          1           0        2.366012    1.134509   -0.254883
      4          8           0        1.371374   -0.567080   -0.371422
      5          8           0        0.374469   -1.295117    0.208034
      6          7           0       -0.309839    1.447598   -0.083980
      7          6           0       -1.068343    0.577127   -0.026800
      8          6           0       -2.237838   -0.285116    0.007864
      9          1           0       -2.222958   -0.880966    0.916921
     10          1           0       -2.216878   -0.960156   -0.843617
     11          1           0       -3.137451    0.328210   -0.021799
 ---------------------------------------------------------------------
                    Distance matrix (angstroms):
                    1          2          3          4          5
     1  C    0.000000
     2  H    1.079770   0.000000
     3  H    1.081317   1.901892   0.000000
     4  O    1.251296   2.019939   1.974409   0.000000
     5  O    2.195524   2.395850   3.175471   1.363682   0.000000
     6  N    2.219659   2.337907   2.699520   2.639702   2.841836
     7  C    2.745448   2.780189   3.486759   2.716651   2.375320
     8  C    3.981820   3.939126   4.824915   3.640024   2.807902
     9  H    4.172054   3.914268   5.147223   3.831132   2.724090
    10  H    4.279218   4.461121   5.073175   3.640471   2.816601
    11  H    4.809374   4.713643   5.567095   4.610129   3.875770
                    6          7          8          9         10
     6  N    0.000000
     7  C    1.155992   0.000000
     8  C    2.593822   1.453404   0.000000
     9  H    3.175537   2.085612   1.087034   0.000000
    10  H    3.164036   2.085560   1.086802   1.762328   0.000000
    11  H    3.041757   2.084033   1.089198   1.783143   1.784020
                   11
    11  H    0.000000
 Symmetry turned off by external request.
 Stoichiometry    C3H5NO2
 Framework group  C1[X(C3H5NO2)]
 Deg. of freedom    27
 Full point group                 C1      NOp   1
 Rotational constants (GHZ):           6.4350711           2.8704796           2.1003886
 Standard basis: Aug-CC-pVTZ (5D, 7F)
   391 basis functions,   567 primitive gaussians,   455 cartesian basis functions
    23 alpha electrons       23 beta electrons
       nuclear repulsion energy       224.9737456240 Hartrees.
 NAtoms=   11 NActive=   11 NUniq=   11 SFac= 1.00D+00 NAtFMM=   60 NAOKFM=F Big=F
 Integral buffers will be    131072 words long.
 Raffenetti 2 integral format.
 Two-electron integral symmetry is turned off.
 Nuclear repulsion after empirical dispersion term =      224.9703130465 Hartrees.
 One-electron integrals computed using PRISM.
 NBasis=   391 RedAO= T EigKep=  1.32D-05  NBF=   391
 NBsUse=   391 1.00D-06 EigRej= -1.00D+00 NBFU=   391
 Initial guess from the checkpoint file:  "TS2-M0001-copt-TS-opt-TS-wb97-opt-TS-Final-IRC-Reverse.chk"
 B after Tr=     0.000271   -0.000383    0.000010
         Rot=    1.000000    0.000022   -0.000008   -0.000021 Ang=   0.00 deg.
 Initial guess <Sx>= 0.0000 <Sy>= 0.0000 <Sz>= 0.0000 <S**2>= 0.0000 S= 0.0000
 ExpMin= 2.53D-02 ExpMax= 1.53D+04 ExpMxC= 5.22D+02 IAcc=3 IRadAn=         7 AccDes= 0.00D+00
 Harris functional with IExCor= 4639 and IRadAn=       7 diagonalized for initial guess.
 HarFok:  IExCor= 4639 AccDes= 0.00D+00 IRadAn=         7 IDoV= 1 UseB2=F ITyADJ=14
 ICtDFT=  3500011 ScaDFX=  1.000000  1.000000  1.000000  1.000000
 FoFCou: FMM=F IPFlag=           0 FMFlag=      100000 FMFlg1=           0
         NFxFlg=           0 DoJE=T BraDBF=F KetDBF=T FulRan=T
         wScrn=  0.000000 ICntrl=       500 IOpCl=  0 I1Cent=   200000004 NGrid=           0
         NMat0=    1 NMatS0=      1 NMatT0=    0 NMatD0=    1 NMtDS0=    0 NMtDT0=    0
 Symmetry not used in FoFCou.
 Gradient too large for Newton-Raphson -- use scaled steepest descent instead.
     Minimum is close to point  4 DX=  1.12D-01 DF= -7.11D-07 DXR=  8.53D-02 DFR=  7.33D-03 which will be used.
 Gradient too large for Newton-Raphson -- use scaled steepest descent instead.
     Accept linear search using points  1 and  2.
 LinEq1:  Iter=  0 NonCon=     1 RMS=5.91D-05 Max=2.83D-03 NDo=     1
 AX will form     1 AO Fock derivatives at one time.
 LinEq1:  Iter=  1 NonCon=     1 RMS=1.11D-05 Max=3.66D-04 NDo=     1
 LinEq1:  Iter=  2 NonCon=     1 RMS=9.15D-06 Max=3.22D-04 NDo=     1
 LinEq1:  Iter=  3 NonCon=     1 RMS=3.23D-06 Max=6.92D-05 NDo=     1
 LinEq1:  Iter=  4 NonCon=     1 RMS=2.21D-06 Max=8.71D-05 NDo=     1
 LinEq1:  Iter=  5 NonCon=     1 RMS=1.31D-06 Max=3.85D-05 NDo=     1
 LinEq1:  Iter=  6 NonCon=     1 RMS=5.72D-07 Max=2.09D-05 NDo=     1
 LinEq1:  Iter=  7 NonCon=     1 RMS=3.88D-07 Max=1.76D-05 NDo=     1
 LinEq1:  Iter=  8 NonCon=     1 RMS=2.49D-07 Max=7.38D-06 NDo=     1
 LinEq1:  Iter=  9 NonCon=     1 RMS=8.96D-08 Max=3.20D-06 NDo=     1
 LinEq1:  Iter= 10 NonCon=     1 RMS=2.93D-08 Max=7.98D-07 NDo=     1
 LinEq1:  Iter= 11 NonCon=     1 RMS=7.54D-09 Max=1.47D-07 NDo=     1
 LinEq1:  Iter= 12 NonCon=     0 RMS=2.19D-09 Max=2.61D-08 NDo=     1
 Linear equations converged to 1.301D-08 1.301D-07 after    12 iterations.
     Accept linear search using points  1 and  2.
     Minimum is close to point  2 DX= -5.88D-04 DF= -2.05D-11 DXR=  5.88D-04 DFR=  3.46D-07 which will be used.
 LinEq1:  Iter=  0 NonCon=     1 RMS=3.02D-07 Max=1.60D-05 NDo=     1
 LinEq1:  Iter=  1 NonCon=     1 RMS=1.52D-07 Max=4.37D-06 NDo=     1
 LinEq1:  Iter=  2 NonCon=     1 RMS=9.45D-08 Max=2.40D-06 NDo=     1
 LinEq1:  Iter=  3 NonCon=     1 RMS=5.78D-08 Max=2.09D-06 NDo=     1
 LinEq1:  Iter=  4 NonCon=     1 RMS=3.00D-08 Max=7.41D-07 NDo=     1
 LinEq1:  Iter=  5 NonCon=     1 RMS=1.36D-08 Max=4.77D-07 NDo=     1
 LinEq1:  Iter=  6 NonCon=     1 RMS=1.09D-08 Max=4.18D-07 NDo=     1
 LinEq1:  Iter=  7 NonCon=     1 RMS=4.91D-09 Max=1.99D-07 NDo=     1
 LinEq1:  Iter=  8 NonCon=     1 RMS=1.54D-09 Max=5.28D-08 NDo=     1
 LinEq1:  Iter=  9 NonCon=     1 RMS=4.57D-10 Max=1.19D-08 NDo=     1
 LinEq1:  Iter= 10 NonCon=     0 RMS=1.48D-10 Max=2.73D-09 NDo=     1
 Linear equations converged to 2.946D-10 2.946D-09 after    10 iterations.
 SCF Done:  E(UwB97XD) =  -322.351530036     a.u. after    5 cycles
            Convg  =    0.4054D-08                    31 Fock formations.
              S**2 =  0.0000                  -V/T =  2.0055
 <Sx>= 0.0000 <Sy>= 0.0000 <Sz>= 0.0000 <S**2>= 0.0000 S= 0.0000
 <L.S>=  0.00000000000    
 Annihilation of the first spin contaminant:
 S**2 before annihilation     0.0000,   after     0.0000
 DoSCS=F DFT=T ScalE2(SS,OS)=  1.000000  1.000000
 Range of M.O.s used for correlation:     1   391
 NBasis=   391 NAE=    23 NBE=    23 NFC=     0 NFV=     0
 NROrb=    391 NOA=    23 NOB=    23 NVA=   368 NVB=   368

 **** Warning!!: The largest alpha MO coefficient is  0.64554820D+02


 **** Warning!!: The largest beta MO coefficient is  0.64554820D+02

 Symmetrizing basis deriv contribution to polar:
 IMax=3 JMax=2 DiffMx= 0.00D+00
 G2DrvN: will do    12 centers at a time, making    1 passes.
 Calling FoFCou, ICntrl=  3107 FMM=F I1Cent=   0 AccDes= 0.00D+00.
 End of G2Drv F.D. properties file   721 does not exist.
 End of G2Drv F.D. properties file   722 does not exist.
 End of G2Drv F.D. properties file   788 does not exist.
          IDoAtm=11111111111
          Differentiating once with respect to nuclear coordinates.
 CalDSu exits because no D1Ps are significant.
          There are    36 degrees of freedom in the 1st order CPHF.  IDoFFX=6 NUNeed=     0.
     30 vectors produced by pass  0 Test12= 4.70D-14 2.78D-09 XBig12= 1.75D-01 9.20D-02.
 AX will form    30 AO Fock derivatives at one time.
     30 vectors produced by pass  1 Test12= 4.70D-14 2.78D-09 XBig12= 1.66D-02 3.88D-02.
     30 vectors produced by pass  2 Test12= 4.70D-14 2.78D-09 XBig12= 9.91D-04 4.14D-03.
     30 vectors produced by pass  3 Test12= 4.70D-14 2.78D-09 XBig12= 2.17D-05 4.72D-04.
     30 vectors produced by pass  4 Test12= 4.70D-14 2.78D-09 XBig12= 3.15D-07 4.79D-05.
     30 vectors produced by pass  5 Test12= 4.70D-14 2.78D-09 XBig12= 3.35D-09 5.95D-06.
     30 vectors produced by pass  6 Test12= 4.70D-14 2.78D-09 XBig12= 2.82D-11 5.92D-07.
     19 vectors produced by pass  7 Test12= 4.70D-14 2.78D-09 XBig12= 2.13D-13 4.12D-08.
 InvSVY:  IOpt=1 It=  1 EMax= 2.66D-15
 Solved reduced A of dimension   229 with    30 vectors.
 End of Minotr F.D. properties file   721 does not exist.
 End of Minotr F.D. properties file   722 does not exist.
 End of Minotr F.D. properties file   788 does not exist.
 Calling FoFJK, ICntrl=    100127 FMM=F ISym2X=0 I1Cent= 0 IOpClX= 1 NMat=1 NMatS=1 NMatT=0.
 -------------------------------------------------------------------
 Center     Atomic                   Forces (Hartrees/Bohr)
 Number     Number              X              Y              Z
 -------------------------------------------------------------------
      1        6           0.003753999   -0.002323748    0.000636183
      2        1           0.000063422   -0.000031332   -0.000059844
      3        1           0.000329665   -0.000239079    0.000015995
      4        8           0.000632725   -0.000696488    0.000084121
      5        8           0.002663967   -0.002561685    0.000216548
      6        7          -0.003515706    0.003187443   -0.000534046
      7        6          -0.003587320    0.003488978   -0.000465408
      8        6          -0.000438972   -0.000459411    0.000062401
      9        1           0.000146230   -0.000001505    0.000016596
     10        1           0.000144179   -0.000049819    0.000027983
     11        1          -0.000192190   -0.000313355   -0.000000529
 -------------------------------------------------------------------
 Cartesian Forces:  Max     0.003753999 RMS     0.001588998
 IRC-IRC-IRC-IRC-IRC-IRC-IRC-IRC-IRC-IRC-IRC-IRC-IRC-IRC-IRC-IRC-IRC-IRC
 Pt  7 Step number   1 out of a maximum of  20
 Modified Bulirsch-Stoer Extrapolation Cycles:
    EPS =    0.000010000000000
      PEZero:  N= 2 I= 1 D=  7.77D-04 Err=  7.21D-06
 Maximum DWI energy   std dev =  0.000000245 at pt    19
 Maximum DWI gradient std dev =  0.004118682 at pt    17
 CORRECTOR INTEGRATION CONVERGENCE:
   Recorrection delta-x convergence threshold:    0.010000
   Delta-x Convergence Met
 Point Number:   7          Path Number:   1
   CHANGE IN THE REACTION COORDINATE =    0.14910
   NET REACTION COORDINATE UP TO THIS POINT =    1.04372
  # OF POINTS ALONG THE PATH =   7
  # OF STEPS =   1

 Calculating another point on the path.
 IRC-IRC-IRC-IRC-IRC-IRC-IRC-IRC-IRC-IRC-IRC-IRC-IRC-IRC-IRC-IRC-IRC-IRC
                          Input orientation:                          
 ---------------------------------------------------------------------
 Center     Atomic      Atomic             Coordinates (Angstroms)
 Number     Number       Type             X           Y           Z
 ---------------------------------------------------------------------
      1          6           0        1.671657    0.476878    0.245668
      2          1           0        1.386212    0.592583    1.280573
      3          1           0        2.375988    1.127234   -0.254422
      4          8           0        1.372640   -0.568444   -0.371229
      5          8           0        0.379505   -1.299938    0.208425
      6          7           0       -0.317659    1.454487   -0.085118
      7          6           0       -1.077288    0.586095   -0.027985
      8          6           0       -2.238925   -0.286319    0.008026
      9          1           0       -2.218580   -0.881192    0.917584
     10          1           0       -2.212548   -0.961886   -0.842881
     11          1           0       -3.143779    0.319220   -0.021866
 ---------------------------------------------------------------------
                    Distance matrix (angstroms):
                    1          2          3          4          5
     1  C    0.000000
     2  H    1.079766   0.000000
     3  H    1.081266   1.903081   0.000000
     4  O    1.250069   2.019064   1.973747   0.000000
     5  O    2.197298   2.396789   3.176687   1.362864   0.000000
     6  N    2.241097   2.347586   2.718730   2.651645   2.856407
     7  C    2.764690   2.789479   3.502745   2.730004   2.394839
     8  C    3.991440   3.941251   4.833678   3.642366   2.814917
     9  H    4.174897   3.911304   5.149508   3.828278   2.725491
    10  H    4.282759   4.458307   5.075960   3.637420   2.817492
    11  H    4.825438   4.721429   5.583440   4.616064   3.884358
                    6          7          8          9         10
     6  N    0.000000
     7  C    1.155165   0.000000
     8  C    2.594291   1.453205   0.000000
     9  H    3.174005   2.085564   1.087007   0.000000
    10  H    3.162857   2.085453   1.086797   1.762324   0.000000
    11  H    3.046275   2.083662   1.089189   1.783129   1.783953
                   11
    11  H    0.000000
 Symmetry turned off by external request.
 Stoichiometry    C3H5NO2
 Framework group  C1[X(C3H5NO2)]
 Deg. of freedom    27
 Full point group                 C1      NOp   1
 Rotational constants (GHZ):           6.3985886           2.8537840           2.0877053
 Standard basis: Aug-CC-pVTZ (5D, 7F)
   391 basis functions,   567 primitive gaussians,   455 cartesian basis functions
    23 alpha electrons       23 beta electrons
       nuclear repulsion energy       224.5614735556 Hartrees.
 NAtoms=   11 NActive=   11 NUniq=   11 SFac= 1.00D+00 NAtFMM=   60 NAOKFM=F Big=F
 Integral buffers will be    131072 words long.
 Raffenetti 2 integral format.
 Two-electron integral symmetry is turned off.
 Nuclear repulsion after empirical dispersion term =      224.5580246965 Hartrees.
 One-electron integrals computed using PRISM.
 NBasis=   391 RedAO= T EigKep=  1.33D-05  NBF=   391
 NBsUse=   391 1.00D-06 EigRej= -1.00D+00 NBFU=   391
 Initial guess from the checkpoint file:  "TS2-M0001-copt-TS-opt-TS-wb97-opt-TS-Final-IRC-Reverse.chk"
 B after Tr=     0.000286   -0.000389    0.000011
         Rot=    1.000000    0.000023   -0.000009   -0.000018 Ang=   0.00 deg.
 Initial guess <Sx>= 0.0000 <Sy>= 0.0000 <Sz>= 0.0000 <S**2>= 0.0000 S= 0.0000
 ExpMin= 2.53D-02 ExpMax= 1.53D+04 ExpMxC= 5.22D+02 IAcc=3 IRadAn=         7 AccDes= 0.00D+00
 Harris functional with IExCor= 4639 and IRadAn=       7 diagonalized for initial guess.
 HarFok:  IExCor= 4639 AccDes= 0.00D+00 IRadAn=         7 IDoV= 1 UseB2=F ITyADJ=14
 ICtDFT=  3500011 ScaDFX=  1.000000  1.000000  1.000000  1.000000
 FoFCou: FMM=F IPFlag=           0 FMFlag=      100000 FMFlg1=           0
         NFxFlg=           0 DoJE=T BraDBF=F KetDBF=T FulRan=T
         wScrn=  0.000000 ICntrl=       500 IOpCl=  0 I1Cent=   200000004 NGrid=           0
         NMat0=    1 NMatS0=      1 NMatT0=    0 NMatD0=    1 NMtDS0=    0 NMtDT0=    0
 Symmetry not used in FoFCou.
 Gradient too large for Newton-Raphson -- use scaled steepest descent instead.
     Minimum is close to point  4 DX=  1.12D-01 DF= -6.75D-07 DXR=  8.56D-02 DFR=  7.37D-03 which will be used.
 Gradient too large for Newton-Raphson -- use scaled steepest descent instead.
     Accept linear search using points  1 and  2.
 LinEq1:  Iter=  0 NonCon=     1 RMS=5.68D-05 Max=2.69D-03 NDo=     1
 AX will form     1 AO Fock derivatives at one time.
 LinEq1:  Iter=  1 NonCon=     1 RMS=1.08D-05 Max=3.83D-04 NDo=     1
 LinEq1:  Iter=  2 NonCon=     1 RMS=8.92D-06 Max=3.17D-04 NDo=     1
 LinEq1:  Iter=  3 NonCon=     1 RMS=3.21D-06 Max=7.31D-05 NDo=     1
 LinEq1:  Iter=  4 NonCon=     1 RMS=2.21D-06 Max=8.23D-05 NDo=     1
 LinEq1:  Iter=  5 NonCon=     1 RMS=1.22D-06 Max=2.97D-05 NDo=     1
 LinEq1:  Iter=  6 NonCon=     1 RMS=4.97D-07 Max=1.56D-05 NDo=     1
 LinEq1:  Iter=  7 NonCon=     1 RMS=3.17D-07 Max=8.96D-06 NDo=     1
 LinEq1:  Iter=  8 NonCon=     1 RMS=2.00D-07 Max=5.92D-06 NDo=     1
 LinEq1:  Iter=  9 NonCon=     1 RMS=6.90D-08 Max=2.71D-06 NDo=     1
 LinEq1:  Iter= 10 NonCon=     1 RMS=2.41D-08 Max=1.01D-06 NDo=     1
 LinEq1:  Iter= 11 NonCon=     1 RMS=6.66D-09 Max=2.07D-07 NDo=     1
 LinEq1:  Iter= 12 NonCon=     0 RMS=1.95D-09 Max=3.95D-08 NDo=     1
 Linear equations converged to 1.301D-08 1.301D-07 after    12 iterations.
     Accept linear search using points  1 and  2.
     Minimum is close to point  2 DX= -5.57D-04 DF= -1.70D-11 DXR=  5.57D-04 DFR=  3.10D-07 which will be used.
 LinEq1:  Iter=  0 NonCon=     1 RMS=2.79D-07 Max=1.50D-05 NDo=     1
 LinEq1:  Iter=  1 NonCon=     1 RMS=1.41D-07 Max=3.92D-06 NDo=     1
 LinEq1:  Iter=  2 NonCon=     1 RMS=8.66D-08 Max=2.20D-06 NDo=     1
 LinEq1:  Iter=  3 NonCon=     1 RMS=5.30D-08 Max=1.88D-06 NDo=     1
 LinEq1:  Iter=  4 NonCon=     1 RMS=2.74D-08 Max=6.83D-07 NDo=     1
 LinEq1:  Iter=  5 NonCon=     1 RMS=1.21D-08 Max=3.97D-07 NDo=     1
 LinEq1:  Iter=  6 NonCon=     1 RMS=9.83D-09 Max=3.83D-07 NDo=     1
 LinEq1:  Iter=  7 NonCon=     1 RMS=4.31D-09 Max=1.75D-07 NDo=     1
 LinEq1:  Iter=  8 NonCon=     1 RMS=1.36D-09 Max=5.09D-08 NDo=     1
 LinEq1:  Iter=  9 NonCon=     1 RMS=4.11D-10 Max=1.19D-08 NDo=     1
 LinEq1:  Iter= 10 NonCon=     1 RMS=1.33D-10 Max=2.77D-09 NDo=     1
 LinEq1:  Iter= 11 NonCon=     0 RMS=5.40D-11 Max=9.32D-10 NDo=     1
 Linear equations converged to 2.713D-10 2.713D-09 after    11 iterations.
 SCF Done:  E(UwB97XD) =  -322.351923115     a.u. after    5 cycles
            Convg  =    0.1417D-08                    32 Fock formations.
              S**2 =  0.0000                  -V/T =  2.0054
 <Sx>= 0.0000 <Sy>= 0.0000 <Sz>= 0.0000 <S**2>= 0.0000 S= 0.0000
 <L.S>=  0.00000000000    
 Annihilation of the first spin contaminant:
 S**2 before annihilation     0.0000,   after     0.0000
 DoSCS=F DFT=T ScalE2(SS,OS)=  1.000000  1.000000
 Range of M.O.s used for correlation:     1   391
 NBasis=   391 NAE=    23 NBE=    23 NFC=     0 NFV=     0
 NROrb=    391 NOA=    23 NOB=    23 NVA=   368 NVB=   368

 **** Warning!!: The largest alpha MO coefficient is  0.64470035D+02


 **** Warning!!: The largest beta MO coefficient is  0.64470035D+02

 Symmetrizing basis deriv contribution to polar:
 IMax=3 JMax=2 DiffMx= 0.00D+00
 G2DrvN: will do    12 centers at a time, making    1 passes.
 Calling FoFCou, ICntrl=  3107 FMM=F I1Cent=   0 AccDes= 0.00D+00.
 End of G2Drv F.D. properties file   721 does not exist.
 End of G2Drv F.D. properties file   722 does not exist.
 End of G2Drv F.D. properties file   788 does not exist.
          IDoAtm=11111111111
          Differentiating once with respect to nuclear coordinates.
 CalDSu exits because no D1Ps are significant.
          There are    36 degrees of freedom in the 1st order CPHF.  IDoFFX=6 NUNeed=     0.
     30 vectors produced by pass  0 Test12= 4.70D-14 2.78D-09 XBig12= 1.75D-01 9.26D-02.
 AX will form    30 AO Fock derivatives at one time.
     30 vectors produced by pass  1 Test12= 4.70D-14 2.78D-09 XBig12= 1.67D-02 3.97D-02.
     30 vectors produced by pass  2 Test12= 4.70D-14 2.78D-09 XBig12= 9.85D-04 4.09D-03.
     30 vectors produced by pass  3 Test12= 4.70D-14 2.78D-09 XBig12= 2.12D-05 4.67D-04.
     30 vectors produced by pass  4 Test12= 4.70D-14 2.78D-09 XBig12= 3.04D-07 4.86D-05.
     30 vectors produced by pass  5 Test12= 4.70D-14 2.78D-09 XBig12= 3.27D-09 5.88D-06.
     30 vectors produced by pass  6 Test12= 4.70D-14 2.78D-09 XBig12= 2.76D-11 5.82D-07.
     19 vectors produced by pass  7 Test12= 4.70D-14 2.78D-09 XBig12= 2.09D-13 3.98D-08.
      1 vectors produced by pass  8 Test12= 4.70D-14 2.78D-09 XBig12= 1.32D-15 2.80D-09.
 InvSVY:  IOpt=1 It=  1 EMax= 2.22D-15
 Solved reduced A of dimension   230 with    30 vectors.
 End of Minotr F.D. properties file   721 does not exist.
 End of Minotr F.D. properties file   722 does not exist.
 End of Minotr F.D. properties file   788 does not exist.
 Calling FoFJK, ICntrl=    100127 FMM=F ISym2X=0 I1Cent= 0 IOpClX= 1 NMat=1 NMatS=1 NMatT=0.
 -------------------------------------------------------------------
 Center     Atomic                   Forces (Hartrees/Bohr)
 Number     Number              X              Y              Z
 -------------------------------------------------------------------
      1        6           0.003838272   -0.002392397    0.000638145
      2        1           0.000081001   -0.000035649   -0.000057035
      3        1           0.000347438   -0.000254579    0.000017530
      4        8           0.000736390   -0.000792207    0.000097734
      5        8           0.002742451   -0.002609739    0.000207617
      6        7          -0.003682871    0.003344867   -0.000533720
      7        6          -0.003715711    0.003585304   -0.000480923
      8        6          -0.000452264   -0.000469824    0.000064060
      9        1           0.000151599    0.000001334    0.000017736
     10        1           0.000151370   -0.000051332    0.000030427
     11        1          -0.000197675   -0.000325778   -0.000001570
 -------------------------------------------------------------------
 Cartesian Forces:  Max     0.003838272 RMS     0.001643789
 IRC-IRC-IRC-IRC-IRC-IRC-IRC-IRC-IRC-IRC-IRC-IRC-IRC-IRC-IRC-IRC-IRC-IRC
 Pt  8 Step number   1 out of a maximum of  20
 Modified Bulirsch-Stoer Extrapolation Cycles:
    EPS =    0.000010000000000
      PEZero:  N= 2 I= 1 D=  7.77D-04 Err=  7.02D-06
 Maximum DWI energy   std dev =  0.000000210 at pt    45
 Maximum DWI gradient std dev =  0.004044878 at pt    17
 CORRECTOR INTEGRATION CONVERGENCE:
   Recorrection delta-x convergence threshold:    0.010000
   Delta-x Convergence Met
 Point Number:   8          Path Number:   1
   CHANGE IN THE REACTION COORDINATE =    0.14911
   NET REACTION COORDINATE UP TO THIS POINT =    1.19283
  # OF POINTS ALONG THE PATH =   8
  # OF STEPS =   1

 Calculating another point on the path.
 IRC-IRC-IRC-IRC-IRC-IRC-IRC-IRC-IRC-IRC-IRC-IRC-IRC-IRC-IRC-IRC-IRC-IRC
                          Input orientation:                          
 ---------------------------------------------------------------------
 Center     Atomic      Atomic             Coordinates (Angstroms)
 Number     Number       Type             X           Y           Z
 ---------------------------------------------------------------------
      1          6           0        1.681052    0.470997    0.247139
      2          1           0        1.388278    0.591558    1.279453
      3          1           0        2.386022    1.119830   -0.253939
      4          8           0        1.374059   -0.569940   -0.371022
      5          8           0        0.384565   -1.304750    0.208798
      6          7           0       -0.325510    1.461449   -0.086207
      7          6           0       -1.086296    0.595053   -0.029176
      8          6           0       -2.240016   -0.287489    0.008183
      9          1           0       -2.214139   -0.881297    0.918269
     10          1           0       -2.208108   -0.963588   -0.842109
     11          1           0       -3.150122    0.310096   -0.021963
 ---------------------------------------------------------------------
                    Distance matrix (angstroms):
                    1          2          3          4          5
     1  C    0.000000
     2  H    1.079780   0.000000
     3  H    1.081225   1.904168   0.000000
     4  O    1.248966   2.018254   1.973094   0.000000
     5  O    2.199005   2.397858   3.177820   1.362070   0.000000
     6  N    2.262390   2.357712   2.738110   2.663869   2.871078
     7  C    2.783874   2.799293   3.518934   2.743613   2.414397
     8  C    4.000896   3.943776   4.842466   3.644874   2.821966
     9  H    4.177514   3.908601   5.151704   3.825490   2.726889
    10  H    4.286030   4.455726   5.078642   3.634391   2.818289
    11  H    4.841337   4.729691   5.599854   4.622177   3.892941
                    6          7          8          9         10
     6  N    0.000000
     7  C    1.154422   0.000000
     8  C    2.594807   1.453047   0.000000
     9  H    3.172436   2.085496   1.086984   0.000000
    10  H    3.161703   2.085349   1.086795   1.762311   0.000000
    11  H    3.050930   2.083418   1.089179   1.783120   1.783900
                   11
    11  H    0.000000
 Symmetry turned off by external request.
 Stoichiometry    C3H5NO2
 Framework group  C1[X(C3H5NO2)]
 Deg. of freedom    27
 Full point group                 C1      NOp   1
 Rotational constants (GHZ):           6.3624071           2.8370106           2.0750079
 Standard basis: Aug-CC-pVTZ (5D, 7F)
   391 basis functions,   567 primitive gaussians,   455 cartesian basis functions
    23 alpha electrons       23 beta electrons
       nuclear repulsion energy       224.1480372824 Hartrees.
 NAtoms=   11 NActive=   11 NUniq=   11 SFac= 1.00D+00 NAtFMM=   60 NAOKFM=F Big=F
 Integral buffers will be    131072 words long.
 Raffenetti 2 integral format.
 Two-electron integral symmetry is turned off.
 Nuclear repulsion after empirical dispersion term =      224.1445720327 Hartrees.
 One-electron integrals computed using PRISM.
 NBasis=   391 RedAO= T EigKep=  1.34D-05  NBF=   391
 NBsUse=   391 1.00D-06 EigRej= -1.00D+00 NBFU=   391
 Initial guess from the checkpoint file:  "TS2-M0001-copt-TS-opt-TS-wb97-opt-TS-Final-IRC-Reverse.chk"
 B after Tr=     0.000299   -0.000394    0.000014
         Rot=    1.000000    0.000022   -0.000009   -0.000019 Ang=   0.00 deg.
 Initial guess <Sx>= 0.0000 <Sy>= 0.0000 <Sz>= 0.0000 <S**2>= 0.0000 S= 0.0000
 ExpMin= 2.53D-02 ExpMax= 1.53D+04 ExpMxC= 5.22D+02 IAcc=3 IRadAn=         7 AccDes= 0.00D+00
 Harris functional with IExCor= 4639 and IRadAn=       7 diagonalized for initial guess.
 HarFok:  IExCor= 4639 AccDes= 0.00D+00 IRadAn=         7 IDoV= 1 UseB2=F ITyADJ=14
 ICtDFT=  3500011 ScaDFX=  1.000000  1.000000  1.000000  1.000000
 FoFCou: FMM=F IPFlag=           0 FMFlag=      100000 FMFlg1=           0
         NFxFlg=           0 DoJE=T BraDBF=F KetDBF=T FulRan=T
         wScrn=  0.000000 ICntrl=       500 IOpCl=  0 I1Cent=   200000004 NGrid=           0
         NMat0=    1 NMatS0=      1 NMatT0=    0 NMatD0=    1 NMtDS0=    0 NMtDT0=    0
 Symmetry not used in FoFCou.
 Gradient too large for Newton-Raphson -- use scaled steepest descent instead.
     Minimum is close to point  4 DX=  1.12D-01 DF= -6.41D-07 DXR=  8.57D-02 DFR=  7.40D-03 which will be used.
 Gradient too large for Newton-Raphson -- use scaled steepest descent instead.
     Accept linear search using points  1 and  2.
 LinEq1:  Iter=  0 NonCon=     1 RMS=5.44D-05 Max=2.55D-03 NDo=     1
 AX will form     1 AO Fock derivatives at one time.
 LinEq1:  Iter=  1 NonCon=     1 RMS=1.04D-05 Max=3.93D-04 NDo=     1
 LinEq1:  Iter=  2 NonCon=     1 RMS=8.65D-06 Max=3.10D-04 NDo=     1
 LinEq1:  Iter=  3 NonCon=     1 RMS=3.16D-06 Max=7.44D-05 NDo=     1
 LinEq1:  Iter=  4 NonCon=     1 RMS=2.18D-06 Max=7.68D-05 NDo=     1
 LinEq1:  Iter=  5 NonCon=     1 RMS=1.15D-06 Max=2.78D-05 NDo=     1
 LinEq1:  Iter=  6 NonCon=     1 RMS=4.40D-07 Max=1.03D-05 NDo=     1
 LinEq1:  Iter=  7 NonCon=     1 RMS=2.74D-07 Max=7.91D-06 NDo=     1
 LinEq1:  Iter=  8 NonCon=     1 RMS=1.71D-07 Max=3.61D-06 NDo=     1
 LinEq1:  Iter=  9 NonCon=     1 RMS=5.24D-08 Max=8.94D-07 NDo=     1
 LinEq1:  Iter= 10 NonCon=     1 RMS=1.55D-08 Max=3.50D-07 NDo=     1
 LinEq1:  Iter= 11 NonCon=     1 RMS=3.78D-09 Max=1.31D-07 NDo=     1
 LinEq1:  Iter= 12 NonCon=     0 RMS=1.25D-09 Max=4.79D-08 NDo=     1
 Linear equations converged to 1.301D-08 1.301D-07 after    12 iterations.
     Accept linear search using points  1 and  2.
     Minimum is close to point  2 DX= -5.18D-04 DF= -1.35D-11 DXR=  5.18D-04 DFR=  2.69D-07 which will be used.
 LinEq1:  Iter=  0 NonCon=     1 RMS=2.56D-07 Max=1.39D-05 NDo=     1
 LinEq1:  Iter=  1 NonCon=     1 RMS=1.30D-07 Max=3.59D-06 NDo=     1
 LinEq1:  Iter=  2 NonCon=     1 RMS=7.84D-08 Max=1.98D-06 NDo=     1
 LinEq1:  Iter=  3 NonCon=     1 RMS=4.80D-08 Max=1.67D-06 NDo=     1
 LinEq1:  Iter=  4 NonCon=     1 RMS=2.48D-08 Max=6.23D-07 NDo=     1
 LinEq1:  Iter=  5 NonCon=     1 RMS=1.08D-08 Max=3.39D-07 NDo=     1
 LinEq1:  Iter=  6 NonCon=     1 RMS=8.82D-09 Max=3.49D-07 NDo=     1
 LinEq1:  Iter=  7 NonCon=     1 RMS=3.76D-09 Max=1.50D-07 NDo=     1
 LinEq1:  Iter=  8 NonCon=     1 RMS=1.20D-09 Max=4.72D-08 NDo=     1
 LinEq1:  Iter=  9 NonCon=     1 RMS=3.66D-10 Max=1.14D-08 NDo=     1
 LinEq1:  Iter= 10 NonCon=     1 RMS=1.19D-10 Max=2.71D-09 NDo=     1
 LinEq1:  Iter= 11 NonCon=     0 RMS=4.88D-11 Max=8.86D-10 NDo=     1
 Linear equations converged to 2.480D-10 2.480D-09 after    11 iterations.
 SCF Done:  E(UwB97XD) =  -322.352325762     a.u. after    5 cycles
            Convg  =    0.1297D-08                    32 Fock formations.
              S**2 =  0.0000                  -V/T =  2.0054
 <Sx>= 0.0000 <Sy>= 0.0000 <Sz>= 0.0000 <S**2>= 0.0000 S= 0.0000
 <L.S>=  0.00000000000    
 Annihilation of the first spin contaminant:
 S**2 before annihilation     0.0000,   after     0.0000
 DoSCS=F DFT=T ScalE2(SS,OS)=  1.000000  1.000000
 Range of M.O.s used for correlation:     1   391
 NBasis=   391 NAE=    23 NBE=    23 NFC=     0 NFV=     0
 NROrb=    391 NOA=    23 NOB=    23 NVA=   368 NVB=   368

 **** Warning!!: The largest alpha MO coefficient is  0.64175145D+02


 **** Warning!!: The largest beta MO coefficient is  0.64175145D+02

 Symmetrizing basis deriv contribution to polar:
 IMax=3 JMax=2 DiffMx= 0.00D+00
 G2DrvN: will do    12 centers at a time, making    1 passes.
 Calling FoFCou, ICntrl=  3107 FMM=F I1Cent=   0 AccDes= 0.00D+00.
 End of G2Drv F.D. properties file   721 does not exist.
 End of G2Drv F.D. properties file   722 does not exist.
 End of G2Drv F.D. properties file   788 does not exist.
          IDoAtm=11111111111
          Differentiating once with respect to nuclear coordinates.
 CalDSu exits because no D1Ps are significant.
          There are    36 degrees of freedom in the 1st order CPHF.  IDoFFX=6 NUNeed=     0.
     30 vectors produced by pass  0 Test12= 4.70D-14 2.78D-09 XBig12= 1.74D-01 9.29D-02.
 AX will form    30 AO Fock derivatives at one time.
     30 vectors produced by pass  1 Test12= 4.70D-14 2.78D-09 XBig12= 1.68D-02 4.07D-02.
     30 vectors produced by pass  2 Test12= 4.70D-14 2.78D-09 XBig12= 9.80D-04 4.05D-03.
     30 vectors produced by pass  3 Test12= 4.70D-14 2.78D-09 XBig12= 2.08D-05 4.61D-04.
     30 vectors produced by pass  4 Test12= 4.70D-14 2.78D-09 XBig12= 2.95D-07 4.89D-05.
     30 vectors produced by pass  5 Test12= 4.70D-14 2.78D-09 XBig12= 3.20D-09 5.79D-06.
     30 vectors produced by pass  6 Test12= 4.70D-14 2.78D-09 XBig12= 2.70D-11 5.71D-07.
     19 vectors produced by pass  7 Test12= 4.70D-14 2.78D-09 XBig12= 2.06D-13 3.86D-08.
      1 vectors produced by pass  8 Test12= 4.70D-14 2.78D-09 XBig12= 1.31D-15 2.89D-09.
 InvSVY:  IOpt=1 It=  1 EMax= 2.22D-15
 Solved reduced A of dimension   230 with    30 vectors.
 End of Minotr F.D. properties file   721 does not exist.
 End of Minotr F.D. properties file   722 does not exist.
 End of Minotr F.D. properties file   788 does not exist.
 Calling FoFJK, ICntrl=    100127 FMM=F ISym2X=0 I1Cent= 0 IOpClX= 1 NMat=1 NMatS=1 NMatT=0.
 -------------------------------------------------------------------
 Center     Atomic                   Forces (Hartrees/Bohr)
 Number     Number              X              Y              Z
 -------------------------------------------------------------------
      1        6           0.003807044   -0.002396898    0.000617097
      2        1           0.000095956   -0.000040557   -0.000052021
      3        1           0.000350462   -0.000260258    0.000018259
      4        8           0.000833442   -0.000871612    0.000105961
      5        8           0.002809381   -0.002668797    0.000207201
      6        7          -0.003734236    0.003411154   -0.000513902
      7        6          -0.003814435    0.003663856   -0.000493352
      8        6          -0.000460733   -0.000457928    0.000062458
      9        1           0.000156293    0.000006298    0.000018539
     10        1           0.000157705   -0.000050417    0.000032406
     11        1          -0.000200881   -0.000334841   -0.000002647
 -------------------------------------------------------------------
 Cartesian Forces:  Max     0.003814435 RMS     0.001670065
 IRC-IRC-IRC-IRC-IRC-IRC-IRC-IRC-IRC-IRC-IRC-IRC-IRC-IRC-IRC-IRC-IRC-IRC
 Pt  9 Step number   1 out of a maximum of  20
 Modified Bulirsch-Stoer Extrapolation Cycles:
    EPS =    0.000010000000000
      PEZero:  N= 2 I= 1 D=  7.77D-04 Err=  8.60D-06
 Maximum DWI energy   std dev =  0.000000139 at pt    34
 Maximum DWI gradient std dev =  0.003662239 at pt    47
 CORRECTOR INTEGRATION CONVERGENCE:
   Recorrection delta-x convergence threshold:    0.010000
   Delta-x Convergence Met
 Point Number:   9          Path Number:   1
   CHANGE IN THE REACTION COORDINATE =    0.14911
   NET REACTION COORDINATE UP TO THIS POINT =    1.34193
  # OF POINTS ALONG THE PATH =   9
  # OF STEPS =   1

 Calculating another point on the path.
 IRC-IRC-IRC-IRC-IRC-IRC-IRC-IRC-IRC-IRC-IRC-IRC-IRC-IRC-IRC-IRC-IRC-IRC
                          Input orientation:                          
 ---------------------------------------------------------------------
 Center     Atomic      Atomic             Coordinates (Angstroms)
 Number     Number       Type             X           Y           Z
 ---------------------------------------------------------------------
      1          6           0        1.690178    0.465221    0.248539
      2          1           0        1.390743    0.590390    1.278427
      3          1           0        2.395902    1.112453   -0.253472
      4          8           0        1.375631   -0.571557   -0.370811
      5          8           0        0.389707   -1.309639    0.209176
      6          7           0       -0.333304    1.468421   -0.087230
      7          6           0       -1.095440    0.604097   -0.030383
      8          6           0       -2.241118   -0.288591    0.008330
      9          1           0       -2.209600   -0.881236    0.918974
     10          1           0       -2.203524   -0.965223   -0.841305
     11          1           0       -3.156519    0.300817   -0.022094
 ---------------------------------------------------------------------
                    Distance matrix (angstroms):
                    1          2          3          4          5
     1  C    0.000000
     2  H    1.079814   0.000000
     3  H    1.081189   1.905154   0.000000
     4  O    1.247976   2.017507   1.972463   0.000000
     5  O    2.200660   2.399058   3.178898   1.361322   0.000000
     6  N    2.283338   2.368184   2.757338   2.676264   2.885865
     7  C    2.802990   2.809675   3.535203   2.757580   2.434221
     8  C    4.010115   3.946665   4.851125   3.647560   2.829155
     9  H    4.179797   3.906067   5.153647   3.822738   2.728321
    10  H    4.288922   4.453308   5.081044   3.631349   2.819039
    11  H    4.857031   4.738439   5.616197   4.628502   3.901637
                    6          7          8          9         10
     6  N    0.000000
     7  C    1.153749   0.000000
     8  C    2.595376   1.452917   0.000000
     9  H    3.170776   2.085389   1.086966   0.000000
    10  H    3.160534   2.085236   1.086796   1.762292   0.000000
    11  H    3.055828   2.083290   1.089168   1.783119   1.783862
                   11
    11  H    0.000000
 Symmetry turned off by external request.
 Stoichiometry    C3H5NO2
 Framework group  C1[X(C3H5NO2)]
 Deg. of freedom    27
 Full point group                 C1      NOp   1
 Rotational constants (GHZ):           6.3263678           2.8201850           2.0622966
 Standard basis: Aug-CC-pVTZ (5D, 7F)
   391 basis functions,   567 primitive gaussians,   455 cartesian basis functions
    23 alpha electrons       23 beta electrons
       nuclear repulsion energy       223.7332947103 Hartrees.
 NAtoms=   11 NActive=   11 NUniq=   11 SFac= 1.00D+00 NAtFMM=   60 NAOKFM=F Big=F
 Integral buffers will be    131072 words long.
 Raffenetti 2 integral format.
 Two-electron integral symmetry is turned off.
 Nuclear repulsion after empirical dispersion term =      223.7298129653 Hartrees.
 One-electron integrals computed using PRISM.
 NBasis=   391 RedAO= T EigKep=  1.35D-05  NBF=   391
 NBsUse=   391 1.00D-06 EigRej= -1.00D+00 NBFU=   391
 Initial guess from the checkpoint file:  "TS2-M0001-copt-TS-opt-TS-wb97-opt-TS-Final-IRC-Reverse.chk"
 B after Tr=     0.000308   -0.000394    0.000015
         Rot=    1.000000    0.000022   -0.000011   -0.000020 Ang=   0.00 deg.
 Initial guess <Sx>= 0.0000 <Sy>= 0.0000 <Sz>= 0.0000 <S**2>= 0.0000 S= 0.0000
 ExpMin= 2.53D-02 ExpMax= 1.53D+04 ExpMxC= 5.22D+02 IAcc=3 IRadAn=         7 AccDes= 0.00D+00
 Harris functional with IExCor= 4639 and IRadAn=       7 diagonalized for initial guess.
 HarFok:  IExCor= 4639 AccDes= 0.00D+00 IRadAn=         7 IDoV= 1 UseB2=F ITyADJ=14
 ICtDFT=  3500011 ScaDFX=  1.000000  1.000000  1.000000  1.000000
 FoFCou: FMM=F IPFlag=           0 FMFlag=      100000 FMFlg1=           0
         NFxFlg=           0 DoJE=T BraDBF=F KetDBF=T FulRan=T
         wScrn=  0.000000 ICntrl=       500 IOpCl=  0 I1Cent=   200000004 NGrid=           0
         NMat0=    1 NMatS0=      1 NMatT0=    0 NMatD0=    1 NMtDS0=    0 NMtDT0=    0
 Symmetry not used in FoFCou.
 Gradient too large for Newton-Raphson -- use scaled steepest descent instead.
     Minimum is close to point  4 DX=  1.10D-01 DF= -5.84D-07 DXR=  8.39D-02 DFR=  7.09D-03 which will be used.
 Gradient too large for Newton-Raphson -- use scaled steepest descent instead.
     Accept linear search using points  1 and  2.
 LinEq1:  Iter=  0 NonCon=     1 RMS=5.21D-05 Max=2.40D-03 NDo=     1
 AX will form     1 AO Fock derivatives at one time.
 LinEq1:  Iter=  1 NonCon=     1 RMS=1.00D-05 Max=3.99D-04 NDo=     1
 LinEq1:  Iter=  2 NonCon=     1 RMS=8.38D-06 Max=3.04D-04 NDo=     1
 LinEq1:  Iter=  3 NonCon=     1 RMS=3.12D-06 Max=7.41D-05 NDo=     1
 LinEq1:  Iter=  4 NonCon=     1 RMS=2.14D-06 Max=7.20D-05 NDo=     1
 LinEq1:  Iter=  5 NonCon=     1 RMS=1.12D-06 Max=2.63D-05 NDo=     1
 LinEq1:  Iter=  6 NonCon=     1 RMS=4.11D-07 Max=1.10D-05 NDo=     1
 LinEq1:  Iter=  7 NonCon=     1 RMS=2.54D-07 Max=6.64D-06 NDo=     1
 LinEq1:  Iter=  8 NonCon=     1 RMS=1.75D-07 Max=6.72D-06 NDo=     1
 LinEq1:  Iter=  9 NonCon=     1 RMS=6.16D-08 Max=2.56D-06 NDo=     1
 LinEq1:  Iter= 10 NonCon=     1 RMS=2.19D-08 Max=8.71D-07 NDo=     1
 LinEq1:  Iter= 11 NonCon=     1 RMS=6.12D-09 Max=1.77D-07 NDo=     1
 LinEq1:  Iter= 12 NonCon=     0 RMS=1.66D-09 Max=2.95D-08 NDo=     1
 Linear equations converged to 1.301D-08 1.301D-07 after    12 iterations.
     Accept linear search using points  1 and  2.
     Minimum is close to point  2 DX= -4.90D-04 DF= -1.11D-11 DXR=  4.91D-04 DFR=  2.40D-07 which will be used.
 LinEq1:  Iter=  0 NonCon=     1 RMS=2.34D-07 Max=1.29D-05 NDo=     1
 LinEq1:  Iter=  1 NonCon=     1 RMS=1.17D-07 Max=3.29D-06 NDo=     1
 LinEq1:  Iter=  2 NonCon=     1 RMS=7.04D-08 Max=1.75D-06 NDo=     1
 LinEq1:  Iter=  3 NonCon=     1 RMS=4.33D-08 Max=1.49D-06 NDo=     1
 LinEq1:  Iter=  4 NonCon=     1 RMS=2.21D-08 Max=5.55D-07 NDo=     1
 LinEq1:  Iter=  5 NonCon=     1 RMS=9.50D-09 Max=3.08D-07 NDo=     1
 LinEq1:  Iter=  6 NonCon=     1 RMS=7.86D-09 Max=3.16D-07 NDo=     1
 LinEq1:  Iter=  7 NonCon=     1 RMS=3.22D-09 Max=1.23D-07 NDo=     1
 LinEq1:  Iter=  8 NonCon=     1 RMS=1.04D-09 Max=4.30D-08 NDo=     1
 LinEq1:  Iter=  9 NonCon=     1 RMS=3.21D-10 Max=1.10D-08 NDo=     1
 LinEq1:  Iter= 10 NonCon=     1 RMS=1.05D-10 Max=2.68D-09 NDo=     1
 LinEq1:  Iter= 11 NonCon=     0 RMS=4.35D-11 Max=8.48D-10 NDo=     1
 Linear equations converged to 2.255D-10 2.255D-09 after    11 iterations.
 SCF Done:  E(UwB97XD) =  -322.352732413     a.u. after    5 cycles
            Convg  =    0.1180D-08                    32 Fock formations.
              S**2 =  0.0000                  -V/T =  2.0054
 <Sx>= 0.0000 <Sy>= 0.0000 <Sz>= 0.0000 <S**2>= 0.0000 S= 0.0000
 <L.S>=  0.00000000000    
 Annihilation of the first spin contaminant:
 S**2 before annihilation     0.0000,   after     0.0000
 DoSCS=F DFT=T ScalE2(SS,OS)=  1.000000  1.000000
 Range of M.O.s used for correlation:     1   391
 NBasis=   391 NAE=    23 NBE=    23 NFC=     0 NFV=     0
 NROrb=    391 NOA=    23 NOB=    23 NVA=   368 NVB=   368

 **** Warning!!: The largest alpha MO coefficient is  0.63592434D+02


 **** Warning!!: The largest beta MO coefficient is  0.63592434D+02

 Symmetrizing basis deriv contribution to polar:
 IMax=3 JMax=2 DiffMx= 0.00D+00
 G2DrvN: will do    12 centers at a time, making    1 passes.
 Calling FoFCou, ICntrl=  3107 FMM=F I1Cent=   0 AccDes= 0.00D+00.
 End of G2Drv F.D. properties file   721 does not exist.
 End of G2Drv F.D. properties file   722 does not exist.
 End of G2Drv F.D. properties file   788 does not exist.
          IDoAtm=11111111111
          Differentiating once with respect to nuclear coordinates.
 CalDSu exits because no D1Ps are significant.
          There are    36 degrees of freedom in the 1st order CPHF.  IDoFFX=6 NUNeed=     0.
     30 vectors produced by pass  0 Test12= 4.70D-14 2.78D-09 XBig12= 1.74D-01 9.31D-02.
 AX will form    30 AO Fock derivatives at one time.
     30 vectors produced by pass  1 Test12= 4.70D-14 2.78D-09 XBig12= 1.71D-02 4.18D-02.
     30 vectors produced by pass  2 Test12= 4.70D-14 2.78D-09 XBig12= 9.83D-04 4.00D-03.
     30 vectors produced by pass  3 Test12= 4.70D-14 2.78D-09 XBig12= 2.06D-05 4.61D-04.
     30 vectors produced by pass  4 Test12= 4.70D-14 2.78D-09 XBig12= 2.92D-07 4.83D-05.
     30 vectors produced by pass  5 Test12= 4.70D-14 2.78D-09 XBig12= 3.20D-09 5.81D-06.
     30 vectors produced by pass  6 Test12= 4.70D-14 2.78D-09 XBig12= 2.70D-11 5.69D-07.
     19 vectors produced by pass  7 Test12= 4.70D-14 2.78D-09 XBig12= 2.08D-13 3.80D-08.
      1 vectors produced by pass  8 Test12= 4.70D-14 2.78D-09 XBig12= 1.33D-15 2.99D-09.
 InvSVY:  IOpt=1 It=  1 EMax= 1.78D-15
 Solved reduced A of dimension   230 with    30 vectors.
 End of Minotr F.D. properties file   721 does not exist.
 End of Minotr F.D. properties file   722 does not exist.
 End of Minotr F.D. properties file   788 does not exist.
 Calling FoFJK, ICntrl=    100127 FMM=F ISym2X=0 I1Cent= 0 IOpClX= 1 NMat=1 NMatS=1 NMatT=0.
 -------------------------------------------------------------------
 Center     Atomic                   Forces (Hartrees/Bohr)
 Number     Number              X              Y              Z
 -------------------------------------------------------------------
      1        6           0.003736121   -0.002372090    0.000593963
      2        1           0.000105355   -0.000045291   -0.000047584
      3        1           0.000344254   -0.000258983    0.000017357
      4        8           0.000924074   -0.000952399    0.000107769
      5        8           0.002861185   -0.002715531    0.000209005
      6        7          -0.003753477    0.003435564   -0.000488568
      7        6          -0.003867302    0.003706641   -0.000498728
      8        6          -0.000470840   -0.000422082    0.000057775
      9        1           0.000160095    0.000013057    0.000018911
     10        1           0.000163307   -0.000047179    0.000033951
     11        1          -0.000202774   -0.000341708   -0.000003851
 -------------------------------------------------------------------
 Cartesian Forces:  Max     0.003867302 RMS     0.001680619
 IRC-IRC-IRC-IRC-IRC-IRC-IRC-IRC-IRC-IRC-IRC-IRC-IRC-IRC-IRC-IRC-IRC-IRC
 Pt 10 Step number   1 out of a maximum of  20
 Modified Bulirsch-Stoer Extrapolation Cycles:
    EPS =    0.000010000000000
      PEZero:  N= 2 I= 1 D=  7.77D-04 Err=  9.49D-06
 Maximum DWI energy   std dev =  0.000000078 at pt    46
 Maximum DWI gradient std dev =  0.003243847 at pt    47
 CORRECTOR INTEGRATION CONVERGENCE:
   Recorrection delta-x convergence threshold:    0.010000
   Delta-x Convergence Met
 Point Number:  10          Path Number:   1
   CHANGE IN THE REACTION COORDINATE =    0.14911
   NET REACTION COORDINATE UP TO THIS POINT =    1.49104
  # OF POINTS ALONG THE PATH =  10
  # OF STEPS =   1

 Calculating another point on the path.
 IRC-IRC-IRC-IRC-IRC-IRC-IRC-IRC-IRC-IRC-IRC-IRC-IRC-IRC-IRC-IRC-IRC-IRC
                          Input orientation:                          
 ---------------------------------------------------------------------
 Center     Atomic      Atomic             Coordinates (Angstroms)
 Number     Number       Type             X           Y           Z
 ---------------------------------------------------------------------
      1          6           0        1.699104    0.459519    0.249885
      2          1           0        1.393493    0.589091    1.277465
      3          1           0        2.405603    1.105143   -0.253034
      4          8           0        1.377367   -0.573315   -0.370595
      5          8           0        0.394901   -1.314565    0.209550
      6          7           0       -0.341118    1.475432   -0.088204
      7          6           0       -1.104650    0.613147   -0.031588
      8          6           0       -2.242236   -0.289594    0.008467
      9          1           0       -2.205015   -0.880991    0.919690
     10          1           0       -2.198836   -0.966757   -0.840471
     11          1           0       -3.162933    0.291464   -0.022261
 ---------------------------------------------------------------------
                    Distance matrix (angstroms):
                    1          2          3          4          5
     1  C    0.000000
     2  H    1.079864   0.000000
     3  H    1.081157   1.906070   0.000000
     4  O    1.247100   2.016817   1.971881   0.000000
     5  O    2.202259   2.400319   3.179921   1.360610   0.000000
     6  N    2.304103   2.378977   2.776465   2.688922   2.900770
     7  C    2.822032   2.820446   3.551475   2.771827   2.454155
     8  C    4.019156   3.949806   4.859638   3.650440   2.836458
     9  H    4.181836   3.903640   5.155367   3.820073   2.729808
    10  H    4.291511   4.450971   5.083179   3.628333   2.819749
    11  H    4.872546   4.747514   5.632399   4.635030   3.910403
                    6          7          8          9         10
     6  N    0.000000
     7  C    1.153136   0.000000
     8  C    2.595941   1.452807   0.000000
     9  H    3.169021   2.085230   1.086952   0.000000
    10  H    3.159320   2.085097   1.086798   1.762260   0.000000
    11  H    3.060845   2.083290   1.089153   1.783123   1.783836
                   11
    11  H    0.000000
 Symmetry turned off by external request.
 Stoichiometry    C3H5NO2
 Framework group  C1[X(C3H5NO2)]
 Deg. of freedom    27
 Full point group                 C1      NOp   1
 Rotational constants (GHZ):           6.2906631           2.8032786           2.0495765
 Standard basis: Aug-CC-pVTZ (5D, 7F)
   391 basis functions,   567 primitive gaussians,   455 cartesian basis functions
    23 alpha electrons       23 beta electrons
       nuclear repulsion energy       223.3179041173 Hartrees.
 NAtoms=   11 NActive=   11 NUniq=   11 SFac= 1.00D+00 NAtFMM=   60 NAOKFM=F Big=F
 Integral buffers will be    131072 words long.
 Raffenetti 2 integral format.
 Two-electron integral symmetry is turned off.
 Nuclear repulsion after empirical dispersion term =      223.3144058205 Hartrees.
 One-electron integrals computed using PRISM.
 NBasis=   391 RedAO= T EigKep=  1.36D-05  NBF=   391
 NBsUse=   391 1.00D-06 EigRej= -1.00D+00 NBFU=   391
 Initial guess from the checkpoint file:  "TS2-M0001-copt-TS-opt-TS-wb97-opt-TS-Final-IRC-Reverse.chk"
 B after Tr=     0.000313   -0.000392    0.000016
         Rot=    1.000000    0.000021   -0.000011   -0.000018 Ang=   0.00 deg.
 Initial guess <Sx>= 0.0000 <Sy>= 0.0000 <Sz>= 0.0000 <S**2>= 0.0000 S= 0.0000
 ExpMin= 2.53D-02 ExpMax= 1.53D+04 ExpMxC= 5.22D+02 IAcc=3 IRadAn=         7 AccDes= 0.00D+00
 Harris functional with IExCor= 4639 and IRadAn=       7 diagonalized for initial guess.
 HarFok:  IExCor= 4639 AccDes= 0.00D+00 IRadAn=         7 IDoV= 1 UseB2=F ITyADJ=14
 ICtDFT=  3500011 ScaDFX=  1.000000  1.000000  1.000000  1.000000
 FoFCou: FMM=F IPFlag=           0 FMFlag=      100000 FMFlg1=           0
         NFxFlg=           0 DoJE=T BraDBF=F KetDBF=T FulRan=T
         wScrn=  0.000000 ICntrl=       500 IOpCl=  0 I1Cent=   200000004 NGrid=           0
         NMat0=    1 NMatS0=      1 NMatT0=    0 NMatD0=    1 NMtDS0=    0 NMtDT0=    0
 Symmetry not used in FoFCou.
 Gradient too large for Newton-Raphson -- use scaled steepest descent instead.
     Minimum is close to point  4 DX=  1.08D-01 DF= -5.39D-07 DXR=  8.27D-02 DFR=  6.89D-03 which will be used.
 Gradient too large for Newton-Raphson -- use scaled steepest descent instead.
     Accept linear search using points  1 and  2.
 LinEq1:  Iter=  0 NonCon=     1 RMS=4.99D-05 Max=2.25D-03 NDo=     1
 AX will form     1 AO Fock derivatives at one time.
 LinEq1:  Iter=  1 NonCon=     1 RMS=9.78D-06 Max=4.08D-04 NDo=     1
 LinEq1:  Iter=  2 NonCon=     1 RMS=8.18D-06 Max=3.00D-04 NDo=     1
 LinEq1:  Iter=  3 NonCon=     1 RMS=3.11D-06 Max=7.39D-05 NDo=     1
 LinEq1:  Iter=  4 NonCon=     1 RMS=2.11D-06 Max=6.83D-05 NDo=     1
 LinEq1:  Iter=  5 NonCon=     1 RMS=1.12D-06 Max=2.49D-05 NDo=     1
 LinEq1:  Iter=  6 NonCon=     1 RMS=4.08D-07 Max=1.53D-05 NDo=     1
 LinEq1:  Iter=  7 NonCon=     1 RMS=2.38D-07 Max=8.18D-06 NDo=     1
 LinEq1:  Iter=  8 NonCon=     1 RMS=1.78D-07 Max=7.21D-06 NDo=     1
 LinEq1:  Iter=  9 NonCon=     1 RMS=6.88D-08 Max=2.45D-06 NDo=     1
 LinEq1:  Iter= 10 NonCon=     1 RMS=2.38D-08 Max=5.99D-07 NDo=     1
 LinEq1:  Iter= 11 NonCon=     0 RMS=6.23D-09 Max=1.18D-07 NDo=     1
 Linear equations converged to 1.301D-08 1.301D-07 after    11 iterations.
     Accept linear search using points  1 and  2.
     Minimum is close to point  2 DX= -4.84D-04 DF= -1.00D-11 DXR=  4.84D-04 DFR=  2.34D-07 which will be used.
 LinEq1:  Iter=  0 NonCon=     1 RMS=2.14D-07 Max=1.22D-05 NDo=     1
 LinEq1:  Iter=  1 NonCon=     1 RMS=1.06D-07 Max=2.99D-06 NDo=     1
 LinEq1:  Iter=  2 NonCon=     1 RMS=6.35D-08 Max=1.57D-06 NDo=     1
 LinEq1:  Iter=  3 NonCon=     1 RMS=3.94D-08 Max=1.33D-06 NDo=     1
 LinEq1:  Iter=  4 NonCon=     1 RMS=1.97D-08 Max=4.95D-07 NDo=     1
 LinEq1:  Iter=  5 NonCon=     1 RMS=8.43D-09 Max=2.83D-07 NDo=     1
 LinEq1:  Iter=  6 NonCon=     1 RMS=7.04D-09 Max=2.85D-07 NDo=     1
 LinEq1:  Iter=  7 NonCon=     1 RMS=2.77D-09 Max=9.54D-08 NDo=     1
 LinEq1:  Iter=  8 NonCon=     1 RMS=8.90D-10 Max=3.83D-08 NDo=     1
 LinEq1:  Iter=  9 NonCon=     1 RMS=2.80D-10 Max=1.07D-08 NDo=     1
 LinEq1:  Iter= 10 NonCon=     1 RMS=9.32D-11 Max=2.71D-09 NDo=     1
 LinEq1:  Iter= 11 NonCon=     0 RMS=3.84D-11 Max=8.21D-10 NDo=     1
 Linear equations converged to 2.060D-10 2.060D-09 after    11 iterations.
 SCF Done:  E(UwB97XD) =  -322.353140286     a.u. after    5 cycles
            Convg  =    0.1080D-08                    31 Fock formations.
              S**2 =  0.0000                  -V/T =  2.0054
 <Sx>= 0.0000 <Sy>= 0.0000 <Sz>= 0.0000 <S**2>= 0.0000 S= 0.0000
 <L.S>=  0.00000000000    
 Annihilation of the first spin contaminant:
 S**2 before annihilation     0.0000,   after     0.0000
 DoSCS=F DFT=T ScalE2(SS,OS)=  1.000000  1.000000
 Range of M.O.s used for correlation:     1   391
 NBasis=   391 NAE=    23 NBE=    23 NFC=     0 NFV=     0
 NROrb=    391 NOA=    23 NOB=    23 NVA=   368 NVB=   368

 **** Warning!!: The largest alpha MO coefficient is  0.62691326D+02


 **** Warning!!: The largest beta MO coefficient is  0.62691326D+02

 Symmetrizing basis deriv contribution to polar:
 IMax=3 JMax=2 DiffMx= 0.00D+00
 G2DrvN: will do    12 centers at a time, making    1 passes.
 Calling FoFCou, ICntrl=  3107 FMM=F I1Cent=   0 AccDes= 0.00D+00.
 End of G2Drv F.D. properties file   721 does not exist.
 End of G2Drv F.D. properties file   722 does not exist.
 End of G2Drv F.D. properties file   788 does not exist.
          IDoAtm=11111111111
          Differentiating once with respect to nuclear coordinates.
 CalDSu exits because no D1Ps are significant.
          There are    36 degrees of freedom in the 1st order CPHF.  IDoFFX=6 NUNeed=     0.
     30 vectors produced by pass  0 Test12= 4.70D-14 2.78D-09 XBig12= 1.73D-01 9.31D-02.
 AX will form    30 AO Fock derivatives at one time.
     30 vectors produced by pass  1 Test12= 4.70D-14 2.78D-09 XBig12= 1.75D-02 4.30D-02.
     30 vectors produced by pass  2 Test12= 4.70D-14 2.78D-09 XBig12= 9.90D-04 3.94D-03.
     30 vectors produced by pass  3 Test12= 4.70D-14 2.78D-09 XBig12= 2.07D-05 4.66D-04.
     30 vectors produced by pass  4 Test12= 4.70D-14 2.78D-09 XBig12= 2.94D-07 4.70D-05.
     30 vectors produced by pass  5 Test12= 4.70D-14 2.78D-09 XBig12= 3.25D-09 5.88D-06.
     30 vectors produced by pass  6 Test12= 4.70D-14 2.78D-09 XBig12= 2.74D-11 5.67D-07.
     19 vectors produced by pass  7 Test12= 4.70D-14 2.78D-09 XBig12= 2.12D-13 3.80D-08.
      1 vectors produced by pass  8 Test12= 4.70D-14 2.78D-09 XBig12= 1.35D-15 3.08D-09.
 InvSVY:  IOpt=1 It=  1 EMax= 1.67D-15
 Solved reduced A of dimension   230 with    30 vectors.
 End of Minotr F.D. properties file   721 does not exist.
 End of Minotr F.D. properties file   722 does not exist.
 End of Minotr F.D. properties file   788 does not exist.
 Calling FoFJK, ICntrl=    100127 FMM=F ISym2X=0 I1Cent= 0 IOpClX= 1 NMat=1 NMatS=1 NMatT=0.
 -------------------------------------------------------------------
 Center     Atomic                   Forces (Hartrees/Bohr)
 Number     Number              X              Y              Z
 -------------------------------------------------------------------
      1        6           0.003683964   -0.002355624    0.000573585
      2        1           0.000111705   -0.000049062   -0.000044451
      3        1           0.000338282   -0.000256775    0.000016401
      4        8           0.001005205   -0.001029193    0.000115607
      5        8           0.002885905   -0.002718503    0.000201951
      6        7          -0.003802858    0.003469138   -0.000469211
      7        6          -0.003867321    0.003687086   -0.000494943
      8        6          -0.000479445   -0.000379927    0.000052354
      9        1           0.000160349    0.000019518    0.000018929
     10        1           0.000165974   -0.000043227    0.000035094
     11        1          -0.000201761   -0.000343431   -0.000005316
 -------------------------------------------------------------------
 Cartesian Forces:  Max     0.003867321 RMS     0.001684105
 IRC-IRC-IRC-IRC-IRC-IRC-IRC-IRC-IRC-IRC-IRC-IRC-IRC-IRC-IRC-IRC-IRC-IRC
 Reaction path inflection point has been passed.
   Previous lowest Hessian eigenvalue=   -0.0000738620
   Current lowest Hessian eigenvalue =    0.0000243604
 Pt 11 Step number   1 out of a maximum of  20
 Modified Bulirsch-Stoer Extrapolation Cycles:
    EPS =    0.000010000000000
      PEZero:  N= 2 I= 1 D=  7.77D-04 Err=  7.39D-06
 Maximum DWI energy   std dev =  0.000000070 at pt    14
 Maximum DWI gradient std dev =  0.003105240 at pt    17
 CORRECTOR INTEGRATION CONVERGENCE:
   Recorrection delta-x convergence threshold:    0.010000
   Delta-x Convergence Met
 Point Number:  11          Path Number:   1
   CHANGE IN THE REACTION COORDINATE =    0.14911
   NET REACTION COORDINATE UP TO THIS POINT =    1.64015
  # OF POINTS ALONG THE PATH =  11
  # OF STEPS =   1

 Calculating another point on the path.
 IRC-IRC-IRC-IRC-IRC-IRC-IRC-IRC-IRC-IRC-IRC-IRC-IRC-IRC-IRC-IRC-IRC-IRC
                          Input orientation:                          
 ---------------------------------------------------------------------
 Center     Atomic      Atomic             Coordinates (Angstroms)
 Number     Number       Type             X           Y           Z
 ---------------------------------------------------------------------
      1          6           0        1.707947    0.453835    0.251199
      2          1           0        1.396491    0.587690    1.276539
      3          1           0        2.415233    1.097840   -0.252620
      4          8           0        1.379247   -0.575210   -0.370365
      5          8           0        0.400102   -1.319448    0.209906
      6          7           0       -0.349079    1.482549   -0.089149
      7          6           0       -1.113817    0.622067   -0.032774
      8          6           0       -2.243366   -0.290502    0.008591
      9          1           0       -2.200484   -0.880582    0.920407
     10          1           0       -2.194121   -0.968189   -0.839615
     11          1           0       -3.169277    0.282155   -0.022477
 ---------------------------------------------------------------------
                    Distance matrix (angstroms):
                    1          2          3          4          5
     1  C    0.000000
     2  H    1.079928   0.000000
     3  H    1.081124   1.906939   0.000000
     4  O    1.246321   2.016165   1.971351   0.000000
     5  O    2.203792   2.401598   3.180875   1.359901   0.000000
     6  N    2.324961   2.390165   2.795737   2.701956   2.915801
     7  C    2.841002   2.831453   3.567756   2.786181   2.473929
     8  C    4.028123   3.953160   4.868087   3.653491   2.843797
     9  H    4.183819   3.901394   5.157033   3.817567   2.731384
    10  H    4.293968   4.448748   5.085193   3.625409   2.820438
    11  H    4.887912   4.756787   5.648456   4.641677   3.919132
                    6          7          8          9         10
     6  N    0.000000
     7  C    1.152576   0.000000
     8  C    2.596457   1.452713   0.000000
     9  H    3.167222   2.085031   1.086941   0.000000
    10  H    3.158085   2.084938   1.086802   1.762213   0.000000
    11  H    3.065764   2.083401   1.089133   1.783128   1.783817
                   11
    11  H    0.000000
 Symmetry turned off by external request.
 Stoichiometry    C3H5NO2
 Framework group  C1[X(C3H5NO2)]
 Deg. of freedom    27
 Full point group                 C1      NOp   1
 Rotational constants (GHZ):           6.2555547           2.7862646           2.0368592
 Standard basis: Aug-CC-pVTZ (5D, 7F)
   391 basis functions,   567 primitive gaussians,   455 cartesian basis functions
    23 alpha electrons       23 beta electrons
       nuclear repulsion energy       222.9030364622 Hartrees.
 NAtoms=   11 NActive=   11 NUniq=   11 SFac= 1.00D+00 NAtFMM=   60 NAOKFM=F Big=F
 Integral buffers will be    131072 words long.
 Raffenetti 2 integral format.
 Two-electron integral symmetry is turned off.
 Nuclear repulsion after empirical dispersion term =      222.8995216398 Hartrees.
 One-electron integrals computed using PRISM.
 NBasis=   391 RedAO= T EigKep=  1.37D-05  NBF=   391
 NBsUse=   391 1.00D-06 EigRej= -1.00D+00 NBFU=   391
 Initial guess from the checkpoint file:  "TS2-M0001-copt-TS-opt-TS-wb97-opt-TS-Final-IRC-Reverse.chk"
 B after Tr=     0.000317   -0.000388    0.000016
         Rot=    1.000000    0.000021   -0.000011   -0.000016 Ang=   0.00 deg.
 Initial guess <Sx>= 0.0000 <Sy>= 0.0000 <Sz>= 0.0000 <S**2>= 0.0000 S= 0.0000
 ExpMin= 2.53D-02 ExpMax= 1.53D+04 ExpMxC= 5.22D+02 IAcc=3 IRadAn=         7 AccDes= 0.00D+00
 Harris functional with IExCor= 4639 and IRadAn=       7 diagonalized for initial guess.
 HarFok:  IExCor= 4639 AccDes= 0.00D+00 IRadAn=         7 IDoV= 1 UseB2=F ITyADJ=14
 ICtDFT=  3500011 ScaDFX=  1.000000  1.000000  1.000000  1.000000
 FoFCou: FMM=F IPFlag=           0 FMFlag=      100000 FMFlg1=           0
         NFxFlg=           0 DoJE=T BraDBF=F KetDBF=T FulRan=T
         wScrn=  0.000000 ICntrl=       500 IOpCl=  0 I1Cent=   200000004 NGrid=           0
         NMat0=    1 NMatS0=      1 NMatT0=    0 NMatD0=    1 NMtDS0=    0 NMtDT0=    0
 Symmetry not used in FoFCou.
 Gradient too large for Newton-Raphson -- use scaled steepest descent instead.
     Minimum is close to point  4 DX=  1.08D-01 DF= -5.06D-07 DXR=  8.25D-02 DFR=  6.85D-03 which will be used.
 LinEq1:  Iter=  0 NonCon=     1 RMS=5.23D-05 Max=2.21D-03 NDo=     1
 AX will form     1 AO Fock derivatives at one time.
 LinEq1:  Iter=  1 NonCon=     1 RMS=1.36D-05 Max=6.15D-04 NDo=     1
 LinEq1:  Iter=  2 NonCon=     1 RMS=1.02D-05 Max=3.66D-04 NDo=     1
 LinEq1:  Iter=  3 NonCon=     1 RMS=4.72D-06 Max=1.10D-04 NDo=     1
 LinEq1:  Iter=  4 NonCon=     1 RMS=2.98D-06 Max=9.46D-05 NDo=     1
 LinEq1:  Iter=  5 NonCon=     1 RMS=1.63D-06 Max=4.61D-05 NDo=     1
 LinEq1:  Iter=  6 NonCon=     1 RMS=5.86D-07 Max=2.35D-05 NDo=     1
 LinEq1:  Iter=  7 NonCon=     1 RMS=2.42D-07 Max=1.16D-05 NDo=     1
 LinEq1:  Iter=  8 NonCon=     1 RMS=8.36D-08 Max=2.77D-06 NDo=     1
 LinEq1:  Iter=  9 NonCon=     1 RMS=6.01D-08 Max=1.42D-06 NDo=     1
 LinEq1:  Iter= 10 NonCon=     1 RMS=3.33D-08 Max=8.29D-07 NDo=     1
 LinEq1:  Iter= 11 NonCon=     1 RMS=1.08D-08 Max=1.98D-07 NDo=     1
 LinEq1:  Iter= 12 NonCon=     0 RMS=3.90D-09 Max=5.91D-08 NDo=     1
 Linear equations converged to 1.301D-08 1.301D-07 after    12 iterations.
     Accept linear search using points  1 and  2.
     Minimum is close to point  2 DX= -5.24D-04 DF= -1.41D-11 DXR=  5.24D-04 DFR=  2.75D-07 which will be used.
 LinEq1:  Iter=  0 NonCon=     1 RMS=2.25D-07 Max=1.34D-05 NDo=     1
 LinEq1:  Iter=  1 NonCon=     1 RMS=1.12D-07 Max=3.01D-06 NDo=     1
 LinEq1:  Iter=  2 NonCon=     1 RMS=6.79D-08 Max=1.87D-06 NDo=     1
 LinEq1:  Iter=  3 NonCon=     1 RMS=4.14D-08 Max=1.38D-06 NDo=     1
 LinEq1:  Iter=  4 NonCon=     1 RMS=2.00D-08 Max=4.31D-07 NDo=     1
 LinEq1:  Iter=  5 NonCon=     1 RMS=8.44D-09 Max=2.78D-07 NDo=     1
 LinEq1:  Iter=  6 NonCon=     1 RMS=7.00D-09 Max=2.64D-07 NDo=     1
 LinEq1:  Iter=  7 NonCon=     1 RMS=2.60D-09 Max=6.81D-08 NDo=     1
 LinEq1:  Iter=  8 NonCon=     1 RMS=7.45D-10 Max=1.45D-08 NDo=     1
 LinEq1:  Iter=  9 NonCon=     1 RMS=2.06D-10 Max=5.96D-09 NDo=     1
 LinEq1:  Iter= 10 NonCon=     1 RMS=6.70D-11 Max=2.17D-09 NDo=     1
 LinEq1:  Iter= 11 NonCon=     0 RMS=3.03D-11 Max=1.26D-09 NDo=     1
 Linear equations converged to 2.124D-10 2.124D-09 after    11 iterations.
 SCF Done:  E(UwB97XD) =  -322.353546956     a.u. after    4 cycles
            Convg  =    0.5670D-09                    30 Fock formations.
              S**2 =  0.0000                  -V/T =  2.0054
 <Sx>= 0.0000 <Sy>= 0.0000 <Sz>= 0.0000 <S**2>= 0.0000 S= 0.0000
 <L.S>=  0.00000000000    
 Annihilation of the first spin contaminant:
 S**2 before annihilation     0.0000,   after     0.0000
 DoSCS=F DFT=T ScalE2(SS,OS)=  1.000000  1.000000
 Range of M.O.s used for correlation:     1   391
 NBasis=   391 NAE=    23 NBE=    23 NFC=     0 NFV=     0
 NROrb=    391 NOA=    23 NOB=    23 NVA=   368 NVB=   368

 **** Warning!!: The largest alpha MO coefficient is  0.61528006D+02


 **** Warning!!: The largest beta MO coefficient is  0.61528006D+02

 Symmetrizing basis deriv contribution to polar:
 IMax=3 JMax=2 DiffMx= 0.00D+00
 G2DrvN: will do    12 centers at a time, making    1 passes.
 Calling FoFCou, ICntrl=  3107 FMM=F I1Cent=   0 AccDes= 0.00D+00.
 End of G2Drv F.D. properties file   721 does not exist.
 End of G2Drv F.D. properties file   722 does not exist.
 End of G2Drv F.D. properties file   788 does not exist.
          IDoAtm=11111111111
          Differentiating once with respect to nuclear coordinates.
 CalDSu exits because no D1Ps are significant.
          There are    36 degrees of freedom in the 1st order CPHF.  IDoFFX=6 NUNeed=     0.
     30 vectors produced by pass  0 Test12= 4.70D-14 2.78D-09 XBig12= 1.72D-01 9.31D-02.
 AX will form    30 AO Fock derivatives at one time.
     30 vectors produced by pass  1 Test12= 4.70D-14 2.78D-09 XBig12= 1.78D-02 4.40D-02.
     30 vectors produced by pass  2 Test12= 4.70D-14 2.78D-09 XBig12= 9.92D-04 3.87D-03.
     30 vectors produced by pass  3 Test12= 4.70D-14 2.78D-09 XBig12= 2.07D-05 4.69D-04.
     30 vectors produced by pass  4 Test12= 4.70D-14 2.78D-09 XBig12= 2.92D-07 4.66D-05.
     30 vectors produced by pass  5 Test12= 4.70D-14 2.78D-09 XBig12= 3.26D-09 5.88D-06.
     30 vectors produced by pass  6 Test12= 4.70D-14 2.78D-09 XBig12= 2.75D-11 5.61D-07.
     18 vectors produced by pass  7 Test12= 4.70D-14 2.78D-09 XBig12= 2.13D-13 3.78D-08.
      1 vectors produced by pass  8 Test12= 4.70D-14 2.78D-09 XBig12= 1.36D-15 3.15D-09.
 InvSVY:  IOpt=1 It=  1 EMax= 2.00D-15
 Solved reduced A of dimension   229 with    30 vectors.
 End of Minotr F.D. properties file   721 does not exist.
 End of Minotr F.D. properties file   722 does not exist.
 End of Minotr F.D. properties file   788 does not exist.
 Calling FoFJK, ICntrl=    100127 FMM=F ISym2X=0 I1Cent= 0 IOpClX= 1 NMat=1 NMatS=1 NMatT=0.
 -------------------------------------------------------------------
 Center     Atomic                   Forces (Hartrees/Bohr)
 Number     Number              X              Y              Z
 -------------------------------------------------------------------
      1        6           0.003624601   -0.002337615    0.000550650
      2        1           0.000121045   -0.000052790   -0.000040534
      3        1           0.000336076   -0.000256502    0.000015608
      4        8           0.001083980   -0.001094010    0.000121444
      5        8           0.002849028   -0.002651254    0.000188720
      6        7          -0.003855851    0.003503735   -0.000450239
      7        6          -0.003801403    0.003586748   -0.000480697
      8        6          -0.000481864   -0.000343931    0.000047394
      9        1           0.000156402    0.000024440    0.000018953
     10        1           0.000164966   -0.000039802    0.000035719
     11        1          -0.000196979   -0.000339022   -0.000007016
 -------------------------------------------------------------------
 Cartesian Forces:  Max     0.003855851 RMS     0.001670844
 IRC-IRC-IRC-IRC-IRC-IRC-IRC-IRC-IRC-IRC-IRC-IRC-IRC-IRC-IRC-IRC-IRC-IRC
 Pt 12 Step number   1 out of a maximum of  20
 Modified Bulirsch-Stoer Extrapolation Cycles:
    EPS =    0.000010000000000
      PEZero:  N= 2 I= 1 D=  7.77D-04 Err=  8.60D-06
 Maximum DWI energy   std dev =  0.000000181 at pt    18
 Maximum DWI gradient std dev =  0.003121909 at pt    17
 CORRECTOR INTEGRATION CONVERGENCE:
   Recorrection delta-x convergence threshold:    0.010000
   Delta-x Convergence Met
 Point Number:  12          Path Number:   1
   CHANGE IN THE REACTION COORDINATE =    0.14911
   NET REACTION COORDINATE UP TO THIS POINT =    1.78925
  # OF POINTS ALONG THE PATH =  12
  # OF STEPS =   1

 Calculating another point on the path.
 IRC-IRC-IRC-IRC-IRC-IRC-IRC-IRC-IRC-IRC-IRC-IRC-IRC-IRC-IRC-IRC-IRC-IRC
                          Input orientation:                          
 ---------------------------------------------------------------------
 Center     Atomic      Atomic             Coordinates (Angstroms)
 Number     Number       Type             X           Y           Z
 ---------------------------------------------------------------------
      1          6           0        1.716756    0.448136    0.252475
      2          1           0        1.399816    0.586159    1.275660
      3          1           0        2.424935    1.090433   -0.252207
      4          8           0        1.381293   -0.577248   -0.370125
      5          8           0        0.405250   -1.324213    0.210236
      6          7           0       -0.357249    1.489823   -0.090060
      7          6           0       -1.122883    0.630789   -0.033933
      8          6           0       -2.244503   -0.291349    0.008704
      9          1           0       -2.196046   -0.880042    0.921130
     10          1           0       -2.189405   -0.969557   -0.838733
     11          1           0       -3.175515    0.272908   -0.022751
 ---------------------------------------------------------------------
                    Distance matrix (angstroms):
                    1          2          3          4          5
     1  C    0.000000
     2  H    1.080004   0.000000
     3  H    1.081095   1.907758   0.000000
     4  O    1.245624   2.015556   1.970852   0.000000
     5  O    2.205233   2.402875   3.181744   1.359204   0.000000
     6  N    2.346048   2.401891   2.815378   2.715465   2.930935
     7  C    2.859885   2.842717   3.584122   2.800586   2.493360
     8  C    4.037058   3.956799   4.876582   3.656727   2.851073
     9  H    4.185831   3.899444   5.158775   3.815282   2.733020
    10  H    4.296357   4.446731   5.087210   3.622621   2.821055
    11  H    4.903138   4.766303   5.664454   4.648433   3.927716
                    6          7          8          9         10
     6  N    0.000000
     7  C    1.152079   0.000000
     8  C    2.596933   1.452649   0.000000
     9  H    3.165429   2.084810   1.086936   0.000000
    10  H    3.156875   2.084773   1.086809   1.762151   0.000000
    11  H    3.070510   2.083626   1.089108   1.783134   1.783805
                   11
    11  H    0.000000
 Symmetry turned off by external request.
 Stoichiometry    C3H5NO2
 Framework group  C1[X(C3H5NO2)]
 Deg. of freedom    27
 Full point group                 C1      NOp   1
 Rotational constants (GHZ):           6.2211890           2.7691234           2.0241503
 Standard basis: Aug-CC-pVTZ (5D, 7F)
   391 basis functions,   567 primitive gaussians,   455 cartesian basis functions
    23 alpha electrons       23 beta electrons
       nuclear repulsion energy       222.4887383339 Hartrees.
 NAtoms=   11 NActive=   11 NUniq=   11 SFac= 1.00D+00 NAtFMM=   60 NAOKFM=F Big=F
 Integral buffers will be    131072 words long.
 Raffenetti 2 integral format.
 Two-electron integral symmetry is turned off.
 Nuclear repulsion after empirical dispersion term =      222.4852070937 Hartrees.
 One-electron integrals computed using PRISM.
 NBasis=   391 RedAO= T EigKep=  1.38D-05  NBF=   391
 NBsUse=   391 1.00D-06 EigRej= -1.00D+00 NBFU=   391
 Initial guess from the checkpoint file:  "TS2-M0001-copt-TS-opt-TS-wb97-opt-TS-Final-IRC-Reverse.chk"
 B after Tr=     0.000326   -0.000387    0.000016
         Rot=    1.000000    0.000020   -0.000011   -0.000014 Ang=   0.00 deg.
 Initial guess <Sx>= 0.0000 <Sy>= 0.0000 <Sz>= 0.0000 <S**2>= 0.0000 S= 0.0000
 ExpMin= 2.53D-02 ExpMax= 1.53D+04 ExpMxC= 5.22D+02 IAcc=3 IRadAn=         7 AccDes= 0.00D+00
 Harris functional with IExCor= 4639 and IRadAn=       7 diagonalized for initial guess.
 HarFok:  IExCor= 4639 AccDes= 0.00D+00 IRadAn=         7 IDoV= 1 UseB2=F ITyADJ=14
 ICtDFT=  3500011 ScaDFX=  1.000000  1.000000  1.000000  1.000000
 FoFCou: FMM=F IPFlag=           0 FMFlag=      100000 FMFlg1=           0
         NFxFlg=           0 DoJE=T BraDBF=F KetDBF=T FulRan=T
         wScrn=  0.000000 ICntrl=       500 IOpCl=  0 I1Cent=   200000004 NGrid=           0
         NMat0=    1 NMatS0=      1 NMatT0=    0 NMatD0=    1 NMtDS0=    0 NMtDT0=    0
 Symmetry not used in FoFCou.
 Gradient too large for Newton-Raphson -- use scaled steepest descent instead.
     Minimum is close to point  4 DX=  1.08D-01 DF= -4.76D-07 DXR=  8.28D-02 DFR=  6.90D-03 which will be used.
 LinEq1:  Iter=  0 NonCon=     1 RMS=5.01D-05 Max=2.09D-03 NDo=     1
 AX will form     1 AO Fock derivatives at one time.
 LinEq1:  Iter=  1 NonCon=     1 RMS=1.28D-05 Max=5.88D-04 NDo=     1
 LinEq1:  Iter=  2 NonCon=     1 RMS=9.78D-06 Max=3.53D-04 NDo=     1
 LinEq1:  Iter=  3 NonCon=     1 RMS=4.50D-06 Max=1.05D-04 NDo=     1
 LinEq1:  Iter=  4 NonCon=     1 RMS=2.85D-06 Max=8.80D-05 NDo=     1
 LinEq1:  Iter=  5 NonCon=     1 RMS=1.62D-06 Max=5.61D-05 NDo=     1
 LinEq1:  Iter=  6 NonCon=     1 RMS=5.87D-07 Max=2.60D-05 NDo=     1
 LinEq1:  Iter=  7 NonCon=     1 RMS=2.47D-07 Max=1.10D-05 NDo=     1
 LinEq1:  Iter=  8 NonCon=     1 RMS=8.08D-08 Max=2.22D-06 NDo=     1
 LinEq1:  Iter=  9 NonCon=     1 RMS=5.71D-08 Max=1.43D-06 NDo=     1
 LinEq1:  Iter= 10 NonCon=     1 RMS=3.22D-08 Max=7.95D-07 NDo=     1
 LinEq1:  Iter= 11 NonCon=     1 RMS=1.06D-08 Max=1.89D-07 NDo=     1
 LinEq1:  Iter= 12 NonCon=     0 RMS=3.81D-09 Max=5.83D-08 NDo=     1
 Linear equations converged to 1.301D-08 1.301D-07 after    12 iterations.
     Accept linear search using points  1 and  2.
     Minimum is close to point  2 DX= -4.88D-04 DF= -1.13D-11 DXR=  4.88D-04 DFR=  2.39D-07 which will be used.
 LinEq1:  Iter=  0 NonCon=     1 RMS=2.06D-07 Max=1.24D-05 NDo=     1
 LinEq1:  Iter=  1 NonCon=     1 RMS=1.02D-07 Max=2.70D-06 NDo=     1
 LinEq1:  Iter=  2 NonCon=     1 RMS=6.11D-08 Max=1.67D-06 NDo=     1
 LinEq1:  Iter=  3 NonCon=     1 RMS=3.75D-08 Max=1.23D-06 NDo=     1
 LinEq1:  Iter=  4 NonCon=     1 RMS=1.82D-08 Max=3.81D-07 NDo=     1
 LinEq1:  Iter=  5 NonCon=     1 RMS=7.58D-09 Max=2.56D-07 NDo=     1
 LinEq1:  Iter=  6 NonCon=     1 RMS=6.30D-09 Max=2.23D-07 NDo=     1
 LinEq1:  Iter=  7 NonCon=     1 RMS=2.35D-09 Max=6.19D-08 NDo=     1
 LinEq1:  Iter=  8 NonCon=     1 RMS=6.51D-10 Max=1.27D-08 NDo=     1
 LinEq1:  Iter=  9 NonCon=     1 RMS=1.77D-10 Max=5.07D-09 NDo=     1
 LinEq1:  Iter= 10 NonCon=     0 RMS=5.67D-11 Max=1.91D-09 NDo=     1
 Linear equations converged to 1.934D-10 1.934D-09 after    10 iterations.
 SCF Done:  E(UwB97XD) =  -322.353946406     a.u. after    4 cycles
            Convg  =    0.1054D-08                    29 Fock formations.
              S**2 =  0.0000                  -V/T =  2.0054
 <Sx>= 0.0000 <Sy>= 0.0000 <Sz>= 0.0000 <S**2>= 0.0000 S= 0.0000
 <L.S>=  0.00000000000    
 Annihilation of the first spin contaminant:
 S**2 before annihilation     0.0000,   after     0.0000
 DoSCS=F DFT=T ScalE2(SS,OS)=  1.000000  1.000000
 Range of M.O.s used for correlation:     1   391
 NBasis=   391 NAE=    23 NBE=    23 NFC=     0 NFV=     0
 NROrb=    391 NOA=    23 NOB=    23 NVA=   368 NVB=   368

 **** Warning!!: The largest alpha MO coefficient is  0.60207620D+02


 **** Warning!!: The largest beta MO coefficient is  0.60207619D+02

 Symmetrizing basis deriv contribution to polar:
 IMax=3 JMax=2 DiffMx= 0.00D+00
 G2DrvN: will do    12 centers at a time, making    1 passes.
 Calling FoFCou, ICntrl=  3107 FMM=F I1Cent=   0 AccDes= 0.00D+00.
 End of G2Drv F.D. properties file   721 does not exist.
 End of G2Drv F.D. properties file   722 does not exist.
 End of G2Drv F.D. properties file   788 does not exist.
          IDoAtm=11111111111
          Differentiating once with respect to nuclear coordinates.
 CalDSu exits because no D1Ps are significant.
          There are    36 degrees of freedom in the 1st order CPHF.  IDoFFX=6 NUNeed=     0.
     30 vectors produced by pass  0 Test12= 4.70D-14 2.78D-09 XBig12= 1.72D-01 9.29D-02.
 AX will form    30 AO Fock derivatives at one time.
     30 vectors produced by pass  1 Test12= 4.70D-14 2.78D-09 XBig12= 1.79D-02 4.48D-02.
     30 vectors produced by pass  2 Test12= 4.70D-14 2.78D-09 XBig12= 9.86D-04 3.81D-03.
     30 vectors produced by pass  3 Test12= 4.70D-14 2.78D-09 XBig12= 2.03D-05 4.65D-04.
     30 vectors produced by pass  4 Test12= 4.70D-14 2.78D-09 XBig12= 2.84D-07 4.58D-05.
     30 vectors produced by pass  5 Test12= 4.70D-14 2.78D-09 XBig12= 3.19D-09 5.78D-06.
     30 vectors produced by pass  6 Test12= 4.70D-14 2.78D-09 XBig12= 2.70D-11 5.50D-07.
     18 vectors produced by pass  7 Test12= 4.70D-14 2.78D-09 XBig12= 2.11D-13 3.74D-08.
      1 vectors produced by pass  8 Test12= 4.70D-14 2.78D-09 XBig12= 1.36D-15 3.23D-09.
 InvSVY:  IOpt=1 It=  1 EMax= 2.22D-15
 Solved reduced A of dimension   229 with    30 vectors.
 End of Minotr F.D. properties file   721 does not exist.
 End of Minotr F.D. properties file   722 does not exist.
 End of Minotr F.D. properties file   788 does not exist.
 Calling FoFJK, ICntrl=    100127 FMM=F ISym2X=0 I1Cent= 0 IOpClX= 1 NMat=1 NMatS=1 NMatT=0.
 -------------------------------------------------------------------
 Center     Atomic                   Forces (Hartrees/Bohr)
 Number     Number              X              Y              Z
 -------------------------------------------------------------------
      1        6           0.003481827   -0.002269580    0.000512728
      2        1           0.000131969   -0.000057031   -0.000035885
      3        1           0.000331137   -0.000254573    0.000015413
      4        8           0.001160324   -0.001147200    0.000120221
      5        8           0.002743109   -0.002522959    0.000175589
      6        7          -0.003824263    0.003472516   -0.000417431
      7        6          -0.003674187    0.003428694   -0.000459183
      8        6          -0.000471835   -0.000313504    0.000042587
      9        1           0.000148758    0.000028098    0.000018807
     10        1           0.000160629   -0.000036713    0.000036035
     11        1          -0.000187468   -0.000327746   -0.000008881
 -------------------------------------------------------------------
 Cartesian Forces:  Max     0.003824263 RMS     0.001625297
 IRC-IRC-IRC-IRC-IRC-IRC-IRC-IRC-IRC-IRC-IRC-IRC-IRC-IRC-IRC-IRC-IRC-IRC
 Pt 13 Step number   1 out of a maximum of  20
 Modified Bulirsch-Stoer Extrapolation Cycles:
    EPS =    0.000010000000000
      PEZero:  N= 2 I= 1 D=  7.77D-04 Err=  9.03D-06
 Maximum DWI energy   std dev =  0.000000187 at pt    34
 Maximum DWI gradient std dev =  0.003282349 at pt    17
 CORRECTOR INTEGRATION CONVERGENCE:
   Recorrection delta-x convergence threshold:    0.010000
   Delta-x Convergence Met
 Point Number:  13          Path Number:   1
   CHANGE IN THE REACTION COORDINATE =    0.14911
   NET REACTION COORDINATE UP TO THIS POINT =    1.93836
  # OF POINTS ALONG THE PATH =  13
  # OF STEPS =   1

 Calculating another point on the path.
 IRC-IRC-IRC-IRC-IRC-IRC-IRC-IRC-IRC-IRC-IRC-IRC-IRC-IRC-IRC-IRC-IRC-IRC
                          Input orientation:                          
 ---------------------------------------------------------------------
 Center     Atomic      Atomic             Coordinates (Angstroms)
 Number     Number       Type             X           Y           Z
 ---------------------------------------------------------------------
      1          6           0        1.725414    0.442470    0.253679
      2          1           0        1.403486    0.584461    1.274851
      3          1           0        2.434684    1.082918   -0.251777
      4          8           0        1.383547   -0.579459   -0.369881
      5          8           0        0.410370   -1.328902    0.210555
      6          7           0       -0.365541    1.497215   -0.090915
      7          6           0       -1.131924    0.639416   -0.035075
      8          6           0       -2.245650   -0.292136    0.008809
      9          1           0       -2.191673   -0.879356    0.921873
     10          1           0       -2.184648   -0.970869   -0.837815
     11          1           0       -3.181683    0.263674   -0.023092
 ---------------------------------------------------------------------
                    Distance matrix (angstroms):
                    1          2          3          4          5
     1  C    0.000000
     2  H    1.080088   0.000000
     3  H    1.081075   1.908514   0.000000
     4  O    1.245006   2.015006   1.970364   0.000000
     5  O    2.206572   2.404155   3.182526   1.358545   0.000000
     6  N    2.367134   2.414103   2.835274   2.729415   2.946160
     7  C    2.878637   2.854335   3.600604   2.815199   2.512624
     8  C    4.045858   3.960742   4.885101   3.660196   2.858326
     9  H    4.187754   3.897758   5.160538   3.813236   2.734720
    10  H    4.298543   4.444897   5.089175   3.619970   2.821593
    11  H    4.918147   4.776121   5.680408   4.655369   3.936208
                    6          7          8          9         10
     6  N    0.000000
     7  C    1.151642   0.000000
     8  C    2.597409   1.452619   0.000000
     9  H    3.163635   2.084583   1.086934   0.000000
    10  H    3.155700   2.084619   1.086817   1.762080   0.000000
    11  H    3.075204   2.083947   1.089082   1.783142   1.783801
                   11
    11  H    0.000000
 Symmetry turned off by external request.
 Stoichiometry    C3H5NO2
 Framework group  C1[X(C3H5NO2)]
 Deg. of freedom    27
 Full point group                 C1      NOp   1
 Rotational constants (GHZ):           6.1874026           2.7518746           2.0114423
 Standard basis: Aug-CC-pVTZ (5D, 7F)
   391 basis functions,   567 primitive gaussians,   455 cartesian basis functions
    23 alpha electrons       23 beta electrons
       nuclear repulsion energy       222.0742241972 Hartrees.
 NAtoms=   11 NActive=   11 NUniq=   11 SFac= 1.00D+00 NAtFMM=   60 NAOKFM=F Big=F
 Integral buffers will be    131072 words long.
 Raffenetti 2 integral format.
 Two-electron integral symmetry is turned off.
 Nuclear repulsion after empirical dispersion term =      222.0706766786 Hartrees.
 One-electron integrals computed using PRISM.
 NBasis=   391 RedAO= T EigKep=  1.39D-05  NBF=   391
 NBsUse=   391 1.00D-06 EigRej= -1.00D+00 NBFU=   391
 Initial guess from the checkpoint file:  "TS2-M0001-copt-TS-opt-TS-wb97-opt-TS-Final-IRC-Reverse.chk"
 B after Tr=     0.000335   -0.000389    0.000018
         Rot=    1.000000    0.000020   -0.000012   -0.000011 Ang=   0.00 deg.
 Initial guess <Sx>= 0.0000 <Sy>= 0.0000 <Sz>= 0.0000 <S**2>= 0.0000 S= 0.0000
 ExpMin= 2.53D-02 ExpMax= 1.53D+04 ExpMxC= 5.22D+02 IAcc=3 IRadAn=         7 AccDes= 0.00D+00
 Harris functional with IExCor= 4639 and IRadAn=       7 diagonalized for initial guess.
 HarFok:  IExCor= 4639 AccDes= 0.00D+00 IRadAn=         7 IDoV= 1 UseB2=F ITyADJ=14
 ICtDFT=  3500011 ScaDFX=  1.000000  1.000000  1.000000  1.000000
 FoFCou: FMM=F IPFlag=           0 FMFlag=      100000 FMFlg1=           0
         NFxFlg=           0 DoJE=T BraDBF=F KetDBF=T FulRan=T
         wScrn=  0.000000 ICntrl=       500 IOpCl=  0 I1Cent=   200000004 NGrid=           0
         NMat0=    1 NMatS0=      1 NMatT0=    0 NMatD0=    1 NMtDS0=    0 NMtDT0=    0
 Symmetry not used in FoFCou.
 Gradient too large for Newton-Raphson -- use scaled steepest descent instead.
     Minimum is close to point  4 DX=  1.08D-01 DF= -4.46D-07 DXR=  8.29D-02 DFR=  6.92D-03 which will be used.
 LinEq1:  Iter=  0 NonCon=     1 RMS=4.77D-05 Max=1.97D-03 NDo=     1
 AX will form     1 AO Fock derivatives at one time.
 LinEq1:  Iter=  1 NonCon=     1 RMS=1.22D-05 Max=5.68D-04 NDo=     1
 LinEq1:  Iter=  2 NonCon=     1 RMS=9.40D-06 Max=3.38D-04 NDo=     1
 LinEq1:  Iter=  3 NonCon=     1 RMS=4.29D-06 Max=1.00D-04 NDo=     1
 LinEq1:  Iter=  4 NonCon=     1 RMS=2.73D-06 Max=8.08D-05 NDo=     1
 LinEq1:  Iter=  5 NonCon=     1 RMS=1.57D-06 Max=5.98D-05 NDo=     1
 LinEq1:  Iter=  6 NonCon=     1 RMS=5.70D-07 Max=2.60D-05 NDo=     1
 LinEq1:  Iter=  7 NonCon=     1 RMS=2.40D-07 Max=9.90D-06 NDo=     1
 LinEq1:  Iter=  8 NonCon=     1 RMS=8.43D-08 Max=2.03D-06 NDo=     1
 LinEq1:  Iter=  9 NonCon=     1 RMS=6.38D-08 Max=1.55D-06 NDo=     1
 LinEq1:  Iter= 10 NonCon=     1 RMS=3.17D-08 Max=7.21D-07 NDo=     1
 LinEq1:  Iter= 11 NonCon=     1 RMS=1.02D-08 Max=1.80D-07 NDo=     1
 LinEq1:  Iter= 12 NonCon=     0 RMS=3.66D-09 Max=5.69D-08 NDo=     1
 Linear equations converged to 1.301D-08 1.301D-07 after    12 iterations.
     Accept linear search using points  1 and  2.
     Minimum is close to point  2 DX= -4.45D-04 DF= -8.53D-12 DXR=  4.45D-04 DFR=  1.98D-07 which will be used.
 LinEq1:  Iter=  0 NonCon=     1 RMS=1.85D-07 Max=1.12D-05 NDo=     1
 LinEq1:  Iter=  1 NonCon=     1 RMS=9.13D-08 Max=2.43D-06 NDo=     1
 LinEq1:  Iter=  2 NonCon=     1 RMS=5.42D-08 Max=1.45D-06 NDo=     1
 LinEq1:  Iter=  3 NonCon=     1 RMS=3.34D-08 Max=1.08D-06 NDo=     1
 LinEq1:  Iter=  4 NonCon=     1 RMS=1.63D-08 Max=3.42D-07 NDo=     1
 LinEq1:  Iter=  5 NonCon=     1 RMS=6.77D-09 Max=2.33D-07 NDo=     1
 LinEq1:  Iter=  6 NonCon=     1 RMS=5.64D-09 Max=1.88D-07 NDo=     1
 LinEq1:  Iter=  7 NonCon=     1 RMS=2.15D-09 Max=6.25D-08 NDo=     1
 LinEq1:  Iter=  8 NonCon=     1 RMS=5.96D-10 Max=1.59D-08 NDo=     1
 LinEq1:  Iter=  9 NonCon=     1 RMS=1.79D-10 Max=7.25D-09 NDo=     1
 LinEq1:  Iter= 10 NonCon=     1 RMS=6.60D-11 Max=3.08D-09 NDo=     1
 LinEq1:  Iter= 11 NonCon=     0 RMS=2.96D-11 Max=1.02D-09 NDo=     1
 Linear equations converged to 1.741D-10 1.741D-09 after    11 iterations.
 SCF Done:  E(UwB97XD) =  -322.354331132     a.u. after    4 cycles
            Convg  =    0.6770D-09                    30 Fock formations.
              S**2 =  0.0000                  -V/T =  2.0055
 <Sx>= 0.0000 <Sy>= 0.0000 <Sz>= 0.0000 <S**2>= 0.0000 S= 0.0000
 <L.S>=  0.00000000000    
 Annihilation of the first spin contaminant:
 S**2 before annihilation     0.0000,   after     0.0000
 DoSCS=F DFT=T ScalE2(SS,OS)=  1.000000  1.000000
 Range of M.O.s used for correlation:     1   391
 NBasis=   391 NAE=    23 NBE=    23 NFC=     0 NFV=     0
 NROrb=    391 NOA=    23 NOB=    23 NVA=   368 NVB=   368

 **** Warning!!: The largest alpha MO coefficient is  0.58781299D+02


 **** Warning!!: The largest beta MO coefficient is  0.58781299D+02

 Symmetrizing basis deriv contribution to polar:
 IMax=3 JMax=2 DiffMx= 0.00D+00
 G2DrvN: will do    12 centers at a time, making    1 passes.
 Calling FoFCou, ICntrl=  3107 FMM=F I1Cent=   0 AccDes= 0.00D+00.
 End of G2Drv F.D. properties file   721 does not exist.
 End of G2Drv F.D. properties file   722 does not exist.
 End of G2Drv F.D. properties file   788 does not exist.
          IDoAtm=11111111111
          Differentiating once with respect to nuclear coordinates.
 CalDSu exits because no D1Ps are significant.
          There are    36 degrees of freedom in the 1st order CPHF.  IDoFFX=6 NUNeed=     0.
     30 vectors produced by pass  0 Test12= 4.70D-14 2.78D-09 XBig12= 1.72D-01 9.27D-02.
 AX will form    30 AO Fock derivatives at one time.
     30 vectors produced by pass  1 Test12= 4.70D-14 2.78D-09 XBig12= 1.80D-02 4.55D-02.
     30 vectors produced by pass  2 Test12= 4.70D-14 2.78D-09 XBig12= 9.80D-04 3.75D-03.
     30 vectors produced by pass  3 Test12= 4.70D-14 2.78D-09 XBig12= 1.99D-05 4.61D-04.
     30 vectors produced by pass  4 Test12= 4.70D-14 2.78D-09 XBig12= 2.75D-07 4.49D-05.
     30 vectors produced by pass  5 Test12= 4.70D-14 2.78D-09 XBig12= 3.11D-09 5.65D-06.
     30 vectors produced by pass  6 Test12= 4.70D-14 2.78D-09 XBig12= 2.66D-11 5.37D-07.
     18 vectors produced by pass  7 Test12= 4.70D-14 2.78D-09 XBig12= 2.10D-13 3.71D-08.
      1 vectors produced by pass  8 Test12= 4.70D-14 2.78D-09 XBig12= 1.36D-15 3.31D-09.
 InvSVY:  IOpt=1 It=  1 EMax= 1.55D-15
 Solved reduced A of dimension   229 with    30 vectors.
 End of Minotr F.D. properties file   721 does not exist.
 End of Minotr F.D. properties file   722 does not exist.
 End of Minotr F.D. properties file   788 does not exist.
 Calling FoFJK, ICntrl=    100127 FMM=F ISym2X=0 I1Cent= 0 IOpClX= 1 NMat=1 NMatS=1 NMatT=0.
 -------------------------------------------------------------------
 Center     Atomic                   Forces (Hartrees/Bohr)
 Number     Number              X              Y              Z
 -------------------------------------------------------------------
      1        6           0.003235132   -0.002135792    0.000456087
      2        1           0.000135699   -0.000059708   -0.000032247
      3        1           0.000314778   -0.000244980    0.000015355
      4        8           0.001219035   -0.001185136    0.000120491
      5        8           0.002632343   -0.002404447    0.000165066
      6        7          -0.003677274    0.003347663   -0.000368967
      7        6          -0.003525624    0.003269595   -0.000435619
      8        6          -0.000453497   -0.000274570    0.000036272
      9        1           0.000139940    0.000032291    0.000018228
     10        1           0.000155047   -0.000032404    0.000036108
     11        1          -0.000175580   -0.000312512   -0.000010775
 -------------------------------------------------------------------
 Cartesian Forces:  Max     0.003677274 RMS     0.001554024
 IRC-IRC-IRC-IRC-IRC-IRC-IRC-IRC-IRC-IRC-IRC-IRC-IRC-IRC-IRC-IRC-IRC-IRC
 Pt 14 Step number   1 out of a maximum of  20
 Modified Bulirsch-Stoer Extrapolation Cycles:
    EPS =    0.000010000000000
      PEZero:  N= 2 I= 1 D=  7.77D-04 Err=  1.01D-05
      PEZero:  N= 3 I= 2 D=  7.77D-04 Err=  6.72D-06
      PEZero:  N= 3 I= 1 D=  1.55D-03 Err=  1.99D-08
 Maximum DWI energy   std dev =  0.000000131 at pt    46
 Maximum DWI gradient std dev =  0.003517376 at pt    47
 CORRECTOR INTEGRATION CONVERGENCE:
   Recorrection delta-x convergence threshold:    0.010000
   Delta-x Convergence Met
 Point Number:  14          Path Number:   1
   CHANGE IN THE REACTION COORDINATE =    0.14911
   NET REACTION COORDINATE UP TO THIS POINT =    2.08747
  # OF POINTS ALONG THE PATH =  14
  # OF STEPS =   1

 Calculating another point on the path.
 IRC-IRC-IRC-IRC-IRC-IRC-IRC-IRC-IRC-IRC-IRC-IRC-IRC-IRC-IRC-IRC-IRC-IRC
                          Input orientation:                          
 ---------------------------------------------------------------------
 Center     Atomic      Atomic             Coordinates (Angstroms)
 Number     Number       Type             X           Y           Z
 ---------------------------------------------------------------------
      1          6           0        1.733762    0.436922    0.254782
      2          1           0        1.407339    0.582625    1.274093
      3          1           0        2.444247    1.075459   -0.251353
      4          8           0        1.386023   -0.581847   -0.369623
      5          8           0        0.415570   -1.333651    0.210878
      6          7           0       -0.373829    1.504642   -0.091696
      7          6           0       -1.141048    0.648090   -0.036214
      8          6           0       -2.246816   -0.292830    0.008901
      9          1           0       -2.187327   -0.878471    0.922639
     10          1           0       -2.179799   -0.972085   -0.836861
     11          1           0       -3.187832    0.254415   -0.023510
 ---------------------------------------------------------------------
                    Distance matrix (angstroms):
                    1          2          3          4          5
     1  C    0.000000
     2  H    1.080174   0.000000
     3  H    1.081060   1.909201   0.000000
     4  O    1.244465   2.014510   1.969895   0.000000
     5  O    2.207824   2.405441   3.183237   1.357929   0.000000
     6  N    2.387889   2.426531   2.855038   2.743676   2.961521
     7  C    2.897206   2.866263   3.617081   2.830194   2.532076
     8  C    4.054380   3.964842   4.893467   3.663923   2.865728
     9  H    4.189418   3.896144   5.162129   3.811398   2.736578
    10  H    4.300343   4.443063   5.090880   3.617414   2.822132
    11  H    4.932834   4.786136   5.696169   4.662540   3.944794
                    6          7          8          9         10
     6  N    0.000000
     7  C    1.151253   0.000000
     8  C    2.597903   1.452614   0.000000
     9  H    3.161783   2.084343   1.086936   0.000000
    10  H    3.154517   2.084468   1.086827   1.762005   0.000000
    11  H    3.079989   2.084339   1.089055   1.783155   1.783809
                   11
    11  H    0.000000
 Symmetry turned off by external request.
 Stoichiometry    C3H5NO2
 Framework group  C1[X(C3H5NO2)]
 Deg. of freedom    27
 Full point group                 C1      NOp   1
 Rotational constants (GHZ):           6.1539037           2.7345703           1.9987281
 Standard basis: Aug-CC-pVTZ (5D, 7F)
   391 basis functions,   567 primitive gaussians,   455 cartesian basis functions
    23 alpha electrons       23 beta electrons
       nuclear repulsion energy       221.6594422968 Hartrees.
 NAtoms=   11 NActive=   11 NUniq=   11 SFac= 1.00D+00 NAtFMM=   60 NAOKFM=F Big=F
 Integral buffers will be    131072 words long.
 Raffenetti 2 integral format.
 Two-electron integral symmetry is turned off.
 Nuclear repulsion after empirical dispersion term =      221.6558786231 Hartrees.
 One-electron integrals computed using PRISM.
 NBasis=   391 RedAO= T EigKep=  1.40D-05  NBF=   391
 NBsUse=   391 1.00D-06 EigRej= -1.00D+00 NBFU=   391
 Initial guess from the checkpoint file:  "TS2-M0001-copt-TS-opt-TS-wb97-opt-TS-Final-IRC-Reverse.chk"
 B after Tr=     0.000336   -0.000385    0.000018
         Rot=    1.000000    0.000021   -0.000012   -0.000011 Ang=   0.00 deg.
 Initial guess <Sx>= 0.0000 <Sy>= 0.0000 <Sz>= 0.0000 <S**2>= 0.0000 S= 0.0000
 ExpMin= 2.53D-02 ExpMax= 1.53D+04 ExpMxC= 5.22D+02 IAcc=3 IRadAn=         7 AccDes= 0.00D+00
 Harris functional with IExCor= 4639 and IRadAn=       7 diagonalized for initial guess.
 HarFok:  IExCor= 4639 AccDes= 0.00D+00 IRadAn=         7 IDoV= 1 UseB2=F ITyADJ=14
 ICtDFT=  3500011 ScaDFX=  1.000000  1.000000  1.000000  1.000000
 FoFCou: FMM=F IPFlag=           0 FMFlag=      100000 FMFlg1=           0
         NFxFlg=           0 DoJE=T BraDBF=F KetDBF=T FulRan=T
         wScrn=  0.000000 ICntrl=       500 IOpCl=  0 I1Cent=   200000004 NGrid=           0
         NMat0=    1 NMatS0=      1 NMatT0=    0 NMatD0=    1 NMtDS0=    0 NMtDT0=    0
 Symmetry not used in FoFCou.
 Gradient too large for Newton-Raphson -- use scaled steepest descent instead.
     Minimum is close to point  4 DX=  1.08D-01 DF= -4.13D-07 DXR=  8.23D-02 DFR=  6.82D-03 which will be used.
 LinEq1:  Iter=  0 NonCon=     1 RMS=4.55D-05 Max=1.84D-03 NDo=     1
 AX will form     1 AO Fock derivatives at one time.
 LinEq1:  Iter=  1 NonCon=     1 RMS=1.17D-05 Max=5.53D-04 NDo=     1
 LinEq1:  Iter=  2 NonCon=     1 RMS=9.04D-06 Max=3.26D-04 NDo=     1
 LinEq1:  Iter=  3 NonCon=     1 RMS=4.12D-06 Max=9.60D-05 NDo=     1
 LinEq1:  Iter=  4 NonCon=     1 RMS=2.60D-06 Max=7.81D-05 NDo=     1
 LinEq1:  Iter=  5 NonCon=     1 RMS=1.52D-06 Max=5.98D-05 NDo=     1
 LinEq1:  Iter=  6 NonCon=     1 RMS=5.47D-07 Max=2.51D-05 NDo=     1
 LinEq1:  Iter=  7 NonCon=     1 RMS=2.26D-07 Max=9.19D-06 NDo=     1
 LinEq1:  Iter=  8 NonCon=     1 RMS=6.76D-08 Max=1.59D-06 NDo=     1
 LinEq1:  Iter=  9 NonCon=     1 RMS=3.97D-08 Max=1.04D-06 NDo=     1
 LinEq1:  Iter= 10 NonCon=     1 RMS=2.72D-08 Max=6.91D-07 NDo=     1
 LinEq1:  Iter= 11 NonCon=     1 RMS=9.94D-09 Max=1.68D-07 NDo=     1
 LinEq1:  Iter= 12 NonCon=     0 RMS=3.55D-09 Max=5.55D-08 NDo=     1
 Linear equations converged to 1.301D-08 1.301D-07 after    12 iterations.
     Accept linear search using points  1 and  2.
     Minimum is close to point  2 DX= -4.16D-04 DF= -6.76D-12 DXR=  4.16D-04 DFR=  1.72D-07 which will be used.
 LinEq1:  Iter=  0 NonCon=     1 RMS=1.66D-07 Max=1.01D-05 NDo=     1
 LinEq1:  Iter=  1 NonCon=     1 RMS=8.13D-08 Max=2.15D-06 NDo=     1
 LinEq1:  Iter=  2 NonCon=     1 RMS=4.77D-08 Max=1.26D-06 NDo=     1
 LinEq1:  Iter=  3 NonCon=     1 RMS=2.95D-08 Max=9.30D-07 NDo=     1
 LinEq1:  Iter=  4 NonCon=     1 RMS=1.44D-08 Max=3.07D-07 NDo=     1
 LinEq1:  Iter=  5 NonCon=     1 RMS=6.00D-09 Max=2.09D-07 NDo=     1
 LinEq1:  Iter=  6 NonCon=     1 RMS=5.02D-09 Max=1.62D-07 NDo=     1
 LinEq1:  Iter=  7 NonCon=     1 RMS=1.95D-09 Max=6.74D-08 NDo=     1
 LinEq1:  Iter=  8 NonCon=     1 RMS=5.45D-10 Max=1.82D-08 NDo=     1
 LinEq1:  Iter=  9 NonCon=     1 RMS=1.73D-10 Max=7.75D-09 NDo=     1
 LinEq1:  Iter= 10 NonCon=     1 RMS=6.48D-11 Max=2.68D-09 NDo=     1
 LinEq1:  Iter= 11 NonCon=     0 RMS=2.74D-11 Max=6.92D-10 NDo=     1
 Linear equations converged to 1.558D-10 1.558D-09 after    11 iterations.
 SCF Done:  E(UwB97XD) =  -322.354696797     a.u. after    4 cycles
            Convg  =    0.7377D-09                    30 Fock formations.
              S**2 =  0.0000                  -V/T =  2.0055
 <Sx>= 0.0000 <Sy>= 0.0000 <Sz>= 0.0000 <S**2>= 0.0000 S= 0.0000
 <L.S>=  0.00000000000    
 Annihilation of the first spin contaminant:
 S**2 before annihilation     0.0000,   after     0.0000
 DoSCS=F DFT=T ScalE2(SS,OS)=  1.000000  1.000000
 Range of M.O.s used for correlation:     1   391
 NBasis=   391 NAE=    23 NBE=    23 NFC=     0 NFV=     0
 NROrb=    391 NOA=    23 NOB=    23 NVA=   368 NVB=   368

 **** Warning!!: The largest alpha MO coefficient is  0.57271909D+02


 **** Warning!!: The largest beta MO coefficient is  0.57271910D+02

 Symmetrizing basis deriv contribution to polar:
 IMax=3 JMax=2 DiffMx= 0.00D+00
 G2DrvN: will do    12 centers at a time, making    1 passes.
 Calling FoFCou, ICntrl=  3107 FMM=F I1Cent=   0 AccDes= 0.00D+00.
 End of G2Drv F.D. properties file   721 does not exist.
 End of G2Drv F.D. properties file   722 does not exist.
 End of G2Drv F.D. properties file   788 does not exist.
          IDoAtm=11111111111
          Differentiating once with respect to nuclear coordinates.
 CalDSu exits because no D1Ps are significant.
          There are    36 degrees of freedom in the 1st order CPHF.  IDoFFX=6 NUNeed=     0.
     30 vectors produced by pass  0 Test12= 4.70D-14 2.78D-09 XBig12= 1.71D-01 9.25D-02.
 AX will form    30 AO Fock derivatives at one time.
     30 vectors produced by pass  1 Test12= 4.70D-14 2.78D-09 XBig12= 1.82D-02 4.65D-02.
     30 vectors produced by pass  2 Test12= 4.70D-14 2.78D-09 XBig12= 9.82D-04 3.68D-03.
     30 vectors produced by pass  3 Test12= 4.70D-14 2.78D-09 XBig12= 1.98D-05 4.68D-04.
     30 vectors produced by pass  4 Test12= 4.70D-14 2.78D-09 XBig12= 2.75D-07 4.46D-05.
     30 vectors produced by pass  5 Test12= 4.70D-14 2.78D-09 XBig12= 3.13D-09 5.64D-06.
     30 vectors produced by pass  6 Test12= 4.70D-14 2.78D-09 XBig12= 2.67D-11 5.31D-07.
     18 vectors produced by pass  7 Test12= 4.70D-14 2.78D-09 XBig12= 2.11D-13 3.70D-08.
      1 vectors produced by pass  8 Test12= 4.70D-14 2.78D-09 XBig12= 1.37D-15 3.37D-09.
 InvSVY:  IOpt=1 It=  1 EMax= 1.55D-15
 Solved reduced A of dimension   229 with    30 vectors.
 End of Minotr F.D. properties file   721 does not exist.
 End of Minotr F.D. properties file   722 does not exist.
 End of Minotr F.D. properties file   788 does not exist.
 Calling FoFJK, ICntrl=    100127 FMM=F ISym2X=0 I1Cent= 0 IOpClX= 1 NMat=1 NMatS=1 NMatT=0.
 -------------------------------------------------------------------
 Center     Atomic                   Forces (Hartrees/Bohr)
 Number     Number              X              Y              Z
 -------------------------------------------------------------------
      1        6           0.002976578   -0.001989678    0.000396452
      2        1           0.000128775   -0.000059403   -0.000029755
      3        1           0.000288634   -0.000227607    0.000014103
      4        8           0.001253711   -0.001206315    0.000122556
      5        8           0.002525972   -0.002298282    0.000154744
      6        7          -0.003501800    0.003187851   -0.000319237
      7        6          -0.003351594    0.003097472   -0.000407181
      8        6          -0.000437277   -0.000218267    0.000027906
      9        1           0.000131232    0.000037539    0.000017291
     10        1           0.000149462   -0.000026364    0.000035761
     11        1          -0.000163693   -0.000296947   -0.000012638
 -------------------------------------------------------------------
 Cartesian Forces:  Max     0.003501800 RMS     0.001474831
 IRC-IRC-IRC-IRC-IRC-IRC-IRC-IRC-IRC-IRC-IRC-IRC-IRC-IRC-IRC-IRC-IRC-IRC
 Pt 15 Step number   1 out of a maximum of  20
 Modified Bulirsch-Stoer Extrapolation Cycles:
    EPS =    0.000010000000000
      PEZero:  N= 2 I= 1 D=  7.77D-04 Err=  1.05D-05
      PEZero:  N= 3 I= 2 D=  7.77D-04 Err=  7.00D-06
      PEZero:  N= 3 I= 1 D=  1.55D-03 Err=  1.87D-08
 Maximum DWI energy   std dev =  0.000000036 at pt    35
 Maximum DWI gradient std dev =  0.003111327 at pt    47
 CORRECTOR INTEGRATION CONVERGENCE:
   Recorrection delta-x convergence threshold:    0.010000
   Delta-x Convergence Met
 Point Number:  15          Path Number:   1
   CHANGE IN THE REACTION COORDINATE =    0.14911
   NET REACTION COORDINATE UP TO THIS POINT =    2.23657
  # OF POINTS ALONG THE PATH =  15
  # OF STEPS =   1

 Calculating another point on the path.
 IRC-IRC-IRC-IRC-IRC-IRC-IRC-IRC-IRC-IRC-IRC-IRC-IRC-IRC-IRC-IRC-IRC-IRC
                          Input orientation:                          
 ---------------------------------------------------------------------
 Center     Atomic      Atomic             Coordinates (Angstroms)
 Number     Number       Type             X           Y           Z
 ---------------------------------------------------------------------
      1          6           0        1.741891    0.431451    0.255799
      2          1           0        1.411237    0.580705    1.273326
      3          1           0        2.453559    1.068141   -0.250968
      4          8           0        1.388703   -0.584402   -0.369348
      5          8           0        0.420826   -1.338427    0.211196
      6          7           0       -0.382188    1.512129   -0.092412
      7          6           0       -1.150184    0.656724   -0.037330
      8          6           0       -2.248000   -0.293408    0.008974
      9          1           0       -2.183066   -0.877383    0.923413
     10          1           0       -2.174896   -0.973182   -0.835881
     11          1           0       -3.193924    0.245215   -0.024021
 ---------------------------------------------------------------------
                    Distance matrix (angstroms):
                    1          2          3          4          5
     1  C    0.000000
     2  H    1.080264   0.000000
     3  H    1.081044   1.909843   0.000000
     4  O    1.243989   2.014041   1.969475   0.000000
     5  O    2.208998   2.406678   3.183892   1.357340   0.000000
     6  N    2.408491   2.439091   2.874670   2.758295   2.977025
     7  C    2.915608   2.878276   3.633437   2.845448   2.551560
     8  C    4.062706   3.968964   4.901637   3.667889   2.873254
     9  H    4.190948   3.894544   5.163576   3.809803   2.738625
    10  H    4.301858   4.441134   5.092319   3.614974   2.822684
    11  H    4.947248   4.796163   5.711635   4.669902   3.953437
                    6          7          8          9         10
     6  N    0.000000
     7  C    1.150899   0.000000
     8  C    2.598364   1.452617   0.000000
     9  H    3.159877   2.084072   1.086941   0.000000
    10  H    3.153303   2.084301   1.086838   1.761920   0.000000
    11  H    3.084738   2.084800   1.089025   1.783169   1.783823
                   11
    11  H    0.000000
 Symmetry turned off by external request.
 Stoichiometry    C3H5NO2
 Framework group  C1[X(C3H5NO2)]
 Deg. of freedom    27
 Full point group                 C1      NOp   1
 Rotational constants (GHZ):           6.1208841           2.7171985           1.9860200
 Standard basis: Aug-CC-pVTZ (5D, 7F)
   391 basis functions,   567 primitive gaussians,   455 cartesian basis functions
    23 alpha electrons       23 beta electrons
       nuclear repulsion energy       221.2456011264 Hartrees.
 NAtoms=   11 NActive=   11 NUniq=   11 SFac= 1.00D+00 NAtFMM=   60 NAOKFM=F Big=F
 Integral buffers will be    131072 words long.
 Raffenetti 2 integral format.
 Two-electron integral symmetry is turned off.
 Nuclear repulsion after empirical dispersion term =      221.2420214822 Hartrees.
 One-electron integrals computed using PRISM.
 NBasis=   391 RedAO= T EigKep=  1.41D-05  NBF=   391
 NBsUse=   391 1.00D-06 EigRej= -1.00D+00 NBFU=   391
 Initial guess from the checkpoint file:  "TS2-M0001-copt-TS-opt-TS-wb97-opt-TS-Final-IRC-Reverse.chk"
 B after Tr=     0.000333   -0.000377    0.000016
         Rot=    1.000000    0.000021   -0.000011   -0.000010 Ang=   0.00 deg.
 Initial guess <Sx>= 0.0000 <Sy>= 0.0000 <Sz>= 0.0000 <S**2>= 0.0000 S= 0.0000
 ExpMin= 2.53D-02 ExpMax= 1.53D+04 ExpMxC= 5.22D+02 IAcc=3 IRadAn=         7 AccDes= 0.00D+00
 Harris functional with IExCor= 4639 and IRadAn=       7 diagonalized for initial guess.
 HarFok:  IExCor= 4639 AccDes= 0.00D+00 IRadAn=         7 IDoV= 1 UseB2=F ITyADJ=14
 ICtDFT=  3500011 ScaDFX=  1.000000  1.000000  1.000000  1.000000
 FoFCou: FMM=F IPFlag=           0 FMFlag=      100000 FMFlg1=           0
         NFxFlg=           0 DoJE=T BraDBF=F KetDBF=T FulRan=T
         wScrn=  0.000000 ICntrl=       500 IOpCl=  0 I1Cent=   200000004 NGrid=           0
         NMat0=    1 NMatS0=      1 NMatT0=    0 NMatD0=    1 NMtDS0=    0 NMtDT0=    0
 Symmetry not used in FoFCou.
 Gradient too large for Newton-Raphson -- use scaled steepest descent instead.
     Minimum is close to point  4 DX=  1.08D-01 DF= -3.88D-07 DXR=  8.23D-02 DFR=  6.83D-03 which will be used.
 LinEq1:  Iter=  0 NonCon=     1 RMS=4.34D-05 Max=1.72D-03 NDo=     1
 AX will form     1 AO Fock derivatives at one time.
 LinEq1:  Iter=  1 NonCon=     1 RMS=1.11D-05 Max=5.23D-04 NDo=     1
 LinEq1:  Iter=  2 NonCon=     1 RMS=8.64D-06 Max=3.20D-04 NDo=     1
 LinEq1:  Iter=  3 NonCon=     1 RMS=3.94D-06 Max=8.99D-05 NDo=     1
 LinEq1:  Iter=  4 NonCon=     1 RMS=2.45D-06 Max=7.64D-05 NDo=     1
 LinEq1:  Iter=  5 NonCon=     1 RMS=1.49D-06 Max=6.04D-05 NDo=     1
 LinEq1:  Iter=  6 NonCon=     1 RMS=5.31D-07 Max=2.44D-05 NDo=     1
 LinEq1:  Iter=  7 NonCon=     1 RMS=2.15D-07 Max=8.60D-06 NDo=     1
 LinEq1:  Iter=  8 NonCon=     1 RMS=6.06D-08 Max=1.32D-06 NDo=     1
 LinEq1:  Iter=  9 NonCon=     1 RMS=2.30D-08 Max=5.02D-07 NDo=     1
 LinEq1:  Iter= 10 NonCon=     1 RMS=1.14D-08 Max=3.20D-07 NDo=     1
 LinEq1:  Iter= 11 NonCon=     1 RMS=7.73D-09 Max=1.39D-07 NDo=     1
 LinEq1:  Iter= 12 NonCon=     0 RMS=3.42D-09 Max=7.69D-08 NDo=     1
 Linear equations converged to 1.301D-08 1.301D-07 after    12 iterations.
     Accept linear search using points  1 and  2.
     Minimum is close to point  2 DX= -3.95D-04 DF= -5.63D-12 DXR=  3.95D-04 DFR=  1.57D-07 which will be used.
 LinEq1:  Iter=  0 NonCon=     1 RMS=1.50D-07 Max=9.28D-06 NDo=     1
 LinEq1:  Iter=  1 NonCon=     1 RMS=7.26D-08 Max=1.87D-06 NDo=     1
 LinEq1:  Iter=  2 NonCon=     1 RMS=4.23D-08 Max=1.13D-06 NDo=     1
 LinEq1:  Iter=  3 NonCon=     1 RMS=2.63D-08 Max=8.08D-07 NDo=     1
 LinEq1:  Iter=  4 NonCon=     1 RMS=1.28D-08 Max=2.74D-07 NDo=     1
 LinEq1:  Iter=  5 NonCon=     1 RMS=5.37D-09 Max=1.88D-07 NDo=     1
 LinEq1:  Iter=  6 NonCon=     1 RMS=4.50D-09 Max=1.40D-07 NDo=     1
 LinEq1:  Iter=  7 NonCon=     1 RMS=1.77D-09 Max=6.76D-08 NDo=     1
 LinEq1:  Iter=  8 NonCon=     1 RMS=5.01D-10 Max=1.86D-08 NDo=     1
 LinEq1:  Iter=  9 NonCon=     1 RMS=1.64D-10 Max=7.41D-09 NDo=     1
 LinEq1:  Iter= 10 NonCon=     1 RMS=6.05D-11 Max=2.19D-09 NDo=     1
 LinEq1:  Iter= 11 NonCon=     0 RMS=2.45D-11 Max=4.92D-10 NDo=     1
 Linear equations converged to 1.405D-10 1.405D-09 after    11 iterations.
 SCF Done:  E(UwB97XD) =  -322.355043078     a.u. after    4 cycles
            Convg  =    0.7260D-09                    30 Fock formations.
              S**2 =  0.0000                  -V/T =  2.0055
 <Sx>= 0.0000 <Sy>= 0.0000 <Sz>= 0.0000 <S**2>= 0.0000 S= 0.0000
 <L.S>=  0.00000000000    
 Annihilation of the first spin contaminant:
 S**2 before annihilation     0.0000,   after     0.0000
 DoSCS=F DFT=T ScalE2(SS,OS)=  1.000000  1.000000
 Range of M.O.s used for correlation:     1   391
 NBasis=   391 NAE=    23 NBE=    23 NFC=     0 NFV=     0
 NROrb=    391 NOA=    23 NOB=    23 NVA=   368 NVB=   368

 **** Warning!!: The largest alpha MO coefficient is  0.55821041D+02


 **** Warning!!: The largest beta MO coefficient is  0.55821042D+02

 Symmetrizing basis deriv contribution to polar:
 IMax=3 JMax=2 DiffMx= 0.00D+00
 G2DrvN: will do    12 centers at a time, making    1 passes.
 Calling FoFCou, ICntrl=  3107 FMM=F I1Cent=   0 AccDes= 0.00D+00.
 End of G2Drv F.D. properties file   721 does not exist.
 End of G2Drv F.D. properties file   722 does not exist.
 End of G2Drv F.D. properties file   788 does not exist.
          IDoAtm=11111111111
          Differentiating once with respect to nuclear coordinates.
 CalDSu exits because no D1Ps are significant.
          There are    36 degrees of freedom in the 1st order CPHF.  IDoFFX=6 NUNeed=     0.
     30 vectors produced by pass  0 Test12= 4.70D-14 2.78D-09 XBig12= 1.71D-01 9.21D-02.
 AX will form    30 AO Fock derivatives at one time.
     30 vectors produced by pass  1 Test12= 4.70D-14 2.78D-09 XBig12= 1.85D-02 4.74D-02.
     30 vectors produced by pass  2 Test12= 4.70D-14 2.78D-09 XBig12= 9.84D-04 3.62D-03.
     30 vectors produced by pass  3 Test12= 4.70D-14 2.78D-09 XBig12= 1.99D-05 4.74D-04.
     30 vectors produced by pass  4 Test12= 4.70D-14 2.78D-09 XBig12= 2.77D-07 4.55D-05.
     30 vectors produced by pass  5 Test12= 4.70D-14 2.78D-09 XBig12= 3.18D-09 5.69D-06.
     30 vectors produced by pass  6 Test12= 4.70D-14 2.78D-09 XBig12= 2.71D-11 5.27D-07.
     18 vectors produced by pass  7 Test12= 4.70D-14 2.78D-09 XBig12= 2.14D-13 3.70D-08.
      1 vectors produced by pass  8 Test12= 4.70D-14 2.78D-09 XBig12= 1.39D-15 3.40D-09.
 InvSVY:  IOpt=1 It=  1 EMax= 2.00D-15
 Solved reduced A of dimension   229 with    30 vectors.
 End of Minotr F.D. properties file   721 does not exist.
 End of Minotr F.D. properties file   722 does not exist.
 End of Minotr F.D. properties file   788 does not exist.
 Calling FoFJK, ICntrl=    100127 FMM=F ISym2X=0 I1Cent= 0 IOpClX= 1 NMat=1 NMatS=1 NMatT=0.
 -------------------------------------------------------------------
 Center     Atomic                   Forces (Hartrees/Bohr)
 Number     Number              X              Y              Z
 -------------------------------------------------------------------
      1        6           0.002777137   -0.001870207    0.000350481
      2        1           0.000121299   -0.000058053   -0.000028146
      3        1           0.000265858   -0.000211242    0.000011995
      4        8           0.001270566   -0.001218175    0.000122823
      5        8           0.002410018   -0.002178912    0.000142020
      6        7          -0.003379530    0.003058754   -0.000280478
      7        6          -0.003154585    0.002898224   -0.000375015
      8        6          -0.000421995   -0.000163204    0.000019673
      9        1           0.000120173    0.000041607    0.000016242
     10        1           0.000141798   -0.000020505    0.000035018
     11        1          -0.000150739   -0.000278288   -0.000014613
 -------------------------------------------------------------------
 Cartesian Forces:  Max     0.003379530 RMS     0.001401817
 IRC-IRC-IRC-IRC-IRC-IRC-IRC-IRC-IRC-IRC-IRC-IRC-IRC-IRC-IRC-IRC-IRC-IRC
 Pt 16 Step number   1 out of a maximum of  20
 Modified Bulirsch-Stoer Extrapolation Cycles:
    EPS =    0.000010000000000
      PEZero:  N= 2 I= 1 D=  7.77D-04 Err=  9.03D-06
 Maximum DWI energy   std dev =  0.000000057 at pt    18
 Maximum DWI gradient std dev =  0.003179516 at pt    47
 CORRECTOR INTEGRATION CONVERGENCE:
   Recorrection delta-x convergence threshold:    0.010000
   Delta-x Convergence Met
 Point Number:  16          Path Number:   1
   CHANGE IN THE REACTION COORDINATE =    0.14911
   NET REACTION COORDINATE UP TO THIS POINT =    2.38568
  # OF POINTS ALONG THE PATH =  16
  # OF STEPS =   1

 Calculating another point on the path.
 IRC-IRC-IRC-IRC-IRC-IRC-IRC-IRC-IRC-IRC-IRC-IRC-IRC-IRC-IRC-IRC-IRC-IRC
                          Input orientation:                          
 ---------------------------------------------------------------------
 Center     Atomic      Atomic             Coordinates (Angstroms)
 Number     Number       Type             X           Y           Z
 ---------------------------------------------------------------------
      1          6           0        1.749940    0.426000    0.256756
      2          1           0        1.415215    0.578715    1.272539
      3          1           0        2.462721    1.060911   -0.250638
      4          8           0        1.391551   -0.587106   -0.369061
      5          8           0        0.426083   -1.343166    0.211501
      6          7           0       -0.390739    1.519743   -0.093083
      7          6           0       -1.159211    0.665177   -0.038406
      8          6           0       -2.249199   -0.293872    0.009028
      9          1           0       -2.179016   -0.876121    0.924187
     10          1           0       -2.170054   -0.974152   -0.834889
     11          1           0       -3.199853    0.236250   -0.024630
 ---------------------------------------------------------------------
                    Distance matrix (angstroms):
                    1          2          3          4          5
     1  C    0.000000
     2  H    1.080360   0.000000
     3  H    1.081026   1.910458   0.000000
     4  O    1.243573   2.013592   1.969108   0.000000
     5  O    2.210112   2.407864   3.184502   1.356763   0.000000
     6  N    2.429232   2.451923   2.894406   2.773362   2.992694
     7  C    2.933852   2.890280   3.649663   2.860757   2.570808
     8  C    4.070958   3.973134   4.909689   3.672056   2.880824
     9  H    4.192575   3.893122   5.165078   3.808539   2.740911
    10  H    4.303309   4.439234   5.093665   3.612731   2.823301
    11  H    4.961415   4.806119   5.726769   4.677343   3.962035
                    6          7          8          9         10
     6  N    0.000000
     7  C    1.150575   0.000000
     8  C    2.598749   1.452617   0.000000
     9  H    3.157997   2.083792   1.086948   0.000000
    10  H    3.152103   2.084127   1.086849   1.761829   0.000000
    11  H    3.089201   2.085279   1.088993   1.783180   1.783838
                   11
    11  H    0.000000
 Symmetry turned off by external request.
 Stoichiometry    C3H5NO2
 Framework group  C1[X(C3H5NO2)]
 Deg. of freedom    27
 Full point group                 C1      NOp   1
 Rotational constants (GHZ):           6.0885329           2.6997334           1.9733269
 Standard basis: Aug-CC-pVTZ (5D, 7F)
   391 basis functions,   567 primitive gaussians,   455 cartesian basis functions
    23 alpha electrons       23 beta electrons
       nuclear repulsion energy       220.8332905615 Hartrees.
 NAtoms=   11 NActive=   11 NUniq=   11 SFac= 1.00D+00 NAtFMM=   60 NAOKFM=F Big=F
 Integral buffers will be    131072 words long.
 Raffenetti 2 integral format.
 Two-electron integral symmetry is turned off.
 Nuclear repulsion after empirical dispersion term =      220.8296952245 Hartrees.
 One-electron integrals computed using PRISM.
 NBasis=   391 RedAO= T EigKep=  1.42D-05  NBF=   391
 NBsUse=   391 1.00D-06 EigRej= -1.00D+00 NBFU=   391
 Initial guess from the checkpoint file:  "TS2-M0001-copt-TS-opt-TS-wb97-opt-TS-Final-IRC-Reverse.chk"
 B after Tr=     0.000329   -0.000366    0.000013
         Rot=    1.000000    0.000021   -0.000012   -0.000007 Ang=   0.00 deg.
 Initial guess <Sx>= 0.0000 <Sy>= 0.0000 <Sz>= 0.0000 <S**2>= 0.0000 S= 0.0000
 ExpMin= 2.53D-02 ExpMax= 1.53D+04 ExpMxC= 5.22D+02 IAcc=3 IRadAn=         7 AccDes= 0.00D+00
 Harris functional with IExCor= 4639 and IRadAn=       7 diagonalized for initial guess.
 HarFok:  IExCor= 4639 AccDes= 0.00D+00 IRadAn=         7 IDoV= 1 UseB2=F ITyADJ=14
 ICtDFT=  3500011 ScaDFX=  1.000000  1.000000  1.000000  1.000000
 FoFCou: FMM=F IPFlag=           0 FMFlag=      100000 FMFlg1=           0
         NFxFlg=           0 DoJE=T BraDBF=F KetDBF=T FulRan=T
         wScrn=  0.000000 ICntrl=       500 IOpCl=  0 I1Cent=   200000004 NGrid=           0
         NMat0=    1 NMatS0=      1 NMatT0=    0 NMatD0=    1 NMtDS0=    0 NMtDT0=    0
 Symmetry not used in FoFCou.
 Gradient too large for Newton-Raphson -- use scaled steepest descent instead.
     Minimum is close to point  4 DX=  1.10D-01 DF= -3.77D-07 DXR=  8.41D-02 DFR=  7.12D-03 which will be used.
 LinEq1:  Iter=  0 NonCon=     1 RMS=4.14D-05 Max=1.61D-03 NDo=     1
 AX will form     1 AO Fock derivatives at one time.
 LinEq1:  Iter=  1 NonCon=     1 RMS=1.04D-05 Max=4.90D-04 NDo=     1
 LinEq1:  Iter=  2 NonCon=     1 RMS=8.23D-06 Max=3.13D-04 NDo=     1
 LinEq1:  Iter=  3 NonCon=     1 RMS=3.73D-06 Max=8.37D-05 NDo=     1
 LinEq1:  Iter=  4 NonCon=     1 RMS=2.33D-06 Max=7.77D-05 NDo=     1
 LinEq1:  Iter=  5 NonCon=     1 RMS=1.46D-06 Max=6.16D-05 NDo=     1
 LinEq1:  Iter=  6 NonCon=     1 RMS=5.14D-07 Max=2.35D-05 NDo=     1
 LinEq1:  Iter=  7 NonCon=     1 RMS=2.05D-07 Max=7.74D-06 NDo=     1
 LinEq1:  Iter=  8 NonCon=     1 RMS=6.22D-08 Max=1.25D-06 NDo=     1
 LinEq1:  Iter=  9 NonCon=     1 RMS=3.64D-08 Max=9.24D-07 NDo=     1
 LinEq1:  Iter= 10 NonCon=     1 RMS=2.60D-08 Max=6.64D-07 NDo=     1
 LinEq1:  Iter= 11 NonCon=     1 RMS=9.62D-09 Max=1.65D-07 NDo=     1
 LinEq1:  Iter= 12 NonCon=     0 RMS=3.33D-09 Max=5.80D-08 NDo=     1
 Linear equations converged to 1.301D-08 1.301D-07 after    12 iterations.
     Accept linear search using points  1 and  2.
     Minimum is close to point  2 DX= -3.75D-04 DF= -4.60D-12 DXR=  3.75D-04 DFR=  1.41D-07 which will be used.
 LinEq1:  Iter=  0 NonCon=     1 RMS=1.36D-07 Max=8.47D-06 NDo=     1
 LinEq1:  Iter=  1 NonCon=     1 RMS=6.56D-08 Max=1.66D-06 NDo=     1
 LinEq1:  Iter=  2 NonCon=     1 RMS=3.80D-08 Max=1.02D-06 NDo=     1
 LinEq1:  Iter=  3 NonCon=     1 RMS=2.36D-08 Max=7.20D-07 NDo=     1
 LinEq1:  Iter=  4 NonCon=     1 RMS=1.16D-08 Max=2.46D-07 NDo=     1
 LinEq1:  Iter=  5 NonCon=     1 RMS=4.88D-09 Max=1.71D-07 NDo=     1
 LinEq1:  Iter=  6 NonCon=     1 RMS=4.08D-09 Max=1.17D-07 NDo=     1
 LinEq1:  Iter=  7 NonCon=     1 RMS=1.67D-09 Max=7.13D-08 NDo=     1
 LinEq1:  Iter=  8 NonCon=     1 RMS=4.78D-10 Max=1.91D-08 NDo=     1
 LinEq1:  Iter=  9 NonCon=     1 RMS=1.62D-10 Max=6.70D-09 NDo=     1
 LinEq1:  Iter= 10 NonCon=     1 RMS=5.68D-11 Max=1.60D-09 NDo=     1
 LinEq1:  Iter= 11 NonCon=     0 RMS=2.19D-11 Max=4.74D-10 NDo=     1
 Linear equations converged to 1.271D-10 1.271D-09 after    11 iterations.
 SCF Done:  E(UwB97XD) =  -322.355372372     a.u. after    4 cycles
            Convg  =    0.7080D-09                    30 Fock formations.
              S**2 =  0.0000                  -V/T =  2.0055
 <Sx>= 0.0000 <Sy>= 0.0000 <Sz>= 0.0000 <S**2>= 0.0000 S= 0.0000
 <L.S>=  0.00000000000    
 Annihilation of the first spin contaminant:
 S**2 before annihilation     0.0000,   after     0.0000
 DoSCS=F DFT=T ScalE2(SS,OS)=  1.000000  1.000000
 Range of M.O.s used for correlation:     1   391
 NBasis=   391 NAE=    23 NBE=    23 NFC=     0 NFV=     0
 NROrb=    391 NOA=    23 NOB=    23 NVA=   368 NVB=   368

 **** Warning!!: The largest alpha MO coefficient is  0.54562217D+02


 **** Warning!!: The largest beta MO coefficient is  0.54562217D+02

 Symmetrizing basis deriv contribution to polar:
 IMax=3 JMax=2 DiffMx= 0.00D+00
 G2DrvN: will do    12 centers at a time, making    1 passes.
 Calling FoFCou, ICntrl=  3107 FMM=F I1Cent=   0 AccDes= 0.00D+00.
 End of G2Drv F.D. properties file   721 does not exist.
 End of G2Drv F.D. properties file   722 does not exist.
 End of G2Drv F.D. properties file   788 does not exist.
          IDoAtm=11111111111
          Differentiating once with respect to nuclear coordinates.
 CalDSu exits because no D1Ps are significant.
          There are    36 degrees of freedom in the 1st order CPHF.  IDoFFX=6 NUNeed=     0.
     30 vectors produced by pass  0 Test12= 4.70D-14 2.78D-09 XBig12= 1.70D-01 9.17D-02.
 AX will form    30 AO Fock derivatives at one time.
     30 vectors produced by pass  1 Test12= 4.70D-14 2.78D-09 XBig12= 1.87D-02 4.82D-02.
     30 vectors produced by pass  2 Test12= 4.70D-14 2.78D-09 XBig12= 9.82D-04 3.55D-03.
     30 vectors produced by pass  3 Test12= 4.70D-14 2.78D-09 XBig12= 1.98D-05 4.78D-04.
     30 vectors produced by pass  4 Test12= 4.70D-14 2.78D-09 XBig12= 2.75D-07 4.68D-05.
     30 vectors produced by pass  5 Test12= 4.70D-14 2.78D-09 XBig12= 3.17D-09 5.65D-06.
     30 vectors produced by pass  6 Test12= 4.70D-14 2.78D-09 XBig12= 2.71D-11 5.17D-07.
     18 vectors produced by pass  7 Test12= 4.70D-14 2.78D-09 XBig12= 2.14D-13 3.67D-08.
      1 vectors produced by pass  8 Test12= 4.70D-14 2.78D-09 XBig12= 1.40D-15 3.40D-09.
 InvSVY:  IOpt=1 It=  1 EMax= 2.00D-15
 Solved reduced A of dimension   229 with    30 vectors.
 End of Minotr F.D. properties file   721 does not exist.
 End of Minotr F.D. properties file   722 does not exist.
 End of Minotr F.D. properties file   788 does not exist.
 Calling FoFJK, ICntrl=    100127 FMM=F ISym2X=0 I1Cent= 0 IOpClX= 1 NMat=1 NMatS=1 NMatT=0.
 -------------------------------------------------------------------
 Center     Atomic                   Forces (Hartrees/Bohr)
 Number     Number              X              Y              Z
 -------------------------------------------------------------------
      1        6           0.002609299   -0.001768854    0.000313227
      2        1           0.000119656   -0.000057459   -0.000025804
      3        1           0.000250569   -0.000199701    0.000009940
      4        8           0.001283447   -0.001223088    0.000120756
      5        8           0.002306601   -0.002072316    0.000131564
      6        7          -0.003286427    0.002960801   -0.000249691
      7        6          -0.002978153    0.002711223   -0.000344855
      8        6          -0.000406938   -0.000121157    0.000012206
      9        1           0.000107613    0.000043899    0.000015438
     10        1           0.000132459   -0.000015907    0.000033810
     11        1          -0.000138126   -0.000257441   -0.000016591
 -------------------------------------------------------------------
 Cartesian Forces:  Max     0.003286427 RMS     0.001339533
 IRC-IRC-IRC-IRC-IRC-IRC-IRC-IRC-IRC-IRC-IRC-IRC-IRC-IRC-IRC-IRC-IRC-IRC
 Pt 17 Step number   1 out of a maximum of  20
 Modified Bulirsch-Stoer Extrapolation Cycles:
    EPS =    0.000010000000000
      PEZero:  N= 2 I= 1 D=  7.77D-04 Err=  8.02D-06
 Maximum DWI energy   std dev =  0.000000058 at pt    47
 Maximum DWI gradient std dev =  0.003006166 at pt    36
 CORRECTOR INTEGRATION CONVERGENCE:
   Recorrection delta-x convergence threshold:    0.010000
   Delta-x Convergence Met
 Point Number:  17          Path Number:   1
   CHANGE IN THE REACTION COORDINATE =    0.14911
   NET REACTION COORDINATE UP TO THIS POINT =    2.53479
  # OF POINTS ALONG THE PATH =  17
  # OF STEPS =   1

 Calculating another point on the path.
 IRC-IRC-IRC-IRC-IRC-IRC-IRC-IRC-IRC-IRC-IRC-IRC-IRC-IRC-IRC-IRC-IRC-IRC
                          Input orientation:                          
 ---------------------------------------------------------------------
 Center     Atomic      Atomic             Coordinates (Angstroms)
 Number     Number       Type             X           Y           Z
 ---------------------------------------------------------------------
      1          6           0        1.757863    0.420596    0.257648
      2          1           0        1.419330    0.576644    1.271768
      3          1           0        2.471738    1.053756   -0.250358
      4          8           0        1.394559   -0.589942   -0.368767
      5          8           0        0.431373   -1.347912    0.211801
      6          7           0       -0.399448    1.527470   -0.093707
      7          6           0       -1.168151    0.673479   -0.039441
      8          6           0       -2.250417   -0.294225    0.009061
      9          1           0       -2.175211   -0.874703    0.924956
     10          1           0       -2.165308   -0.974990   -0.833899
     11          1           0       -3.205610    0.227558   -0.025334
 ---------------------------------------------------------------------
                    Distance matrix (angstroms):
                    1          2          3          4          5
     1  C    0.000000
     2  H    1.080460   0.000000
     3  H    1.081009   1.911038   0.000000
     4  O    1.243211   2.013179   1.968775   0.000000
     5  O    2.211176   2.409046   3.185073   1.356210   0.000000
     6  N    2.450023   2.465065   2.914216   2.788826   3.008557
     7  C    2.951909   2.902362   3.665772   2.876138   2.589907
     8  C    4.079101   3.977421   4.917631   3.676418   2.888486
     9  H    4.194302   3.891967   5.166667   3.807632   2.743500
    10  H    4.304695   4.437457   5.094951   3.610714   2.824059
    11  H    4.975279   4.816056   5.741561   4.684848   3.970640
                    6          7          8          9         10
     6  N    0.000000
     7  C    1.150282   0.000000
     8  C    2.599080   1.452619   0.000000
     9  H    3.156175   2.083531   1.086957   0.000000
    10  H    3.150944   2.083971   1.086861   1.761740   0.000000
    11  H    3.093378   2.085733   1.088960   1.783186   1.783852
                   11
    11  H    0.000000
 Symmetry turned off by external request.
 Stoichiometry    C3H5NO2
 Framework group  C1[X(C3H5NO2)]
 Deg. of freedom    27
 Full point group                 C1      NOp   1
 Rotational constants (GHZ):           6.0567308           2.6821895           1.9606469
 Standard basis: Aug-CC-pVTZ (5D, 7F)
   391 basis functions,   567 primitive gaussians,   455 cartesian basis functions
    23 alpha electrons       23 beta electrons
       nuclear repulsion energy       220.4219848500 Hartrees.
 NAtoms=   11 NActive=   11 NUniq=   11 SFac= 1.00D+00 NAtFMM=   60 NAOKFM=F Big=F
 Integral buffers will be    131072 words long.
 Raffenetti 2 integral format.
 Two-electron integral symmetry is turned off.
 Nuclear repulsion after empirical dispersion term =      220.4183741392 Hartrees.
 One-electron integrals computed using PRISM.
 NBasis=   391 RedAO= T EigKep=  1.43D-05  NBF=   391
 NBsUse=   391 1.00D-06 EigRej= -1.00D+00 NBFU=   391
 Initial guess from the checkpoint file:  "TS2-M0001-copt-TS-opt-TS-wb97-opt-TS-Final-IRC-Reverse.chk"
 B after Tr=     0.000326   -0.000355    0.000010
         Rot=    1.000000    0.000019   -0.000012   -0.000004 Ang=   0.00 deg.
 Initial guess <Sx>= 0.0000 <Sy>= 0.0000 <Sz>= 0.0000 <S**2>= 0.0000 S= 0.0000
 ExpMin= 2.53D-02 ExpMax= 1.53D+04 ExpMxC= 5.22D+02 IAcc=3 IRadAn=         7 AccDes= 0.00D+00
 Harris functional with IExCor= 4639 and IRadAn=       7 diagonalized for initial guess.
 HarFok:  IExCor= 4639 AccDes= 0.00D+00 IRadAn=         7 IDoV= 1 UseB2=F ITyADJ=14
 ICtDFT=  3500011 ScaDFX=  1.000000  1.000000  1.000000  1.000000
 FoFCou: FMM=F IPFlag=           0 FMFlag=      100000 FMFlg1=           0
         NFxFlg=           0 DoJE=T BraDBF=F KetDBF=T FulRan=T
         wScrn=  0.000000 ICntrl=       500 IOpCl=  0 I1Cent=   200000004 NGrid=           0
         NMat0=    1 NMatS0=      1 NMatT0=    0 NMatD0=    1 NMtDS0=    0 NMtDT0=    0
 Symmetry not used in FoFCou.
 Gradient too large for Newton-Raphson -- use scaled steepest descent instead.
     Minimum is close to point  4 DX=  1.10D-01 DF= -3.49D-07 DXR=  8.40D-02 DFR=  7.10D-03 which will be used.
 LinEq1:  Iter=  0 NonCon=     1 RMS=3.96D-05 Max=1.52D-03 NDo=     1
 AX will form     1 AO Fock derivatives at one time.
 LinEq1:  Iter=  1 NonCon=     1 RMS=9.80D-06 Max=4.59D-04 NDo=     1
 LinEq1:  Iter=  2 NonCon=     1 RMS=7.83D-06 Max=3.03D-04 NDo=     1
 LinEq1:  Iter=  3 NonCon=     1 RMS=3.53D-06 Max=7.80D-05 NDo=     1
 LinEq1:  Iter=  4 NonCon=     1 RMS=2.20D-06 Max=7.66D-05 NDo=     1
 LinEq1:  Iter=  5 NonCon=     1 RMS=1.42D-06 Max=6.07D-05 NDo=     1
 LinEq1:  Iter=  6 NonCon=     1 RMS=4.93D-07 Max=2.25D-05 NDo=     1
 LinEq1:  Iter=  7 NonCon=     1 RMS=1.94D-07 Max=6.97D-06 NDo=     1
 LinEq1:  Iter=  8 NonCon=     1 RMS=5.53D-08 Max=1.24D-06 NDo=     1
 LinEq1:  Iter=  9 NonCon=     1 RMS=2.18D-08 Max=5.16D-07 NDo=     1
 LinEq1:  Iter= 10 NonCon=     1 RMS=8.63D-09 Max=1.69D-07 NDo=     1
 LinEq1:  Iter= 11 NonCon=     1 RMS=6.20D-09 Max=2.10D-07 NDo=     1
 LinEq1:  Iter= 12 NonCon=     0 RMS=2.98D-09 Max=5.12D-08 NDo=     1
 Linear equations converged to 1.301D-08 1.301D-07 after    12 iterations.
     Accept linear search using points  1 and  2.
     Minimum is close to point  2 DX= -3.45D-04 DF= -3.58D-12 DXR=  3.45D-04 DFR=  1.20D-07 which will be used.
 LinEq1:  Iter=  0 NonCon=     1 RMS=1.23D-07 Max=7.65D-06 NDo=     1
 LinEq1:  Iter=  1 NonCon=     1 RMS=5.86D-08 Max=1.45D-06 NDo=     1
 LinEq1:  Iter=  2 NonCon=     1 RMS=3.36D-08 Max=8.98D-07 NDo=     1
 LinEq1:  Iter=  3 NonCon=     1 RMS=2.09D-08 Max=6.35D-07 NDo=     1
 LinEq1:  Iter=  4 NonCon=     1 RMS=1.04D-08 Max=2.21D-07 NDo=     1
 LinEq1:  Iter=  5 NonCon=     1 RMS=4.35D-09 Max=1.53D-07 NDo=     1
 LinEq1:  Iter=  6 NonCon=     1 RMS=3.64D-09 Max=1.03D-07 NDo=     1
 LinEq1:  Iter=  7 NonCon=     1 RMS=1.52D-09 Max=6.77D-08 NDo=     1
 LinEq1:  Iter=  8 NonCon=     1 RMS=4.38D-10 Max=1.78D-08 NDo=     1
 LinEq1:  Iter=  9 NonCon=     1 RMS=1.49D-10 Max=5.77D-09 NDo=     1
 LinEq1:  Iter= 10 NonCon=     1 RMS=5.06D-11 Max=1.24D-09 NDo=     1
 LinEq1:  Iter= 11 NonCon=     0 RMS=1.89D-11 Max=4.19D-10 NDo=     1
 Linear equations converged to 1.143D-10 1.143D-09 after    11 iterations.
 SCF Done:  E(UwB97XD) =  -322.355685899     a.u. after    4 cycles
            Convg  =    0.6391D-09                    30 Fock formations.
              S**2 =  0.0000                  -V/T =  2.0055
 <Sx>= 0.0000 <Sy>= 0.0000 <Sz>= 0.0000 <S**2>= 0.0000 S= 0.0000
 <L.S>=  0.00000000000    
 Annihilation of the first spin contaminant:
 S**2 before annihilation     0.0000,   after     0.0000
 DoSCS=F DFT=T ScalE2(SS,OS)=  1.000000  1.000000
 Range of M.O.s used for correlation:     1   391
 NBasis=   391 NAE=    23 NBE=    23 NFC=     0 NFV=     0
 NROrb=    391 NOA=    23 NOB=    23 NVA=   368 NVB=   368

 **** Warning!!: The largest alpha MO coefficient is  0.53492483D+02


 **** Warning!!: The largest beta MO coefficient is  0.53492483D+02

 Symmetrizing basis deriv contribution to polar:
 IMax=3 JMax=2 DiffMx= 0.00D+00
 G2DrvN: will do    12 centers at a time, making    1 passes.
 Calling FoFCou, ICntrl=  3107 FMM=F I1Cent=   0 AccDes= 0.00D+00.
 End of G2Drv F.D. properties file   721 does not exist.
 End of G2Drv F.D. properties file   722 does not exist.
 End of G2Drv F.D. properties file   788 does not exist.
          IDoAtm=11111111111
          Differentiating once with respect to nuclear coordinates.
 CalDSu exits because no D1Ps are significant.
          There are    36 degrees of freedom in the 1st order CPHF.  IDoFFX=6 NUNeed=     0.
     30 vectors produced by pass  0 Test12= 4.70D-14 2.78D-09 XBig12= 1.70D-01 9.13D-02.
 AX will form    30 AO Fock derivatives at one time.
     30 vectors produced by pass  1 Test12= 4.70D-14 2.78D-09 XBig12= 1.88D-02 4.88D-02.
     30 vectors produced by pass  2 Test12= 4.70D-14 2.78D-09 XBig12= 9.76D-04 3.48D-03.
     30 vectors produced by pass  3 Test12= 4.70D-14 2.78D-09 XBig12= 1.96D-05 4.79D-04.
     30 vectors produced by pass  4 Test12= 4.70D-14 2.78D-09 XBig12= 2.70D-07 4.75D-05.
     30 vectors produced by pass  5 Test12= 4.70D-14 2.78D-09 XBig12= 3.13D-09 5.56D-06.
     30 vectors produced by pass  6 Test12= 4.70D-14 2.78D-09 XBig12= 2.69D-11 5.05D-07.
     18 vectors produced by pass  7 Test12= 4.70D-14 2.78D-09 XBig12= 2.11D-13 3.62D-08.
      1 vectors produced by pass  8 Test12= 4.70D-14 2.78D-09 XBig12= 1.39D-15 3.38D-09.
 InvSVY:  IOpt=1 It=  1 EMax= 1.67D-15
 Solved reduced A of dimension   229 with    30 vectors.
 End of Minotr F.D. properties file   721 does not exist.
 End of Minotr F.D. properties file   722 does not exist.
 End of Minotr F.D. properties file   788 does not exist.
 Calling FoFJK, ICntrl=    100127 FMM=F ISym2X=0 I1Cent= 0 IOpClX= 1 NMat=1 NMatS=1 NMatT=0.
 -------------------------------------------------------------------
 Center     Atomic                   Forces (Hartrees/Bohr)
 Number     Number              X              Y              Z
 -------------------------------------------------------------------
      1        6           0.002418662   -0.001660353    0.000272988
      2        1           0.000118921   -0.000057289   -0.000023016
      3        1           0.000235321   -0.000188412    0.000008108
      4        8           0.001298000   -0.001217890    0.000115243
      5        8           0.002196972   -0.001966223    0.000125313
      6        7          -0.003162067    0.002849124   -0.000217597
      7        6          -0.002803078    0.002526116   -0.000314189
      8        6          -0.000395646   -0.000080974    0.000004477
      9        1           0.000096283    0.000045866    0.000014745
     10        1           0.000123912   -0.000011499    0.000032281
     11        1          -0.000127281   -0.000238466   -0.000018353
 -------------------------------------------------------------------
 Cartesian Forces:  Max     0.003162067 RMS     0.001272617
 IRC-IRC-IRC-IRC-IRC-IRC-IRC-IRC-IRC-IRC-IRC-IRC-IRC-IRC-IRC-IRC-IRC-IRC
 Pt 18 Step number   1 out of a maximum of  20
 Modified Bulirsch-Stoer Extrapolation Cycles:
    EPS =    0.000010000000000
      PEZero:  N= 2 I= 1 D=  7.77D-04 Err=  8.76D-06
 Maximum DWI energy   std dev =  0.000000124 at pt    13
 Maximum DWI gradient std dev =  0.003168462 at pt    36
 CORRECTOR INTEGRATION CONVERGENCE:
   Recorrection delta-x convergence threshold:    0.010000
   Delta-x Convergence Met
 Point Number:  18          Path Number:   1
   CHANGE IN THE REACTION COORDINATE =    0.14911
   NET REACTION COORDINATE UP TO THIS POINT =    2.68390
  # OF POINTS ALONG THE PATH =  18
  # OF STEPS =   1

 Calculating another point on the path.
 IRC-IRC-IRC-IRC-IRC-IRC-IRC-IRC-IRC-IRC-IRC-IRC-IRC-IRC-IRC-IRC-IRC-IRC
                          Input orientation:                          
 ---------------------------------------------------------------------
 Center     Atomic      Atomic             Coordinates (Angstroms)
 Number     Number       Type             X           Y           Z
 ---------------------------------------------------------------------
      1          6           0        1.765594    0.415258    0.258454
      2          1           0        1.423555    0.574475    1.271012
      3          1           0        2.480607    1.046666   -0.250108
      4          8           0        1.397773   -0.592933   -0.368471
      5          8           0        0.436693   -1.352666    0.212101
      6          7           0       -0.408276    1.535296   -0.094269
      7          6           0       -1.177027    0.681668   -0.040436
      8          6           0       -2.251668   -0.294468    0.009073
      9          1           0       -2.171615   -0.873117    0.925728
     10          1           0       -2.160604   -0.975706   -0.832899
     11          1           0       -3.211257    0.219061   -0.026148
 ---------------------------------------------------------------------
                    Distance matrix (angstroms):
                    1          2          3          4          5
     1  C    0.000000
     2  H    1.080562   0.000000
     3  H    1.080997   1.911577   0.000000
     4  O    1.242890   2.012811   1.968457   0.000000
     5  O    2.212167   2.410200   3.185595   1.355704   0.000000
     6  N    2.470751   2.478462   2.934057   2.804703   3.024593
     7  C    2.969735   2.914517   3.681776   2.891680   2.608904
     8  C    4.087089   3.981811   4.925469   3.681039   2.896254
     9  H    4.196043   3.891014   5.168299   3.807097   2.746361
    10  H    4.305910   4.435729   5.096123   3.608913   2.824902
    11  H    4.988841   4.826015   5.756075   4.692513   3.979275
                    6          7          8          9         10
     6  N    0.000000
     7  C    1.150025   0.000000
     8  C    2.599386   1.452634   0.000000
     9  H    3.154395   2.083274   1.086968   0.000000
    10  H    3.149819   2.083821   1.086874   1.761651   0.000000
    11  H    3.097388   2.086217   1.088928   1.783192   1.783869
                   11
    11  H    0.000000
 Symmetry turned off by external request.
 Stoichiometry    C3H5NO2
 Framework group  C1[X(C3H5NO2)]
 Deg. of freedom    27
 Full point group                 C1      NOp   1
 Rotational constants (GHZ):           6.0254613           2.6645632           1.9479748
 Standard basis: Aug-CC-pVTZ (5D, 7F)
   391 basis functions,   567 primitive gaussians,   455 cartesian basis functions
    23 alpha electrons       23 beta electrons
       nuclear repulsion energy       220.0112436527 Hartrees.
 NAtoms=   11 NActive=   11 NUniq=   11 SFac= 1.00D+00 NAtFMM=   60 NAOKFM=F Big=F
 Integral buffers will be    131072 words long.
 Raffenetti 2 integral format.
 Two-electron integral symmetry is turned off.
 Nuclear repulsion after empirical dispersion term =      220.0076179347 Hartrees.
 One-electron integrals computed using PRISM.
 NBasis=   391 RedAO= T EigKep=  1.44D-05  NBF=   391
 NBsUse=   391 1.00D-06 EigRej= -1.00D+00 NBFU=   391
 Initial guess from the checkpoint file:  "TS2-M0001-copt-TS-opt-TS-wb97-opt-TS-Final-IRC-Reverse.chk"
 B after Tr=     0.000322   -0.000346    0.000008
         Rot=    1.000000    0.000017   -0.000012   -0.000002 Ang=   0.00 deg.
 Initial guess <Sx>= 0.0000 <Sy>= 0.0000 <Sz>= 0.0000 <S**2>= 0.0000 S= 0.0000
 ExpMin= 2.53D-02 ExpMax= 1.53D+04 ExpMxC= 5.22D+02 IAcc=3 IRadAn=         7 AccDes= 0.00D+00
 Harris functional with IExCor= 4639 and IRadAn=       7 diagonalized for initial guess.
 HarFok:  IExCor= 4639 AccDes= 0.00D+00 IRadAn=         7 IDoV= 1 UseB2=F ITyADJ=14
 ICtDFT=  3500011 ScaDFX=  1.000000  1.000000  1.000000  1.000000
 FoFCou: FMM=F IPFlag=           0 FMFlag=      100000 FMFlg1=           0
         NFxFlg=           0 DoJE=T BraDBF=F KetDBF=T FulRan=T
         wScrn=  0.000000 ICntrl=       500 IOpCl=  0 I1Cent=   200000004 NGrid=           0
         NMat0=    1 NMatS0=      1 NMatT0=    0 NMatD0=    1 NMtDS0=    0 NMtDT0=    0
 Symmetry not used in FoFCou.
 Gradient too large for Newton-Raphson -- use scaled steepest descent instead.
     Minimum is close to point  4 DX=  1.08D-01 DF= -3.12D-07 DXR=  8.27D-02 DFR=  6.88D-03 which will be used.
 LinEq1:  Iter=  0 NonCon=     1 RMS=3.76D-05 Max=1.42D-03 NDo=     1
 AX will form     1 AO Fock derivatives at one time.
 LinEq1:  Iter=  1 NonCon=     1 RMS=8.98D-06 Max=4.12D-04 NDo=     1
 LinEq1:  Iter=  2 NonCon=     1 RMS=7.33D-06 Max=2.90D-04 NDo=     1
 LinEq1:  Iter=  3 NonCon=     1 RMS=3.26D-06 Max=7.07D-05 NDo=     1
 LinEq1:  Iter=  4 NonCon=     1 RMS=2.02D-06 Max=7.01D-05 NDo=     1
 LinEq1:  Iter=  5 NonCon=     1 RMS=1.33D-06 Max=5.61D-05 NDo=     1
 LinEq1:  Iter=  6 NonCon=     1 RMS=4.62D-07 Max=2.14D-05 NDo=     1
 LinEq1:  Iter=  7 NonCon=     1 RMS=1.84D-07 Max=6.51D-06 NDo=     1
 LinEq1:  Iter=  8 NonCon=     1 RMS=7.66D-08 Max=1.79D-06 NDo=     1
 LinEq1:  Iter=  9 NonCon=     1 RMS=5.81D-08 Max=1.55D-06 NDo=     1
 LinEq1:  Iter= 10 NonCon=     1 RMS=2.69D-08 Max=5.14D-07 NDo=     1
 LinEq1:  Iter= 11 NonCon=     1 RMS=8.93D-09 Max=1.83D-07 NDo=     1
 LinEq1:  Iter= 12 NonCon=     0 RMS=2.93D-09 Max=5.30D-08 NDo=     1
 Linear equations converged to 1.301D-08 1.301D-07 after    12 iterations.
     Accept linear search using points  1 and  2.
     Minimum is close to point  2 DX= -3.02D-04 DF= -2.50D-12 DXR=  3.02D-04 DFR=  9.19D-08 which will be used.
 LinEq1:  Iter=  0 NonCon=     1 RMS=1.08D-07 Max=6.72D-06 NDo=     1
 LinEq1:  Iter=  1 NonCon=     1 RMS=5.07D-08 Max=1.24D-06 NDo=     1
 LinEq1:  Iter=  2 NonCon=     1 RMS=2.88D-08 Max=7.64D-07 NDo=     1
 LinEq1:  Iter=  3 NonCon=     1 RMS=1.80D-08 Max=5.45D-07 NDo=     1
 LinEq1:  Iter=  4 NonCon=     1 RMS=8.97D-09 Max=2.05D-07 NDo=     1
 LinEq1:  Iter=  5 NonCon=     1 RMS=3.70D-09 Max=1.34D-07 NDo=     1
 LinEq1:  Iter=  6 NonCon=     1 RMS=3.11D-09 Max=9.29D-08 NDo=     1
 LinEq1:  Iter=  7 NonCon=     1 RMS=1.26D-09 Max=5.35D-08 NDo=     1
 LinEq1:  Iter=  8 NonCon=     1 RMS=3.60D-10 Max=1.48D-08 NDo=     1
 LinEq1:  Iter=  9 NonCon=     1 RMS=1.23D-10 Max=5.23D-09 NDo=     1
 LinEq1:  Iter= 10 NonCon=     1 RMS=4.25D-11 Max=1.22D-09 NDo=     1
 LinEq1:  Iter= 11 NonCon=     0 RMS=1.59D-11 Max=3.50D-10 NDo=     1
 Linear equations converged to 1.013D-10 1.013D-09 after    11 iterations.
 SCF Done:  E(UwB97XD) =  -322.355980314     a.u. after    4 cycles
            Convg  =    0.5372D-09                    30 Fock formations.
              S**2 =  0.0000                  -V/T =  2.0055
 <Sx>= 0.0000 <Sy>= 0.0000 <Sz>= 0.0000 <S**2>= 0.0000 S= 0.0000
 <L.S>=  0.00000000000    
 Annihilation of the first spin contaminant:
 S**2 before annihilation     0.0000,   after     0.0000
 DoSCS=F DFT=T ScalE2(SS,OS)=  1.000000  1.000000
 Range of M.O.s used for correlation:     1   391
 NBasis=   391 NAE=    23 NBE=    23 NFC=     0 NFV=     0
 NROrb=    391 NOA=    23 NOB=    23 NVA=   368 NVB=   368

 **** Warning!!: The largest alpha MO coefficient is  0.52602571D+02


 **** Warning!!: The largest beta MO coefficient is  0.52602570D+02

 Symmetrizing basis deriv contribution to polar:
 IMax=3 JMax=2 DiffMx= 0.00D+00
 G2DrvN: will do    12 centers at a time, making    1 passes.
 Calling FoFCou, ICntrl=  3107 FMM=F I1Cent=   0 AccDes= 0.00D+00.
 End of G2Drv F.D. properties file   721 does not exist.
 End of G2Drv F.D. properties file   722 does not exist.
 End of G2Drv F.D. properties file   788 does not exist.
          IDoAtm=11111111111
          Differentiating once with respect to nuclear coordinates.
 CalDSu exits because no D1Ps are significant.
          There are    36 degrees of freedom in the 1st order CPHF.  IDoFFX=6 NUNeed=     0.
     30 vectors produced by pass  0 Test12= 4.70D-14 2.78D-09 XBig12= 1.70D-01 9.08D-02.
 AX will form    30 AO Fock derivatives at one time.
     30 vectors produced by pass  1 Test12= 4.70D-14 2.78D-09 XBig12= 1.89D-02 4.94D-02.
     30 vectors produced by pass  2 Test12= 4.70D-14 2.78D-09 XBig12= 9.68D-04 3.43D-03.
     30 vectors produced by pass  3 Test12= 4.70D-14 2.78D-09 XBig12= 1.93D-05 4.82D-04.
     30 vectors produced by pass  4 Test12= 4.70D-14 2.78D-09 XBig12= 2.64D-07 4.77D-05.
     30 vectors produced by pass  5 Test12= 4.70D-14 2.78D-09 XBig12= 3.06D-09 5.44D-06.
     30 vectors produced by pass  6 Test12= 4.70D-14 2.78D-09 XBig12= 2.64D-11 4.92D-07.
     18 vectors produced by pass  7 Test12= 4.70D-14 2.78D-09 XBig12= 2.09D-13 3.59D-08.
      1 vectors produced by pass  8 Test12= 4.70D-14 2.78D-09 XBig12= 1.38D-15 3.35D-09.
 InvSVY:  IOpt=1 It=  1 EMax= 2.89D-15
 Solved reduced A of dimension   229 with    30 vectors.
 End of Minotr F.D. properties file   721 does not exist.
 End of Minotr F.D. properties file   722 does not exist.
 End of Minotr F.D. properties file   788 does not exist.
 Calling FoFJK, ICntrl=    100127 FMM=F ISym2X=0 I1Cent= 0 IOpClX= 1 NMat=1 NMatS=1 NMatT=0.
 -------------------------------------------------------------------
 Center     Atomic                   Forces (Hartrees/Bohr)
 Number     Number              X              Y              Z
 -------------------------------------------------------------------
      1        6           0.002181948   -0.001524285    0.000226608
      2        1           0.000113130   -0.000055332   -0.000021599
      3        1           0.000215078   -0.000173629    0.000006874
      4        8           0.001293964   -0.001194905    0.000109826
      5        8           0.002051620   -0.001826700    0.000119592
      6        7          -0.002973069    0.002683075   -0.000181000
      7        6          -0.002586417    0.002310584   -0.000281479
      8        6          -0.000380491   -0.000040992   -0.000003425
      9        1           0.000084603    0.000047328    0.000013751
     10        1           0.000114822   -0.000007102    0.000030869
     11        1          -0.000115189   -0.000218043   -0.000020017
 -------------------------------------------------------------------
 Cartesian Forces:  Max     0.002973069 RMS     0.001184659
 IRC-IRC-IRC-IRC-IRC-IRC-IRC-IRC-IRC-IRC-IRC-IRC-IRC-IRC-IRC-IRC-IRC-IRC
 Pt 19 Step number   1 out of a maximum of  20
 Modified Bulirsch-Stoer Extrapolation Cycles:
    EPS =    0.000010000000000
      PEZero:  N= 2 I= 1 D=  7.77D-04 Err=  1.02D-05
      PEZero:  N= 3 I= 2 D=  7.77D-04 Err=  6.77D-06
      PEZero:  N= 3 I= 1 D=  1.55D-03 Err=  1.72D-08
 Maximum DWI energy   std dev =  0.000000125 at pt    46
 Maximum DWI gradient std dev =  0.003464025 at pt    71
 CORRECTOR INTEGRATION CONVERGENCE:
   Recorrection delta-x convergence threshold:    0.010000
   Delta-x Convergence Met
 Point Number:  19          Path Number:   1
   CHANGE IN THE REACTION COORDINATE =    0.14911
   NET REACTION COORDINATE UP TO THIS POINT =    2.83301
  # OF POINTS ALONG THE PATH =  19
  # OF STEPS =   1

 Calculating another point on the path.
 IRC-IRC-IRC-IRC-IRC-IRC-IRC-IRC-IRC-IRC-IRC-IRC-IRC-IRC-IRC-IRC-IRC-IRC
                          Input orientation:                          
 ---------------------------------------------------------------------
 Center     Atomic      Atomic             Coordinates (Angstroms)
 Number     Number       Type             X           Y           Z
 ---------------------------------------------------------------------
      1          6           0        1.773089    0.409998    0.259158
      2          1           0        1.427771    0.572249    1.270226
      3          1           0        2.489294    1.039659   -0.249878
      4          8           0        1.401223   -0.596107   -0.368163
      5          8           0        0.442050   -1.357427    0.212409
      6          7           0       -0.417204    1.543218   -0.094762
      7          6           0       -1.185844    0.689760   -0.041396
      8          6           0       -2.252962   -0.294590    0.009058
      9          1           0       -2.168232   -0.871334    0.926509
     10          1           0       -2.155910   -0.976311   -0.831873
     11          1           0       -3.216820    0.210742   -0.027106
 ---------------------------------------------------------------------
                    Distance matrix (angstroms):
                    1          2          3          4          5
     1  C    0.000000
     2  H    1.080662   0.000000
     3  H    1.080990   1.912072   0.000000
     4  O    1.242603   2.012481   1.968151   0.000000
     5  O    2.213062   2.411281   3.186054   1.355243   0.000000
     6  N    2.491350   2.491968   2.953872   2.821016   3.040792
     7  C    2.987286   2.926627   3.697638   2.907429   2.627819
     8  C    4.094884   3.986196   4.933179   3.685956   2.904146
     9  H    4.197758   3.890156   5.169944   3.806958   2.749509
    10  H    4.306882   4.433919   5.097134   3.607323   2.825805
    11  H    5.002083   4.835906   5.770309   4.700387   3.987963
                    6          7          8          9         10
     6  N    0.000000
     7  C    1.149803   0.000000
     8  C    2.599678   1.452664   0.000000
     9  H    3.152642   2.083012   1.086982   0.000000
    10  H    3.148723   2.083668   1.086889   1.761556   0.000000
    11  H    3.101277   2.086750   1.088894   1.783201   1.783893
                   11
    11  H    0.000000
 Symmetry turned off by external request.
 Stoichiometry    C3H5NO2
 Framework group  C1[X(C3H5NO2)]
 Deg. of freedom    27
 Full point group                 C1      NOp   1
 Rotational constants (GHZ):           5.9947448           2.6468639           1.9353139
 Standard basis: Aug-CC-pVTZ (5D, 7F)
   391 basis functions,   567 primitive gaussians,   455 cartesian basis functions
    23 alpha electrons       23 beta electrons
       nuclear repulsion energy       219.6014990010 Hartrees.
 NAtoms=   11 NActive=   11 NUniq=   11 SFac= 1.00D+00 NAtFMM=   60 NAOKFM=F Big=F
 Integral buffers will be    131072 words long.
 Raffenetti 2 integral format.
 Two-electron integral symmetry is turned off.
 Nuclear repulsion after empirical dispersion term =      219.5978586949 Hartrees.
 One-electron integrals computed using PRISM.
 NBasis=   391 RedAO= T EigKep=  1.45D-05  NBF=   391
 NBsUse=   391 1.00D-06 EigRej= -1.00D+00 NBFU=   391
 Initial guess from the checkpoint file:  "TS2-M0001-copt-TS-opt-TS-wb97-opt-TS-Final-IRC-Reverse.chk"
 B after Tr=     0.000315   -0.000336    0.000005
         Rot=    1.000000    0.000019   -0.000010    0.000000 Ang=   0.00 deg.
 Initial guess <Sx>= 0.0000 <Sy>= 0.0000 <Sz>= 0.0000 <S**2>= 0.0000 S= 0.0000
 ExpMin= 2.53D-02 ExpMax= 1.53D+04 ExpMxC= 5.22D+02 IAcc=3 IRadAn=         7 AccDes= 0.00D+00
 Harris functional with IExCor= 4639 and IRadAn=       7 diagonalized for initial guess.
 HarFok:  IExCor= 4639 AccDes= 0.00D+00 IRadAn=         7 IDoV= 1 UseB2=F ITyADJ=14
 ICtDFT=  3500011 ScaDFX=  1.000000  1.000000  1.000000  1.000000
 FoFCou: FMM=F IPFlag=           0 FMFlag=      100000 FMFlg1=           0
         NFxFlg=           0 DoJE=T BraDBF=F KetDBF=T FulRan=T
         wScrn=  0.000000 ICntrl=       500 IOpCl=  0 I1Cent=   200000004 NGrid=           0
         NMat0=    1 NMatS0=      1 NMatT0=    0 NMatD0=    1 NMtDS0=    0 NMtDT0=    0
 Symmetry not used in FoFCou.
 Gradient too large for Newton-Raphson -- use scaled steepest descent instead.
     Minimum is close to point  4 DX=  1.08D-01 DF= -2.86D-07 DXR=  8.24D-02 DFR=  6.84D-03 which will be used.
 LinEq1:  Iter=  0 NonCon=     1 RMS=3.58D-05 Max=1.33D-03 NDo=     1
 AX will form     1 AO Fock derivatives at one time.
 LinEq1:  Iter=  1 NonCon=     1 RMS=8.45D-06 Max=3.83D-04 NDo=     1
 LinEq1:  Iter=  2 NonCon=     1 RMS=6.92D-06 Max=2.76D-04 NDo=     1
 LinEq1:  Iter=  3 NonCon=     1 RMS=3.03D-06 Max=6.58D-05 NDo=     1
 LinEq1:  Iter=  4 NonCon=     1 RMS=1.88D-06 Max=6.21D-05 NDo=     1
 LinEq1:  Iter=  5 NonCon=     1 RMS=1.23D-06 Max=5.01D-05 NDo=     1
 LinEq1:  Iter=  6 NonCon=     1 RMS=4.24D-07 Max=2.01D-05 NDo=     1
 LinEq1:  Iter=  7 NonCon=     1 RMS=1.78D-07 Max=6.38D-06 NDo=     1
 LinEq1:  Iter=  8 NonCon=     1 RMS=1.02D-07 Max=2.63D-06 NDo=     1
 LinEq1:  Iter=  9 NonCon=     1 RMS=6.31D-08 Max=1.60D-06 NDo=     1
 LinEq1:  Iter= 10 NonCon=     1 RMS=2.60D-08 Max=4.90D-07 NDo=     1
 LinEq1:  Iter= 11 NonCon=     1 RMS=8.45D-09 Max=1.78D-07 NDo=     1
 LinEq1:  Iter= 12 NonCon=     0 RMS=2.71D-09 Max=5.22D-08 NDo=     1
 Linear equations converged to 1.301D-08 1.301D-07 after    12 iterations.
     Accept linear search using points  1 and  2.
     Minimum is close to point  2 DX= -2.67D-04 DF= -1.76D-12 DXR=  2.67D-04 DFR=  7.15D-08 which will be used.
 LinEq1:  Iter=  0 NonCon=     1 RMS=9.47D-08 Max=5.84D-06 NDo=     1
 LinEq1:  Iter=  1 NonCon=     1 RMS=4.43D-08 Max=1.09D-06 NDo=     1
 LinEq1:  Iter=  2 NonCon=     1 RMS=2.48D-08 Max=6.49D-07 NDo=     1
 LinEq1:  Iter=  3 NonCon=     1 RMS=1.55D-08 Max=4.70D-07 NDo=     1
 LinEq1:  Iter=  4 NonCon=     1 RMS=7.81D-09 Max=1.94D-07 NDo=     1
 LinEq1:  Iter=  5 NonCon=     1 RMS=3.15D-09 Max=1.16D-07 NDo=     1
 LinEq1:  Iter=  6 NonCon=     1 RMS=2.65D-09 Max=8.64D-08 NDo=     1
 LinEq1:  Iter=  7 NonCon=     1 RMS=1.05D-09 Max=4.07D-08 NDo=     1
 LinEq1:  Iter=  8 NonCon=     1 RMS=2.94D-10 Max=1.18D-08 NDo=     1
 LinEq1:  Iter=  9 NonCon=     1 RMS=1.00D-10 Max=4.64D-09 NDo=     1
 LinEq1:  Iter= 10 NonCon=     1 RMS=3.55D-11 Max=1.21D-09 NDo=     1
 LinEq1:  Iter= 11 NonCon=     0 RMS=1.34D-11 Max=2.93D-10 NDo=     1
 Linear equations converged to 8.959D-11 8.959D-10 after    11 iterations.
 SCF Done:  E(UwB97XD) =  -322.356251373     a.u. after    4 cycles
            Convg  =    0.4469D-09                    30 Fock formations.
              S**2 =  0.0000                  -V/T =  2.0055
 <Sx>= 0.0000 <Sy>= 0.0000 <Sz>= 0.0000 <S**2>= 0.0000 S= 0.0000
 <L.S>=  0.00000000000    
 Annihilation of the first spin contaminant:
 S**2 before annihilation     0.0000,   after     0.0000
 DoSCS=F DFT=T ScalE2(SS,OS)=  1.000000  1.000000
 Range of M.O.s used for correlation:     1   391
 NBasis=   391 NAE=    23 NBE=    23 NFC=     0 NFV=     0
 NROrb=    391 NOA=    23 NOB=    23 NVA=   368 NVB=   368

 **** Warning!!: The largest alpha MO coefficient is  0.51887880D+02


 **** Warning!!: The largest beta MO coefficient is  0.51887881D+02

 Symmetrizing basis deriv contribution to polar:
 IMax=3 JMax=2 DiffMx= 0.00D+00
 G2DrvN: will do    12 centers at a time, making    1 passes.
 Calling FoFCou, ICntrl=  3107 FMM=F I1Cent=   0 AccDes= 0.00D+00.
 End of G2Drv F.D. properties file   721 does not exist.
 End of G2Drv F.D. properties file   722 does not exist.
 End of G2Drv F.D. properties file   788 does not exist.
          IDoAtm=11111111111
          Differentiating once with respect to nuclear coordinates.
 CalDSu exits because no D1Ps are significant.
          There are    36 degrees of freedom in the 1st order CPHF.  IDoFFX=6 NUNeed=     0.
     30 vectors produced by pass  0 Test12= 4.70D-14 2.78D-09 XBig12= 1.69D-01 9.03D-02.
 AX will form    30 AO Fock derivatives at one time.
     30 vectors produced by pass  1 Test12= 4.70D-14 2.78D-09 XBig12= 1.90D-02 5.00D-02.
     30 vectors produced by pass  2 Test12= 4.70D-14 2.78D-09 XBig12= 9.64D-04 3.37D-03.
     30 vectors produced by pass  3 Test12= 4.70D-14 2.78D-09 XBig12= 1.91D-05 4.89D-04.
     30 vectors produced by pass  4 Test12= 4.70D-14 2.78D-09 XBig12= 2.59D-07 4.79D-05.
     30 vectors produced by pass  5 Test12= 4.70D-14 2.78D-09 XBig12= 3.01D-09 5.34D-06.
     30 vectors produced by pass  6 Test12= 4.70D-14 2.78D-09 XBig12= 2.62D-11 4.81D-07.
     18 vectors produced by pass  7 Test12= 4.70D-14 2.78D-09 XBig12= 2.08D-13 3.73D-08.
      1 vectors produced by pass  8 Test12= 4.70D-14 2.78D-09 XBig12= 1.38D-15 3.43D-09.
 InvSVY:  IOpt=1 It=  1 EMax= 2.00D-15
 Solved reduced A of dimension   229 with    30 vectors.
 End of Minotr F.D. properties file   721 does not exist.
 End of Minotr F.D. properties file   722 does not exist.
 End of Minotr F.D. properties file   788 does not exist.
 Calling FoFJK, ICntrl=    100127 FMM=F ISym2X=0 I1Cent= 0 IOpClX= 1 NMat=1 NMatS=1 NMatT=0.
 -------------------------------------------------------------------
 Center     Atomic                   Forces (Hartrees/Bohr)
 Number     Number              X              Y              Z
 -------------------------------------------------------------------
      1        6           0.001932967   -0.001367851    0.000180187
      2        1           0.000099994   -0.000050233   -0.000021913
      3        1           0.000190600   -0.000155552    0.000005912
      4        8           0.001258128   -0.001156983    0.000107574
      5        8           0.001899641   -0.001683867    0.000112717
      6        7          -0.002746780    0.002473889   -0.000144276
      7        6          -0.002351625    0.002094002   -0.000248879
      8        6          -0.000357533   -0.000003862   -0.000011698
      9        1           0.000071684    0.000048004    0.000012467
     10        1           0.000104134   -0.000003024    0.000029529
     11        1          -0.000101210   -0.000194524   -0.000021620
 -------------------------------------------------------------------
 Cartesian Forces:  Max     0.002746780 RMS     0.001086581
 IRC-IRC-IRC-IRC-IRC-IRC-IRC-IRC-IRC-IRC-IRC-IRC-IRC-IRC-IRC-IRC-IRC-IRC
 Pt 20 Step number   1 out of a maximum of  20
 Modified Bulirsch-Stoer Extrapolation Cycles:
    EPS =    0.000010000000000
      PEZero:  N= 2 I= 1 D=  7.77D-04 Err=  1.03D-05
      PEZero:  N= 3 I= 2 D=  7.77D-04 Err=  6.82D-06
      PEZero:  N= 3 I= 1 D=  1.55D-03 Err=  1.79D-08
 Maximum DWI energy   std dev =  0.000000034 at pt    35
 Maximum DWI gradient std dev =  0.003409316 at pt    71
 CORRECTOR INTEGRATION CONVERGENCE:
   Recorrection delta-x convergence threshold:    0.010000
   Delta-x Convergence Met
 Point Number:  20          Path Number:   1
   CHANGE IN THE REACTION COORDINATE =    0.14911
   NET REACTION COORDINATE UP TO THIS POINT =    2.98211
  # OF POINTS ALONG THE PATH =  20
  # OF STEPS =   1

 Calculating another point on the path.
 IRC-IRC-IRC-IRC-IRC-IRC-IRC-IRC-IRC-IRC-IRC-IRC-IRC-IRC-IRC-IRC-IRC-IRC
                          Input orientation:                          
 ---------------------------------------------------------------------
 Center     Atomic      Atomic             Coordinates (Angstroms)
 Number     Number       Type             X           Y           Z
 ---------------------------------------------------------------------
      1          6           0        1.780324    0.404846    0.259755
      2          1           0        1.431799    0.570073    1.269344
      3          1           0        2.497707    1.032817   -0.249698
      4          8           0        1.404884   -0.599459   -0.367828
      5          8           0        0.447492   -1.362253    0.212732
      6          7           0       -0.426207    1.551208   -0.095189
      7          6           0       -1.194610    0.697776   -0.042323
      8          6           0       -2.254298   -0.294572    0.009009
      9          1           0       -2.165109   -0.869336    0.927297
     10          1           0       -2.151254   -0.976784   -0.830829
     11          1           0       -3.222275    0.202672   -0.028230
 ---------------------------------------------------------------------
                    Distance matrix (angstroms):
                    1          2          3          4          5
     1  C    0.000000
     2  H    1.080759   0.000000
     3  H    1.080984   1.912532   0.000000
     4  O    1.242354   2.012178   1.967877   0.000000
     5  O    2.213886   2.412296   3.186468   1.354807   0.000000
     6  N    2.511754   2.505347   2.973528   2.837709   3.057191
     7  C    3.004545   2.938503   3.713281   2.923378   2.646747
     8  C    4.102467   3.990409   4.940692   3.691148   2.912236
     9  H    4.199476   3.889298   5.171591   3.807234   2.753045
    10  H    4.307618   4.431902   5.097944   3.605947   2.826851
    11  H    5.014958   4.845522   5.784148   4.708432   3.996779
                    6          7          8          9         10
     6  N    0.000000
     7  C    1.149602   0.000000
     8  C    2.599938   1.452697   0.000000
     9  H    3.150920   2.082756   1.086997   0.000000
    10  H    3.147649   2.083520   1.086904   1.761461   0.000000
    11  H    3.105001   2.087283   1.088860   1.783209   1.783919
                   11
    11  H    0.000000
 Symmetry turned off by external request.
 Stoichiometry    C3H5NO2
 Framework group  C1[X(C3H5NO2)]
 Deg. of freedom    27
 Full point group                 C1      NOp   1
 Rotational constants (GHZ):           5.9645138           2.6291217           1.9226683
 Standard basis: Aug-CC-pVTZ (5D, 7F)
   391 basis functions,   567 primitive gaussians,   455 cartesian basis functions
    23 alpha electrons       23 beta electrons
       nuclear repulsion energy       219.1933953863 Hartrees.
 NAtoms=   11 NActive=   11 NUniq=   11 SFac= 1.00D+00 NAtFMM=   60 NAOKFM=F Big=F
 Integral buffers will be    131072 words long.
 Raffenetti 2 integral format.
 Two-electron integral symmetry is turned off.
 Nuclear repulsion after empirical dispersion term =      219.1897409385 Hartrees.
 One-electron integrals computed using PRISM.
 NBasis=   391 RedAO= T EigKep=  1.46D-05  NBF=   391
 NBsUse=   391 1.00D-06 EigRej= -1.00D+00 NBFU=   391
 Initial guess from the checkpoint file:  "TS2-M0001-copt-TS-opt-TS-wb97-opt-TS-Final-IRC-Reverse.chk"
 B after Tr=     0.000302   -0.000320   -0.000001
         Rot=    1.000000    0.000024   -0.000007    0.000002 Ang=   0.00 deg.
 Initial guess <Sx>= 0.0000 <Sy>= 0.0000 <Sz>= 0.0000 <S**2>= 0.0000 S= 0.0000
 ExpMin= 2.53D-02 ExpMax= 1.53D+04 ExpMxC= 5.22D+02 IAcc=3 IRadAn=         7 AccDes= 0.00D+00
 Harris functional with IExCor= 4639 and IRadAn=       7 diagonalized for initial guess.
 HarFok:  IExCor= 4639 AccDes= 0.00D+00 IRadAn=         7 IDoV= 1 UseB2=F ITyADJ=14
 ICtDFT=  3500011 ScaDFX=  1.000000  1.000000  1.000000  1.000000
 FoFCou: FMM=F IPFlag=           0 FMFlag=      100000 FMFlg1=           0
         NFxFlg=           0 DoJE=T BraDBF=F KetDBF=T FulRan=T
         wScrn=  0.000000 ICntrl=       500 IOpCl=  0 I1Cent=   200000004 NGrid=           0
         NMat0=    1 NMatS0=      1 NMatT0=    0 NMatD0=    1 NMtDS0=    0 NMtDT0=    0
 Symmetry not used in FoFCou.
 Gradient too large for Newton-Raphson -- use scaled steepest descent instead.
     Minimum is close to point  4 DX=  1.09D-01 DF= -2.72D-07 DXR=  8.33D-02 DFR=  6.99D-03 which will be used.
 LinEq1:  Iter=  0 NonCon=     1 RMS=3.41D-05 Max=1.24D-03 NDo=     1
 AX will form     1 AO Fock derivatives at one time.
 LinEq1:  Iter=  1 NonCon=     1 RMS=8.13D-06 Max=3.68D-04 NDo=     1
 LinEq1:  Iter=  2 NonCon=     1 RMS=6.60D-06 Max=2.67D-04 NDo=     1
 LinEq1:  Iter=  3 NonCon=     1 RMS=2.89D-06 Max=6.27D-05 NDo=     1
 LinEq1:  Iter=  4 NonCon=     1 RMS=1.77D-06 Max=5.30D-05 NDo=     1
 LinEq1:  Iter=  5 NonCon=     1 RMS=1.15D-06 Max=4.37D-05 NDo=     1
 LinEq1:  Iter=  6 NonCon=     1 RMS=3.83D-07 Max=1.82D-05 NDo=     1
 LinEq1:  Iter=  7 NonCon=     1 RMS=1.62D-07 Max=6.32D-06 NDo=     1
 LinEq1:  Iter=  8 NonCon=     1 RMS=9.77D-08 Max=2.50D-06 NDo=     1
 LinEq1:  Iter=  9 NonCon=     1 RMS=5.93D-08 Max=1.52D-06 NDo=     1
 LinEq1:  Iter= 10 NonCon=     1 RMS=2.49D-08 Max=4.51D-07 NDo=     1
 LinEq1:  Iter= 11 NonCon=     1 RMS=8.03D-09 Max=1.78D-07 NDo=     1
 LinEq1:  Iter= 12 NonCon=     0 RMS=2.50D-09 Max=4.97D-08 NDo=     1
 Linear equations converged to 1.301D-08 1.301D-07 after    12 iterations.
     Accept linear search using points  1 and  2.
     Minimum is close to point  2 DX= -2.50D-04 DF= -1.42D-12 DXR=  2.50D-04 DFR=  6.33D-08 which will be used.
 LinEq1:  Iter=  0 NonCon=     1 RMS=8.42D-08 Max=5.18D-06 NDo=     1
 LinEq1:  Iter=  1 NonCon=     1 RMS=3.95D-08 Max=9.59D-07 NDo=     1
 LinEq1:  Iter=  2 NonCon=     1 RMS=2.17D-08 Max=5.69D-07 NDo=     1
 LinEq1:  Iter=  3 NonCon=     1 RMS=1.35D-08 Max=4.07D-07 NDo=     1
 LinEq1:  Iter=  4 NonCon=     1 RMS=6.89D-09 Max=1.84D-07 NDo=     1
 LinEq1:  Iter=  5 NonCon=     1 RMS=2.72D-09 Max=1.01D-07 NDo=     1
 LinEq1:  Iter=  6 NonCon=     1 RMS=2.29D-09 Max=7.96D-08 NDo=     1
 LinEq1:  Iter=  7 NonCon=     1 RMS=8.99D-10 Max=3.00D-08 NDo=     1
 LinEq1:  Iter=  8 NonCon=     1 RMS=2.44D-10 Max=9.01D-09 NDo=     1
 LinEq1:  Iter=  9 NonCon=     1 RMS=8.09D-11 Max=4.00D-09 NDo=     1
 LinEq1:  Iter= 10 NonCon=     1 RMS=2.89D-11 Max=1.19D-09 NDo=     1
 LinEq1:  Iter= 11 NonCon=     0 RMS=1.08D-11 Max=2.29D-10 NDo=     1
 Linear equations converged to 8.014D-11 8.014D-10 after    11 iterations.
 SCF Done:  E(UwB97XD) =  -322.356498604     a.u. after    4 cycles
            Convg  =    0.3676D-09                    30 Fock formations.
              S**2 =  0.0000                  -V/T =  2.0055
 <Sx>= 0.0000 <Sy>= 0.0000 <Sz>= 0.0000 <S**2>= 0.0000 S= 0.0000
 <L.S>=  0.00000000000    
 Annihilation of the first spin contaminant:
 S**2 before annihilation     0.0000,   after     0.0000
 DoSCS=F DFT=T ScalE2(SS,OS)=  1.000000  1.000000
 Range of M.O.s used for correlation:     1   391
 NBasis=   391 NAE=    23 NBE=    23 NFC=     0 NFV=     0
 NROrb=    391 NOA=    23 NOB=    23 NVA=   368 NVB=   368

 **** Warning!!: The largest alpha MO coefficient is  0.51332897D+02


 **** Warning!!: The largest beta MO coefficient is  0.51332895D+02

 Symmetrizing basis deriv contribution to polar:
 IMax=3 JMax=2 DiffMx= 0.00D+00
 G2DrvN: will do    12 centers at a time, making    1 passes.
 Calling FoFCou, ICntrl=  3107 FMM=F I1Cent=   0 AccDes= 0.00D+00.
 End of G2Drv F.D. properties file   721 does not exist.
 End of G2Drv F.D. properties file   722 does not exist.
 End of G2Drv F.D. properties file   788 does not exist.
          IDoAtm=11111111111
          Differentiating once with respect to nuclear coordinates.
 CalDSu exits because no D1Ps are significant.
          There are    36 degrees of freedom in the 1st order CPHF.  IDoFFX=6 NUNeed=     0.
     30 vectors produced by pass  0 Test12= 4.70D-14 2.78D-09 XBig12= 1.69D-01 8.97D-02.
 AX will form    30 AO Fock derivatives at one time.
     30 vectors produced by pass  1 Test12= 4.70D-14 2.78D-09 XBig12= 1.92D-02 5.08D-02.
     30 vectors produced by pass  2 Test12= 4.70D-14 2.78D-09 XBig12= 9.65D-04 3.31D-03.
     30 vectors produced by pass  3 Test12= 4.70D-14 2.78D-09 XBig12= 1.92D-05 4.92D-04.
     30 vectors produced by pass  4 Test12= 4.70D-14 2.78D-09 XBig12= 2.61D-07 4.90D-05.
     30 vectors produced by pass  5 Test12= 4.70D-14 2.78D-09 XBig12= 3.05D-09 5.34D-06.
     30 vectors produced by pass  6 Test12= 4.70D-14 2.78D-09 XBig12= 2.65D-11 4.74D-07.
     18 vectors produced by pass  7 Test12= 4.70D-14 2.78D-09 XBig12= 2.08D-13 3.93D-08.
      1 vectors produced by pass  8 Test12= 4.70D-14 2.78D-09 XBig12= 1.38D-15 3.56D-09.
 InvSVY:  IOpt=1 It=  1 EMax= 1.78D-15
 Solved reduced A of dimension   229 with    30 vectors.
 End of Minotr F.D. properties file   721 does not exist.
 End of Minotr F.D. properties file   722 does not exist.
 End of Minotr F.D. properties file   788 does not exist.
 Calling FoFJK, ICntrl=    100127 FMM=F ISym2X=0 I1Cent= 0 IOpClX= 1 NMat=1 NMatS=1 NMatT=0.
 -------------------------------------------------------------------
 Center     Atomic                   Forces (Hartrees/Bohr)
 Number     Number              X              Y              Z
 -------------------------------------------------------------------
      1        6           0.001714159   -0.001220403    0.000139881
      2        1           0.000085135   -0.000044097   -0.000022940
      3        1           0.000167439   -0.000137817    0.000004339
      4        8           0.001212619   -0.001111790    0.000106486
      5        8           0.001747701   -0.001546253    0.000103839
      6        7          -0.002543407    0.002276825   -0.000113324
      7        6          -0.002111985    0.001874563   -0.000214410
      8        6          -0.000336070    0.000032164   -0.000019915
      9        1           0.000059050    0.000047999    0.000011256
     10        1           0.000093380    0.000000731    0.000027825
     11        1          -0.000088021   -0.000171922   -0.000023036
 -------------------------------------------------------------------
 Cartesian Forces:  Max     0.002543407 RMS     0.000992881
 IRC-IRC-IRC-IRC-IRC-IRC-IRC-IRC-IRC-IRC-IRC-IRC-IRC-IRC-IRC-IRC-IRC-IRC
 Pt 21 Step number   1 out of a maximum of  20
 Modified Bulirsch-Stoer Extrapolation Cycles:
    EPS =    0.000010000000000
      PEZero:  N= 2 I= 1 D=  7.77D-04 Err=  1.03D-05
      PEZero:  N= 3 I= 2 D=  7.77D-04 Err=  6.83D-06
      PEZero:  N= 3 I= 1 D=  1.55D-03 Err=  1.83D-08
 Maximum DWI energy   std dev =  0.000000034 at pt    19
 Maximum DWI gradient std dev =  0.003422411 at pt    71
 CORRECTOR INTEGRATION CONVERGENCE:
   Recorrection delta-x convergence threshold:    0.010000
   Delta-x Convergence Met
 Point Number:  21          Path Number:   1
   CHANGE IN THE REACTION COORDINATE =    0.14911
   NET REACTION COORDINATE UP TO THIS POINT =    3.13122
  # OF POINTS ALONG THE PATH =  21
  # OF STEPS =   1

 Calculating another point on the path.
 IRC-IRC-IRC-IRC-IRC-IRC-IRC-IRC-IRC-IRC-IRC-IRC-IRC-IRC-IRC-IRC-IRC-IRC
                          Input orientation:                          
 ---------------------------------------------------------------------
 Center     Atomic      Atomic             Coordinates (Angstroms)
 Number     Number       Type             X           Y           Z
 ---------------------------------------------------------------------
      1          6           0        1.787393    0.399779    0.260251
      2          1           0        1.435602    0.568011    1.268316
      3          1           0        2.505933    1.026104   -0.249580
      4          8           0        1.408758   -0.602986   -0.367458
      5          8           0        0.452963   -1.367082    0.213053
      6          7           0       -0.435385    1.559318   -0.095559
      7          6           0       -1.203232    0.705603   -0.043190
      8          6           0       -2.255673   -0.294425    0.008922
      9          1           0       -2.162341   -0.867167    0.928082
     10          1           0       -2.146701   -0.977138   -0.829779
     11          1           0       -3.227561    0.194958   -0.029538
 ---------------------------------------------------------------------
                    Distance matrix (angstroms):
                    1          2          3          4          5
     1  C    0.000000
     2  H    1.080857   0.000000
     3  H    1.080977   1.912973   0.000000
     4  O    1.242144   2.011892   1.967644   0.000000
     5  O    2.214663   2.413243   3.186857   1.354393   0.000000
     6  N    2.532168   2.518618   2.993225   2.854883   3.073797
     7  C    3.021496   2.949987   3.728703   2.939396   2.665458
     8  C    4.109923   3.994419   4.948082   3.696611   2.920441
     9  H    4.201374   3.888533   5.173408   3.808013   2.756991
    10  H    4.308267   4.429716   5.098688   3.604861   2.828040
    11  H    5.027494   4.854759   5.797601   4.716605   4.005631
                    6          7          8          9         10
     6  N    0.000000
     7  C    1.149418   0.000000
     8  C    2.600140   1.452723   0.000000
     9  H    3.149294   2.082514   1.087014   0.000000
    10  H    3.146632   2.083380   1.086918   1.761367   0.000000
    11  H    3.108390   2.087787   1.088826   1.783211   1.783943
                   11
    11  H    0.000000
 Symmetry turned off by external request.
 Stoichiometry    C3H5NO2
 Framework group  C1[X(C3H5NO2)]
 Deg. of freedom    27
 Full point group                 C1      NOp   1
 Rotational constants (GHZ):           5.9349121           2.6113217           1.9100413
 Standard basis: Aug-CC-pVTZ (5D, 7F)
   391 basis functions,   567 primitive gaussians,   455 cartesian basis functions
    23 alpha electrons       23 beta electrons
       nuclear repulsion energy       218.7872814020 Hartrees.
 NAtoms=   11 NActive=   11 NUniq=   11 SFac= 1.00D+00 NAtFMM=   60 NAOKFM=F Big=F
 Integral buffers will be    131072 words long.
 Raffenetti 2 integral format.
 Two-electron integral symmetry is turned off.
 Nuclear repulsion after empirical dispersion term =      218.7836133640 Hartrees.
 One-electron integrals computed using PRISM.
 NBasis=   391 RedAO= T EigKep=  1.47D-05  NBF=   391
 NBsUse=   391 1.00D-06 EigRej= -1.00D+00 NBFU=   391
 Initial guess from the checkpoint file:  "TS2-M0001-copt-TS-opt-TS-wb97-opt-TS-Final-IRC-Reverse.chk"
 B after Tr=     0.000288   -0.000302   -0.000008
         Rot=    1.000000    0.000027   -0.000004    0.000003 Ang=   0.00 deg.
 Initial guess <Sx>= 0.0000 <Sy>= 0.0000 <Sz>= 0.0000 <S**2>= 0.0000 S= 0.0000
 ExpMin= 2.53D-02 ExpMax= 1.53D+04 ExpMxC= 5.22D+02 IAcc=3 IRadAn=         7 AccDes= 0.00D+00
 Harris functional with IExCor= 4639 and IRadAn=       7 diagonalized for initial guess.
 HarFok:  IExCor= 4639 AccDes= 0.00D+00 IRadAn=         7 IDoV= 1 UseB2=F ITyADJ=14
 ICtDFT=  3500011 ScaDFX=  1.000000  1.000000  1.000000  1.000000
 FoFCou: FMM=F IPFlag=           0 FMFlag=      100000 FMFlg1=           0
         NFxFlg=           0 DoJE=T BraDBF=F KetDBF=T FulRan=T
         wScrn=  0.000000 ICntrl=       500 IOpCl=  0 I1Cent=   200000004 NGrid=           0
         NMat0=    1 NMatS0=      1 NMatT0=    0 NMatD0=    1 NMtDS0=    0 NMtDT0=    0
 Symmetry not used in FoFCou.
 Gradient too large for Newton-Raphson -- use scaled steepest descent instead.
     Minimum is close to point  4 DX=  1.10D-01 DF= -2.54D-07 DXR=  8.40D-02 DFR=  7.10D-03 which will be used.
 LinEq1:  Iter=  0 NonCon=     1 RMS=3.26D-05 Max=1.16D-03 NDo=     1
 AX will form     1 AO Fock derivatives at one time.
 LinEq1:  Iter=  1 NonCon=     1 RMS=7.62D-06 Max=3.35D-04 NDo=     1
 LinEq1:  Iter=  2 NonCon=     1 RMS=6.22D-06 Max=2.62D-04 NDo=     1
 LinEq1:  Iter=  3 NonCon=     1 RMS=2.72D-06 Max=5.82D-05 NDo=     1
 LinEq1:  Iter=  4 NonCon=     1 RMS=1.64D-06 Max=4.28D-05 NDo=     1
 LinEq1:  Iter=  5 NonCon=     1 RMS=1.08D-06 Max=3.61D-05 NDo=     1
 LinEq1:  Iter=  6 NonCon=     1 RMS=3.41D-07 Max=1.57D-05 NDo=     1
 LinEq1:  Iter=  7 NonCon=     1 RMS=1.47D-07 Max=6.10D-06 NDo=     1
 LinEq1:  Iter=  8 NonCon=     1 RMS=9.55D-08 Max=2.80D-06 NDo=     1
 LinEq1:  Iter=  9 NonCon=     1 RMS=5.56D-08 Max=1.45D-06 NDo=     1
 LinEq1:  Iter= 10 NonCon=     1 RMS=2.38D-08 Max=4.08D-07 NDo=     1
 LinEq1:  Iter= 11 NonCon=     1 RMS=7.58D-09 Max=1.78D-07 NDo=     1
 LinEq1:  Iter= 12 NonCon=     0 RMS=2.26D-09 Max=4.49D-08 NDo=     1
 Linear equations converged to 1.301D-08 1.301D-07 after    12 iterations.
     Accept linear search using points  1 and  2.
     Minimum is close to point  2 DX= -2.33D-04 DF= -1.14D-12 DXR=  2.33D-04 DFR=  5.56D-08 which will be used.
 LinEq1:  Iter=  0 NonCon=     1 RMS=7.47D-08 Max=4.57D-06 NDo=     1
 LinEq1:  Iter=  1 NonCon=     1 RMS=3.51D-08 Max=8.19D-07 NDo=     1
 LinEq1:  Iter=  2 NonCon=     1 RMS=1.90D-08 Max=5.08D-07 NDo=     1
 LinEq1:  Iter=  3 NonCon=     1 RMS=1.17D-08 Max=3.49D-07 NDo=     1
 LinEq1:  Iter=  4 NonCon=     1 RMS=6.05D-09 Max=1.76D-07 NDo=     1
 LinEq1:  Iter=  5 NonCon=     1 RMS=2.36D-09 Max=8.82D-08 NDo=     1
 LinEq1:  Iter=  6 NonCon=     1 RMS=1.96D-09 Max=7.38D-08 NDo=     1
 LinEq1:  Iter=  7 NonCon=     1 RMS=7.60D-10 Max=2.32D-08 NDo=     1
 LinEq1:  Iter=  8 NonCon=     1 RMS=1.95D-10 Max=4.27D-09 NDo=     1
 LinEq1:  Iter=  9 NonCon=     1 RMS=5.66D-11 Max=2.40D-09 NDo=     1
 LinEq1:  Iter= 10 NonCon=     1 RMS=1.90D-11 Max=1.05D-09 NDo=     1
 LinEq1:  Iter= 11 NonCon=     0 RMS=7.36D-12 Max=2.49D-10 NDo=     1
 Linear equations converged to 7.167D-11 7.167D-10 after    11 iterations.
 SCF Done:  E(UwB97XD) =  -322.356723625     a.u. after    4 cycles
            Convg  =    0.2305D-09                    30 Fock formations.
              S**2 =  0.0000                  -V/T =  2.0055
 <Sx>= 0.0000 <Sy>= 0.0000 <Sz>= 0.0000 <S**2>= 0.0000 S= 0.0000
 <L.S>=  0.00000000000    
 Annihilation of the first spin contaminant:
 S**2 before annihilation     0.0000,   after     0.0000
 DoSCS=F DFT=T ScalE2(SS,OS)=  1.000000  1.000000
 Range of M.O.s used for correlation:     1   391
 NBasis=   391 NAE=    23 NBE=    23 NFC=     0 NFV=     0
 NROrb=    391 NOA=    23 NOB=    23 NVA=   368 NVB=   368

 **** Warning!!: The largest alpha MO coefficient is  0.50977225D+02


 **** Warning!!: The largest beta MO coefficient is  0.50977224D+02

 Symmetrizing basis deriv contribution to polar:
 IMax=3 JMax=2 DiffMx= 0.00D+00
 G2DrvN: will do    12 centers at a time, making    1 passes.
 Calling FoFCou, ICntrl=  3107 FMM=F I1Cent=   0 AccDes= 0.00D+00.
 End of G2Drv F.D. properties file   721 does not exist.
 End of G2Drv F.D. properties file   722 does not exist.
 End of G2Drv F.D. properties file   788 does not exist.
          IDoAtm=11111111111
          Differentiating once with respect to nuclear coordinates.
 CalDSu exits because no D1Ps are significant.
          There are    36 degrees of freedom in the 1st order CPHF.  IDoFFX=6 NUNeed=     0.
     30 vectors produced by pass  0 Test12= 4.70D-14 2.78D-09 XBig12= 1.69D-01 8.92D-02.
 AX will form    30 AO Fock derivatives at one time.
     30 vectors produced by pass  1 Test12= 4.70D-14 2.78D-09 XBig12= 1.93D-02 5.15D-02.
     30 vectors produced by pass  2 Test12= 4.70D-14 2.78D-09 XBig12= 9.64D-04 3.29D-03.
     30 vectors produced by pass  3 Test12= 4.70D-14 2.78D-09 XBig12= 1.92D-05 4.92D-04.
     30 vectors produced by pass  4 Test12= 4.70D-14 2.78D-09 XBig12= 2.64D-07 5.00D-05.
     30 vectors produced by pass  5 Test12= 4.70D-14 2.78D-09 XBig12= 3.09D-09 5.32D-06.
     30 vectors produced by pass  6 Test12= 4.70D-14 2.78D-09 XBig12= 2.67D-11 4.65D-07.
     18 vectors produced by pass  7 Test12= 4.70D-14 2.78D-09 XBig12= 2.08D-13 4.12D-08.
      1 vectors produced by pass  8 Test12= 4.70D-14 2.78D-09 XBig12= 1.38D-15 3.56D-09.
 InvSVY:  IOpt=1 It=  1 EMax= 1.78D-15
 Solved reduced A of dimension   229 with    30 vectors.
 End of Minotr F.D. properties file   721 does not exist.
 End of Minotr F.D. properties file   722 does not exist.
 End of Minotr F.D. properties file   788 does not exist.
 Calling FoFJK, ICntrl=    100127 FMM=F ISym2X=0 I1Cent= 0 IOpClX= 1 NMat=1 NMatS=1 NMatT=0.
 -------------------------------------------------------------------
 Center     Atomic                   Forces (Hartrees/Bohr)
 Number     Number              X              Y              Z
 -------------------------------------------------------------------
      1        6           0.001523096   -0.001092660    0.000104247
      2        1           0.000075806   -0.000039242   -0.000023272
      3        1           0.000149779   -0.000123791    0.000002862
      4        8           0.001164027   -0.001062522    0.000105387
      5        8           0.001596703   -0.001404644    0.000092461
      6        7          -0.002357566    0.002101638   -0.000086568
      7        6          -0.001890282    0.001665024   -0.000180491
      8        6          -0.000314590    0.000056048   -0.000026478
      9        1           0.000046463    0.000046417    0.000010233
     10        1           0.000082458    0.000003334    0.000025883
     11        1          -0.000075892   -0.000149603   -0.000024264
 -------------------------------------------------------------------
 Cartesian Forces:  Max     0.002357566 RMS     0.000906211
 IRC-IRC-IRC-IRC-IRC-IRC-IRC-IRC-IRC-IRC-IRC-IRC-IRC-IRC-IRC-IRC-IRC-IRC
 Pt 22 Step number   1 out of a maximum of  20
 Modified Bulirsch-Stoer Extrapolation Cycles:
    EPS =    0.000010000000000
      PEZero:  N= 2 I= 1 D=  7.77D-04 Err=  9.80D-06
 Maximum DWI energy   std dev =  0.000000038 at pt    34
 Maximum DWI gradient std dev =  0.003510239 at pt    36
 CORRECTOR INTEGRATION CONVERGENCE:
   Recorrection delta-x convergence threshold:    0.010000
   Delta-x Convergence Met
 Point Number:  22          Path Number:   1
   CHANGE IN THE REACTION COORDINATE =    0.14911
   NET REACTION COORDINATE UP TO THIS POINT =    3.28033
  # OF POINTS ALONG THE PATH =  22
  # OF STEPS =   1

 Calculating another point on the path.
 IRC-IRC-IRC-IRC-IRC-IRC-IRC-IRC-IRC-IRC-IRC-IRC-IRC-IRC-IRC-IRC-IRC-IRC
                          Input orientation:                          
 ---------------------------------------------------------------------
 Center     Atomic      Atomic             Coordinates (Angstroms)
 Number     Number       Type             X           Y           Z
 ---------------------------------------------------------------------
      1          6           0        1.794311    0.394788    0.260640
      2          1           0        1.439311    0.566005    1.267178
      3          1           0        2.514019    1.019478   -0.249535
      4          8           0        1.412831   -0.606677   -0.367064
      5          8           0        0.458452   -1.371899    0.213369
      6          7           0       -0.444723    1.567539   -0.095860
      7          6           0       -1.211714    0.713247   -0.043986
      8          6           0       -2.257090   -0.294163    0.008798
      9          1           0       -2.159959   -0.864857    0.928858
     10          1           0       -2.142275   -0.977378   -0.828733
     11          1           0       -3.232676    0.187620   -0.031033
 ---------------------------------------------------------------------
                    Distance matrix (angstroms):
                    1          2          3          4          5
     1  C    0.000000
     2  H    1.080953   0.000000
     3  H    1.080970   1.913389   0.000000
     4  O    1.241963   2.011624   1.967438   0.000000
     5  O    2.215387   2.414139   3.187213   1.353996   0.000000
     6  N    2.552589   2.531902   3.012995   2.872503   3.090573
     7  C    3.038157   2.961209   3.743944   2.955472   2.683938
     8  C    4.117273   3.998348   4.955389   3.702331   2.928743
     9  H    4.203508   3.888003   5.175462   3.809317   2.761357
    10  H    4.308861   4.427486   5.099410   3.604072   2.829382
    11  H    5.039702   4.863742   5.810700   4.724887   4.014506
                    6          7          8          9         10
     6  N    0.000000
     7  C    1.149252   0.000000
     8  C    2.600300   1.452747   0.000000
     9  H    3.147798   2.082308   1.087031   0.000000
    10  H    3.145693   2.083263   1.086933   1.761278   0.000000
    11  H    3.111441   2.088239   1.088792   1.783205   1.783962
                   11
    11  H    0.000000
 Symmetry turned off by external request.
 Stoichiometry    C3H5NO2
 Framework group  C1[X(C3H5NO2)]
 Deg. of freedom    27
 Full point group                 C1      NOp   1
 Rotational constants (GHZ):           5.9059989           2.5934611           1.8974403
 Standard basis: Aug-CC-pVTZ (5D, 7F)
   391 basis functions,   567 primitive gaussians,   455 cartesian basis functions
    23 alpha electrons       23 beta electrons
       nuclear repulsion energy       218.3833001946 Hartrees.
 NAtoms=   11 NActive=   11 NUniq=   11 SFac= 1.00D+00 NAtFMM=   60 NAOKFM=F Big=F
 Integral buffers will be    131072 words long.
 Raffenetti 2 integral format.
 Two-electron integral symmetry is turned off.
 Nuclear repulsion after empirical dispersion term =      218.3796191865 Hartrees.
 One-electron integrals computed using PRISM.
 NBasis=   391 RedAO= T EigKep=  1.48D-05  NBF=   391
 NBsUse=   391 1.00D-06 EigRej= -1.00D+00 NBFU=   391
 Initial guess from the checkpoint file:  "TS2-M0001-copt-TS-opt-TS-wb97-opt-TS-Final-IRC-Reverse.chk"
 B after Tr=     0.000276   -0.000287   -0.000016
         Rot=    1.000000    0.000028   -0.000003    0.000005 Ang=   0.00 deg.
 Initial guess <Sx>= 0.0000 <Sy>= 0.0000 <Sz>= 0.0000 <S**2>= 0.0000 S= 0.0000
 ExpMin= 2.53D-02 ExpMax= 1.53D+04 ExpMxC= 5.22D+02 IAcc=3 IRadAn=         7 AccDes= 0.00D+00
 Harris functional with IExCor= 4639 and IRadAn=       7 diagonalized for initial guess.
 HarFok:  IExCor= 4639 AccDes= 0.00D+00 IRadAn=         7 IDoV= 1 UseB2=F ITyADJ=14
 ICtDFT=  3500011 ScaDFX=  1.000000  1.000000  1.000000  1.000000
 FoFCou: FMM=F IPFlag=           0 FMFlag=      100000 FMFlg1=           0
         NFxFlg=           0 DoJE=T BraDBF=F KetDBF=T FulRan=T
         wScrn=  0.000000 ICntrl=       500 IOpCl=  0 I1Cent=   200000004 NGrid=           0
         NMat0=    1 NMatS0=      1 NMatT0=    0 NMatD0=    1 NMtDS0=    0 NMtDT0=    0
 Symmetry not used in FoFCou.
 LinEq1:  Iter=  0 NonCon=     1 RMS=4.99D-05 Max=1.50D-03 NDo=     1
 AX will form     1 AO Fock derivatives at one time.
 LinEq1:  Iter=  1 NonCon=     1 RMS=9.21D-06 Max=1.58D-04 NDo=     1
 LinEq1:  Iter=  2 NonCon=     1 RMS=6.83D-06 Max=2.03D-04 NDo=     1
 LinEq1:  Iter=  3 NonCon=     1 RMS=3.95D-06 Max=9.95D-05 NDo=     1
 LinEq1:  Iter=  4 NonCon=     1 RMS=1.56D-06 Max=4.14D-05 NDo=     1
 LinEq1:  Iter=  5 NonCon=     1 RMS=1.45D-06 Max=7.69D-05 NDo=     1
 LinEq1:  Iter=  6 NonCon=     1 RMS=5.60D-07 Max=1.80D-05 NDo=     1
 LinEq1:  Iter=  7 NonCon=     1 RMS=2.82D-07 Max=1.07D-05 NDo=     1
 LinEq1:  Iter=  8 NonCon=     1 RMS=2.14D-07 Max=7.79D-06 NDo=     1
 LinEq1:  Iter=  9 NonCon=     1 RMS=9.60D-08 Max=3.73D-06 NDo=     1
 LinEq1:  Iter= 10 NonCon=     1 RMS=4.47D-08 Max=1.58D-06 NDo=     1
 LinEq1:  Iter= 11 NonCon=     1 RMS=1.34D-08 Max=2.99D-07 NDo=     1
 LinEq1:  Iter= 12 NonCon=     0 RMS=3.54D-09 Max=9.12D-08 NDo=     1
 Linear equations converged to 1.301D-08 1.301D-07 after    12 iterations.
     Accept linear search using points  1 and  2.
     Minimum is close to point  2 DX= -1.88D-04 DF= -1.82D-12 DXR=  1.88D-04 DFR=  3.51D-08 which will be used.
 LinEq1:  Iter=  0 NonCon=     1 RMS=1.07D-07 Max=5.48D-06 NDo=     1
 LinEq1:  Iter=  1 NonCon=     1 RMS=6.48D-08 Max=1.91D-06 NDo=     1
 LinEq1:  Iter=  2 NonCon=     1 RMS=2.45D-08 Max=4.68D-07 NDo=     1
 LinEq1:  Iter=  3 NonCon=     1 RMS=1.44D-08 Max=3.79D-07 NDo=     1
 LinEq1:  Iter=  4 NonCon=     1 RMS=9.73D-09 Max=3.44D-07 NDo=     1
 LinEq1:  Iter=  5 NonCon=     1 RMS=3.93D-09 Max=1.85D-07 NDo=     1
 LinEq1:  Iter=  6 NonCon=     1 RMS=3.38D-09 Max=1.35D-07 NDo=     1
 LinEq1:  Iter=  7 NonCon=     1 RMS=1.54D-09 Max=6.67D-08 NDo=     1
 LinEq1:  Iter=  8 NonCon=     1 RMS=4.71D-10 Max=1.44D-08 NDo=     1
 LinEq1:  Iter=  9 NonCon=     1 RMS=1.93D-10 Max=4.17D-09 NDo=     1
 LinEq1:  Iter= 10 NonCon=     1 RMS=6.45D-11 Max=1.14D-09 NDo=     1
 LinEq1:  Iter= 11 NonCon=     0 RMS=1.94D-11 Max=4.02D-10 NDo=     1
 Linear equations converged to 1.082D-10 1.082D-09 after    11 iterations.
 SCF Done:  E(UwB97XD) =  -322.356928435     a.u. after    3 cycles
            Convg  =    0.5756D-09                    26 Fock formations.
              S**2 =  0.0000                  -V/T =  2.0055
 <Sx>= 0.0000 <Sy>= 0.0000 <Sz>= 0.0000 <S**2>= 0.0000 S= 0.0000
 <L.S>=  0.00000000000    
 Annihilation of the first spin contaminant:
 S**2 before annihilation     0.0000,   after     0.0000
 DoSCS=F DFT=T ScalE2(SS,OS)=  1.000000  1.000000
 Range of M.O.s used for correlation:     1   391
 NBasis=   391 NAE=    23 NBE=    23 NFC=     0 NFV=     0
 NROrb=    391 NOA=    23 NOB=    23 NVA=   368 NVB=   368

 **** Warning!!: The largest alpha MO coefficient is  0.50782638D+02


 **** Warning!!: The largest beta MO coefficient is  0.50782638D+02

 Symmetrizing basis deriv contribution to polar:
 IMax=3 JMax=2 DiffMx= 0.00D+00
 G2DrvN: will do    12 centers at a time, making    1 passes.
 Calling FoFCou, ICntrl=  3107 FMM=F I1Cent=   0 AccDes= 0.00D+00.
 End of G2Drv F.D. properties file   721 does not exist.
 End of G2Drv F.D. properties file   722 does not exist.
 End of G2Drv F.D. properties file   788 does not exist.
          IDoAtm=11111111111
          Differentiating once with respect to nuclear coordinates.
 CalDSu exits because no D1Ps are significant.
          There are    36 degrees of freedom in the 1st order CPHF.  IDoFFX=6 NUNeed=     0.
     30 vectors produced by pass  0 Test12= 4.70D-14 2.78D-09 XBig12= 1.69D-01 8.86D-02.
 AX will form    30 AO Fock derivatives at one time.
     30 vectors produced by pass  1 Test12= 4.70D-14 2.78D-09 XBig12= 1.94D-02 5.19D-02.
     30 vectors produced by pass  2 Test12= 4.70D-14 2.78D-09 XBig12= 9.58D-04 3.33D-03.
     30 vectors produced by pass  3 Test12= 4.70D-14 2.78D-09 XBig12= 1.90D-05 4.98D-04.
     30 vectors produced by pass  4 Test12= 4.70D-14 2.78D-09 XBig12= 2.60D-07 5.02D-05.
     30 vectors produced by pass  5 Test12= 4.70D-14 2.78D-09 XBig12= 3.05D-09 5.25D-06.
     30 vectors produced by pass  6 Test12= 4.70D-14 2.78D-09 XBig12= 2.65D-11 4.56D-07.
     18 vectors produced by pass  7 Test12= 4.70D-14 2.78D-09 XBig12= 2.06D-13 4.27D-08.
      1 vectors produced by pass  8 Test12= 4.70D-14 2.78D-09 XBig12= 1.38D-15 3.45D-09.
 InvSVY:  IOpt=1 It=  1 EMax= 2.33D-15
 Solved reduced A of dimension   229 with    30 vectors.
 End of Minotr F.D. properties file   721 does not exist.
 End of Minotr F.D. properties file   722 does not exist.
 End of Minotr F.D. properties file   788 does not exist.
 Calling FoFJK, ICntrl=    100127 FMM=F ISym2X=0 I1Cent= 0 IOpClX= 1 NMat=1 NMatS=1 NMatT=0.
 -------------------------------------------------------------------
 Center     Atomic                   Forces (Hartrees/Bohr)
 Number     Number              X              Y              Z
 -------------------------------------------------------------------
      1        6           0.001345413   -0.000969578    0.000073846
      2        1           0.000069800   -0.000036080   -0.000022005
      3        1           0.000133902   -0.000111411    0.000001467
      4        8           0.001108603   -0.001017331    0.000099794
      5        8           0.001469650   -0.001283067    0.000083050
      6        7          -0.002169207    0.001930437   -0.000061052
      7        6          -0.001706480    0.001493164   -0.000151173
      8        6          -0.000294555    0.000073427   -0.000032007
      9        1           0.000035819    0.000044515    0.000009189
     10        1           0.000072974    0.000005728    0.000023970
     11        1          -0.000065919   -0.000129805   -0.000025078
 -------------------------------------------------------------------
 Cartesian Forces:  Max     0.002169207 RMS     0.000827632
 IRC-IRC-IRC-IRC-IRC-IRC-IRC-IRC-IRC-IRC-IRC-IRC-IRC-IRC-IRC-IRC-IRC-IRC
 Pt 23 Step number   1 out of a maximum of  20
 Modified Bulirsch-Stoer Extrapolation Cycles:
    EPS =    0.000010000000000
      PEZero:  N= 2 I= 1 D=  7.77D-04 Err=  8.66D-06
 Maximum DWI energy   std dev =  0.000000046 at pt    46
 Maximum DWI gradient std dev =  0.003680946 at pt    36
 CORRECTOR INTEGRATION CONVERGENCE:
   Recorrection delta-x convergence threshold:    0.010000
   Delta-x Convergence Met
 Point Number:  23          Path Number:   1
   CHANGE IN THE REACTION COORDINATE =    0.14911
   NET REACTION COORDINATE UP TO THIS POINT =    3.42943
  # OF POINTS ALONG THE PATH =  23
  # OF STEPS =   1

 Calculating another point on the path.
 IRC-IRC-IRC-IRC-IRC-IRC-IRC-IRC-IRC-IRC-IRC-IRC-IRC-IRC-IRC-IRC-IRC-IRC
                          Input orientation:                          
 ---------------------------------------------------------------------
 Center     Atomic      Atomic             Coordinates (Angstroms)
 Number     Number       Type             X           Y           Z
 ---------------------------------------------------------------------
      1          6           0        1.801003    0.389912    0.260912
      2          1           0        1.442973    0.563992    1.265983
      3          1           0        2.521840    1.013022   -0.249589
      4          8           0        1.417077   -0.610524   -0.366659
      5          8           0        0.464024   -1.376772    0.213692
      6          7           0       -0.454118    1.575802   -0.096079
      7          6           0       -1.220138    0.720811   -0.044714
      8          6           0       -2.258562   -0.293769    0.008636
      9          1           0       -2.157915   -0.862395    0.929619
     10          1           0       -2.137939   -0.977467   -0.827703
     11          1           0       -3.237678    0.180601   -0.032700
 ---------------------------------------------------------------------
                    Distance matrix (angstroms):
                    1          2          3          4          5
     1  C    0.000000
     2  H    1.081045   0.000000
     3  H    1.080964   1.913776   0.000000
     4  O    1.241820   2.011387   1.967258   0.000000
     5  O    2.216058   2.415000   3.187530   1.353607   0.000000
     6  N    2.572809   2.545177   3.032591   2.890433   3.107512
     7  C    3.054538   2.972320   3.758958   2.971701   2.702412
     8  C    4.124456   4.002255   4.962522   3.708302   2.937247
     9  H    4.205767   3.887688   5.177627   3.811082   2.766171
    10  H    4.309300   4.425217   5.099980   3.603518   2.830929
    11  H    5.051567   4.872583   5.823402   4.733302   4.023521
                    6          7          8          9         10
     6  N    0.000000
     7  C    1.149102   0.000000
     8  C    2.600439   1.452771   0.000000
     9  H    3.146392   2.082137   1.087049   0.000000
    10  H    3.144791   2.083165   1.086948   1.761199   0.000000
    11  H    3.114292   2.088645   1.088762   1.783196   1.783978
                   11
    11  H    0.000000
 Symmetry turned off by external request.
 Stoichiometry    C3H5NO2
 Framework group  C1[X(C3H5NO2)]
 Deg. of freedom    27
 Full point group                 C1      NOp   1
 Rotational constants (GHZ):           5.8776703           2.5755596           1.8848687
 Standard basis: Aug-CC-pVTZ (5D, 7F)
   391 basis functions,   567 primitive gaussians,   455 cartesian basis functions
    23 alpha electrons       23 beta electrons
       nuclear repulsion energy       217.9813725370 Hartrees.
 NAtoms=   11 NActive=   11 NUniq=   11 SFac= 1.00D+00 NAtFMM=   60 NAOKFM=F Big=F
 Integral buffers will be    131072 words long.
 Raffenetti 2 integral format.
 Two-electron integral symmetry is turned off.
 Nuclear repulsion after empirical dispersion term =      217.9776791598 Hartrees.
 One-electron integrals computed using PRISM.
 NBasis=   391 RedAO= T EigKep=  1.49D-05  NBF=   391
 NBsUse=   391 1.00D-06 EigRej= -1.00D+00 NBFU=   391
 Initial guess from the checkpoint file:  "TS2-M0001-copt-TS-opt-TS-wb97-opt-TS-Final-IRC-Reverse.chk"
 B after Tr=     0.000264   -0.000271   -0.000024
         Rot=    1.000000    0.000025   -0.000004    0.000008 Ang=   0.00 deg.
 Initial guess <Sx>= 0.0000 <Sy>= 0.0000 <Sz>= 0.0000 <S**2>= 0.0000 S= 0.0000
 ExpMin= 2.53D-02 ExpMax= 1.53D+04 ExpMxC= 5.22D+02 IAcc=3 IRadAn=         7 AccDes= 0.00D+00
 Harris functional with IExCor= 4639 and IRadAn=       7 diagonalized for initial guess.
 HarFok:  IExCor= 4639 AccDes= 0.00D+00 IRadAn=         7 IDoV= 1 UseB2=F ITyADJ=14
 ICtDFT=  3500011 ScaDFX=  1.000000  1.000000  1.000000  1.000000
 FoFCou: FMM=F IPFlag=           0 FMFlag=      100000 FMFlg1=           0
         NFxFlg=           0 DoJE=T BraDBF=F KetDBF=T FulRan=T
         wScrn=  0.000000 ICntrl=       500 IOpCl=  0 I1Cent=   200000004 NGrid=           0
         NMat0=    1 NMatS0=      1 NMatT0=    0 NMatD0=    1 NMtDS0=    0 NMtDT0=    0
 Symmetry not used in FoFCou.
 LinEq1:  Iter=  0 NonCon=     1 RMS=4.80D-05 Max=1.39D-03 NDo=     1
 AX will form     1 AO Fock derivatives at one time.
 LinEq1:  Iter=  1 NonCon=     1 RMS=9.02D-06 Max=1.56D-04 NDo=     1
 LinEq1:  Iter=  2 NonCon=     1 RMS=6.79D-06 Max=1.93D-04 NDo=     1
 LinEq1:  Iter=  3 NonCon=     1 RMS=3.89D-06 Max=9.44D-05 NDo=     1
 LinEq1:  Iter=  4 NonCon=     1 RMS=1.52D-06 Max=3.87D-05 NDo=     1
 LinEq1:  Iter=  5 NonCon=     1 RMS=1.41D-06 Max=7.82D-05 NDo=     1
 LinEq1:  Iter=  6 NonCon=     1 RMS=5.25D-07 Max=1.05D-05 NDo=     1
 LinEq1:  Iter=  7 NonCon=     1 RMS=2.70D-07 Max=1.08D-05 NDo=     1
 LinEq1:  Iter=  8 NonCon=     1 RMS=1.97D-07 Max=5.75D-06 NDo=     1
 LinEq1:  Iter=  9 NonCon=     1 RMS=8.16D-08 Max=3.19D-06 NDo=     1
 LinEq1:  Iter= 10 NonCon=     1 RMS=3.68D-08 Max=1.77D-06 NDo=     1
 LinEq1:  Iter= 11 NonCon=     1 RMS=1.20D-08 Max=4.27D-07 NDo=     1
 LinEq1:  Iter= 12 NonCon=     0 RMS=3.33D-09 Max=8.26D-08 NDo=     1
 Linear equations converged to 1.301D-08 1.301D-07 after    12 iterations.
     Accept linear search using points  1 and  2.
     Minimum is close to point  2 DX= -1.80D-04 DF= -1.59D-12 DXR=  1.80D-04 DFR=  3.31D-08 which will be used.
 LinEq1:  Iter=  0 NonCon=     1 RMS=9.55D-08 Max=4.82D-06 NDo=     1
 LinEq1:  Iter=  1 NonCon=     1 RMS=5.79D-08 Max=1.74D-06 NDo=     1
 LinEq1:  Iter=  2 NonCon=     1 RMS=2.13D-08 Max=4.29D-07 NDo=     1
 LinEq1:  Iter=  3 NonCon=     1 RMS=1.24D-08 Max=3.17D-07 NDo=     1
 LinEq1:  Iter=  4 NonCon=     1 RMS=8.71D-09 Max=3.20D-07 NDo=     1
 LinEq1:  Iter=  5 NonCon=     1 RMS=3.48D-09 Max=1.67D-07 NDo=     1
 LinEq1:  Iter=  6 NonCon=     1 RMS=2.97D-09 Max=1.19D-07 NDo=     1
 LinEq1:  Iter=  7 NonCon=     1 RMS=1.38D-09 Max=5.89D-08 NDo=     1
 LinEq1:  Iter=  8 NonCon=     1 RMS=4.19D-10 Max=1.27D-08 NDo=     1
 LinEq1:  Iter=  9 NonCon=     1 RMS=1.73D-10 Max=3.71D-09 NDo=     1
 LinEq1:  Iter= 10 NonCon=     1 RMS=5.83D-11 Max=1.08D-09 NDo=     1
 LinEq1:  Iter= 11 NonCon=     0 RMS=1.70D-11 Max=3.55D-10 NDo=     1
 Linear equations converged to 9.665D-11 9.665D-10 after    11 iterations.
 SCF Done:  E(UwB97XD) =  -322.357114945     a.u. after    3 cycles
            Convg  =    0.5293D-09                    26 Fock formations.
              S**2 =  0.0000                  -V/T =  2.0055
 <Sx>= 0.0000 <Sy>= 0.0000 <Sz>= 0.0000 <S**2>= 0.0000 S= 0.0000
 <L.S>=  0.00000000000    
 Annihilation of the first spin contaminant:
 S**2 before annihilation     0.0000,   after     0.0000
 DoSCS=F DFT=T ScalE2(SS,OS)=  1.000000  1.000000
 Range of M.O.s used for correlation:     1   391
 NBasis=   391 NAE=    23 NBE=    23 NFC=     0 NFV=     0
 NROrb=    391 NOA=    23 NOB=    23 NVA=   368 NVB=   368

 **** Warning!!: The largest alpha MO coefficient is  0.50678505D+02


 **** Warning!!: The largest beta MO coefficient is  0.50678506D+02

 Symmetrizing basis deriv contribution to polar:
 IMax=3 JMax=2 DiffMx= 0.00D+00
 G2DrvN: will do    12 centers at a time, making    1 passes.
 Calling FoFCou, ICntrl=  3107 FMM=F I1Cent=   0 AccDes= 0.00D+00.
 End of G2Drv F.D. properties file   721 does not exist.
 End of G2Drv F.D. properties file   722 does not exist.
 End of G2Drv F.D. properties file   788 does not exist.
          IDoAtm=11111111111
          Differentiating once with respect to nuclear coordinates.
 CalDSu exits because no D1Ps are significant.
          There are    36 degrees of freedom in the 1st order CPHF.  IDoFFX=6 NUNeed=     0.
     30 vectors produced by pass  0 Test12= 4.70D-14 2.78D-09 XBig12= 1.69D-01 8.80D-02.
 AX will form    30 AO Fock derivatives at one time.
     30 vectors produced by pass  1 Test12= 4.70D-14 2.78D-09 XBig12= 1.93D-02 5.23D-02.
     30 vectors produced by pass  2 Test12= 4.70D-14 2.78D-09 XBig12= 9.50D-04 3.39D-03.
     30 vectors produced by pass  3 Test12= 4.70D-14 2.78D-09 XBig12= 1.88D-05 5.05D-04.
     30 vectors produced by pass  4 Test12= 4.70D-14 2.78D-09 XBig12= 2.55D-07 5.02D-05.
     30 vectors produced by pass  5 Test12= 4.70D-14 2.78D-09 XBig12= 2.99D-09 5.18D-06.
     30 vectors produced by pass  6 Test12= 4.70D-14 2.78D-09 XBig12= 2.60D-11 4.48D-07.
     18 vectors produced by pass  7 Test12= 4.70D-14 2.78D-09 XBig12= 2.03D-13 4.36D-08.
      1 vectors produced by pass  8 Test12= 4.70D-14 2.78D-09 XBig12= 1.37D-15 3.28D-09.
 InvSVY:  IOpt=1 It=  1 EMax= 2.00D-15
 Solved reduced A of dimension   229 with    30 vectors.
 End of Minotr F.D. properties file   721 does not exist.
 End of Minotr F.D. properties file   722 does not exist.
 End of Minotr F.D. properties file   788 does not exist.
 Calling FoFJK, ICntrl=    100127 FMM=F ISym2X=0 I1Cent= 0 IOpClX= 1 NMat=1 NMatS=1 NMatT=0.
 -------------------------------------------------------------------
 Center     Atomic                   Forces (Hartrees/Bohr)
 Number     Number              X              Y              Z
 -------------------------------------------------------------------
      1        6           0.001188340   -0.000864306    0.000046944
      2        1           0.000063898   -0.000033379   -0.000021094
      3        1           0.000117357   -0.000098468   -0.000000374
      4        8           0.001048916   -0.000959714    0.000092617
      5        8           0.001348126   -0.001173725    0.000078670
      6        7          -0.001987323    0.001766735   -0.000039369
      7        6          -0.001536034    0.001333665   -0.000125014
      8        6          -0.000278591    0.000091706   -0.000037203
      9        1           0.000027748    0.000043042    0.000008073
     10        1           0.000065393    0.000008403    0.000022140
     11        1          -0.000057830   -0.000113959   -0.000025389
 -------------------------------------------------------------------
 Cartesian Forces:  Max     0.001987323 RMS     0.000753971
 IRC-IRC-IRC-IRC-IRC-IRC-IRC-IRC-IRC-IRC-IRC-IRC-IRC-IRC-IRC-IRC-IRC-IRC
 Pt 24 Step number   1 out of a maximum of  20
 Modified Bulirsch-Stoer Extrapolation Cycles:
    EPS =    0.000010000000000
      PEZero:  N= 2 I= 1 D=  7.77D-04 Err=  7.32D-06
 Maximum DWI energy   std dev =  0.000000039 at pt    17
 Maximum DWI gradient std dev =  0.003882513 at pt    36
 CORRECTOR INTEGRATION CONVERGENCE:
   Recorrection delta-x convergence threshold:    0.010000
   Delta-x Convergence Met
 Point Number:  24          Path Number:   1
   CHANGE IN THE REACTION COORDINATE =    0.14911
   NET REACTION COORDINATE UP TO THIS POINT =    3.57854
  # OF POINTS ALONG THE PATH =  24
  # OF STEPS =   1

 Calculating another point on the path.
 IRC-IRC-IRC-IRC-IRC-IRC-IRC-IRC-IRC-IRC-IRC-IRC-IRC-IRC-IRC-IRC-IRC-IRC
                          Input orientation:                          
 ---------------------------------------------------------------------
 Center     Atomic      Atomic             Coordinates (Angstroms)
 Number     Number       Type             X           Y           Z
 ---------------------------------------------------------------------
      1          6           0        1.807538    0.385112    0.261073
      2          1           0        1.446652    0.561949    1.264736
      3          1           0        2.529438    1.006707   -0.249760
      4          8           0        1.421480   -0.614512   -0.366251
      5          8           0        0.469633   -1.381656    0.214028
      6          7           0       -0.463603    1.584128   -0.096219
      7          6           0       -1.228463    0.728248   -0.045373
      8          6           0       -2.260087   -0.293253    0.008432
      9          1           0       -2.156207   -0.859792    0.930364
     10          1           0       -2.133676   -0.977423   -0.826684
     11          1           0       -3.242572    0.173887   -0.034552
 ---------------------------------------------------------------------
                    Distance matrix (angstroms):
                    1          2          3          4          5
     1  C    0.000000
     2  H    1.081134   0.000000
     3  H    1.080957   1.914140   0.000000
     4  O    1.241702   2.011172   1.967102   0.000000
     5  O    2.216680   2.415813   3.187816   1.353235   0.000000
     6  N    2.592947   2.558539   3.052094   2.908688   3.124588
     7  C    3.070660   2.983334   3.773742   2.988003   2.720756
     8  C    4.131535   4.006194   4.969518   3.714503   2.945889
     9  H    4.208208   3.887640   5.179940   3.813295   2.771375
    10  H    4.309627   4.422946   5.100416   3.603171   2.832614
    11  H    5.063163   4.881349   5.835752   4.741832   4.032613
                    6          7          8          9         10
     6  N    0.000000
     7  C    1.148968   0.000000
     8  C    2.600551   1.452793   0.000000
     9  H    3.145079   2.081980   1.087067   0.000000
    10  H    3.143925   2.083068   1.086962   1.761125   0.000000
    11  H    3.116930   2.089035   1.088734   1.783183   1.783994
                   11
    11  H    0.000000
 Symmetry turned off by external request.
 Stoichiometry    C3H5NO2
 Framework group  C1[X(C3H5NO2)]
 Deg. of freedom    27
 Full point group                 C1      NOp   1
 Rotational constants (GHZ):           5.8500323           2.5576150           1.8723391
 Standard basis: Aug-CC-pVTZ (5D, 7F)
   391 basis functions,   567 primitive gaussians,   455 cartesian basis functions
    23 alpha electrons       23 beta electrons
       nuclear repulsion energy       217.5818315602 Hartrees.
 NAtoms=   11 NActive=   11 NUniq=   11 SFac= 1.00D+00 NAtFMM=   60 NAOKFM=F Big=F
 Integral buffers will be    131072 words long.
 Raffenetti 2 integral format.
 Two-electron integral symmetry is turned off.
 Nuclear repulsion after empirical dispersion term =      217.5781264825 Hartrees.
 One-electron integrals computed using PRISM.
 NBasis=   391 RedAO= T EigKep=  1.50D-05  NBF=   391
 NBsUse=   391 1.00D-06 EigRej= -1.00D+00 NBFU=   391
 Initial guess from the checkpoint file:  "TS2-M0001-copt-TS-opt-TS-wb97-opt-TS-Final-IRC-Reverse.chk"
 B after Tr=     0.000253   -0.000257   -0.000031
         Rot=    1.000000    0.000023   -0.000005    0.000012 Ang=   0.00 deg.
 Initial guess <Sx>= 0.0000 <Sy>= 0.0000 <Sz>= 0.0000 <S**2>= 0.0000 S= 0.0000
 ExpMin= 2.53D-02 ExpMax= 1.53D+04 ExpMxC= 5.22D+02 IAcc=3 IRadAn=         7 AccDes= 0.00D+00
 Harris functional with IExCor= 4639 and IRadAn=       7 diagonalized for initial guess.
 HarFok:  IExCor= 4639 AccDes= 0.00D+00 IRadAn=         7 IDoV= 1 UseB2=F ITyADJ=14
 ICtDFT=  3500011 ScaDFX=  1.000000  1.000000  1.000000  1.000000
 FoFCou: FMM=F IPFlag=           0 FMFlag=      100000 FMFlg1=           0
         NFxFlg=           0 DoJE=T BraDBF=F KetDBF=T FulRan=T
         wScrn=  0.000000 ICntrl=       500 IOpCl=  0 I1Cent=   200000004 NGrid=           0
         NMat0=    1 NMatS0=      1 NMatT0=    0 NMatD0=    1 NMtDS0=    0 NMtDT0=    0
 Symmetry not used in FoFCou.
 LinEq1:  Iter=  0 NonCon=     1 RMS=4.62D-05 Max=1.30D-03 NDo=     1
 AX will form     1 AO Fock derivatives at one time.
 LinEq1:  Iter=  1 NonCon=     1 RMS=8.77D-06 Max=1.53D-04 NDo=     1
 LinEq1:  Iter=  2 NonCon=     1 RMS=6.61D-06 Max=1.90D-04 NDo=     1
 LinEq1:  Iter=  3 NonCon=     1 RMS=3.75D-06 Max=8.96D-05 NDo=     1
 LinEq1:  Iter=  4 NonCon=     1 RMS=1.40D-06 Max=3.00D-05 NDo=     1
 LinEq1:  Iter=  5 NonCon=     1 RMS=1.31D-06 Max=7.63D-05 NDo=     1
 LinEq1:  Iter=  6 NonCon=     1 RMS=4.97D-07 Max=1.01D-05 NDo=     1
 LinEq1:  Iter=  7 NonCon=     1 RMS=2.57D-07 Max=1.09D-05 NDo=     1
 LinEq1:  Iter=  8 NonCon=     1 RMS=1.81D-07 Max=3.71D-06 NDo=     1
 LinEq1:  Iter=  9 NonCon=     1 RMS=6.85D-08 Max=1.39D-06 NDo=     1
 LinEq1:  Iter= 10 NonCon=     1 RMS=2.48D-08 Max=4.47D-07 NDo=     1
 LinEq1:  Iter= 11 NonCon=     1 RMS=6.82D-09 Max=1.66D-07 NDo=     1
 LinEq1:  Iter= 12 NonCon=     0 RMS=1.94D-09 Max=8.44D-08 NDo=     1
 Linear equations converged to 1.301D-08 1.301D-07 after    12 iterations.
     Accept linear search using points  1 and  2.
     Minimum is close to point  2 DX= -1.73D-04 DF= -1.36D-12 DXR=  1.73D-04 DFR=  3.05D-08 which will be used.
 LinEq1:  Iter=  0 NonCon=     1 RMS=8.57D-08 Max=4.24D-06 NDo=     1
 LinEq1:  Iter=  1 NonCon=     1 RMS=5.25D-08 Max=1.61D-06 NDo=     1
 LinEq1:  Iter=  2 NonCon=     1 RMS=1.87D-08 Max=3.78D-07 NDo=     1
 LinEq1:  Iter=  3 NonCon=     1 RMS=1.06D-08 Max=2.58D-07 NDo=     1
 LinEq1:  Iter=  4 NonCon=     1 RMS=7.77D-09 Max=2.95D-07 NDo=     1
 LinEq1:  Iter=  5 NonCon=     1 RMS=3.07D-09 Max=1.48D-07 NDo=     1
 LinEq1:  Iter=  6 NonCon=     1 RMS=2.62D-09 Max=1.07D-07 NDo=     1
 LinEq1:  Iter=  7 NonCon=     1 RMS=1.23D-09 Max=5.32D-08 NDo=     1
 LinEq1:  Iter=  8 NonCon=     1 RMS=3.74D-10 Max=1.16D-08 NDo=     1
 LinEq1:  Iter=  9 NonCon=     1 RMS=1.55D-10 Max=3.39D-09 NDo=     1
 LinEq1:  Iter= 10 NonCon=     1 RMS=5.30D-11 Max=1.00D-09 NDo=     1
 LinEq1:  Iter= 11 NonCon=     0 RMS=1.52D-11 Max=3.16D-10 NDo=     1
 Linear equations converged to 8.686D-11 8.686D-10 after    11 iterations.
 SCF Done:  E(UwB97XD) =  -322.357282813     a.u. after    3 cycles
            Convg  =    0.4900D-09                    26 Fock formations.
              S**2 =  0.0000                  -V/T =  2.0055
 <Sx>= 0.0000 <Sy>= 0.0000 <Sz>= 0.0000 <S**2>= 0.0000 S= 0.0000
 <L.S>=  0.00000000000    
 Annihilation of the first spin contaminant:
 S**2 before annihilation     0.0000,   after     0.0000
 DoSCS=F DFT=T ScalE2(SS,OS)=  1.000000  1.000000
 Range of M.O.s used for correlation:     1   391
 NBasis=   391 NAE=    23 NBE=    23 NFC=     0 NFV=     0
 NROrb=    391 NOA=    23 NOB=    23 NVA=   368 NVB=   368

 **** Warning!!: The largest alpha MO coefficient is  0.50672197D+02


 **** Warning!!: The largest beta MO coefficient is  0.50672198D+02

 Symmetrizing basis deriv contribution to polar:
 IMax=3 JMax=2 DiffMx= 0.00D+00
 G2DrvN: will do    12 centers at a time, making    1 passes.
 Calling FoFCou, ICntrl=  3107 FMM=F I1Cent=   0 AccDes= 0.00D+00.
 End of G2Drv F.D. properties file   721 does not exist.
 End of G2Drv F.D. properties file   722 does not exist.
 End of G2Drv F.D. properties file   788 does not exist.
          IDoAtm=11111111111
          Differentiating once with respect to nuclear coordinates.
 CalDSu exits because no D1Ps are significant.
          There are    36 degrees of freedom in the 1st order CPHF.  IDoFFX=6 NUNeed=     0.
     30 vectors produced by pass  0 Test12= 4.70D-14 2.78D-09 XBig12= 1.69D-01 8.74D-02.
 AX will form    30 AO Fock derivatives at one time.
     30 vectors produced by pass  1 Test12= 4.70D-14 2.78D-09 XBig12= 1.93D-02 5.28D-02.
     30 vectors produced by pass  2 Test12= 4.70D-14 2.78D-09 XBig12= 9.43D-04 3.44D-03.
     30 vectors produced by pass  3 Test12= 4.70D-14 2.78D-09 XBig12= 1.87D-05 5.02D-04.
     30 vectors produced by pass  4 Test12= 4.70D-14 2.78D-09 XBig12= 2.53D-07 5.04D-05.
     30 vectors produced by pass  5 Test12= 4.70D-14 2.78D-09 XBig12= 2.97D-09 5.14D-06.
     30 vectors produced by pass  6 Test12= 4.70D-14 2.78D-09 XBig12= 2.59D-11 4.41D-07.
     18 vectors produced by pass  7 Test12= 4.70D-14 2.78D-09 XBig12= 2.01D-13 4.44D-08.
      1 vectors produced by pass  8 Test12= 4.70D-14 2.78D-09 XBig12= 1.35D-15 3.12D-09.
 InvSVY:  IOpt=1 It=  1 EMax= 1.55D-15
 Solved reduced A of dimension   229 with    30 vectors.
 End of Minotr F.D. properties file   721 does not exist.
 End of Minotr F.D. properties file   722 does not exist.
 End of Minotr F.D. properties file   788 does not exist.
 Calling FoFJK, ICntrl=    100127 FMM=F ISym2X=0 I1Cent= 0 IOpClX= 1 NMat=1 NMatS=1 NMatT=0.
 -------------------------------------------------------------------
 Center     Atomic                   Forces (Hartrees/Bohr)
 Number     Number              X              Y              Z
 -------------------------------------------------------------------
      1        6           0.001021756   -0.000758896    0.000021514
      2        1           0.000057281   -0.000029617   -0.000020894
      3        1           0.000102522   -0.000086529   -0.000002037
      4        8           0.000975312   -0.000878221    0.000083186
      5        8           0.001198955   -0.001043392    0.000075817
      6        7          -0.001788386    0.001591848   -0.000018762
      7        6          -0.001336412    0.001149035   -0.000099418
      8        6          -0.000259865    0.000103865   -0.000041436
      9        1           0.000020169    0.000040637    0.000007068
     10        1           0.000057733    0.000009990    0.000020401
     11        1          -0.000049066   -0.000098720   -0.000025438
 -------------------------------------------------------------------
 Cartesian Forces:  Max     0.001788386 RMS     0.000670864
 IRC-IRC-IRC-IRC-IRC-IRC-IRC-IRC-IRC-IRC-IRC-IRC-IRC-IRC-IRC-IRC-IRC-IRC
 Pt 25 Step number   1 out of a maximum of  20
 Modified Bulirsch-Stoer Extrapolation Cycles:
    EPS =    0.000010000000000
      PEZero:  N= 2 I= 1 D=  7.77D-04 Err=  7.53D-06
 Maximum DWI energy   std dev =  0.000000069 at pt    46
 Maximum DWI gradient std dev =  0.004471131 at pt    47
 CORRECTOR INTEGRATION CONVERGENCE:
   Recorrection delta-x convergence threshold:    0.010000
   Delta-x Convergence Met
 Point Number:  25          Path Number:   1
   CHANGE IN THE REACTION COORDINATE =    0.14911
   NET REACTION COORDINATE UP TO THIS POINT =    3.72765
  # OF POINTS ALONG THE PATH =  25
  # OF STEPS =   1

 Calculating another point on the path.
 IRC-IRC-IRC-IRC-IRC-IRC-IRC-IRC-IRC-IRC-IRC-IRC-IRC-IRC-IRC-IRC-IRC-IRC
                          Input orientation:                          
 ---------------------------------------------------------------------
 Center     Atomic      Atomic             Coordinates (Angstroms)
 Number     Number       Type             X           Y           Z
 ---------------------------------------------------------------------
      1          6           0        1.813878    0.380396    0.261093
      2          1           0        1.450182    0.559984    1.263340
      3          1           0        2.536893    1.000456   -0.250023
      4          8           0        1.426082   -0.618669   -0.365835
      5          8           0        0.475248   -1.386532    0.214382
      6          7           0       -0.473238    1.592587   -0.096257
      7          6           0       -1.236590    0.735481   -0.045956
      8          6           0       -2.261659   -0.292618    0.008179
      9          1           0       -2.154914   -0.857024    0.931114
     10          1           0       -2.129474   -0.977305   -0.825639
     11          1           0       -3.247321    0.167533   -0.036677
 ---------------------------------------------------------------------
                    Distance matrix (angstroms):
                    1          2          3          4          5
     1  C    0.000000
     2  H    1.081215   0.000000
     3  H    1.080956   1.914477   0.000000
     4  O    1.241594   2.010973   1.966947   0.000000
     5  O    2.217239   2.416555   3.188066   1.352904   0.000000
     6  N    2.613045   2.571831   3.071669   2.927412   3.141858
     7  C    3.086376   2.993960   3.788275   3.004308   2.738815
     8  C    4.138468   4.010004   4.976426   3.720972   2.954628
     9  H    4.210872   3.887802   5.182506   3.816074   2.777019
    10  H    4.309798   4.420523   5.100770   3.603056   2.834375
    11  H    5.074418   4.889847   5.847770   4.750490   4.041741
                    6          7          8          9         10
     6  N    0.000000
     7  C    1.148855   0.000000
     8  C    2.600646   1.452820   0.000000
     9  H    3.143902   2.081840   1.087087   0.000000
    10  H    3.143161   2.082975   1.086978   1.761049   0.000000
    11  H    3.119274   2.089424   1.088706   1.783168   1.784012
                   11
    11  H    0.000000
 Symmetry turned off by external request.
 Stoichiometry    C3H5NO2
 Framework group  C1[X(C3H5NO2)]
 Deg. of freedom    27
 Full point group                 C1      NOp   1
 Rotational constants (GHZ):           5.8230249           2.5396688           1.8598601
 Standard basis: Aug-CC-pVTZ (5D, 7F)
   391 basis functions,   567 primitive gaussians,   455 cartesian basis functions
    23 alpha electrons       23 beta electrons
       nuclear repulsion energy       217.1848338294 Hartrees.
 NAtoms=   11 NActive=   11 NUniq=   11 SFac= 1.00D+00 NAtFMM=   60 NAOKFM=F Big=F
 Integral buffers will be    131072 words long.
 Raffenetti 2 integral format.
 Two-electron integral symmetry is turned off.
 Nuclear repulsion after empirical dispersion term =      217.1811178256 Hartrees.
 One-electron integrals computed using PRISM.
 NBasis=   391 RedAO= T EigKep=  1.50D-05  NBF=   391
 NBsUse=   391 1.00D-06 EigRej= -1.00D+00 NBFU=   391
 Initial guess from the checkpoint file:  "TS2-M0001-copt-TS-opt-TS-wb97-opt-TS-Final-IRC-Reverse.chk"
 B after Tr=     0.000241   -0.000243   -0.000041
         Rot=    1.000000    0.000023   -0.000005    0.000015 Ang=   0.00 deg.
 Initial guess <Sx>= 0.0000 <Sy>= 0.0000 <Sz>= 0.0000 <S**2>= 0.0000 S= 0.0000
 ExpMin= 2.53D-02 ExpMax= 1.53D+04 ExpMxC= 5.22D+02 IAcc=3 IRadAn=         7 AccDes= 0.00D+00
 Harris functional with IExCor= 4639 and IRadAn=       7 diagonalized for initial guess.
 HarFok:  IExCor= 4639 AccDes= 0.00D+00 IRadAn=         7 IDoV= 1 UseB2=F ITyADJ=14
 ICtDFT=  3500011 ScaDFX=  1.000000  1.000000  1.000000  1.000000
 FoFCou: FMM=F IPFlag=           0 FMFlag=      100000 FMFlg1=           0
         NFxFlg=           0 DoJE=T BraDBF=F KetDBF=T FulRan=T
         wScrn=  0.000000 ICntrl=       500 IOpCl=  0 I1Cent=   200000004 NGrid=           0
         NMat0=    1 NMatS0=      1 NMatT0=    0 NMatD0=    1 NMtDS0=    0 NMtDT0=    0
 Symmetry not used in FoFCou.
 LinEq1:  Iter=  0 NonCon=     1 RMS=4.46D-05 Max=1.20D-03 NDo=     1
 AX will form     1 AO Fock derivatives at one time.
 LinEq1:  Iter=  1 NonCon=     1 RMS=8.49D-06 Max=1.48D-04 NDo=     1
 LinEq1:  Iter=  2 NonCon=     1 RMS=6.35D-06 Max=2.09D-04 NDo=     1
 LinEq1:  Iter=  3 NonCon=     1 RMS=3.58D-06 Max=8.76D-05 NDo=     1
 LinEq1:  Iter=  4 NonCon=     1 RMS=1.24D-06 Max=2.78D-05 NDo=     1
 LinEq1:  Iter=  5 NonCon=     1 RMS=1.12D-06 Max=6.86D-05 NDo=     1
 LinEq1:  Iter=  6 NonCon=     1 RMS=4.80D-07 Max=9.88D-06 NDo=     1
 LinEq1:  Iter=  7 NonCon=     1 RMS=2.51D-07 Max=9.85D-06 NDo=     1
 LinEq1:  Iter=  8 NonCon=     1 RMS=1.91D-07 Max=6.73D-06 NDo=     1
 LinEq1:  Iter=  9 NonCon=     1 RMS=7.97D-08 Max=3.31D-06 NDo=     1
 LinEq1:  Iter= 10 NonCon=     1 RMS=3.75D-08 Max=1.81D-06 NDo=     1
 LinEq1:  Iter= 11 NonCon=     1 RMS=1.19D-08 Max=4.18D-07 NDo=     1
 LinEq1:  Iter= 12 NonCon=     0 RMS=3.11D-09 Max=7.25D-08 NDo=     1
 Linear equations converged to 1.301D-08 1.301D-07 after    12 iterations.
     Accept linear search using points  1 and  2.
     Minimum is close to point  2 DX= -1.59D-04 DF= -1.08D-12 DXR=  1.59D-04 DFR=  2.58D-08 which will be used.
 LinEq1:  Iter=  0 NonCon=     1 RMS=7.54D-08 Max=3.56D-06 NDo=     1
 LinEq1:  Iter=  1 NonCon=     1 RMS=4.76D-08 Max=1.45D-06 NDo=     1
 LinEq1:  Iter=  2 NonCon=     1 RMS=1.59D-08 Max=3.11D-07 NDo=     1
 LinEq1:  Iter=  3 NonCon=     1 RMS=8.55D-09 Max=1.96D-07 NDo=     1
 LinEq1:  Iter=  4 NonCon=     1 RMS=6.69D-09 Max=2.66D-07 NDo=     1
 LinEq1:  Iter=  5 NonCon=     1 RMS=2.70D-09 Max=1.36D-07 NDo=     1
 LinEq1:  Iter=  6 NonCon=     1 RMS=2.26D-09 Max=9.32D-08 NDo=     1
 LinEq1:  Iter=  7 NonCon=     1 RMS=1.10D-09 Max=4.65D-08 NDo=     1
 LinEq1:  Iter=  8 NonCon=     1 RMS=3.22D-10 Max=9.49D-09 NDo=     1
 LinEq1:  Iter=  9 NonCon=     1 RMS=1.29D-10 Max=2.62D-09 NDo=     1
 LinEq1:  Iter= 10 NonCon=     1 RMS=4.66D-11 Max=9.35D-10 NDo=     1
 LinEq1:  Iter= 11 NonCon=     0 RMS=1.33D-11 Max=2.77D-10 NDo=     1
 Linear equations converged to 7.724D-11 7.724D-10 after    11 iterations.
 SCF Done:  E(UwB97XD) =  -322.357429684     a.u. after    3 cycles
            Convg  =    0.4404D-09                    26 Fock formations.
              S**2 =  0.0000                  -V/T =  2.0055
 <Sx>= 0.0000 <Sy>= 0.0000 <Sz>= 0.0000 <S**2>= 0.0000 S= 0.0000
 <L.S>=  0.00000000000    
 Annihilation of the first spin contaminant:
 S**2 before annihilation     0.0000,   after     0.0000
 DoSCS=F DFT=T ScalE2(SS,OS)=  1.000000  1.000000
 Range of M.O.s used for correlation:     1   391
 NBasis=   391 NAE=    23 NBE=    23 NFC=     0 NFV=     0
 NROrb=    391 NOA=    23 NOB=    23 NVA=   368 NVB=   368

 **** Warning!!: The largest alpha MO coefficient is  0.50810814D+02


 **** Warning!!: The largest beta MO coefficient is  0.50810813D+02

 Symmetrizing basis deriv contribution to polar:
 IMax=3 JMax=2 DiffMx= 0.00D+00
 G2DrvN: will do    12 centers at a time, making    1 passes.
 Calling FoFCou, ICntrl=  3107 FMM=F I1Cent=   0 AccDes= 0.00D+00.
 End of G2Drv F.D. properties file   721 does not exist.
 End of G2Drv F.D. properties file   722 does not exist.
 End of G2Drv F.D. properties file   788 does not exist.
          IDoAtm=11111111111
          Differentiating once with respect to nuclear coordinates.
 CalDSu exits because no D1Ps are significant.
          There are    36 degrees of freedom in the 1st order CPHF.  IDoFFX=6 NUNeed=     0.
     30 vectors produced by pass  0 Test12= 4.70D-14 2.78D-09 XBig12= 1.69D-01 8.68D-02.
 AX will form    30 AO Fock derivatives at one time.
     30 vectors produced by pass  1 Test12= 4.70D-14 2.78D-09 XBig12= 1.93D-02 5.32D-02.
     30 vectors produced by pass  2 Test12= 4.70D-14 2.78D-09 XBig12= 9.37D-04 3.48D-03.
     30 vectors produced by pass  3 Test12= 4.70D-14 2.78D-09 XBig12= 1.86D-05 4.98D-04.
     30 vectors produced by pass  4 Test12= 4.70D-14 2.78D-09 XBig12= 2.53D-07 5.09D-05.
     30 vectors produced by pass  5 Test12= 4.70D-14 2.78D-09 XBig12= 2.97D-09 5.13D-06.
     30 vectors produced by pass  6 Test12= 4.70D-14 2.78D-09 XBig12= 2.59D-11 4.36D-07.
     18 vectors produced by pass  7 Test12= 4.70D-14 2.78D-09 XBig12= 1.99D-13 4.52D-08.
      1 vectors produced by pass  8 Test12= 4.70D-14 2.78D-09 XBig12= 1.34D-15 3.15D-09.
 InvSVY:  IOpt=1 It=  1 EMax= 3.33D-15
 Solved reduced A of dimension   229 with    30 vectors.
 End of Minotr F.D. properties file   721 does not exist.
 End of Minotr F.D. properties file   722 does not exist.
 End of Minotr F.D. properties file   788 does not exist.
 Calling FoFJK, ICntrl=    100127 FMM=F ISym2X=0 I1Cent= 0 IOpClX= 1 NMat=1 NMatS=1 NMatT=0.
 -------------------------------------------------------------------
 Center     Atomic                   Forces (Hartrees/Bohr)
 Number     Number              X              Y              Z
 -------------------------------------------------------------------
      1        6           0.000842998   -0.000634908   -0.000003198
      2        1           0.000044064   -0.000022337   -0.000021582
      3        1           0.000085959   -0.000073279   -0.000002665
      4        8           0.000886912   -0.000795821    0.000074602
      5        8           0.001046490   -0.000910531    0.000070827
      6        7          -0.001560661    0.001385448    0.000004778
      7        6          -0.001139118    0.000981419   -0.000077397
      8        6          -0.000228830    0.000104237   -0.000045030
      9        1           0.000011920    0.000036771    0.000006079
     10        1           0.000048797    0.000010128    0.000018905
     11        1          -0.000038530   -0.000081128   -0.000025319
 -------------------------------------------------------------------
 Cartesian Forces:  Max     0.001560661 RMS     0.000582170
 IRC-IRC-IRC-IRC-IRC-IRC-IRC-IRC-IRC-IRC-IRC-IRC-IRC-IRC-IRC-IRC-IRC-IRC
 Pt 26 Step number   1 out of a maximum of  20
 Modified Bulirsch-Stoer Extrapolation Cycles:
    EPS =    0.000010000000000
      PEZero:  N= 2 I= 1 D=  7.77D-04 Err=  1.16D-05
      PEZero:  N= 3 I= 2 D=  7.77D-04 Err=  7.71D-06
      PEZero:  N= 3 I= 1 D=  1.55D-03 Err=  1.72D-08
 Maximum DWI energy   std dev =  0.000000059 at pt    17
 Maximum DWI gradient std dev =  0.004582062 at pt    71
 CORRECTOR INTEGRATION CONVERGENCE:
   Recorrection delta-x convergence threshold:    0.010000
   Delta-x Convergence Met
 Point Number:  26          Path Number:   1
   CHANGE IN THE REACTION COORDINATE =    0.14911
   NET REACTION COORDINATE UP TO THIS POINT =    3.87675
  # OF POINTS ALONG THE PATH =  26
  # OF STEPS =   1

 Calculating another point on the path.
 IRC-IRC-IRC-IRC-IRC-IRC-IRC-IRC-IRC-IRC-IRC-IRC-IRC-IRC-IRC-IRC-IRC-IRC
                          Input orientation:                          
 ---------------------------------------------------------------------
 Center     Atomic      Atomic             Coordinates (Angstroms)
 Number     Number       Type             X           Y           Z
 ---------------------------------------------------------------------
      1          6           0        1.819829    0.375889    0.260917
      2          1           0        1.453065    0.558385    1.261600
      3          1           0        2.544000    0.994439   -0.250394
      4          8           0        1.430948   -0.623040   -0.365375
      5          8           0        0.480963   -1.391510    0.214762
      6          7           0       -0.482894    1.601084   -0.096147
      7          6           0       -1.244637    0.742649   -0.046475
      8          6           0       -2.263276   -0.291854    0.007855
      9          1           0       -2.154013   -0.854068    0.931858
     10          1           0       -2.125280   -0.977094   -0.824585
     11          1           0       -3.251959    0.161490   -0.039107
 ---------------------------------------------------------------------
                    Distance matrix (angstroms):
                    1          2          3          4          5
     1  C    0.000000
     2  H    1.081290   0.000000
     3  H    1.080956   1.914786   0.000000
     4  O    1.241502   2.010797   1.966810   0.000000
     5  O    2.217744   2.417218   3.188298   1.352619   0.000000
     6  N    2.632704   2.584306   3.090938   2.946524   3.159320
     7  C    3.101605   3.003767   3.802466   3.020854   2.756914
     8  C    4.145077   4.013225   4.983085   3.727771   2.963596
     9  H    4.213593   3.887771   5.185172   3.819441   2.783193
    10  H    4.309612   4.417513   5.100864   3.603191   2.836280
    11  H    5.085176   4.897614   5.859316   4.759366   4.051045
                    6          7          8          9         10
     6  N    0.000000
     7  C    1.148752   0.000000
     8  C    2.600729   1.452850   0.000000
     9  H    3.142802   2.081731   1.087108   0.000000
    10  H    3.142461   2.082907   1.086993   1.760980   0.000000
    11  H    3.121443   2.089771   1.088679   1.783148   1.784028
                   11
    11  H    0.000000
 Symmetry turned off by external request.
 Stoichiometry    C3H5NO2
 Framework group  C1[X(C3H5NO2)]
 Deg. of freedom    27
 Full point group                 C1      NOp   1
 Rotational constants (GHZ):           5.7964679           2.5217830           1.8474300
 Standard basis: Aug-CC-pVTZ (5D, 7F)
   391 basis functions,   567 primitive gaussians,   455 cartesian basis functions
    23 alpha electrons       23 beta electrons
       nuclear repulsion energy       216.7906747584 Hartrees.
 NAtoms=   11 NActive=   11 NUniq=   11 SFac= 1.00D+00 NAtFMM=   60 NAOKFM=F Big=F
 Integral buffers will be    131072 words long.
 Raffenetti 2 integral format.
 Two-electron integral symmetry is turned off.
 Nuclear repulsion after empirical dispersion term =      216.7869485704 Hartrees.
 One-electron integrals computed using PRISM.
 NBasis=   391 RedAO= T EigKep=  1.51D-05  NBF=   391
 NBsUse=   391 1.00D-06 EigRej= -1.00D+00 NBFU=   391
 Initial guess from the checkpoint file:  "TS2-M0001-copt-TS-opt-TS-wb97-opt-TS-Final-IRC-Reverse.chk"
 B after Tr=     0.000215   -0.000218   -0.000056
         Rot=    1.000000    0.000028   -0.000001    0.000011 Ang=   0.00 deg.
 Initial guess <Sx>= 0.0000 <Sy>= 0.0000 <Sz>= 0.0000 <S**2>= 0.0000 S= 0.0000
 ExpMin= 2.53D-02 ExpMax= 1.53D+04 ExpMxC= 5.22D+02 IAcc=3 IRadAn=         7 AccDes= 0.00D+00
 Harris functional with IExCor= 4639 and IRadAn=       7 diagonalized for initial guess.
 HarFok:  IExCor= 4639 AccDes= 0.00D+00 IRadAn=         7 IDoV= 1 UseB2=F ITyADJ=14
 ICtDFT=  3500011 ScaDFX=  1.000000  1.000000  1.000000  1.000000
 FoFCou: FMM=F IPFlag=           0 FMFlag=      100000 FMFlg1=           0
         NFxFlg=           0 DoJE=T BraDBF=F KetDBF=T FulRan=T
         wScrn=  0.000000 ICntrl=       500 IOpCl=  0 I1Cent=   200000004 NGrid=           0
         NMat0=    1 NMatS0=      1 NMatT0=    0 NMatD0=    1 NMtDS0=    0 NMtDT0=    0
 Symmetry not used in FoFCou.
 LinEq1:  Iter=  0 NonCon=     1 RMS=4.33D-05 Max=1.09D-03 NDo=     1
 AX will form     1 AO Fock derivatives at one time.
 LinEq1:  Iter=  1 NonCon=     1 RMS=8.35D-06 Max=1.47D-04 NDo=     1
 LinEq1:  Iter=  2 NonCon=     1 RMS=6.22D-06 Max=2.18D-04 NDo=     1
 LinEq1:  Iter=  3 NonCon=     1 RMS=3.55D-06 Max=8.40D-05 NDo=     1
 LinEq1:  Iter=  4 NonCon=     1 RMS=1.20D-06 Max=3.72D-05 NDo=     1
 LinEq1:  Iter=  5 NonCon=     1 RMS=9.55D-07 Max=5.81D-05 NDo=     1
 LinEq1:  Iter=  6 NonCon=     1 RMS=5.27D-07 Max=2.49D-05 NDo=     1
 LinEq1:  Iter=  7 NonCon=     1 RMS=2.70D-07 Max=9.83D-06 NDo=     1
 LinEq1:  Iter=  8 NonCon=     1 RMS=2.14D-07 Max=7.96D-06 NDo=     1
 LinEq1:  Iter=  9 NonCon=     1 RMS=9.41D-08 Max=2.81D-06 NDo=     1
 LinEq1:  Iter= 10 NonCon=     1 RMS=4.32D-08 Max=1.07D-06 NDo=     1
 LinEq1:  Iter= 11 NonCon=     1 RMS=1.22D-08 Max=2.20D-07 NDo=     1
 LinEq1:  Iter= 12 NonCon=     0 RMS=3.12D-09 Max=7.38D-08 NDo=     1
 Linear equations converged to 1.301D-08 1.301D-07 after    12 iterations.
     Accept linear search using points  1 and  2.
     Minimum is close to point  2 DX= -1.51D-04 DF= -9.09D-13 DXR=  1.51D-04 DFR=  2.30D-08 which will be used.
 LinEq1:  Iter=  0 NonCon=     1 RMS=6.69D-08 Max=3.04D-06 NDo=     1
 LinEq1:  Iter=  1 NonCon=     1 RMS=4.37D-08 Max=1.27D-06 NDo=     1
 LinEq1:  Iter=  2 NonCon=     1 RMS=1.37D-08 Max=2.57D-07 NDo=     1
 LinEq1:  Iter=  3 NonCon=     1 RMS=7.34D-09 Max=2.16D-07 NDo=     1
 LinEq1:  Iter=  4 NonCon=     1 RMS=6.10D-09 Max=2.42D-07 NDo=     1
 LinEq1:  Iter=  5 NonCon=     1 RMS=2.66D-09 Max=1.43D-07 NDo=     1
 LinEq1:  Iter=  6 NonCon=     1 RMS=2.00D-09 Max=7.58D-08 NDo=     1
 LinEq1:  Iter=  7 NonCon=     1 RMS=1.06D-09 Max=3.84D-08 NDo=     1
 LinEq1:  Iter=  8 NonCon=     1 RMS=2.90D-10 Max=6.82D-09 NDo=     1
 LinEq1:  Iter=  9 NonCon=     1 RMS=1.12D-10 Max=2.58D-09 NDo=     1
 LinEq1:  Iter= 10 NonCon=     1 RMS=4.20D-11 Max=9.05D-10 NDo=     1
 LinEq1:  Iter= 11 NonCon=     0 RMS=1.20D-11 Max=2.50D-10 NDo=     1
 Linear equations converged to 6.934D-11 6.934D-10 after    11 iterations.
 SCF Done:  E(UwB97XD) =  -322.357556623     a.u. after    3 cycles
            Convg  =    0.4116D-09                    26 Fock formations.
              S**2 =  0.0000                  -V/T =  2.0055
 <Sx>= 0.0000 <Sy>= 0.0000 <Sz>= 0.0000 <S**2>= 0.0000 S= 0.0000
 <L.S>=  0.00000000000    
 Annihilation of the first spin contaminant:
 S**2 before annihilation     0.0000,   after     0.0000
 DoSCS=F DFT=T ScalE2(SS,OS)=  1.000000  1.000000
 Range of M.O.s used for correlation:     1   391
 NBasis=   391 NAE=    23 NBE=    23 NFC=     0 NFV=     0
 NROrb=    391 NOA=    23 NOB=    23 NVA=   368 NVB=   368

 **** Warning!!: The largest alpha MO coefficient is  0.51053392D+02


 **** Warning!!: The largest beta MO coefficient is  0.51053392D+02

 Symmetrizing basis deriv contribution to polar:
 IMax=3 JMax=2 DiffMx= 0.00D+00
 G2DrvN: will do    12 centers at a time, making    1 passes.
 Calling FoFCou, ICntrl=  3107 FMM=F I1Cent=   0 AccDes= 0.00D+00.
 End of G2Drv F.D. properties file   721 does not exist.
 End of G2Drv F.D. properties file   722 does not exist.
 End of G2Drv F.D. properties file   788 does not exist.
          IDoAtm=11111111111
          Differentiating once with respect to nuclear coordinates.
 CalDSu exits because no D1Ps are significant.
          There are    36 degrees of freedom in the 1st order CPHF.  IDoFFX=6 NUNeed=     0.
     30 vectors produced by pass  0 Test12= 4.70D-14 2.78D-09 XBig12= 1.69D-01 8.63D-02.
 AX will form    30 AO Fock derivatives at one time.
     30 vectors produced by pass  1 Test12= 4.70D-14 2.78D-09 XBig12= 1.93D-02 5.37D-02.
     30 vectors produced by pass  2 Test12= 4.70D-14 2.78D-09 XBig12= 9.32D-04 3.51D-03.
     30 vectors produced by pass  3 Test12= 4.70D-14 2.78D-09 XBig12= 1.85D-05 4.97D-04.
     30 vectors produced by pass  4 Test12= 4.70D-14 2.78D-09 XBig12= 2.53D-07 5.13D-05.
     30 vectors produced by pass  5 Test12= 4.70D-14 2.78D-09 XBig12= 2.97D-09 5.10D-06.
     30 vectors produced by pass  6 Test12= 4.70D-14 2.78D-09 XBig12= 2.58D-11 4.29D-07.
     18 vectors produced by pass  7 Test12= 4.70D-14 2.78D-09 XBig12= 1.98D-13 4.58D-08.
      1 vectors produced by pass  8 Test12= 4.70D-14 2.78D-09 XBig12= 1.33D-15 3.21D-09.
 InvSVY:  IOpt=1 It=  1 EMax= 1.67D-15
 Solved reduced A of dimension   229 with    30 vectors.
 End of Minotr F.D. properties file   721 does not exist.
 End of Minotr F.D. properties file   722 does not exist.
 End of Minotr F.D. properties file   788 does not exist.
 Calling FoFJK, ICntrl=    100127 FMM=F ISym2X=0 I1Cent= 0 IOpClX= 1 NMat=1 NMatS=1 NMatT=0.
 -------------------------------------------------------------------
 Center     Atomic                   Forces (Hartrees/Bohr)
 Number     Number              X              Y              Z
 -------------------------------------------------------------------
      1        6           0.000693798   -0.000525505   -0.000024814
      2        1           0.000029124   -0.000014153   -0.000023780
      3        1           0.000069208   -0.000059963   -0.000003391
      4        8           0.000801437   -0.000724651    0.000073324
      5        8           0.000923750   -0.000809869    0.000065351
      6        7          -0.001350403    0.001193909    0.000024186
      7        6          -0.000982595    0.000854558   -0.000059277
      8        6          -0.000201671    0.000107643   -0.000049196
      9        1           0.000005923    0.000033741    0.000004881
     10        1           0.000041593    0.000011192    0.000017431
     11        1          -0.000030166   -0.000066902   -0.000024715
 -------------------------------------------------------------------
 Cartesian Forces:  Max     0.001350403 RMS     0.000506542
 IRC-IRC-IRC-IRC-IRC-IRC-IRC-IRC-IRC-IRC-IRC-IRC-IRC-IRC-IRC-IRC-IRC-IRC
 Pt 27 Step number   1 out of a maximum of  20
 Modified Bulirsch-Stoer Extrapolation Cycles:
    EPS =    0.000010000000000
      PEZero:  N= 2 I= 1 D=  7.77D-04 Err=  1.56D-05
      PEZero:  N= 3 I= 2 D=  7.77D-04 Err=  1.04D-05
      PEZero:  N= 3 I= 1 D=  1.55D-03 Err=  2.74D-08
 Maximum DWI energy   std dev =  0.000000085 at pt    69
 Maximum DWI gradient std dev =  0.004551619 at pt    71
 CORRECTOR INTEGRATION CONVERGENCE:
   Recorrection delta-x convergence threshold:    0.010000
   Delta-x Convergence Met
 Point Number:  27          Path Number:   1
   CHANGE IN THE REACTION COORDINATE =    0.14910
   NET REACTION COORDINATE UP TO THIS POINT =    4.02586
  # OF POINTS ALONG THE PATH =  27
  # OF STEPS =   1

 Calculating another point on the path.
 IRC-IRC-IRC-IRC-IRC-IRC-IRC-IRC-IRC-IRC-IRC-IRC-IRC-IRC-IRC-IRC-IRC-IRC
                          Input orientation:                          
 ---------------------------------------------------------------------
 Center     Atomic      Atomic             Coordinates (Angstroms)
 Number     Number       Type             X           Y           Z
 ---------------------------------------------------------------------
      1          6           0        1.825424    0.371586    0.260551
      2          1           0        1.455265    0.557228    1.259484
      3          1           0        2.550704    0.988697   -0.250928
      4          8           0        1.436026   -0.627604   -0.364855
      5          8           0        0.486789   -1.396630    0.215182
      6          7           0       -0.492485    1.609549   -0.095907
      7          6           0       -1.252662    0.749820   -0.046930
      8          6           0       -2.264951   -0.290926    0.007449
      9          1           0       -2.153462   -0.850930    0.932552
     10          1           0       -2.121096   -0.976710   -0.823571
     11          1           0       -3.256529    0.155742   -0.041810
 ---------------------------------------------------------------------
                    Distance matrix (angstroms):
                    1          2          3          4          5
     1  C    0.000000
     2  H    1.081363   0.000000
     3  H    1.080957   1.915070   0.000000
     4  O    1.241428   2.010640   1.966701   0.000000
     5  O    2.218240   2.417865   3.188540   1.352366   0.000000
     6  N    2.651851   2.595803   3.109740   2.965863   3.176927
     7  C    3.116443   3.012752   3.816316   3.037667   2.775183
     8  C    4.151404   4.015839   4.989461   3.734863   2.972845
     9  H    4.216357   3.887506   5.187873   3.823293   2.789863
    10  H    4.309088   4.413892   5.100633   3.603528   2.838381
    11  H    5.095513   4.904646   5.870391   4.768444   4.060583
                    6          7          8          9         10
     6  N    0.000000
     7  C    1.148652   0.000000
     8  C    2.600793   1.452873   0.000000
     9  H    3.141740   2.081641   1.087130   0.000000
    10  H    3.141752   2.082848   1.087009   1.760919   0.000000
    11  H    3.123527   2.090080   1.088652   1.783123   1.784042
                   11
    11  H    0.000000
 Symmetry turned off by external request.
 Stoichiometry    C3H5NO2
 Framework group  C1[X(C3H5NO2)]
 Deg. of freedom    27
 Full point group                 C1      NOp   1
 Rotational constants (GHZ):           5.7704195           2.5039565           1.8350533
 Standard basis: Aug-CC-pVTZ (5D, 7F)
   391 basis functions,   567 primitive gaussians,   455 cartesian basis functions
    23 alpha electrons       23 beta electrons
       nuclear repulsion energy       216.3997755295 Hartrees.
 NAtoms=   11 NActive=   11 NUniq=   11 SFac= 1.00D+00 NAtFMM=   60 NAOKFM=F Big=F
 Integral buffers will be    131072 words long.
 Raffenetti 2 integral format.
 Two-electron integral symmetry is turned off.
 Nuclear repulsion after empirical dispersion term =      216.3960398857 Hartrees.
 One-electron integrals computed using PRISM.
 NBasis=   391 RedAO= T EigKep=  1.52D-05  NBF=   391
 NBsUse=   391 1.00D-06 EigRej= -1.00D+00 NBFU=   391
 Initial guess from the checkpoint file:  "TS2-M0001-copt-TS-opt-TS-wb97-opt-TS-Final-IRC-Reverse.chk"
 B after Tr=     0.000187   -0.000191   -0.000074
         Rot=    1.000000    0.000035    0.000004    0.000013 Ang=   0.00 deg.
 Initial guess <Sx>= 0.0000 <Sy>= 0.0000 <Sz>= 0.0000 <S**2>= 0.0000 S= 0.0000
 ExpMin= 2.53D-02 ExpMax= 1.53D+04 ExpMxC= 5.22D+02 IAcc=3 IRadAn=         7 AccDes= 0.00D+00
 Harris functional with IExCor= 4639 and IRadAn=       7 diagonalized for initial guess.
 HarFok:  IExCor= 4639 AccDes= 0.00D+00 IRadAn=         7 IDoV= 1 UseB2=F ITyADJ=14
 ICtDFT=  3500011 ScaDFX=  1.000000  1.000000  1.000000  1.000000
 FoFCou: FMM=F IPFlag=           0 FMFlag=      100000 FMFlg1=           0
         NFxFlg=           0 DoJE=T BraDBF=F KetDBF=T FulRan=T
         wScrn=  0.000000 ICntrl=       500 IOpCl=  0 I1Cent=   200000004 NGrid=           0
         NMat0=    1 NMatS0=      1 NMatT0=    0 NMatD0=    1 NMtDS0=    0 NMtDT0=    0
 Symmetry not used in FoFCou.
 LinEq1:  Iter=  0 NonCon=     1 RMS=4.24D-05 Max=1.03D-03 NDo=     1
 AX will form     1 AO Fock derivatives at one time.
 LinEq1:  Iter=  1 NonCon=     1 RMS=8.31D-06 Max=1.46D-04 NDo=     1
 LinEq1:  Iter=  2 NonCon=     1 RMS=6.18D-06 Max=2.23D-04 NDo=     1
 LinEq1:  Iter=  3 NonCon=     1 RMS=3.59D-06 Max=7.85D-05 NDo=     1
 LinEq1:  Iter=  4 NonCon=     1 RMS=1.24D-06 Max=5.46D-05 NDo=     1
 LinEq1:  Iter=  5 NonCon=     1 RMS=7.80D-07 Max=4.24D-05 NDo=     1
 LinEq1:  Iter=  6 NonCon=     1 RMS=5.42D-07 Max=2.74D-05 NDo=     1
 LinEq1:  Iter=  7 NonCon=     1 RMS=2.53D-07 Max=7.71D-06 NDo=     1
 LinEq1:  Iter=  8 NonCon=     1 RMS=1.89D-07 Max=6.34D-06 NDo=     1
 LinEq1:  Iter=  9 NonCon=     1 RMS=9.30D-08 Max=2.17D-06 NDo=     1
 LinEq1:  Iter= 10 NonCon=     1 RMS=4.27D-08 Max=8.65D-07 NDo=     1
 LinEq1:  Iter= 11 NonCon=     1 RMS=1.21D-08 Max=2.18D-07 NDo=     1
 LinEq1:  Iter= 12 NonCon=     0 RMS=3.13D-09 Max=7.13D-08 NDo=     1
 Linear equations converged to 1.301D-08 1.301D-07 after    12 iterations.
     Accept linear search using points  1 and  2.
     Minimum is close to point  2 DX= -1.47D-04 DF= -7.96D-13 DXR=  1.47D-04 DFR=  2.10D-08 which will be used.
 LinEq1:  Iter=  0 NonCon=     1 RMS=6.12D-08 Max=2.75D-06 NDo=     1
 LinEq1:  Iter=  1 NonCon=     1 RMS=4.11D-08 Max=1.15D-06 NDo=     1
 LinEq1:  Iter=  2 NonCon=     1 RMS=1.25D-08 Max=2.31D-07 NDo=     1
 LinEq1:  Iter=  3 NonCon=     1 RMS=6.88D-09 Max=2.40D-07 NDo=     1
 LinEq1:  Iter=  4 NonCon=     1 RMS=5.86D-09 Max=2.26D-07 NDo=     1
 LinEq1:  Iter=  5 NonCon=     1 RMS=2.72D-09 Max=1.44D-07 NDo=     1
 LinEq1:  Iter=  6 NonCon=     1 RMS=1.83D-09 Max=6.77D-08 NDo=     1
 LinEq1:  Iter=  7 NonCon=     1 RMS=1.04D-09 Max=3.30D-08 NDo=     1
 LinEq1:  Iter=  8 NonCon=     1 RMS=2.75D-10 Max=6.44D-09 NDo=     1
 LinEq1:  Iter=  9 NonCon=     1 RMS=1.04D-10 Max=2.63D-09 NDo=     1
 LinEq1:  Iter= 10 NonCon=     1 RMS=3.95D-11 Max=8.81D-10 NDo=     1
 LinEq1:  Iter= 11 NonCon=     0 RMS=1.16D-11 Max=2.37D-10 NDo=     1
 Linear equations converged to 6.396D-11 6.396D-10 after    11 iterations.
 SCF Done:  E(UwB97XD) =  -322.357666640     a.u. after    3 cycles
            Convg  =    0.3942D-09                    26 Fock formations.
              S**2 =  0.0000                  -V/T =  2.0056
 <Sx>= 0.0000 <Sy>= 0.0000 <Sz>= 0.0000 <S**2>= 0.0000 S= 0.0000
 <L.S>=  0.00000000000    
 Annihilation of the first spin contaminant:
 S**2 before annihilation     0.0000,   after     0.0000
 DoSCS=F DFT=T ScalE2(SS,OS)=  1.000000  1.000000
 Range of M.O.s used for correlation:     1   391
 NBasis=   391 NAE=    23 NBE=    23 NFC=     0 NFV=     0
 NROrb=    391 NOA=    23 NOB=    23 NVA=   368 NVB=   368

 **** Warning!!: The largest alpha MO coefficient is  0.52461007D+02


 **** Warning!!: The largest beta MO coefficient is  0.52461007D+02

 Symmetrizing basis deriv contribution to polar:
 IMax=3 JMax=2 DiffMx= 0.00D+00
 G2DrvN: will do    12 centers at a time, making    1 passes.
 Calling FoFCou, ICntrl=  3107 FMM=F I1Cent=   0 AccDes= 0.00D+00.
 End of G2Drv F.D. properties file   721 does not exist.
 End of G2Drv F.D. properties file   722 does not exist.
 End of G2Drv F.D. properties file   788 does not exist.
          IDoAtm=11111111111
          Differentiating once with respect to nuclear coordinates.
 CalDSu exits because no D1Ps are significant.
          There are    36 degrees of freedom in the 1st order CPHF.  IDoFFX=6 NUNeed=     0.
     30 vectors produced by pass  0 Test12= 4.70D-14 2.78D-09 XBig12= 1.69D-01 8.58D-02.
 AX will form    30 AO Fock derivatives at one time.
     30 vectors produced by pass  1 Test12= 4.70D-14 2.78D-09 XBig12= 1.92D-02 5.40D-02.
     30 vectors produced by pass  2 Test12= 4.70D-14 2.78D-09 XBig12= 9.23D-04 3.56D-03.
     30 vectors produced by pass  3 Test12= 4.70D-14 2.78D-09 XBig12= 1.84D-05 4.95D-04.
     30 vectors produced by pass  4 Test12= 4.70D-14 2.78D-09 XBig12= 2.51D-07 5.10D-05.
     30 vectors produced by pass  5 Test12= 4.70D-14 2.78D-09 XBig12= 2.94D-09 5.05D-06.
     30 vectors produced by pass  6 Test12= 4.70D-14 2.78D-09 XBig12= 2.56D-11 4.21D-07.
     18 vectors produced by pass  7 Test12= 4.70D-14 2.78D-09 XBig12= 1.96D-13 4.64D-08.
      1 vectors produced by pass  8 Test12= 4.70D-14 2.78D-09 XBig12= 1.32D-15 3.23D-09.
 InvSVY:  IOpt=1 It=  1 EMax= 2.00D-15
 Solved reduced A of dimension   229 with    30 vectors.
 End of Minotr F.D. properties file   721 does not exist.
 End of Minotr F.D. properties file   722 does not exist.
 End of Minotr F.D. properties file   788 does not exist.
 Calling FoFJK, ICntrl=    100127 FMM=F ISym2X=0 I1Cent= 0 IOpClX= 1 NMat=1 NMatS=1 NMatT=0.
 -------------------------------------------------------------------
 Center     Atomic                   Forces (Hartrees/Bohr)
 Number     Number              X              Y              Z
 -------------------------------------------------------------------
      1        6           0.000563629   -0.000438397   -0.000040914
      2        1           0.000021687   -0.000009555   -0.000024896
      3        1           0.000056697   -0.000049920   -0.000004538
      4        8           0.000718808   -0.000647704    0.000071066
      5        8           0.000806582   -0.000714446    0.000062865
      6        7          -0.001166755    0.001038997    0.000035876
      7        6          -0.000829806    0.000717266   -0.000042421
      8        6          -0.000184436    0.000115513   -0.000052834
      9        1           0.000001826    0.000031477    0.000003690
     10        1           0.000035933    0.000012965    0.000015876
     11        1          -0.000024165   -0.000056197   -0.000023768
 -------------------------------------------------------------------
 Cartesian Forces:  Max     0.001166755 RMS     0.000437929
 IRC-IRC-IRC-IRC-IRC-IRC-IRC-IRC-IRC-IRC-IRC-IRC-IRC-IRC-IRC-IRC-IRC-IRC
 Pt 28 Step number   1 out of a maximum of  20
 Modified Bulirsch-Stoer Extrapolation Cycles:
    EPS =    0.000010000000000
      PEZero:  N= 2 I= 1 D=  7.77D-04 Err=  1.30D-05
      PEZero:  N= 3 I= 2 D=  7.77D-04 Err=  8.62D-06
      PEZero:  N= 3 I= 1 D=  1.55D-03 Err=  2.69D-08
 Maximum DWI energy   std dev =  0.000000018 at pt    23
 Maximum DWI gradient std dev =  0.005275994 at pt    17
 CORRECTOR INTEGRATION CONVERGENCE:
   Recorrection delta-x convergence threshold:    0.010000
   Delta-x Convergence Met
 Point Number:  28          Path Number:   1
   CHANGE IN THE REACTION COORDINATE =    0.14910
   NET REACTION COORDINATE UP TO THIS POINT =    4.17496
  # OF POINTS ALONG THE PATH =  28
  # OF STEPS =   1

 Calculating another point on the path.
 IRC-IRC-IRC-IRC-IRC-IRC-IRC-IRC-IRC-IRC-IRC-IRC-IRC-IRC-IRC-IRC-IRC-IRC
                          Input orientation:                          
 ---------------------------------------------------------------------
 Center     Atomic      Atomic             Coordinates (Angstroms)
 Number     Number       Type             X           Y           Z
 ---------------------------------------------------------------------
      1          6           0        1.830761    0.367410    0.259997
      2          1           0        1.457045    0.556379    1.257056
      3          1           0        2.557142    0.983087   -0.251651
      4          8           0        1.441267   -0.632353   -0.364295
      5          8           0        0.492655   -1.401829    0.215658
      6          7           0       -0.502131    1.618103   -0.095539
      7          6           0       -1.260478    0.756833   -0.047299
      8          6           0       -2.266687   -0.289821    0.006946
      9          1           0       -2.153413   -0.847599    0.933203
     10          1           0       -2.116980   -0.976185   -0.822581
     11          1           0       -3.260957    0.150463   -0.044872
 ---------------------------------------------------------------------
                    Distance matrix (angstroms):
                    1          2          3          4          5
     1  C    0.000000
     2  H    1.081434   0.000000
     3  H    1.080959   1.915330   0.000000
     4  O    1.241359   2.010501   1.966599   0.000000
     5  O    2.218715   2.418499   3.188778   1.352148   0.000000
     6  N    2.670772   2.606749   3.128381   2.985561   3.194751
     7  C    3.130789   3.021003   3.829775   3.054464   2.793286
     8  C    4.157531   4.018086   4.995648   3.742202   2.982297
     9  H    4.219371   3.887344   5.190820   3.827735   2.797091
    10  H    4.308350   4.409909   5.100208   3.604077   2.840654
    11  H    5.105448   4.911144   5.881011   4.777629   4.070270
                    6          7          8          9         10
     6  N    0.000000
     7  C    1.148565   0.000000
     8  C    2.600834   1.452888   0.000000
     9  H    3.140816   2.081566   1.087151   0.000000
    10  H    3.141123   2.082788   1.087025   1.760863   0.000000
    11  H    3.125324   2.090360   1.088627   1.783091   1.784054
                   11
    11  H    0.000000
 Symmetry turned off by external request.
 Stoichiometry    C3H5NO2
 Framework group  C1[X(C3H5NO2)]
 Deg. of freedom    27
 Full point group                 C1      NOp   1
 Rotational constants (GHZ):           5.7449261           2.4861995           1.8227480
 Standard basis: Aug-CC-pVTZ (5D, 7F)
   391 basis functions,   567 primitive gaussians,   455 cartesian basis functions
    23 alpha electrons       23 beta electrons
       nuclear repulsion energy       216.0123635494 Hartrees.
 NAtoms=   11 NActive=   11 NUniq=   11 SFac= 1.00D+00 NAtFMM=   60 NAOKFM=F Big=F
 Integral buffers will be    131072 words long.
 Raffenetti 2 integral format.
 Two-electron integral symmetry is turned off.
 Nuclear repulsion after empirical dispersion term =      216.0086192998 Hartrees.
 One-electron integrals computed using PRISM.
 NBasis=   391 RedAO= T EigKep=  1.53D-05  NBF=   391
 NBsUse=   391 1.00D-06 EigRej= -1.00D+00 NBFU=   391
 Initial guess from the checkpoint file:  "TS2-M0001-copt-TS-opt-TS-wb97-opt-TS-Final-IRC-Reverse.chk"
 B after Tr=     0.000164   -0.000167   -0.000092
         Rot=    1.000000    0.000040    0.000007    0.000021 Ang=   0.01 deg.
 Initial guess <Sx>= 0.0000 <Sy>= 0.0000 <Sz>= 0.0000 <S**2>= 0.0000 S= 0.0000
 ExpMin= 2.53D-02 ExpMax= 1.53D+04 ExpMxC= 5.22D+02 IAcc=3 IRadAn=         7 AccDes= 0.00D+00
 Harris functional with IExCor= 4639 and IRadAn=       7 diagonalized for initial guess.
 HarFok:  IExCor= 4639 AccDes= 0.00D+00 IRadAn=         7 IDoV= 1 UseB2=F ITyADJ=14
 ICtDFT=  3500011 ScaDFX=  1.000000  1.000000  1.000000  1.000000
 FoFCou: FMM=F IPFlag=           0 FMFlag=      100000 FMFlg1=           0
         NFxFlg=           0 DoJE=T BraDBF=F KetDBF=T FulRan=T
         wScrn=  0.000000 ICntrl=       500 IOpCl=  0 I1Cent=   200000004 NGrid=           0
         NMat0=    1 NMatS0=      1 NMatT0=    0 NMatD0=    1 NMtDS0=    0 NMtDT0=    0
 Symmetry not used in FoFCou.
 LinEq1:  Iter=  0 NonCon=     1 RMS=4.17D-05 Max=1.01D-03 NDo=     1
 AX will form     1 AO Fock derivatives at one time.
 LinEq1:  Iter=  1 NonCon=     1 RMS=8.29D-06 Max=1.47D-04 NDo=     1
 LinEq1:  Iter=  2 NonCon=     1 RMS=6.22D-06 Max=2.25D-04 NDo=     1
 LinEq1:  Iter=  3 NonCon=     1 RMS=3.62D-06 Max=9.98D-05 NDo=     1
 LinEq1:  Iter=  4 NonCon=     1 RMS=1.29D-06 Max=6.47D-05 NDo=     1
 LinEq1:  Iter=  5 NonCon=     1 RMS=6.20D-07 Max=2.63D-05 NDo=     1
 LinEq1:  Iter=  6 NonCon=     1 RMS=4.74D-07 Max=2.15D-05 NDo=     1
 LinEq1:  Iter=  7 NonCon=     1 RMS=2.12D-07 Max=5.42D-06 NDo=     1
 LinEq1:  Iter=  8 NonCon=     1 RMS=1.24D-07 Max=3.47D-06 NDo=     1
 LinEq1:  Iter=  9 NonCon=     1 RMS=8.14D-08 Max=1.97D-06 NDo=     1
 LinEq1:  Iter= 10 NonCon=     1 RMS=4.11D-08 Max=8.30D-07 NDo=     1
 LinEq1:  Iter= 11 NonCon=     1 RMS=1.17D-08 Max=2.07D-07 NDo=     1
 LinEq1:  Iter= 12 NonCon=     0 RMS=3.13D-09 Max=6.72D-08 NDo=     1
 Linear equations converged to 1.301D-08 1.301D-07 after    12 iterations.
     Accept linear search using points  1 and  2.
     Minimum is close to point  2 DX= -1.34D-04 DF= -6.82D-13 DXR=  1.34D-04 DFR=  1.85D-08 which will be used.
 LinEq1:  Iter=  0 NonCon=     1 RMS=5.56D-08 Max=2.42D-06 NDo=     1
 LinEq1:  Iter=  1 NonCon=     1 RMS=3.78D-08 Max=1.22D-06 NDo=     1
 LinEq1:  Iter=  2 NonCon=     1 RMS=1.17D-08 Max=2.68D-07 NDo=     1
 LinEq1:  Iter=  3 NonCon=     1 RMS=6.19D-09 Max=2.43D-07 NDo=     1
 LinEq1:  Iter=  4 NonCon=     1 RMS=5.40D-09 Max=2.16D-07 NDo=     1
 LinEq1:  Iter=  5 NonCon=     1 RMS=2.69D-09 Max=1.39D-07 NDo=     1
 LinEq1:  Iter=  6 NonCon=     1 RMS=1.65D-09 Max=6.13D-08 NDo=     1
 LinEq1:  Iter=  7 NonCon=     1 RMS=9.88D-10 Max=2.73D-08 NDo=     1
 LinEq1:  Iter=  8 NonCon=     1 RMS=2.44D-10 Max=5.76D-09 NDo=     1
 LinEq1:  Iter=  9 NonCon=     1 RMS=8.20D-11 Max=2.23D-09 NDo=     1
 LinEq1:  Iter= 10 NonCon=     1 RMS=3.19D-11 Max=7.38D-10 NDo=     1
 LinEq1:  Iter= 11 NonCon=     0 RMS=1.05D-11 Max=2.19D-10 NDo=     1
 Linear equations converged to 5.915D-11 5.915D-10 after    11 iterations.
 SCF Done:  E(UwB97XD) =  -322.357760183     a.u. after    3 cycles
            Convg  =    0.3543D-09                    26 Fock formations.
              S**2 =  0.0000                  -V/T =  2.0056
 <Sx>= 0.0000 <Sy>= 0.0000 <Sz>= 0.0000 <S**2>= 0.0000 S= 0.0000
 <L.S>=  0.00000000000    
 Annihilation of the first spin contaminant:
 S**2 before annihilation     0.0000,   after     0.0000
 DoSCS=F DFT=T ScalE2(SS,OS)=  1.000000  1.000000
 Range of M.O.s used for correlation:     1   391
 NBasis=   391 NAE=    23 NBE=    23 NFC=     0 NFV=     0
 NROrb=    391 NOA=    23 NOB=    23 NVA=   368 NVB=   368

 **** Warning!!: The largest alpha MO coefficient is  0.54006847D+02


 **** Warning!!: The largest beta MO coefficient is  0.54006847D+02

 Symmetrizing basis deriv contribution to polar:
 IMax=3 JMax=2 DiffMx= 0.00D+00
 G2DrvN: will do    12 centers at a time, making    1 passes.
 Calling FoFCou, ICntrl=  3107 FMM=F I1Cent=   0 AccDes= 0.00D+00.
 End of G2Drv F.D. properties file   721 does not exist.
 End of G2Drv F.D. properties file   722 does not exist.
 End of G2Drv F.D. properties file   788 does not exist.
          IDoAtm=11111111111
          Differentiating once with respect to nuclear coordinates.
 CalDSu exits because no D1Ps are significant.
          There are    36 degrees of freedom in the 1st order CPHF.  IDoFFX=6 NUNeed=     0.
     30 vectors produced by pass  0 Test12= 4.70D-14 2.78D-09 XBig12= 1.69D-01 8.54D-02.
 AX will form    30 AO Fock derivatives at one time.
     30 vectors produced by pass  1 Test12= 4.70D-14 2.78D-09 XBig12= 1.92D-02 5.43D-02.
     30 vectors produced by pass  2 Test12= 4.70D-14 2.78D-09 XBig12= 9.15D-04 3.60D-03.
     30 vectors produced by pass  3 Test12= 4.70D-14 2.78D-09 XBig12= 1.82D-05 4.99D-04.
     30 vectors produced by pass  4 Test12= 4.70D-14 2.78D-09 XBig12= 2.48D-07 5.07D-05.
     30 vectors produced by pass  5 Test12= 4.70D-14 2.78D-09 XBig12= 2.92D-09 5.05D-06.
     30 vectors produced by pass  6 Test12= 4.70D-14 2.78D-09 XBig12= 2.54D-11 4.23D-07.
     18 vectors produced by pass  7 Test12= 4.70D-14 2.78D-09 XBig12= 1.93D-13 4.64D-08.
      1 vectors produced by pass  8 Test12= 4.70D-14 2.78D-09 XBig12= 1.30D-15 3.23D-09.
 InvSVY:  IOpt=1 It=  1 EMax= 1.78D-15
 Solved reduced A of dimension   229 with    30 vectors.
 End of Minotr F.D. properties file   721 does not exist.
 End of Minotr F.D. properties file   722 does not exist.
 End of Minotr F.D. properties file   788 does not exist.
 Calling FoFJK, ICntrl=    100127 FMM=F ISym2X=0 I1Cent= 0 IOpClX= 1 NMat=1 NMatS=1 NMatT=0.
 -------------------------------------------------------------------
 Center     Atomic                   Forces (Hartrees/Bohr)
 Number     Number              X              Y              Z
 -------------------------------------------------------------------
      1        6           0.000447086   -0.000353326   -0.000049839
      2        1           0.000016695   -0.000006551   -0.000024572
      3        1           0.000045745   -0.000041108   -0.000005124
      4        8           0.000620137   -0.000565563    0.000063949
      5        8           0.000680739   -0.000601644    0.000059285
      6        7          -0.000988642    0.000882014    0.000044602
      7        6          -0.000673184    0.000579924   -0.000028234
      8        6          -0.000158095    0.000109824   -0.000054555
      9        1          -0.000002480    0.000027750    0.000002693
     10        1           0.000029619    0.000013057    0.000014472
     11        1          -0.000017620   -0.000044378   -0.000022677
 -------------------------------------------------------------------
 Cartesian Forces:  Max     0.000988642 RMS     0.000367706
 IRC-IRC-IRC-IRC-IRC-IRC-IRC-IRC-IRC-IRC-IRC-IRC-IRC-IRC-IRC-IRC-IRC-IRC
 Pt 29 Step number   1 out of a maximum of  20
 Modified Bulirsch-Stoer Extrapolation Cycles:
    EPS =    0.000010000000000
      PEZero:  N= 2 I= 1 D=  7.77D-04 Err=  9.74D-06
 Maximum DWI energy   std dev =  0.000000016 at pt    17
 Maximum DWI gradient std dev =  0.006274998 at pt    36
 CORRECTOR INTEGRATION CONVERGENCE:
   Recorrection delta-x convergence threshold:    0.010000
   Delta-x Convergence Met
 Point Number:  29          Path Number:   1
   CHANGE IN THE REACTION COORDINATE =    0.14910
   NET REACTION COORDINATE UP TO THIS POINT =    4.32406
  # OF POINTS ALONG THE PATH =  29
  # OF STEPS =   1

 Calculating another point on the path.
 IRC-IRC-IRC-IRC-IRC-IRC-IRC-IRC-IRC-IRC-IRC-IRC-IRC-IRC-IRC-IRC-IRC-IRC
                          Input orientation:                          
 ---------------------------------------------------------------------
 Center     Atomic      Atomic             Coordinates (Angstroms)
 Number     Number       Type             X           Y           Z
 ---------------------------------------------------------------------
      1          6           0        1.835873    0.363362    0.259232
      2          1           0        1.458462    0.555856    1.254297
      3          1           0        2.563382    0.977557   -0.252601
      4          8           0        1.446645   -0.637282   -0.363700
      5          8           0        0.498529   -1.407036    0.216207
      6          7           0       -0.511897    1.626782   -0.095011
      7          6           0       -1.268045    0.763635   -0.047581
      8          6           0       -2.268428   -0.288616    0.006326
      9          1           0       -2.153896   -0.844122    0.933817
     10          1           0       -2.112858   -0.975627   -0.821603
     11          1           0       -3.265175    0.145621   -0.048393
 ---------------------------------------------------------------------
                    Distance matrix (angstroms):
                    1          2          3          4          5
     1  C    0.000000
     2  H    1.081502   0.000000
     3  H    1.080962   1.915573   0.000000
     4  O    1.241302   2.010381   1.966507   0.000000
     5  O    2.219155   2.419101   3.188994   1.351938   0.000000
     6  N    2.689561   2.617218   3.147010   3.005672   3.212766
     7  C    3.144623   3.028514   3.842867   3.071163   2.811082
     8  C    4.163450   4.019984   5.001662   3.749700   2.991816
     9  H    4.222717   3.887387   5.194113   3.832783   2.804851
    10  H    4.307385   4.405579   5.099599   3.604749   2.842975
    11  H    5.114952   4.917117   5.891171   4.786815   4.079978
                    6          7          8          9         10
     6  N    0.000000
     7  C    1.148490   0.000000
     8  C    2.600849   1.452896   0.000000
     9  H    3.140066   2.081528   1.087173   0.000000
    10  H    3.140627   2.082751   1.087039   1.760818   0.000000
    11  H    3.126747   2.090567   1.088605   1.783051   1.784064
                   11
    11  H    0.000000
 Symmetry turned off by external request.
 Stoichiometry    C3H5NO2
 Framework group  C1[X(C3H5NO2)]
 Deg. of freedom    27
 Full point group                 C1      NOp   1
 Rotational constants (GHZ):           5.7200224           2.4685753           1.8105515
 Standard basis: Aug-CC-pVTZ (5D, 7F)
   391 basis functions,   567 primitive gaussians,   455 cartesian basis functions
    23 alpha electrons       23 beta electrons
       nuclear repulsion energy       215.6297080514 Hartrees.
 NAtoms=   11 NActive=   11 NUniq=   11 SFac= 1.00D+00 NAtFMM=   60 NAOKFM=F Big=F
 Integral buffers will be    131072 words long.
 Raffenetti 2 integral format.
 Two-electron integral symmetry is turned off.
 Nuclear repulsion after empirical dispersion term =      215.6259560909 Hartrees.
 One-electron integrals computed using PRISM.
 NBasis=   391 RedAO= T EigKep=  1.53D-05  NBF=   391
 NBsUse=   391 1.00D-06 EigRej= -1.00D+00 NBFU=   391
 Initial guess from the checkpoint file:  "TS2-M0001-copt-TS-opt-TS-wb97-opt-TS-Final-IRC-Reverse.chk"
 B after Tr=     0.000147   -0.000147   -0.000114
         Rot=    1.000000    0.000045    0.000010    0.000023 Ang=   0.01 deg.
 Initial guess <Sx>= 0.0000 <Sy>= 0.0000 <Sz>= 0.0000 <S**2>= 0.0000 S= 0.0000
 ExpMin= 2.53D-02 ExpMax= 1.53D+04 ExpMxC= 5.22D+02 IAcc=3 IRadAn=         7 AccDes= 0.00D+00
 Harris functional with IExCor= 4639 and IRadAn=       7 diagonalized for initial guess.
 HarFok:  IExCor= 4639 AccDes= 0.00D+00 IRadAn=         7 IDoV= 1 UseB2=F ITyADJ=14
 ICtDFT=  3500011 ScaDFX=  1.000000  1.000000  1.000000  1.000000
 FoFCou: FMM=F IPFlag=           0 FMFlag=      100000 FMFlg1=           0
         NFxFlg=           0 DoJE=T BraDBF=F KetDBF=T FulRan=T
         wScrn=  0.000000 ICntrl=       500 IOpCl=  0 I1Cent=   200000004 NGrid=           0
         NMat0=    1 NMatS0=      1 NMatT0=    0 NMatD0=    1 NMtDS0=    0 NMtDT0=    0
 Symmetry not used in FoFCou.
 LinEq1:  Iter=  0 NonCon=     1 RMS=4.16D-05 Max=9.92D-04 NDo=     1
 AX will form     1 AO Fock derivatives at one time.
 LinEq1:  Iter=  1 NonCon=     1 RMS=8.36D-06 Max=1.50D-04 NDo=     1
 LinEq1:  Iter=  2 NonCon=     1 RMS=6.38D-06 Max=2.34D-04 NDo=     1
 LinEq1:  Iter=  3 NonCon=     1 RMS=3.69D-06 Max=1.18D-04 NDo=     1
 LinEq1:  Iter=  4 NonCon=     1 RMS=1.36D-06 Max=7.14D-05 NDo=     1
 LinEq1:  Iter=  5 NonCon=     1 RMS=5.55D-07 Max=1.80D-05 NDo=     1
 LinEq1:  Iter=  6 NonCon=     1 RMS=4.02D-07 Max=1.53D-05 NDo=     1
 LinEq1:  Iter=  7 NonCon=     1 RMS=1.92D-07 Max=4.89D-06 NDo=     1
 LinEq1:  Iter=  8 NonCon=     1 RMS=6.87D-08 Max=1.60D-06 NDo=     1
 LinEq1:  Iter=  9 NonCon=     1 RMS=2.85D-08 Max=7.19D-07 NDo=     1
 LinEq1:  Iter= 10 NonCon=     1 RMS=2.14D-08 Max=9.71D-07 NDo=     1
 LinEq1:  Iter= 11 NonCon=     1 RMS=1.06D-08 Max=1.56D-07 NDo=     1
 LinEq1:  Iter= 12 NonCon=     0 RMS=3.20D-09 Max=6.30D-08 NDo=     1
 Linear equations converged to 1.301D-08 1.301D-07 after    12 iterations.
     Accept linear search using points  1 and  2.
     Minimum is close to point  2 DX= -1.24D-04 DF= -5.68D-13 DXR=  1.24D-04 DFR=  1.53D-08 which will be used.
 LinEq1:  Iter=  0 NonCon=     1 RMS=5.18D-08 Max=2.24D-06 NDo=     1
 LinEq1:  Iter=  1 NonCon=     1 RMS=3.55D-08 Max=1.04D-06 NDo=     1
 LinEq1:  Iter=  2 NonCon=     1 RMS=1.17D-08 Max=3.10D-07 NDo=     1
 LinEq1:  Iter=  3 NonCon=     1 RMS=5.88D-09 Max=2.48D-07 NDo=     1
 LinEq1:  Iter=  4 NonCon=     1 RMS=5.14D-09 Max=2.04D-07 NDo=     1
 LinEq1:  Iter=  5 NonCon=     1 RMS=2.72D-09 Max=1.35D-07 NDo=     1
 LinEq1:  Iter=  6 NonCon=     1 RMS=1.54D-09 Max=5.61D-08 NDo=     1
 LinEq1:  Iter=  7 NonCon=     1 RMS=9.72D-10 Max=2.50D-08 NDo=     1
 LinEq1:  Iter=  8 NonCon=     1 RMS=2.35D-10 Max=5.23D-09 NDo=     1
 LinEq1:  Iter=  9 NonCon=     1 RMS=6.66D-11 Max=2.05D-09 NDo=     1
 LinEq1:  Iter= 10 NonCon=     0 RMS=1.84D-11 Max=4.46D-10 NDo=     1
 Linear equations converged to 5.626D-11 5.626D-10 after    10 iterations.
 SCF Done:  E(UwB97XD) =  -322.357837649     a.u. after    3 cycles
            Convg  =    0.7291D-09                    25 Fock formations.
              S**2 =  0.0000                  -V/T =  2.0056
 <Sx>= 0.0000 <Sy>= 0.0000 <Sz>= 0.0000 <S**2>= 0.0000 S= 0.0000
 <L.S>=  0.00000000000    
 Annihilation of the first spin contaminant:
 S**2 before annihilation     0.0000,   after     0.0000
 DoSCS=F DFT=T ScalE2(SS,OS)=  1.000000  1.000000
 Range of M.O.s used for correlation:     1   391
 NBasis=   391 NAE=    23 NBE=    23 NFC=     0 NFV=     0
 NROrb=    391 NOA=    23 NOB=    23 NVA=   368 NVB=   368

 **** Warning!!: The largest alpha MO coefficient is  0.54680536D+02


 **** Warning!!: The largest beta MO coefficient is  0.54680536D+02

 Symmetrizing basis deriv contribution to polar:
 IMax=3 JMax=2 DiffMx= 0.00D+00
 G2DrvN: will do    12 centers at a time, making    1 passes.
 Calling FoFCou, ICntrl=  3107 FMM=F I1Cent=   0 AccDes= 0.00D+00.
 End of G2Drv F.D. properties file   721 does not exist.
 End of G2Drv F.D. properties file   722 does not exist.
 End of G2Drv F.D. properties file   788 does not exist.
          IDoAtm=11111111111
          Differentiating once with respect to nuclear coordinates.
 CalDSu exits because no D1Ps are significant.
          There are    36 degrees of freedom in the 1st order CPHF.  IDoFFX=6 NUNeed=     0.
     30 vectors produced by pass  0 Test12= 4.70D-14 2.78D-09 XBig12= 1.70D-01 8.50D-02.
 AX will form    30 AO Fock derivatives at one time.
     30 vectors produced by pass  1 Test12= 4.70D-14 2.78D-09 XBig12= 1.91D-02 5.45D-02.
     30 vectors produced by pass  2 Test12= 4.70D-14 2.78D-09 XBig12= 9.09D-04 3.63D-03.
     30 vectors produced by pass  3 Test12= 4.70D-14 2.78D-09 XBig12= 1.81D-05 5.07D-04.
     30 vectors produced by pass  4 Test12= 4.70D-14 2.78D-09 XBig12= 2.47D-07 5.09D-05.
     30 vectors produced by pass  5 Test12= 4.70D-14 2.78D-09 XBig12= 2.90D-09 5.09D-06.
     30 vectors produced by pass  6 Test12= 4.70D-14 2.78D-09 XBig12= 2.54D-11 4.29D-07.
     18 vectors produced by pass  7 Test12= 4.70D-14 2.78D-09 XBig12= 1.92D-13 4.60D-08.
      1 vectors produced by pass  8 Test12= 4.70D-14 2.78D-09 XBig12= 1.29D-15 3.21D-09.
 InvSVY:  IOpt=1 It=  1 EMax= 2.44D-15
 Solved reduced A of dimension   229 with    30 vectors.
 End of Minotr F.D. properties file   721 does not exist.
 End of Minotr F.D. properties file   722 does not exist.
 End of Minotr F.D. properties file   788 does not exist.
 Calling FoFJK, ICntrl=    100127 FMM=F ISym2X=0 I1Cent= 0 IOpClX= 1 NMat=1 NMatS=1 NMatT=0.
 -------------------------------------------------------------------
 Center     Atomic                   Forces (Hartrees/Bohr)
 Number     Number              X              Y              Z
 -------------------------------------------------------------------
      1        6           0.000353146   -0.000273471   -0.000053309
      2        1           0.000012506   -0.000004167   -0.000024061
      3        1           0.000036401   -0.000033442   -0.000005274
      4        8           0.000513381   -0.000483694    0.000056026
      5        8           0.000565279   -0.000492867    0.000054407
      6        7          -0.000818751    0.000721335    0.000051898
      7        6          -0.000544703    0.000475299   -0.000018722
      8        6          -0.000125064    0.000090783   -0.000054805
      9        1          -0.000005373    0.000023032    0.000001706
     10        1           0.000024289    0.000011986    0.000013357
     11        1          -0.000011111   -0.000034795   -0.000021221
 -------------------------------------------------------------------
 Cartesian Forces:  Max     0.000818751 RMS     0.000302421
 IRC-IRC-IRC-IRC-IRC-IRC-IRC-IRC-IRC-IRC-IRC-IRC-IRC-IRC-IRC-IRC-IRC-IRC
 Pt 30 Step number   1 out of a maximum of  20
 Modified Bulirsch-Stoer Extrapolation Cycles:
    EPS =    0.000010000000000
      PEZero:  N= 2 I= 1 D=  7.77D-04 Err=  1.61D-02
      PEZero:  N= 3 I= 2 D=  7.77D-04 Err=  6.43D-06
      PEZero:  N= 3 I= 1 D=  1.55D-03 Err=  1.61D-02
 Maximum DWI energy   std dev =  0.000000051 at pt    27
 Maximum DWI gradient std dev =  0.006840763 at pt    72
 CORRECTOR INTEGRATION CONVERGENCE:
   Recorrection delta-x convergence threshold:    0.010000
   Delta-x Convergence Met
 Point Number:  30          Path Number:   1
   CHANGE IN THE REACTION COORDINATE =    0.14911
   NET REACTION COORDINATE UP TO THIS POINT =    4.47317
  # OF POINTS ALONG THE PATH =  30
  # OF STEPS =   1

 Calculating another point on the path.
 IRC-IRC-IRC-IRC-IRC-IRC-IRC-IRC-IRC-IRC-IRC-IRC-IRC-IRC-IRC-IRC-IRC-IRC
                          Input orientation:                          
 ---------------------------------------------------------------------
 Center     Atomic      Atomic             Coordinates (Angstroms)
 Number     Number       Type             X           Y           Z
 ---------------------------------------------------------------------
      1          6           0        1.840769    0.359493    0.258245
      2          1           0        1.459639    0.555647    1.251246
      3          1           0        2.569367    0.972180   -0.253850
      4          8           0        1.452081   -0.642314   -0.363084
      5          8           0        0.504476   -1.412273    0.216862
      6          7           0       -0.521672    1.635455   -0.094291
      7          6           0       -1.275568    0.770388   -0.047795
      8          6           0       -2.270124   -0.287406    0.005565
      9          1           0       -2.154696   -0.840581    0.934362
     10          1           0       -2.108499   -0.975082   -0.820668
     11          1           0       -3.269261    0.140837   -0.052380
 ---------------------------------------------------------------------
                    Distance matrix (angstroms):
                    1          2          3          4          5
     1  C    0.000000
     2  H    1.081568   0.000000
     3  H    1.080963   1.915806   0.000000
     4  O    1.241268   2.010282   1.966432   0.000000
     5  O    2.219583   2.419710   3.189195   1.351714   0.000000
     6  N    2.708041   2.627175   3.165425   3.025918   3.230858
     7  C    3.158172   3.035618   3.855737   3.087912   2.828889
     8  C    4.169145   4.021641   5.007448   3.757216   3.001396
     9  H    4.226235   3.887581   5.197570   3.838166   2.812976
    10  H    4.306026   4.400860   5.098583   3.605252   2.845214
    11  H    5.124130   4.922804   5.900957   4.795928   4.089711
                    6          7          8          9         10
     6  N    0.000000
     7  C    1.148417   0.000000
     8  C    2.600856   1.452900   0.000000
     9  H    3.139371   2.081519   1.087193   0.000000
    10  H    3.140151   2.082732   1.087053   1.760783   0.000000
    11  H    3.128080   2.090733   1.088588   1.783002   1.784072
                   11
    11  H    0.000000
 Symmetry turned off by external request.
 Stoichiometry    C3H5NO2
 Framework group  C1[X(C3H5NO2)]
 Deg. of freedom    27
 Full point group                 C1      NOp   1
 Rotational constants (GHZ):           5.6956785           2.4511205           1.7984863
 Standard basis: Aug-CC-pVTZ (5D, 7F)
   391 basis functions,   567 primitive gaussians,   455 cartesian basis functions
    23 alpha electrons       23 beta electrons
       nuclear repulsion energy       215.2524226485 Hartrees.
 NAtoms=   11 NActive=   11 NUniq=   11 SFac= 1.00D+00 NAtFMM=   60 NAOKFM=F Big=F
 Integral buffers will be    131072 words long.
 Raffenetti 2 integral format.
 Two-electron integral symmetry is turned off.
 Nuclear repulsion after empirical dispersion term =      215.2486637694 Hartrees.
 One-electron integrals computed using PRISM.
 NBasis=   391 RedAO= T EigKep=  1.54D-05  NBF=   391
 NBsUse=   391 1.00D-06 EigRej= -1.00D+00 NBFU=   391
 Initial guess from the checkpoint file:  "TS2-M0001-copt-TS-opt-TS-wb97-opt-TS-Final-IRC-Reverse.chk"
 B after Tr=     0.000138   -0.000133   -0.000137
         Rot=    1.000000    0.000049    0.000013    0.000012 Ang=   0.01 deg.
 Initial guess <Sx>= 0.0000 <Sy>= 0.0000 <Sz>= 0.0000 <S**2>= 0.0000 S= 0.0000
 ExpMin= 2.53D-02 ExpMax= 1.53D+04 ExpMxC= 5.22D+02 IAcc=3 IRadAn=         7 AccDes= 0.00D+00
 Harris functional with IExCor= 4639 and IRadAn=       7 diagonalized for initial guess.
 HarFok:  IExCor= 4639 AccDes= 0.00D+00 IRadAn=         7 IDoV= 1 UseB2=F ITyADJ=14
 ICtDFT=  3500011 ScaDFX=  1.000000  1.000000  1.000000  1.000000
 FoFCou: FMM=F IPFlag=           0 FMFlag=      100000 FMFlg1=           0
         NFxFlg=           0 DoJE=T BraDBF=F KetDBF=T FulRan=T
         wScrn=  0.000000 ICntrl=       500 IOpCl=  0 I1Cent=   200000004 NGrid=           0
         NMat0=    1 NMatS0=      1 NMatT0=    0 NMatD0=    1 NMtDS0=    0 NMtDT0=    0
 Symmetry not used in FoFCou.
 LinEq1:  Iter=  0 NonCon=     1 RMS=4.18D-05 Max=9.57D-04 NDo=     1
 AX will form     1 AO Fock derivatives at one time.
 LinEq1:  Iter=  1 NonCon=     1 RMS=8.45D-06 Max=1.59D-04 NDo=     1
 LinEq1:  Iter=  2 NonCon=     1 RMS=6.54D-06 Max=2.47D-04 NDo=     1
 LinEq1:  Iter=  3 NonCon=     1 RMS=3.76D-06 Max=1.30D-04 NDo=     1
 LinEq1:  Iter=  4 NonCon=     1 RMS=1.42D-06 Max=7.49D-05 NDo=     1
 LinEq1:  Iter=  5 NonCon=     1 RMS=5.56D-07 Max=1.89D-05 NDo=     1
 LinEq1:  Iter=  6 NonCon=     1 RMS=3.96D-07 Max=1.52D-05 NDo=     1
 LinEq1:  Iter=  7 NonCon=     1 RMS=2.06D-07 Max=5.51D-06 NDo=     1
 LinEq1:  Iter=  8 NonCon=     1 RMS=9.47D-08 Max=2.40D-06 NDo=     1
 LinEq1:  Iter=  9 NonCon=     1 RMS=7.29D-08 Max=3.36D-06 NDo=     1
 LinEq1:  Iter= 10 NonCon=     1 RMS=3.88D-08 Max=7.66D-07 NDo=     1
 LinEq1:  Iter= 11 NonCon=     1 RMS=1.18D-08 Max=2.32D-07 NDo=     1
 LinEq1:  Iter= 12 NonCon=     0 RMS=3.30D-09 Max=5.51D-08 NDo=     1
 Linear equations converged to 1.301D-08 1.301D-07 after    12 iterations.
     Accept linear search using points  1 and  2.
     Minimum is close to point  2 DX= -1.21D-04 DF= -5.68D-13 DXR=  1.21D-04 DFR=  1.50D-08 which will be used.
 LinEq1:  Iter=  0 NonCon=     1 RMS=5.01D-08 Max=2.29D-06 NDo=     1
 LinEq1:  Iter=  1 NonCon=     1 RMS=3.43D-08 Max=9.35D-07 NDo=     1
 LinEq1:  Iter=  2 NonCon=     1 RMS=1.17D-08 Max=3.37D-07 NDo=     1
 LinEq1:  Iter=  3 NonCon=     1 RMS=6.18D-09 Max=2.63D-07 NDo=     1
 LinEq1:  Iter=  4 NonCon=     1 RMS=5.43D-09 Max=2.10D-07 NDo=     1
 LinEq1:  Iter=  5 NonCon=     1 RMS=2.82D-09 Max=1.35D-07 NDo=     1
 LinEq1:  Iter=  6 NonCon=     1 RMS=1.53D-09 Max=5.85D-08 NDo=     1
 LinEq1:  Iter=  7 NonCon=     1 RMS=9.88D-10 Max=2.61D-08 NDo=     1
 LinEq1:  Iter=  8 NonCon=     1 RMS=2.46D-10 Max=6.04D-09 NDo=     1
 LinEq1:  Iter=  9 NonCon=     1 RMS=7.05D-11 Max=2.18D-09 NDo=     1
 LinEq1:  Iter= 10 NonCon=     0 RMS=1.87D-11 Max=4.07D-10 NDo=     1
 Linear equations converged to 5.452D-11 5.452D-10 after    10 iterations.
 SCF Done:  E(UwB97XD) =  -322.357901035     a.u. after    3 cycles
            Convg  =    0.8349D-09                    25 Fock formations.
              S**2 =  0.0000                  -V/T =  2.0056
 <Sx>= 0.0000 <Sy>= 0.0000 <Sz>= 0.0000 <S**2>= 0.0000 S= 0.0000
 <L.S>=  0.00000000000    
 Annihilation of the first spin contaminant:
 S**2 before annihilation     0.0000,   after     0.0000
 DoSCS=F DFT=T ScalE2(SS,OS)=  1.000000  1.000000
 Range of M.O.s used for correlation:     1   391
 NBasis=   391 NAE=    23 NBE=    23 NFC=     0 NFV=     0
 NROrb=    391 NOA=    23 NOB=    23 NVA=   368 NVB=   368

 **** Warning!!: The largest alpha MO coefficient is  0.52824334D+02


 **** Warning!!: The largest beta MO coefficient is  0.52824335D+02

 Symmetrizing basis deriv contribution to polar:
 IMax=3 JMax=2 DiffMx= 0.00D+00
 G2DrvN: will do    12 centers at a time, making    1 passes.
 Calling FoFCou, ICntrl=  3107 FMM=F I1Cent=   0 AccDes= 0.00D+00.
 End of G2Drv F.D. properties file   721 does not exist.
 End of G2Drv F.D. properties file   722 does not exist.
 End of G2Drv F.D. properties file   788 does not exist.
          IDoAtm=11111111111
          Differentiating once with respect to nuclear coordinates.
 CalDSu exits because no D1Ps are significant.
          There are    36 degrees of freedom in the 1st order CPHF.  IDoFFX=6 NUNeed=     0.
     30 vectors produced by pass  0 Test12= 4.70D-14 2.78D-09 XBig12= 1.70D-01 8.47D-02.
 AX will form    30 AO Fock derivatives at one time.
     30 vectors produced by pass  1 Test12= 4.70D-14 2.78D-09 XBig12= 1.90D-02 5.46D-02.
     30 vectors produced by pass  2 Test12= 4.70D-14 2.78D-09 XBig12= 9.01D-04 3.67D-03.
     30 vectors produced by pass  3 Test12= 4.70D-14 2.78D-09 XBig12= 1.80D-05 5.12D-04.
     30 vectors produced by pass  4 Test12= 4.70D-14 2.78D-09 XBig12= 2.45D-07 5.10D-05.
     30 vectors produced by pass  5 Test12= 4.70D-14 2.78D-09 XBig12= 2.89D-09 5.10D-06.
     30 vectors produced by pass  6 Test12= 4.70D-14 2.78D-09 XBig12= 2.52D-11 4.28D-07.
     18 vectors produced by pass  7 Test12= 4.70D-14 2.78D-09 XBig12= 1.90D-13 4.56D-08.
      1 vectors produced by pass  8 Test12= 4.70D-14 2.78D-09 XBig12= 1.27D-15 3.17D-09.
 InvSVY:  IOpt=1 It=  1 EMax= 1.55D-15
 Solved reduced A of dimension   229 with    30 vectors.
 End of Minotr F.D. properties file   721 does not exist.
 End of Minotr F.D. properties file   722 does not exist.
 End of Minotr F.D. properties file   788 does not exist.
 Calling FoFJK, ICntrl=    100127 FMM=F ISym2X=0 I1Cent= 0 IOpClX= 1 NMat=1 NMatS=1 NMatT=0.
 -------------------------------------------------------------------
 Center     Atomic                   Forces (Hartrees/Bohr)
 Number     Number              X              Y              Z
 -------------------------------------------------------------------
      1        6           0.000265448   -0.000206828   -0.000055591
      2        1           0.000012852   -0.000004273   -0.000022159
      3        1           0.000028079   -0.000026479   -0.000005784
      4        8           0.000423045   -0.000403950    0.000045553
      5        8           0.000470298   -0.000413070    0.000055976
      6        7          -0.000656867    0.000577820    0.000055912
      7        6          -0.000453493    0.000401365   -0.000012713
      8        6          -0.000098590    0.000073948   -0.000055128
      9        1          -0.000006168    0.000019092    0.000000668
     10        1           0.000020805    0.000011824    0.000012668
     11        1          -0.000005409   -0.000029449   -0.000019401
 -------------------------------------------------------------------
 Cartesian Forces:  Max     0.000656867 RMS     0.000247025
 IRC-IRC-IRC-IRC-IRC-IRC-IRC-IRC-IRC-IRC-IRC-IRC-IRC-IRC-IRC-IRC-IRC-IRC
 Pt 31 Step number   1 out of a maximum of  20
 Modified Bulirsch-Stoer Extrapolation Cycles:
    EPS =    0.000010000000000
      PEZero:  N= 2 I= 1 D=  7.77D-04 Err=  3.77D-02
      PEZero:  N= 3 I= 2 D=  7.77D-04 Err=  1.50D-03
      PEZero:  N= 3 I= 1 D=  1.55D-03 Err=  3.55D-02
      PEZero:  N= 4 I= 3 D=  3.88D-04 Err=  5.89D-06
      PEZero:  N= 4 I= 2 D=  1.16D-03 Err=  1.50D-03
 Maximum DWI energy   std dev =  0.000000054 at pt    41
 Maximum DWI gradient std dev =  0.009352435 at pt    96
 CORRECTOR INTEGRATION CONVERGENCE:
   Recorrection delta-x convergence threshold:    0.010000
   Delta-x Convergence Met
 Point Number:  31          Path Number:   1
   CHANGE IN THE REACTION COORDINATE =    0.14911
   NET REACTION COORDINATE UP TO THIS POINT =    4.62228
  # OF POINTS ALONG THE PATH =  31
  # OF STEPS =   1

 Calculating another point on the path.
 IRC-IRC-IRC-IRC-IRC-IRC-IRC-IRC-IRC-IRC-IRC-IRC-IRC-IRC-IRC-IRC-IRC-IRC
                          Input orientation:                          
 ---------------------------------------------------------------------
 Center     Atomic      Atomic             Coordinates (Angstroms)
 Number     Number       Type             X           Y           Z
 ---------------------------------------------------------------------
      1          6           0        1.845258    0.355863    0.257018
      2          1           0        1.460714    0.555502    1.248070
      3          1           0        2.574635    0.967267   -0.255504
      4          8           0        1.457487   -0.647398   -0.362499
      5          8           0        0.510660   -1.417764    0.217711
      6          7           0       -0.531227    1.644009   -0.093373
      7          6           0       -1.283194    0.777306   -0.047952
      8          6           0       -2.271793   -0.286112    0.004639
      9          1           0       -2.155686   -0.836903    0.934792
     10          1           0       -2.103767   -0.974419   -0.819812
     11          1           0       -3.273321    0.135966   -0.056838
 ---------------------------------------------------------------------
                    Distance matrix (angstroms):
                    1          2          3          4          5
     1  C    0.000000
     2  H    1.081626   0.000000
     3  H    1.080965   1.916013   0.000000
     4  O    1.241249   2.010202   1.966370   0.000000
     5  O    2.220011   2.420335   3.189404   1.351514   0.000000
     6  N    2.725762   2.636692   3.182867   3.045974   3.249116
     7  C    3.171408   3.042680   3.868075   3.104843   2.847247
     8  C    4.174438   4.023188   5.012633   3.764684   3.011325
     9  H    4.229613   3.887838   5.200747   3.843683   2.821525
    10  H    4.303953   4.395716   5.096669   3.605358   2.847496
    11  H    5.132905   4.928477   5.910087   4.804960   4.099752
                    6          7          8          9         10
     6  N    0.000000
     7  C    1.148343   0.000000
     8  C    2.600874   1.452911   0.000000
     9  H    3.138617   2.081514   1.087215   0.000000
    10  H    3.139548   2.082702   1.087069   1.760751   0.000000
    11  H    3.129635   2.090934   1.088572   1.782950   1.784080
                   11
    11  H    0.000000
 Symmetry turned off by external request.
 Stoichiometry    C3H5NO2
 Framework group  C1[X(C3H5NO2)]
 Deg. of freedom    27
 Full point group                 C1      NOp   1
 Rotational constants (GHZ):           5.6714863           2.4339032           1.7865671
 Standard basis: Aug-CC-pVTZ (5D, 7F)
   391 basis functions,   567 primitive gaussians,   455 cartesian basis functions
    23 alpha electrons       23 beta electrons
       nuclear repulsion energy       214.8795550867 Hartrees.
 NAtoms=   11 NActive=   11 NUniq=   11 SFac= 1.00D+00 NAtFMM=   60 NAOKFM=F Big=F
 Integral buffers will be    131072 words long.
 Raffenetti 2 integral format.
 Two-electron integral symmetry is turned off.
 Nuclear repulsion after empirical dispersion term =      214.8757899077 Hartrees.
 One-electron integrals computed using PRISM.
 NBasis=   391 RedAO= T EigKep=  1.55D-05  NBF=   391
 NBsUse=   391 1.00D-06 EigRej= -1.00D+00 NBFU=   391
 Initial guess from the checkpoint file:  "TS2-M0001-copt-TS-opt-TS-wb97-opt-TS-Final-IRC-Reverse.chk"
 B after Tr=     0.000125   -0.000118   -0.000161
         Rot=    1.000000    0.000050    0.000013    0.000004 Ang=   0.01 deg.
 Initial guess <Sx>= 0.0000 <Sy>= 0.0000 <Sz>= 0.0000 <S**2>= 0.0000 S= 0.0000
 ExpMin= 2.53D-02 ExpMax= 1.53D+04 ExpMxC= 5.22D+02 IAcc=3 IRadAn=         7 AccDes= 0.00D+00
 Harris functional with IExCor= 4639 and IRadAn=       7 diagonalized for initial guess.
 HarFok:  IExCor= 4639 AccDes= 0.00D+00 IRadAn=         7 IDoV= 1 UseB2=F ITyADJ=14
 ICtDFT=  3500011 ScaDFX=  1.000000  1.000000  1.000000  1.000000
 FoFCou: FMM=F IPFlag=           0 FMFlag=      100000 FMFlg1=           0
         NFxFlg=           0 DoJE=T BraDBF=F KetDBF=T FulRan=T
         wScrn=  0.000000 ICntrl=       500 IOpCl=  0 I1Cent=   200000004 NGrid=           0
         NMat0=    1 NMatS0=      1 NMatT0=    0 NMatD0=    1 NMtDS0=    0 NMtDT0=    0
 Symmetry not used in FoFCou.
 LinEq1:  Iter=  0 NonCon=     1 RMS=4.14D-05 Max=8.88D-04 NDo=     1
 AX will form     1 AO Fock derivatives at one time.
 LinEq1:  Iter=  1 NonCon=     1 RMS=8.43D-06 Max=1.77D-04 NDo=     1
 LinEq1:  Iter=  2 NonCon=     1 RMS=6.53D-06 Max=2.42D-04 NDo=     1
 LinEq1:  Iter=  3 NonCon=     1 RMS=3.81D-06 Max=1.44D-04 NDo=     1
 LinEq1:  Iter=  4 NonCon=     1 RMS=1.46D-06 Max=7.70D-05 NDo=     1
 LinEq1:  Iter=  5 NonCon=     1 RMS=5.34D-07 Max=1.85D-05 NDo=     1
 LinEq1:  Iter=  6 NonCon=     1 RMS=3.63D-07 Max=1.31D-05 NDo=     1
 LinEq1:  Iter=  7 NonCon=     1 RMS=2.14D-07 Max=5.50D-06 NDo=     1
 LinEq1:  Iter=  8 NonCon=     1 RMS=1.06D-07 Max=3.30D-06 NDo=     1
 LinEq1:  Iter=  9 NonCon=     1 RMS=7.75D-08 Max=3.36D-06 NDo=     1
 LinEq1:  Iter= 10 NonCon=     1 RMS=3.84D-08 Max=8.06D-07 NDo=     1
 LinEq1:  Iter= 11 NonCon=     1 RMS=1.17D-08 Max=2.18D-07 NDo=     1
 LinEq1:  Iter= 12 NonCon=     0 RMS=3.35D-09 Max=5.51D-08 NDo=     1
 Linear equations converged to 1.301D-08 1.301D-07 after    12 iterations.
     Accept linear search using points  1 and  2.
     Minimum is close to point  2 DX= -1.19D-04 DF= -5.12D-13 DXR=  1.19D-04 DFR=  1.36D-08 which will be used.
 LinEq1:  Iter=  0 NonCon=     1 RMS=4.89D-08 Max=2.50D-06 NDo=     1
 LinEq1:  Iter=  1 NonCon=     1 RMS=3.29D-08 Max=8.50D-07 NDo=     1
 LinEq1:  Iter=  2 NonCon=     1 RMS=1.11D-08 Max=3.25D-07 NDo=     1
 LinEq1:  Iter=  3 NonCon=     1 RMS=6.87D-09 Max=2.83D-07 NDo=     1
 LinEq1:  Iter=  4 NonCon=     1 RMS=5.77D-09 Max=2.32D-07 NDo=     1
 LinEq1:  Iter=  5 NonCon=     1 RMS=2.77D-09 Max=1.28D-07 NDo=     1
 LinEq1:  Iter=  6 NonCon=     1 RMS=1.60D-09 Max=6.38D-08 NDo=     1
 LinEq1:  Iter=  7 NonCon=     1 RMS=9.62D-10 Max=2.47D-08 NDo=     1
 LinEq1:  Iter=  8 NonCon=     1 RMS=2.39D-10 Max=6.48D-09 NDo=     1
 LinEq1:  Iter=  9 NonCon=     1 RMS=6.85D-11 Max=2.01D-09 NDo=     1
 LinEq1:  Iter= 10 NonCon=     0 RMS=1.70D-11 Max=3.41D-10 NDo=     1
 Linear equations converged to 5.181D-11 5.181D-10 after    10 iterations.
 SCF Done:  E(UwB97XD) =  -322.357952542     a.u. after    3 cycles
            Convg  =    0.8248D-09                    25 Fock formations.
              S**2 =  0.0000                  -V/T =  2.0056
 <Sx>= 0.0000 <Sy>= 0.0000 <Sz>= 0.0000 <S**2>= 0.0000 S= 0.0000
 <L.S>=  0.00000000000    
 Annihilation of the first spin contaminant:
 S**2 before annihilation     0.0000,   after     0.0000
 DoSCS=F DFT=T ScalE2(SS,OS)=  1.000000  1.000000
 Range of M.O.s used for correlation:     1   391
 NBasis=   391 NAE=    23 NBE=    23 NFC=     0 NFV=     0
 NROrb=    391 NOA=    23 NOB=    23 NVA=   368 NVB=   368

 **** Warning!!: The largest alpha MO coefficient is  0.53291531D+02


 **** Warning!!: The largest beta MO coefficient is  0.53291531D+02

 Symmetrizing basis deriv contribution to polar:
 IMax=3 JMax=2 DiffMx= 0.00D+00
 G2DrvN: will do    12 centers at a time, making    1 passes.
 Calling FoFCou, ICntrl=  3107 FMM=F I1Cent=   0 AccDes= 0.00D+00.
 End of G2Drv F.D. properties file   721 does not exist.
 End of G2Drv F.D. properties file   722 does not exist.
 End of G2Drv F.D. properties file   788 does not exist.
          IDoAtm=11111111111
          Differentiating once with respect to nuclear coordinates.
 CalDSu exits because no D1Ps are significant.
          There are    36 degrees of freedom in the 1st order CPHF.  IDoFFX=6 NUNeed=     0.
     30 vectors produced by pass  0 Test12= 4.70D-14 2.78D-09 XBig12= 1.70D-01 8.44D-02.
 AX will form    30 AO Fock derivatives at one time.
     30 vectors produced by pass  1 Test12= 4.70D-14 2.78D-09 XBig12= 1.88D-02 5.45D-02.
     30 vectors produced by pass  2 Test12= 4.70D-14 2.78D-09 XBig12= 8.90D-04 3.71D-03.
     30 vectors produced by pass  3 Test12= 4.70D-14 2.78D-09 XBig12= 1.78D-05 5.08D-04.
     30 vectors produced by pass  4 Test12= 4.70D-14 2.78D-09 XBig12= 2.43D-07 5.06D-05.
     30 vectors produced by pass  5 Test12= 4.70D-14 2.78D-09 XBig12= 2.85D-09 5.08D-06.
     30 vectors produced by pass  6 Test12= 4.70D-14 2.78D-09 XBig12= 2.49D-11 4.26D-07.
     18 vectors produced by pass  7 Test12= 4.70D-14 2.78D-09 XBig12= 1.86D-13 4.49D-08.
      1 vectors produced by pass  8 Test12= 4.70D-14 2.78D-09 XBig12= 1.24D-15 3.11D-09.
 InvSVY:  IOpt=1 It=  1 EMax= 2.00D-15
 Solved reduced A of dimension   229 with    30 vectors.
 End of Minotr F.D. properties file   721 does not exist.
 End of Minotr F.D. properties file   722 does not exist.
 End of Minotr F.D. properties file   788 does not exist.
 Calling FoFJK, ICntrl=    100127 FMM=F ISym2X=0 I1Cent= 0 IOpClX= 1 NMat=1 NMatS=1 NMatT=0.
 -------------------------------------------------------------------
 Center     Atomic                   Forces (Hartrees/Bohr)
 Number     Number              X              Y              Z
 -------------------------------------------------------------------
      1        6           0.000188236   -0.000161066   -0.000056364
      2        1           0.000012445   -0.000005025   -0.000018657
      3        1           0.000019374   -0.000019287   -0.000006639
      4        8           0.000348025   -0.000332018    0.000034611
      5        8           0.000384004   -0.000343171    0.000060052
      6        7          -0.000526890    0.000473509    0.000054668
      7        6          -0.000352757    0.000311483   -0.000006379
      8        6          -0.000083519    0.000071077   -0.000055911
      9        1          -0.000006420    0.000016656   -0.000000342
     10        1           0.000017694    0.000013213    0.000012421
     11        1          -0.000000192   -0.000025372   -0.000017461
 -------------------------------------------------------------------
 Cartesian Forces:  Max     0.000526890 RMS     0.000199289
 IRC-IRC-IRC-IRC-IRC-IRC-IRC-IRC-IRC-IRC-IRC-IRC-IRC-IRC-IRC-IRC-IRC-IRC
 Pt 32 Step number   1 out of a maximum of  20
 Modified Bulirsch-Stoer Extrapolation Cycles:
    EPS =    0.000010000000000
      PEZero:  N= 2 I= 1 D=  7.77D-04 Err=  2.98D-02
      PEZero:  N= 3 I= 2 D=  7.77D-04 Err=  2.30D-02
      PEZero:  N= 3 I= 1 D=  1.55D-03 Err=  4.69D-03
      PEZero:  N= 4 I= 3 D=  3.88D-04 Err=  7.49D-06
      PEZero:  N= 4 I= 2 D=  1.16D-03 Err=  2.30D-02
 Maximum DWI energy   std dev =  0.000000030 at pt    55
 Maximum DWI gradient std dev =  0.012190025 at pt    96
 CORRECTOR INTEGRATION CONVERGENCE:
   Recorrection delta-x convergence threshold:    0.010000
   Delta-x Convergence Met
 Point Number:  32          Path Number:   1
   CHANGE IN THE REACTION COORDINATE =    0.14910
   NET REACTION COORDINATE UP TO THIS POINT =    4.77138
  # OF POINTS ALONG THE PATH =  32
  # OF STEPS =   1

 Calculating another point on the path.
 IRC-IRC-IRC-IRC-IRC-IRC-IRC-IRC-IRC-IRC-IRC-IRC-IRC-IRC-IRC-IRC-IRC-IRC
                          Input orientation:                          
 ---------------------------------------------------------------------
 Center     Atomic      Atomic             Coordinates (Angstroms)
 Number     Number       Type             X           Y           Z
 ---------------------------------------------------------------------
      1          6           0        1.849374    0.352349    0.255520
      2          1           0        1.461622    0.555396    1.244686
      3          1           0        2.579286    0.962638   -0.257578
      4          8           0        1.462895   -0.652665   -0.361927
      5          8           0        0.516885   -1.423380    0.218788
      6          7           0       -0.540756    1.652701   -0.092248
      7          6           0       -1.290532    0.784124   -0.048026
      8          6           0       -2.273395   -0.284665    0.003498
      9          1           0       -2.157161   -0.833046    0.935083
     10          1           0       -2.098807   -0.973649   -0.819042
     11          1           0       -3.277134    0.131478   -0.061942
 ---------------------------------------------------------------------
                    Distance matrix (angstroms):
[truncated: 51,506 more chars]
