# Supplementary material for: An Experimental and Master Equation Investigation of Kinetics of the CH2OO + RCN Reactions (R = H, CH3, C2H5) and Their Atmospheric Relevance
Source: J Phys Chem A. 2023 Jan 5;127(2):477–88. doi: 10.1021/acs.jpca.2c07073 (PMC9869398; doi:10.1021/acs.jpca.2c07073)
Supplement: Supplementary file 2 — jp2c07073_si_002.zip [file jp2c07073_si_002.zip › wb97XD/IRC/TS1/TS3-M0001-scan-TS-opt-TS-wb97-opt-TS-Final-IRC-Forward-INCOMPLETE.log]

 Entering Gaussian System, Link 0=/appl/soft/chem/gaussian/G16RevB.01/g16/g16
 Initial command:
 /appl/soft/chem/gaussian/G16RevB.01/g16/l1.exe "/scratch/kurten/scratch_lauri/Cyan/IRC/Assoc/TS3-M0001-scan-TS-opt-TS-wb97-opt-TS-Final-IRC/11590727.GAUSS_SCRDIR/Gau-256487.inp" -scrdir="/scratch/kurten/scratch_lauri/Cyan/IRC/Assoc/TS3-M0001-scan-TS-opt-TS-wb97-opt-TS-Final-IRC/11590727.GAUSS_SCRDIR/"
 Entering Link 1 = /appl/soft/chem/gaussian/G16RevB.01/g16/l1.exe PID=    256496.
  
 Copyright (c) 1988-2017, Gaussian, Inc.  All Rights Reserved.
  
 This is part of the Gaussian(R) 16 program.  It is based on
 the Gaussian(R) 09 system (copyright 2009, Gaussian, Inc.),
 the Gaussian(R) 03 system (copyright 2003, Gaussian, Inc.),
 the Gaussian(R) 98 system (copyright 1998, Gaussian, Inc.),
 the Gaussian(R) 94 system (copyright 1995, Gaussian, Inc.),
 the Gaussian 92(TM) system (copyright 1992, Gaussian, Inc.),
 the Gaussian 90(TM) system (copyright 1990, Gaussian, Inc.),
 the Gaussian 88(TM) system (copyright 1988, Gaussian, Inc.),
 the Gaussian 86(TM) system (copyright 1986, Carnegie Mellon
 University), and the Gaussian 82(TM) system (copyright 1983,
 Carnegie Mellon University). Gaussian is a federally registered
 trademark of Gaussian, Inc.
  
 This software contains proprietary and confidential information,
 including trade secrets, belonging to Gaussian, Inc.
  
 This software is provided under written license and may be
 used, copied, transmitted, or stored only in accord with that
 written license.
  
 The following legend is applicable only to US Government
 contracts under FAR:
  
                    RESTRICTED RIGHTS LEGEND
  
 Use, reproduction and disclosure by the US Government is
 subject to restrictions as set forth in subparagraphs (a)
 and (c) of the Commercial Computer Software - Restricted
 Rights clause in FAR 52.227-19.
  
 Gaussian, Inc.
 340 Quinnipiac St., Bldg. 40, Wallingford CT 06492
  
  
 ---------------------------------------------------------------
 Warning -- This program may not be used in any manner that
 competes with the business of Gaussian, Inc. or will provide
 assistance to any competitor of Gaussian, Inc.  The licensee
 of this program is prohibited from giving any competitor of
 Gaussian, Inc. access to this program.  By using this program,
 the user acknowledges that Gaussian, Inc. is engaged in the
 business of creating and licensing software in the field of
 computational chemistry and represents and warrants to the
 licensee that it is not a competitor of Gaussian, Inc. and that
 it will not use this program in any manner prohibited above.
 ---------------------------------------------------------------
  

 Cite this work as:
 Gaussian 16, Revision B.01,
 M. J. Frisch, G. W. Trucks, H. B. Schlegel, G. E. Scuseria, 
 M. A. Robb, J. R. Cheeseman, G. Scalmani, V. Barone, 
 G. A. Petersson, H. Nakatsuji, X. Li, M. Caricato, A. V. Marenich, 
 J. Bloino, B. G. Janesko, R. Gomperts, B. Mennucci, H. P. Hratchian, 
 J. V. Ortiz, A. F. Izmaylov, J. L. Sonnenberg, D. Williams-Young, 
 F. Ding, F. Lipparini, F. Egidi, J. Goings, B. Peng, A. Petrone, 
 T. Henderson, D. Ranasinghe, V. G. Zakrzewski, J. Gao, N. Rega, 
 G. Zheng, W. Liang, M. Hada, M. Ehara, K. Toyota, R. Fukuda, 
 J. Hasegawa, M. Ishida, T. Nakajima, Y. Honda, O. Kitao, H. Nakai, 
 T. Vreven, K. Throssell, J. A. Montgomery, Jr., J. E. Peralta, 
 F. Ogliaro, M. J. Bearpark, J. J. Heyd, E. N. Brothers, K. N. Kudin, 
 V. N. Staroverov, T. A. Keith, R. Kobayashi, J. Normand, 
 K. Raghavachari, A. P. Rendell, J. C. Burant, S. S. Iyengar, 
 J. Tomasi, M. Cossi, J. M. Millam, M. Klene, C. Adamo, R. Cammi, 
 J. W. Ochterski, R. L. Martin, K. Morokuma, O. Farkas, 
 J. B. Foresman, and D. J. Fox, Gaussian, Inc., Wallingford CT, 2016.
 
 ******************************************
 Gaussian 16:  ES64L-G16RevB.01 20-Dec-2017
                 2-May-2022 
 ******************************************
 %mem=12GB
 %NprocShared=8
 Will use up to    8 processors via shared memory.
 %chk=TS3-M0001-scan-TS-opt-TS-wb97-opt-TS-Final-IRC-Forward
 ----------------------------------------------------------------------
 # UWB97XD aug-cc-pVTZ IRC(CalcAll,Forward,MaxPoints=200,Stepsize=5) sc
 f=qc Integral(Grid=SuperFineGrid) MaxDisk=32GB
 ----------------------------------------------------------------------
 1/10=4,18=10,22=1,26=5,38=1,39=5,42=200,44=3,71=1,172=1/1,23;
 2/12=2,17=6,18=5,29=1,40=1/2;
 3/5=16,6=1,7=10,11=2,25=1,30=1,71=2,74=-58,75=-7,116=2,140=1/1,2,3;
 4//1;
 5/5=2,8=3,38=5/8;
 8/6=4,10=90,11=11/1;
 11/6=1,8=1,9=11,15=111,16=1/1,2,10;
 10/6=1,13=1/2;
 6/7=2,8=2,9=2,10=2,18=1,28=1/1;
 7/10=1,25=1/1,2,3,16;
 1/10=4,18=10,22=1,26=5,39=5,42=200,44=3,71=1/23(2);
 2/29=1/2;
 99/5=20/99;
 2/29=1/2;
 3/5=16,6=1,7=10,11=2,25=1,30=1,71=2,74=-58,75=-7,116=2,140=1/1,2,3;
 4/5=5,16=3,69=1/1;
 5/5=2,8=3,38=5/8;
 8/6=4,10=90,11=11/1;
 11/6=1,8=1,9=11,15=111,16=1/1,2,10;
 10/6=1,13=1/2;
 7/10=1,25=1/1,2,3,16;
 1/10=4,18=10,22=1,26=5,39=5,42=200,44=3,71=1/23(-8);
 2/29=1/2;
 6/7=2,8=2,9=2,10=2,18=1,19=2,28=1/1;
 99/5=20/99;
 ------------------------------------------------------
 TS3-M0001-scan-TS-opt-TS-wb97-opt-TS-Final-IRC-Forward
 ------------------------------------------------------
 Symbolic Z-matrix:
 Charge =  0 Multiplicity = 1
 C                    -2.04531   0.21045   0.46969 
 H                    -2.93603   0.78594   0.25514 
 H                    -1.65793   0.11351   1.47398 
 O                    -1.76102  -0.67034  -0.39242 
 O                    -0.53947  -1.2434   -0.14651 
 N                    -0.49682   1.49961   0.09187 
 C                     0.40737   0.81875  -0.1823 
 C                     1.74373   0.34662  -0.54291 
 H                     1.6528   -0.21168  -1.47281 
 H                     2.35378   1.23147  -0.73518 
 C                     2.37274  -0.52408   0.54297 
 H                     1.76031  -1.40371   0.72295 
 H                     2.47395   0.02797   1.47622 
 H                     3.36368  -0.84136   0.22336 
 
 IRC-IRC-IRC-IRC-IRC-IRC-IRC-IRC-IRC-IRC-IRC-IRC-IRC-IRC-IRC-IRC-IRC-IRC
 ------------------------------------------------------------------------
 INPUT DATA FOR L123
 ------------------------------------------------------------------------
 GENERAL PARAMETERS:
 Rxn path following direction = Forward
 Maximum points per path      = 200
 Step size                    =   0.050 bohr
 Integration scheme           = HPC                                 
    Redo corrector integration= Yes                                 
    DWI Weight Power          =  2
    DWI will use Hessian update vectors when possible.
    Max correction cycles     =  20
 Initial Hessian              = CalcFC
 Hessian evaluation           = Analytic at all predictor steps
                              = Update at all corrector steps
 Hessian updating method      = Bofill                              
 ------------------------------------------------------------------------
 IRC-IRC-IRC-IRC-IRC-IRC-IRC-IRC-IRC-IRC-IRC-IRC-IRC-IRC-IRC-IRC-IRC-IRC
                          Input orientation:                          
 ---------------------------------------------------------------------
 Center     Atomic      Atomic             Coordinates (Angstroms)
 Number     Number       Type             X           Y           Z
 ---------------------------------------------------------------------
      1          6           0       -2.045310    0.210450    0.469690
      2          1           0       -2.936030    0.785940    0.255140
      3          1           0       -1.657930    0.113510    1.473980
      4          8           0       -1.761020   -0.670340   -0.392420
      5          8           0       -0.539470   -1.243400   -0.146510
      6          7           0       -0.496820    1.499610    0.091870
      7          6           0        0.407370    0.818750   -0.182300
      8          6           0        1.743730    0.346620   -0.542910
      9          1           0        1.652800   -0.211680   -1.472810
     10          1           0        2.353780    1.231470   -0.735180
     11          6           0        2.372740   -0.524080    0.542970
     12          1           0        1.760310   -1.403710    0.722950
     13          1           0        2.473950    0.027970    1.476220
     14          1           0        3.363680   -0.841360    0.223360
 ---------------------------------------------------------------------
                    Distance matrix (angstroms):
                    1          2          3          4          5
     1  C    0.000000
     2  H    1.081944   0.000000
     3  H    1.080768   1.889781   0.000000
     4  O    1.264850   1.980084   2.026943   0.000000
     5  O    2.181957   3.165919   2.391264   1.371515   0.000000
     6  N    2.050001   2.546709   2.275891   2.557620   2.753679
     7  C    2.609743   3.372055   2.739725   2.638836   2.269416
     8  C    3.924376   4.767603   3.961499   3.652414   2.810391
     9  H    4.198514   5.003840   4.444126   3.609955   2.762167
    10  H    4.673990   5.400122   4.714238   4.545981   3.852585
    11  C    4.479293   5.475586   4.185642   4.240792   3.077949
    12  H    4.141545   5.202790   3.814494   3.765853   2.463869
    13  H    4.633585   5.597628   4.132766   4.681284   3.651073
    14  H    5.515810   6.506571   5.262356   5.164396   3.941195
                    6          7          8          9         10
     6  N    0.000000
     7  C    1.164603   0.000000
     8  C    2.598537   1.462465   0.000000
     9  H    3.161899   2.068405   1.088431   0.000000
    10  H    2.980240   2.065073   1.091828   1.765829   0.000000
    11  C    3.540224   2.488351   1.527386   2.163164   2.171631
    12  H    3.731242   2.754860   2.160169   2.500771   3.069613
    13  H    3.592718   2.765280   2.170632   3.070586   2.520544
    14  H    4.516734   3.414717   2.150047   2.490100   2.497063
                   11         12         13         14
    11  C    0.000000
    12  H    1.086836   0.000000
    13  H    1.089017   1.768164   0.000000
    14  H    1.088476   1.771051   1.765506   0.000000
 Symmetry turned off by external request.
 Stoichiometry    C4H7NO2
 Framework group  C1[X(C4H7NO2)]
 Deg. of freedom    36
 Full point group                 C1      NOp   1
 Rotational constants (GHZ):           4.9434381           1.8387080           1.5057574
 Standard basis: Aug-CC-pVTZ (5D, 7F)
   483 basis functions,   693 primitive gaussians,   560 cartesian basis functions
    27 alpha electrons       27 beta electrons
       nuclear repulsion energy       297.5569661522 Hartrees.
 NAtoms=   14 NActive=   14 NUniq=   14 SFac= 1.00D+00 NAtFMM=   60 NAOKFM=F Big=F
 Integral buffers will be    131072 words long.
 Raffenetti 2 integral format.
 Two-electron integral symmetry is turned off.
 Nuclear repulsion after empirical dispersion term =      297.5513240160 Hartrees.
 One-electron integrals computed using PRISM.
 NBasis=   483 RedAO= T EigKep=  8.60D-06  NBF=   483
 NBsUse=   483 1.00D-06 EigRej= -1.00D+00 NBFU=   483
 ExpMin= 2.53D-02 ExpMax= 1.53D+04 ExpMxC= 5.22D+02 IAcc=3 IRadAn=         7 AccDes= 0.00D+00
 Harris functional with IExCor= 4639 and IRadAn=       7 diagonalized for initial guess.
 HarFok:  IExCor= 4639 AccDes= 0.00D+00 IRadAn=         7 IDoV= 1 UseB2=F ITyADJ=14
 ICtDFT=  3500011 ScaDFX=  1.000000  1.000000  1.000000  1.000000
 FoFCou: FMM=F IPFlag=           0 FMFlag=      100000 FMFlg1=           0
         NFxFlg=           0 DoJE=T BraDBF=F KetDBF=T FulRan=T
         wScrn=  0.000000 ICntrl=       500 IOpCl=  0 I1Cent=   200000004 NGrid=           0
         NMat0=    1 NMatS0=      1 NMatT0=    0 NMatD0=    1 NMtDS0=    0 NMtDT0=    0
 Symmetry not used in FoFCou.
 Initial guess <Sx>= 0.0000 <Sy>= 0.0000 <Sz>= 0.0000 <S**2>= 0.0000 S= 0.0000
 Gradient too large for Newton-Raphson -- use scaled steepest descent instead.
     Minimum is close to point  3 DX=  1.97D-02 DF= -2.74D-04 DXR=  3.79D-02 DFR=  1.39D-03 which will be used.
 Gradient too large for Newton-Raphson -- use scaled steepest descent instead.
     Accept linear search using points  2 and  3.
 Gradient too large for Newton-Raphson -- use scaled steepest descent instead.
 Gradient too large for Newton-Raphson -- use scaled steepest descent instead.
     Accept linear search using points  1 and  2.
 Gradient too large for Newton-Raphson -- use scaled steepest descent instead.
     Minimum is close to point  3 DX=  4.64D-02 DF= -4.48D-07 DXR=  4.05D-02 DFR=  1.64D-03 which will be used.
 Gradient too large for Newton-Raphson -- use scaled steepest descent instead.
     Accept linear search using points  1 and  2.
 LinEq1:  Iter=  0 NonCon=     1 RMS=3.58D-05 Max=2.91D-03 NDo=     1
 AX will form     1 AO Fock derivatives at one time.
 LinEq1:  Iter=  1 NonCon=     1 RMS=1.43D-05 Max=4.33D-04 NDo=     1
 LinEq1:  Iter=  2 NonCon=     1 RMS=6.21D-06 Max=2.99D-04 NDo=     1
 LinEq1:  Iter=  3 NonCon=     1 RMS=2.25D-06 Max=6.39D-05 NDo=     1
 LinEq1:  Iter=  4 NonCon=     1 RMS=1.33D-06 Max=5.24D-05 NDo=     1
 LinEq1:  Iter=  5 NonCon=     1 RMS=5.76D-07 Max=3.27D-05 NDo=     1
 LinEq1:  Iter=  6 NonCon=     1 RMS=3.06D-07 Max=8.62D-06 NDo=     1
 LinEq1:  Iter=  7 NonCon=     1 RMS=1.84D-07 Max=7.20D-06 NDo=     1
 LinEq1:  Iter=  8 NonCon=     1 RMS=8.85D-08 Max=1.57D-06 NDo=     1
 LinEq1:  Iter=  9 NonCon=     1 RMS=2.50D-08 Max=4.80D-07 NDo=     1
 LinEq1:  Iter= 10 NonCon=     1 RMS=8.89D-09 Max=2.12D-07 NDo=     1
 LinEq1:  Iter= 11 NonCon=     0 RMS=3.05D-09 Max=8.72D-08 NDo=     1
 Linear equations converged to 1.569D-08 1.569D-07 after    11 iterations.
     Minimum is close to point  2 DX=  1.78D-03 DF= -8.04D-11 DXR=  1.78D-03 DFR=  3.17D-06 which will be used.
 LinEq1:  Iter=  0 NonCon=     1 RMS=3.09D-07 Max=1.97D-05 NDo=     1
 LinEq1:  Iter=  1 NonCon=     1 RMS=1.39D-07 Max=8.04D-06 NDo=     1
 LinEq1:  Iter=  2 NonCon=     1 RMS=7.58D-08 Max=2.15D-06 NDo=     1
 LinEq1:  Iter=  3 NonCon=     1 RMS=4.73D-08 Max=1.58D-06 NDo=     1
 LinEq1:  Iter=  4 NonCon=     1 RMS=2.37D-08 Max=8.43D-07 NDo=     1
 LinEq1:  Iter=  5 NonCon=     1 RMS=1.31D-08 Max=5.93D-07 NDo=     1
 LinEq1:  Iter=  6 NonCon=     1 RMS=8.79D-09 Max=2.50D-07 NDo=     1
 LinEq1:  Iter=  7 NonCon=     1 RMS=3.88D-09 Max=1.86D-07 NDo=     1
 LinEq1:  Iter=  8 NonCon=     1 RMS=1.59D-09 Max=5.42D-08 NDo=     1
 LinEq1:  Iter=  9 NonCon=     1 RMS=5.07D-10 Max=1.19D-08 NDo=     1
 LinEq1:  Iter= 10 NonCon=     0 RMS=1.78D-10 Max=3.06D-09 NDo=     1
 Linear equations converged to 3.138D-10 3.138D-09 after    10 iterations.
 SCF Done:  E(UwB97XD) =  -361.665904399     a.u. after    9 cycles
            Convg  =    0.4822D-08                    41 Fock formations.
              S**2 =  0.0000                  -V/T =  2.0057
 <Sx>= 0.0000 <Sy>= 0.0000 <Sz>= 0.0000 <S**2>= 0.0000 S= 0.0000
 <L.S>=  0.00000000000    
 Annihilation of the first spin contaminant:
 S**2 before annihilation     0.0000,   after     0.0000
 DoSCS=F DFT=T ScalE2(SS,OS)=  1.000000  1.000000
 Range of M.O.s used for correlation:     1   483
 NBasis=   483 NAE=    27 NBE=    27 NFC=     0 NFV=     0
 NROrb=    483 NOA=    27 NOB=    27 NVA=   456 NVB=   456

 **** Warning!!: The largest alpha MO coefficient is  0.56823417D+02


 **** Warning!!: The largest beta MO coefficient is  0.56823417D+02

 Symmetrizing basis deriv contribution to polar:
 IMax=3 JMax=2 DiffMx= 0.00D+00
 G2DrvN: will do    15 centers at a time, making    1 passes.
 Calling FoFCou, ICntrl=  3107 FMM=F I1Cent=   0 AccDes= 0.00D+00.
 End of G2Drv F.D. properties file   721 does not exist.
 End of G2Drv F.D. properties file   722 does not exist.
 End of G2Drv F.D. properties file   788 does not exist.
          IDoAtm=11111111111111
          Differentiating once with respect to nuclear coordinates.
 CalDSu exits because no D1Ps are significant.
          There are    45 degrees of freedom in the 1st order CPHF.  IDoFFX=6 NUNeed=     0.
     39 vectors produced by pass  0 Test12= 5.47D-14 2.22D-09 XBig12= 1.65D-01 7.93D-02.
 AX will form    39 AO Fock derivatives at one time.
     39 vectors produced by pass  1 Test12= 5.47D-14 2.22D-09 XBig12= 1.82D-02 2.94D-02.
     39 vectors produced by pass  2 Test12= 5.47D-14 2.22D-09 XBig12= 1.14D-03 4.65D-03.
     39 vectors produced by pass  3 Test12= 5.47D-14 2.22D-09 XBig12= 2.36D-05 3.37D-04.
     39 vectors produced by pass  4 Test12= 5.47D-14 2.22D-09 XBig12= 3.35D-07 4.77D-05.
     39 vectors produced by pass  5 Test12= 5.47D-14 2.22D-09 XBig12= 3.56D-09 6.09D-06.
     38 vectors produced by pass  6 Test12= 5.47D-14 2.22D-09 XBig12= 2.85D-11 4.87D-07.
     20 vectors produced by pass  7 Test12= 5.47D-14 2.22D-09 XBig12= 2.07D-13 3.83D-08.
      1 vectors produced by pass  8 Test12= 5.47D-14 2.22D-09 XBig12= 1.33D-15 2.39D-09.
 InvSVY:  IOpt=1 It=  1 EMax= 2.33D-15
 Solved reduced A of dimension   293 with    39 vectors.
 End of Minotr F.D. properties file   721 does not exist.
 End of Minotr F.D. properties file   722 does not exist.
 End of Minotr F.D. properties file   788 does not exist.

 **********************************************************************

            Population analysis using the SCF Density.

 **********************************************************************

 Alpha  occ. eigenvalues --  -19.37328 -19.24527 -14.44351 -10.40459 -10.35213
 Alpha  occ. eigenvalues --  -10.32966 -10.29075  -1.28166  -1.02653  -0.98397
 Alpha  occ. eigenvalues --   -0.90289  -0.76687  -0.75657  -0.62486  -0.62137
 Alpha  occ. eigenvalues --   -0.60183  -0.58204  -0.56108  -0.51522  -0.48804
 Alpha  occ. eigenvalues --   -0.47696  -0.46592  -0.46033  -0.42103  -0.40895
 Alpha  occ. eigenvalues --   -0.33235  -0.32498
 Alpha virt. eigenvalues --    0.01211   0.03008   0.03805   0.04272   0.04697
 Alpha virt. eigenvalues --    0.05514   0.06380   0.06979   0.08168   0.08686
 Alpha virt. eigenvalues --    0.09343   0.10233   0.10356   0.11611   0.11838
 Alpha virt. eigenvalues --    0.12456   0.12648   0.13656   0.13867   0.14150
 Alpha virt. eigenvalues --    0.14546   0.15186   0.15980   0.16569   0.16882
 Alpha virt. eigenvalues --    0.17490   0.19152   0.19593   0.20589   0.21384
 Alpha virt. eigenvalues --    0.21654   0.22370   0.22984   0.23734   0.24078
 Alpha virt. eigenvalues --    0.24533   0.24613   0.25581   0.26658   0.27280
 Alpha virt. eigenvalues --    0.27980   0.29035   0.29469   0.30698   0.31509
 Alpha virt. eigenvalues --    0.31825   0.32930   0.33709   0.34178   0.34847
 Alpha virt. eigenvalues --    0.34948   0.35581   0.35968   0.36648   0.37754
 Alpha virt. eigenvalues --    0.38383   0.38768   0.39168   0.39884   0.40001
 Alpha virt. eigenvalues --    0.40492   0.40683   0.41696   0.41769   0.42685
 Alpha virt. eigenvalues --    0.43160   0.43654   0.43974   0.44681   0.45516
 Alpha virt. eigenvalues --    0.46715   0.47622   0.48045   0.48833   0.49486
 Alpha virt. eigenvalues --    0.50005   0.50629   0.51256   0.52015   0.52890
 Alpha virt. eigenvalues --    0.52926   0.53629   0.54392   0.56151   0.57219
 Alpha virt. eigenvalues --    0.57930   0.58894   0.59023   0.60379   0.61436
 Alpha virt. eigenvalues --    0.62602   0.64986   0.65324   0.66604   0.67240
 Alpha virt. eigenvalues --    0.68825   0.69691   0.70249   0.71497   0.72577
 Alpha virt. eigenvalues --    0.73883   0.74395   0.75173   0.76067   0.76718
 Alpha virt. eigenvalues --    0.77519   0.77894   0.78898   0.80330   0.80576
 Alpha virt. eigenvalues --    0.81814   0.82654   0.83655   0.84124   0.84927
 Alpha virt. eigenvalues --    0.85878   0.85931   0.86901   0.87207   0.88234
 Alpha virt. eigenvalues --    0.89174   0.90162   0.91106   0.92097   0.92590
 Alpha virt. eigenvalues --    0.93280   0.94109   0.94457   0.95648   0.96559
 Alpha virt. eigenvalues --    0.97282   0.97456   0.99037   1.00045   1.00910
 Alpha virt. eigenvalues --    1.01602   1.02420   1.03029   1.03637   1.04118
 Alpha virt. eigenvalues --    1.04935   1.06126   1.06969   1.08043   1.09284
 Alpha virt. eigenvalues --    1.09610   1.09723   1.11198   1.12416   1.13030
 Alpha virt. eigenvalues --    1.13847   1.15511   1.16275   1.17310   1.18425
 Alpha virt. eigenvalues --    1.19102   1.19794   1.20643   1.21220   1.22796
 Alpha virt. eigenvalues --    1.24205   1.24542   1.25923   1.26865   1.28506
 Alpha virt. eigenvalues --    1.28890   1.30181   1.30831   1.32576   1.33065
 Alpha virt. eigenvalues --    1.34502   1.35228   1.35640   1.37441   1.37868
 Alpha virt. eigenvalues --    1.39307   1.40195   1.41233   1.42797   1.43439
 Alpha virt. eigenvalues --    1.45304   1.46445   1.47623   1.48775   1.49896
 Alpha virt. eigenvalues --    1.50580   1.52094   1.53516   1.54474   1.54923
 Alpha virt. eigenvalues --    1.55793   1.56296   1.57267   1.57496   1.58408
 Alpha virt. eigenvalues --    1.60159   1.61232   1.61597   1.63929   1.64323
 Alpha virt. eigenvalues --    1.65158   1.66318   1.66962   1.68572   1.68762
 Alpha virt. eigenvalues --    1.69537   1.72066   1.72980   1.73414   1.75986
 Alpha virt. eigenvalues --    1.77551   1.78236   1.79903   1.82165   1.82833
 Alpha virt. eigenvalues --    1.83956   1.85356   1.86161   1.86725   1.88737
 Alpha virt. eigenvalues --    1.88985   1.90955   1.92831   1.94490   1.95353
 Alpha virt. eigenvalues --    1.95742   1.99290   2.00371   2.00471   2.01416
 Alpha virt. eigenvalues --    2.02811   2.03473   2.05954   2.09500   2.10364
 Alpha virt. eigenvalues --    2.11671   2.13054   2.13801   2.16061   2.17239
 Alpha virt. eigenvalues --    2.18444   2.19270   2.20219   2.21919   2.25196
 Alpha virt. eigenvalues --    2.26463   2.27736   2.28927   2.29596   2.29962
 Alpha virt. eigenvalues --    2.31847   2.34828   2.35671   2.36934   2.38917
 Alpha virt. eigenvalues --    2.41719   2.43175   2.44865   2.47153   2.50795
 Alpha virt. eigenvalues --    2.51417   2.53781   2.56113   2.57064   2.60576
 Alpha virt. eigenvalues --    2.63058   2.66382   2.69629   2.70833   2.73246
 Alpha virt. eigenvalues --    2.76769   2.80762   2.84932   2.88479   2.88612
 Alpha virt. eigenvalues --    2.94017   2.96555   2.98828   3.01797   3.06850
 Alpha virt. eigenvalues --    3.08526   3.11971   3.13539   3.15348   3.18106
 Alpha virt. eigenvalues --    3.18273   3.20942   3.24696   3.25957   3.26744
 Alpha virt. eigenvalues --    3.28050   3.29753   3.31074   3.33696   3.34549
 Alpha virt. eigenvalues --    3.37004   3.39576   3.41149   3.42489   3.43917
 Alpha virt. eigenvalues --    3.44810   3.46617   3.48361   3.49817   3.51295
 Alpha virt. eigenvalues --    3.53683   3.54601   3.56398   3.58282   3.58748
 Alpha virt. eigenvalues --    3.59914   3.62594   3.63096   3.64491   3.65638
 Alpha virt. eigenvalues --    3.67656   3.68743   3.70268   3.70643   3.72780
 Alpha virt. eigenvalues --    3.75376   3.76438   3.77124   3.80344   3.81788
 Alpha virt. eigenvalues --    3.82892   3.85178   3.86943   3.88483   3.90705
 Alpha virt. eigenvalues --    3.93209   3.95618   3.96486   3.99726   4.00355
 Alpha virt. eigenvalues --    4.01814   4.02313   4.04135   4.04892   4.06439
 Alpha virt. eigenvalues --    4.08298   4.11218   4.12016   4.14269   4.16885
 Alpha virt. eigenvalues --    4.21555   4.22491   4.25749   4.29830   4.31008
 Alpha virt. eigenvalues --    4.32238   4.34145   4.36316   4.40925   4.43195
 Alpha virt. eigenvalues --    4.44343   4.45589   4.49181   4.52480   4.56479
 Alpha virt. eigenvalues --    4.57100   4.59079   4.60764   4.61970   4.63359
 Alpha virt. eigenvalues --    4.66540   4.68321   4.71087   4.71840   4.75676
 Alpha virt. eigenvalues --    4.78424   4.80252   4.81193   4.81827   4.85637
 Alpha virt. eigenvalues --    4.90590   4.92106   4.93278   4.95290   4.97816
 Alpha virt. eigenvalues --    4.98913   5.00357   5.04662   5.06279   5.10677
 Alpha virt. eigenvalues --    5.12439   5.14255   5.14398   5.16278   5.19987
 Alpha virt. eigenvalues --    5.23617   5.24445   5.26046   5.31752   5.33404
 Alpha virt. eigenvalues --    5.33780   5.36552   5.40615   5.45167   5.45631
 Alpha virt. eigenvalues --    5.49109   5.53690   5.57988   5.60778   5.65247
 Alpha virt. eigenvalues --    5.68467   5.74402   5.78422   5.81319   5.86023
 Alpha virt. eigenvalues --    5.86921   5.88381   5.89972   5.95633   5.96488
 Alpha virt. eigenvalues --    6.00806   6.03386   6.14297   6.20279   6.23930
 Alpha virt. eigenvalues --    6.28452   6.32051   6.34632   6.39491   6.41609
 Alpha virt. eigenvalues --    6.47029   6.51460   6.53138   6.55806   6.58197
 Alpha virt. eigenvalues --    6.61136   6.66172   6.71071   6.77524   6.84538
 Alpha virt. eigenvalues --    6.90466   6.92949   6.95072   7.01918   7.06832
 Alpha virt. eigenvalues --    7.11436   7.20094   7.22332   7.27512   7.36194
 Alpha virt. eigenvalues --    7.47770   7.74036   7.91467   8.46656  13.56649
 Alpha virt. eigenvalues --   15.07697  15.43779  16.78375  17.36600  17.52651
 Alpha virt. eigenvalues --   19.71237
  Beta  occ. eigenvalues --  -19.37328 -19.24527 -14.44351 -10.40459 -10.35213
  Beta  occ. eigenvalues --  -10.32966 -10.29075  -1.28166  -1.02653  -0.98397
  Beta  occ. eigenvalues --   -0.90289  -0.76687  -0.75657  -0.62486  -0.62137
  Beta  occ. eigenvalues --   -0.60183  -0.58204  -0.56108  -0.51522  -0.48804
  Beta  occ. eigenvalues --   -0.47696  -0.46592  -0.46033  -0.42103  -0.40895
  Beta  occ. eigenvalues --   -0.33235  -0.32498
  Beta virt. eigenvalues --    0.01211   0.03008   0.03805   0.04272   0.04697
  Beta virt. eigenvalues --    0.05514   0.06380   0.06979   0.08168   0.08686
  Beta virt. eigenvalues --    0.09343   0.10233   0.10356   0.11611   0.11838
  Beta virt. eigenvalues --    0.12456   0.12648   0.13656   0.13867   0.14150
  Beta virt. eigenvalues --    0.14546   0.15186   0.15980   0.16569   0.16882
  Beta virt. eigenvalues --    0.17490   0.19152   0.19593   0.20589   0.21384
  Beta virt. eigenvalues --    0.21654   0.22370   0.22984   0.23734   0.24078
  Beta virt. eigenvalues --    0.24533   0.24613   0.25581   0.26658   0.27280
  Beta virt. eigenvalues --    0.27980   0.29035   0.29469   0.30698   0.31509
  Beta virt. eigenvalues --    0.31825   0.32930   0.33709   0.34178   0.34847
  Beta virt. eigenvalues --    0.34948   0.35581   0.35968   0.36648   0.37754
  Beta virt. eigenvalues --    0.38383   0.38768   0.39168   0.39884   0.40001
  Beta virt. eigenvalues --    0.40492   0.40683   0.41696   0.41769   0.42685
  Beta virt. eigenvalues --    0.43160   0.43654   0.43974   0.44681   0.45516
  Beta virt. eigenvalues --    0.46715   0.47622   0.48045   0.48833   0.49486
  Beta virt. eigenvalues --    0.50005   0.50629   0.51256   0.52015   0.52890
  Beta virt. eigenvalues --    0.52926   0.53629   0.54392   0.56151   0.57219
  Beta virt. eigenvalues --    0.57930   0.58894   0.59023   0.60379   0.61436
  Beta virt. eigenvalues --    0.62602   0.64986   0.65324   0.66604   0.67240
  Beta virt. eigenvalues --    0.68825   0.69691   0.70249   0.71497   0.72577
  Beta virt. eigenvalues --    0.73883   0.74395   0.75173   0.76067   0.76718
  Beta virt. eigenvalues --    0.77519   0.77894   0.78898   0.80330   0.80576
  Beta virt. eigenvalues --    0.81814   0.82654   0.83655   0.84124   0.84927
  Beta virt. eigenvalues --    0.85878   0.85931   0.86901   0.87207   0.88234
  Beta virt. eigenvalues --    0.89174   0.90162   0.91106   0.92097   0.92590
  Beta virt. eigenvalues --    0.93280   0.94109   0.94457   0.95648   0.96559
  Beta virt. eigenvalues --    0.97282   0.97456   0.99037   1.00045   1.00910
  Beta virt. eigenvalues --    1.01602   1.02420   1.03029   1.03637   1.04118
  Beta virt. eigenvalues --    1.04935   1.06126   1.06969   1.08043   1.09284
  Beta virt. eigenvalues --    1.09610   1.09723   1.11198   1.12416   1.13030
  Beta virt. eigenvalues --    1.13847   1.15511   1.16275   1.17310   1.18425
  Beta virt. eigenvalues --    1.19102   1.19794   1.20643   1.21220   1.22796
  Beta virt. eigenvalues --    1.24205   1.24542   1.25923   1.26865   1.28506
  Beta virt. eigenvalues --    1.28890   1.30181   1.30831   1.32576   1.33065
  Beta virt. eigenvalues --    1.34502   1.35228   1.35640   1.37441   1.37868
  Beta virt. eigenvalues --    1.39307   1.40195   1.41233   1.42797   1.43439
  Beta virt. eigenvalues --    1.45304   1.46445   1.47623   1.48775   1.49896
  Beta virt. eigenvalues --    1.50580   1.52094   1.53516   1.54474   1.54923
  Beta virt. eigenvalues --    1.55793   1.56296   1.57267   1.57496   1.58408
  Beta virt. eigenvalues --    1.60159   1.61232   1.61597   1.63929   1.64323
  Beta virt. eigenvalues --    1.65158   1.66318   1.66962   1.68572   1.68762
  Beta virt. eigenvalues --    1.69537   1.72066   1.72980   1.73414   1.75986
  Beta virt. eigenvalues --    1.77551   1.78236   1.79903   1.82165   1.82833
  Beta virt. eigenvalues --    1.83956   1.85356   1.86161   1.86725   1.88737
  Beta virt. eigenvalues --    1.88985   1.90955   1.92831   1.94490   1.95353
  Beta virt. eigenvalues --    1.95742   1.99290   2.00371   2.00471   2.01416
  Beta virt. eigenvalues --    2.02811   2.03473   2.05954   2.09500   2.10364
  Beta virt. eigenvalues --    2.11671   2.13054   2.13801   2.16061   2.17239
  Beta virt. eigenvalues --    2.18444   2.19270   2.20219   2.21919   2.25196
  Beta virt. eigenvalues --    2.26463   2.27736   2.28927   2.29596   2.29962
  Beta virt. eigenvalues --    2.31847   2.34828   2.35671   2.36934   2.38917
  Beta virt. eigenvalues --    2.41719   2.43175   2.44865   2.47153   2.50795
  Beta virt. eigenvalues --    2.51417   2.53781   2.56113   2.57064   2.60576
  Beta virt. eigenvalues --    2.63058   2.66382   2.69629   2.70833   2.73246
  Beta virt. eigenvalues --    2.76769   2.80762   2.84932   2.88479   2.88612
  Beta virt. eigenvalues --    2.94017   2.96555   2.98828   3.01797   3.06850
  Beta virt. eigenvalues --    3.08526   3.11971   3.13539   3.15348   3.18106
  Beta virt. eigenvalues --    3.18273   3.20942   3.24696   3.25957   3.26744
  Beta virt. eigenvalues --    3.28050   3.29753   3.31074   3.33696   3.34549
  Beta virt. eigenvalues --    3.37004   3.39576   3.41149   3.42489   3.43917
  Beta virt. eigenvalues --    3.44810   3.46617   3.48361   3.49817   3.51295
  Beta virt. eigenvalues --    3.53683   3.54601   3.56398   3.58282   3.58748
  Beta virt. eigenvalues --    3.59914   3.62594   3.63096   3.64491   3.65638
  Beta virt. eigenvalues --    3.67656   3.68743   3.70268   3.70643   3.72780
  Beta virt. eigenvalues --    3.75376   3.76438   3.77124   3.80344   3.81788
  Beta virt. eigenvalues --    3.82892   3.85178   3.86943   3.88483   3.90705
  Beta virt. eigenvalues --    3.93209   3.95618   3.96486   3.99726   4.00355
  Beta virt. eigenvalues --    4.01814   4.02313   4.04135   4.04892   4.06439
  Beta virt. eigenvalues --    4.08298   4.11218   4.12016   4.14269   4.16885
  Beta virt. eigenvalues --    4.21555   4.22491   4.25749   4.29830   4.31008
  Beta virt. eigenvalues --    4.32238   4.34145   4.36316   4.40925   4.43195
  Beta virt. eigenvalues --    4.44343   4.45589   4.49181   4.52480   4.56479
  Beta virt. eigenvalues --    4.57100   4.59079   4.60764   4.61970   4.63359
  Beta virt. eigenvalues --    4.66540   4.68321   4.71087   4.71840   4.75676
  Beta virt. eigenvalues --    4.78424   4.80252   4.81193   4.81827   4.85637
  Beta virt. eigenvalues --    4.90590   4.92106   4.93278   4.95290   4.97816
  Beta virt. eigenvalues --    4.98913   5.00357   5.04662   5.06279   5.10677
  Beta virt. eigenvalues --    5.12439   5.14255   5.14398   5.16278   5.19987
  Beta virt. eigenvalues --    5.23617   5.24445   5.26046   5.31752   5.33404
  Beta virt. eigenvalues --    5.33780   5.36552   5.40615   5.45167   5.45631
  Beta virt. eigenvalues --    5.49109   5.53690   5.57988   5.60778   5.65247
  Beta virt. eigenvalues --    5.68467   5.74402   5.78422   5.81319   5.86023
  Beta virt. eigenvalues --    5.86921   5.88381   5.89972   5.95633   5.96488
  Beta virt. eigenvalues --    6.00806   6.03386   6.14297   6.20279   6.23930
  Beta virt. eigenvalues --    6.28452   6.32051   6.34632   6.39491   6.41609
  Beta virt. eigenvalues --    6.47029   6.51460   6.53138   6.55806   6.58197
  Beta virt. eigenvalues --    6.61136   6.66172   6.71071   6.77524   6.84538
  Beta virt. eigenvalues --    6.90466   6.92949   6.95072   7.01918   7.06832
  Beta virt. eigenvalues --    7.11436   7.20094   7.22332   7.27512   7.36194
  Beta virt. eigenvalues --    7.47770   7.74036   7.91467   8.46656  13.56649
  Beta virt. eigenvalues --   15.07697  15.43779  16.78375  17.36600  17.52651
  Beta virt. eigenvalues --   19.71237
          Condensed to atoms (all electrons):
               1          2          3          4          5          6
     1  C    5.266987   0.300438   0.285801   0.301334  -0.082726   0.028834
     2  H    0.300438   0.314133   0.018488  -0.001419   0.005873   0.017580
     3  H    0.285801   0.018488   0.319293  -0.056325   0.031168   0.010989
     4  O    0.301334  -0.001419  -0.056325   8.249725  -0.237092  -0.031287
     5  O   -0.082726   0.005873   0.031168  -0.237092   8.817949   0.008506
     6  N    0.028834   0.017580   0.010989  -0.031287   0.008506   7.420764
     7  C   -0.004864  -0.003225   0.001675   0.000779  -0.002232   0.293529
     8  C   -0.014634   0.001171   0.008106  -0.002149  -0.008367  -0.085872
     9  H    0.001595   0.000183  -0.000087   0.000878  -0.010439  -0.008062
    10  H   -0.002409   0.000101   0.000289  -0.000125   0.014123  -0.026928
    11  C    0.004126  -0.000262  -0.000903  -0.001801  -0.006442   0.028691
    12  H   -0.001464   0.000131  -0.000390   0.001555   0.004881  -0.000521
    13  H    0.001780   0.000072  -0.000519   0.000154  -0.006169   0.000760
    14  H    0.000950  -0.000052  -0.000266  -0.000227  -0.001576   0.000554
               7          8          9         10         11         12
     1  C   -0.004864  -0.014634   0.001595  -0.002409   0.004126  -0.001464
     2  H   -0.003225   0.001171   0.000183   0.000101  -0.000262   0.000131
     3  H    0.001675   0.008106  -0.000087   0.000289  -0.000903  -0.000390
     4  O    0.000779  -0.002149   0.000878  -0.000125  -0.001801   0.001555
     5  O   -0.002232  -0.008367  -0.010439   0.014123  -0.006442   0.004881
     6  N    0.293529  -0.085872  -0.008062  -0.026928   0.028691  -0.000521
     7  C    5.445786  -0.047827   0.007366  -0.111673   0.087751  -0.029082
     8  C   -0.047827   5.217434   0.397757   0.468339   0.012378   0.032263
     9  H    0.007366   0.397757   0.399017  -0.022764   0.005203  -0.004425
    10  H   -0.111673   0.468339  -0.022764   0.496763  -0.046779   0.007307
    11  C    0.087751   0.012378   0.005203  -0.046779   5.640525   0.345674
    12  H   -0.029082   0.032263  -0.004425   0.007307   0.345674   0.335252
    13  H    0.006690   0.005505   0.005980  -0.005133   0.389429  -0.001530
    14  H    0.000062  -0.025075   0.000723  -0.007063   0.422540   0.002302
              13         14
     1  C    0.001780   0.000950
     2  H    0.000072  -0.000052
     3  H   -0.000519  -0.000266
     4  O    0.000154  -0.000227
     5  O   -0.006169  -0.001576
     6  N    0.000760   0.000554
     7  C    0.006690   0.000062
     8  C    0.005505  -0.025075
     9  H    0.005980   0.000723
    10  H   -0.005133  -0.007063
    11  C    0.389429   0.422540
    12  H   -0.001530   0.002302
    13  H    0.356120  -0.002627
    14  H   -0.002627   0.381154
          Atomic-Atomic Spin Densities.
               1          2          3          4          5          6
     1  C    0.000000   0.000000   0.000000   0.000000   0.000000   0.000000
     2  H    0.000000   0.000000   0.000000   0.000000   0.000000   0.000000
     3  H    0.000000   0.000000   0.000000   0.000000   0.000000   0.000000
     4  O    0.000000   0.000000   0.000000   0.000000   0.000000   0.000000
     5  O    0.000000   0.000000   0.000000   0.000000   0.000000   0.000000
     6  N    0.000000   0.000000   0.000000   0.000000   0.000000   0.000000
     7  C    0.000000   0.000000   0.000000   0.000000   0.000000   0.000000
     8  C    0.000000   0.000000   0.000000   0.000000   0.000000   0.000000
     9  H    0.000000   0.000000   0.000000   0.000000   0.000000   0.000000
    10  H    0.000000   0.000000   0.000000   0.000000   0.000000   0.000000
    11  C    0.000000   0.000000   0.000000   0.000000   0.000000   0.000000
    12  H    0.000000   0.000000   0.000000   0.000000   0.000000   0.000000
    13  H    0.000000   0.000000   0.000000   0.000000   0.000000   0.000000
    14  H    0.000000   0.000000   0.000000   0.000000   0.000000   0.000000
               7          8          9         10         11         12
     1  C    0.000000   0.000000   0.000000   0.000000   0.000000   0.000000
     2  H    0.000000   0.000000   0.000000   0.000000   0.000000   0.000000
     3  H    0.000000   0.000000   0.000000   0.000000   0.000000   0.000000
     4  O    0.000000   0.000000   0.000000   0.000000   0.000000   0.000000
     5  O    0.000000   0.000000   0.000000   0.000000   0.000000   0.000000
     6  N    0.000000   0.000000   0.000000   0.000000   0.000000   0.000000
     7  C    0.000000   0.000000   0.000000   0.000000   0.000000   0.000000
     8  C    0.000000   0.000000   0.000000   0.000000   0.000000   0.000000
     9  H    0.000000   0.000000   0.000000   0.000000   0.000000   0.000000
    10  H    0.000000   0.000000   0.000000   0.000000   0.000000   0.000000
    11  C    0.000000   0.000000   0.000000   0.000000   0.000000   0.000000
    12  H    0.000000   0.000000   0.000000   0.000000   0.000000   0.000000
    13  H    0.000000   0.000000   0.000000   0.000000   0.000000   0.000000
    14  H    0.000000   0.000000   0.000000   0.000000   0.000000   0.000000
              13         14
     1  C    0.000000   0.000000
     2  H    0.000000   0.000000
     3  H    0.000000   0.000000
     4  O    0.000000   0.000000
     5  O    0.000000   0.000000
     6  N    0.000000   0.000000
     7  C    0.000000   0.000000
     8  C    0.000000   0.000000
     9  H    0.000000   0.000000
    10  H    0.000000   0.000000
    11  C    0.000000   0.000000
    12  H    0.000000   0.000000
    13  H    0.000000   0.000000
    14  H    0.000000   0.000000
 Mulliken charges and spin densities:
               1          2
     1  C   -0.085745   0.000000
     2  H    0.346789   0.000000
     3  H    0.382682   0.000000
     4  O   -0.224001   0.000000
     5  O   -0.527458   0.000000
     6  N   -0.657535   0.000000
     7  C    0.355267   0.000000
     8  C    0.040971   0.000000
     9  H    0.227076   0.000000
    10  H    0.235950   0.000000
    11  C   -0.880130   0.000000
    12  H    0.308046   0.000000
    13  H    0.249487   0.000000
    14  H    0.228602   0.000000
 Sum of Mulliken charges =   0.00000   0.00000
 Mulliken charges and spin densities with hydrogens summed into heavy atoms:
               1          2
     1  C    0.643725   0.000000
     4  O   -0.224001   0.000000
     5  O   -0.527458   0.000000
     6  N   -0.657535   0.000000
     7  C    0.355267   0.000000
     8  C    0.503997   0.000000
    11  C   -0.093995   0.000000
 APT charges:
               1
     1  C   -0.538046
     2  H    0.870273
     3  H    0.446059
     4  O   -0.325575
     5  O   -0.472525
     6  N   -0.372221
     7  C    0.190927
     8  C   -0.852201
     9  H    0.468207
    10  H    0.677701
    11  C   -1.809817
    12  H    0.255794
    13  H    0.525596
    14  H    0.935830
 Sum of APT charges =   0.00000
 APT charges with hydrogens summed into heavy atoms:
               1
     1  C    0.778286
     4  O   -0.325575
     5  O   -0.472525
     6  N   -0.372221
     7  C    0.190927
     8  C    0.293706
    11  C   -0.092598
 Electronic spatial extent (au):  <R**2>=            819.3435
 Charge=              0.0000 electrons
 Dipole moment (field-independent basis, Debye):
    X=              0.7312    Y=              1.3126    Z=              0.8379  Tot=              1.7204
 Quadrupole moment (field-independent basis, Debye-Ang):
   XX=            -30.2956   YY=            -48.8847   ZZ=            -40.0644
   XY=             -1.4310   XZ=             -3.7266   YZ=             -1.0367
 Traceless Quadrupole moment (field-independent basis, Debye-Ang):
   XX=              9.4527   YY=             -9.1365   ZZ=             -0.3162
   XY=             -1.4310   XZ=             -3.7266   YZ=             -1.0367
 Octapole moment (field-independent basis, Debye-Ang**2):
  XXX=            -20.1515  YYY=             -8.6221  ZZZ=             -0.3058  XYY=              3.1685
  XXY=              4.4421  XXZ=              2.6501  XZZ=             -2.8021  YZZ=             -1.3039
  YYZ=             -0.8875  XYZ=              0.0923
 Hexadecapole moment (field-independent basis, Debye-Ang**3):
 XXXX=           -642.2422 YYYY=           -268.7820 ZZZZ=            -99.1179 XXXY=            -11.4746
 XXXZ=            -13.7509 YYYX=              9.5368 YYYZ=             -2.4672 ZZZX=             -3.5509
 ZZZY=              3.1324 XXYY=           -155.2532 XXZZ=           -133.5527 YYZZ=            -59.9069
 XXYZ=              0.0096 YYXZ=             -0.9811 ZZXY=              2.0136
 N-N= 2.975513240160D+02 E-N=-1.441309008374D+03  KE= 3.596118062074D+02
  Exact polarizability:   0.000   0.000   0.000   0.000   0.000   0.000
 Approx polarizability:  86.178  -8.571  83.489  -5.248   5.948  61.386
                          Isotropic Fermi Contact Couplings
        Atom                 a.u.       MegaHertz       Gauss      10(-4) cm-1
     1  C(13)              0.00000       0.00000       0.00000       0.00000
     2  H(1)               0.00000       0.00000       0.00000       0.00000
     3  H(1)               0.00000       0.00000       0.00000       0.00000
     4  O(17)              0.00000       0.00000       0.00000       0.00000
     5  O(17)              0.00000       0.00000       0.00000       0.00000
     6  N(14)              0.00000       0.00000       0.00000       0.00000
     7  C(13)              0.00000       0.00000       0.00000       0.00000
     8  C(13)              0.00000       0.00000       0.00000       0.00000
     9  H(1)               0.00000       0.00000       0.00000       0.00000
    10  H(1)               0.00000       0.00000       0.00000       0.00000
    11  C(13)              0.00000       0.00000       0.00000       0.00000
    12  H(1)               0.00000       0.00000       0.00000       0.00000
    13  H(1)               0.00000       0.00000       0.00000       0.00000
    14  H(1)               0.00000       0.00000       0.00000       0.00000
 --------------------------------------------------------
       Center         ----  Spin Dipole Couplings  ----
                      3XX-RR        3YY-RR        3ZZ-RR
 --------------------------------------------------------
     1   Atom        0.000000      0.000000      0.000000
     2   Atom        0.000000      0.000000      0.000000
     3   Atom        0.000000      0.000000      0.000000
     4   Atom        0.000000      0.000000      0.000000
     5   Atom        0.000000      0.000000      0.000000
     6   Atom        0.000000      0.000000      0.000000
     7   Atom        0.000000      0.000000      0.000000
     8   Atom        0.000000      0.000000      0.000000
     9   Atom        0.000000      0.000000      0.000000
    10   Atom        0.000000      0.000000      0.000000
    11   Atom        0.000000      0.000000      0.000000
    12   Atom        0.000000      0.000000      0.000000
    13   Atom        0.000000      0.000000      0.000000
    14   Atom        0.000000      0.000000      0.000000
 --------------------------------------------------------
                        XY            XZ            YZ
 --------------------------------------------------------
     1   Atom        0.000000      0.000000      0.000000
     2   Atom        0.000000      0.000000      0.000000
     3   Atom        0.000000      0.000000      0.000000
     4   Atom        0.000000      0.000000      0.000000
     5   Atom        0.000000      0.000000      0.000000
     6   Atom        0.000000      0.000000      0.000000
     7   Atom        0.000000      0.000000      0.000000
     8   Atom        0.000000      0.000000      0.000000
     9   Atom        0.000000      0.000000      0.000000
    10   Atom        0.000000      0.000000      0.000000
    11   Atom        0.000000      0.000000      0.000000
    12   Atom        0.000000      0.000000      0.000000
    13   Atom        0.000000      0.000000      0.000000
    14   Atom        0.000000      0.000000      0.000000
 --------------------------------------------------------


 ---------------------------------------------------------------------------------
              Anisotropic Spin Dipole Couplings in Principal Axis System
 ---------------------------------------------------------------------------------

       Atom             a.u.   MegaHertz   Gauss  10(-4) cm-1        Axes

              Baa     0.0000     0.000     0.000     0.000  0.4137 -0.1721  0.8940
     1 C(13)  Bbb     0.0000     0.000     0.000     0.000  0.7796 -0.4401 -0.4455
              Bcc     0.0000     0.000     0.000     0.000  0.4702  0.8813 -0.0479
 
              Baa     0.0000     0.000     0.000     0.000 -0.5332  0.7613 -0.3689
     2 H(1)   Bbb     0.0000     0.000     0.000     0.000 -0.1382  0.3519  0.9258
              Bcc     0.0000     0.000     0.000     0.000  0.8346  0.5446 -0.0824
 
              Baa     0.0000     0.000     0.000     0.000  0.5878 -0.0722  0.8058
     3 H(1)   Bbb     0.0000     0.000     0.000     0.000 -0.0802  0.9859  0.1469
              Bcc     0.0000     0.000     0.000     0.000  0.8050  0.1509 -0.5737
 
              Baa     0.0000     0.000     0.000     0.000  0.4898  0.7269  0.4814
     4 O(17)  Bbb     0.0000     0.000     0.000     0.000 -0.6049 -0.1144  0.7881
              Bcc     0.0000     0.000     0.000     0.000 -0.6279  0.6772 -0.3836
 
              Baa     0.0000     0.000     0.000     0.000 -0.0952  0.8907 -0.4446
     5 O(17)  Bbb     0.0000     0.000     0.000     0.000  0.3356  0.4492  0.8280
              Bcc     0.0000     0.000     0.000     0.000  0.9372 -0.0704 -0.3416
 
              Baa     0.0000     0.000     0.000     0.000  0.9059  0.2986  0.3003
     6 N(14)  Bbb     0.0000     0.000     0.000     0.000 -0.2005 -0.3222  0.9252
              Bcc     0.0000     0.000     0.000     0.000 -0.3730  0.8983  0.2320
 
              Baa     0.0000     0.000     0.000     0.000  0.9488 -0.3001 -0.0989
     7 C(13)  Bbb     0.0000     0.000     0.000     0.000  0.0756 -0.0882  0.9932
              Bcc     0.0000     0.000     0.000     0.000  0.3068  0.9498  0.0610
 
              Baa     0.0000     0.000     0.000     0.000 -0.5509  0.7657  0.3320
     8 C(13)  Bbb     0.0000     0.000     0.000     0.000  0.3743 -0.1289  0.9183
              Bcc     0.0000     0.000     0.000     0.000  0.7459  0.6302 -0.2156
 
              Baa     0.0000     0.000     0.000     0.000 -0.0059  0.2788  0.9603
     9 H(1)   Bbb     0.0000     0.000     0.000     0.000  0.7768  0.6061 -0.1712
              Bcc     0.0000     0.000     0.000     0.000 -0.6298  0.7450 -0.2201
 
              Baa     0.0000     0.000     0.000     0.000  0.9558  0.2327 -0.1796
    10 H(1)   Bbb     0.0000     0.000     0.000     0.000  0.0937  0.3379  0.9365
              Bcc     0.0000     0.000     0.000     0.000 -0.2787  0.9119 -0.3012
 
              Baa     0.0000     0.000     0.000     0.000  0.7850 -0.6009  0.1506
    11 C(13)  Bbb     0.0000     0.000     0.000     0.000  0.6190  0.7701 -0.1540
              Bcc     0.0000     0.000     0.000     0.000 -0.0234  0.2141  0.9765
 
              Baa     0.0000     0.000     0.000     0.000  0.6857  0.7255  0.0592
    12 H(1)   Bbb     0.0000     0.000     0.000     0.000 -0.5058  0.4165  0.7554
              Bcc     0.0000     0.000     0.000     0.000  0.5234 -0.5479  0.6526
 
              Baa     0.0000     0.000     0.000     0.000 -0.0549  0.7063  0.7058
    13 H(1)   Bbb     0.0000     0.000     0.000     0.000  0.2743  0.6904 -0.6694
              Bcc     0.0000     0.000     0.000     0.000  0.9601 -0.1568  0.2317
 
              Baa     0.0000     0.000     0.000     0.000  0.8131 -0.5821 -0.0093
    14 H(1)   Bbb     0.0000     0.000     0.000     0.000 -0.2368 -0.3452  0.9082
              Bcc     0.0000     0.000     0.000     0.000  0.5319  0.7362  0.4185
 

 ---------------------------------------------------------------------------------

 Calling FoFJK, ICntrl=    100127 FMM=F ISym2X=0 I1Cent= 0 IOpClX= 1 NMat=1 NMatS=1 NMatT=0.
 -------------------------------------------------------------------
 Center     Atomic                   Forces (Hartrees/Bohr)
 Number     Number              X              Y              Z
 -------------------------------------------------------------------
      1        6           0.000004570    0.000009802    0.000006359
      2        1          -0.000002138   -0.000000552    0.000001152
      3        1          -0.000000754   -0.000000418   -0.000001563
      4        8          -0.000008402   -0.000004627   -0.000005941
      5        8           0.000003272   -0.000006509    0.000003182
      6        7          -0.000006283   -0.000004870    0.000010032
      7        6           0.000004274    0.000002017   -0.000020518
      8        6           0.000003294    0.000007876    0.000012021
      9        1          -0.000000765   -0.000002501   -0.000004286
     10        1          -0.000001568   -0.000002803   -0.000001519
     11        6           0.000001672   -0.000003018   -0.000003631
     12        1           0.000000930    0.000000124    0.000000452
     13        1           0.000000413    0.000005001    0.000004845
     14        1           0.000001485    0.000000479   -0.000000586
 -------------------------------------------------------------------
 Cartesian Forces:  Max     0.000020518 RMS     0.000005558
 IRC-IRC-IRC-IRC-IRC-IRC-IRC-IRC-IRC-IRC-IRC-IRC-IRC-IRC-IRC-IRC-IRC-IRC
          ******** Start new reaction path calculation ********
 Supplied step size of   0.0500 bohr.
    Integration on MW PES will use step size of   0.1476 sqrt(amu)*bohr.
 Point Number:   0          Path Number:   1
 Calculating another point on the path.
 IRC-IRC-IRC-IRC-IRC-IRC-IRC-IRC-IRC-IRC-IRC-IRC-IRC-IRC-IRC-IRC-IRC-IRC
                          Input orientation:                          
 ---------------------------------------------------------------------
 Center     Atomic      Atomic             Coordinates (Angstroms)
 Number     Number       Type             X           Y           Z
 ---------------------------------------------------------------------
      1          6           0       -1.967856    0.216207    0.486911
      2          1           0       -2.859715    0.790725    0.273832
      3          1           0       -1.590422    0.110857    1.494500
      4          8           0       -1.692011   -0.672738   -0.373395
      5          8           0       -0.467036   -1.240771   -0.127664
      6          7           0       -0.434212    1.488535    0.111821
      7          6           0        0.469981    0.805312   -0.162956
      8          6           0        1.810913    0.344233   -0.522996
      9          1           0        1.724780   -0.211873   -1.454714
     10          1           0        2.416403    1.233071   -0.711285
     11          6           0        2.441804   -0.526799    0.561708
     12          1           0        1.831172   -1.407961    0.740383
     13          1           0        2.541682    0.024149    1.495750
     14          1           0        3.433412   -0.841678    0.241835
 ---------------------------------------------------------------------
                    Distance matrix (angstroms):
                    1          2          3          4          5
     1  C    0.000000
     2  H    1.082075   0.000000
     3  H    1.081107   1.887685   0.000000
     4  O    1.267454   1.980949   2.028146   0.000000
     5  O    2.180126   3.164346   2.391717   1.372446   0.000000
     6  N    2.027701   2.529081   2.268617   2.547271   2.739990
     7  C    2.590833   3.358254   2.733988   2.627380   2.250712
     8  C    3.913489   4.759102   3.961545   3.650628   2.803137
     9  H    4.193890   5.001066   4.448886   3.613323   2.761114
    10  H    4.657404   5.385494   4.709512   4.541513   3.843791
    11  C    4.472443   5.470360   4.187547   4.240771   3.073490
    12  H    4.139418   5.201568   3.818744   3.767475   2.462361
    13  H    4.624994   5.590689   4.133014   4.680118   3.645254
    14  H    5.509344   6.501477   5.264542   5.164978   3.938185
                    6          7          8          9         10
     6  N    0.000000
     7  C    1.166131   0.000000
     8  C    2.598655   1.462984   0.000000
     9  H    3.163331   2.068291   1.088472   0.000000
    10  H    2.978049   2.066931   1.091835   1.766039   0.000000
    11  C    3.540542   2.487518   1.527515   2.163159   2.172165
    12  H    3.730516   2.750898   2.160260   2.502079   3.069998
    13  H    3.593833   2.766490   2.170671   3.070549   2.519562
    14  H    4.517224   3.414433   2.150314   2.488846   2.499465
                   11         12         13         14
    11  C    0.000000
    12  H    1.086850   0.000000
    13  H    1.089015   1.768146   0.000000
    14  H    1.088464   1.770988   1.765543   0.000000
 Symmetry turned off by external request.
 Stoichiometry    C4H7NO2
 Framework group  C1[X(C4H7NO2)]
 Deg. of freedom    36
 Full point group                 C1      NOp   1
 Rotational constants (GHZ):           4.9783592           1.8430217           1.5115229
 Standard basis: Aug-CC-pVTZ (5D, 7F)
   483 basis functions,   693 primitive gaussians,   560 cartesian basis functions
    27 alpha electrons       27 beta electrons
       nuclear repulsion energy       297.9784296652 Hartrees.
 NAtoms=   14 NActive=   14 NUniq=   14 SFac= 1.00D+00 NAtFMM=   60 NAOKFM=F Big=F
 Integral buffers will be    131072 words long.
 Raffenetti 2 integral format.
 Two-electron integral symmetry is turned off.
 Nuclear repulsion after empirical dispersion term =      297.9728017555 Hartrees.
 One-electron integrals computed using PRISM.
 NBasis=   483 RedAO= T EigKep=  8.55D-06  NBF=   483
 NBsUse=   483 1.00D-06 EigRej= -1.00D+00 NBFU=   483
 Initial guess from the checkpoint file:  "TS3-M0001-scan-TS-opt-TS-wb97-opt-TS-Final-IRC-Forward.chk"
 B after Tr=     0.129986   -0.005503    0.036064
         Rot=    1.000000   -0.000066    0.000007   -0.000005 Ang=  -0.01 deg.
 Initial guess <Sx>= 0.0000 <Sy>= 0.0000 <Sz>= 0.0000 <S**2>= 0.0000 S= 0.0000
 ExpMin= 2.53D-02 ExpMax= 1.53D+04 ExpMxC= 5.22D+02 IAcc=3 IRadAn=         7 AccDes= 0.00D+00
 Harris functional with IExCor= 4639 and IRadAn=       7 diagonalized for initial guess.
 HarFok:  IExCor= 4639 AccDes= 0.00D+00 IRadAn=         7 IDoV= 1 UseB2=F ITyADJ=14
 ICtDFT=  3500011 ScaDFX=  1.000000  1.000000  1.000000  1.000000
 FoFCou: FMM=F IPFlag=           0 FMFlag=      100000 FMFlg1=           0
         NFxFlg=           0 DoJE=T BraDBF=F KetDBF=T FulRan=T
         wScrn=  0.000000 ICntrl=       500 IOpCl=  0 I1Cent=   200000004 NGrid=           0
         NMat0=    1 NMatS0=      1 NMatT0=    0 NMatD0=    1 NMtDS0=    0 NMtDT0=    0
 Symmetry not used in FoFCou.
 Gradient too large for Newton-Raphson -- use scaled steepest descent instead.
     Minimum is close to point  4 DX=  9.70D-02 DF= -7.36D-07 DXR=  7.48D-02 DFR=  5.62D-03 which will be used.
 Gradient too large for Newton-Raphson -- use scaled steepest descent instead.
     Accept linear search using points  1 and  2.
 LinEq1:  Iter=  0 NonCon=     1 RMS=6.30D-05 Max=3.58D-03 NDo=     1
 AX will form     1 AO Fock derivatives at one time.
 LinEq1:  Iter=  1 NonCon=     1 RMS=1.36D-05 Max=4.20D-04 NDo=     1
 LinEq1:  Iter=  2 NonCon=     1 RMS=1.04D-05 Max=3.48D-04 NDo=     1
 LinEq1:  Iter=  3 NonCon=     1 RMS=3.48D-06 Max=1.08D-04 NDo=     1
 LinEq1:  Iter=  4 NonCon=     1 RMS=2.41D-06 Max=1.27D-04 NDo=     1
 LinEq1:  Iter=  5 NonCon=     1 RMS=1.54D-06 Max=6.65D-05 NDo=     1
 LinEq1:  Iter=  6 NonCon=     1 RMS=4.65D-07 Max=1.79D-05 NDo=     1
 LinEq1:  Iter=  7 NonCon=     1 RMS=3.68D-07 Max=1.70D-05 NDo=     1
 LinEq1:  Iter=  8 NonCon=     1 RMS=2.19D-07 Max=6.45D-06 NDo=     1
 LinEq1:  Iter=  9 NonCon=     1 RMS=8.73D-08 Max=1.34D-06 NDo=     1
 LinEq1:  Iter= 10 NonCon=     1 RMS=3.14D-08 Max=6.73D-07 NDo=     1
 LinEq1:  Iter= 11 NonCon=     1 RMS=9.56D-09 Max=2.20D-07 NDo=     1
 LinEq1:  Iter= 12 NonCon=     0 RMS=2.73D-09 Max=3.76D-08 NDo=     1
 Linear equations converged to 1.569D-08 1.569D-07 after    12 iterations.
     Minimum is close to point  2 DX=  5.67D-04 DF= -3.13D-11 DXR=  5.67D-04 DFR=  3.21D-07 which will be used.
 LinEq1:  Iter=  0 NonCon=     1 RMS=3.93D-07 Max=1.81D-05 NDo=     1
 LinEq1:  Iter=  1 NonCon=     1 RMS=1.90D-07 Max=5.95D-06 NDo=     1
 LinEq1:  Iter=  2 NonCon=     1 RMS=1.22D-07 Max=3.13D-06 NDo=     1
 LinEq1:  Iter=  3 NonCon=     1 RMS=7.26D-08 Max=3.18D-06 NDo=     1
 LinEq1:  Iter=  4 NonCon=     1 RMS=4.31D-08 Max=9.94D-07 NDo=     1
 LinEq1:  Iter=  5 NonCon=     1 RMS=1.89D-08 Max=6.44D-07 NDo=     1
 LinEq1:  Iter=  6 NonCon=     1 RMS=1.27D-08 Max=5.43D-07 NDo=     1
 LinEq1:  Iter=  7 NonCon=     1 RMS=7.08D-09 Max=2.91D-07 NDo=     1
 LinEq1:  Iter=  8 NonCon=     1 RMS=2.65D-09 Max=8.67D-08 NDo=     1
 LinEq1:  Iter=  9 NonCon=     1 RMS=9.76D-10 Max=2.65D-08 NDo=     1
 LinEq1:  Iter= 10 NonCon=     1 RMS=3.39D-10 Max=8.40D-09 NDo=     1
 LinEq1:  Iter= 11 NonCon=     0 RMS=1.10D-10 Max=1.98D-09 NDo=     1
 Linear equations converged to 4.924D-10 4.924D-09 after    11 iterations.
 SCF Done:  E(UwB97XD) =  -361.665952100     a.u. after    5 cycles
            Convg  =    0.2627D-08                    33 Fock formations.
              S**2 =  0.0000                  -V/T =  2.0057
 <Sx>= 0.0000 <Sy>= 0.0000 <Sz>= 0.0000 <S**2>= 0.0000 S= 0.0000
 <L.S>=  0.00000000000    
 Annihilation of the first spin contaminant:
 S**2 before annihilation     0.0000,   after     0.0000
 DoSCS=F DFT=T ScalE2(SS,OS)=  1.000000  1.000000
 Range of M.O.s used for correlation:     1   483
 NBasis=   483 NAE=    27 NBE=    27 NFC=     0 NFV=     0
 NROrb=    483 NOA=    27 NOB=    27 NVA=   456 NVB=   456

 **** Warning!!: The largest alpha MO coefficient is  0.57247593D+02


 **** Warning!!: The largest beta MO coefficient is  0.57247593D+02

 Symmetrizing basis deriv contribution to polar:
 IMax=3 JMax=2 DiffMx= 0.00D+00
 G2DrvN: will do    15 centers at a time, making    1 passes.
 Calling FoFCou, ICntrl=  3107 FMM=F I1Cent=   0 AccDes= 0.00D+00.
 End of G2Drv F.D. properties file   721 does not exist.
 End of G2Drv F.D. properties file   722 does not exist.
 End of G2Drv F.D. properties file   788 does not exist.
          IDoAtm=11111111111111
          Differentiating once with respect to nuclear coordinates.
 CalDSu exits because no D1Ps are significant.
          There are    45 degrees of freedom in the 1st order CPHF.  IDoFFX=6 NUNeed=     0.
     39 vectors produced by pass  0 Test12= 5.47D-14 2.22D-09 XBig12= 1.66D-01 7.96D-02.
 AX will form    39 AO Fock derivatives at one time.
     39 vectors produced by pass  1 Test12= 5.47D-14 2.22D-09 XBig12= 1.79D-02 2.74D-02.
     39 vectors produced by pass  2 Test12= 5.47D-14 2.22D-09 XBig12= 1.13D-03 4.61D-03.
     39 vectors produced by pass  3 Test12= 5.47D-14 2.22D-09 XBig12= 2.38D-05 3.42D-04.
     39 vectors produced by pass  4 Test12= 5.47D-14 2.22D-09 XBig12= 3.42D-07 4.66D-05.
     39 vectors produced by pass  5 Test12= 5.47D-14 2.22D-09 XBig12= 3.62D-09 5.90D-06.
     38 vectors produced by pass  6 Test12= 5.47D-14 2.22D-09 XBig12= 2.91D-11 4.72D-07.
     20 vectors produced by pass  7 Test12= 5.47D-14 2.22D-09 XBig12= 2.11D-13 3.85D-08.
      1 vectors produced by pass  8 Test12= 5.47D-14 2.22D-09 XBig12= 1.37D-15 2.37D-09.
 InvSVY:  IOpt=1 It=  1 EMax= 2.89D-15
 Solved reduced A of dimension   293 with    39 vectors.
 End of Minotr F.D. properties file   721 does not exist.
 End of Minotr F.D. properties file   722 does not exist.
 End of Minotr F.D. properties file   788 does not exist.
 Calling FoFJK, ICntrl=    100127 FMM=F ISym2X=0 I1Cent= 0 IOpClX= 1 NMat=1 NMatS=1 NMatT=0.
 -------------------------------------------------------------------
 Center     Atomic                   Forces (Hartrees/Bohr)
 Number     Number              X              Y              Z
 -------------------------------------------------------------------
      1        6           0.000919212    0.000923248   -0.000115644
      2        1           0.000053383    0.000055337    0.000000098
      3        1          -0.000045434    0.000004641   -0.000024488
      4        8           0.000014770    0.000031960   -0.000035348
      5        8           0.000500818    0.000793567   -0.000028146
      6        7          -0.000801521   -0.000865503    0.000145415
      7        6          -0.000504310   -0.001134241   -0.000024883
      8        6          -0.000151366    0.000100945    0.000089938
      9        1           0.000020827    0.000027345   -0.000004010
     10        1          -0.000056494    0.000019438    0.000037650
     11        6           0.000030787    0.000030046   -0.000031343
     12        1           0.000019167   -0.000007233   -0.000012443
     13        1          -0.000006975   -0.000002091    0.000007806
     14        1           0.000007136    0.000022540   -0.000004601
 -------------------------------------------------------------------
 Cartesian Forces:  Max     0.001134241 RMS     0.000365434
 IRC-IRC-IRC-IRC-IRC-IRC-IRC-IRC-IRC-IRC-IRC-IRC-IRC-IRC-IRC-IRC-IRC-IRC
 Pt  1 Step number   1 out of a maximum of  20
 Modified Bulirsch-Stoer Extrapolation Cycles:
    EPS =    0.000010000000000
      PEZero:  N= 2 I= 1 D=  3.84D-04 Err=  5.41D-04
      PEZero:  N= 3 I= 2 D=  3.84D-04 Err=  3.60D-04
      PEZero:  N= 3 I= 1 D=  7.69D-04 Err=  1.18D-06
 Maximum DWI energy   std dev =  0.000000345 at pt    39
 Maximum DWI gradient std dev =  0.027445448 at pt    41
 CORRECTOR INTEGRATION CONVERGENCE:
   Recorrection delta-x convergence threshold:    0.010000
   Delta-x Convergence Met
 Point Number:   1          Path Number:   1
   CHANGE IN THE REACTION COORDINATE =    0.14764
   NET REACTION COORDINATE UP TO THIS POINT =    0.14764
  # OF POINTS ALONG THE PATH =   1
  # OF STEPS =   1

 Calculating another point on the path.
 IRC-IRC-IRC-IRC-IRC-IRC-IRC-IRC-IRC-IRC-IRC-IRC-IRC-IRC-IRC-IRC-IRC-IRC
                          Input orientation:                          
 ---------------------------------------------------------------------
 Center     Atomic      Atomic             Coordinates (Angstroms)
 Number     Number       Type             X           Y           Z
 ---------------------------------------------------------------------
      1          6           0       -1.959170    0.225033    0.485117
      2          1           0       -2.852518    0.798072    0.273526
      3          1           0       -1.592244    0.111201    1.495997
      4          8           0       -1.691846   -0.672276   -0.373403
      5          8           0       -0.463277   -1.234856   -0.127923
      6          7           0       -0.440270    1.480629    0.112817
      7          6           0        0.463934    0.794805   -0.162765
      8          6           0        1.809424    0.344916   -0.522211
      9          1           0        1.727868   -0.209173   -1.455589
     10          1           0        2.410464    1.237502   -0.706801
     11          6           0        2.442115   -0.526405    0.561440
     12          1           0        1.833112   -1.408925    0.739022
     13          1           0        2.540859    0.023597    1.496166
     14          1           0        3.434287   -0.839164    0.241287
 ---------------------------------------------------------------------
                    Distance matrix (angstroms):
                    1          2          3          4          5
     1  C    0.000000
     2  H    1.082227   0.000000
     3  H    1.081421   1.885343   0.000000
     4  O    1.270308   1.981817   2.029387   0.000000
     5  O    2.178254   3.162662   2.392394   1.373368   0.000000
     6  N    2.005539   2.512101   2.261762   2.537293   2.726233
     7  C    2.572125   3.345028   2.728860   2.616119   2.231693
     8  C    3.902741   4.751026   3.962213   3.649070   2.795766
     9  H    4.189168   4.998432   4.453947   3.616634   2.759681
    10  H    4.641063   5.371510   4.705587   4.537329   3.834845
    11  C    4.465624   5.465370   4.189987   4.240854   3.068945
    12  H    4.137111   5.200255   3.823200   3.769014   2.460751
    13  H    4.616607   5.584189   4.134031   4.679243   3.639533
    14  H    5.502850   6.496576   5.267211   5.165553   3.934958
                    6          7          8          9         10
     6  N    0.000000
     7  C    1.167855   0.000000
     8  C    2.598890   1.463538   0.000000
     9  H    3.164831   2.068065   1.088513   0.000000
    10  H    2.976167   2.069042   1.091803   1.766207   0.000000
    11  C    3.540846   2.486618   1.527677   2.163144   2.172742
    12  H    3.729601   2.746688   2.160377   2.503358   3.070394
    13  H    3.594958   2.767748   2.170734   3.070504   2.518656
    14  H    4.517759   3.414105   2.150618   2.487598   2.501925
                   11         12         13         14
    11  C    0.000000
    12  H    1.086859   0.000000
    13  H    1.089021   1.768133   0.000000
    14  H    1.088449   1.770913   1.765586   0.000000
 Symmetry turned off by external request.
 Stoichiometry    C4H7NO2
 Framework group  C1[X(C4H7NO2)]
 Deg. of freedom    36
 Full point group                 C1      NOp   1
 Rotational constants (GHZ):           5.0136494           1.8471970           1.5172419
 Standard basis: Aug-CC-pVTZ (5D, 7F)
   483 basis functions,   693 primitive gaussians,   560 cartesian basis functions
    27 alpha electrons       27 beta electrons
       nuclear repulsion energy       298.3959941531 Hartrees.
 NAtoms=   14 NActive=   14 NUniq=   14 SFac= 1.00D+00 NAtFMM=   60 NAOKFM=F Big=F
 Integral buffers will be    131072 words long.
 Raffenetti 2 integral format.
 Two-electron integral symmetry is turned off.
 Nuclear repulsion after empirical dispersion term =      298.3903802617 Hartrees.
 One-electron integrals computed using PRISM.
 NBasis=   483 RedAO= T EigKep=  8.51D-06  NBF=   483
 NBsUse=   483 1.00D-06 EigRej= -1.00D+00 NBFU=   483
 Initial guess from the checkpoint file:  "TS3-M0001-scan-TS-opt-TS-wb97-opt-TS-Final-IRC-Forward.chk"
 B after Tr=     0.000079    0.000277    0.000057
         Rot=    1.000000   -0.000054    0.000005   -0.000008 Ang=  -0.01 deg.
 Initial guess <Sx>= 0.0000 <Sy>= 0.0000 <Sz>= 0.0000 <S**2>= 0.0000 S= 0.0000
 ExpMin= 2.53D-02 ExpMax= 1.53D+04 ExpMxC= 5.22D+02 IAcc=3 IRadAn=         7 AccDes= 0.00D+00
 Harris functional with IExCor= 4639 and IRadAn=       7 diagonalized for initial guess.
 HarFok:  IExCor= 4639 AccDes= 0.00D+00 IRadAn=         7 IDoV= 1 UseB2=F ITyADJ=14
 ICtDFT=  3500011 ScaDFX=  1.000000  1.000000  1.000000  1.000000
 FoFCou: FMM=F IPFlag=           0 FMFlag=      100000 FMFlg1=           0
         NFxFlg=           0 DoJE=T BraDBF=F KetDBF=T FulRan=T
         wScrn=  0.000000 ICntrl=       500 IOpCl=  0 I1Cent=   200000004 NGrid=           0
         NMat0=    1 NMatS0=      1 NMatT0=    0 NMatD0=    1 NMtDS0=    0 NMtDT0=    0
 Symmetry not used in FoFCou.
 Gradient too large for Newton-Raphson -- use scaled steepest descent instead.
     Minimum is close to point  4 DX=  9.37D-02 DF= -7.24D-07 DXR=  7.24D-02 DFR=  5.27D-03 which will be used.
 Gradient too large for Newton-Raphson -- use scaled steepest descent instead.
     Accept linear search using points  1 and  2.
 Gradient too large for Newton-Raphson -- use scaled steepest descent instead.
     Accept linear search using points  1 and  2.
 LinEq1:  Iter=  0 NonCon=     1 RMS=6.03D-05 Max=3.44D-03 NDo=     1
 AX will form     1 AO Fock derivatives at one time.
 LinEq1:  Iter=  1 NonCon=     1 RMS=1.18D-05 Max=3.68D-04 NDo=     1
 LinEq1:  Iter=  2 NonCon=     1 RMS=9.33D-06 Max=3.10D-04 NDo=     1
 LinEq1:  Iter=  3 NonCon=     1 RMS=3.24D-06 Max=1.11D-04 NDo=     1
 LinEq1:  Iter=  4 NonCon=     1 RMS=2.15D-06 Max=1.21D-04 NDo=     1
 LinEq1:  Iter=  5 NonCon=     1 RMS=1.40D-06 Max=5.95D-05 NDo=     1
 LinEq1:  Iter=  6 NonCon=     1 RMS=5.59D-07 Max=1.48D-05 NDo=     1
 LinEq1:  Iter=  7 NonCon=     1 RMS=3.17D-07 Max=1.14D-05 NDo=     1
 LinEq1:  Iter=  8 NonCon=     1 RMS=2.50D-07 Max=1.00D-05 NDo=     1
 LinEq1:  Iter=  9 NonCon=     1 RMS=1.06D-07 Max=2.17D-06 NDo=     1
 LinEq1:  Iter= 10 NonCon=     1 RMS=4.22D-08 Max=8.55D-07 NDo=     1
 LinEq1:  Iter= 11 NonCon=     1 RMS=1.33D-08 Max=2.84D-07 NDo=     1
 LinEq1:  Iter= 12 NonCon=     0 RMS=4.67D-09 Max=8.97D-08 NDo=     1
 Linear equations converged to 1.569D-08 1.569D-07 after    12 iterations.
     Minimum is close to point  2 DX=  4.73D-04 DF= -1.98D-11 DXR=  4.73D-04 DFR=  2.25D-07 which will be used.
 LinEq1:  Iter=  0 NonCon=     1 RMS=3.63D-07 Max=1.59D-05 NDo=     1
 LinEq1:  Iter=  1 NonCon=     1 RMS=1.75D-07 Max=5.55D-06 NDo=     1
 LinEq1:  Iter=  2 NonCon=     1 RMS=1.11D-07 Max=2.42D-06 NDo=     1
 LinEq1:  Iter=  3 NonCon=     1 RMS=6.62D-08 Max=2.83D-06 NDo=     1
 LinEq1:  Iter=  4 NonCon=     1 RMS=3.91D-08 Max=8.04D-07 NDo=     1
 LinEq1:  Iter=  5 NonCon=     1 RMS=1.72D-08 Max=5.73D-07 NDo=     1
 LinEq1:  Iter=  6 NonCon=     1 RMS=1.14D-08 Max=4.84D-07 NDo=     1
 LinEq1:  Iter=  7 NonCon=     1 RMS=6.43D-09 Max=2.54D-07 NDo=     1
 LinEq1:  Iter=  8 NonCon=     1 RMS=2.48D-09 Max=7.91D-08 NDo=     1
 LinEq1:  Iter=  9 NonCon=     1 RMS=9.27D-10 Max=2.51D-08 NDo=     1
 LinEq1:  Iter= 10 NonCon=     1 RMS=3.16D-10 Max=8.02D-09 NDo=     1
 LinEq1:  Iter= 11 NonCon=     0 RMS=1.04D-10 Max=2.12D-09 NDo=     1
 Linear equations converged to 4.599D-10 4.599D-09 after    11 iterations.
 SCF Done:  E(UwB97XD) =  -361.666105705     a.u. after    6 cycles
            Convg  =    0.2384D-08                    35 Fock formations.
              S**2 =  0.0000                  -V/T =  2.0058
 <Sx>= 0.0000 <Sy>= 0.0000 <Sz>= 0.0000 <S**2>= 0.0000 S= 0.0000
 <L.S>=  0.00000000000    
 Annihilation of the first spin contaminant:
 S**2 before annihilation     0.0000,   after     0.0000
 DoSCS=F DFT=T ScalE2(SS,OS)=  1.000000  1.000000
 Range of M.O.s used for correlation:     1   483
 NBasis=   483 NAE=    27 NBE=    27 NFC=     0 NFV=     0
 NROrb=    483 NOA=    27 NOB=    27 NVA=   456 NVB=   456

 **** Warning!!: The largest alpha MO coefficient is  0.57625316D+02


 **** Warning!!: The largest beta MO coefficient is  0.57625316D+02

 Symmetrizing basis deriv contribution to polar:
 IMax=3 JMax=2 DiffMx= 0.00D+00
 G2DrvN: will do    15 centers at a time, making    1 passes.
 Calling FoFCou, ICntrl=  3107 FMM=F I1Cent=   0 AccDes= 0.00D+00.
 End of G2Drv F.D. properties file   721 does not exist.
 End of G2Drv F.D. properties file   722 does not exist.
 End of G2Drv F.D. properties file   788 does not exist.
          IDoAtm=11111111111111
          Differentiating once with respect to nuclear coordinates.
 CalDSu exits because no D1Ps are significant.
          There are    45 degrees of freedom in the 1st order CPHF.  IDoFFX=6 NUNeed=     0.
     39 vectors produced by pass  0 Test12= 5.47D-14 2.22D-09 XBig12= 1.67D-01 7.94D-02.
 AX will form    39 AO Fock derivatives at one time.
     39 vectors produced by pass  1 Test12= 5.47D-14 2.22D-09 XBig12= 1.75D-02 2.53D-02.
     39 vectors produced by pass  2 Test12= 5.47D-14 2.22D-09 XBig12= 1.12D-03 4.57D-03.
     39 vectors produced by pass  3 Test12= 5.47D-14 2.22D-09 XBig12= 2.39D-05 3.65D-04.
     39 vectors produced by pass  4 Test12= 5.47D-14 2.22D-09 XBig12= 3.49D-07 4.51D-05.
     39 vectors produced by pass  5 Test12= 5.47D-14 2.22D-09 XBig12= 3.68D-09 5.64D-06.
     39 vectors produced by pass  6 Test12= 5.47D-14 2.22D-09 XBig12= 2.96D-11 4.49D-07.
     20 vectors produced by pass  7 Test12= 5.47D-14 2.22D-09 XBig12= 2.14D-13 3.80D-08.
      1 vectors produced by pass  8 Test12= 5.47D-14 2.22D-09 XBig12= 1.41D-15 2.33D-09.
 InvSVY:  IOpt=1 It=  1 EMax= 2.78D-15
 Solved reduced A of dimension   294 with    39 vectors.
 End of Minotr F.D. properties file   721 does not exist.
 End of Minotr F.D. properties file   722 does not exist.
 End of Minotr F.D. properties file   788 does not exist.
 Calling FoFJK, ICntrl=    100127 FMM=F ISym2X=0 I1Cent= 0 IOpClX= 1 NMat=1 NMatS=1 NMatT=0.
 -------------------------------------------------------------------
 Center     Atomic                   Forces (Hartrees/Bohr)
 Number     Number              X              Y              Z
 -------------------------------------------------------------------
      1        6           0.001913771    0.001940480   -0.000325494
      2        1           0.000126229    0.000127447   -0.000005098
      3        1          -0.000064640    0.000010411   -0.000012550
      4        8           0.000051270    0.000100163   -0.000028934
      5        8           0.001117925    0.001787257   -0.000082087
      6        7          -0.001609807   -0.001927678    0.000273412
      7        6          -0.001236778   -0.002423874    0.000023461
      8        6          -0.000334684    0.000168486    0.000169729
      9        1           0.000051918    0.000055423   -0.000009131
     10        1          -0.000113945    0.000066822    0.000083075
     11        6           0.000063210    0.000078467   -0.000058501
     12        1           0.000036294   -0.000016596   -0.000025055
     13        1          -0.000014696   -0.000011947    0.000006838
     14        1           0.000013930    0.000045137   -0.000009665
 -------------------------------------------------------------------
 Cartesian Forces:  Max     0.002423874 RMS     0.000787405
 IRC-IRC-IRC-IRC-IRC-IRC-IRC-IRC-IRC-IRC-IRC-IRC-IRC-IRC-IRC-IRC-IRC-IRC
 Pt  2 Step number   1 out of a maximum of  20
 Modified Bulirsch-Stoer Extrapolation Cycles:
    EPS =    0.000010000000000
      PEZero:  N= 2 I= 1 D=  7.69D-04 Err=  1.33D-05
      PEZero:  N= 3 I= 2 D=  7.69D-04 Err=  8.83D-06
      PEZero:  N= 3 I= 1 D=  1.54D-03 Err=  1.56D-08
 Maximum DWI energy   std dev =  0.000000366 at pt    68
 Maximum DWI gradient std dev =  0.015119265 at pt    22
 CORRECTOR INTEGRATION CONVERGENCE:
   Recorrection delta-x convergence threshold:    0.010000
   Delta-x Convergence Met
 Point Number:   2          Path Number:   1
   CHANGE IN THE REACTION COORDINATE =    0.14759
   NET REACTION COORDINATE UP TO THIS POINT =    0.29523
  # OF POINTS ALONG THE PATH =   2
  # OF STEPS =   1

 Calculating another point on the path.
 IRC-IRC-IRC-IRC-IRC-IRC-IRC-IRC-IRC-IRC-IRC-IRC-IRC-IRC-IRC-IRC-IRC-IRC
                          Input orientation:                          
 ---------------------------------------------------------------------
 Center     Atomic      Atomic             Coordinates (Angstroms)
 Number     Number       Type             X           Y           Z
 ---------------------------------------------------------------------
      1          6           0       -1.950660    0.233755    0.483366
      2          1           0       -2.845638    0.805059    0.273163
      3          1           0       -1.594477    0.111547    1.497475
      4          8           0       -1.691676   -0.671898   -0.373423
      5          8           0       -0.459404   -1.228660   -0.128227
      6          7           0       -0.446197    1.472921    0.113809
      7          6           0        0.457859    0.784038   -0.162521
      8          6           0        1.807923    0.345565   -0.521437
      9          1           0        1.730875   -0.206519   -1.456430
     10          1           0        2.404506    1.241839   -0.702372
     11          6           0        2.442404   -0.526051    0.561173
     12          1           0        1.834965   -1.409867    0.737731
     13          1           0        2.540093    0.023022    1.496551
     14          1           0        3.435094   -0.836818    0.240738
 ---------------------------------------------------------------------
                    Distance matrix (angstroms):
                    1          2          3          4          5
     1  C    0.000000
     2  H    1.082386   0.000000
     3  H    1.081766   1.882897   0.000000
     4  O    1.273329   1.982700   2.030638   0.000000
     5  O    2.176361   3.160892   2.393210   1.374263   0.000000
     6  N    1.983813   2.495746   2.255308   2.527619   2.712433
     7  C    2.553614   3.332169   2.723952   2.604751   2.212125
     8  C    3.892181   4.743222   3.963218   3.647510   2.788112
     9  H    4.184537   4.995923   4.459225   3.619853   2.757937
    10  H    4.624898   5.357841   4.701995   4.533134   3.825570
    11  C    4.458965   5.460603   4.192804   4.240915   3.064216
    12  H    4.134870   5.199015   3.827921   3.770471   2.459033
    13  H    4.608450   5.578024   4.135517   4.678416   3.633675
    14  H    5.496484   6.491871   5.270234   5.166058   3.931512
                    6          7          8          9         10
     6  N    0.000000
     7  C    1.169716   0.000000
     8  C    2.599140   1.464156   0.000000
     9  H    3.166357   2.067843   1.088552   0.000000
    10  H    2.974233   2.071342   1.091768   1.766387   0.000000
    11  C    3.541192   2.485656   1.527849   2.163122   2.173342
    12  H    3.728732   2.742279   2.160503   2.504640   3.070801
    13  H    3.596124   2.769000   2.170802   3.070443   2.517769
    14  H    4.518343   3.413754   2.150958   2.486366   2.504472
                   11         12         13         14
    11  C    0.000000
    12  H    1.086870   0.000000
    13  H    1.089016   1.768102   0.000000
    14  H    1.088433   1.770819   1.765621   0.000000
 Symmetry turned off by external request.
 Stoichiometry    C4H7NO2
 Framework group  C1[X(C4H7NO2)]
 Deg. of freedom    36
 Full point group                 C1      NOp   1
 Rotational constants (GHZ):           5.0495251           1.8513052           1.5229574
 Standard basis: Aug-CC-pVTZ (5D, 7F)
   483 basis functions,   693 primitive gaussians,   560 cartesian basis functions
    27 alpha electrons       27 beta electrons
       nuclear repulsion energy       298.8150632536 Hartrees.
 NAtoms=   14 NActive=   14 NUniq=   14 SFac= 1.00D+00 NAtFMM=   60 NAOKFM=F Big=F
 Integral buffers will be    131072 words long.
 Raffenetti 2 integral format.
 Two-electron integral symmetry is turned off.
 Nuclear repulsion after empirical dispersion term =      298.8094631808 Hartrees.
 One-electron integrals computed using PRISM.
 NBasis=   483 RedAO= T EigKep=  8.46D-06  NBF=   483
 NBsUse=   483 1.00D-06 EigRej= -1.00D+00 NBFU=   483
 Initial guess from the checkpoint file:  "TS3-M0001-scan-TS-opt-TS-wb97-opt-TS-Final-IRC-Forward.chk"
 B after Tr=     0.000064    0.000267    0.000055
         Rot=    1.000000   -0.000058    0.000008   -0.000007 Ang=  -0.01 deg.
 Initial guess <Sx>= 0.0000 <Sy>= 0.0000 <Sz>= 0.0000 <S**2>= 0.0000 S= 0.0000
 ExpMin= 2.53D-02 ExpMax= 1.53D+04 ExpMxC= 5.22D+02 IAcc=3 IRadAn=         7 AccDes= 0.00D+00
 Harris functional with IExCor= 4639 and IRadAn=       7 diagonalized for initial guess.
 HarFok:  IExCor= 4639 AccDes= 0.00D+00 IRadAn=         7 IDoV= 1 UseB2=F ITyADJ=14
 ICtDFT=  3500011 ScaDFX=  1.000000  1.000000  1.000000  1.000000
 FoFCou: FMM=F IPFlag=           0 FMFlag=      100000 FMFlg1=           0
         NFxFlg=           0 DoJE=T BraDBF=F KetDBF=T FulRan=T
         wScrn=  0.000000 ICntrl=       500 IOpCl=  0 I1Cent=   200000004 NGrid=           0
         NMat0=    1 NMatS0=      1 NMatT0=    0 NMatD0=    1 NMtDS0=    0 NMtDT0=    0
 Symmetry not used in FoFCou.
 Gradient too large for Newton-Raphson -- use scaled steepest descent instead.
     Minimum is close to point  4 DX=  9.01D-02 DF= -6.94D-07 DXR=  6.98D-02 DFR=  4.90D-03 which will be used.
 Gradient too large for Newton-Raphson -- use scaled steepest descent instead.
     Accept linear search using points  1 and  2.
 Gradient too large for Newton-Raphson -- use scaled steepest descent instead.
     Accept linear search using points  1 and  2.
 LinEq1:  Iter=  0 NonCon=     1 RMS=6.18D-05 Max=3.45D-03 NDo=     1
 AX will form     1 AO Fock derivatives at one time.
 LinEq1:  Iter=  1 NonCon=     1 RMS=1.19D-05 Max=3.69D-04 NDo=     1
 LinEq1:  Iter=  2 NonCon=     1 RMS=9.57D-06 Max=3.06D-04 NDo=     1
 LinEq1:  Iter=  3 NonCon=     1 RMS=3.34D-06 Max=1.32D-04 NDo=     1
 LinEq1:  Iter=  4 NonCon=     1 RMS=2.25D-06 Max=1.42D-04 NDo=     1
 LinEq1:  Iter=  5 NonCon=     1 RMS=1.46D-06 Max=7.36D-05 NDo=     1
 LinEq1:  Iter=  6 NonCon=     1 RMS=5.91D-07 Max=2.37D-05 NDo=     1
 LinEq1:  Iter=  7 NonCon=     1 RMS=3.75D-07 Max=1.33D-05 NDo=     1
 LinEq1:  Iter=  8 NonCon=     1 RMS=2.76D-07 Max=9.92D-06 NDo=     1
 LinEq1:  Iter=  9 NonCon=     1 RMS=1.11D-07 Max=1.90D-06 NDo=     1
 LinEq1:  Iter= 10 NonCon=     1 RMS=4.41D-08 Max=8.62D-07 NDo=     1
 LinEq1:  Iter= 11 NonCon=     1 RMS=1.40D-08 Max=2.73D-07 NDo=     1
 LinEq1:  Iter= 12 NonCon=     0 RMS=5.05D-09 Max=9.37D-08 NDo=     1
 Linear equations converged to 1.569D-08 1.569D-07 after    12 iterations.
     Minimum is close to point  2 DX=  4.58D-04 DF= -1.94D-11 DXR=  4.58D-04 DFR=  2.09D-07 which will be used.
 LinEq1:  Iter=  0 NonCon=     1 RMS=3.79D-07 Max=1.64D-05 NDo=     1
 LinEq1:  Iter=  1 NonCon=     1 RMS=1.75D-07 Max=5.57D-06 NDo=     1
 LinEq1:  Iter=  2 NonCon=     1 RMS=1.13D-07 Max=2.24D-06 NDo=     1
 LinEq1:  Iter=  3 NonCon=     1 RMS=6.88D-08 Max=2.94D-06 NDo=     1
 LinEq1:  Iter=  4 NonCon=     1 RMS=3.97D-08 Max=7.13D-07 NDo=     1
 LinEq1:  Iter=  5 NonCon=     1 RMS=1.75D-08 Max=5.77D-07 NDo=     1
 LinEq1:  Iter=  6 NonCon=     1 RMS=1.12D-08 Max=4.66D-07 NDo=     1
 LinEq1:  Iter=  7 NonCon=     1 RMS=6.45D-09 Max=2.37D-07 NDo=     1
 LinEq1:  Iter=  8 NonCon=     1 RMS=2.58D-09 Max=8.27D-08 NDo=     1
 LinEq1:  Iter=  9 NonCon=     1 RMS=9.60D-10 Max=2.63D-08 NDo=     1
 LinEq1:  Iter= 10 NonCon=     1 RMS=3.28D-10 Max=7.84D-09 NDo=     1
 LinEq1:  Iter= 11 NonCon=     0 RMS=1.08D-10 Max=2.12D-09 NDo=     1
 Linear equations converged to 4.835D-10 4.835D-09 after    11 iterations.
 SCF Done:  E(UwB97XD) =  -361.666380586     a.u. after    6 cycles
            Convg  =    0.2409D-08                    35 Fock formations.
              S**2 =  0.0000                  -V/T =  2.0058
 <Sx>= 0.0000 <Sy>= 0.0000 <Sz>= 0.0000 <S**2>= 0.0000 S= 0.0000
 <L.S>=  0.00000000000    
 Annihilation of the first spin contaminant:
 S**2 before annihilation     0.0000,   after     0.0000
 DoSCS=F DFT=T ScalE2(SS,OS)=  1.000000  1.000000
 Range of M.O.s used for correlation:     1   483
 NBasis=   483 NAE=    27 NBE=    27 NFC=     0 NFV=     0
 NROrb=    483 NOA=    27 NOB=    27 NVA=   456 NVB=   456

 **** Warning!!: The largest alpha MO coefficient is  0.57952618D+02


 **** Warning!!: The largest beta MO coefficient is  0.57952618D+02

 Symmetrizing basis deriv contribution to polar:
 IMax=3 JMax=2 DiffMx= 0.00D+00
 G2DrvN: will do    15 centers at a time, making    1 passes.
 Calling FoFCou, ICntrl=  3107 FMM=F I1Cent=   0 AccDes= 0.00D+00.
 End of G2Drv F.D. properties file   721 does not exist.
 End of G2Drv F.D. properties file   722 does not exist.
 End of G2Drv F.D. properties file   788 does not exist.
          IDoAtm=11111111111111
          Differentiating once with respect to nuclear coordinates.
 CalDSu exits because no D1Ps are significant.
          There are    45 degrees of freedom in the 1st order CPHF.  IDoFFX=6 NUNeed=     0.
     39 vectors produced by pass  0 Test12= 5.47D-14 2.22D-09 XBig12= 1.67D-01 7.88D-02.
 AX will form    39 AO Fock derivatives at one time.
     39 vectors produced by pass  1 Test12= 5.47D-14 2.22D-09 XBig12= 1.72D-02 2.32D-02.
     39 vectors produced by pass  2 Test12= 5.47D-14 2.22D-09 XBig12= 1.11D-03 4.50D-03.
     39 vectors produced by pass  3 Test12= 5.47D-14 2.22D-09 XBig12= 2.41D-05 3.56D-04.
     39 vectors produced by pass  4 Test12= 5.47D-14 2.22D-09 XBig12= 3.56D-07 4.35D-05.
     39 vectors produced by pass  5 Test12= 5.47D-14 2.22D-09 XBig12= 3.72D-09 5.34D-06.
     39 vectors produced by pass  6 Test12= 5.47D-14 2.22D-09 XBig12= 3.00D-11 4.23D-07.
     20 vectors produced by pass  7 Test12= 5.47D-14 2.22D-09 XBig12= 2.18D-13 3.70D-08.
      1 vectors produced by pass  8 Test12= 5.47D-14 2.22D-09 XBig12= 1.46D-15 2.41D-09.
 InvSVY:  IOpt=1 It=  1 EMax= 2.44D-15
 Solved reduced A of dimension   294 with    39 vectors.
 End of Minotr F.D. properties file   721 does not exist.
 End of Minotr F.D. properties file   722 does not exist.
 End of Minotr F.D. properties file   788 does not exist.
 Calling FoFJK, ICntrl=    100127 FMM=F ISym2X=0 I1Cent= 0 IOpClX= 1 NMat=1 NMatS=1 NMatT=0.
 -------------------------------------------------------------------
 Center     Atomic                   Forces (Hartrees/Bohr)
 Number     Number              X              Y              Z
 -------------------------------------------------------------------
      1        6           0.003010287    0.003089639   -0.000548541
      2        1           0.000198611    0.000200044   -0.000010064
      3        1          -0.000094913    0.000016104    0.000002026
      4        8           0.000081305    0.000138988   -0.000028047
      5        8           0.001831605    0.002952578   -0.000151789
      6        7          -0.002500798   -0.003095215    0.000435598
      7        6          -0.002048606   -0.003892334    0.000052272
      8        6          -0.000536621    0.000245673    0.000268756
      9        1           0.000085168    0.000083355   -0.000018235
     10        1          -0.000181335    0.000113989    0.000131081
     11        6           0.000099394    0.000122511   -0.000090800
     12        1           0.000055622   -0.000026234   -0.000037167
     13        1          -0.000021732   -0.000017513    0.000010616
     14        1           0.000022014    0.000068414   -0.000015707
 -------------------------------------------------------------------
 Cartesian Forces:  Max     0.003892334 RMS     0.001263369
 IRC-IRC-IRC-IRC-IRC-IRC-IRC-IRC-IRC-IRC-IRC-IRC-IRC-IRC-IRC-IRC-IRC-IRC
 Pt  3 Step number   1 out of a maximum of  20
 Modified Bulirsch-Stoer Extrapolation Cycles:
    EPS =    0.000010000000000
      PEZero:  N= 2 I= 1 D=  7.69D-04 Err=  1.03D-05
      PEZero:  N= 3 I= 2 D=  7.69D-04 Err=  6.87D-06
      PEZero:  N= 3 I= 1 D=  1.54D-03 Err=  1.70D-08
 Maximum DWI energy   std dev =  0.000000292 at pt    68
 Maximum DWI gradient std dev =  0.007315586 at pt    23
 CORRECTOR INTEGRATION CONVERGENCE:
   Recorrection delta-x convergence threshold:    0.010000
   Delta-x Convergence Met
 Point Number:   3          Path Number:   1
   CHANGE IN THE REACTION COORDINATE =    0.14760
   NET REACTION COORDINATE UP TO THIS POINT =    0.44283
  # OF POINTS ALONG THE PATH =   3
  # OF STEPS =   1

 Calculating another point on the path.
 IRC-IRC-IRC-IRC-IRC-IRC-IRC-IRC-IRC-IRC-IRC-IRC-IRC-IRC-IRC-IRC-IRC-IRC
                          Input orientation:                          
 ---------------------------------------------------------------------
 Center     Atomic      Atomic             Coordinates (Angstroms)
 Number     Number       Type             X           Y           Z
 ---------------------------------------------------------------------
      1          6           0       -1.942234    0.242460    0.481653
      2          1           0       -2.838978    0.811793    0.272765
      3          1           0       -1.597062    0.111927    1.498933
      4          8           0       -1.691513   -0.671599   -0.373439
      5          8           0       -0.455481   -1.222326   -0.128568
      6          7           0       -0.452066    1.465315    0.114831
      7          6           0        0.451808    0.773145   -0.162299
      8          6           0        1.806425    0.346203   -0.520677
      9          1           0        1.733816   -0.203909   -1.457236
     10          1           0        2.398575    1.246077   -0.698030
     11          6           0        2.442684   -0.525705    0.560919
     12          1           0        1.836764   -1.410769    0.736520
     13          1           0        2.539384    0.022474    1.496917
     14          1           0        3.435854   -0.834572    0.240193
 ---------------------------------------------------------------------
                    Distance matrix (angstroms):
                    1          2          3          4          5
     1  C    0.000000
     2  H    1.082554   0.000000
     3  H    1.082146   1.880334   0.000000
     4  O    1.276537   1.983610   2.031898   0.000000
     5  O    2.174489   3.159077   2.394201   1.375150   0.000000
     6  N    1.962278   2.479795   2.249091   2.518141   2.698642
     7  C    2.535299   3.319645   2.719332   2.593393   2.192308
     8  C    3.881736   4.735619   3.964521   3.645979   2.780333
     9  H    4.179939   4.993496   4.464688   3.623014   2.756003
    10  H    4.608853   5.344437   4.698729   4.528980   3.816141
    11  C    4.452400   5.455995   4.195949   4.240977   3.059417
    12  H    4.132669   5.197828   3.832889   3.771885   2.457291
    13  H    4.600441   5.572104   4.137413   4.677655   3.627802
    14  H    5.490185   6.487302   5.273569   5.166526   3.927955
                    6          7          8          9         10
     6  N    0.000000
     7  C    1.171703   0.000000
     8  C    2.599434   1.464821   0.000000
     9  H    3.167930   2.067618   1.088595   0.000000
    10  H    2.972367   2.073783   1.091727   1.766566   0.000000
    11  C    3.541571   2.484681   1.528037   2.163098   2.173961
    12  H    3.727881   2.737784   2.160652   2.505928   3.071221
    13  H    3.597321   2.770285   2.170879   3.070376   2.516908
    14  H    4.518973   3.413398   2.151324   2.485143   2.507052
                   11         12         13         14
    11  C    0.000000
    12  H    1.086882   0.000000
    13  H    1.089011   1.768068   0.000000
    14  H    1.088417   1.770715   1.765656   0.000000
 Symmetry turned off by external request.
 Stoichiometry    C4H7NO2
 Framework group  C1[X(C4H7NO2)]
 Deg. of freedom    36
 Full point group                 C1      NOp   1
 Rotational constants (GHZ):           5.0857494           1.8553429           1.5286482
 Standard basis: Aug-CC-pVTZ (5D, 7F)
   483 basis functions,   693 primitive gaussians,   560 cartesian basis functions
    27 alpha electrons       27 beta electrons
       nuclear repulsion energy       299.2337879614 Hartrees.
 NAtoms=   14 NActive=   14 NUniq=   14 SFac= 1.00D+00 NAtFMM=   60 NAOKFM=F Big=F
 Integral buffers will be    131072 words long.
 Raffenetti 2 integral format.
 Two-electron integral symmetry is turned off.
 Nuclear repulsion after empirical dispersion term =      299.2282014569 Hartrees.
 One-electron integrals computed using PRISM.
 NBasis=   483 RedAO= T EigKep=  8.41D-06  NBF=   483
 NBsUse=   483 1.00D-06 EigRej= -1.00D+00 NBFU=   483
 Initial guess from the checkpoint file:  "TS3-M0001-scan-TS-opt-TS-wb97-opt-TS-Final-IRC-Forward.chk"
 B after Tr=     0.000052    0.000260    0.000054
         Rot=    1.000000   -0.000058    0.000010   -0.000006 Ang=  -0.01 deg.
 Initial guess <Sx>= 0.0000 <Sy>= 0.0000 <Sz>= 0.0000 <S**2>= 0.0000 S= 0.0000
 ExpMin= 2.53D-02 ExpMax= 1.53D+04 ExpMxC= 5.22D+02 IAcc=3 IRadAn=         7 AccDes= 0.00D+00
 Harris functional with IExCor= 4639 and IRadAn=       7 diagonalized for initial guess.
 HarFok:  IExCor= 4639 AccDes= 0.00D+00 IRadAn=         7 IDoV= 1 UseB2=F ITyADJ=14
 ICtDFT=  3500011 ScaDFX=  1.000000  1.000000  1.000000  1.000000
 FoFCou: FMM=F IPFlag=           0 FMFlag=      100000 FMFlg1=           0
         NFxFlg=           0 DoJE=T BraDBF=F KetDBF=T FulRan=T
         wScrn=  0.000000 ICntrl=       500 IOpCl=  0 I1Cent=   200000004 NGrid=           0
         NMat0=    1 NMatS0=      1 NMatT0=    0 NMatD0=    1 NMtDS0=    0 NMtDT0=    0
 Symmetry not used in FoFCou.
 Gradient too large for Newton-Raphson -- use scaled steepest descent instead.
     Minimum is close to point  4 DX=  8.62D-02 DF= -6.58D-07 DXR=  6.70D-02 DFR=  4.51D-03 which will be used.
 Gradient too large for Newton-Raphson -- use scaled steepest descent instead.
     Accept linear search using points  1 and  2.
 Gradient too large for Newton-Raphson -- use scaled steepest descent instead.
     Accept linear search using points  1 and  2.
 LinEq1:  Iter=  0 NonCon=     1 RMS=6.32D-05 Max=3.44D-03 NDo=     1
 AX will form     1 AO Fock derivatives at one time.
 LinEq1:  Iter=  1 NonCon=     1 RMS=1.20D-05 Max=3.61D-04 NDo=     1
 LinEq1:  Iter=  2 NonCon=     1 RMS=9.85D-06 Max=3.03D-04 NDo=     1
 LinEq1:  Iter=  3 NonCon=     1 RMS=3.51D-06 Max=1.54D-04 NDo=     1
 LinEq1:  Iter=  4 NonCon=     1 RMS=2.44D-06 Max=1.64D-04 NDo=     1
 LinEq1:  Iter=  5 NonCon=     1 RMS=1.61D-06 Max=8.27D-05 NDo=     1
 LinEq1:  Iter=  6 NonCon=     1 RMS=7.69D-07 Max=2.75D-05 NDo=     1
 LinEq1:  Iter=  7 NonCon=     1 RMS=5.63D-07 Max=1.68D-05 NDo=     1
 LinEq1:  Iter=  8 NonCon=     1 RMS=3.36D-07 Max=9.43D-06 NDo=     1
 LinEq1:  Iter=  9 NonCon=     1 RMS=1.13D-07 Max=1.77D-06 NDo=     1
 LinEq1:  Iter= 10 NonCon=     1 RMS=4.58D-08 Max=9.15D-07 NDo=     1
 LinEq1:  Iter= 11 NonCon=     1 RMS=1.48D-08 Max=2.62D-07 NDo=     1
 LinEq1:  Iter= 12 NonCon=     0 RMS=5.41D-09 Max=9.78D-08 NDo=     1
 Linear equations converged to 1.569D-08 1.569D-07 after    12 iterations.
     Minimum is close to point  2 DX=  4.30D-04 DF= -1.81D-11 DXR=  4.30D-04 DFR=  1.86D-07 which will be used.
 LinEq1:  Iter=  0 NonCon=     1 RMS=3.96D-07 Max=1.67D-05 NDo=     1
 LinEq1:  Iter=  1 NonCon=     1 RMS=1.75D-07 Max=5.44D-06 NDo=     1
 LinEq1:  Iter=  2 NonCon=     1 RMS=1.15D-07 Max=1.99D-06 NDo=     1
 LinEq1:  Iter=  3 NonCon=     1 RMS=7.10D-08 Max=3.02D-06 NDo=     1
 LinEq1:  Iter=  4 NonCon=     1 RMS=4.02D-08 Max=7.45D-07 NDo=     1
 LinEq1:  Iter=  5 NonCon=     1 RMS=1.75D-08 Max=5.58D-07 NDo=     1
 LinEq1:  Iter=  6 NonCon=     1 RMS=1.09D-08 Max=4.29D-07 NDo=     1
 LinEq1:  Iter=  7 NonCon=     1 RMS=6.33D-09 Max=2.06D-07 NDo=     1
 LinEq1:  Iter=  8 NonCon=     1 RMS=2.64D-09 Max=9.37D-08 NDo=     1
 LinEq1:  Iter=  9 NonCon=     1 RMS=9.82D-10 Max=2.88D-08 NDo=     1
 LinEq1:  Iter= 10 NonCon=     1 RMS=3.40D-10 Max=7.40D-09 NDo=     1
 LinEq1:  Iter= 11 NonCon=     0 RMS=1.13D-10 Max=2.06D-09 NDo=     1
 Linear equations converged to 5.083D-10 5.083D-09 after    11 iterations.
 SCF Done:  E(UwB97XD) =  -361.666788699     a.u. after    6 cycles
            Convg  =    0.2415D-08                    35 Fock formations.
              S**2 =  0.0000                  -V/T =  2.0058
 <Sx>= 0.0000 <Sy>= 0.0000 <Sz>= 0.0000 <S**2>= 0.0000 S= 0.0000
 <L.S>=  0.00000000000    
 Annihilation of the first spin contaminant:
 S**2 before annihilation     0.0000,   after     0.0000
 DoSCS=F DFT=T ScalE2(SS,OS)=  1.000000  1.000000
 Range of M.O.s used for correlation:     1   483
 NBasis=   483 NAE=    27 NBE=    27 NFC=     0 NFV=     0
 NROrb=    483 NOA=    27 NOB=    27 NVA=   456 NVB=   456

 **** Warning!!: The largest alpha MO coefficient is  0.58234976D+02


 **** Warning!!: The largest beta MO coefficient is  0.58234975D+02

 Symmetrizing basis deriv contribution to polar:
 IMax=3 JMax=2 DiffMx= 0.00D+00
 G2DrvN: will do    15 centers at a time, making    1 passes.
 Calling FoFCou, ICntrl=  3107 FMM=F I1Cent=   0 AccDes= 0.00D+00.
 End of G2Drv F.D. properties file   721 does not exist.
 End of G2Drv F.D. properties file   722 does not exist.
 End of G2Drv F.D. properties file   788 does not exist.
          IDoAtm=11111111111111
          Differentiating once with respect to nuclear coordinates.
 CalDSu exits because no D1Ps are significant.
          There are    45 degrees of freedom in the 1st order CPHF.  IDoFFX=6 NUNeed=     0.
     39 vectors produced by pass  0 Test12= 5.47D-14 2.22D-09 XBig12= 1.67D-01 7.75D-02.
 AX will form    39 AO Fock derivatives at one time.
     39 vectors produced by pass  1 Test12= 5.47D-14 2.22D-09 XBig12= 1.69D-02 2.11D-02.
     39 vectors produced by pass  2 Test12= 5.47D-14 2.22D-09 XBig12= 1.10D-03 4.40D-03.
     39 vectors produced by pass  3 Test12= 5.47D-14 2.22D-09 XBig12= 2.42D-05 3.63D-04.
     39 vectors produced by pass  4 Test12= 5.47D-14 2.22D-09 XBig12= 3.62D-07 4.37D-05.
     39 vectors produced by pass  5 Test12= 5.47D-14 2.22D-09 XBig12= 3.76D-09 5.01D-06.
     39 vectors produced by pass  6 Test12= 5.47D-14 2.22D-09 XBig12= 3.03D-11 3.95D-07.
     20 vectors produced by pass  7 Test12= 5.47D-14 2.22D-09 XBig12= 2.22D-13 3.55D-08.
      1 vectors produced by pass  8 Test12= 5.47D-14 2.22D-09 XBig12= 1.52D-15 2.56D-09.
 InvSVY:  IOpt=1 It=  1 EMax= 2.22D-15
 Solved reduced A of dimension   294 with    39 vectors.
 End of Minotr F.D. properties file   721 does not exist.
 End of Minotr F.D. properties file   722 does not exist.
 End of Minotr F.D. properties file   788 does not exist.
 Calling FoFJK, ICntrl=    100127 FMM=F ISym2X=0 I1Cent= 0 IOpClX= 1 NMat=1 NMatS=1 NMatT=0.
 -------------------------------------------------------------------
 Center     Atomic                   Forces (Hartrees/Bohr)
 Number     Number              X              Y              Z
 -------------------------------------------------------------------
      1        6           0.004205921    0.004355120   -0.000784432
      2        1           0.000273873    0.000274434   -0.000016547
      3        1          -0.000135730    0.000023208    0.000017405
      4        8           0.000108680    0.000153647   -0.000025362
      5        8           0.002593450    0.004198727   -0.000239394
      6        7          -0.003472602   -0.004349418    0.000624465
      7        6          -0.002901857   -0.005472324    0.000077914
      8        6          -0.000751256    0.000335550    0.000372592
      9        1           0.000119073    0.000113291   -0.000027210
     10        1          -0.000252227    0.000163073    0.000180696
     11        6           0.000135766    0.000171189   -0.000123201
     12        1           0.000075512   -0.000035793   -0.000049215
     13        1          -0.000028484   -0.000023062    0.000014516
     14        1           0.000029879    0.000092359   -0.000022227
 -------------------------------------------------------------------
 Cartesian Forces:  Max     0.005472324 RMS     0.001777374
 IRC-IRC-IRC-IRC-IRC-IRC-IRC-IRC-IRC-IRC-IRC-IRC-IRC-IRC-IRC-IRC-IRC-IRC
 Pt  4 Step number   1 out of a maximum of  20
 Modified Bulirsch-Stoer Extrapolation Cycles:
    EPS =    0.000010000000000
      PEZero:  N= 2 I= 1 D=  7.69D-04 Err=  3.97D-06
 Maximum DWI energy   std dev =  0.000000208 at pt    45
 Maximum DWI gradient std dev =  0.004733102 at pt    16
 CORRECTOR INTEGRATION CONVERGENCE:
   Recorrection delta-x convergence threshold:    0.010000
   Delta-x Convergence Met
 Point Number:   4          Path Number:   1
   CHANGE IN THE REACTION COORDINATE =    0.14761
   NET REACTION COORDINATE UP TO THIS POINT =    0.59043
  # OF POINTS ALONG THE PATH =   4
  # OF STEPS =   1

 Calculating another point on the path.
 IRC-IRC-IRC-IRC-IRC-IRC-IRC-IRC-IRC-IRC-IRC-IRC-IRC-IRC-IRC-IRC-IRC-IRC
                          Input orientation:                          
 ---------------------------------------------------------------------
 Center     Atomic      Atomic             Coordinates (Angstroms)
 Number     Number       Type             X           Y           Z
 ---------------------------------------------------------------------
      1          6           0       -1.933802    0.251225    0.479958
      2          1           0       -2.832436    0.818372    0.272318
      3          1           0       -1.599959    0.112374    1.500357
      4          8           0       -1.691360   -0.671373   -0.373448
      5          8           0       -0.451560   -1.215981   -0.128947
      6          7           0       -0.457945    1.457743    0.115895
      7          6           0        0.445826    0.762232   -0.162096
      8          6           0        1.804932    0.346858   -0.519928
      9          1           0        1.736673   -0.201313   -1.458006
     10          1           0        2.392703    1.250225   -0.693777
     11          6           0        2.442952   -0.525358    0.560674
     12          1           0        1.838514   -1.411629    0.735368
     13          1           0        2.538722    0.021950    1.497271
     14          1           0        3.436574   -0.832397    0.239646
 ---------------------------------------------------------------------
                    Distance matrix (angstroms):
                    1          2          3          4          5
     1  C    0.000000
     2  H    1.082733   0.000000
     3  H    1.082564   1.877634   0.000000
     4  O    1.279949   1.984542   2.033165   0.000000
     5  O    2.172671   3.157241   2.395408   1.376038   0.000000
     6  N    1.940717   2.464035   2.242978   2.508766   2.684919
     7  C    2.517140   3.307396   2.715015   2.582143   2.172493
     8  C    3.871312   4.728125   3.966084   3.644491   2.772560
     9  H    4.175271   4.991046   4.470283   3.626105   2.753964
    10  H    4.592853   5.331220   4.695773   4.524900   3.806710
    11  C    4.445850   5.451466   4.199386   4.241043   3.054626
    12  H    4.130459   5.196642   3.838085   3.773256   2.455557
    13  H    4.592490   5.566339   4.139670   4.676952   3.621994
    14  H    5.483879   6.482791   5.277182   5.166964   3.924358
                    6          7          8          9         10
     6  N    0.000000
     7  C    1.173805   0.000000
     8  C    2.599799   1.465520   0.000000
     9  H    3.169540   2.067387   1.088642   0.000000
    10  H    2.970661   2.076331   1.091682   1.766744   0.000000
    11  C    3.541995   2.483706   1.528244   2.163078   2.174596
    12  H    3.727033   2.733257   2.160826   2.507215   3.071652
    13  H    3.598571   2.771593   2.170968   3.070308   2.516083
    14  H    4.519661   3.413035   2.151708   2.483939   2.509634
                   11         12         13         14
    11  C    0.000000
    12  H    1.086895   0.000000
    13  H    1.089005   1.768031   0.000000
    14  H    1.088400   1.770605   1.765692   0.000000
 Symmetry turned off by external request.
 Stoichiometry    C4H7NO2
 Framework group  C1[X(C4H7NO2)]
 Deg. of freedom    36
 Full point group                 C1      NOp   1
 Rotational constants (GHZ):           5.1220950           1.8593297           1.5343023
 Standard basis: Aug-CC-pVTZ (5D, 7F)
   483 basis functions,   693 primitive gaussians,   560 cartesian basis functions
    27 alpha electrons       27 beta electrons
       nuclear repulsion energy       299.6513182288 Hartrees.
 NAtoms=   14 NActive=   14 NUniq=   14 SFac= 1.00D+00 NAtFMM=   60 NAOKFM=F Big=F
 Integral buffers will be    131072 words long.
 Raffenetti 2 integral format.
 Two-electron integral symmetry is turned off.
 Nuclear repulsion after empirical dispersion term =      299.6457450029 Hartrees.
 One-electron integrals computed using PRISM.
 NBasis=   483 RedAO= T EigKep=  8.36D-06  NBF=   483
 NBsUse=   483 1.00D-06 EigRej= -1.00D+00 NBFU=   483
 Initial guess from the checkpoint file:  "TS3-M0001-scan-TS-opt-TS-wb97-opt-TS-Final-IRC-Forward.chk"
 B after Tr=     0.000044    0.000256    0.000052
         Rot=    1.000000   -0.000056    0.000011   -0.000006 Ang=  -0.01 deg.
 Initial guess <Sx>= 0.0000 <Sy>= 0.0000 <Sz>= 0.0000 <S**2>= 0.0000 S= 0.0000
 ExpMin= 2.53D-02 ExpMax= 1.53D+04 ExpMxC= 5.22D+02 IAcc=3 IRadAn=         7 AccDes= 0.00D+00
 Harris functional with IExCor= 4639 and IRadAn=       7 diagonalized for initial guess.
 HarFok:  IExCor= 4639 AccDes= 0.00D+00 IRadAn=         7 IDoV= 1 UseB2=F ITyADJ=14
 ICtDFT=  3500011 ScaDFX=  1.000000  1.000000  1.000000  1.000000
 FoFCou: FMM=F IPFlag=           0 FMFlag=      100000 FMFlg1=           0
         NFxFlg=           0 DoJE=T BraDBF=F KetDBF=T FulRan=T
         wScrn=  0.000000 ICntrl=       500 IOpCl=  0 I1Cent=   200000004 NGrid=           0
         NMat0=    1 NMatS0=      1 NMatT0=    0 NMatD0=    1 NMtDS0=    0 NMtDT0=    0
 Symmetry not used in FoFCou.
 Gradient too large for Newton-Raphson -- use scaled steepest descent instead.
     Minimum is close to point  4 DX=  8.30D-02 DF= -6.32D-07 DXR=  6.47D-02 DFR=  4.20D-03 which will be used.
 Gradient too large for Newton-Raphson -- use scaled steepest descent instead.
     Accept linear search using points  1 and  2.
 Gradient too large for Newton-Raphson -- use scaled steepest descent instead.
     Accept linear search using points  1 and  2.
 LinEq1:  Iter=  0 NonCon=     1 RMS=6.46D-05 Max=3.40D-03 NDo=     1
 AX will form     1 AO Fock derivatives at one time.
 LinEq1:  Iter=  1 NonCon=     1 RMS=1.22D-05 Max=3.47D-04 NDo=     1
 LinEq1:  Iter=  2 NonCon=     1 RMS=1.02D-05 Max=3.05D-04 NDo=     1
 LinEq1:  Iter=  3 NonCon=     1 RMS=3.73D-06 Max=1.72D-04 NDo=     1
 LinEq1:  Iter=  4 NonCon=     1 RMS=2.67D-06 Max=1.81D-04 NDo=     1
 LinEq1:  Iter=  5 NonCon=     1 RMS=1.78D-06 Max=8.56D-05 NDo=     1
 LinEq1:  Iter=  6 NonCon=     1 RMS=9.08D-07 Max=2.51D-05 NDo=     1
 LinEq1:  Iter=  7 NonCon=     1 RMS=6.26D-07 Max=1.78D-05 NDo=     1
 LinEq1:  Iter=  8 NonCon=     1 RMS=3.49D-07 Max=9.03D-06 NDo=     1
 LinEq1:  Iter=  9 NonCon=     1 RMS=1.16D-07 Max=1.83D-06 NDo=     1
 LinEq1:  Iter= 10 NonCon=     1 RMS=4.75D-08 Max=9.35D-07 NDo=     1
 LinEq1:  Iter= 11 NonCon=     1 RMS=1.55D-08 Max=2.32D-07 NDo=     1
 LinEq1:  Iter= 12 NonCon=     0 RMS=5.77D-09 Max=1.01D-07 NDo=     1
 Linear equations converged to 1.569D-08 1.569D-07 after    12 iterations.
     Minimum is close to point  2 DX=  3.92D-04 DF= -1.57D-11 DXR=  3.92D-04 DFR=  1.54D-07 which will be used.
 LinEq1:  Iter=  0 NonCon=     1 RMS=4.14D-07 Max=1.73D-05 NDo=     1
 LinEq1:  Iter=  1 NonCon=     1 RMS=1.75D-07 Max=5.21D-06 NDo=     1
 LinEq1:  Iter=  2 NonCon=     1 RMS=1.17D-07 Max=1.86D-06 NDo=     1
 LinEq1:  Iter=  3 NonCon=     1 RMS=7.29D-08 Max=3.05D-06 NDo=     1
 LinEq1:  Iter=  4 NonCon=     1 RMS=4.07D-08 Max=8.69D-07 NDo=     1
 LinEq1:  Iter=  5 NonCon=     1 RMS=1.75D-08 Max=5.16D-07 NDo=     1
 LinEq1:  Iter=  6 NonCon=     1 RMS=1.03D-08 Max=3.74D-07 NDo=     1
 LinEq1:  Iter=  7 NonCon=     1 RMS=6.11D-09 Max=1.80D-07 NDo=     1
 LinEq1:  Iter=  8 NonCon=     1 RMS=2.64D-09 Max=1.03D-07 NDo=     1
 LinEq1:  Iter=  9 NonCon=     1 RMS=9.84D-10 Max=3.06D-08 NDo=     1
 LinEq1:  Iter= 10 NonCon=     1 RMS=3.49D-10 Max=6.75D-09 NDo=     1
 LinEq1:  Iter= 11 NonCon=     0 RMS=1.19D-10 Max=1.93D-09 NDo=     1
 Linear equations converged to 5.340D-10 5.340D-09 after    11 iterations.
 SCF Done:  E(UwB97XD) =  -361.667339097     a.u. after    6 cycles
            Convg  =    0.2393D-08                    35 Fock formations.
              S**2 =  0.0000                  -V/T =  2.0059
 <Sx>= 0.0000 <Sy>= 0.0000 <Sz>= 0.0000 <S**2>= 0.0000 S= 0.0000
 <L.S>=  0.00000000000    
 Annihilation of the first spin contaminant:
 S**2 before annihilation     0.0000,   after     0.0000
 DoSCS=F DFT=T ScalE2(SS,OS)=  1.000000  1.000000
 Range of M.O.s used for correlation:     1   483
 NBasis=   483 NAE=    27 NBE=    27 NFC=     0 NFV=     0
 NROrb=    483 NOA=    27 NOB=    27 NVA=   456 NVB=   456

 **** Warning!!: The largest alpha MO coefficient is  0.58472944D+02


 **** Warning!!: The largest beta MO coefficient is  0.58472944D+02

 Symmetrizing basis deriv contribution to polar:
 IMax=3 JMax=2 DiffMx= 0.00D+00
 G2DrvN: will do    15 centers at a time, making    1 passes.
 Calling FoFCou, ICntrl=  3107 FMM=F I1Cent=   0 AccDes= 0.00D+00.
 End of G2Drv F.D. properties file   721 does not exist.
 End of G2Drv F.D. properties file   722 does not exist.
 End of G2Drv F.D. properties file   788 does not exist.
          IDoAtm=11111111111111
          Differentiating once with respect to nuclear coordinates.
 CalDSu exits because no D1Ps are significant.
          There are    45 degrees of freedom in the 1st order CPHF.  IDoFFX=6 NUNeed=     0.
     39 vectors produced by pass  0 Test12= 5.47D-14 2.22D-09 XBig12= 1.68D-01 7.55D-02.
 AX will form    39 AO Fock derivatives at one time.
     39 vectors produced by pass  1 Test12= 5.47D-14 2.22D-09 XBig12= 1.66D-02 1.89D-02.
     39 vectors produced by pass  2 Test12= 5.47D-14 2.22D-09 XBig12= 1.09D-03 4.27D-03.
     39 vectors produced by pass  3 Test12= 5.47D-14 2.22D-09 XBig12= 2.43D-05 3.69D-04.
     39 vectors produced by pass  4 Test12= 5.47D-14 2.22D-09 XBig12= 3.67D-07 4.33D-05.
     39 vectors produced by pass  5 Test12= 5.47D-14 2.22D-09 XBig12= 3.77D-09 4.63D-06.
     39 vectors produced by pass  6 Test12= 5.47D-14 2.22D-09 XBig12= 3.03D-11 3.82D-07.
     21 vectors produced by pass  7 Test12= 5.47D-14 2.22D-09 XBig12= 2.22D-13 3.35D-08.
      1 vectors produced by pass  8 Test12= 5.47D-14 2.22D-09 XBig12= 1.54D-15 2.67D-09.
 InvSVY:  IOpt=1 It=  1 EMax= 3.33D-15
 Solved reduced A of dimension   295 with    39 vectors.
 End of Minotr F.D. properties file   721 does not exist.
 End of Minotr F.D. properties file   722 does not exist.
 End of Minotr F.D. properties file   788 does not exist.
 Calling FoFJK, ICntrl=    100127 FMM=F ISym2X=0 I1Cent= 0 IOpClX= 1 NMat=1 NMatS=1 NMatT=0.
 -------------------------------------------------------------------
 Center     Atomic                   Forces (Hartrees/Bohr)
 Number     Number              X              Y              Z
 -------------------------------------------------------------------
      1        6           0.005495476    0.005721713   -0.001037354
      2        1           0.000353831    0.000352668   -0.000025244
      3        1          -0.000185009    0.000033675    0.000032303
      4        8           0.000128051    0.000148281   -0.000016914
      5        8           0.003388960    0.005495129   -0.000343491
      6        7          -0.004522428   -0.005678608    0.000840792
      7        6          -0.003781163   -0.007145322    0.000101475
      8        6          -0.000973543    0.000445535    0.000481213
      9        1           0.000151896    0.000145521   -0.000035809
     10        1          -0.000324171    0.000212727    0.000230778
     11        6           0.000170414    0.000225382   -0.000155493
     12        1           0.000095277   -0.000044869   -0.000061456
     13        1          -0.000034852   -0.000028664    0.000018567
     14        1           0.000037261    0.000116832   -0.000029366
 -------------------------------------------------------------------
 Cartesian Forces:  Max     0.007145322 RMS     0.002323136
 IRC-IRC-IRC-IRC-IRC-IRC-IRC-IRC-IRC-IRC-IRC-IRC-IRC-IRC-IRC-IRC-IRC-IRC
 Pt  5 Step number   1 out of a maximum of  20
 Modified Bulirsch-Stoer Extrapolation Cycles:
    EPS =    0.000010000000000
      PEZero:  N= 2 I= 1 D=  7.69D-04 Err=  3.03D-06
 Maximum DWI energy   std dev =  0.000000204 at pt    19
 Maximum DWI gradient std dev =  0.003433868 at pt    12
 CORRECTOR INTEGRATION CONVERGENCE:
   Recorrection delta-x convergence threshold:    0.010000
   Delta-x Convergence Met
 Point Number:   5          Path Number:   1
   CHANGE IN THE REACTION COORDINATE =    0.14761
   NET REACTION COORDINATE UP TO THIS POINT =    0.73804
  # OF POINTS ALONG THE PATH =   5
  # OF STEPS =   1

 Calculating another point on the path.
 IRC-IRC-IRC-IRC-IRC-IRC-IRC-IRC-IRC-IRC-IRC-IRC-IRC-IRC-IRC-IRC-IRC-IRC
                          Input orientation:                          
 ---------------------------------------------------------------------
 Center     Atomic      Atomic             Coordinates (Angstroms)
 Number     Number       Type             X           Y           Z
 ---------------------------------------------------------------------
      1          6           0       -1.925359    0.260049    0.478276
      2          1           0       -2.825978    0.824830    0.271810
      3          1           0       -1.603132    0.112914    1.501725
      4          8           0       -1.691224   -0.671218   -0.373447
      5          8           0       -0.447645   -1.209634   -0.129359
      6          7           0       -0.463839    1.450205    0.117001
      7          6           0        0.439916    0.751300   -0.161909
      8          6           0        1.803450    0.347535   -0.519188
      9          1           0        1.739443   -0.198725   -1.458740
     10          1           0        2.386899    1.254288   -0.689615
     11          6           0        2.443210   -0.525008    0.560438
     12          1           0        1.840213   -1.412447    0.734263
     13          1           0        2.538101    0.021445    1.497615
     14          1           0        3.437254   -0.830289    0.239097
 ---------------------------------------------------------------------
                    Distance matrix (angstroms):
                    1          2          3          4          5
     1  C    0.000000
     2  H    1.082922   0.000000
     3  H    1.083017   1.874798   0.000000
     4  O    1.283554   1.985494   2.034427   0.000000
     5  O    2.170905   3.155384   2.396814   1.376938   0.000000
     6  N    1.919123   2.448420   2.236917   2.499490   2.671273
     7  C    2.499138   3.295389   2.710952   2.571004   2.152692
     8  C    3.860907   4.720709   3.967863   3.643053   2.764809
     9  H    4.170526   4.988541   4.475968   3.629130   2.751826
    10  H    4.576904   5.318164   4.693086   4.520909   3.797293
    11  C    4.439309   5.446991   4.203077   4.241115   3.049848
    12  H    4.128233   5.195442   3.843482   3.774584   2.453828
    13  H    4.584590   5.560699   4.142246   4.676307   3.616252
    14  H    5.477560   6.478315   5.281037   5.167378   3.920727
                    6          7          8          9         10
     6  N    0.000000
     7  C    1.176024   0.000000
     8  C    2.600233   1.466253   0.000000
     9  H    3.171180   2.067145   1.088695   0.000000
    10  H    2.969128   2.078993   1.091632   1.766918   0.000000
    11  C    3.542462   2.482727   1.528469   2.163060   2.175247
    12  H    3.726183   2.728691   2.161024   2.508493   3.072095
    13  H    3.599874   2.772921   2.171069   3.070239   2.515301
    14  H    4.520408   3.412662   2.152111   2.482758   2.512213
                   11         12         13         14
    11  C    0.000000
    12  H    1.086907   0.000000
    13  H    1.088998   1.767993   0.000000
    14  H    1.088384   1.770490   1.765727   0.000000
 Symmetry turned off by external request.
 Stoichiometry    C4H7NO2
 Framework group  C1[X(C4H7NO2)]
 Deg. of freedom    36
 Full point group                 C1      NOp   1
 Rotational constants (GHZ):           5.1585461           1.8632673           1.5399171
 Standard basis: Aug-CC-pVTZ (5D, 7F)
   483 basis functions,   693 primitive gaussians,   560 cartesian basis functions
    27 alpha electrons       27 beta electrons
       nuclear repulsion energy       300.0679072795 Hartrees.
 NAtoms=   14 NActive=   14 NUniq=   14 SFac= 1.00D+00 NAtFMM=   60 NAOKFM=F Big=F
 Integral buffers will be    131072 words long.
 Raffenetti 2 integral format.
 Two-electron integral symmetry is turned off.
 Nuclear repulsion after empirical dispersion term =      300.0623470439 Hartrees.
 One-electron integrals computed using PRISM.
 NBasis=   483 RedAO= T EigKep=  8.30D-06  NBF=   483
 NBsUse=   483 1.00D-06 EigRej= -1.00D+00 NBFU=   483
 Initial guess from the checkpoint file:  "TS3-M0001-scan-TS-opt-TS-wb97-opt-TS-Final-IRC-Forward.chk"
 B after Tr=     0.000036    0.000254    0.000049
         Rot=    1.000000   -0.000055    0.000011   -0.000005 Ang=  -0.01 deg.
 Initial guess <Sx>= 0.0000 <Sy>= 0.0000 <Sz>= 0.0000 <S**2>= 0.0000 S= 0.0000
 ExpMin= 2.53D-02 ExpMax= 1.53D+04 ExpMxC= 5.22D+02 IAcc=3 IRadAn=         7 AccDes= 0.00D+00
 Harris functional with IExCor= 4639 and IRadAn=       7 diagonalized for initial guess.
 HarFok:  IExCor= 4639 AccDes= 0.00D+00 IRadAn=         7 IDoV= 1 UseB2=F ITyADJ=14
 ICtDFT=  3500011 ScaDFX=  1.000000  1.000000  1.000000  1.000000
 FoFCou: FMM=F IPFlag=           0 FMFlag=      100000 FMFlg1=           0
         NFxFlg=           0 DoJE=T BraDBF=F KetDBF=T FulRan=T
         wScrn=  0.000000 ICntrl=       500 IOpCl=  0 I1Cent=   200000004 NGrid=           0
         NMat0=    1 NMatS0=      1 NMatT0=    0 NMatD0=    1 NMtDS0=    0 NMtDT0=    0
 Symmetry not used in FoFCou.
 Gradient too large for Newton-Raphson -- use scaled steepest descent instead.
     Minimum is close to point  4 DX=  7.95D-02 DF= -6.00D-07 DXR=  6.21D-02 DFR=  3.88D-03 which will be used.
 Gradient too large for Newton-Raphson -- use scaled steepest descent instead.
     Accept linear search using points  1 and  2.
 Gradient too large for Newton-Raphson -- use scaled steepest descent instead.
     Accept linear search using points  1 and  2.
 Gradient too large for Newton-Raphson -- use scaled steepest descent instead.
     Minimum is close to point  2 DX=  4.69D-03 DF= -1.86D-09 DXR=  1.16D-02 DFR=  1.34D-04 which will be used.
 Gradient too large for Newton-Raphson -- use scaled steepest descent instead.
     Accept linear search using points  1 and  2.
 LinEq1:  Iter=  0 NonCon=     1 RMS=5.92D-05 Max=3.02D-03 NDo=     1
 AX will form     1 AO Fock derivatives at one time.
 LinEq1:  Iter=  1 NonCon=     1 RMS=1.05D-05 Max=2.88D-04 NDo=     1
 LinEq1:  Iter=  2 NonCon=     1 RMS=8.80D-06 Max=2.66D-04 NDo=     1
 LinEq1:  Iter=  3 NonCon=     1 RMS=3.58D-06 Max=1.60D-04 NDo=     1
 LinEq1:  Iter=  4 NonCon=     1 RMS=2.44D-06 Max=1.60D-04 NDo=     1
 LinEq1:  Iter=  5 NonCon=     1 RMS=1.73D-06 Max=8.00D-05 NDo=     1
 LinEq1:  Iter=  6 NonCon=     1 RMS=8.70D-07 Max=1.99D-05 NDo=     1
 LinEq1:  Iter=  7 NonCon=     1 RMS=5.54D-07 Max=1.63D-05 NDo=     1
 LinEq1:  Iter=  8 NonCon=     1 RMS=3.39D-07 Max=8.01D-06 NDo=     1
 LinEq1:  Iter=  9 NonCon=     1 RMS=1.14D-07 Max=1.77D-06 NDo=     1
 LinEq1:  Iter= 10 NonCon=     1 RMS=4.90D-08 Max=9.52D-07 NDo=     1
 LinEq1:  Iter= 11 NonCon=     1 RMS=1.48D-08 Max=2.04D-07 NDo=     1
 LinEq1:  Iter= 12 NonCon=     0 RMS=5.34D-09 Max=8.97D-08 NDo=     1
 Linear equations converged to 1.569D-08 1.569D-07 after    12 iterations.
     Minimum is close to point  2 DX=  3.30D-04 DF= -9.04D-12 DXR=  3.30D-04 DFR=  1.09D-07 which will be used.
 LinEq1:  Iter=  0 NonCon=     1 RMS=3.54D-07 Max=1.50D-05 NDo=     1
 LinEq1:  Iter=  1 NonCon=     1 RMS=1.43D-07 Max=4.10D-06 NDo=     1
 LinEq1:  Iter=  2 NonCon=     1 RMS=9.69D-08 Max=1.61D-06 NDo=     1
 LinEq1:  Iter=  3 NonCon=     1 RMS=6.10D-08 Max=2.44D-06 NDo=     1
 LinEq1:  Iter=  4 NonCon=     1 RMS=3.33D-08 Max=7.83D-07 NDo=     1
 LinEq1:  Iter=  5 NonCon=     1 RMS=1.42D-08 Max=3.92D-07 NDo=     1
 LinEq1:  Iter=  6 NonCon=     1 RMS=8.09D-09 Max=2.57D-07 NDo=     1
 LinEq1:  Iter=  7 NonCon=     1 RMS=4.79D-09 Max=1.21D-07 NDo=     1
 LinEq1:  Iter=  8 NonCon=     1 RMS=2.12D-09 Max=8.41D-08 NDo=     1
 LinEq1:  Iter=  9 NonCon=     1 RMS=7.76D-10 Max=2.78D-08 NDo=     1
 LinEq1:  Iter= 10 NonCon=     1 RMS=2.84D-10 Max=7.55D-09 NDo=     1
 LinEq1:  Iter= 11 NonCon=     0 RMS=1.01D-10 Max=1.55D-09 NDo=     1
 Linear equations converged to 4.598D-10 4.598D-09 after    11 iterations.
 SCF Done:  E(UwB97XD) =  -361.668040868     a.u. after    8 cycles
            Convg  =    0.1857D-08                    39 Fock formations.
              S**2 =  0.0000                  -V/T =  2.0059
 <Sx>= 0.0000 <Sy>= 0.0000 <Sz>= 0.0000 <S**2>= 0.0000 S= 0.0000
 <L.S>=  0.00000000000    
 Annihilation of the first spin contaminant:
 S**2 before annihilation     0.0000,   after     0.0000
 DoSCS=F DFT=T ScalE2(SS,OS)=  1.000000  1.000000
 Range of M.O.s used for correlation:     1   483
 NBasis=   483 NAE=    27 NBE=    27 NFC=     0 NFV=     0
 NROrb=    483 NOA=    27 NOB=    27 NVA=   456 NVB=   456

 **** Warning!!: The largest alpha MO coefficient is  0.58659136D+02


 **** Warning!!: The largest beta MO coefficient is  0.58659136D+02

 Symmetrizing basis deriv contribution to polar:
 IMax=3 JMax=2 DiffMx= 0.00D+00
 G2DrvN: will do    15 centers at a time, making    1 passes.
 Calling FoFCou, ICntrl=  3107 FMM=F I1Cent=   0 AccDes= 0.00D+00.
 End of G2Drv F.D. properties file   721 does not exist.
 End of G2Drv F.D. properties file   722 does not exist.
 End of G2Drv F.D. properties file   788 does not exist.
          IDoAtm=11111111111111
          Differentiating once with respect to nuclear coordinates.
 CalDSu exits because no D1Ps are significant.
          There are    45 degrees of freedom in the 1st order CPHF.  IDoFFX=6 NUNeed=     0.
     39 vectors produced by pass  0 Test12= 5.47D-14 2.22D-09 XBig12= 1.68D-01 7.26D-02.
 AX will form    39 AO Fock derivatives at one time.
     39 vectors produced by pass  1 Test12= 5.47D-14 2.22D-09 XBig12= 1.63D-02 1.66D-02.
     39 vectors produced by pass  2 Test12= 5.47D-14 2.22D-09 XBig12= 1.07D-03 4.11D-03.
     39 vectors produced by pass  3 Test12= 5.47D-14 2.22D-09 XBig12= 2.41D-05 3.73D-04.
     39 vectors produced by pass  4 Test12= 5.47D-14 2.22D-09 XBig12= 3.68D-07 4.23D-05.
     39 vectors produced by pass  5 Test12= 5.47D-14 2.22D-09 XBig12= 3.73D-09 4.22D-06.
     39 vectors produced by pass  6 Test12= 5.47D-14 2.22D-09 XBig12= 2.98D-11 4.06D-07.
     21 vectors produced by pass  7 Test12= 5.47D-14 2.22D-09 XBig12= 2.17D-13 3.53D-08.
      1 vectors produced by pass  8 Test12= 5.47D-14 2.22D-09 XBig12= 1.52D-15 2.80D-09.
 InvSVY:  IOpt=1 It=  1 EMax= 2.00D-15
 Solved reduced A of dimension   295 with    39 vectors.
 End of Minotr F.D. properties file   721 does not exist.
 End of Minotr F.D. properties file   722 does not exist.
 End of Minotr F.D. properties file   788 does not exist.
 Calling FoFJK, ICntrl=    100127 FMM=F ISym2X=0 I1Cent= 0 IOpClX= 1 NMat=1 NMatS=1 NMatT=0.
 -------------------------------------------------------------------
 Center     Atomic                   Forces (Hartrees/Bohr)
 Number     Number              X              Y              Z
 -------------------------------------------------------------------
      1        6           0.006852696    0.007174176   -0.001301164
      2        1           0.000437201    0.000433975   -0.000036368
      3        1          -0.000242142    0.000047945    0.000046623
      4        8           0.000138469    0.000119375   -0.000004265
      5        8           0.004254302    0.006907859   -0.000466619
      6        7          -0.005628686   -0.007072683    0.001080093
      7        6          -0.004712555   -0.008962117    0.000124666
      8        6          -0.001207601    0.000569943    0.000594907
      9        1           0.000184723    0.000179732   -0.000044109
     10        1          -0.000399238    0.000263584    0.000281925
     11        6           0.000204264    0.000284480   -0.000187834
     12        1           0.000115192   -0.000053530   -0.000073667
     13        1          -0.000040886   -0.000034249    0.000022713
     14        1           0.000044262    0.000141509   -0.000036900
 -------------------------------------------------------------------
 Cartesian Forces:  Max     0.008962117 RMS     0.002906351
 IRC-IRC-IRC-IRC-IRC-IRC-IRC-IRC-IRC-IRC-IRC-IRC-IRC-IRC-IRC-IRC-IRC-IRC
 Pt  6 Step number   1 out of a maximum of  20
 Modified Bulirsch-Stoer Extrapolation Cycles:
    EPS =    0.000010000000000
      PEZero:  N= 2 I= 1 D=  7.69D-04 Err=  3.13D-06
 Maximum DWI energy   std dev =  0.000000238 at pt    19
 Maximum DWI gradient std dev =  0.002754615 at pt    12
 CORRECTOR INTEGRATION CONVERGENCE:
   Recorrection delta-x convergence threshold:    0.010000
   Delta-x Convergence Met
 Point Number:   6          Path Number:   1
   CHANGE IN THE REACTION COORDINATE =    0.14761
   NET REACTION COORDINATE UP TO THIS POINT =    0.88565
  # OF POINTS ALONG THE PATH =   6
  # OF STEPS =   1

 Calculating another point on the path.
 IRC-IRC-IRC-IRC-IRC-IRC-IRC-IRC-IRC-IRC-IRC-IRC-IRC-IRC-IRC-IRC-IRC-IRC
                          Input orientation:                          
 ---------------------------------------------------------------------
 Center     Atomic      Atomic             Coordinates (Angstroms)
 Number     Number       Type             X           Y           Z
 ---------------------------------------------------------------------
      1          6           0       -1.916963    0.268879    0.476618
      2          1           0       -2.819630    0.831156    0.271238
      3          1           0       -1.606549    0.113560    1.503017
      4          8           0       -1.691106   -0.671131   -0.373436
      5          8           0       -0.443702   -1.203224   -0.129806
      6          7           0       -0.469707    1.442731    0.118139
      7          6           0        0.434050    0.740288   -0.161735
      8          6           0        1.801973    0.348227   -0.518458
      9          1           0        1.742138   -0.196156   -1.459440
     10          1           0        2.381145    1.258268   -0.685541
     11          6           0        2.443457   -0.524658    0.560209
     12          1           0        1.841864   -1.413225    0.733208
     13          1           0        2.537520    0.020961    1.497948
     14          1           0        3.437896   -0.828251    0.238551
 ---------------------------------------------------------------------
                    Distance matrix (angstroms):
                    1          2          3          4          5
     1  C    0.000000
     2  H    1.083118   0.000000
     3  H    1.083502   1.871841   0.000000
     4  O    1.287331   1.986464   2.035673   0.000000
     5  O    2.169179   3.153502   2.398384   1.377859   0.000000
     6  N    1.897626   2.433024   2.230917   2.490356   2.657674
     7  C    2.481327   3.283620   2.707071   2.559923   2.132770
     8  C    3.850579   4.713392   3.969817   3.641665   2.757010
     9  H    4.165765   4.986015   4.481716   3.632102   2.749546
    10  H    4.561057   5.305273   4.690613   4.516992   3.787815
    11  C    4.432827   5.442594   4.206989   4.241198   3.045039
    12  H    4.126026   5.194246   3.849055   3.775876   2.452082
    13  H    4.576788   5.555204   4.145106   4.675718   3.610525
    14  H    5.471279   6.473897   5.285102   5.167773   3.917026
                    6          7          8          9         10
     6  N    0.000000
     7  C    1.178360   0.000000
     8  C    2.600716   1.467030   0.000000
     9  H    3.172848   2.066896   1.088752   0.000000
    10  H    2.967707   2.081791   1.091573   1.767088   0.000000
    11  C    3.542961   2.481735   1.528709   2.163041   2.175914
    12  H    3.725339   2.724056   2.161243   2.509762   3.072547
    13  H    3.601210   2.774269   2.171181   3.070166   2.514559
    14  H    4.521197   3.412277   2.152535   2.481595   2.514802
                   11         12         13         14
    11  C    0.000000
    12  H    1.086920   0.000000
    13  H    1.088991   1.767951   0.000000
    14  H    1.088366   1.770367   1.765763   0.000000
 Symmetry turned off by external request.
 Stoichiometry    C4H7NO2
 Framework group  C1[X(C4H7NO2)]
 Deg. of freedom    36
 Full point group                 C1      NOp   1
 Rotational constants (GHZ):           5.1952208           1.8671460           1.5454963
 Standard basis: Aug-CC-pVTZ (5D, 7F)
   483 basis functions,   693 primitive gaussians,   560 cartesian basis functions
    27 alpha electrons       27 beta electrons
       nuclear repulsion energy       300.4843194142 Hartrees.
 NAtoms=   14 NActive=   14 NUniq=   14 SFac= 1.00D+00 NAtFMM=   60 NAOKFM=F Big=F
 Integral buffers will be    131072 words long.
 Raffenetti 2 integral format.
 Two-electron integral symmetry is turned off.
 Nuclear repulsion after empirical dispersion term =      300.4787718995 Hartrees.
 One-electron integrals computed using PRISM.
 NBasis=   483 RedAO= T EigKep=  8.25D-06  NBF=   483
 NBsUse=   483 1.00D-06 EigRej= -1.00D+00 NBFU=   483
 Initial guess from the checkpoint file:  "TS3-M0001-scan-TS-opt-TS-wb97-opt-TS-Final-IRC-Forward.chk"
 B after Tr=     0.000029    0.000252    0.000046
         Rot=    1.000000   -0.000053    0.000013   -0.000005 Ang=  -0.01 deg.
 Initial guess <Sx>= 0.0000 <Sy>= 0.0000 <Sz>= 0.0000 <S**2>= 0.0000 S= 0.0000
 ExpMin= 2.53D-02 ExpMax= 1.53D+04 ExpMxC= 5.22D+02 IAcc=3 IRadAn=         7 AccDes= 0.00D+00
 Harris functional with IExCor= 4639 and IRadAn=       7 diagonalized for initial guess.
 HarFok:  IExCor= 4639 AccDes= 0.00D+00 IRadAn=         7 IDoV= 1 UseB2=F ITyADJ=14
 ICtDFT=  3500011 ScaDFX=  1.000000  1.000000  1.000000  1.000000
 FoFCou: FMM=F IPFlag=           0 FMFlag=      100000 FMFlg1=           0
         NFxFlg=           0 DoJE=T BraDBF=F KetDBF=T FulRan=T
         wScrn=  0.000000 ICntrl=       500 IOpCl=  0 I1Cent=   200000004 NGrid=           0
         NMat0=    1 NMatS0=      1 NMatT0=    0 NMatD0=    1 NMtDS0=    0 NMtDT0=    0
 Symmetry not used in FoFCou.
 Gradient too large for Newton-Raphson -- use scaled steepest descent instead.
     Minimum is close to point  4 DX=  7.49D-02 DF= -5.50D-07 DXR=  5.88D-02 DFR=  3.46D-03 which will be used.
 Gradient too large for Newton-Raphson -- use scaled steepest descent instead.
     Accept linear search using points  1 and  2.
 Gradient too large for Newton-Raphson -- use scaled steepest descent instead.
     Accept linear search using points  1 and  2.
 Gradient too large for Newton-Raphson -- use scaled steepest descent instead.
     Minimum is close to point  2 DX=  5.44D-03 DF= -2.58D-09 DXR=  1.34D-02 DFR=  1.80D-04 which will be used.
 Gradient too large for Newton-Raphson -- use scaled steepest descent instead.
     Accept linear search using points  1 and  2.
 LinEq1:  Iter=  0 NonCon=     1 RMS=6.03D-05 Max=2.92D-03 NDo=     1
 AX will form     1 AO Fock derivatives at one time.
 LinEq1:  Iter=  1 NonCon=     1 RMS=1.07D-05 Max=2.71D-04 NDo=     1
 LinEq1:  Iter=  2 NonCon=     1 RMS=9.05D-06 Max=2.91D-04 NDo=     1
 LinEq1:  Iter=  3 NonCon=     1 RMS=3.85D-06 Max=1.70D-04 NDo=     1
 LinEq1:  Iter=  4 NonCon=     1 RMS=2.64D-06 Max=1.65D-04 NDo=     1
 LinEq1:  Iter=  5 NonCon=     1 RMS=1.85D-06 Max=7.80D-05 NDo=     1
 LinEq1:  Iter=  6 NonCon=     1 RMS=9.13D-07 Max=2.18D-05 NDo=     1
 LinEq1:  Iter=  7 NonCon=     1 RMS=5.64D-07 Max=1.65D-05 NDo=     1
 LinEq1:  Iter=  8 NonCon=     1 RMS=3.45D-07 Max=9.39D-06 NDo=     1
 LinEq1:  Iter=  9 NonCon=     1 RMS=1.17D-07 Max=1.77D-06 NDo=     1
 LinEq1:  Iter= 10 NonCon=     1 RMS=5.11D-08 Max=1.01D-06 NDo=     1
 LinEq1:  Iter= 11 NonCon=     1 RMS=1.55D-08 Max=2.16D-07 NDo=     1
 LinEq1:  Iter= 12 NonCon=     0 RMS=5.67D-09 Max=9.35D-08 NDo=     1
 Linear equations converged to 1.569D-08 1.569D-07 after    12 iterations.
     Minimum is close to point  2 DX=  2.86D-04 DF= -7.05D-12 DXR=  2.86D-04 DFR=  8.19D-08 which will be used.
 LinEq1:  Iter=  0 NonCon=     1 RMS=3.66D-07 Max=1.54D-05 NDo=     1
 LinEq1:  Iter=  1 NonCon=     1 RMS=1.42D-07 Max=3.74D-06 NDo=     1
 LinEq1:  Iter=  2 NonCon=     1 RMS=9.74D-08 Max=1.89D-06 NDo=     1
 LinEq1:  Iter=  3 NonCon=     1 RMS=6.17D-08 Max=2.33D-06 NDo=     1
 LinEq1:  Iter=  4 NonCon=     1 RMS=3.35D-08 Max=8.40D-07 NDo=     1
 LinEq1:  Iter=  5 NonCon=     1 RMS=1.40D-08 Max=3.66D-07 NDo=     1
 LinEq1:  Iter=  6 NonCon=     1 RMS=7.49D-09 Max=1.88D-07 NDo=     1
 LinEq1:  Iter=  7 NonCon=     1 RMS=4.53D-09 Max=7.91D-08 NDo=     1
 LinEq1:  Iter=  8 NonCon=     1 RMS=2.02D-09 Max=7.05D-08 NDo=     1
 LinEq1:  Iter=  9 NonCon=     1 RMS=6.99D-10 Max=2.77D-08 NDo=     1
 LinEq1:  Iter= 10 NonCon=     1 RMS=2.65D-10 Max=9.94D-09 NDo=     1
 LinEq1:  Iter= 11 NonCon=     0 RMS=1.01D-10 Max=2.42D-09 NDo=     1
 Linear equations converged to 4.781D-10 4.781D-09 after    11 iterations.
 SCF Done:  E(UwB97XD) =  -361.668904575     a.u. after    8 cycles
            Convg  =    0.1586D-08                    39 Fock formations.
              S**2 =  0.0000                  -V/T =  2.0060
 <Sx>= 0.0000 <Sy>= 0.0000 <Sz>= 0.0000 <S**2>= 0.0000 S= 0.0000
 <L.S>=  0.00000000000    
 Annihilation of the first spin contaminant:
 S**2 before annihilation     0.0000,   after     0.0000
 DoSCS=F DFT=T ScalE2(SS,OS)=  1.000000  1.000000
 Range of M.O.s used for correlation:     1   483
 NBasis=   483 NAE=    27 NBE=    27 NFC=     0 NFV=     0
 NROrb=    483 NOA=    27 NOB=    27 NVA=   456 NVB=   456

 **** Warning!!: The largest alpha MO coefficient is  0.58774943D+02


 **** Warning!!: The largest beta MO coefficient is  0.58774943D+02

 Symmetrizing basis deriv contribution to polar:
 IMax=3 JMax=2 DiffMx= 0.00D+00
 G2DrvN: will do    15 centers at a time, making    1 passes.
 Calling FoFCou, ICntrl=  3107 FMM=F I1Cent=   0 AccDes= 0.00D+00.
 End of G2Drv F.D. properties file   721 does not exist.
 End of G2Drv F.D. properties file   722 does not exist.
 End of G2Drv F.D. properties file   788 does not exist.
          IDoAtm=11111111111111
          Differentiating once with respect to nuclear coordinates.
 CalDSu exits because no D1Ps are significant.
          There are    45 degrees of freedom in the 1st order CPHF.  IDoFFX=6 NUNeed=     0.
     39 vectors produced by pass  0 Test12= 5.47D-14 2.22D-09 XBig12= 1.68D-01 6.85D-02.
 AX will form    39 AO Fock derivatives at one time.
     39 vectors produced by pass  1 Test12= 5.47D-14 2.22D-09 XBig12= 1.59D-02 1.50D-02.
     39 vectors produced by pass  2 Test12= 5.47D-14 2.22D-09 XBig12= 1.05D-03 3.89D-03.
     39 vectors produced by pass  3 Test12= 5.47D-14 2.22D-09 XBig12= 2.39D-05 3.63D-04.
     39 vectors produced by pass  4 Test12= 5.47D-14 2.22D-09 XBig12= 3.66D-07 4.29D-05.
     39 vectors produced by pass  5 Test12= 5.47D-14 2.22D-09 XBig12= 3.67D-09 3.79D-06.
     39 vectors produced by pass  6 Test12= 5.47D-14 2.22D-09 XBig12= 2.90D-11 4.15D-07.
     22 vectors produced by pass  7 Test12= 5.47D-14 2.22D-09 XBig12= 2.11D-13 3.58D-08.
      1 vectors produced by pass  8 Test12= 5.47D-14 2.22D-09 XBig12= 1.45D-15 2.72D-09.
 InvSVY:  IOpt=1 It=  1 EMax= 2.66D-15
 Solved reduced A of dimension   296 with    39 vectors.
 End of Minotr F.D. properties file   721 does not exist.
 End of Minotr F.D. properties file   722 does not exist.
 End of Minotr F.D. properties file   788 does not exist.
 Calling FoFJK, ICntrl=    100127 FMM=F ISym2X=0 I1Cent= 0 IOpClX= 1 NMat=1 NMatS=1 NMatT=0.
 -------------------------------------------------------------------
 Center     Atomic                   Forces (Hartrees/Bohr)
 Number     Number              X              Y              Z
 -------------------------------------------------------------------
      1        6           0.008249083    0.008696505   -0.001567259
      2        1           0.000521319    0.000516301   -0.000049845
      3        1          -0.000307394    0.000066255    0.000060073
      4        8           0.000144601    0.000061302    0.000013706
      5        8           0.005218531    0.008501075   -0.000612978
      6        7          -0.006769729   -0.008518380    0.001337224
      7        6          -0.005714332   -0.010964955    0.000145489
      8        6          -0.001460837    0.000698421    0.000714001
      9        1           0.000219275    0.000215388   -0.000052251
     10        1          -0.000480490    0.000316512    0.000335215
     11        6           0.000239433    0.000347321   -0.000220408
     12        1           0.000136043   -0.000062272   -0.000085315
     13        1          -0.000046684   -0.000039687    0.000026871
     14        1           0.000051182    0.000166214   -0.000044524
 -------------------------------------------------------------------
 Cartesian Forces:  Max     0.010964955 RMS     0.003531250
 IRC-IRC-IRC-IRC-IRC-IRC-IRC-IRC-IRC-IRC-IRC-IRC-IRC-IRC-IRC-IRC-IRC-IRC
 Pt  7 Step number   1 out of a maximum of  20
 Modified Bulirsch-Stoer Extrapolation Cycles:
    EPS =    0.000010000000000
      PEZero:  N= 2 I= 1 D=  7.69D-04 Err=  4.99D-06
 Maximum DWI energy   std dev =  0.000000244 at pt    34
 Maximum DWI gradient std dev =  0.002212463 at pt    12
 CORRECTOR INTEGRATION CONVERGENCE:
   Recorrection delta-x convergence threshold:    0.010000
   Delta-x Convergence Met
 Point Number:   7          Path Number:   1
   CHANGE IN THE REACTION COORDINATE =    0.14761
   NET REACTION COORDINATE UP TO THIS POINT =    1.03326
  # OF POINTS ALONG THE PATH =   7
  # OF STEPS =   1

 Calculating another point on the path.
 IRC-IRC-IRC-IRC-IRC-IRC-IRC-IRC-IRC-IRC-IRC-IRC-IRC-IRC-IRC-IRC-IRC-IRC
                          Input orientation:                          
 ---------------------------------------------------------------------
 Center     Atomic      Atomic             Coordinates (Angstroms)
 Number     Number       Type             X           Y           Z
 ---------------------------------------------------------------------
      1          6           0       -1.908659    0.277679    0.474994
      2          1           0       -2.813419    0.837333    0.270602
      3          1           0       -1.610179    0.114322    1.504221
      4          8           0       -1.691004   -0.671110   -0.373414
      5          8           0       -0.439708   -1.196706   -0.130290
      6          7           0       -0.475519    1.435342    0.119299
      7          6           0        0.428208    0.729159   -0.161576
      8          6           0        1.800497    0.348923   -0.517736
      9          1           0        1.744775   -0.193612   -1.460109
     10          1           0        2.375412    1.262173   -0.681543
     11          6           0        2.443697   -0.524306    0.559989
     12          1           0        1.843479   -1.413971    0.732205
     13          1           0        2.536971    0.020497    1.498272
     14          1           0        3.438508   -0.826278    0.238013
 ---------------------------------------------------------------------
                    Distance matrix (angstroms):
                    1          2          3          4          5
     1  C    0.000000
     2  H    1.083319   0.000000
     3  H    1.084013   1.868783   0.000000
     4  O    1.291267   1.987454   2.036897   0.000000
     5  O    2.167486   3.151592   2.400088   1.378804   0.000000
     6  N    1.876325   2.417909   2.224985   2.481393   2.644098
     7  C    2.463737   3.272098   2.703318   2.548860   2.112631
     8  C    3.840368   4.706192   3.971909   3.640313   2.749109
     9  H    4.161048   4.983507   4.487516   3.635037   2.747105
    10  H    4.545335   5.292545   4.688290   4.513121   3.778209
    11  C    4.426444   5.438297   4.211097   4.241291   3.040170
    12  H    4.123879   5.193087   3.854795   3.777142   2.450315
    13  H    4.569121   5.549871   4.148216   4.675180   3.604777
    14  H    5.465078   6.469564   5.289353   5.168154   3.913237
                    6          7          8          9         10
     6  N    0.000000
     7  C    1.180808   0.000000
     8  C    2.601224   1.467858   0.000000
     9  H    3.174543   2.066650   1.088814   0.000000
    10  H    2.966334   2.084724   1.091506   1.767251   0.000000
    11  C    3.543480   2.480731   1.528963   2.163019   2.176597
    12  H    3.724512   2.719346   2.161480   2.511028   3.073009
    13  H    3.602562   2.775640   2.171301   3.070088   2.513852
    14  H    4.522016   3.411885   2.152983   2.480447   2.517416
                   11         12         13         14
    11  C    0.000000
    12  H    1.086933   0.000000
    13  H    1.088984   1.767905   0.000000
    14  H    1.088349   1.770233   1.765800   0.000000
 Symmetry turned off by external request.
 Stoichiometry    C4H7NO2
 Framework group  C1[X(C4H7NO2)]
 Deg. of freedom    36
 Full point group                 C1      NOp   1
 Rotational constants (GHZ):           5.2322119           1.8709596           1.5510437
 Standard basis: Aug-CC-pVTZ (5D, 7F)
   483 basis functions,   693 primitive gaussians,   560 cartesian basis functions
    27 alpha electrons       27 beta electrons
       nuclear repulsion energy       300.9013446140 Hartrees.
 NAtoms=   14 NActive=   14 NUniq=   14 SFac= 1.00D+00 NAtFMM=   60 NAOKFM=F Big=F
 Integral buffers will be    131072 words long.
 Raffenetti 2 integral format.
 Two-electron integral symmetry is turned off.
 Nuclear repulsion after empirical dispersion term =      300.8958095601 Hartrees.
 One-electron integrals computed using PRISM.
 NBasis=   483 RedAO= T EigKep=  8.19D-06  NBF=   483
 NBsUse=   483 1.00D-06 EigRej= -1.00D+00 NBFU=   483
 Initial guess from the checkpoint file:  "TS3-M0001-scan-TS-opt-TS-wb97-opt-TS-Final-IRC-Forward.chk"
 B after Tr=     0.000022    0.000249    0.000043
         Rot=    1.000000   -0.000052    0.000014   -0.000006 Ang=  -0.01 deg.
 Initial guess <Sx>= 0.0000 <Sy>= 0.0000 <Sz>= 0.0000 <S**2>= 0.0000 S= 0.0000
 ExpMin= 2.53D-02 ExpMax= 1.53D+04 ExpMxC= 5.22D+02 IAcc=3 IRadAn=         7 AccDes= 0.00D+00
 Harris functional with IExCor= 4639 and IRadAn=       7 diagonalized for initial guess.
 HarFok:  IExCor= 4639 AccDes= 0.00D+00 IRadAn=         7 IDoV= 1 UseB2=F ITyADJ=14
 ICtDFT=  3500011 ScaDFX=  1.000000  1.000000  1.000000  1.000000
 FoFCou: FMM=F IPFlag=           0 FMFlag=      100000 FMFlg1=           0
         NFxFlg=           0 DoJE=T BraDBF=F KetDBF=T FulRan=T
         wScrn=  0.000000 ICntrl=       500 IOpCl=  0 I1Cent=   200000004 NGrid=           0
         NMat0=    1 NMatS0=      1 NMatT0=    0 NMatD0=    1 NMtDS0=    0 NMtDT0=    0
 Symmetry not used in FoFCou.
 Gradient too large for Newton-Raphson -- use scaled steepest descent instead.
     Minimum is close to point  4 DX=  6.74D-02 DF= -4.61D-07 DXR=  5.32D-02 DFR=  2.84D-03 which will be used.
 Gradient too large for Newton-Raphson -- use scaled steepest descent instead.
     Accept linear search using points  1 and  2.
 Gradient too large for Newton-Raphson -- use scaled steepest descent instead.
     Accept linear search using points  1 and  2.
 Gradient too large for Newton-Raphson -- use scaled steepest descent instead.
     Minimum is close to point  2 DX=  8.63D-03 DF= -6.64D-09 DXR=  2.11D-02 DFR=  4.46D-04 which will be used.
 Gradient too large for Newton-Raphson -- use scaled steepest descent instead.
     Accept linear search using points  1 and  2.
 LinEq1:  Iter=  0 NonCon=     1 RMS=6.11D-05 Max=2.75D-03 NDo=     1
 AX will form     1 AO Fock derivatives at one time.
 LinEq1:  Iter=  1 NonCon=     1 RMS=1.08D-05 Max=2.47D-04 NDo=     1
 LinEq1:  Iter=  2 NonCon=     1 RMS=9.26D-06 Max=3.10D-04 NDo=     1
 LinEq1:  Iter=  3 NonCon=     1 RMS=4.06D-06 Max=1.73D-04 NDo=     1
 LinEq1:  Iter=  4 NonCon=     1 RMS=2.79D-06 Max=1.62D-04 NDo=     1
 LinEq1:  Iter=  5 NonCon=     1 RMS=1.91D-06 Max=7.25D-05 NDo=     1
 LinEq1:  Iter=  6 NonCon=     1 RMS=9.25D-07 Max=2.28D-05 NDo=     1
 LinEq1:  Iter=  7 NonCon=     1 RMS=5.60D-07 Max=1.62D-05 NDo=     1
 LinEq1:  Iter=  8 NonCon=     1 RMS=3.43D-07 Max=9.82D-06 NDo=     1
 LinEq1:  Iter=  9 NonCon=     1 RMS=1.18D-07 Max=1.69D-06 NDo=     1
 LinEq1:  Iter= 10 NonCon=     1 RMS=5.22D-08 Max=1.02D-06 NDo=     1
 LinEq1:  Iter= 11 NonCon=     1 RMS=1.60D-08 Max=2.19D-07 NDo=     1
 LinEq1:  Iter= 12 NonCon=     0 RMS=5.91D-09 Max=9.38D-08 NDo=     1
 Linear equations converged to 1.569D-08 1.569D-07 after    12 iterations.
     Minimum is close to point  2 DX=  2.36D-04 DF= -5.00D-12 DXR=  2.36D-04 DFR=  5.63D-08 which will be used.
 LinEq1:  Iter=  0 NonCon=     1 RMS=3.77D-07 Max=1.56D-05 NDo=     1
 LinEq1:  Iter=  1 NonCon=     1 RMS=1.40D-07 Max=3.29D-06 NDo=     1
 LinEq1:  Iter=  2 NonCon=     1 RMS=9.75D-08 Max=2.21D-06 NDo=     1
 LinEq1:  Iter=  3 NonCon=     1 RMS=6.21D-08 Max=2.16D-06 NDo=     1
 LinEq1:  Iter=  4 NonCon=     1 RMS=3.35D-08 Max=8.61D-07 NDo=     1
 LinEq1:  Iter=  5 NonCon=     1 RMS=1.38D-08 Max=3.32D-07 NDo=     1
 LinEq1:  Iter=  6 NonCon=     1 RMS=6.94D-09 Max=1.51D-07 NDo=     1
 LinEq1:  Iter=  7 NonCon=     1 RMS=4.31D-09 Max=7.18D-08 NDo=     1
 LinEq1:  Iter=  8 NonCon=     1 RMS=1.92D-09 Max=4.35D-08 NDo=     1
 LinEq1:  Iter=  9 NonCon=     1 RMS=6.09D-10 Max=1.60D-08 NDo=     1
 LinEq1:  Iter= 10 NonCon=     1 RMS=2.15D-10 Max=7.88D-09 NDo=     1
 LinEq1:  Iter= 11 NonCon=     0 RMS=8.57D-11 Max=3.18D-09 NDo=     1
 Linear equations converged to 4.942D-10 4.942D-09 after    11 iterations.
 SCF Done:  E(UwB97XD) =  -361.669940177     a.u. after    8 cycles
            Convg  =    0.9854D-09                    39 Fock formations.
              S**2 =  0.0000                  -V/T =  2.0060
 <Sx>= 0.0000 <Sy>= 0.0000 <Sz>= 0.0000 <S**2>= 0.0000 S= 0.0000
 <L.S>=  0.00000000000    
 Annihilation of the first spin contaminant:
 S**2 before annihilation     0.0000,   after     0.0000
 DoSCS=F DFT=T ScalE2(SS,OS)=  1.000000  1.000000
 Range of M.O.s used for correlation:     1   483
 NBasis=   483 NAE=    27 NBE=    27 NFC=     0 NFV=     0
 NROrb=    483 NOA=    27 NOB=    27 NVA=   456 NVB=   456

 **** Warning!!: The largest alpha MO coefficient is  0.58777108D+02


 **** Warning!!: The largest beta MO coefficient is  0.58777108D+02

 Symmetrizing basis deriv contribution to polar:
 IMax=3 JMax=2 DiffMx= 0.00D+00
 G2DrvN: will do    15 centers at a time, making    1 passes.
 Calling FoFCou, ICntrl=  3107 FMM=F I1Cent=   0 AccDes= 0.00D+00.
 End of G2Drv F.D. properties file   721 does not exist.
 End of G2Drv F.D. properties file   722 does not exist.
 End of G2Drv F.D. properties file   788 does not exist.
          IDoAtm=11111111111111
          Differentiating once with respect to nuclear coordinates.
 CalDSu exits because no D1Ps are significant.
          There are    45 degrees of freedom in the 1st order CPHF.  IDoFFX=6 NUNeed=     0.
     39 vectors produced by pass  0 Test12= 5.47D-14 2.22D-09 XBig12= 1.68D-01 6.34D-02.
 AX will form    39 AO Fock derivatives at one time.
     39 vectors produced by pass  1 Test12= 5.47D-14 2.22D-09 XBig12= 1.55D-02 1.59D-02.
     39 vectors produced by pass  2 Test12= 5.47D-14 2.22D-09 XBig12= 1.03D-03 3.62D-03.
     39 vectors produced by pass  3 Test12= 5.47D-14 2.22D-09 XBig12= 2.35D-05 3.58D-04.
     39 vectors produced by pass  4 Test12= 5.47D-14 2.22D-09 XBig12= 3.62D-07 4.27D-05.
     39 vectors produced by pass  5 Test12= 5.47D-14 2.22D-09 XBig12= 3.58D-09 3.86D-06.
     39 vectors produced by pass  6 Test12= 5.47D-14 2.22D-09 XBig12= 2.80D-11 4.11D-07.
     22 vectors produced by pass  7 Test12= 5.47D-14 2.22D-09 XBig12= 2.03D-13 3.49D-08.
      1 vectors produced by pass  8 Test12= 5.47D-14 2.22D-09 XBig12= 1.40D-15 2.63D-09.
 InvSVY:  IOpt=1 It=  1 EMax= 2.66D-15
 Solved reduced A of dimension   296 with    39 vectors.
 End of Minotr F.D. properties file   721 does not exist.
 End of Minotr F.D. properties file   722 does not exist.
 End of Minotr F.D. properties file   788 does not exist.
 Calling FoFJK, ICntrl=    100127 FMM=F ISym2X=0 I1Cent= 0 IOpClX= 1 NMat=1 NMatS=1 NMatT=0.
 -------------------------------------------------------------------
 Center     Atomic                   Forces (Hartrees/Bohr)
 Number     Number              X              Y              Z
 -------------------------------------------------------------------
      1        6           0.009658473    0.010274631   -0.001827888
      2        1           0.000604900    0.000598319   -0.000065790
      3        1          -0.000379941    0.000089387    0.000071586
      4        8           0.000157430   -0.000021214    0.000042795
      5        8           0.006261230    0.010242113   -0.000785512
      6        7          -0.007929599   -0.009998953    0.001607379
      7        6          -0.006765718   -0.013121091    0.000158918
      8        6          -0.001735475    0.000825786    0.000838339
      9        1           0.000255897    0.000252138   -0.000060290
     10        1          -0.000568220    0.000371107    0.000390789
     11        6           0.000276881    0.000413104   -0.000253134
     12        1           0.000158218   -0.000071433   -0.000096099
     13        1          -0.000052293   -0.000044907    0.000031009
     14        1           0.000058218    0.000191015   -0.000052104
 -------------------------------------------------------------------
 Cartesian Forces:  Max     0.013121091 RMS     0.004188349
 IRC-IRC-IRC-IRC-IRC-IRC-IRC-IRC-IRC-IRC-IRC-IRC-IRC-IRC-IRC-IRC-IRC-IRC
 Pt  8 Step number   1 out of a maximum of  20
 Modified Bulirsch-Stoer Extrapolation Cycles:
    EPS =    0.000010000000000
      PEZero:  N= 2 I= 1 D=  7.69D-04 Err=  6.22D-06
 Maximum DWI energy   std dev =  0.000000165 at pt    46
 Maximum DWI gradient std dev =  0.001765173 at pt    16
 CORRECTOR INTEGRATION CONVERGENCE:
   Recorrection delta-x convergence threshold:    0.010000
   Delta-x Convergence Met
 Point Number:   8          Path Number:   1
   CHANGE IN THE REACTION COORDINATE =    0.14761
   NET REACTION COORDINATE UP TO THIS POINT =    1.18087
  # OF POINTS ALONG THE PATH =   8
  # OF STEPS =   1

 Calculating another point on the path.
 IRC-IRC-IRC-IRC-IRC-IRC-IRC-IRC-IRC-IRC-IRC-IRC-IRC-IRC-IRC-IRC-IRC-IRC
                          Input orientation:                          
 ---------------------------------------------------------------------
 Center     Atomic      Atomic             Coordinates (Angstroms)
 Number     Number       Type             X           Y           Z
 ---------------------------------------------------------------------
      1          6           0       -1.900461    0.286449    0.473407
      2          1           0       -2.807344    0.843374    0.269893
      3          1           0       -1.614005    0.115217    1.505333
      4          8           0       -1.690905   -0.671146   -0.373374
      5          8           0       -0.435667   -1.190084   -0.130813
      6          7           0       -0.481271    1.428032    0.120476
      7          6           0        0.422388    0.717910   -0.161435
      8          6           0        1.799013    0.349619   -0.517020
      9          1           0        1.747374   -0.191087   -1.460753
     10          1           0        2.369670    1.266016   -0.677600
     11          6           0        2.443932   -0.523952    0.559776
     12          1           0        1.845074   -1.414693    0.731250
     13          1           0        2.536452    0.020054    1.498587
     14          1           0        3.439096   -0.824358    0.237483
 ---------------------------------------------------------------------
                    Distance matrix (angstroms):
                    1          2          3          4          5
     1  C    0.000000
     2  H    1.083522   0.000000
     3  H    1.084550   1.865632   0.000000
     4  O    1.295353   1.988467   2.038093   0.000000
     5  O    2.165837   3.149661   2.401929   1.379766   0.000000
     6  N    1.855228   2.403075   2.219099   2.472580   2.630542
     7  C    2.446387   3.260821   2.699676   2.537795   2.092280
     8  C    3.830280   4.699101   3.974110   3.638973   2.741101
     9  H    4.156406   4.981034   4.493368   3.637941   2.744522
    10  H    4.529723   5.279948   4.686065   4.509260   3.768464
    11  C    4.420176   5.434107   4.215385   4.241381   3.035249
    12  H    4.121819   5.191985   3.860707   3.778386   2.448547
    13  H    4.561595   5.544700   4.151553   4.674670   3.599009
    14  H    5.458976   6.465322   5.293777   5.168513   3.909371
                    6          7          8          9         10
     6  N    0.000000
     7  C    1.183362   0.000000
     8  C    2.601743   1.468732   0.000000
     9  H    3.176269   2.066420   1.088881   0.000000
    10  H    2.964969   2.087763   1.091430   1.767408   0.000000
    11  C    3.544014   2.479719   1.529228   2.162991   2.177292
    12  H    3.723709   2.714575   2.161735   2.512297   3.073478
    13  H    3.603920   2.777038   2.171428   3.070003   2.513171
    14  H    4.522856   3.411488   2.153455   2.479306   2.520062
                   11         12         13         14
    11  C    0.000000
    12  H    1.086947   0.000000
    13  H    1.088976   1.767854   0.000000
    14  H    1.088332   1.770087   1.765837   0.000000
 Symmetry turned off by external request.
 Stoichiometry    C4H7NO2
 Framework group  C1[X(C4H7NO2)]
 Deg. of freedom    36
 Full point group                 C1      NOp   1
 Rotational constants (GHZ):           5.2695333           1.8747117           1.5565611
 Standard basis: Aug-CC-pVTZ (5D, 7F)
   483 basis functions,   693 primitive gaussians,   560 cartesian basis functions
    27 alpha electrons       27 beta electrons
       nuclear repulsion energy       301.3196519409 Hartrees.
 NAtoms=   14 NActive=   14 NUniq=   14 SFac= 1.00D+00 NAtFMM=   60 NAOKFM=F Big=F
 Integral buffers will be    131072 words long.
 Raffenetti 2 integral format.
 Two-electron integral symmetry is turned off.
 Nuclear repulsion after empirical dispersion term =      301.3141290846 Hartrees.
 One-electron integrals computed using PRISM.
 NBasis=   483 RedAO= T EigKep=  8.13D-06  NBF=   483
 NBsUse=   483 1.00D-06 EigRej= -1.00D+00 NBFU=   483
 Initial guess from the checkpoint file:  "TS3-M0001-scan-TS-opt-TS-wb97-opt-TS-Final-IRC-Forward.chk"
 B after Tr=     0.000015    0.000247    0.000040
         Rot=    1.000000   -0.000050    0.000015   -0.000006 Ang=  -0.01 deg.
 Initial guess <Sx>= 0.0000 <Sy>= 0.0000 <Sz>= 0.0000 <S**2>= 0.0000 S= 0.0000
 ExpMin= 2.53D-02 ExpMax= 1.53D+04 ExpMxC= 5.22D+02 IAcc=3 IRadAn=         7 AccDes= 0.00D+00
 Harris functional with IExCor= 4639 and IRadAn=       7 diagonalized for initial guess.
 HarFok:  IExCor= 4639 AccDes= 0.00D+00 IRadAn=         7 IDoV= 1 UseB2=F ITyADJ=14
 ICtDFT=  3500011 ScaDFX=  1.000000  1.000000  1.000000  1.000000
 FoFCou: FMM=F IPFlag=           0 FMFlag=      100000 FMFlg1=           0
         NFxFlg=           0 DoJE=T BraDBF=F KetDBF=T FulRan=T
         wScrn=  0.000000 ICntrl=       500 IOpCl=  0 I1Cent=   200000004 NGrid=           0
         NMat0=    1 NMatS0=      1 NMatT0=    0 NMatD0=    1 NMtDS0=    0 NMtDT0=    0
 Symmetry not used in FoFCou.
 Gradient too large for Newton-Raphson -- use scaled steepest descent instead.
     Minimum is close to point  4 DX=  5.75D-02 DF= -3.47D-07 DXR=  4.57D-02 DFR=  2.10D-03 which will be used.
 Gradient too large for Newton-Raphson -- use scaled steepest descent instead.
     Accept linear search using points  1 and  2.
 Gradient too large for Newton-Raphson -- use scaled steepest descent instead.
     Accept linear search using points  1 and  2.
 Gradient too large for Newton-Raphson -- use scaled steepest descent instead.
     Minimum is close to point  2 DX=  1.36D-02 DF= -1.68D-08 DXR=  3.30D-02 DFR=  1.09D-03 which will be used.
 Gradient too large for Newton-Raphson -- use scaled steepest descent instead.
     Accept linear search using points  1 and  2.
 LinEq1:  Iter=  0 NonCon=     1 RMS=6.18D-05 Max=2.53D-03 NDo=     1
 AX will form     1 AO Fock derivatives at one time.
 LinEq1:  Iter=  1 NonCon=     1 RMS=1.08D-05 Max=2.09D-04 NDo=     1
 LinEq1:  Iter=  2 NonCon=     1 RMS=9.48D-06 Max=3.26D-04 NDo=     1
 LinEq1:  Iter=  3 NonCon=     1 RMS=4.25D-06 Max=1.70D-04 NDo=     1
 LinEq1:  Iter=  4 NonCon=     1 RMS=2.89D-06 Max=1.53D-04 NDo=     1
 LinEq1:  Iter=  5 NonCon=     1 RMS=1.94D-06 Max=6.51D-05 NDo=     1
 LinEq1:  Iter=  6 NonCon=     1 RMS=9.19D-07 Max=2.24D-05 NDo=     1
 LinEq1:  Iter=  7 NonCon=     1 RMS=5.48D-07 Max=1.55D-05 NDo=     1
 LinEq1:  Iter=  8 NonCon=     1 RMS=3.36D-07 Max=9.82D-06 NDo=     1
 LinEq1:  Iter=  9 NonCon=     1 RMS=1.16D-07 Max=1.55D-06 NDo=     1
 LinEq1:  Iter= 10 NonCon=     1 RMS=5.25D-08 Max=9.84D-07 NDo=     1
 LinEq1:  Iter= 11 NonCon=     1 RMS=1.64D-08 Max=2.15D-07 NDo=     1
 LinEq1:  Iter= 12 NonCon=     0 RMS=6.07D-09 Max=9.06D-08 NDo=     1
 Linear equations converged to 1.569D-08 1.569D-07 after    12 iterations.
     Minimum is close to point  2 DX=  1.67D-04 DF= -2.50D-12 DXR=  1.66D-04 DFR=  2.75D-08 which will be used.
 LinEq1:  Iter=  0 NonCon=     1 RMS=3.88D-07 Max=1.56D-05 NDo=     1
 LinEq1:  Iter=  1 NonCon=     1 RMS=1.37D-07 Max=2.75D-06 NDo=     1
 LinEq1:  Iter=  2 NonCon=     1 RMS=9.74D-08 Max=2.49D-06 NDo=     1
 LinEq1:  Iter=  3 NonCon=     1 RMS=6.23D-08 Max=1.93D-06 NDo=     1
 LinEq1:  Iter=  4 NonCon=     1 RMS=3.36D-08 Max=8.37D-07 NDo=     1
 LinEq1:  Iter=  5 NonCon=     1 RMS=1.38D-08 Max=2.90D-07 NDo=     1
 LinEq1:  Iter=  6 NonCon=     1 RMS=6.58D-09 Max=1.41D-07 NDo=     1
 LinEq1:  Iter=  7 NonCon=     1 RMS=4.23D-09 Max=7.07D-08 NDo=     1
 LinEq1:  Iter=  8 NonCon=     1 RMS=1.97D-09 Max=4.41D-08 NDo=     1
 LinEq1:  Iter=  9 NonCon=     1 RMS=6.47D-10 Max=1.53D-08 NDo=     1
 LinEq1:  Iter= 10 NonCon=     1 RMS=2.34D-10 Max=7.03D-09 NDo=     1
 LinEq1:  Iter= 11 NonCon=     0 RMS=9.67D-11 Max=2.65D-09 NDo=     1
 Linear equations converged to 5.086D-10 5.086D-09 after    11 iterations.
 SCF Done:  E(UwB97XD) =  -361.671153619     a.u. after    8 cycles
            Convg  =    0.1148D-08                    39 Fock formations.
              S**2 =  0.0000                  -V/T =  2.0061
 <Sx>= 0.0000 <Sy>= 0.0000 <Sz>= 0.0000 <S**2>= 0.0000 S= 0.0000
 <L.S>=  0.00000000000    
 Annihilation of the first spin contaminant:
 S**2 before annihilation     0.0000,   after     0.0000
 DoSCS=F DFT=T ScalE2(SS,OS)=  1.000000  1.000000
 Range of M.O.s used for correlation:     1   483
 NBasis=   483 NAE=    27 NBE=    27 NFC=     0 NFV=     0
 NROrb=    483 NOA=    27 NOB=    27 NVA=   456 NVB=   456

 **** Warning!!: The largest alpha MO coefficient is  0.58573797D+02


 **** Warning!!: The largest beta MO coefficient is  0.58573797D+02

 Symmetrizing basis deriv contribution to polar:
 IMax=3 JMax=2 DiffMx= 0.00D+00
 G2DrvN: will do    15 centers at a time, making    1 passes.
 Calling FoFCou, ICntrl=  3107 FMM=F I1Cent=   0 AccDes= 0.00D+00.
 End of G2Drv F.D. properties file   721 does not exist.
 End of G2Drv F.D. properties file   722 does not exist.
 End of G2Drv F.D. properties file   788 does not exist.
          IDoAtm=11111111111111
          Differentiating once with respect to nuclear coordinates.
 CalDSu exits because no D1Ps are significant.
          There are    45 degrees of freedom in the 1st order CPHF.  IDoFFX=6 NUNeed=     0.
     39 vectors produced by pass  0 Test12= 5.47D-14 2.22D-09 XBig12= 1.68D-01 5.93D-02.
 AX will form    39 AO Fock derivatives at one time.
     39 vectors produced by pass  1 Test12= 5.47D-14 2.22D-09 XBig12= 1.51D-02 1.63D-02.
     39 vectors produced by pass  2 Test12= 5.47D-14 2.22D-09 XBig12= 1.01D-03 3.30D-03.
     39 vectors produced by pass  3 Test12= 5.47D-14 2.22D-09 XBig12= 2.30D-05 3.82D-04.
     39 vectors produced by pass  4 Test12= 5.47D-14 2.22D-09 XBig12= 3.54D-07 4.11D-05.
     39 vectors produced by pass  5 Test12= 5.47D-14 2.22D-09 XBig12= 3.46D-09 3.91D-06.
     39 vectors produced by pass  6 Test12= 5.47D-14 2.22D-09 XBig12= 2.69D-11 3.91D-07.
     22 vectors produced by pass  7 Test12= 5.47D-14 2.22D-09 XBig12= 1.94D-13 3.23D-08.
      1 vectors produced by pass  8 Test12= 5.47D-14 2.22D-09 XBig12= 1.33D-15 2.36D-09.
 InvSVY:  IOpt=1 It=  1 EMax= 2.66D-15
 Solved reduced A of dimension   296 with    39 vectors.
 End of Minotr F.D. properties file   721 does not exist.
 End of Minotr F.D. properties file   722 does not exist.
 End of Minotr F.D. properties file   788 does not exist.
 Calling FoFJK, ICntrl=    100127 FMM=F ISym2X=0 I1Cent= 0 IOpClX= 1 NMat=1 NMatS=1 NMatT=0.
 -------------------------------------------------------------------
 Center     Atomic                   Forces (Hartrees/Bohr)
 Number     Number              X              Y              Z
 -------------------------------------------------------------------
      1        6           0.011046574    0.011879746   -0.002081130
      2        1           0.000686948    0.000679955   -0.000085276
      3        1          -0.000458481    0.000118643    0.000080301
      4        8           0.000189019   -0.000110749    0.000089363
      5        8           0.007343684    0.012053439   -0.000984948
      6        7          -0.009089818   -0.011491480    0.001887528
      7        6          -0.007828999   -0.015363851    0.000163612
      8        6          -0.002027634    0.000951865    0.000967117
      9        1           0.000293654    0.000289864   -0.000068160
     10        1          -0.000660419    0.000425992    0.000447891
     11        6           0.000316176    0.000481368   -0.000285685
     12        1           0.000181664   -0.000080943   -0.000106063
     13        1          -0.000057725   -0.000049915    0.000035120
     14        1           0.000065356    0.000216065   -0.000059671
 -------------------------------------------------------------------
 Cartesian Forces:  Max     0.015363851 RMS     0.004859896
 IRC-IRC-IRC-IRC-IRC-IRC-IRC-IRC-IRC-IRC-IRC-IRC-IRC-IRC-IRC-IRC-IRC-IRC
 Pt  9 Step number   1 out of a maximum of  20
 Modified Bulirsch-Stoer Extrapolation Cycles:
    EPS =    0.000010000000000
      PEZero:  N= 2 I= 1 D=  7.69D-04 Err=  5.72D-06
 Maximum DWI energy   std dev =  0.000000061 at pt    45
 Maximum DWI gradient std dev =  0.001458530 at pt    16
 CORRECTOR INTEGRATION CONVERGENCE:
   Recorrection delta-x convergence threshold:    0.010000
   Delta-x Convergence Met
 Point Number:   9          Path Number:   1
   CHANGE IN THE REACTION COORDINATE =    0.14761
   NET REACTION COORDINATE UP TO THIS POINT =    1.32848
  # OF POINTS ALONG THE PATH =   9
  # OF STEPS =   1

 Calculating another point on the path.
 IRC-IRC-IRC-IRC-IRC-IRC-IRC-IRC-IRC-IRC-IRC-IRC-IRC-IRC-IRC-IRC-IRC-IRC
                          Input orientation:                          
 ---------------------------------------------------------------------
 Center     Atomic      Atomic             Coordinates (Angstroms)
 Number     Number       Type             X           Y           Z
 ---------------------------------------------------------------------
      1          6           0       -1.892377    0.295197    0.471857
      2          1           0       -2.801397    0.849301    0.269098
      3          1           0       -1.618013    0.116265    1.506348
      4          8           0       -1.690798   -0.671226   -0.373311
      5          8           0       -0.431583   -1.183373   -0.131378
      6          7           0       -0.486963    1.420787    0.121670
      7          6           0        0.416593    0.706549   -0.161313
      8          6           0        1.797514    0.350313   -0.516307
      9          1           0        1.749946   -0.188573   -1.461376
     10          1           0        2.363900    1.269808   -0.673695
     11          6           0        2.444165   -0.523596    0.559568
     12          1           0        1.846661   -1.415399    0.730340
     13          1           0        2.535956    0.019628    1.498893
     14          1           0        3.439666   -0.822479    0.236958
 ---------------------------------------------------------------------
                    Distance matrix (angstroms):
                    1          2          3          4          5
     1  C    0.000000
     2  H    1.083725   0.000000
     3  H    1.085110   1.862398   0.000000
     4  O    1.299582   1.989503   2.039254   0.000000
     5  O    2.164250   3.147723   2.403918   1.380742   0.000000
     6  N    1.834332   2.388500   2.213230   2.463888   2.617011
     7  C    2.429291   3.249783   2.696136   2.526718   2.071739
     8  C    3.820313   4.692103   3.976397   3.637624   2.732989
     9  H    4.151859   4.978599   4.499273   3.640819   2.741822
    10  H    4.514205   5.267445   4.683896   4.505377   3.758580
    11  C    4.414035   5.430021   4.219846   4.241459   3.030286
    12  H    4.119873   5.190958   3.866801   3.779610   2.446791
    13  H    4.554215   5.539683   4.155100   4.674171   3.593227
    14  H    5.452986   6.461172   5.298369   5.168846   3.905443
                    6          7          8          9         10
     6  N    0.000000
     7  C    1.186014   0.000000
     8  C    2.602262   1.469648   0.000000
     9  H    3.178024   2.066213   1.088951   0.000000
    10  H    2.963583   2.090885   1.091346   1.767556   0.000000
    11  C    3.544558   2.478703   1.529503   2.162959   2.177998
    12  H    3.722934   2.709761   2.162009   2.513578   3.073953
    13  H    3.605278   2.778461   2.171562   3.069911   2.512507
    14  H    4.523710   3.411087   2.153953   2.478170   2.522741
                   11         12         13         14
    11  C    0.000000
    12  H    1.086962   0.000000
    13  H    1.088968   1.767797   0.000000
    14  H    1.088316   1.769928   1.765875   0.000000
 Symmetry turned off by external request.
 Stoichiometry    C4H7NO2
 Framework group  C1[X(C4H7NO2)]
 Deg. of freedom    36
 Full point group                 C1      NOp   1
 Rotational constants (GHZ):           5.3071867           1.8784070           1.5620494
 Standard basis: Aug-CC-pVTZ (5D, 7F)
   483 basis functions,   693 primitive gaussians,   560 cartesian basis functions
    27 alpha electrons       27 beta electrons
       nuclear repulsion energy       301.7398066792 Hartrees.
 NAtoms=   14 NActive=   14 NUniq=   14 SFac= 1.00D+00 NAtFMM=   60 NAOKFM=F Big=F
 Integral buffers will be    131072 words long.
 Raffenetti 2 integral format.
 Two-electron integral symmetry is turned off.
 Nuclear repulsion after empirical dispersion term =      301.7342957542 Hartrees.
 One-electron integrals computed using PRISM.
 NBasis=   483 RedAO= T EigKep=  8.07D-06  NBF=   483
 NBsUse=   483 1.00D-06 EigRej= -1.00D+00 NBFU=   483
 Initial guess from the checkpoint file:  "TS3-M0001-scan-TS-opt-TS-wb97-opt-TS-Final-IRC-Forward.chk"
 B after Tr=     0.000009    0.000246    0.000037
         Rot=    1.000000   -0.000048    0.000016   -0.000006 Ang=  -0.01 deg.
 Initial guess <Sx>= 0.0000 <Sy>= 0.0000 <Sz>= 0.0000 <S**2>= 0.0000 S= 0.0000
 ExpMin= 2.53D-02 ExpMax= 1.53D+04 ExpMxC= 5.22D+02 IAcc=3 IRadAn=         7 AccDes= 0.00D+00
 Harris functional with IExCor= 4639 and IRadAn=       7 diagonalized for initial guess.
 HarFok:  IExCor= 4639 AccDes= 0.00D+00 IRadAn=         7 IDoV= 1 UseB2=F ITyADJ=14
 ICtDFT=  3500011 ScaDFX=  1.000000  1.000000  1.000000  1.000000
 FoFCou: FMM=F IPFlag=           0 FMFlag=      100000 FMFlg1=           0
         NFxFlg=           0 DoJE=T BraDBF=F KetDBF=T FulRan=T
         wScrn=  0.000000 ICntrl=       500 IOpCl=  0 I1Cent=   200000004 NGrid=           0
         NMat0=    1 NMatS0=      1 NMatT0=    0 NMatD0=    1 NMtDS0=    0 NMtDT0=    0
 Symmetry not used in FoFCou.
 Gradient too large for Newton-Raphson -- use scaled steepest descent instead.
     Minimum is close to point  4 DX=  4.74D-02 DF= -2.43D-07 DXR=  3.80D-02 DFR=  1.45D-03 which will be used.
 Gradient too large for Newton-Raphson -- use scaled steepest descent instead.
     Accept linear search using points  1 and  2.
 Gradient too large for Newton-Raphson -- use scaled steepest descent instead.
     Accept linear search using points  1 and  2.
 Gradient too large for Newton-Raphson -- use scaled steepest descent instead.
     Minimum is close to point  2 DX=  1.85D-02 DF= -3.09D-08 DXR=  4.41D-02 DFR=  1.95D-03 which will be used.
 Gradient too large for Newton-Raphson -- use scaled steepest descent instead.
     Accept linear search using points  1 and  2.
 LinEq1:  Iter=  0 NonCon=     1 RMS=6.25D-05 Max=2.27D-03 NDo=     1
 AX will form     1 AO Fock derivatives at one time.
 LinEq1:  Iter=  1 NonCon=     1 RMS=1.08D-05 Max=1.68D-04 NDo=     1
 LinEq1:  Iter=  2 NonCon=     1 RMS=9.74D-06 Max=3.37D-04 NDo=     1
 LinEq1:  Iter=  3 NonCon=     1 RMS=4.43D-06 Max=1.60D-04 NDo=     1
 LinEq1:  Iter=  4 NonCon=     1 RMS=2.96D-06 Max=1.39D-04 NDo=     1
 LinEq1:  Iter=  5 NonCon=     1 RMS=1.94D-06 Max=5.74D-05 NDo=     1
 LinEq1:  Iter=  6 NonCon=     1 RMS=9.04D-07 Max=2.12D-05 NDo=     1
 LinEq1:  Iter=  7 NonCon=     1 RMS=5.31D-07 Max=1.45D-05 NDo=     1
 LinEq1:  Iter=  8 NonCon=     1 RMS=3.29D-07 Max=9.72D-06 NDo=     1
 LinEq1:  Iter=  9 NonCon=     1 RMS=1.14D-07 Max=1.46D-06 NDo=     1
 LinEq1:  Iter= 10 NonCon=     1 RMS=5.24D-08 Max=9.19D-07 NDo=     1
 LinEq1:  Iter= 11 NonCon=     1 RMS=1.66D-08 Max=2.14D-07 NDo=     1
 LinEq1:  Iter= 12 NonCon=     0 RMS=6.18D-09 Max=1.00D-07 NDo=     1
 Linear equations converged to 1.569D-08 1.569D-07 after    12 iterations.
     Minimum is close to point  2 DX=  8.34D-05 DF= -6.25D-13 DXR=  8.34D-05 DFR=  6.70D-09 which will be used.
 LinEq1:  Iter=  0 NonCon=     1 RMS=3.98D-07 Max=1.50D-05 NDo=     1
 LinEq1:  Iter=  1 NonCon=     1 RMS=1.35D-07 Max=2.76D-06 NDo=     1
 LinEq1:  Iter=  2 NonCon=     1 RMS=9.72D-08 Max=2.67D-06 NDo=     1
 LinEq1:  Iter=  3 NonCon=     1 RMS=6.23D-08 Max=1.73D-06 NDo=     1
 LinEq1:  Iter=  4 NonCon=     1 RMS=3.38D-08 Max=7.68D-07 NDo=     1
 LinEq1:  Iter=  5 NonCon=     1 RMS=1.39D-08 Max=2.47D-07 NDo=     1
 LinEq1:  Iter=  6 NonCon=     1 RMS=6.46D-09 Max=1.29D-07 NDo=     1
 LinEq1:  Iter=  7 NonCon=     1 RMS=4.26D-09 Max=8.58D-08 NDo=     1
 LinEq1:  Iter=  8 NonCon=     1 RMS=2.16D-09 Max=4.52D-08 NDo=     1
 LinEq1:  Iter=  9 NonCon=     1 RMS=7.79D-10 Max=1.94D-08 NDo=     1
 LinEq1:  Iter= 10 NonCon=     1 RMS=2.89D-10 Max=7.15D-09 NDo=     1
 LinEq1:  Iter= 11 NonCon=     0 RMS=1.14D-10 Max=2.43D-09 NDo=     1
 Linear equations converged to 5.228D-10 5.228D-09 after    11 iterations.
 SCF Done:  E(UwB97XD) =  -361.672547964     a.u. after    8 cycles
            Convg  =    0.1659D-08                    39 Fock formations.
              S**2 =  0.0000                  -V/T =  2.0061
 <Sx>= 0.0000 <Sy>= 0.0000 <Sz>= 0.0000 <S**2>= 0.0000 S= 0.0000
 <L.S>=  0.00000000000    
 Annihilation of the first spin contaminant:
 S**2 before annihilation     0.0000,   after     0.0000
 DoSCS=F DFT=T ScalE2(SS,OS)=  1.000000  1.000000
 Range of M.O.s used for correlation:     1   483
 NBasis=   483 NAE=    27 NBE=    27 NFC=     0 NFV=     0
 NROrb=    483 NOA=    27 NOB=    27 NVA=   456 NVB=   456

 **** Warning!!: The largest alpha MO coefficient is  0.57995879D+02


 **** Warning!!: The largest beta MO coefficient is  0.57995878D+02

 Symmetrizing basis deriv contribution to polar:
 IMax=3 JMax=2 DiffMx= 0.00D+00
 G2DrvN: will do    15 centers at a time, making    1 passes.
 Calling FoFCou, ICntrl=  3107 FMM=F I1Cent=   0 AccDes= 0.00D+00.
 End of G2Drv F.D. properties file   721 does not exist.
 End of G2Drv F.D. properties file   722 does not exist.
 End of G2Drv F.D. properties file   788 does not exist.
          IDoAtm=11111111111111
          Differentiating once with respect to nuclear coordinates.
 CalDSu exits because no D1Ps are significant.
          There are    45 degrees of freedom in the 1st order CPHF.  IDoFFX=6 NUNeed=     0.
     39 vectors produced by pass  0 Test12= 5.47D-14 2.22D-09 XBig12= 1.67D-01 5.92D-02.
 AX will form    39 AO Fock derivatives at one time.
     39 vectors produced by pass  1 Test12= 5.47D-14 2.22D-09 XBig12= 1.47D-02 1.63D-02.
     39 vectors produced by pass  2 Test12= 5.47D-14 2.22D-09 XBig12= 9.90D-04 3.05D-03.
     39 vectors produced by pass  3 Test12= 5.47D-14 2.22D-09 XBig12= 2.24D-05 3.88D-04.
     39 vectors produced by pass  4 Test12= 5.47D-14 2.22D-09 XBig12= 3.43D-07 4.06D-05.
     39 vectors produced by pass  5 Test12= 5.47D-14 2.22D-09 XBig12= 3.33D-09 3.90D-06.
     39 vectors produced by pass  6 Test12= 5.47D-14 2.22D-09 XBig12= 2.55D-11 3.58D-07.
     23 vectors produced by pass  7 Test12= 5.47D-14 2.22D-09 XBig12= 1.84D-13 3.04D-08.
 InvSVY:  IOpt=1 It=  1 EMax= 2.44D-15
 Solved reduced A of dimension   296 with    39 vectors.
 End of Minotr F.D. properties file   721 does not exist.
 End of Minotr F.D. properties file   722 does not exist.
 End of Minotr F.D. properties file   788 does not exist.
 Calling FoFJK, ICntrl=    100127 FMM=F ISym2X=0 I1Cent= 0 IOpClX= 1 NMat=1 NMatS=1 NMatT=0.
 -------------------------------------------------------------------
 Center     Atomic                   Forces (Hartrees/Bohr)
 Number     Number              X              Y              Z
 -------------------------------------------------------------------
      1        6           0.012408950    0.013503179   -0.002322652
      2        1           0.000766569    0.000761265   -0.000109256
      3        1          -0.000541264    0.000155309    0.000085531
      4        8           0.000220619   -0.000210829    0.000152603
      5        8           0.008470746    0.013931768   -0.001210401
      6        7          -0.010229521   -0.012984861    0.002172757
      7        6          -0.008909434   -0.017686282    0.000162216
      8        6          -0.002335503    0.001074409    0.001099900
      9        1           0.000331922    0.000328341   -0.000075790
     10        1          -0.000756387    0.000480307    0.000506082
     11        6           0.000357348    0.000551462   -0.000317740
     12        1           0.000206361   -0.000090750   -0.000115255
     13        1          -0.000063005   -0.000054709    0.000039191
     14        1           0.000072599    0.000241390   -0.000067187
 -------------------------------------------------------------------
 Cartesian Forces:  Max     0.017686282 RMS     0.005543335
 IRC-IRC-IRC-IRC-IRC-IRC-IRC-IRC-IRC-IRC-IRC-IRC-IRC-IRC-IRC-IRC-IRC-IRC
 Pt 10 Step number   1 out of a maximum of  20
 Modified Bulirsch-Stoer Extrapolation Cycles:
    EPS =    0.000010000000000
      PEZero:  N= 2 I= 1 D=  7.69D-04 Err=  5.88D-06
 Maximum DWI energy   std dev =  0.000000075 at pt    34
 Maximum DWI gradient std dev =  0.001260225 at pt    16
 CORRECTOR INTEGRATION CONVERGENCE:
   Recorrection delta-x convergence threshold:    0.010000
   Delta-x Convergence Met
 Point Number:  10          Path Number:   1
   CHANGE IN THE REACTION COORDINATE =    0.14761
   NET REACTION COORDINATE UP TO THIS POINT =    1.47609
  # OF POINTS ALONG THE PATH =  10
  # OF STEPS =   1

 Calculating another point on the path.
 IRC-IRC-IRC-IRC-IRC-IRC-IRC-IRC-IRC-IRC-IRC-IRC-IRC-IRC-IRC-IRC-IRC-IRC
                          Input orientation:                          
 ---------------------------------------------------------------------
 Center     Atomic      Atomic             Coordinates (Angstroms)
 Number     Number       Type             X           Y           Z
 ---------------------------------------------------------------------
      1          6           0       -1.884416    0.303914    0.470345
      2          1           0       -2.795575    0.855124    0.268210
      3          1           0       -1.622173    0.117482    1.507259
      4          8           0       -1.690691   -0.671346   -0.373223
      5          8           0       -0.427448   -1.176566   -0.131986
      6          7           0       -0.492581    1.413615    0.122875
      7          6           0        0.410815    0.695068   -0.161210
      8          6           0        1.795996    0.350998   -0.515594
      9          1           0        1.752498   -0.186071   -1.461978
     10          1           0        2.358091    1.273546   -0.669818
     11          6           0        2.444395   -0.523238    0.559365
     12          1           0        1.848247   -1.416095    0.729474
     13          1           0        2.535480    0.019218    1.499194
     14          1           0        3.440223   -0.820635    0.236442
 ---------------------------------------------------------------------
                    Distance matrix (angstroms):
                    1          2          3          4          5
     1  C    0.000000
     2  H    1.083928   0.000000
     3  H    1.085689   1.859094   0.000000
     4  O    1.303944   1.990557   2.040382   0.000000
     5  O    2.162725   3.145782   2.406045   1.381747   0.000000
     6  N    1.813664   2.374197   2.207364   2.455330   2.603504
     7  C    2.412457   3.238974   2.692663   2.515624   2.050988
     8  C    3.810476   4.685191   3.978736   3.636268   2.724758
     9  H    4.147421   4.976204   4.505210   3.643683   2.739000
    10  H    4.498781   5.255021   4.681736   4.501468   3.748538
    11  C    4.408028   5.426042   4.224453   4.241532   3.025274
    12  H    4.118052   5.190017   3.873064   3.780829   2.445051
    13  H    4.546984   5.534817   4.158821   4.673686   3.587421
    14  H    5.447118   6.457115   5.303101   5.169163   3.901448
                    6          7          8          9         10
     6  N    0.000000
     7  C    1.188755   0.000000
     8  C    2.602765   1.470612   0.000000
     9  H    3.179801   2.066039   1.089025   0.000000
    10  H    2.962147   2.094088   1.091252   1.767694   0.000000
    11  C    3.545103   2.477690   1.529787   2.162921   2.178709
    12  H    3.722190   2.704910   2.162300   2.514873   3.074432
    13  H    3.606626   2.779913   2.171701   3.069812   2.511856
    14  H    4.524568   3.410688   2.154475   2.477038   2.525453
                   11         12         13         14
    11  C    0.000000
    12  H    1.086979   0.000000
    13  H    1.088960   1.767733   0.000000
    14  H    1.088299   1.769756   1.765914   0.000000
 Symmetry turned off by external request.
 Stoichiometry    C4H7NO2
 Framework group  C1[X(C4H7NO2)]
 Deg. of freedom    36
 Full point group                 C1      NOp   1
 Rotational constants (GHZ):           5.3451843           1.8820443           1.5675074
 Standard basis: Aug-CC-pVTZ (5D, 7F)
   483 basis functions,   693 primitive gaussians,   560 cartesian basis functions
    27 alpha electrons       27 beta electrons
       nuclear repulsion energy       302.1620457956 Hartrees.
 NAtoms=   14 NActive=   14 NUniq=   14 SFac= 1.00D+00 NAtFMM=   60 NAOKFM=F Big=F
 Integral buffers will be    131072 words long.
 Raffenetti 2 integral format.
 Two-electron integral symmetry is turned off.
 Nuclear repulsion after empirical dispersion term =      302.1565465323 Hartrees.
 One-electron integrals computed using PRISM.
 NBasis=   483 RedAO= T EigKep=  8.00D-06  NBF=   483
 NBsUse=   483 1.00D-06 EigRej= -1.00D+00 NBFU=   483
 Initial guess from the checkpoint file:  "TS3-M0001-scan-TS-opt-TS-wb97-opt-TS-Final-IRC-Forward.chk"
 B after Tr=     0.000003    0.000246    0.000034
         Rot=    1.000000   -0.000046    0.000017   -0.000006 Ang=  -0.01 deg.
 Initial guess <Sx>= 0.0000 <Sy>= 0.0000 <Sz>= 0.0000 <S**2>= 0.0000 S= 0.0000
 ExpMin= 2.53D-02 ExpMax= 1.53D+04 ExpMxC= 5.22D+02 IAcc=3 IRadAn=         7 AccDes= 0.00D+00
 Harris functional with IExCor= 4639 and IRadAn=       7 diagonalized for initial guess.
 HarFok:  IExCor= 4639 AccDes= 0.00D+00 IRadAn=         7 IDoV= 1 UseB2=F ITyADJ=14
 ICtDFT=  3500011 ScaDFX=  1.000000  1.000000  1.000000  1.000000
 FoFCou: FMM=F IPFlag=           0 FMFlag=      100000 FMFlg1=           0
         NFxFlg=           0 DoJE=T BraDBF=F KetDBF=T FulRan=T
         wScrn=  0.000000 ICntrl=       500 IOpCl=  0 I1Cent=   200000004 NGrid=           0
         NMat0=    1 NMatS0=      1 NMatT0=    0 NMatD0=    1 NMtDS0=    0 NMtDT0=    0
 Symmetry not used in FoFCou.
 Gradient too large for Newton-Raphson -- use scaled steepest descent instead.
     Minimum is close to point  4 DX=  3.73D-02 DF= -1.56D-07 DXR=  3.02D-02 DFR=  9.11D-04 which will be used.
 Gradient too large for Newton-Raphson -- use scaled steepest descent instead.
     Accept linear search using points  1 and  2.
 Gradient too large for Newton-Raphson -- use scaled steepest descent instead.
     Accept linear search using points  1 and  2.
 Gradient too large for Newton-Raphson -- use scaled steepest descent instead.
     Minimum is close to point  2 DX=  2.21D-02 DF= -4.44D-08 DXR=  5.24D-02 DFR=  2.75D-03 which will be used.
 Gradient too large for Newton-Raphson -- use scaled steepest descent instead.
     Accept linear search using points  1 and  2.
 LinEq1:  Iter=  0 NonCon=     1 RMS=6.29D-05 Max=2.11D-03 NDo=     1
 AX will form     1 AO Fock derivatives at one time.
 LinEq1:  Iter=  1 NonCon=     1 RMS=1.09D-05 Max=1.51D-04 NDo=     1
 LinEq1:  Iter=  2 NonCon=     1 RMS=9.98D-06 Max=3.36D-04 NDo=     1
 LinEq1:  Iter=  3 NonCon=     1 RMS=4.57D-06 Max=1.49D-04 NDo=     1
 LinEq1:  Iter=  4 NonCon=     1 RMS=2.97D-06 Max=1.22D-04 NDo=     1
 LinEq1:  Iter=  5 NonCon=     1 RMS=1.91D-06 Max=5.16D-05 NDo=     1
 LinEq1:  Iter=  6 NonCon=     1 RMS=8.80D-07 Max=1.96D-05 NDo=     1
 LinEq1:  Iter=  7 NonCon=     1 RMS=5.10D-07 Max=1.39D-05 NDo=     1
 LinEq1:  Iter=  8 NonCon=     1 RMS=3.19D-07 Max=9.59D-06 NDo=     1
 LinEq1:  Iter=  9 NonCon=     1 RMS=1.11D-07 Max=1.41D-06 NDo=     1
 LinEq1:  Iter= 10 NonCon=     1 RMS=5.18D-08 Max=8.49D-07 NDo=     1
 LinEq1:  Iter= 11 NonCon=     1 RMS=1.66D-08 Max=2.20D-07 NDo=     1
 LinEq1:  Iter= 12 NonCon=     0 RMS=6.23D-09 Max=1.11D-07 NDo=     1
 Linear equations converged to 1.569D-08 1.569D-07 after    12 iterations.
     Accept linear search using points  1 and  2.
     Minimum is close to point  2 DX= -2.22D-06 DF=  0.00D+00 DXR=  2.22D-06 DFR=  0.00D+00 which will be used.
 LinEq1:  Iter=  0 NonCon=     1 RMS=4.05D-07 Max=1.40D-05 NDo=     1
 LinEq1:  Iter=  1 NonCon=     1 RMS=1.33D-07 Max=2.61D-06 NDo=     1
 LinEq1:  Iter=  2 NonCon=     1 RMS=9.58D-08 Max=2.68D-06 NDo=     1
 LinEq1:  Iter=  3 NonCon=     1 RMS=6.15D-08 Max=1.64D-06 NDo=     1
 LinEq1:  Iter=  4 NonCon=     1 RMS=3.40D-08 Max=6.54D-07 NDo=     1
 LinEq1:  Iter=  5 NonCon=     1 RMS=1.41D-08 Max=3.08D-07 NDo=     1
 LinEq1:  Iter=  6 NonCon=     1 RMS=6.49D-09 Max=1.35D-07 NDo=     1
 LinEq1:  Iter=  7 NonCon=     1 RMS=4.25D-09 Max=9.48D-08 NDo=     1
 LinEq1:  Iter=  8 NonCon=     1 RMS=2.30D-09 Max=4.66D-08 NDo=     1
 LinEq1:  Iter=  9 NonCon=     1 RMS=8.58D-10 Max=2.07D-08 NDo=     1
 LinEq1:  Iter= 10 NonCon=     1 RMS=3.10D-10 Max=6.55D-09 NDo=     1
 LinEq1:  Iter= 11 NonCon=     0 RMS=1.20D-10 Max=2.05D-09 NDo=     1
 Linear equations converged to 5.334D-10 5.334D-09 after    11 iterations.
 SCF Done:  E(UwB97XD) =  -361.674126418     a.u. after    8 cycles
            Convg  =    0.1829D-08                    38 Fock formations.
              S**2 =  0.0000                  -V/T =  2.0062
 <Sx>= 0.0000 <Sy>= 0.0000 <Sz>= 0.0000 <S**2>= 0.0000 S= 0.0000
 <L.S>=  0.00000000000    
 Annihilation of the first spin contaminant:
 S**2 before annihilation     0.0000,   after     0.0000
 DoSCS=F DFT=T ScalE2(SS,OS)=  1.000000  1.000000
 Range of M.O.s used for correlation:     1   483
 NBasis=   483 NAE=    27 NBE=    27 NFC=     0 NFV=     0
 NROrb=    483 NOA=    27 NOB=    27 NVA=   456 NVB=   456

 **** Warning!!: The largest alpha MO coefficient is  0.57291330D+02


 **** Warning!!: The largest beta MO coefficient is  0.57291330D+02

 Symmetrizing basis deriv contribution to polar:
 IMax=3 JMax=2 DiffMx= 0.00D+00
 G2DrvN: will do    15 centers at a time, making    1 passes.
 Calling FoFCou, ICntrl=  3107 FMM=F I1Cent=   0 AccDes= 0.00D+00.
 End of G2Drv F.D. properties file   721 does not exist.
 End of G2Drv F.D. properties file   722 does not exist.
 End of G2Drv F.D. properties file   788 does not exist.
          IDoAtm=11111111111111
          Differentiating once with respect to nuclear coordinates.
 CalDSu exits because no D1Ps are significant.
          There are    45 degrees of freedom in the 1st order CPHF.  IDoFFX=6 NUNeed=     0.
     39 vectors produced by pass  0 Test12= 5.47D-14 2.22D-09 XBig12= 1.67D-01 5.85D-02.
 AX will form    39 AO Fock derivatives at one time.
     39 vectors produced by pass  1 Test12= 5.47D-14 2.22D-09 XBig12= 1.42D-02 1.58D-02.
     39 vectors produced by pass  2 Test12= 5.47D-14 2.22D-09 XBig12= 9.64D-04 2.87D-03.
     39 vectors produced by pass  3 Test12= 5.47D-14 2.22D-09 XBig12= 2.15D-05 3.87D-04.
     39 vectors produced by pass  4 Test12= 5.47D-14 2.22D-09 XBig12= 3.30D-07 3.97D-05.
     39 vectors produced by pass  5 Test12= 5.47D-14 2.22D-09 XBig12= 3.17D-09 3.81D-06.
     39 vectors produced by pass  6 Test12= 5.47D-14 2.22D-09 XBig12= 2.41D-11 3.14D-07.
     23 vectors produced by pass  7 Test12= 5.47D-14 2.22D-09 XBig12= 1.72D-13 2.99D-08.
 InvSVY:  IOpt=1 It=  1 EMax= 2.55D-15
 Solved reduced A of dimension   296 with    39 vectors.
 End of Minotr F.D. properties file   721 does not exist.
 End of Minotr F.D. properties file   722 does not exist.
 End of Minotr F.D. properties file   788 does not exist.
 Calling FoFJK, ICntrl=    100127 FMM=F ISym2X=0 I1Cent= 0 IOpClX= 1 NMat=1 NMatS=1 NMatT=0.
 -------------------------------------------------------------------
 Center     Atomic                   Forces (Hartrees/Bohr)
 Number     Number              X              Y              Z
 -------------------------------------------------------------------
      1        6           0.013715768    0.015102686   -0.002554542
      2        1           0.000844535    0.000842473   -0.000136910
      3        1          -0.000625891    0.000199395    0.000087452
      4        8           0.000246692   -0.000317846    0.000239052
      5        8           0.009666515    0.015922796   -0.001462123
      6        7          -0.011329201   -0.014462035    0.002458349
      7        6          -0.010013096   -0.020104451    0.000153351
      8        6          -0.002664296    0.001186414    0.001236998
      9        1           0.000371232    0.000367125   -0.000083221
     10        1          -0.000857748    0.000534304    0.000565633
     11        6           0.000401059    0.000622549   -0.000349211
     12        1           0.000232561   -0.000101055   -0.000123507
     13        1          -0.000068195   -0.000059238    0.000043194
     14        1           0.000080064    0.000266883   -0.000074514
 -------------------------------------------------------------------
 Cartesian Forces:  Max     0.020104451 RMS     0.006238271
 IRC-IRC-IRC-IRC-IRC-IRC-IRC-IRC-IRC-IRC-IRC-IRC-IRC-IRC-IRC-IRC-IRC-IRC
 Pt 11 Step number   1 out of a maximum of  20
 Modified Bulirsch-Stoer Extrapolation Cycles:
    EPS =    0.000010000000000
      PEZero:  N= 2 I= 1 D=  7.69D-04 Err=  6.84D-06
 Maximum DWI energy   std dev =  0.000000050 at pt    47
 Maximum DWI gradient std dev =  0.001112955 at pt    16
 CORRECTOR INTEGRATION CONVERGENCE:
   Recorrection delta-x convergence threshold:    0.010000
   Delta-x Convergence Met
 Point Number:  11          Path Number:   1
   CHANGE IN THE REACTION COORDINATE =    0.14761
   NET REACTION COORDINATE UP TO THIS POINT =    1.62370
  # OF POINTS ALONG THE PATH =  11
  # OF STEPS =   1

 Calculating another point on the path.
 IRC-IRC-IRC-IRC-IRC-IRC-IRC-IRC-IRC-IRC-IRC-IRC-IRC-IRC-IRC-IRC-IRC-IRC
                          Input orientation:                          
 ---------------------------------------------------------------------
 Center     Atomic      Atomic             Coordinates (Angstroms)
 Number     Number       Type             X           Y           Z
 ---------------------------------------------------------------------
      1          6           0       -1.876608    0.312570    0.468873
      2          1           0       -2.789874    0.860855    0.267223
      3          1           0       -1.626454    0.118879    1.508063
      4          8           0       -1.690584   -0.671499   -0.373104
      5          8           0       -0.423245   -1.169636   -0.132638
      6          7           0       -0.498107    1.406519    0.124085
      7          6           0        0.405043    0.683454   -0.161126
      8          6           0        1.794453    0.351666   -0.514882
      9          1           0        1.755039   -0.183582   -1.462564
     10          1           0        2.352217    1.277236   -0.665960
     11          6           0        2.444626   -0.522881    0.559166
     12          1           0        1.849842   -1.416787    0.728649
     13          1           0        2.535020    0.018821    1.499488
     14          1           0        3.440769   -0.818821    0.235934
 ---------------------------------------------------------------------
                    Distance matrix (angstroms):
                    1          2          3          4          5
     1  C    0.000000
     2  H    1.084128   0.000000
     3  H    1.086282   1.855736   0.000000
     4  O    1.308404   1.991624   2.041470   0.000000
     5  O    2.161253   3.143838   2.408295   1.382791   0.000000
     6  N    1.793284   2.360176   2.201495   2.446908   2.589998
     7  C    2.395910   3.228382   2.689222   2.504493   2.029980
     8  C    3.800787   4.678355   3.981092   3.634893   2.716368
     9  H    4.143123   4.973856   4.511164   3.646547   2.736042
    10  H    4.483457   5.242643   4.679529   4.497507   3.738290
    11  C    4.402180   5.422171   4.229179   4.241601   3.020194
    12  H    4.116380   5.189174   3.879483   3.782054   2.443322
    13  H    4.539925   5.530099   4.162686   4.673208   3.581564
    14  H    5.441397   6.453154   5.307951   5.169469   3.897374
                    6          7          8          9         10
     6  N    0.000000
     7  C    1.191575   0.000000
     8  C    2.603234   1.471626   0.000000
     9  H    3.181595   2.065909   1.089103   0.000000
    10  H    2.960614   2.097360   1.091149   1.767820   0.000000
    11  C    3.545640   2.476684   1.530077   2.162879   2.179425
    12  H    3.721481   2.700029   2.162605   2.516186   3.074910
    13  H    3.607950   2.781399   2.171845   3.069705   2.511213
    14  H    4.525417   3.410296   2.155023   2.475906   2.528204
                   11         12         13         14
    11  C    0.000000
    12  H    1.086996   0.000000
    13  H    1.088952   1.767663   0.000000
    14  H    1.088283   1.769570   1.765954   0.000000
 Symmetry turned off by external request.
 Stoichiometry    C4H7NO2
 Framework group  C1[X(C4H7NO2)]
 Deg. of freedom    36
 Full point group                 C1      NOp   1
 Rotational constants (GHZ):           5.3836079           1.8856226           1.5729394
 Standard basis: Aug-CC-pVTZ (5D, 7F)
   483 basis functions,   693 primitive gaussians,   560 cartesian basis functions
    27 alpha electrons       27 beta electrons
       nuclear repulsion energy       302.5873276608 Hartrees.
 NAtoms=   14 NActive=   14 NUniq=   14 SFac= 1.00D+00 NAtFMM=   60 NAOKFM=F Big=F
 Integral buffers will be    131072 words long.
 Raffenetti 2 integral format.
 Two-electron integral symmetry is turned off.
 Nuclear repulsion after empirical dispersion term =      302.5818398013 Hartrees.
 One-electron integrals computed using PRISM.
 NBasis=   483 RedAO= T EigKep=  7.93D-06  NBF=   483
 NBsUse=   483 1.00D-06 EigRej= -1.00D+00 NBFU=   483
 Initial guess from the checkpoint file:  "TS3-M0001-scan-TS-opt-TS-wb97-opt-TS-Final-IRC-Forward.chk"
 B after Tr=    -0.000002    0.000246    0.000031
         Rot=    1.000000   -0.000044    0.000018   -0.000005 Ang=  -0.01 deg.
 Initial guess <Sx>= 0.0000 <Sy>= 0.0000 <Sz>= 0.0000 <S**2>= 0.0000 S= 0.0000
 ExpMin= 2.53D-02 ExpMax= 1.53D+04 ExpMxC= 5.22D+02 IAcc=3 IRadAn=         7 AccDes= 0.00D+00
 Harris functional with IExCor= 4639 and IRadAn=       7 diagonalized for initial guess.
 HarFok:  IExCor= 4639 AccDes= 0.00D+00 IRadAn=         7 IDoV= 1 UseB2=F ITyADJ=14
 ICtDFT=  3500011 ScaDFX=  1.000000  1.000000  1.000000  1.000000
 FoFCou: FMM=F IPFlag=           0 FMFlag=      100000 FMFlg1=           0
         NFxFlg=           0 DoJE=T BraDBF=F KetDBF=T FulRan=T
         wScrn=  0.000000 ICntrl=       500 IOpCl=  0 I1Cent=   200000004 NGrid=           0
         NMat0=    1 NMatS0=      1 NMatT0=    0 NMatD0=    1 NMtDS0=    0 NMtDT0=    0
 Symmetry not used in FoFCou.
 Gradient too large for Newton-Raphson -- use scaled steepest descent instead.
     Minimum is close to point  4 DX=  2.73D-02 DF= -8.61D-08 DXR=  2.23D-02 DFR=  4.97D-04 which will be used.
 Gradient too large for Newton-Raphson -- use scaled steepest descent instead.
     Accept linear search using points  1 and  2.
 Gradient too large for Newton-Raphson -- use scaled steepest descent instead.
     Accept linear search using points  1 and  2.
 Gradient too large for Newton-Raphson -- use scaled steepest descent instead.
     Minimum is close to point  2 DX=  2.43D-02 DF= -5.42D-08 DXR=  5.74D-02 DFR=  3.30D-03 which will be used.
 Gradient too large for Newton-Raphson -- use scaled steepest descent instead.
     Accept linear search using points  1 and  2.
 LinEq1:  Iter=  0 NonCon=     1 RMS=6.31D-05 Max=2.03D-03 NDo=     1
 AX will form     1 AO Fock derivatives at one time.
 LinEq1:  Iter=  1 NonCon=     1 RMS=1.10D-05 Max=1.72D-04 NDo=     1
 LinEq1:  Iter=  2 NonCon=     1 RMS=1.02D-05 Max=3.25D-04 NDo=     1
 LinEq1:  Iter=  3 NonCon=     1 RMS=4.63D-06 Max=1.40D-04 NDo=     1
 LinEq1:  Iter=  4 NonCon=     1 RMS=2.92D-06 Max=1.03D-04 NDo=     1
 LinEq1:  Iter=  5 NonCon=     1 RMS=1.86D-06 Max=4.71D-05 NDo=     1
 LinEq1:  Iter=  6 NonCon=     1 RMS=8.46D-07 Max=1.76D-05 NDo=     1
 LinEq1:  Iter=  7 NonCon=     1 RMS=4.83D-07 Max=1.31D-05 NDo=     1
 LinEq1:  Iter=  8 NonCon=     1 RMS=3.06D-07 Max=9.38D-06 NDo=     1
 LinEq1:  Iter=  9 NonCon=     1 RMS=1.07D-07 Max=1.32D-06 NDo=     1
 LinEq1:  Iter= 10 NonCon=     1 RMS=5.06D-08 Max=8.76D-07 NDo=     1
 LinEq1:  Iter= 11 NonCon=     1 RMS=1.64D-08 Max=2.16D-07 NDo=     1
 LinEq1:  Iter= 12 NonCon=     0 RMS=6.20D-09 Max=1.18D-07 NDo=     1
 Linear equations converged to 1.569D-08 1.569D-07 after    12 iterations.
     Accept linear search using points  1 and  2.
     Minimum is close to point  2 DX= -6.72D-05 DF= -4.55D-13 DXR=  6.72D-05 DFR=  4.74D-09 which will be used.
 LinEq1:  Iter=  0 NonCon=     1 RMS=4.06D-07 Max=1.26D-05 NDo=     1
 LinEq1:  Iter=  1 NonCon=     1 RMS=1.30D-07 Max=2.93D-06 NDo=     1
 LinEq1:  Iter=  2 NonCon=     1 RMS=9.23D-08 Max=2.51D-06 NDo=     1
 LinEq1:  Iter=  3 NonCon=     1 RMS=5.95D-08 Max=1.49D-06 NDo=     1
 LinEq1:  Iter=  4 NonCon=     1 RMS=3.39D-08 Max=7.12D-07 NDo=     1
 LinEq1:  Iter=  5 NonCon=     1 RMS=1.42D-08 Max=2.99D-07 NDo=     1
 LinEq1:  Iter=  6 NonCon=     1 RMS=6.55D-09 Max=1.27D-07 NDo=     1
 LinEq1:  Iter=  7 NonCon=     1 RMS=4.19D-09 Max=1.02D-07 NDo=     1
 LinEq1:  Iter=  8 NonCon=     1 RMS=2.37D-09 Max=4.69D-08 NDo=     1
 LinEq1:  Iter=  9 NonCon=     1 RMS=8.89D-10 Max=1.92D-08 NDo=     1
 LinEq1:  Iter= 10 NonCon=     1 RMS=3.16D-10 Max=6.22D-09 NDo=     1
 LinEq1:  Iter= 11 NonCon=     0 RMS=1.22D-10 Max=1.95D-09 NDo=     1
 Linear equations converged to 5.378D-10 5.378D-09 after    11 iterations.
 SCF Done:  E(UwB97XD) =  -361.675890114     a.u. after    8 cycles
            Convg  =    0.1882D-08                    38 Fock formations.
              S**2 =  0.0000                  -V/T =  2.0062
 <Sx>= 0.0000 <Sy>= 0.0000 <Sz>= 0.0000 <S**2>= 0.0000 S= 0.0000
 <L.S>=  0.00000000000    
 Annihilation of the first spin contaminant:
 S**2 before annihilation     0.0000,   after     0.0000
 DoSCS=F DFT=T ScalE2(SS,OS)=  1.000000  1.000000
 Range of M.O.s used for correlation:     1   483
 NBasis=   483 NAE=    27 NBE=    27 NFC=     0 NFV=     0
 NROrb=    483 NOA=    27 NOB=    27 NVA=   456 NVB=   456

 **** Warning!!: The largest alpha MO coefficient is  0.58153313D+02


 **** Warning!!: The largest beta MO coefficient is  0.58153313D+02

 Symmetrizing basis deriv contribution to polar:
 IMax=3 JMax=2 DiffMx= 0.00D+00
 G2DrvN: will do    15 centers at a time, making    1 passes.
 Calling FoFCou, ICntrl=  3107 FMM=F I1Cent=   0 AccDes= 0.00D+00.
 End of G2Drv F.D. properties file   721 does not exist.
 End of G2Drv F.D. properties file   722 does not exist.
 End of G2Drv F.D. properties file   788 does not exist.
          IDoAtm=11111111111111
          Differentiating once with respect to nuclear coordinates.
 CalDSu exits because no D1Ps are significant.
          There are    45 degrees of freedom in the 1st order CPHF.  IDoFFX=6 NUNeed=     0.
     39 vectors produced by pass  0 Test12= 5.47D-14 2.22D-09 XBig12= 1.66D-01 5.74D-02.
 AX will form    39 AO Fock derivatives at one time.
     39 vectors produced by pass  1 Test12= 5.47D-14 2.22D-09 XBig12= 1.37D-02 1.49D-02.
     39 vectors produced by pass  2 Test12= 5.47D-14 2.22D-09 XBig12= 9.38D-04 2.78D-03.
     39 vectors produced by pass  3 Test12= 5.47D-14 2.22D-09 XBig12= 2.06D-05 3.91D-04.
     39 vectors produced by pass  4 Test12= 5.47D-14 2.22D-09 XBig12= 3.15D-07 4.07D-05.
     39 vectors produced by pass  5 Test12= 5.47D-14 2.22D-09 XBig12= 3.01D-09 3.71D-06.
     39 vectors produced by pass  6 Test12= 5.47D-14 2.22D-09 XBig12= 2.27D-11 3.08D-07.
     23 vectors produced by pass  7 Test12= 5.47D-14 2.22D-09 XBig12= 1.61D-13 2.92D-08.
 InvSVY:  IOpt=1 It=  1 EMax= 2.89D-15
 Solved reduced A of dimension   296 with    39 vectors.
 End of Minotr F.D. properties file   721 does not exist.
 End of Minotr F.D. properties file   722 does not exist.
 End of Minotr F.D. properties file   788 does not exist.
 Calling FoFJK, ICntrl=    100127 FMM=F ISym2X=0 I1Cent= 0 IOpClX= 1 NMat=1 NMatS=1 NMatT=0.
 -------------------------------------------------------------------
 Center     Atomic                   Forces (Hartrees/Bohr)
 Number     Number              X              Y              Z
 -------------------------------------------------------------------
      1        6           0.014911956    0.016635759   -0.002769460
      2        1           0.000918541    0.000922174   -0.000168865
      3        1          -0.000711110    0.000249621    0.000085746
      4        8           0.000283904   -0.000422843    0.000350606
      5        8           0.010919275    0.018004222   -0.001739588
      6        7          -0.012358702   -0.015898907    0.002737433
      7        6          -0.011116859   -0.022575555    0.000134832
      8        6          -0.003016743    0.001280928    0.001378339
      9        1           0.000411857    0.000405901   -0.000090433
     10        1          -0.000965088    0.000587766    0.000626672
     11        6           0.000447923    0.000693940   -0.000380221
     12        1           0.000260528   -0.000112079   -0.000130629
     13        1          -0.000073382   -0.000063459    0.000047093
     14        1           0.000087900    0.000292531   -0.000081525
 -------------------------------------------------------------------
 Cartesian Forces:  Max     0.022575555 RMS     0.006931343
 IRC-IRC-IRC-IRC-IRC-IRC-IRC-IRC-IRC-IRC-IRC-IRC-IRC-IRC-IRC-IRC-IRC-IRC
 Pt 12 Step number   1 out of a maximum of  20
 Modified Bulirsch-Stoer Extrapolation Cycles:
    EPS =    0.000010000000000
      PEZero:  N= 2 I= 1 D=  7.69D-04 Err=  8.10D-06
 Maximum DWI energy   std dev =  0.000000100 at pt    18
 Maximum DWI gradient std dev =  0.000941114 at pt    16
 CORRECTOR INTEGRATION CONVERGENCE:
   Recorrection delta-x convergence threshold:    0.010000
   Delta-x Convergence Met
 Point Number:  12          Path Number:   1
   CHANGE IN THE REACTION COORDINATE =    0.14761
   NET REACTION COORDINATE UP TO THIS POINT =    1.77132
  # OF POINTS ALONG THE PATH =  12
  # OF STEPS =   1

 Calculating another point on the path.
 IRC-IRC-IRC-IRC-IRC-IRC-IRC-IRC-IRC-IRC-IRC-IRC-IRC-IRC-IRC-IRC-IRC-IRC
                          Input orientation:                          
 ---------------------------------------------------------------------
 Center     Atomic      Atomic             Coordinates (Angstroms)
 Number     Number       Type             X           Y           Z
 ---------------------------------------------------------------------
      1          6           0       -1.868973    0.321150    0.467440
      2          1           0       -2.784292    0.866511    0.266127
      3          1           0       -1.630842    0.120460    1.508757
      4          8           0       -1.690471   -0.671675   -0.372951
      5          8           0       -0.418966   -1.162578   -0.133336
      6          7           0       -0.503534    1.399495    0.125298
      7          6           0        0.399276    0.671707   -0.161062
      8          6           0        1.792874    0.352315   -0.514165
      9          1           0        1.757582   -0.181099   -1.463136
     10          1           0        2.346248    1.280888   -0.662102
     11          6           0        2.444859   -0.522521    0.558971
     12          1           0        1.851458   -1.417480    0.727863
     13          1           0        2.534574    0.018438    1.499777
     14          1           0        3.441311   -0.817025    0.235433
 ---------------------------------------------------------------------
                    Distance matrix (angstroms):
                    1          2          3          4          5
     1  C    0.000000
     2  H    1.084322   0.000000
     3  H    1.086888   1.852342   0.000000
     4  O    1.312944   1.992707   2.042512   0.000000
     5  O    2.159838   3.141900   2.410663   1.383880   0.000000
     6  N    1.773221   2.346437   2.195613   2.438609   2.576482
     7  C    2.379676   3.218003   2.685805   2.493313   2.008703
     8  C    3.791259   4.671585   3.983441   3.633481   2.707798
     9  H    4.138995   4.971565   4.517135   3.649416   2.732953
    10  H    4.468227   5.230273   4.677228   4.493463   3.727805
    11  C    4.396511   5.418412   4.234012   4.241660   3.015039
    12  H    4.114883   5.188448   3.886060   3.783288   2.441611
    13  H    4.533054   5.525527   4.166674   4.672725   3.575647
    14  H    5.435843   6.449292   5.312906   5.169762   3.893217
                    6          7          8          9         10
     6  N    0.000000
     7  C    1.194463   0.000000
     8  C    2.603649   1.472688   0.000000
     9  H    3.183401   2.065834   1.089184   0.000000
    10  H    2.958939   2.100677   1.091035   1.767934   0.000000
    11  C    3.546158   2.475690   1.530373   2.162831   2.180144
    12  H    3.720808   2.695129   2.162923   2.517524   3.075388
    13  H    3.609239   2.782920   2.171993   3.069590   2.510571
    14  H    4.526245   3.409914   2.155597   2.474770   2.531003
                   11         12         13         14
    11  C    0.000000
    12  H    1.087014   0.000000
    13  H    1.088945   1.767585   0.000000
    14  H    1.088267   1.769369   1.765994   0.000000
 Symmetry turned off by external request.
 Stoichiometry    C4H7NO2
 Framework group  C1[X(C4H7NO2)]
 Deg. of freedom    36
 Full point group                 C1      NOp   1
 Rotational constants (GHZ):           5.4225088           1.8891431           1.5783485
 Standard basis: Aug-CC-pVTZ (5D, 7F)
   483 basis functions,   693 primitive gaussians,   560 cartesian basis functions
    27 alpha electrons       27 beta electrons
       nuclear repulsion energy       303.0164383955 Hartrees.
 NAtoms=   14 NActive=   14 NUniq=   14 SFac= 1.00D+00 NAtFMM=   60 NAOKFM=F Big=F
 Integral buffers will be    131072 words long.
 Raffenetti 2 integral format.
 Two-electron integral symmetry is turned off.
 Nuclear repulsion after empirical dispersion term =      303.0109616854 Hartrees.
 One-electron integrals computed using PRISM.
 NBasis=   483 RedAO= T EigKep=  7.86D-06  NBF=   483
 NBsUse=   483 1.00D-06 EigRej= -1.00D+00 NBFU=   483
 Initial guess from the checkpoint file:  "TS3-M0001-scan-TS-opt-TS-wb97-opt-TS-Final-IRC-Forward.chk"
 B after Tr=    -0.000007    0.000247    0.000028
         Rot=    1.000000   -0.000042    0.000019   -0.000006 Ang=  -0.01 deg.
 Initial guess <Sx>= 0.0000 <Sy>= 0.0000 <Sz>= 0.0000 <S**2>= 0.0000 S= 0.0000
 ExpMin= 2.53D-02 ExpMax= 1.53D+04 ExpMxC= 5.22D+02 IAcc=3 IRadAn=         7 AccDes= 0.00D+00
 Harris functional with IExCor= 4639 and IRadAn=       7 diagonalized for initial guess.
 HarFok:  IExCor= 4639 AccDes= 0.00D+00 IRadAn=         7 IDoV= 1 UseB2=F ITyADJ=14
 ICtDFT=  3500011 ScaDFX=  1.000000  1.000000  1.000000  1.000000
 FoFCou: FMM=F IPFlag=           0 FMFlag=      100000 FMFlg1=           0
         NFxFlg=           0 DoJE=T BraDBF=F KetDBF=T FulRan=T
         wScrn=  0.000000 ICntrl=       500 IOpCl=  0 I1Cent=   200000004 NGrid=           0
         NMat0=    1 NMatS0=      1 NMatT0=    0 NMatD0=    1 NMtDS0=    0 NMtDT0=    0
 Symmetry not used in FoFCou.
 Gradient too large for Newton-Raphson -- use scaled steepest descent instead.
     Minimum is close to point  4 DX=  1.49D-02 DF= -2.63D-08 DXR=  1.23D-02 DFR=  1.50D-04 which will be used.
 Gradient too large for Newton-Raphson -- use scaled steepest descent instead.
     Accept linear search using points  1 and  2.
 Gradient too large for Newton-Raphson -- use scaled steepest descent instead.
     Accept linear search using points  1 and  2.
 Gradient too large for Newton-Raphson -- use scaled steepest descent instead.
     Minimum is close to point  2 DX=  2.85D-02 DF= -7.44D-08 DXR=  6.66D-02 DFR=  4.46D-03 which will be used.
 Gradient too large for Newton-Raphson -- use scaled steepest descent instead.
     Accept linear search using points  1 and  2.
 LinEq1:  Iter=  0 NonCon=     1 RMS=6.30D-05 Max=2.31D-03 NDo=     1
 AX will form     1 AO Fock derivatives at one time.
 LinEq1:  Iter=  1 NonCon=     1 RMS=1.10D-05 Max=1.90D-04 NDo=     1
 LinEq1:  Iter=  2 NonCon=     1 RMS=1.03D-05 Max=3.56D-04 NDo=     1
 LinEq1:  Iter=  3 NonCon=     1 RMS=4.60D-06 Max=1.68D-04 NDo=     1
 LinEq1:  Iter=  4 NonCon=     1 RMS=2.81D-06 Max=1.03D-04 NDo=     1
 LinEq1:  Iter=  5 NonCon=     1 RMS=1.79D-06 Max=5.74D-05 NDo=     1
 LinEq1:  Iter=  6 NonCon=     1 RMS=8.03D-07 Max=1.76D-05 NDo=     1
 LinEq1:  Iter=  7 NonCon=     1 RMS=4.49D-07 Max=1.20D-05 NDo=     1
 LinEq1:  Iter=  8 NonCon=     1 RMS=2.89D-07 Max=9.02D-06 NDo=     1
 LinEq1:  Iter=  9 NonCon=     1 RMS=1.02D-07 Max=1.12D-06 NDo=     1
 LinEq1:  Iter= 10 NonCon=     1 RMS=4.87D-08 Max=8.78D-07 NDo=     1
 LinEq1:  Iter= 11 NonCon=     1 RMS=1.60D-08 Max=2.03D-07 NDo=     1
 LinEq1:  Iter= 12 NonCon=     0 RMS=6.08D-09 Max=1.22D-07 NDo=     1
 Linear equations converged to 1.569D-08 1.569D-07 after    12 iterations.
     Accept linear search using points  1 and  2.
     Minimum is close to point  2 DX= -1.38D-04 DF= -1.82D-12 DXR=  1.38D-04 DFR=  1.89D-08 which will be used.
 LinEq1:  Iter=  0 NonCon=     1 RMS=4.04D-07 Max=1.45D-05 NDo=     1
 LinEq1:  Iter=  1 NonCon=     1 RMS=1.28D-07 Max=3.33D-06 NDo=     1
 LinEq1:  Iter=  2 NonCon=     1 RMS=8.73D-08 Max=2.63D-06 NDo=     1
 LinEq1:  Iter=  3 NonCon=     1 RMS=5.64D-08 Max=1.30D-06 NDo=     1
 LinEq1:  Iter=  4 NonCon=     1 RMS=3.33D-08 Max=8.09D-07 NDo=     1
 LinEq1:  Iter=  5 NonCon=     1 RMS=1.41D-08 Max=3.25D-07 NDo=     1
 LinEq1:  Iter=  6 NonCon=     1 RMS=6.63D-09 Max=1.42D-07 NDo=     1
 LinEq1:  Iter=  7 NonCon=     1 RMS=4.15D-09 Max=1.12D-07 NDo=     1
 LinEq1:  Iter=  8 NonCon=     1 RMS=2.38D-09 Max=5.73D-08 NDo=     1
 LinEq1:  Iter=  9 NonCon=     1 RMS=8.96D-10 Max=2.28D-08 NDo=     1
 LinEq1:  Iter= 10 NonCon=     1 RMS=3.17D-10 Max=5.75D-09 NDo=     1
 LinEq1:  Iter= 11 NonCon=     0 RMS=1.22D-10 Max=1.80D-09 NDo=     1
 Linear equations converged to 5.379D-10 5.379D-09 after    11 iterations.
 SCF Done:  E(UwB97XD) =  -361.677836547     a.u. after    8 cycles
            Convg  =    0.1891D-08                    38 Fock formations.
              S**2 =  0.0000                  -V/T =  2.0063
 <Sx>= 0.0000 <Sy>= 0.0000 <Sz>= 0.0000 <S**2>= 0.0000 S= 0.0000
 <L.S>=  0.00000000000    
 Annihilation of the first spin contaminant:
 S**2 before annihilation     0.0000,   after     0.0000
 DoSCS=F DFT=T ScalE2(SS,OS)=  1.000000  1.000000
 Range of M.O.s used for correlation:     1   483
 NBasis=   483 NAE=    27 NBE=    27 NFC=     0 NFV=     0
 NROrb=    483 NOA=    27 NOB=    27 NVA=   456 NVB=   456

 **** Warning!!: The largest alpha MO coefficient is  0.59112243D+02


 **** Warning!!: The largest beta MO coefficient is  0.59112242D+02

 Symmetrizing basis deriv contribution to polar:
 IMax=3 JMax=2 DiffMx= 0.00D+00
 G2DrvN: will do    15 centers at a time, making    1 passes.
 Calling FoFCou, ICntrl=  3107 FMM=F I1Cent=   0 AccDes= 0.00D+00.
 End of G2Drv F.D. properties file   721 does not exist.
 End of G2Drv F.D. properties file   722 does not exist.
 End of G2Drv F.D. properties file   788 does not exist.
          IDoAtm=11111111111111
          Differentiating once with respect to nuclear coordinates.
 CalDSu exits because no D1Ps are significant.
          There are    45 degrees of freedom in the 1st order CPHF.  IDoFFX=6 NUNeed=     0.
     39 vectors produced by pass  0 Test12= 5.47D-14 2.22D-09 XBig12= 1.65D-01 5.59D-02.
 AX will form    39 AO Fock derivatives at one time.
     39 vectors produced by pass  1 Test12= 5.47D-14 2.22D-09 XBig12= 1.32D-02 1.57D-02.
     39 vectors produced by pass  2 Test12= 5.47D-14 2.22D-09 XBig12= 9.11D-04 2.80D-03.
     39 vectors produced by pass  3 Test12= 5.47D-14 2.22D-09 XBig12= 1.97D-05 3.89D-04.
     39 vectors produced by pass  4 Test12= 5.47D-14 2.22D-09 XBig12= 2.98D-07 4.39D-05.
     39 vectors produced by pass  5 Test12= 5.47D-14 2.22D-09 XBig12= 2.85D-09 3.69D-06.
     39 vectors produced by pass  6 Test12= 5.47D-14 2.22D-09 XBig12= 2.14D-11 2.78D-07.
     22 vectors produced by pass  7 Test12= 5.47D-14 2.22D-09 XBig12= 1.50D-13 2.83D-08.
      1 vectors produced by pass  8 Test12= 5.47D-14 2.22D-09 XBig12= 9.66D-16 2.27D-09.
 InvSVY:  IOpt=1 It=  1 EMax= 2.44D-15
 Solved reduced A of dimension   296 with    39 vectors.
 End of Minotr F.D. properties file   721 does not exist.
 End of Minotr F.D. properties file   722 does not exist.
 End of Minotr F.D. properties file   788 does not exist.
 Calling FoFJK, ICntrl=    100127 FMM=F ISym2X=0 I1Cent= 0 IOpClX= 1 NMat=1 NMatS=1 NMatT=0.
 -------------------------------------------------------------------
 Center     Atomic                   Forces (Hartrees/Bohr)
 Number     Number              X              Y              Z
 -------------------------------------------------------------------
      1        6           0.015988431    0.018108157   -0.002957404
      2        1           0.000986107    0.000999553   -0.000205843
      3        1          -0.000795615    0.000306242    0.000080220
      4        8           0.000330417   -0.000525511    0.000486587
      5        8           0.012193375    0.020110520   -0.002041814
      6        7          -0.013293205   -0.017280494    0.003003140
      7        6          -0.012201134   -0.025049834    0.000105142
      8        6          -0.003390238    0.001354864    0.001523155
      9        1           0.000453293    0.000444456   -0.000097369
     10        1          -0.001077200    0.000639709    0.000688857
     11        6           0.000497903    0.000765120   -0.000410770
     12        1           0.000290312   -0.000123854   -0.000136586
     13        1          -0.000078616   -0.000067372    0.000050865
     14        1           0.000096170    0.000318444   -0.000088180
 -------------------------------------------------------------------
 Cartesian Forces:  Max     0.025049834 RMS     0.007611091
 IRC-IRC-IRC-IRC-IRC-IRC-IRC-IRC-IRC-IRC-IRC-IRC-IRC-IRC-IRC-IRC-IRC-IRC
 Pt 13 Step number   1 out of a maximum of  20
 Modified Bulirsch-Stoer Extrapolation Cycles:
    EPS =    0.000010000000000
      PEZero:  N= 2 I= 1 D=  7.69D-04 Err=  8.72D-06
 Maximum DWI energy   std dev =  0.000000134 at pt    14
 Maximum DWI gradient std dev =  0.000827013 at pt    16
 CORRECTOR INTEGRATION CONVERGENCE:
   Recorrection delta-x convergence threshold:    0.010000
   Delta-x Convergence Met
 Point Number:  13          Path Number:   1
   CHANGE IN THE REACTION COORDINATE =    0.14761
   NET REACTION COORDINATE UP TO THIS POINT =    1.91893
  # OF POINTS ALONG THE PATH =  13
  # OF STEPS =   1

 Calculating another point on the path.
 IRC-IRC-IRC-IRC-IRC-IRC-IRC-IRC-IRC-IRC-IRC-IRC-IRC-IRC-IRC-IRC-IRC-IRC
                          Input orientation:                          
 ---------------------------------------------------------------------
 Center     Atomic      Atomic             Coordinates (Angstroms)
 Number     Number       Type             X           Y           Z
 ---------------------------------------------------------------------
      1          6           0       -1.861519    0.329661    0.466048
      2          1           0       -2.778831    0.872101    0.264911
      3          1           0       -1.635317    0.122231    1.509343
      4          8           0       -1.690350   -0.671870   -0.372760
      5          8           0       -0.414614   -1.155399   -0.134083
      6          7           0       -0.508849    1.392537    0.126510
      7          6           0        0.393510    0.659828   -0.161020
      8          6           0        1.791255    0.352939   -0.513441
      9          1           0        1.760137   -0.178615   -1.463697
     10          1           0        2.340163    1.284509   -0.658228
     11          6           0        2.445096   -0.522159    0.558779
     12          1           0        1.853104   -1.418179    0.727113
     13          1           0        2.534136    0.018067    1.500062
     14          1           0        3.441854   -0.815238    0.234940
 ---------------------------------------------------------------------
                    Distance matrix (angstroms):
                    1          2          3          4          5
     1  C    0.000000
     2  H    1.084508   0.000000
     3  H    1.087501   1.848929   0.000000
     4  O    1.317560   1.993806   2.043511   0.000000
     5  O    2.158494   3.139980   2.413152   1.385016   0.000000
     6  N    1.753484   2.332987   2.189711   2.430431   2.562960
     7  C    2.363764   3.207838   2.682398   2.482081   1.987168
     8  C    3.781891   4.664874   3.985759   3.632024   2.699047
     9  H    4.135051   4.969337   4.523116   3.652301   2.729747
    10  H    4.453074   5.217889   4.674794   4.489315   3.717079
    11  C    4.391028   5.414770   4.238936   4.241709   3.009816
    12  H    4.113578   5.187854   3.892791   3.784542   2.439929
    13  H    4.526373   5.521103   4.170764   4.672232   3.569674
    14  H    5.430467   6.445536   5.317952   5.170046   3.888989
                    6          7          8          9         10
     6  N    0.000000
     7  C    1.197409   0.000000
     8  C    2.603993   1.473796   0.000000
     9  H    3.185211   2.065822   1.089267   0.000000
    10  H    2.957085   2.104020   1.090911   1.768034   0.000000
    11  C    3.546647   2.474714   1.530673   2.162776   2.180863
    12  H    3.720170   2.690225   2.163252   2.518891   3.075861
    13  H    3.610480   2.784480   2.172143   3.069466   2.509923
    14  H    4.527039   3.409546   2.156198   2.473627   2.533852
                   11         12         13         14
    11  C    0.000000
    12  H    1.087034   0.000000
    13  H    1.088938   1.767500   0.000000
    14  H    1.088252   1.769153   1.766036   0.000000
 Symmetry turned off by external request.
 Stoichiometry    C4H7NO2
 Framework group  C1[X(C4H7NO2)]
 Deg. of freedom    36
 Full point group                 C1      NOp   1
 Rotational constants (GHZ):           5.4618760           1.8926083           1.5837335
 Standard basis: Aug-CC-pVTZ (5D, 7F)
   483 basis functions,   693 primitive gaussians,   560 cartesian basis functions
    27 alpha electrons       27 beta electrons
       nuclear repulsion energy       303.4495690173 Hartrees.
 NAtoms=   14 NActive=   14 NUniq=   14 SFac= 1.00D+00 NAtFMM=   60 NAOKFM=F Big=F
 Integral buffers will be    131072 words long.
 Raffenetti 2 integral format.
 Two-electron integral symmetry is turned off.
 Nuclear repulsion after empirical dispersion term =      303.4441031906 Hartrees.
 One-electron integrals computed using PRISM.
 NBasis=   483 RedAO= T EigKep=  7.78D-06  NBF=   483
 NBsUse=   483 1.00D-06 EigRej= -1.00D+00 NBFU=   483
 Initial guess from the checkpoint file:  "TS3-M0001-scan-TS-opt-TS-wb97-opt-TS-Final-IRC-Forward.chk"
 B after Tr=    -0.000012    0.000249    0.000025
         Rot=    1.000000   -0.000041    0.000020   -0.000006 Ang=  -0.01 deg.
 Initial guess <Sx>= 0.0000 <Sy>= 0.0000 <Sz>= 0.0000 <S**2>= 0.0000 S= 0.0000
 ExpMin= 2.53D-02 ExpMax= 1.53D+04 ExpMxC= 5.22D+02 IAcc=3 IRadAn=         7 AccDes= 0.00D+00
 Harris functional with IExCor= 4639 and IRadAn=       7 diagonalized for initial guess.
 HarFok:  IExCor= 4639 AccDes= 0.00D+00 IRadAn=         7 IDoV= 1 UseB2=F ITyADJ=14
 ICtDFT=  3500011 ScaDFX=  1.000000  1.000000  1.000000  1.000000
 FoFCou: FMM=F IPFlag=           0 FMFlag=      100000 FMFlg1=           0
         NFxFlg=           0 DoJE=T BraDBF=F KetDBF=T FulRan=T
         wScrn=  0.000000 ICntrl=       500 IOpCl=  0 I1Cent=   200000004 NGrid=           0
         NMat0=    1 NMatS0=      1 NMatT0=    0 NMatD0=    1 NMtDS0=    0 NMtDT0=    0
 Symmetry not used in FoFCou.
 Gradient too large for Newton-Raphson -- use scaled steepest descent instead.
     Minimum is close to point  4 DX=  2.42D-03 DF= -7.13D-10 DXR=  2.01D-03 DFR=  4.03D-06 which will be used.
 Gradient too large for Newton-Raphson -- use scaled steepest descent instead.
     Accept linear search using points  1 and  2.
 Gradient too large for Newton-Raphson -- use scaled steepest descent instead.
     Accept linear search using points  1 and  2.
srun: Job step aborted: Waiting up to 32 seconds for job step to finish.
slurmstepd: error: *** STEP 11590727.0 ON r18c19 CANCELLED AT 2022-05-05T10:48:11 DUE TO TIME LIMIT ***
Error: software termination
   rax 0xfffffffffffffffc, rbx 0x00007fff34ad0cd0, rcx 0xffffffffffffffff
   rdx 0x0000000000000000, rsp 0x00007fff34ad0c98, rbp 0x0000000000000001
   rsi 0x00007fff34ad0cd0, rdi 0x000000000003e9f0, r8  0x00007fc8b6e5c700
   r9  0x0000000000000000, r10 0x0000000000000000, r11 0x0000000000000246
   r12 0x00007fff34ad0cf0, r13 0x0000000000000000, r14 0x000000000000012e
   r15 0x00007fff34ad3740
