# Supplementary material for: An Experimental and Master Equation Investigation of Kinetics of the CH2OO + RCN Reactions (R = H, CH3, C2H5) and Their Atmospheric Relevance
Source: J Phys Chem A. 2023 Jan 5;127(2):477–88. doi: 10.1021/acs.jpca.2c07073 (PMC9869398; doi:10.1021/acs.jpca.2c07073)
Supplement: Supplementary file 2 — jp2c07073_si_002.zip [file jp2c07073_si_002.zip › wb97XD/IRC/TS1/TS3-M0001-scan-TS-opt-TS-wb97-opt-TS-Final-IRC-Reverse-INCOMPLETE.log]

 Entering Gaussian System, Link 0=/appl/soft/chem/gaussian/G16RevB.01/g16/g16
 Initial command:
 /appl/soft/chem/gaussian/G16RevB.01/g16/l1.exe "/scratch/kurten/scratch_lauri/Cyan/IRC/Assoc/TS3-M0001-scan-TS-opt-TS-wb97-opt-TS-Final-IRC/11590728.GAUSS_SCRDIR/Gau-256486.inp" -scrdir="/scratch/kurten/scratch_lauri/Cyan/IRC/Assoc/TS3-M0001-scan-TS-opt-TS-wb97-opt-TS-Final-IRC/11590728.GAUSS_SCRDIR/"
 Entering Link 1 = /appl/soft/chem/gaussian/G16RevB.01/g16/l1.exe PID=    256495.
  
 Copyright (c) 1988-2017, Gaussian, Inc.  All Rights Reserved.
  
 This is part of the Gaussian(R) 16 program.  It is based on
 the Gaussian(R) 09 system (copyright 2009, Gaussian, Inc.),
 the Gaussian(R) 03 system (copyright 2003, Gaussian, Inc.),
 the Gaussian(R) 98 system (copyright 1998, Gaussian, Inc.),
 the Gaussian(R) 94 system (copyright 1995, Gaussian, Inc.),
 the Gaussian 92(TM) system (copyright 1992, Gaussian, Inc.),
 the Gaussian 90(TM) system (copyright 1990, Gaussian, Inc.),
 the Gaussian 88(TM) system (copyright 1988, Gaussian, Inc.),
 the Gaussian 86(TM) system (copyright 1986, Carnegie Mellon
 University), and the Gaussian 82(TM) system (copyright 1983,
 Carnegie Mellon University). Gaussian is a federally registered
 trademark of Gaussian, Inc.
  
 This software contains proprietary and confidential information,
 including trade secrets, belonging to Gaussian, Inc.
  
 This software is provided under written license and may be
 used, copied, transmitted, or stored only in accord with that
 written license.
  
 The following legend is applicable only to US Government
 contracts under FAR:
  
                    RESTRICTED RIGHTS LEGEND
  
 Use, reproduction and disclosure by the US Government is
 subject to restrictions as set forth in subparagraphs (a)
 and (c) of the Commercial Computer Software - Restricted
 Rights clause in FAR 52.227-19.
  
 Gaussian, Inc.
 340 Quinnipiac St., Bldg. 40, Wallingford CT 06492
  
  
 ---------------------------------------------------------------
 Warning -- This program may not be used in any manner that
 competes with the business of Gaussian, Inc. or will provide
 assistance to any competitor of Gaussian, Inc.  The licensee
 of this program is prohibited from giving any competitor of
 Gaussian, Inc. access to this program.  By using this program,
 the user acknowledges that Gaussian, Inc. is engaged in the
 business of creating and licensing software in the field of
 computational chemistry and represents and warrants to the
 licensee that it is not a competitor of Gaussian, Inc. and that
 it will not use this program in any manner prohibited above.
 ---------------------------------------------------------------
  

 Cite this work as:
 Gaussian 16, Revision B.01,
 M. J. Frisch, G. W. Trucks, H. B. Schlegel, G. E. Scuseria, 
 M. A. Robb, J. R. Cheeseman, G. Scalmani, V. Barone, 
 G. A. Petersson, H. Nakatsuji, X. Li, M. Caricato, A. V. Marenich, 
 J. Bloino, B. G. Janesko, R. Gomperts, B. Mennucci, H. P. Hratchian, 
 J. V. Ortiz, A. F. Izmaylov, J. L. Sonnenberg, D. Williams-Young, 
 F. Ding, F. Lipparini, F. Egidi, J. Goings, B. Peng, A. Petrone, 
 T. Henderson, D. Ranasinghe, V. G. Zakrzewski, J. Gao, N. Rega, 
 G. Zheng, W. Liang, M. Hada, M. Ehara, K. Toyota, R. Fukuda, 
 J. Hasegawa, M. Ishida, T. Nakajima, Y. Honda, O. Kitao, H. Nakai, 
 T. Vreven, K. Throssell, J. A. Montgomery, Jr., J. E. Peralta, 
 F. Ogliaro, M. J. Bearpark, J. J. Heyd, E. N. Brothers, K. N. Kudin, 
 V. N. Staroverov, T. A. Keith, R. Kobayashi, J. Normand, 
 K. Raghavachari, A. P. Rendell, J. C. Burant, S. S. Iyengar, 
 J. Tomasi, M. Cossi, J. M. Millam, M. Klene, C. Adamo, R. Cammi, 
 J. W. Ochterski, R. L. Martin, K. Morokuma, O. Farkas, 
 J. B. Foresman, and D. J. Fox, Gaussian, Inc., Wallingford CT, 2016.
 
 ******************************************
 Gaussian 16:  ES64L-G16RevB.01 20-Dec-2017
                 2-May-2022 
 ******************************************
 %mem=12GB
 %NprocShared=8
 Will use up to    8 processors via shared memory.
 %chk=TS3-M0001-scan-TS-opt-TS-wb97-opt-TS-Final-IRC-Reverse
 ----------------------------------------------------------------------
 # UWB97XD aug-cc-pVTZ IRC(CalcAll,Reverse,MaxPoints=200,Stepsize=5) sc
 f=qc Integral(Grid=SuperFineGrid) MaxDisk=32GB
 ----------------------------------------------------------------------
 1/10=4,18=10,22=2,26=5,38=1,39=5,42=200,44=3,71=1,172=1/1,23;
 2/12=2,17=6,18=5,29=1,40=1/2;
 3/5=16,6=1,7=10,11=2,25=1,30=1,71=2,74=-58,75=-7,116=2,140=1/1,2,3;
 4//1;
 5/5=2,8=3,38=5/8;
 8/6=4,10=90,11=11/1;
 11/6=1,8=1,9=11,15=111,16=1/1,2,10;
 10/6=1,13=1/2;
 6/7=2,8=2,9=2,10=2,18=1,28=1/1;
 7/10=1,25=1/1,2,3,16;
 1/10=4,18=10,22=2,26=5,39=5,42=200,44=3,71=1/23(2);
 2/29=1/2;
 99/5=20/99;
 2/29=1/2;
 3/5=16,6=1,7=10,11=2,25=1,30=1,71=2,74=-58,75=-7,116=2,140=1/1,2,3;
 4/5=5,16=3,69=1/1;
 5/5=2,8=3,38=5/8;
 8/6=4,10=90,11=11/1;
 11/6=1,8=1,9=11,15=111,16=1/1,2,10;
 10/6=1,13=1/2;
 7/10=1,25=1/1,2,3,16;
 1/10=4,18=10,22=2,26=5,39=5,42=200,44=3,71=1/23(-8);
 2/29=1/2;
 6/7=2,8=2,9=2,10=2,18=1,19=2,28=1/1;
 99/5=20/99;
 ------------------------------------------------------
 TS3-M0001-scan-TS-opt-TS-wb97-opt-TS-Final-IRC-Reverse
 ------------------------------------------------------
 Symbolic Z-matrix:
 Charge =  0 Multiplicity = 1
 C                    -2.04531   0.21045   0.46969 
 H                    -2.93603   0.78594   0.25514 
 H                    -1.65793   0.11351   1.47398 
 O                    -1.76102  -0.67034  -0.39242 
 O                    -0.53947  -1.2434   -0.14651 
 N                    -0.49682   1.49961   0.09187 
 C                     0.40737   0.81875  -0.1823 
 C                     1.74373   0.34662  -0.54291 
 H                     1.6528   -0.21168  -1.47281 
 H                     2.35378   1.23147  -0.73518 
 C                     2.37274  -0.52408   0.54297 
 H                     1.76031  -1.40371   0.72295 
 H                     2.47395   0.02797   1.47622 
 H                     3.36368  -0.84136   0.22336 
 
 IRC-IRC-IRC-IRC-IRC-IRC-IRC-IRC-IRC-IRC-IRC-IRC-IRC-IRC-IRC-IRC-IRC-IRC
 ------------------------------------------------------------------------
 INPUT DATA FOR L123
 ------------------------------------------------------------------------
 GENERAL PARAMETERS:
 Rxn path following direction = Reverse
 Maximum points per path      = 200
 Step size                    =   0.050 bohr
 Integration scheme           = HPC                                 
    Redo corrector integration= Yes                                 
    DWI Weight Power          =  2
    DWI will use Hessian update vectors when possible.
    Max correction cycles     =  20
 Initial Hessian              = CalcFC
 Hessian evaluation           = Analytic at all predictor steps
                              = Update at all corrector steps
 Hessian updating method      = Bofill                              
 ------------------------------------------------------------------------
 IRC-IRC-IRC-IRC-IRC-IRC-IRC-IRC-IRC-IRC-IRC-IRC-IRC-IRC-IRC-IRC-IRC-IRC
                          Input orientation:                          
 ---------------------------------------------------------------------
 Center     Atomic      Atomic             Coordinates (Angstroms)
 Number     Number       Type             X           Y           Z
 ---------------------------------------------------------------------
      1          6           0       -2.045310    0.210450    0.469690
      2          1           0       -2.936030    0.785940    0.255140
      3          1           0       -1.657930    0.113510    1.473980
      4          8           0       -1.761020   -0.670340   -0.392420
      5          8           0       -0.539470   -1.243400   -0.146510
      6          7           0       -0.496820    1.499610    0.091870
      7          6           0        0.407370    0.818750   -0.182300
      8          6           0        1.743730    0.346620   -0.542910
      9          1           0        1.652800   -0.211680   -1.472810
     10          1           0        2.353780    1.231470   -0.735180
     11          6           0        2.372740   -0.524080    0.542970
     12          1           0        1.760310   -1.403710    0.722950
     13          1           0        2.473950    0.027970    1.476220
     14          1           0        3.363680   -0.841360    0.223360
 ---------------------------------------------------------------------
                    Distance matrix (angstroms):
                    1          2          3          4          5
     1  C    0.000000
     2  H    1.081944   0.000000
     3  H    1.080768   1.889781   0.000000
     4  O    1.264850   1.980084   2.026943   0.000000
     5  O    2.181957   3.165919   2.391264   1.371515   0.000000
     6  N    2.050001   2.546709   2.275891   2.557620   2.753679
     7  C    2.609743   3.372055   2.739725   2.638836   2.269416
     8  C    3.924376   4.767603   3.961499   3.652414   2.810391
     9  H    4.198514   5.003840   4.444126   3.609955   2.762167
    10  H    4.673990   5.400122   4.714238   4.545981   3.852585
    11  C    4.479293   5.475586   4.185642   4.240792   3.077949
    12  H    4.141545   5.202790   3.814494   3.765853   2.463869
    13  H    4.633585   5.597628   4.132766   4.681284   3.651073
    14  H    5.515810   6.506571   5.262356   5.164396   3.941195
                    6          7          8          9         10
     6  N    0.000000
     7  C    1.164603   0.000000
     8  C    2.598537   1.462465   0.000000
     9  H    3.161899   2.068405   1.088431   0.000000
    10  H    2.980240   2.065073   1.091828   1.765829   0.000000
    11  C    3.540224   2.488351   1.527386   2.163164   2.171631
    12  H    3.731242   2.754860   2.160169   2.500771   3.069613
    13  H    3.592718   2.765280   2.170632   3.070586   2.520544
    14  H    4.516734   3.414717   2.150047   2.490100   2.497063
                   11         12         13         14
    11  C    0.000000
    12  H    1.086836   0.000000
    13  H    1.089017   1.768164   0.000000
    14  H    1.088476   1.771051   1.765506   0.000000
 Symmetry turned off by external request.
 Stoichiometry    C4H7NO2
 Framework group  C1[X(C4H7NO2)]
 Deg. of freedom    36
 Full point group                 C1      NOp   1
 Rotational constants (GHZ):           4.9434381           1.8387080           1.5057574
 Standard basis: Aug-CC-pVTZ (5D, 7F)
   483 basis functions,   693 primitive gaussians,   560 cartesian basis functions
    27 alpha electrons       27 beta electrons
       nuclear repulsion energy       297.5569661522 Hartrees.
 NAtoms=   14 NActive=   14 NUniq=   14 SFac= 1.00D+00 NAtFMM=   60 NAOKFM=F Big=F
 Integral buffers will be    131072 words long.
 Raffenetti 2 integral format.
 Two-electron integral symmetry is turned off.
 Nuclear repulsion after empirical dispersion term =      297.5513240160 Hartrees.
 One-electron integrals computed using PRISM.
 NBasis=   483 RedAO= T EigKep=  8.60D-06  NBF=   483
 NBsUse=   483 1.00D-06 EigRej= -1.00D+00 NBFU=   483
 ExpMin= 2.53D-02 ExpMax= 1.53D+04 ExpMxC= 5.22D+02 IAcc=3 IRadAn=         7 AccDes= 0.00D+00
 Harris functional with IExCor= 4639 and IRadAn=       7 diagonalized for initial guess.
 HarFok:  IExCor= 4639 AccDes= 0.00D+00 IRadAn=         7 IDoV= 1 UseB2=F ITyADJ=14
 ICtDFT=  3500011 ScaDFX=  1.000000  1.000000  1.000000  1.000000
 FoFCou: FMM=F IPFlag=           0 FMFlag=      100000 FMFlg1=           0
         NFxFlg=           0 DoJE=T BraDBF=F KetDBF=T FulRan=T
         wScrn=  0.000000 ICntrl=       500 IOpCl=  0 I1Cent=   200000004 NGrid=           0
         NMat0=    1 NMatS0=      1 NMatT0=    0 NMatD0=    1 NMtDS0=    0 NMtDT0=    0
 Symmetry not used in FoFCou.
 Initial guess <Sx>= 0.0000 <Sy>= 0.0000 <Sz>= 0.0000 <S**2>= 0.0000 S= 0.0000
 Gradient too large for Newton-Raphson -- use scaled steepest descent instead.
     Minimum is close to point  3 DX=  1.97D-02 DF= -2.74D-04 DXR=  3.79D-02 DFR=  1.39D-03 which will be used.
 Gradient too large for Newton-Raphson -- use scaled steepest descent instead.
     Accept linear search using points  2 and  3.
 Gradient too large for Newton-Raphson -- use scaled steepest descent instead.
 Gradient too large for Newton-Raphson -- use scaled steepest descent instead.
     Accept linear search using points  1 and  2.
 Gradient too large for Newton-Raphson -- use scaled steepest descent instead.
     Minimum is close to point  3 DX=  4.64D-02 DF= -4.48D-07 DXR=  4.05D-02 DFR=  1.64D-03 which will be used.
 Gradient too large for Newton-Raphson -- use scaled steepest descent instead.
     Accept linear search using points  1 and  2.
 LinEq1:  Iter=  0 NonCon=     1 RMS=3.58D-05 Max=2.91D-03 NDo=     1
 AX will form     1 AO Fock derivatives at one time.
 LinEq1:  Iter=  1 NonCon=     1 RMS=1.43D-05 Max=4.33D-04 NDo=     1
 LinEq1:  Iter=  2 NonCon=     1 RMS=6.21D-06 Max=2.99D-04 NDo=     1
 LinEq1:  Iter=  3 NonCon=     1 RMS=2.25D-06 Max=6.39D-05 NDo=     1
 LinEq1:  Iter=  4 NonCon=     1 RMS=1.33D-06 Max=5.24D-05 NDo=     1
 LinEq1:  Iter=  5 NonCon=     1 RMS=5.76D-07 Max=3.27D-05 NDo=     1
 LinEq1:  Iter=  6 NonCon=     1 RMS=3.06D-07 Max=8.62D-06 NDo=     1
 LinEq1:  Iter=  7 NonCon=     1 RMS=1.84D-07 Max=7.20D-06 NDo=     1
 LinEq1:  Iter=  8 NonCon=     1 RMS=8.85D-08 Max=1.57D-06 NDo=     1
 LinEq1:  Iter=  9 NonCon=     1 RMS=2.50D-08 Max=4.80D-07 NDo=     1
 LinEq1:  Iter= 10 NonCon=     1 RMS=8.89D-09 Max=2.12D-07 NDo=     1
 LinEq1:  Iter= 11 NonCon=     0 RMS=3.05D-09 Max=8.72D-08 NDo=     1
 Linear equations converged to 1.569D-08 1.569D-07 after    11 iterations.
     Minimum is close to point  2 DX=  1.78D-03 DF= -8.03D-11 DXR=  1.78D-03 DFR=  3.17D-06 which will be used.
 LinEq1:  Iter=  0 NonCon=     1 RMS=3.09D-07 Max=1.97D-05 NDo=     1
 LinEq1:  Iter=  1 NonCon=     1 RMS=1.39D-07 Max=8.04D-06 NDo=     1
 LinEq1:  Iter=  2 NonCon=     1 RMS=7.58D-08 Max=2.15D-06 NDo=     1
 LinEq1:  Iter=  3 NonCon=     1 RMS=4.73D-08 Max=1.58D-06 NDo=     1
 LinEq1:  Iter=  4 NonCon=     1 RMS=2.37D-08 Max=8.43D-07 NDo=     1
 LinEq1:  Iter=  5 NonCon=     1 RMS=1.31D-08 Max=5.93D-07 NDo=     1
 LinEq1:  Iter=  6 NonCon=     1 RMS=8.79D-09 Max=2.50D-07 NDo=     1
 LinEq1:  Iter=  7 NonCon=     1 RMS=3.88D-09 Max=1.86D-07 NDo=     1
 LinEq1:  Iter=  8 NonCon=     1 RMS=1.59D-09 Max=5.42D-08 NDo=     1
 LinEq1:  Iter=  9 NonCon=     1 RMS=5.07D-10 Max=1.19D-08 NDo=     1
 LinEq1:  Iter= 10 NonCon=     0 RMS=1.78D-10 Max=3.06D-09 NDo=     1
 Linear equations converged to 3.138D-10 3.138D-09 after    10 iterations.
 SCF Done:  E(UwB97XD) =  -361.665904399     a.u. after    9 cycles
            Convg  =    0.4822D-08                    41 Fock formations.
              S**2 =  0.0000                  -V/T =  2.0057
 <Sx>= 0.0000 <Sy>= 0.0000 <Sz>= 0.0000 <S**2>= 0.0000 S= 0.0000
 <L.S>=  0.00000000000    
 Annihilation of the first spin contaminant:
 S**2 before annihilation     0.0000,   after     0.0000
 DoSCS=F DFT=T ScalE2(SS,OS)=  1.000000  1.000000
 Range of M.O.s used for correlation:     1   483
 NBasis=   483 NAE=    27 NBE=    27 NFC=     0 NFV=     0
 NROrb=    483 NOA=    27 NOB=    27 NVA=   456 NVB=   456

 **** Warning!!: The largest alpha MO coefficient is  0.56823417D+02


 **** Warning!!: The largest beta MO coefficient is  0.56823417D+02

 Symmetrizing basis deriv contribution to polar:
 IMax=3 JMax=2 DiffMx= 0.00D+00
 G2DrvN: will do    15 centers at a time, making    1 passes.
 Calling FoFCou, ICntrl=  3107 FMM=F I1Cent=   0 AccDes= 0.00D+00.
 End of G2Drv F.D. properties file   721 does not exist.
 End of G2Drv F.D. properties file   722 does not exist.
 End of G2Drv F.D. properties file   788 does not exist.
          IDoAtm=11111111111111
          Differentiating once with respect to nuclear coordinates.
 CalDSu exits because no D1Ps are significant.
          There are    45 degrees of freedom in the 1st order CPHF.  IDoFFX=6 NUNeed=     0.
     39 vectors produced by pass  0 Test12= 5.47D-14 2.22D-09 XBig12= 1.65D-01 7.93D-02.
 AX will form    39 AO Fock derivatives at one time.
     39 vectors produced by pass  1 Test12= 5.47D-14 2.22D-09 XBig12= 1.82D-02 2.94D-02.
     39 vectors produced by pass  2 Test12= 5.47D-14 2.22D-09 XBig12= 1.14D-03 4.65D-03.
     39 vectors produced by pass  3 Test12= 5.47D-14 2.22D-09 XBig12= 2.36D-05 3.37D-04.
     39 vectors produced by pass  4 Test12= 5.47D-14 2.22D-09 XBig12= 3.35D-07 4.77D-05.
     39 vectors produced by pass  5 Test12= 5.47D-14 2.22D-09 XBig12= 3.56D-09 6.09D-06.
     38 vectors produced by pass  6 Test12= 5.47D-14 2.22D-09 XBig12= 2.85D-11 4.87D-07.
     20 vectors produced by pass  7 Test12= 5.47D-14 2.22D-09 XBig12= 2.07D-13 3.83D-08.
      1 vectors produced by pass  8 Test12= 5.47D-14 2.22D-09 XBig12= 1.33D-15 2.39D-09.
 InvSVY:  IOpt=1 It=  1 EMax= 2.66D-15
 Solved reduced A of dimension   293 with    39 vectors.
 End of Minotr F.D. properties file   721 does not exist.
 End of Minotr F.D. properties file   722 does not exist.
 End of Minotr F.D. properties file   788 does not exist.

 **********************************************************************

            Population analysis using the SCF Density.

 **********************************************************************

 Alpha  occ. eigenvalues --  -19.37328 -19.24527 -14.44351 -10.40459 -10.35213
 Alpha  occ. eigenvalues --  -10.32966 -10.29075  -1.28166  -1.02653  -0.98397
 Alpha  occ. eigenvalues --   -0.90289  -0.76687  -0.75657  -0.62486  -0.62137
 Alpha  occ. eigenvalues --   -0.60183  -0.58204  -0.56108  -0.51522  -0.48804
 Alpha  occ. eigenvalues --   -0.47696  -0.46592  -0.46033  -0.42103  -0.40895
 Alpha  occ. eigenvalues --   -0.33235  -0.32498
 Alpha virt. eigenvalues --    0.01211   0.03008   0.03805   0.04272   0.04697
 Alpha virt. eigenvalues --    0.05514   0.06380   0.06979   0.08168   0.08686
 Alpha virt. eigenvalues --    0.09343   0.10233   0.10356   0.11611   0.11838
 Alpha virt. eigenvalues --    0.12456   0.12648   0.13656   0.13867   0.14150
 Alpha virt. eigenvalues --    0.14546   0.15186   0.15980   0.16569   0.16882
 Alpha virt. eigenvalues --    0.17490   0.19152   0.19593   0.20589   0.21384
 Alpha virt. eigenvalues --    0.21654   0.22370   0.22984   0.23734   0.24078
 Alpha virt. eigenvalues --    0.24533   0.24613   0.25581   0.26658   0.27280
 Alpha virt. eigenvalues --    0.27980   0.29035   0.29469   0.30698   0.31509
 Alpha virt. eigenvalues --    0.31825   0.32930   0.33709   0.34178   0.34847
 Alpha virt. eigenvalues --    0.34948   0.35581   0.35968   0.36648   0.37754
 Alpha virt. eigenvalues --    0.38383   0.38768   0.39168   0.39884   0.40001
 Alpha virt. eigenvalues --    0.40492   0.40683   0.41696   0.41769   0.42685
 Alpha virt. eigenvalues --    0.43160   0.43654   0.43974   0.44681   0.45516
 Alpha virt. eigenvalues --    0.46715   0.47622   0.48045   0.48833   0.49486
 Alpha virt. eigenvalues --    0.50005   0.50629   0.51256   0.52015   0.52890
 Alpha virt. eigenvalues --    0.52926   0.53629   0.54392   0.56151   0.57219
 Alpha virt. eigenvalues --    0.57930   0.58894   0.59023   0.60379   0.61436
 Alpha virt. eigenvalues --    0.62602   0.64986   0.65324   0.66604   0.67240
 Alpha virt. eigenvalues --    0.68825   0.69691   0.70249   0.71497   0.72577
 Alpha virt. eigenvalues --    0.73883   0.74395   0.75173   0.76067   0.76718
 Alpha virt. eigenvalues --    0.77519   0.77894   0.78898   0.80330   0.80576
 Alpha virt. eigenvalues --    0.81814   0.82654   0.83655   0.84124   0.84927
 Alpha virt. eigenvalues --    0.85878   0.85931   0.86901   0.87207   0.88234
 Alpha virt. eigenvalues --    0.89174   0.90162   0.91106   0.92097   0.92590
 Alpha virt. eigenvalues --    0.93280   0.94109   0.94457   0.95648   0.96559
 Alpha virt. eigenvalues --    0.97282   0.97456   0.99037   1.00045   1.00910
 Alpha virt. eigenvalues --    1.01602   1.02420   1.03029   1.03637   1.04118
 Alpha virt. eigenvalues --    1.04935   1.06126   1.06969   1.08043   1.09284
 Alpha virt. eigenvalues --    1.09610   1.09723   1.11198   1.12416   1.13030
 Alpha virt. eigenvalues --    1.13847   1.15511   1.16275   1.17310   1.18425
 Alpha virt. eigenvalues --    1.19102   1.19794   1.20643   1.21220   1.22796
 Alpha virt. eigenvalues --    1.24205   1.24542   1.25923   1.26865   1.28506
 Alpha virt. eigenvalues --    1.28890   1.30181   1.30831   1.32576   1.33065
 Alpha virt. eigenvalues --    1.34502   1.35228   1.35640   1.37441   1.37868
 Alpha virt. eigenvalues --    1.39307   1.40195   1.41233   1.42797   1.43439
 Alpha virt. eigenvalues --    1.45304   1.46445   1.47623   1.48775   1.49896
 Alpha virt. eigenvalues --    1.50580   1.52094   1.53516   1.54474   1.54923
 Alpha virt. eigenvalues --    1.55793   1.56296   1.57267   1.57496   1.58408
 Alpha virt. eigenvalues --    1.60159   1.61232   1.61597   1.63929   1.64323
 Alpha virt. eigenvalues --    1.65158   1.66318   1.66962   1.68572   1.68762
 Alpha virt. eigenvalues --    1.69537   1.72066   1.72980   1.73414   1.75986
 Alpha virt. eigenvalues --    1.77551   1.78236   1.79903   1.82165   1.82833
 Alpha virt. eigenvalues --    1.83956   1.85356   1.86161   1.86725   1.88737
 Alpha virt. eigenvalues --    1.88985   1.90955   1.92831   1.94490   1.95353
 Alpha virt. eigenvalues --    1.95742   1.99290   2.00371   2.00471   2.01416
 Alpha virt. eigenvalues --    2.02811   2.03473   2.05954   2.09500   2.10364
 Alpha virt. eigenvalues --    2.11671   2.13054   2.13801   2.16061   2.17239
 Alpha virt. eigenvalues --    2.18444   2.19270   2.20219   2.21919   2.25196
 Alpha virt. eigenvalues --    2.26463   2.27736   2.28927   2.29596   2.29962
 Alpha virt. eigenvalues --    2.31847   2.34828   2.35671   2.36934   2.38917
 Alpha virt. eigenvalues --    2.41719   2.43175   2.44865   2.47153   2.50795
 Alpha virt. eigenvalues --    2.51417   2.53781   2.56113   2.57064   2.60576
 Alpha virt. eigenvalues --    2.63058   2.66382   2.69629   2.70833   2.73246
 Alpha virt. eigenvalues --    2.76769   2.80762   2.84932   2.88479   2.88612
 Alpha virt. eigenvalues --    2.94017   2.96555   2.98828   3.01797   3.06850
 Alpha virt. eigenvalues --    3.08526   3.11971   3.13539   3.15348   3.18106
 Alpha virt. eigenvalues --    3.18273   3.20942   3.24696   3.25957   3.26744
 Alpha virt. eigenvalues --    3.28050   3.29753   3.31074   3.33696   3.34549
 Alpha virt. eigenvalues --    3.37004   3.39576   3.41149   3.42489   3.43917
 Alpha virt. eigenvalues --    3.44810   3.46617   3.48361   3.49817   3.51295
 Alpha virt. eigenvalues --    3.53683   3.54601   3.56398   3.58282   3.58748
 Alpha virt. eigenvalues --    3.59914   3.62594   3.63096   3.64491   3.65638
 Alpha virt. eigenvalues --    3.67656   3.68743   3.70268   3.70643   3.72780
 Alpha virt. eigenvalues --    3.75376   3.76438   3.77124   3.80344   3.81788
 Alpha virt. eigenvalues --    3.82892   3.85178   3.86943   3.88483   3.90705
 Alpha virt. eigenvalues --    3.93209   3.95618   3.96486   3.99726   4.00355
 Alpha virt. eigenvalues --    4.01814   4.02313   4.04135   4.04892   4.06439
 Alpha virt. eigenvalues --    4.08298   4.11218   4.12016   4.14269   4.16885
 Alpha virt. eigenvalues --    4.21555   4.22491   4.25749   4.29830   4.31008
 Alpha virt. eigenvalues --    4.32238   4.34145   4.36316   4.40925   4.43195
 Alpha virt. eigenvalues --    4.44343   4.45589   4.49181   4.52480   4.56479
 Alpha virt. eigenvalues --    4.57100   4.59079   4.60764   4.61970   4.63359
 Alpha virt. eigenvalues --    4.66540   4.68321   4.71087   4.71840   4.75676
 Alpha virt. eigenvalues --    4.78424   4.80252   4.81193   4.81827   4.85637
 Alpha virt. eigenvalues --    4.90590   4.92106   4.93278   4.95290   4.97816
 Alpha virt. eigenvalues --    4.98913   5.00357   5.04662   5.06279   5.10677
 Alpha virt. eigenvalues --    5.12439   5.14255   5.14398   5.16278   5.19987
 Alpha virt. eigenvalues --    5.23617   5.24445   5.26046   5.31752   5.33404
 Alpha virt. eigenvalues --    5.33780   5.36552   5.40615   5.45167   5.45631
 Alpha virt. eigenvalues --    5.49109   5.53690   5.57988   5.60778   5.65247
 Alpha virt. eigenvalues --    5.68467   5.74402   5.78422   5.81319   5.86023
 Alpha virt. eigenvalues --    5.86921   5.88381   5.89972   5.95633   5.96488
 Alpha virt. eigenvalues --    6.00806   6.03386   6.14297   6.20279   6.23930
 Alpha virt. eigenvalues --    6.28452   6.32051   6.34632   6.39491   6.41609
 Alpha virt. eigenvalues --    6.47029   6.51460   6.53138   6.55806   6.58197
 Alpha virt. eigenvalues --    6.61136   6.66172   6.71071   6.77524   6.84538
 Alpha virt. eigenvalues --    6.90466   6.92949   6.95072   7.01918   7.06832
 Alpha virt. eigenvalues --    7.11436   7.20094   7.22332   7.27512   7.36194
 Alpha virt. eigenvalues --    7.47770   7.74036   7.91467   8.46656  13.56649
 Alpha virt. eigenvalues --   15.07697  15.43779  16.78375  17.36600  17.52651
 Alpha virt. eigenvalues --   19.71237
  Beta  occ. eigenvalues --  -19.37328 -19.24527 -14.44351 -10.40459 -10.35213
  Beta  occ. eigenvalues --  -10.32966 -10.29075  -1.28166  -1.02653  -0.98397
  Beta  occ. eigenvalues --   -0.90289  -0.76687  -0.75657  -0.62486  -0.62137
  Beta  occ. eigenvalues --   -0.60183  -0.58204  -0.56108  -0.51522  -0.48804
  Beta  occ. eigenvalues --   -0.47696  -0.46592  -0.46033  -0.42103  -0.40895
  Beta  occ. eigenvalues --   -0.33235  -0.32498
  Beta virt. eigenvalues --    0.01211   0.03008   0.03805   0.04272   0.04697
  Beta virt. eigenvalues --    0.05514   0.06380   0.06979   0.08168   0.08686
  Beta virt. eigenvalues --    0.09343   0.10233   0.10356   0.11611   0.11838
  Beta virt. eigenvalues --    0.12456   0.12648   0.13656   0.13867   0.14150
  Beta virt. eigenvalues --    0.14546   0.15186   0.15980   0.16569   0.16882
  Beta virt. eigenvalues --    0.17490   0.19152   0.19593   0.20589   0.21384
  Beta virt. eigenvalues --    0.21654   0.22370   0.22984   0.23734   0.24078
  Beta virt. eigenvalues --    0.24533   0.24613   0.25581   0.26658   0.27280
  Beta virt. eigenvalues --    0.27980   0.29035   0.29469   0.30698   0.31509
  Beta virt. eigenvalues --    0.31825   0.32930   0.33709   0.34178   0.34847
  Beta virt. eigenvalues --    0.34948   0.35581   0.35968   0.36648   0.37754
  Beta virt. eigenvalues --    0.38383   0.38768   0.39168   0.39884   0.40001
  Beta virt. eigenvalues --    0.40492   0.40683   0.41696   0.41769   0.42685
  Beta virt. eigenvalues --    0.43160   0.43654   0.43974   0.44681   0.45516
  Beta virt. eigenvalues --    0.46715   0.47622   0.48045   0.48833   0.49486
  Beta virt. eigenvalues --    0.50005   0.50629   0.51256   0.52015   0.52890
  Beta virt. eigenvalues --    0.52926   0.53629   0.54392   0.56151   0.57219
  Beta virt. eigenvalues --    0.57930   0.58894   0.59023   0.60379   0.61436
  Beta virt. eigenvalues --    0.62602   0.64986   0.65324   0.66604   0.67240
  Beta virt. eigenvalues --    0.68825   0.69691   0.70249   0.71497   0.72577
  Beta virt. eigenvalues --    0.73883   0.74395   0.75173   0.76067   0.76718
  Beta virt. eigenvalues --    0.77519   0.77894   0.78898   0.80330   0.80576
  Beta virt. eigenvalues --    0.81814   0.82654   0.83655   0.84124   0.84927
  Beta virt. eigenvalues --    0.85878   0.85931   0.86901   0.87207   0.88234
  Beta virt. eigenvalues --    0.89174   0.90162   0.91106   0.92097   0.92590
  Beta virt. eigenvalues --    0.93280   0.94109   0.94457   0.95648   0.96559
  Beta virt. eigenvalues --    0.97282   0.97456   0.99037   1.00045   1.00910
  Beta virt. eigenvalues --    1.01602   1.02420   1.03029   1.03637   1.04118
  Beta virt. eigenvalues --    1.04935   1.06126   1.06969   1.08043   1.09284
  Beta virt. eigenvalues --    1.09610   1.09723   1.11198   1.12416   1.13030
  Beta virt. eigenvalues --    1.13847   1.15511   1.16275   1.17310   1.18425
  Beta virt. eigenvalues --    1.19102   1.19794   1.20643   1.21220   1.22796
  Beta virt. eigenvalues --    1.24205   1.24542   1.25923   1.26865   1.28506
  Beta virt. eigenvalues --    1.28890   1.30181   1.30831   1.32576   1.33065
  Beta virt. eigenvalues --    1.34502   1.35228   1.35640   1.37441   1.37868
  Beta virt. eigenvalues --    1.39307   1.40195   1.41233   1.42797   1.43439
  Beta virt. eigenvalues --    1.45304   1.46445   1.47623   1.48775   1.49896
  Beta virt. eigenvalues --    1.50580   1.52094   1.53516   1.54474   1.54923
  Beta virt. eigenvalues --    1.55793   1.56296   1.57267   1.57496   1.58408
  Beta virt. eigenvalues --    1.60159   1.61232   1.61597   1.63929   1.64323
  Beta virt. eigenvalues --    1.65158   1.66318   1.66962   1.68572   1.68762
  Beta virt. eigenvalues --    1.69537   1.72066   1.72980   1.73414   1.75986
  Beta virt. eigenvalues --    1.77551   1.78236   1.79903   1.82165   1.82833
  Beta virt. eigenvalues --    1.83956   1.85356   1.86161   1.86725   1.88737
  Beta virt. eigenvalues --    1.88985   1.90955   1.92831   1.94490   1.95353
  Beta virt. eigenvalues --    1.95742   1.99290   2.00371   2.00471   2.01416
  Beta virt. eigenvalues --    2.02811   2.03473   2.05954   2.09500   2.10364
  Beta virt. eigenvalues --    2.11671   2.13054   2.13801   2.16061   2.17239
  Beta virt. eigenvalues --    2.18444   2.19270   2.20219   2.21919   2.25196
  Beta virt. eigenvalues --    2.26463   2.27736   2.28927   2.29596   2.29962
  Beta virt. eigenvalues --    2.31847   2.34828   2.35671   2.36934   2.38917
  Beta virt. eigenvalues --    2.41719   2.43175   2.44865   2.47153   2.50795
  Beta virt. eigenvalues --    2.51417   2.53781   2.56113   2.57064   2.60576
  Beta virt. eigenvalues --    2.63058   2.66382   2.69629   2.70833   2.73246
  Beta virt. eigenvalues --    2.76769   2.80762   2.84932   2.88479   2.88612
  Beta virt. eigenvalues --    2.94017   2.96555   2.98828   3.01797   3.06850
  Beta virt. eigenvalues --    3.08526   3.11971   3.13539   3.15348   3.18106
  Beta virt. eigenvalues --    3.18273   3.20942   3.24696   3.25957   3.26744
  Beta virt. eigenvalues --    3.28050   3.29753   3.31074   3.33696   3.34549
  Beta virt. eigenvalues --    3.37004   3.39576   3.41149   3.42489   3.43917
  Beta virt. eigenvalues --    3.44810   3.46617   3.48361   3.49817   3.51295
  Beta virt. eigenvalues --    3.53683   3.54601   3.56398   3.58282   3.58748
  Beta virt. eigenvalues --    3.59914   3.62594   3.63096   3.64491   3.65638
  Beta virt. eigenvalues --    3.67656   3.68743   3.70268   3.70643   3.72780
  Beta virt. eigenvalues --    3.75376   3.76438   3.77124   3.80344   3.81788
  Beta virt. eigenvalues --    3.82892   3.85178   3.86943   3.88483   3.90705
  Beta virt. eigenvalues --    3.93209   3.95618   3.96486   3.99726   4.00355
  Beta virt. eigenvalues --    4.01814   4.02313   4.04135   4.04892   4.06439
  Beta virt. eigenvalues --    4.08298   4.11218   4.12016   4.14269   4.16885
  Beta virt. eigenvalues --    4.21555   4.22491   4.25749   4.29830   4.31008
  Beta virt. eigenvalues --    4.32238   4.34145   4.36316   4.40925   4.43195
  Beta virt. eigenvalues --    4.44343   4.45589   4.49181   4.52480   4.56479
  Beta virt. eigenvalues --    4.57100   4.59079   4.60764   4.61970   4.63359
  Beta virt. eigenvalues --    4.66540   4.68321   4.71087   4.71840   4.75676
  Beta virt. eigenvalues --    4.78424   4.80252   4.81193   4.81827   4.85637
  Beta virt. eigenvalues --    4.90590   4.92106   4.93278   4.95290   4.97816
  Beta virt. eigenvalues --    4.98913   5.00357   5.04662   5.06279   5.10677
  Beta virt. eigenvalues --    5.12439   5.14255   5.14398   5.16278   5.19987
  Beta virt. eigenvalues --    5.23617   5.24445   5.26046   5.31752   5.33404
  Beta virt. eigenvalues --    5.33780   5.36552   5.40615   5.45167   5.45631
  Beta virt. eigenvalues --    5.49109   5.53690   5.57988   5.60778   5.65247
  Beta virt. eigenvalues --    5.68467   5.74402   5.78422   5.81319   5.86023
  Beta virt. eigenvalues --    5.86921   5.88381   5.89972   5.95633   5.96488
  Beta virt. eigenvalues --    6.00806   6.03386   6.14297   6.20279   6.23930
  Beta virt. eigenvalues --    6.28452   6.32051   6.34632   6.39491   6.41609
  Beta virt. eigenvalues --    6.47029   6.51460   6.53138   6.55806   6.58197
  Beta virt. eigenvalues --    6.61136   6.66172   6.71071   6.77524   6.84538
  Beta virt. eigenvalues --    6.90466   6.92949   6.95072   7.01918   7.06832
  Beta virt. eigenvalues --    7.11436   7.20094   7.22332   7.27512   7.36194
  Beta virt. eigenvalues --    7.47770   7.74036   7.91467   8.46656  13.56649
  Beta virt. eigenvalues --   15.07697  15.43779  16.78375  17.36600  17.52651
  Beta virt. eigenvalues --   19.71237
          Condensed to atoms (all electrons):
               1          2          3          4          5          6
     1  C    5.266987   0.300438   0.285801   0.301334  -0.082726   0.028834
     2  H    0.300438   0.314133   0.018488  -0.001419   0.005873   0.017580
     3  H    0.285801   0.018488   0.319293  -0.056325   0.031168   0.010989
     4  O    0.301334  -0.001419  -0.056325   8.249725  -0.237092  -0.031287
     5  O   -0.082726   0.005873   0.031168  -0.237092   8.817949   0.008506
     6  N    0.028834   0.017580   0.010989  -0.031287   0.008506   7.420764
     7  C   -0.004864  -0.003225   0.001675   0.000779  -0.002232   0.293529
     8  C   -0.014634   0.001171   0.008106  -0.002149  -0.008367  -0.085872
     9  H    0.001595   0.000183  -0.000087   0.000878  -0.010439  -0.008062
    10  H   -0.002409   0.000101   0.000289  -0.000125   0.014123  -0.026928
    11  C    0.004126  -0.000262  -0.000903  -0.001801  -0.006442   0.028691
    12  H   -0.001464   0.000131  -0.000390   0.001555   0.004881  -0.000521
    13  H    0.001780   0.000072  -0.000519   0.000154  -0.006169   0.000760
    14  H    0.000950  -0.000052  -0.000266  -0.000227  -0.001576   0.000554
               7          8          9         10         11         12
     1  C   -0.004864  -0.014634   0.001595  -0.002409   0.004126  -0.001464
     2  H   -0.003225   0.001171   0.000183   0.000101  -0.000262   0.000131
     3  H    0.001675   0.008106  -0.000087   0.000289  -0.000903  -0.000390
     4  O    0.000779  -0.002149   0.000878  -0.000125  -0.001801   0.001555
     5  O   -0.002232  -0.008367  -0.010439   0.014123  -0.006442   0.004881
     6  N    0.293529  -0.085872  -0.008062  -0.026928   0.028691  -0.000521
     7  C    5.445786  -0.047827   0.007366  -0.111673   0.087751  -0.029082
     8  C   -0.047827   5.217434   0.397757   0.468339   0.012378   0.032263
     9  H    0.007366   0.397757   0.399017  -0.022764   0.005203  -0.004425
    10  H   -0.111673   0.468339  -0.022764   0.496763  -0.046779   0.007307
    11  C    0.087751   0.012378   0.005203  -0.046779   5.640525   0.345674
    12  H   -0.029082   0.032263  -0.004425   0.007307   0.345674   0.335252
    13  H    0.006690   0.005505   0.005980  -0.005133   0.389429  -0.001530
    14  H    0.000062  -0.025075   0.000723  -0.007063   0.422540   0.002302
              13         14
     1  C    0.001780   0.000950
     2  H    0.000072  -0.000052
     3  H   -0.000519  -0.000266
     4  O    0.000154  -0.000227
     5  O   -0.006169  -0.001576
     6  N    0.000760   0.000554
     7  C    0.006690   0.000062
     8  C    0.005505  -0.025075
     9  H    0.005980   0.000723
    10  H   -0.005133  -0.007063
    11  C    0.389429   0.422540
    12  H   -0.001530   0.002302
    13  H    0.356120  -0.002627
    14  H   -0.002627   0.381154
          Atomic-Atomic Spin Densities.
               1          2          3          4          5          6
     1  C    0.000000   0.000000   0.000000   0.000000   0.000000   0.000000
     2  H    0.000000   0.000000   0.000000   0.000000   0.000000   0.000000
     3  H    0.000000   0.000000   0.000000   0.000000   0.000000   0.000000
     4  O    0.000000   0.000000   0.000000   0.000000   0.000000   0.000000
     5  O    0.000000   0.000000   0.000000   0.000000   0.000000   0.000000
     6  N    0.000000   0.000000   0.000000   0.000000   0.000000   0.000000
     7  C    0.000000   0.000000   0.000000   0.000000   0.000000   0.000000
     8  C    0.000000   0.000000   0.000000   0.000000   0.000000   0.000000
     9  H    0.000000   0.000000   0.000000   0.000000   0.000000   0.000000
    10  H    0.000000   0.000000   0.000000   0.000000   0.000000   0.000000
    11  C    0.000000   0.000000   0.000000   0.000000   0.000000   0.000000
    12  H    0.000000   0.000000   0.000000   0.000000   0.000000   0.000000
    13  H    0.000000   0.000000   0.000000   0.000000   0.000000   0.000000
    14  H    0.000000   0.000000   0.000000   0.000000   0.000000   0.000000
               7          8          9         10         11         12
     1  C    0.000000   0.000000   0.000000   0.000000   0.000000   0.000000
     2  H    0.000000   0.000000   0.000000   0.000000   0.000000   0.000000
     3  H    0.000000   0.000000   0.000000   0.000000   0.000000   0.000000
     4  O    0.000000   0.000000   0.000000   0.000000   0.000000   0.000000
     5  O    0.000000   0.000000   0.000000   0.000000   0.000000   0.000000
     6  N    0.000000   0.000000   0.000000   0.000000   0.000000   0.000000
     7  C    0.000000   0.000000   0.000000   0.000000   0.000000   0.000000
     8  C    0.000000   0.000000   0.000000   0.000000   0.000000   0.000000
     9  H    0.000000   0.000000   0.000000   0.000000   0.000000   0.000000
    10  H    0.000000   0.000000   0.000000   0.000000   0.000000   0.000000
    11  C    0.000000   0.000000   0.000000   0.000000   0.000000   0.000000
    12  H    0.000000   0.000000   0.000000   0.000000   0.000000   0.000000
    13  H    0.000000   0.000000   0.000000   0.000000   0.000000   0.000000
    14  H    0.000000   0.000000   0.000000   0.000000   0.000000   0.000000
              13         14
     1  C    0.000000   0.000000
     2  H    0.000000   0.000000
     3  H    0.000000   0.000000
     4  O    0.000000   0.000000
     5  O    0.000000   0.000000
     6  N    0.000000   0.000000
     7  C    0.000000   0.000000
     8  C    0.000000   0.000000
     9  H    0.000000   0.000000
    10  H    0.000000   0.000000
    11  C    0.000000   0.000000
    12  H    0.000000   0.000000
    13  H    0.000000   0.000000
    14  H    0.000000   0.000000
 Mulliken charges and spin densities:
               1          2
     1  C   -0.085745   0.000000
     2  H    0.346789   0.000000
     3  H    0.382682   0.000000
     4  O   -0.224001   0.000000
     5  O   -0.527458   0.000000
     6  N   -0.657535   0.000000
     7  C    0.355267   0.000000
     8  C    0.040971   0.000000
     9  H    0.227076   0.000000
    10  H    0.235950   0.000000
    11  C   -0.880130   0.000000
    12  H    0.308046   0.000000
    13  H    0.249487   0.000000
    14  H    0.228602   0.000000
 Sum of Mulliken charges =   0.00000   0.00000
 Mulliken charges and spin densities with hydrogens summed into heavy atoms:
               1          2
     1  C    0.643725   0.000000
     4  O   -0.224001   0.000000
     5  O   -0.527458   0.000000
     6  N   -0.657535   0.000000
     7  C    0.355267   0.000000
     8  C    0.503997   0.000000
    11  C   -0.093995   0.000000
 APT charges:
               1
     1  C   -0.538046
     2  H    0.870273
     3  H    0.446059
     4  O   -0.325575
     5  O   -0.472525
     6  N   -0.372221
     7  C    0.190927
     8  C   -0.852201
     9  H    0.468207
    10  H    0.677701
    11  C   -1.809817
    12  H    0.255794
    13  H    0.525596
    14  H    0.935830
 Sum of APT charges =   0.00000
 APT charges with hydrogens summed into heavy atoms:
               1
     1  C    0.778286
     4  O   -0.325575
     5  O   -0.472525
     6  N   -0.372221
     7  C    0.190927
     8  C    0.293706
    11  C   -0.092598
 Electronic spatial extent (au):  <R**2>=            819.3435
 Charge=              0.0000 electrons
 Dipole moment (field-independent basis, Debye):
    X=              0.7312    Y=              1.3126    Z=              0.8379  Tot=              1.7204
 Quadrupole moment (field-independent basis, Debye-Ang):
   XX=            -30.2956   YY=            -48.8847   ZZ=            -40.0644
   XY=             -1.4310   XZ=             -3.7266   YZ=             -1.0367
 Traceless Quadrupole moment (field-independent basis, Debye-Ang):
   XX=              9.4527   YY=             -9.1365   ZZ=             -0.3162
   XY=             -1.4310   XZ=             -3.7266   YZ=             -1.0367
 Octapole moment (field-independent basis, Debye-Ang**2):
  XXX=            -20.1515  YYY=             -8.6221  ZZZ=             -0.3058  XYY=              3.1685
  XXY=              4.4421  XXZ=              2.6501  XZZ=             -2.8021  YZZ=             -1.3039
  YYZ=             -0.8875  XYZ=              0.0923
 Hexadecapole moment (field-independent basis, Debye-Ang**3):
 XXXX=           -642.2422 YYYY=           -268.7820 ZZZZ=            -99.1179 XXXY=            -11.4746
 XXXZ=            -13.7509 YYYX=              9.5368 YYYZ=             -2.4672 ZZZX=             -3.5509
 ZZZY=              3.1324 XXYY=           -155.2532 XXZZ=           -133.5527 YYZZ=            -59.9069
 XXYZ=              0.0096 YYXZ=             -0.9811 ZZXY=              2.0136
 N-N= 2.975513240160D+02 E-N=-1.441309008374D+03  KE= 3.596118062074D+02
  Exact polarizability:   0.000   0.000   0.000   0.000   0.000   0.000
 Approx polarizability:  86.178  -8.571  83.489  -5.248   5.948  61.386
                          Isotropic Fermi Contact Couplings
        Atom                 a.u.       MegaHertz       Gauss      10(-4) cm-1
     1  C(13)              0.00000       0.00000       0.00000       0.00000
     2  H(1)               0.00000       0.00000       0.00000       0.00000
     3  H(1)               0.00000       0.00000       0.00000       0.00000
     4  O(17)              0.00000       0.00000       0.00000       0.00000
     5  O(17)              0.00000       0.00000       0.00000       0.00000
     6  N(14)              0.00000       0.00000       0.00000       0.00000
     7  C(13)              0.00000       0.00000       0.00000       0.00000
     8  C(13)              0.00000       0.00000       0.00000       0.00000
     9  H(1)               0.00000       0.00000       0.00000       0.00000
    10  H(1)               0.00000       0.00000       0.00000       0.00000
    11  C(13)              0.00000       0.00000       0.00000       0.00000
    12  H(1)               0.00000       0.00000       0.00000       0.00000
    13  H(1)               0.00000       0.00000       0.00000       0.00000
    14  H(1)               0.00000       0.00000       0.00000       0.00000
 --------------------------------------------------------
       Center         ----  Spin Dipole Couplings  ----
                      3XX-RR        3YY-RR        3ZZ-RR
 --------------------------------------------------------
     1   Atom        0.000000      0.000000      0.000000
     2   Atom        0.000000      0.000000      0.000000
     3   Atom        0.000000      0.000000      0.000000
     4   Atom        0.000000      0.000000      0.000000
     5   Atom        0.000000      0.000000      0.000000
     6   Atom        0.000000      0.000000      0.000000
     7   Atom        0.000000      0.000000      0.000000
     8   Atom        0.000000      0.000000      0.000000
     9   Atom        0.000000      0.000000      0.000000
    10   Atom        0.000000      0.000000      0.000000
    11   Atom        0.000000      0.000000      0.000000
    12   Atom        0.000000      0.000000      0.000000
    13   Atom        0.000000      0.000000      0.000000
    14   Atom        0.000000      0.000000      0.000000
 --------------------------------------------------------
                        XY            XZ            YZ
 --------------------------------------------------------
     1   Atom        0.000000      0.000000      0.000000
     2   Atom        0.000000      0.000000      0.000000
     3   Atom        0.000000      0.000000      0.000000
     4   Atom        0.000000      0.000000      0.000000
     5   Atom        0.000000      0.000000      0.000000
     6   Atom        0.000000      0.000000      0.000000
     7   Atom        0.000000      0.000000      0.000000
     8   Atom        0.000000      0.000000      0.000000
     9   Atom        0.000000      0.000000      0.000000
    10   Atom        0.000000      0.000000      0.000000
    11   Atom        0.000000      0.000000      0.000000
    12   Atom        0.000000      0.000000      0.000000
    13   Atom        0.000000      0.000000      0.000000
    14   Atom        0.000000      0.000000      0.000000
 --------------------------------------------------------


 ---------------------------------------------------------------------------------
              Anisotropic Spin Dipole Couplings in Principal Axis System
 ---------------------------------------------------------------------------------

       Atom             a.u.   MegaHertz   Gauss  10(-4) cm-1        Axes

              Baa     0.0000     0.000     0.000     0.000  0.8491 -0.5275  0.0291
     1 C(13)  Bbb     0.0000     0.000     0.000     0.000  0.3276  0.5691  0.7542
              Bcc     0.0000     0.000     0.000     0.000 -0.4144 -0.6308  0.6560
 
              Baa     0.0000     0.000     0.000     0.000  0.9288 -0.3701 -0.0184
     2 H(1)   Bbb     0.0000     0.000     0.000     0.000  0.2557  0.6042  0.7547
              Bcc     0.0000     0.000     0.000     0.000  0.2682  0.7057 -0.6558
 
              Baa     0.0000     0.000     0.000     0.000 -0.2170 -0.2964  0.9301
     3 H(1)   Bbb     0.0000     0.000     0.000     0.000 -0.2566  0.9366  0.2386
              Bcc     0.0000     0.000     0.000     0.000  0.9418  0.1868  0.2793
 
              Baa     0.0000     0.000     0.000     0.000 -0.3051  0.7564  0.5787
     4 O(17)  Bbb     0.0000     0.000     0.000     0.000  0.9315  0.3633  0.0163
              Bcc     0.0000     0.000     0.000     0.000  0.1979 -0.5440  0.8154
 
              Baa     0.0000     0.000     0.000     0.000  0.8904 -0.4379  0.1239
     5 O(17)  Bbb     0.0000     0.000     0.000     0.000 -0.0554  0.1659  0.9846
              Bcc     0.0000     0.000     0.000     0.000  0.4517  0.8836 -0.1234
 
              Baa     0.0000     0.000     0.000     0.000  0.8261 -0.4997 -0.2606
     6 N(14)  Bbb     0.0000     0.000     0.000     0.000  0.5589  0.6672  0.4924
              Bcc     0.0000     0.000     0.000     0.000 -0.0722 -0.5524  0.8304
 
              Baa     0.0000     0.000     0.000     0.000  0.7747 -0.5911 -0.2243
     7 C(13)  Bbb     0.0000     0.000     0.000     0.000  0.0977 -0.2387  0.9662
              Bcc     0.0000     0.000     0.000     0.000  0.6247  0.7705  0.1272
 
              Baa     0.0000     0.000     0.000     0.000  0.7874 -0.3710 -0.4923
     8 C(13)  Bbb     0.0000     0.000     0.000     0.000  0.3363 -0.4107  0.8475
              Bcc     0.0000     0.000     0.000     0.000  0.5165  0.8329  0.1986
 
              Baa     0.0000     0.000     0.000     0.000  0.3647  0.4462  0.8172
     9 H(1)   Bbb     0.0000     0.000     0.000     0.000 -0.2666  0.8910 -0.3675
              Bcc     0.0000     0.000     0.000     0.000  0.8921  0.0838 -0.4439
 
              Baa     0.0000     0.000     0.000     0.000  0.7362  0.6545  0.1722
    10 H(1)   Bbb     0.0000     0.000     0.000     0.000 -0.4798  0.3252  0.8149
              Bcc     0.0000     0.000     0.000     0.000 -0.4773  0.6825 -0.5535
 
              Baa     0.0000     0.000     0.000     0.000  0.7179 -0.3592  0.5964
    11 C(13)  Bbb     0.0000     0.000     0.000     0.000 -0.3692  0.5299  0.7635
              Bcc     0.0000     0.000     0.000     0.000  0.5902  0.7683 -0.2478
 
              Baa     0.0000     0.000     0.000     0.000  0.4707  0.0881  0.8779
    12 H(1)   Bbb     0.0000     0.000     0.000     0.000  0.7533 -0.5582 -0.3479
              Bcc     0.0000     0.000     0.000     0.000  0.4594  0.8250 -0.3291
 
              Baa     0.0000     0.000     0.000     0.000  0.7118  0.4873 -0.5059
    13 H(1)   Bbb     0.0000     0.000     0.000     0.000 -0.6349  0.7544 -0.1665
              Bcc     0.0000     0.000     0.000     0.000  0.3005  0.4397  0.8464
 
              Baa     0.0000     0.000     0.000     0.000  0.2134  0.9701 -0.1152
    14 H(1)   Bbb     0.0000     0.000     0.000     0.000  0.4023  0.0201  0.9153
              Bcc     0.0000     0.000     0.000     0.000  0.8903 -0.2417 -0.3860
 

 ---------------------------------------------------------------------------------

 Calling FoFJK, ICntrl=    100127 FMM=F ISym2X=0 I1Cent= 0 IOpClX= 1 NMat=1 NMatS=1 NMatT=0.
 -------------------------------------------------------------------
 Center     Atomic                   Forces (Hartrees/Bohr)
 Number     Number              X              Y              Z
 -------------------------------------------------------------------
      1        6           0.000004570    0.000009802    0.000006359
      2        1          -0.000002138   -0.000000552    0.000001152
      3        1          -0.000000754   -0.000000418   -0.000001563
      4        8          -0.000008402   -0.000004627   -0.000005941
      5        8           0.000003272   -0.000006509    0.000003182
      6        7          -0.000006283   -0.000004870    0.000010032
      7        6           0.000004274    0.000002017   -0.000020518
      8        6           0.000003294    0.000007876    0.000012021
      9        1          -0.000000765   -0.000002501   -0.000004286
     10        1          -0.000001568   -0.000002803   -0.000001519
     11        6           0.000001672   -0.000003018   -0.000003631
     12        1           0.000000930    0.000000124    0.000000452
     13        1           0.000000413    0.000005001    0.000004845
     14        1           0.000001485    0.000000479   -0.000000586
 -------------------------------------------------------------------
 Cartesian Forces:  Max     0.000020518 RMS     0.000005558
 IRC-IRC-IRC-IRC-IRC-IRC-IRC-IRC-IRC-IRC-IRC-IRC-IRC-IRC-IRC-IRC-IRC-IRC
          ******** Start new reaction path calculation ********
 Supplied step size of   0.0500 bohr.
    Integration on MW PES will use step size of   0.1476 sqrt(amu)*bohr.
 Point Number:   0          Path Number:   1
 Calculating another point on the path.
 IRC-IRC-IRC-IRC-IRC-IRC-IRC-IRC-IRC-IRC-IRC-IRC-IRC-IRC-IRC-IRC-IRC-IRC
                          Input orientation:                          
 ---------------------------------------------------------------------
 Center     Atomic      Atomic             Coordinates (Angstroms)
 Number     Number       Type             X           Y           Z
 ---------------------------------------------------------------------
      1          6           0       -1.985297    0.198562    0.490578
      2          1           0       -2.874878    0.775025    0.274557
      3          1           0       -1.587971    0.110033    1.491569
      4          8           0       -1.692562   -0.674072   -0.373336
      5          8           0       -0.474437   -1.252159   -0.127247
      6          7           0       -0.421960    1.504555    0.110028
      7          6           0        0.482227    0.826057   -0.163535
      8          6           0        1.814014    0.342877   -0.524715
      9          1           0        1.718287   -0.217617   -1.452797
     10          1           0        2.428624    1.223739   -0.720966
     11          6           0        2.441144   -0.527491    0.562341
     12          1           0        1.826915   -1.405589    0.743625
     13          1           0        2.543686    0.025661    1.494799
     14          1           0        3.431416   -0.847173    0.242994
 ---------------------------------------------------------------------
                    Distance matrix (angstroms):
                    1          2          3          4          5
     1  C    0.000000
     2  H    1.081817   0.000000
     3  H    1.080596   1.891947   0.000000
     4  O    1.262352   1.979272   2.025742   0.000000
     5  O    2.183804   3.167497   2.390834   1.370611   0.000000
     6  N    2.072307   2.564389   2.283183   2.567973   2.767404
     7  C    2.628743   3.385953   2.745501   2.650304   2.288123
     8  C    3.935278   4.776118   3.961454   3.654200   2.817646
     9  H    4.203148   5.006621   4.439368   3.606589   2.763223
    10  H    4.690579   5.414752   4.718971   4.550463   3.861390
    11  C    4.486166   5.480826   4.183738   4.240814   3.082415
    12  H    4.143706   5.204033   3.810246   3.764232   2.465397
    13  H    4.642202   5.604585   4.132519   4.682451   3.656900
    14  H    5.522285   6.511671   5.260173   5.163814   3.944208
                    6          7          8          9         10
     6  N    0.000000
     7  C    1.163078   0.000000
     8  C    2.598457   1.462044   0.000000
     9  H    3.160532   2.068647   1.088418   0.000000
    10  H    2.982489   2.063333   1.091869   1.765690   0.000000
    11  C    3.539938   2.489246   1.527260   2.163175   2.171138
    12  H    3.732000   2.758872   2.160090   2.499470   3.069275
    13  H    3.591625   2.764113   2.170595   3.070633   2.521556
    14  H    4.516283   3.415067   2.149787   2.491356   2.494691
                   11         12         13         14
    11  C    0.000000
    12  H    1.086829   0.000000
    13  H    1.089022   1.768191   0.000000
    14  H    1.088493   1.771124   1.765479   0.000000
 Symmetry turned off by external request.
 Stoichiometry    C4H7NO2
 Framework group  C1[X(C4H7NO2)]
 Deg. of freedom    36
 Full point group                 C1      NOp   1
 Rotational constants (GHZ):           4.9088056           1.8343618           1.4999807
 Standard basis: Aug-CC-pVTZ (5D, 7F)
   483 basis functions,   693 primitive gaussians,   560 cartesian basis functions
    27 alpha electrons       27 beta electrons
       nuclear repulsion energy       297.1370165383 Hartrees.
 NAtoms=   14 NActive=   14 NUniq=   14 SFac= 1.00D+00 NAtFMM=   60 NAOKFM=F Big=F
 Integral buffers will be    131072 words long.
 Raffenetti 2 integral format.
 Two-electron integral symmetry is turned off.
 Nuclear repulsion after empirical dispersion term =      297.1313599546 Hartrees.
 One-electron integrals computed using PRISM.
 NBasis=   483 RedAO= T EigKep=  8.65D-06  NBF=   483
 NBsUse=   483 1.00D-06 EigRej= -1.00D+00 NBFU=   483
 Initial guess from the checkpoint file:  "TS3-M0001-scan-TS-opt-TS-wb97-opt-TS-Final-IRC-Reverse.chk"
 B after Tr=     0.129789   -0.006082    0.035951
         Rot=    1.000000    0.000066   -0.000007    0.000005 Ang=   0.01 deg.
 Initial guess <Sx>= 0.0000 <Sy>= 0.0000 <Sz>= 0.0000 <S**2>= 0.0000 S= 0.0000
 ExpMin= 2.53D-02 ExpMax= 1.53D+04 ExpMxC= 5.22D+02 IAcc=3 IRadAn=         7 AccDes= 0.00D+00
 Harris functional with IExCor= 4639 and IRadAn=       7 diagonalized for initial guess.
 HarFok:  IExCor= 4639 AccDes= 0.00D+00 IRadAn=         7 IDoV= 1 UseB2=F ITyADJ=14
 ICtDFT=  3500011 ScaDFX=  1.000000  1.000000  1.000000  1.000000
 FoFCou: FMM=F IPFlag=           0 FMFlag=      100000 FMFlg1=           0
         NFxFlg=           0 DoJE=T BraDBF=F KetDBF=T FulRan=T
         wScrn=  0.000000 ICntrl=       500 IOpCl=  0 I1Cent=   200000004 NGrid=           0
         NMat0=    1 NMatS0=      1 NMatT0=    0 NMatD0=    1 NMtDS0=    0 NMtDT0=    0
 Symmetry not used in FoFCou.
 Gradient too large for Newton-Raphson -- use scaled steepest descent instead.
     Minimum is close to point  4 DX=  1.02D-01 DF= -7.94D-07 DXR=  7.84D-02 DFR=  6.19D-03 which will be used.
 Gradient too large for Newton-Raphson -- use scaled steepest descent instead.
     Accept linear search using points  1 and  2.
 LinEq1:  Iter=  0 NonCon=     1 RMS=6.17D-05 Max=3.57D-03 NDo=     1
 AX will form     1 AO Fock derivatives at one time.
 LinEq1:  Iter=  1 NonCon=     1 RMS=1.27D-05 Max=3.61D-04 NDo=     1
 LinEq1:  Iter=  2 NonCon=     1 RMS=9.89D-06 Max=3.43D-04 NDo=     1
 LinEq1:  Iter=  3 NonCon=     1 RMS=3.22D-06 Max=9.16D-05 NDo=     1
 LinEq1:  Iter=  4 NonCon=     1 RMS=2.18D-06 Max=1.10D-04 NDo=     1
 LinEq1:  Iter=  5 NonCon=     1 RMS=1.44D-06 Max=6.67D-05 NDo=     1
 LinEq1:  Iter=  6 NonCon=     1 RMS=4.51D-07 Max=1.89D-05 NDo=     1
 LinEq1:  Iter=  7 NonCon=     1 RMS=3.73D-07 Max=1.86D-05 NDo=     1
 LinEq1:  Iter=  8 NonCon=     1 RMS=2.07D-07 Max=5.94D-06 NDo=     1
 LinEq1:  Iter=  9 NonCon=     1 RMS=8.06D-08 Max=1.20D-06 NDo=     1
 LinEq1:  Iter= 10 NonCon=     1 RMS=2.94D-08 Max=6.13D-07 NDo=     1
 LinEq1:  Iter= 11 NonCon=     1 RMS=9.37D-09 Max=2.13D-07 NDo=     1
 LinEq1:  Iter= 12 NonCon=     0 RMS=2.80D-09 Max=3.59D-08 NDo=     1
 Linear equations converged to 1.569D-08 1.569D-07 after    12 iterations.
     Accept linear search using points  1 and  2.
     Minimum is close to point  2 DX= -6.52D-04 DF= -3.96D-11 DXR=  6.53D-04 DFR=  4.27D-07 which will be used.
 LinEq1:  Iter=  0 NonCon=     1 RMS=3.85D-07 Max=1.93D-05 NDo=     1
 LinEq1:  Iter=  1 NonCon=     1 RMS=1.94D-07 Max=6.14D-06 NDo=     1
 LinEq1:  Iter=  2 NonCon=     1 RMS=1.24D-07 Max=3.57D-06 NDo=     1
 LinEq1:  Iter=  3 NonCon=     1 RMS=7.30D-08 Max=3.34D-06 NDo=     1
 LinEq1:  Iter=  4 NonCon=     1 RMS=4.28D-08 Max=1.10D-06 NDo=     1
 LinEq1:  Iter=  5 NonCon=     1 RMS=1.87D-08 Max=6.68D-07 NDo=     1
 LinEq1:  Iter=  6 NonCon=     1 RMS=1.30D-08 Max=5.60D-07 NDo=     1
 LinEq1:  Iter=  7 NonCon=     1 RMS=7.17D-09 Max=3.20D-07 NDo=     1
 LinEq1:  Iter=  8 NonCon=     1 RMS=2.54D-09 Max=8.58D-08 NDo=     1
 LinEq1:  Iter=  9 NonCon=     1 RMS=9.18D-10 Max=2.62D-08 NDo=     1
 LinEq1:  Iter= 10 NonCon=     1 RMS=3.22D-10 Max=7.65D-09 NDo=     1
 LinEq1:  Iter= 11 NonCon=     0 RMS=1.05D-10 Max=1.44D-09 NDo=     1
 Linear equations converged to 4.735D-10 4.735D-09 after    11 iterations.
 SCF Done:  E(UwB97XD) =  -361.665946676     a.u. after    5 cycles
            Convg  =    0.2695D-08                    32 Fock formations.
              S**2 =  0.0000                  -V/T =  2.0057
 <Sx>= 0.0000 <Sy>= 0.0000 <Sz>= 0.0000 <S**2>= 0.0000 S= 0.0000
 <L.S>=  0.00000000000    
 Annihilation of the first spin contaminant:
 S**2 before annihilation     0.0000,   after     0.0000
 DoSCS=F DFT=T ScalE2(SS,OS)=  1.000000  1.000000
 Range of M.O.s used for correlation:     1   483
 NBasis=   483 NAE=    27 NBE=    27 NFC=     0 NFV=     0
 NROrb=    483 NOA=    27 NOB=    27 NVA=   456 NVB=   456

 **** Warning!!: The largest alpha MO coefficient is  0.56315311D+02


 **** Warning!!: The largest beta MO coefficient is  0.56315312D+02

 Symmetrizing basis deriv contribution to polar:
 IMax=3 JMax=2 DiffMx= 0.00D+00
 G2DrvN: will do    15 centers at a time, making    1 passes.
 Calling FoFCou, ICntrl=  3107 FMM=F I1Cent=   0 AccDes= 0.00D+00.
 End of G2Drv F.D. properties file   721 does not exist.
 End of G2Drv F.D. properties file   722 does not exist.
 End of G2Drv F.D. properties file   788 does not exist.
          IDoAtm=11111111111111
          Differentiating once with respect to nuclear coordinates.
 CalDSu exits because no D1Ps are significant.
          There are    45 degrees of freedom in the 1st order CPHF.  IDoFFX=6 NUNeed=     0.
     39 vectors produced by pass  0 Test12= 5.47D-14 2.22D-09 XBig12= 1.64D-01 7.85D-02.
 AX will form    39 AO Fock derivatives at one time.
     39 vectors produced by pass  1 Test12= 5.47D-14 2.22D-09 XBig12= 1.85D-02 3.13D-02.
     39 vectors produced by pass  2 Test12= 5.47D-14 2.22D-09 XBig12= 1.15D-03 4.66D-03.
     39 vectors produced by pass  3 Test12= 5.47D-14 2.22D-09 XBig12= 2.34D-05 3.41D-04.
     39 vectors produced by pass  4 Test12= 5.47D-14 2.22D-09 XBig12= 3.26D-07 4.83D-05.
     39 vectors produced by pass  5 Test12= 5.47D-14 2.22D-09 XBig12= 3.48D-09 6.20D-06.
     38 vectors produced by pass  6 Test12= 5.47D-14 2.22D-09 XBig12= 2.77D-11 4.95D-07.
     20 vectors produced by pass  7 Test12= 5.47D-14 2.22D-09 XBig12= 2.02D-13 3.74D-08.
      1 vectors produced by pass  8 Test12= 5.47D-14 2.22D-09 XBig12= 1.29D-15 2.45D-09.
 InvSVY:  IOpt=1 It=  1 EMax= 2.55D-15
 Solved reduced A of dimension   293 with    39 vectors.
 End of Minotr F.D. properties file   721 does not exist.
 End of Minotr F.D. properties file   722 does not exist.
 End of Minotr F.D. properties file   788 does not exist.
 Calling FoFJK, ICntrl=    100127 FMM=F ISym2X=0 I1Cent= 0 IOpClX= 1 NMat=1 NMatS=1 NMatT=0.
 -------------------------------------------------------------------
 Center     Atomic                   Forces (Hartrees/Bohr)
 Number     Number              X              Y              Z
 -------------------------------------------------------------------
      1        6          -0.000697002   -0.000712913    0.000226668
      2        1          -0.000065833   -0.000068151    0.000005586
      3        1          -0.000028132   -0.000003276   -0.000047211
      4        8          -0.000055646   -0.000137708   -0.000032036
      5        8          -0.000435742   -0.000659961    0.000022107
      6        7           0.000526590    0.000874525   -0.000046619
      7        6           0.000650760    0.000834268   -0.000078102
      8        6           0.000140485   -0.000023144   -0.000069550
      9        1          -0.000030245   -0.000017063    0.000011266
     10        1           0.000039687   -0.000053313   -0.000038123
     11        6          -0.000030584   -0.000033299    0.000028225
     12        1          -0.000014441    0.000010796    0.000012893
     13        1           0.000008568    0.000009638    0.000000485
     14        1          -0.000008465   -0.000020399    0.000004410
 -------------------------------------------------------------------
 Cartesian Forces:  Max     0.000874525 RMS     0.000305218
 IRC-IRC-IRC-IRC-IRC-IRC-IRC-IRC-IRC-IRC-IRC-IRC-IRC-IRC-IRC-IRC-IRC-IRC
 Pt  1 Step number   1 out of a maximum of  20
 Modified Bulirsch-Stoer Extrapolation Cycles:
    EPS =    0.000010000000000
      PEZero:  N= 2 I= 1 D=  3.84D-04 Err=  5.37D-04
      PEZero:  N= 3 I= 2 D=  3.84D-04 Err=  3.58D-04
      PEZero:  N= 3 I= 1 D=  7.69D-04 Err=  5.45D-08
 Maximum DWI energy   std dev =  0.000000424 at pt    17
 Maximum DWI gradient std dev =  0.044913840 at pt    14
 CORRECTOR INTEGRATION CONVERGENCE:
   Recorrection delta-x convergence threshold:    0.010000
   Delta-x Convergence Met
 Point Number:   1          Path Number:   1
   CHANGE IN THE REACTION COORDINATE =    0.14764
   NET REACTION COORDINATE UP TO THIS POINT =    0.14764
  # OF POINTS ALONG THE PATH =   1
  # OF STEPS =   1

 Calculating another point on the path.
 IRC-IRC-IRC-IRC-IRC-IRC-IRC-IRC-IRC-IRC-IRC-IRC-IRC-IRC-IRC-IRC-IRC-IRC
                          Input orientation:                          
 ---------------------------------------------------------------------
 Center     Atomic      Atomic             Coordinates (Angstroms)
 Number     Number       Type             X           Y           Z
 ---------------------------------------------------------------------
      1          6           0       -1.993776    0.189942    0.492378
      2          1           0       -2.882560    0.766908    0.274947
      3          1           0       -1.587299    0.109515    1.490149
      4          8           0       -1.692983   -0.674966   -0.373297
      5          8           0       -0.478224   -1.257967   -0.127107
      6          7           0       -0.415927    1.512520    0.109298
      7          6           0        0.488530    0.836552   -0.163906
      8          6           0        1.815658    0.342314   -0.525628
      9          1           0        1.714815   -0.220539   -1.451729
     10          1           0        2.435023    1.218881   -0.726169
     11          6           0        2.440781   -0.527743    0.562711
     12          1           0        1.824536   -1.404109    0.745471
     13          1           0        2.544881    0.026633    1.494283
     14          1           0        3.430266   -0.850127    0.243588
 ---------------------------------------------------------------------
                    Distance matrix (angstroms):
                    1          2          3          4          5
     1  C    0.000000
     2  H    1.081714   0.000000
     3  H    1.080387   1.893827   0.000000
     4  O    1.260133   1.978463   2.024600   0.000000
     5  O    2.185658   3.169007   2.390726   1.369722   0.000000
     6  N    2.094176   2.582181   2.290696   2.578540   2.781253
     7  C    2.647765   3.400249   2.752008   2.662242   2.307158
     8  C    3.946054   4.784816   3.962029   3.656313   2.825175
     9  H    4.207338   5.009224   4.434810   3.603138   2.764109
    10  H    4.707211   5.429844   4.724599   4.555394   3.870486
    11  C    4.492806   5.486063   4.182304   4.240965   3.087015
    12  H    4.145426   5.204946   3.806077   3.762477   2.466871
    13  H    4.650794   5.611765   4.133013   4.683971   3.663095
    14  H    5.528460   6.516714   5.258401   5.163226   3.947156
                    6          7          8          9         10
     6  N    0.000000
     7  C    1.161730   0.000000
     8  C    2.598555   1.461637   0.000000
     9  H    3.159170   2.068744   1.088409   0.000000
    10  H    2.985322   2.061832   1.091879   1.765521   0.000000
    11  C    3.539638   2.490091   1.527174   2.163185   2.170701
    12  H    3.732441   2.762686   2.160038   2.498112   3.068956
    13  H    3.590603   2.762994   2.170590   3.070682   2.522683
    14  H    4.515898   3.415369   2.149551   2.492640   2.492335
                   11         12         13         14
    11  C    0.000000
    12  H    1.086819   0.000000
    13  H    1.089034   1.768230   0.000000
    14  H    1.088509   1.771200   1.765461   0.000000
 Symmetry turned off by external request.
 Stoichiometry    C4H7NO2
 Framework group  C1[X(C4H7NO2)]
 Deg. of freedom    36
 Full point group                 C1      NOp   1
 Rotational constants (GHZ):           4.8739504           1.8299278           1.4941293
 Standard basis: Aug-CC-pVTZ (5D, 7F)
   483 basis functions,   693 primitive gaussians,   560 cartesian basis functions
    27 alpha electrons       27 beta electrons
       nuclear repulsion energy       296.7097849305 Hartrees.
 NAtoms=   14 NActive=   14 NUniq=   14 SFac= 1.00D+00 NAtFMM=   60 NAOKFM=F Big=F
 Integral buffers will be    131072 words long.
 Raffenetti 2 integral format.
 Two-electron integral symmetry is turned off.
 Nuclear repulsion after empirical dispersion term =      296.7041136080 Hartrees.
 One-electron integrals computed using PRISM.
 NBasis=   483 RedAO= T EigKep=  8.70D-06  NBF=   483
 NBsUse=   483 1.00D-06 EigRej= -1.00D+00 NBFU=   483
 Initial guess from the checkpoint file:  "TS3-M0001-scan-TS-opt-TS-wb97-opt-TS-Final-IRC-Reverse.chk"
 B after Tr=    -0.000113   -0.000300   -0.000055
         Rot=    1.000000    0.000072   -0.000008   -0.000001 Ang=   0.01 deg.
 Initial guess <Sx>= 0.0000 <Sy>= 0.0000 <Sz>= 0.0000 <S**2>= 0.0000 S= 0.0000
 ExpMin= 2.53D-02 ExpMax= 1.53D+04 ExpMxC= 5.22D+02 IAcc=3 IRadAn=         7 AccDes= 0.00D+00
 Harris functional with IExCor= 4639 and IRadAn=       7 diagonalized for initial guess.
 HarFok:  IExCor= 4639 AccDes= 0.00D+00 IRadAn=         7 IDoV= 1 UseB2=F ITyADJ=14
 ICtDFT=  3500011 ScaDFX=  1.000000  1.000000  1.000000  1.000000
 FoFCou: FMM=F IPFlag=           0 FMFlag=      100000 FMFlg1=           0
         NFxFlg=           0 DoJE=T BraDBF=F KetDBF=T FulRan=T
         wScrn=  0.000000 ICntrl=       500 IOpCl=  0 I1Cent=   200000004 NGrid=           0
         NMat0=    1 NMatS0=      1 NMatT0=    0 NMatD0=    1 NMtDS0=    0 NMtDT0=    0
 Symmetry not used in FoFCou.
 Gradient too large for Newton-Raphson -- use scaled steepest descent instead.
     Minimum is close to point  4 DX=  1.04D-01 DF= -7.82D-07 DXR=  8.00D-02 DFR=  6.45D-03 which will be used.
 Gradient too large for Newton-Raphson -- use scaled steepest descent instead.
     Accept linear search using points  1 and  2.
 LinEq1:  Iter=  0 NonCon=     1 RMS=5.91D-05 Max=3.41D-03 NDo=     1
 AX will form     1 AO Fock derivatives at one time.
 LinEq1:  Iter=  1 NonCon=     1 RMS=1.21D-05 Max=3.54D-04 NDo=     1
 LinEq1:  Iter=  2 NonCon=     1 RMS=9.46D-06 Max=3.31D-04 NDo=     1
 LinEq1:  Iter=  3 NonCon=     1 RMS=3.10D-06 Max=6.23D-05 NDo=     1
 LinEq1:  Iter=  4 NonCon=     1 RMS=2.17D-06 Max=8.40D-05 NDo=     1
 LinEq1:  Iter=  5 NonCon=     1 RMS=1.43D-06 Max=7.98D-05 NDo=     1
 LinEq1:  Iter=  6 NonCon=     1 RMS=6.34D-07 Max=3.48D-05 NDo=     1
 LinEq1:  Iter=  7 NonCon=     1 RMS=5.38D-07 Max=2.85D-05 NDo=     1
 LinEq1:  Iter=  8 NonCon=     1 RMS=2.15D-07 Max=4.73D-06 NDo=     1
 LinEq1:  Iter=  9 NonCon=     1 RMS=8.04D-08 Max=1.23D-06 NDo=     1
 LinEq1:  Iter= 10 NonCon=     1 RMS=2.90D-08 Max=5.67D-07 NDo=     1
 LinEq1:  Iter= 11 NonCon=     1 RMS=9.28D-09 Max=2.15D-07 NDo=     1
 LinEq1:  Iter= 12 NonCon=     0 RMS=2.84D-09 Max=3.62D-08 NDo=     1
 Linear equations converged to 1.569D-08 1.569D-07 after    12 iterations.
     Accept linear search using points  1 and  2.
     Minimum is close to point  2 DX= -6.44D-04 DF= -3.55D-11 DXR=  6.45D-04 DFR=  4.16D-07 which will be used.
 LinEq1:  Iter=  0 NonCon=     1 RMS=3.57D-07 Max=1.84D-05 NDo=     1
 LinEq1:  Iter=  1 NonCon=     1 RMS=1.83D-07 Max=5.72D-06 NDo=     1
 LinEq1:  Iter=  2 NonCon=     1 RMS=1.16D-07 Max=3.39D-06 NDo=     1
 LinEq1:  Iter=  3 NonCon=     1 RMS=6.80D-08 Max=3.08D-06 NDo=     1
 LinEq1:  Iter=  4 NonCon=     1 RMS=3.95D-08 Max=1.07D-06 NDo=     1
 LinEq1:  Iter=  5 NonCon=     1 RMS=1.73D-08 Max=6.49D-07 NDo=     1
 LinEq1:  Iter=  6 NonCon=     1 RMS=1.25D-08 Max=5.52D-07 NDo=     1
 LinEq1:  Iter=  7 NonCon=     1 RMS=6.62D-09 Max=3.02D-07 NDo=     1
 LinEq1:  Iter=  8 NonCon=     1 RMS=2.29D-09 Max=7.87D-08 NDo=     1
 LinEq1:  Iter=  9 NonCon=     1 RMS=8.26D-10 Max=2.33D-08 NDo=     1
 LinEq1:  Iter= 10 NonCon=     1 RMS=2.91D-10 Max=6.66D-09 NDo=     1
 LinEq1:  Iter= 11 NonCon=     0 RMS=9.66D-11 Max=1.46D-09 NDo=     1
 Linear equations converged to 4.352D-10 4.352D-09 after    11 iterations.
 SCF Done:  E(UwB97XD) =  -361.666065440     a.u. after    5 cycles
            Convg  =    0.2520D-08                    32 Fock formations.
              S**2 =  0.0000                  -V/T =  2.0057
 <Sx>= 0.0000 <Sy>= 0.0000 <Sz>= 0.0000 <S**2>= 0.0000 S= 0.0000
 <L.S>=  0.00000000000    
 Annihilation of the first spin contaminant:
 S**2 before annihilation     0.0000,   after     0.0000
 DoSCS=F DFT=T ScalE2(SS,OS)=  1.000000  1.000000
 Range of M.O.s used for correlation:     1   483
 NBasis=   483 NAE=    27 NBE=    27 NFC=     0 NFV=     0
 NROrb=    483 NOA=    27 NOB=    27 NVA=   456 NVB=   456

 **** Warning!!: The largest alpha MO coefficient is  0.55753134D+02


 **** Warning!!: The largest beta MO coefficient is  0.55753134D+02

 Symmetrizing basis deriv contribution to polar:
 IMax=3 JMax=2 DiffMx= 0.00D+00
 G2DrvN: will do    15 centers at a time, making    1 passes.
 Calling FoFCou, ICntrl=  3107 FMM=F I1Cent=   0 AccDes= 0.00D+00.
 End of G2Drv F.D. properties file   721 does not exist.
 End of G2Drv F.D. properties file   722 does not exist.
 End of G2Drv F.D. properties file   788 does not exist.
          IDoAtm=11111111111111
          Differentiating once with respect to nuclear coordinates.
 CalDSu exits because no D1Ps are significant.
          There are    45 degrees of freedom in the 1st order CPHF.  IDoFFX=6 NUNeed=     0.
     39 vectors produced by pass  0 Test12= 5.47D-14 2.22D-09 XBig12= 1.63D-01 7.74D-02.
 AX will form    39 AO Fock derivatives at one time.
     39 vectors produced by pass  1 Test12= 5.47D-14 2.22D-09 XBig12= 1.88D-02 3.33D-02.
     39 vectors produced by pass  2 Test12= 5.47D-14 2.22D-09 XBig12= 1.16D-03 4.67D-03.
     39 vectors produced by pass  3 Test12= 5.47D-14 2.22D-09 XBig12= 2.31D-05 3.46D-04.
     39 vectors produced by pass  4 Test12= 5.47D-14 2.22D-09 XBig12= 3.18D-07 4.87D-05.
     39 vectors produced by pass  5 Test12= 5.47D-14 2.22D-09 XBig12= 3.41D-09 6.28D-06.
     38 vectors produced by pass  6 Test12= 5.47D-14 2.22D-09 XBig12= 2.71D-11 5.01D-07.
     20 vectors produced by pass  7 Test12= 5.47D-14 2.22D-09 XBig12= 1.98D-13 3.62D-08.
      1 vectors produced by pass  8 Test12= 5.47D-14 2.22D-09 XBig12= 1.26D-15 2.48D-09.
 InvSVY:  IOpt=1 It=  1 EMax= 2.89D-15
 Solved reduced A of dimension   293 with    39 vectors.
 End of Minotr F.D. properties file   721 does not exist.
 End of Minotr F.D. properties file   722 does not exist.
 End of Minotr F.D. properties file   788 does not exist.
 Calling FoFJK, ICntrl=    100127 FMM=F ISym2X=0 I1Cent= 0 IOpClX= 1 NMat=1 NMatS=1 NMatT=0.
 -------------------------------------------------------------------
 Center     Atomic                   Forces (Hartrees/Bohr)
 Number     Number              X              Y              Z
 -------------------------------------------------------------------
      1        6          -0.001309030   -0.001331887    0.000344310
      2        1          -0.000109232   -0.000116165    0.000006719
      3        1          -0.000022372   -0.000006990   -0.000049016
      4        8          -0.000092163   -0.000230086   -0.000017447
      5        8          -0.000831476   -0.001263262    0.000029236
      6        7           0.001054299    0.001548461   -0.000118942
      7        6           0.001118313    0.001632683   -0.000081637
      8        6           0.000260356   -0.000066233   -0.000152295
      9        1          -0.000051447   -0.000031261    0.000023420
     10        1           0.000079751   -0.000081825   -0.000068743
     11        6          -0.000063486   -0.000045699    0.000059476
     12        1          -0.000031458    0.000021753    0.000024537
     13        1           0.000016564    0.000010979   -0.000008182
     14        1          -0.000018619   -0.000040468    0.000008565
 -------------------------------------------------------------------
 Cartesian Forces:  Max     0.001632683 RMS     0.000568250
 IRC-IRC-IRC-IRC-IRC-IRC-IRC-IRC-IRC-IRC-IRC-IRC-IRC-IRC-IRC-IRC-IRC-IRC
 Pt  2 Step number   1 out of a maximum of  20
 Modified Bulirsch-Stoer Extrapolation Cycles:
    EPS =    0.000010000000000
      PEZero:  N= 2 I= 1 D=  7.69D-04 Err=  8.31D-06
 Maximum DWI energy   std dev =  0.000000217 at pt    34
 Maximum DWI gradient std dev =  0.016491900 at pt    15
 CORRECTOR INTEGRATION CONVERGENCE:
   Recorrection delta-x convergence threshold:    0.010000
   Delta-x Convergence Met
 Point Number:   2          Path Number:   1
   CHANGE IN THE REACTION COORDINATE =    0.14759
   NET REACTION COORDINATE UP TO THIS POINT =    0.29523
  # OF POINTS ALONG THE PATH =   2
  # OF STEPS =   1

 Calculating another point on the path.
 IRC-IRC-IRC-IRC-IRC-IRC-IRC-IRC-IRC-IRC-IRC-IRC-IRC-IRC-IRC-IRC-IRC-IRC
                          Input orientation:                          
 ---------------------------------------------------------------------
 Center     Atomic      Atomic             Coordinates (Angstroms)
 Number     Number       Type             X           Y           Z
 ---------------------------------------------------------------------
      1          6           0       -2.002045    0.181540    0.494136
      2          1           0       -2.890141    0.758840    0.275260
      3          1           0       -1.586985    0.108981    1.488792
      4          8           0       -1.693439   -0.675928   -0.373244
      5          8           0       -0.482133   -1.263965   -0.126977
      6          7           0       -0.409956    1.520466    0.108584
      7          6           0        0.494977    0.847142   -0.164230
      8          6           0        1.817333    0.341825   -0.526551
      9          1           0        1.711172   -0.223368   -1.450612
     10          1           0        2.441558    1.213942   -0.731443
     11          6           0        2.440365   -0.528010    0.563070
     12          1           0        1.821965   -1.402529    0.747325
     13          1           0        2.546154    0.027563    1.493739
     14          1           0        3.428988   -0.853263    0.244141
 ---------------------------------------------------------------------
                    Distance matrix (angstroms):
                    1          2          3          4          5
     1  C    0.000000
     2  H    1.081618   0.000000
     3  H    1.080222   1.895573   0.000000
     4  O    1.258109   1.977679   2.023510   0.000000
     5  O    2.187555   3.170495   2.390896   1.368831   0.000000
     6  N    2.115685   2.599841   2.298404   2.589138   2.795309
     7  C    2.666757   3.414671   2.758973   2.674434   2.326565
     8  C    3.956658   4.793445   3.962979   3.658531   2.832978
     9  H    4.211173   5.011532   4.430394   3.599571   2.765039
    10  H    4.723718   5.444960   4.730702   4.560496   3.879868
    11  C    4.499247   5.491186   4.181180   4.241097   3.091730
    12  H    4.146858   5.205603   3.802022   3.760544   2.468293
    13  H    4.659295   5.618964   4.133943   4.685581   3.669507
    14  H    5.534387   6.521598   5.256905   5.162545   3.950098
                    6          7          8          9         10
     6  N    0.000000
     7  C    1.160472   0.000000
     8  C    2.598732   1.461248   0.000000
     9  H    3.157726   2.068792   1.088395   0.000000
    10  H    2.988434   2.060449   1.091891   1.765369   0.000000
    11  C    3.539370   2.490892   1.527107   2.163202   2.170290
    12  H    3.732741   2.766378   2.159989   2.496723   3.068643
    13  H    3.589707   2.761864   2.170601   3.070727   2.523860
    14  H    4.515579   3.415635   2.149333   2.493962   2.490003
                   11         12         13         14
    11  C    0.000000
    12  H    1.086809   0.000000
    13  H    1.089035   1.768261   0.000000
    14  H    1.088522   1.771274   1.765430   0.000000
 Symmetry turned off by external request.
 Stoichiometry    C4H7NO2
 Framework group  C1[X(C4H7NO2)]
 Deg. of freedom    36
 Full point group                 C1      NOp   1
 Rotational constants (GHZ):           4.8389157           1.8255043           1.4882440
 Standard basis: Aug-CC-pVTZ (5D, 7F)
   483 basis functions,   693 primitive gaussians,   560 cartesian basis functions
    27 alpha electrons       27 beta electrons
       nuclear repulsion energy       296.2804504458 Hartrees.
 NAtoms=   14 NActive=   14 NUniq=   14 SFac= 1.00D+00 NAtFMM=   60 NAOKFM=F Big=F
 Integral buffers will be    131072 words long.
 Raffenetti 2 integral format.
 Two-electron integral symmetry is turned off.
 Nuclear repulsion after empirical dispersion term =      296.2747640823 Hartrees.
 One-electron integrals computed using PRISM.
 NBasis=   483 RedAO= T EigKep=  8.75D-06  NBF=   483
 NBsUse=   483 1.00D-06 EigRej= -1.00D+00 NBFU=   483
 Initial guess from the checkpoint file:  "TS3-M0001-scan-TS-opt-TS-wb97-opt-TS-Final-IRC-Reverse.chk"
 B after Tr=    -0.000122   -0.000299   -0.000057
         Rot=    1.000000    0.000073   -0.000008    0.000008 Ang=   0.01 deg.
 Initial guess <Sx>= 0.0000 <Sy>= 0.0000 <Sz>= 0.0000 <S**2>= 0.0000 S= 0.0000
 ExpMin= 2.53D-02 ExpMax= 1.53D+04 ExpMxC= 5.22D+02 IAcc=3 IRadAn=         7 AccDes= 0.00D+00
 Harris functional with IExCor= 4639 and IRadAn=       7 diagonalized for initial guess.
 HarFok:  IExCor= 4639 AccDes= 0.00D+00 IRadAn=         7 IDoV= 1 UseB2=F ITyADJ=14
 ICtDFT=  3500011 ScaDFX=  1.000000  1.000000  1.000000  1.000000
 FoFCou: FMM=F IPFlag=           0 FMFlag=      100000 FMFlg1=           0
         NFxFlg=           0 DoJE=T BraDBF=F KetDBF=T FulRan=T
         wScrn=  0.000000 ICntrl=       500 IOpCl=  0 I1Cent=   200000004 NGrid=           0
         NMat0=    1 NMatS0=      1 NMatT0=    0 NMatD0=    1 NMtDS0=    0 NMtDT0=    0
 Symmetry not used in FoFCou.
 Gradient too large for Newton-Raphson -- use scaled steepest descent instead.
     Minimum is close to point  4 DX=  1.05D-01 DF= -7.54D-07 DXR=  8.02D-02 DFR=  6.47D-03 which will be used.
 Gradient too large for Newton-Raphson -- use scaled steepest descent instead.
     Accept linear search using points  1 and  2.
 LinEq1:  Iter=  0 NonCon=     1 RMS=5.72D-05 Max=3.27D-03 NDo=     1
 AX will form     1 AO Fock derivatives at one time.
 LinEq1:  Iter=  1 NonCon=     1 RMS=1.16D-05 Max=3.40D-04 NDo=     1
 LinEq1:  Iter=  2 NonCon=     1 RMS=9.11D-06 Max=3.34D-04 NDo=     1
 LinEq1:  Iter=  3 NonCon=     1 RMS=3.04D-06 Max=6.18D-05 NDo=     1
 LinEq1:  Iter=  4 NonCon=     1 RMS=2.18D-06 Max=7.41D-05 NDo=     1
 LinEq1:  Iter=  5 NonCon=     1 RMS=1.39D-06 Max=8.13D-05 NDo=     1
 LinEq1:  Iter=  6 NonCon=     1 RMS=6.78D-07 Max=3.79D-05 NDo=     1
 LinEq1:  Iter=  7 NonCon=     1 RMS=5.31D-07 Max=2.88D-05 NDo=     1
 LinEq1:  Iter=  8 NonCon=     1 RMS=2.17D-07 Max=4.73D-06 NDo=     1
 LinEq1:  Iter=  9 NonCon=     1 RMS=8.10D-08 Max=1.64D-06 NDo=     1
 LinEq1:  Iter= 10 NonCon=     1 RMS=2.91D-08 Max=5.02D-07 NDo=     1
 LinEq1:  Iter= 11 NonCon=     1 RMS=9.27D-09 Max=2.19D-07 NDo=     1
 LinEq1:  Iter= 12 NonCon=     0 RMS=2.84D-09 Max=3.65D-08 NDo=     1
 Linear equations converged to 1.569D-08 1.569D-07 after    12 iterations.
     Accept linear search using points  1 and  2.
     Minimum is close to point  2 DX= -6.39D-04 DF= -3.26D-11 DXR=  6.39D-04 DFR=  4.09D-07 which will be used.
 LinEq1:  Iter=  0 NonCon=     1 RMS=3.34D-07 Max=1.78D-05 NDo=     1
 LinEq1:  Iter=  1 NonCon=     1 RMS=1.73D-07 Max=5.29D-06 NDo=     1
 LinEq1:  Iter=  2 NonCon=     1 RMS=1.09D-07 Max=3.20D-06 NDo=     1
 LinEq1:  Iter=  3 NonCon=     1 RMS=6.39D-08 Max=2.85D-06 NDo=     1
 LinEq1:  Iter=  4 NonCon=     1 RMS=3.67D-08 Max=1.02D-06 NDo=     1
 LinEq1:  Iter=  5 NonCon=     1 RMS=1.61D-08 Max=6.20D-07 NDo=     1
 LinEq1:  Iter=  6 NonCon=     1 RMS=1.20D-08 Max=5.42D-07 NDo=     1
 LinEq1:  Iter=  7 NonCon=     1 RMS=6.10D-09 Max=2.82D-07 NDo=     1
 LinEq1:  Iter=  8 NonCon=     1 RMS=2.08D-09 Max=7.36D-08 NDo=     1
 LinEq1:  Iter=  9 NonCon=     1 RMS=7.46D-10 Max=2.06D-08 NDo=     1
 LinEq1:  Iter= 10 NonCon=     1 RMS=2.66D-10 Max=5.69D-09 NDo=     1
 LinEq1:  Iter= 11 NonCon=     0 RMS=8.95D-11 Max=1.50D-09 NDo=     1
 Linear equations converged to 4.046D-10 4.046D-09 after    11 iterations.
 SCF Done:  E(UwB97XD) =  -361.666252176     a.u. after    5 cycles
            Convg  =    0.2376D-08                    32 Fock formations.
              S**2 =  0.0000                  -V/T =  2.0056
 <Sx>= 0.0000 <Sy>= 0.0000 <Sz>= 0.0000 <S**2>= 0.0000 S= 0.0000
 <L.S>=  0.00000000000    
 Annihilation of the first spin contaminant:
 S**2 before annihilation     0.0000,   after     0.0000
 DoSCS=F DFT=T ScalE2(SS,OS)=  1.000000  1.000000
 Range of M.O.s used for correlation:     1   483
 NBasis=   483 NAE=    27 NBE=    27 NFC=     0 NFV=     0
 NROrb=    483 NOA=    27 NOB=    27 NVA=   456 NVB=   456

 **** Warning!!: The largest alpha MO coefficient is  0.55126792D+02


 **** Warning!!: The largest beta MO coefficient is  0.55126792D+02

 Symmetrizing basis deriv contribution to polar:
 IMax=3 JMax=2 DiffMx= 0.00D+00
 G2DrvN: will do    15 centers at a time, making    1 passes.
 Calling FoFCou, ICntrl=  3107 FMM=F I1Cent=   0 AccDes= 0.00D+00.
 End of G2Drv F.D. properties file   721 does not exist.
 End of G2Drv F.D. properties file   722 does not exist.
 End of G2Drv F.D. properties file   788 does not exist.
          IDoAtm=11111111111111
          Differentiating once with respect to nuclear coordinates.
 CalDSu exits because no D1Ps are significant.
          There are    45 degrees of freedom in the 1st order CPHF.  IDoFFX=6 NUNeed=     0.
     39 vectors produced by pass  0 Test12= 5.47D-14 2.22D-09 XBig12= 1.62D-01 7.62D-02.
 AX will form    39 AO Fock derivatives at one time.
     39 vectors produced by pass  1 Test12= 5.47D-14 2.22D-09 XBig12= 1.91D-02 3.51D-02.
     39 vectors produced by pass  2 Test12= 5.47D-14 2.22D-09 XBig12= 1.16D-03 4.66D-03.
     39 vectors produced by pass  3 Test12= 5.47D-14 2.22D-09 XBig12= 2.29D-05 3.53D-04.
     39 vectors produced by pass  4 Test12= 5.47D-14 2.22D-09 XBig12= 3.12D-07 4.90D-05.
     39 vectors produced by pass  5 Test12= 5.47D-14 2.22D-09 XBig12= 3.36D-09 6.35D-06.
     38 vectors produced by pass  6 Test12= 5.47D-14 2.22D-09 XBig12= 2.66D-11 5.06D-07.
     20 vectors produced by pass  7 Test12= 5.47D-14 2.22D-09 XBig12= 1.96D-13 3.51D-08.
      1 vectors produced by pass  8 Test12= 5.47D-14 2.22D-09 XBig12= 1.24D-15 2.51D-09.
 InvSVY:  IOpt=1 It=  1 EMax= 2.44D-15
 Solved reduced A of dimension   293 with    39 vectors.
 End of Minotr F.D. properties file   721 does not exist.
 End of Minotr F.D. properties file   722 does not exist.
 End of Minotr F.D. properties file   788 does not exist.
 Calling FoFJK, ICntrl=    100127 FMM=F ISym2X=0 I1Cent= 0 IOpClX= 1 NMat=1 NMatS=1 NMatT=0.
 -------------------------------------------------------------------
 Center     Atomic                   Forces (Hartrees/Bohr)
 Number     Number              X              Y              Z
 -------------------------------------------------------------------
      1        6          -0.001854859   -0.001896277    0.000445564
      2        1          -0.000149106   -0.000159561    0.000007435
      3        1          -0.000023768   -0.000011818   -0.000052134
      4        8          -0.000138393   -0.000325874   -0.000006924
      5        8          -0.001194927   -0.001818192    0.000038571
      6        7           0.001523135    0.002168736   -0.000164535
      7        6           0.001562861    0.002350217   -0.000102273
      8        6           0.000379789   -0.000082252   -0.000216311
      9        1          -0.000073238   -0.000045487    0.000030744
     10        1           0.000117325   -0.000110624   -0.000099483
     11        6          -0.000097896   -0.000058521    0.000084041
     12        1          -0.000048432    0.000033152    0.000035714
     13        1           0.000025296    0.000016732   -0.000011671
     14        1          -0.000027787   -0.000060230    0.000011261
 -------------------------------------------------------------------
 Cartesian Forces:  Max     0.002350217 RMS     0.000808379
 IRC-IRC-IRC-IRC-IRC-IRC-IRC-IRC-IRC-IRC-IRC-IRC-IRC-IRC-IRC-IRC-IRC-IRC
 Pt  3 Step number   1 out of a maximum of  20
 Modified Bulirsch-Stoer Extrapolation Cycles:
    EPS =    0.000010000000000
      PEZero:  N= 2 I= 1 D=  7.69D-04 Err=  4.62D-06
 Maximum DWI energy   std dev =  0.000000187 at pt    14
 Maximum DWI gradient std dev =  0.009334456 at pt    12
 CORRECTOR INTEGRATION CONVERGENCE:
   Recorrection delta-x convergence threshold:    0.010000
   Delta-x Convergence Met
 Point Number:   3          Path Number:   1
   CHANGE IN THE REACTION COORDINATE =    0.14760
   NET REACTION COORDINATE UP TO THIS POINT =    0.44284
  # OF POINTS ALONG THE PATH =   3
  # OF STEPS =   1

 Calculating another point on the path.
 IRC-IRC-IRC-IRC-IRC-IRC-IRC-IRC-IRC-IRC-IRC-IRC-IRC-IRC-IRC-IRC-IRC-IRC
                          Input orientation:                          
 ---------------------------------------------------------------------
 Center     Atomic      Atomic             Coordinates (Angstroms)
 Number     Number       Type             X           Y           Z
 ---------------------------------------------------------------------
      1          6           0       -2.010262    0.173184    0.495873
      2          1           0       -2.897751    0.750684    0.275504
      3          1           0       -1.587118    0.108303    1.487509
      4          8           0       -1.693917   -0.676969   -0.373207
      5          8           0       -0.486066   -1.269976   -0.126851
      6          7           0       -0.403991    1.528423    0.107923
      7          6           0        0.501492    0.857707   -0.164559
      8          6           0        1.819034    0.341412   -0.527481
      9          1           0        1.707445   -0.226116   -1.449457
     10          1           0        2.448154    1.208963   -0.736783
     11          6           0        2.439922   -0.528251    0.563429
     12          1           0        1.819260   -1.400827    0.749228
     13          1           0        2.547513    0.028526    1.493172
     14          1           0        3.427616   -0.856515    0.244668
 ---------------------------------------------------------------------
                    Distance matrix (angstroms):
                    1          2          3          4          5
     1  C    0.000000
     2  H    1.081529   0.000000
     3  H    1.080094   1.897200   0.000000
     4  O    1.256239   1.976926   2.022455   0.000000
     5  O    2.189445   3.171936   2.391261   1.367937   0.000000
     6  N    2.137121   2.617595   2.306467   2.599836   2.809429
     7  C    2.685824   3.429280   2.766447   2.686742   2.346003
     8  C    3.967249   4.802119   3.964391   3.660836   2.840874
     9  H    4.214866   5.013727   4.426257   3.595948   2.765939
    10  H    4.740228   5.460169   4.737336   4.565707   3.889320
    11  C    4.505632   5.496302   4.180452   4.241230   3.096458
    12  H    4.148126   5.206113   3.798151   3.758490   2.469649
    13  H    4.667853   5.626289   4.135405   4.687304   3.676028
    14  H    5.540208   6.526432   5.255768   5.161793   3.952959
                    6          7          8          9         10
     6  N    0.000000
     7  C    1.159312   0.000000
     8  C    2.598956   1.460887   0.000000
     9  H    3.156263   2.068806   1.088384   0.000000
    10  H    2.991707   2.059203   1.091900   1.765222   0.000000
    11  C    3.539101   2.491658   1.527057   2.163219   2.169916
    12  H    3.732911   2.769927   2.159950   2.495328   3.068346
    13  H    3.588869   2.760763   2.170626   3.070768   2.525075
    14  H    4.515290   3.415879   2.149135   2.495286   2.487729
                   11         12         13         14
    11  C    0.000000
    12  H    1.086799   0.000000
    13  H    1.089035   1.768292   0.000000
    14  H    1.088533   1.771346   1.765401   0.000000
 Symmetry turned off by external request.
 Stoichiometry    C4H7NO2
 Framework group  C1[X(C4H7NO2)]
 Deg. of freedom    36
 Full point group                 C1      NOp   1
 Rotational constants (GHZ):           4.8041139           1.8210389           1.4823399
 Standard basis: Aug-CC-pVTZ (5D, 7F)
   483 basis functions,   693 primitive gaussians,   560 cartesian basis functions
    27 alpha electrons       27 beta electrons
       nuclear repulsion energy       295.8505367747 Hartrees.
 NAtoms=   14 NActive=   14 NUniq=   14 SFac= 1.00D+00 NAtFMM=   60 NAOKFM=F Big=F
 Integral buffers will be    131072 words long.
 Raffenetti 2 integral format.
 Two-electron integral symmetry is turned off.
 Nuclear repulsion after empirical dispersion term =      295.8448351827 Hartrees.
 One-electron integrals computed using PRISM.
 NBasis=   483 RedAO= T EigKep=  8.80D-06  NBF=   483
 NBsUse=   483 1.00D-06 EigRej= -1.00D+00 NBFU=   483
 Initial guess from the checkpoint file:  "TS3-M0001-scan-TS-opt-TS-wb97-opt-TS-Final-IRC-Reverse.chk"
 B after Tr=    -0.000133   -0.000302   -0.000058
         Rot=    1.000000    0.000069   -0.000006    0.000005 Ang=   0.01 deg.
 Initial guess <Sx>= 0.0000 <Sy>= 0.0000 <Sz>= 0.0000 <S**2>= 0.0000 S= 0.0000
 ExpMin= 2.53D-02 ExpMax= 1.53D+04 ExpMxC= 5.22D+02 IAcc=3 IRadAn=         7 AccDes= 0.00D+00
 Harris functional with IExCor= 4639 and IRadAn=       7 diagonalized for initial guess.
 HarFok:  IExCor= 4639 AccDes= 0.00D+00 IRadAn=         7 IDoV= 1 UseB2=F ITyADJ=14
 ICtDFT=  3500011 ScaDFX=  1.000000  1.000000  1.000000  1.000000
 FoFCou: FMM=F IPFlag=           0 FMFlag=      100000 FMFlg1=           0
         NFxFlg=           0 DoJE=T BraDBF=F KetDBF=T FulRan=T
         wScrn=  0.000000 ICntrl=       500 IOpCl=  0 I1Cent=   200000004 NGrid=           0
         NMat0=    1 NMatS0=      1 NMatT0=    0 NMatD0=    1 NMtDS0=    0 NMtDT0=    0
 Symmetry not used in FoFCou.
 Gradient too large for Newton-Raphson -- use scaled steepest descent instead.
     Minimum is close to point  4 DX=  1.05D-01 DF= -7.32D-07 DXR=  8.05D-02 DFR=  6.52D-03 which will be used.
 Gradient too large for Newton-Raphson -- use scaled steepest descent instead.
     Accept linear search using points  1 and  2.
 LinEq1:  Iter=  0 NonCon=     1 RMS=5.54D-05 Max=3.15D-03 NDo=     1
 AX will form     1 AO Fock derivatives at one time.
 LinEq1:  Iter=  1 NonCon=     1 RMS=1.13D-05 Max=3.63D-04 NDo=     1
 LinEq1:  Iter=  2 NonCon=     1 RMS=8.84D-06 Max=3.28D-04 NDo=     1
 LinEq1:  Iter=  3 NonCon=     1 RMS=3.01D-06 Max=6.22D-05 NDo=     1
 LinEq1:  Iter=  4 NonCon=     1 RMS=2.18D-06 Max=6.83D-05 NDo=     1
 LinEq1:  Iter=  5 NonCon=     1 RMS=1.31D-06 Max=7.40D-05 NDo=     1
 LinEq1:  Iter=  6 NonCon=     1 RMS=6.58D-07 Max=3.68D-05 NDo=     1
 LinEq1:  Iter=  7 NonCon=     1 RMS=4.98D-07 Max=2.83D-05 NDo=     1
 LinEq1:  Iter=  8 NonCon=     1 RMS=2.09D-07 Max=4.86D-06 NDo=     1
 LinEq1:  Iter=  9 NonCon=     1 RMS=7.86D-08 Max=1.67D-06 NDo=     1
 LinEq1:  Iter= 10 NonCon=     1 RMS=2.82D-08 Max=4.47D-07 NDo=     1
 LinEq1:  Iter= 11 NonCon=     1 RMS=8.92D-09 Max=2.02D-07 NDo=     1
 LinEq1:  Iter= 12 NonCon=     0 RMS=2.70D-09 Max=3.34D-08 NDo=     1
 Linear equations converged to 1.569D-08 1.569D-07 after    12 iterations.
     Accept linear search using points  1 and  2.
     Minimum is close to point  2 DX= -6.16D-04 DF= -2.85D-11 DXR=  6.17D-04 DFR=  3.81D-07 which will be used.
 LinEq1:  Iter=  0 NonCon=     1 RMS=3.14D-07 Max=1.71D-05 NDo=     1
 LinEq1:  Iter=  1 NonCon=     1 RMS=1.64D-07 Max=4.86D-06 NDo=     1
 LinEq1:  Iter=  2 NonCon=     1 RMS=1.02D-07 Max=3.01D-06 NDo=     1
 LinEq1:  Iter=  3 NonCon=     1 RMS=5.99D-08 Max=2.64D-06 NDo=     1
 LinEq1:  Iter=  4 NonCon=     1 RMS=3.43D-08 Max=9.71D-07 NDo=     1
 LinEq1:  Iter=  5 NonCon=     1 RMS=1.49D-08 Max=5.73D-07 NDo=     1
 LinEq1:  Iter=  6 NonCon=     1 RMS=1.14D-08 Max=5.24D-07 NDo=     1
 LinEq1:  Iter=  7 NonCon=     1 RMS=5.58D-09 Max=2.61D-07 NDo=     1
 LinEq1:  Iter=  8 NonCon=     1 RMS=1.89D-09 Max=7.04D-08 NDo=     1
 LinEq1:  Iter=  9 NonCon=     1 RMS=6.81D-10 Max=1.92D-08 NDo=     1
 LinEq1:  Iter= 10 NonCon=     1 RMS=2.45D-10 Max=4.87D-09 NDo=     1
 LinEq1:  Iter= 11 NonCon=     0 RMS=8.37D-11 Max=1.55D-09 NDo=     1
 Linear equations converged to 3.784D-10 3.784D-09 after    11 iterations.
 SCF Done:  E(UwB97XD) =  -361.666499523     a.u. after    5 cycles
            Convg  =    0.2253D-08                    32 Fock formations.
              S**2 =  0.0000                  -V/T =  2.0056
 <Sx>= 0.0000 <Sy>= 0.0000 <Sz>= 0.0000 <S**2>= 0.0000 S= 0.0000
 <L.S>=  0.00000000000    
 Annihilation of the first spin contaminant:
 S**2 before annihilation     0.0000,   after     0.0000
 DoSCS=F DFT=T ScalE2(SS,OS)=  1.000000  1.000000
 Range of M.O.s used for correlation:     1   483
 NBasis=   483 NAE=    27 NBE=    27 NFC=     0 NFV=     0
 NROrb=    483 NOA=    27 NOB=    27 NVA=   456 NVB=   456

 **** Warning!!: The largest alpha MO coefficient is  0.54428808D+02


 **** Warning!!: The largest beta MO coefficient is  0.54428808D+02

 Symmetrizing basis deriv contribution to polar:
 IMax=3 JMax=2 DiffMx= 0.00D+00
 G2DrvN: will do    15 centers at a time, making    1 passes.
 Calling FoFCou, ICntrl=  3107 FMM=F I1Cent=   0 AccDes= 0.00D+00.
 End of G2Drv F.D. properties file   721 does not exist.
 End of G2Drv F.D. properties file   722 does not exist.
 End of G2Drv F.D. properties file   788 does not exist.
          IDoAtm=11111111111111
          Differentiating once with respect to nuclear coordinates.
 CalDSu exits because no D1Ps are significant.
          There are    45 degrees of freedom in the 1st order CPHF.  IDoFFX=6 NUNeed=     0.
     39 vectors produced by pass  0 Test12= 5.47D-14 2.22D-09 XBig12= 1.61D-01 7.52D-02.
 AX will form    39 AO Fock derivatives at one time.
     39 vectors produced by pass  1 Test12= 5.47D-14 2.22D-09 XBig12= 1.94D-02 3.67D-02.
     39 vectors produced by pass  2 Test12= 5.47D-14 2.22D-09 XBig12= 1.17D-03 4.61D-03.
     39 vectors produced by pass  3 Test12= 5.47D-14 2.22D-09 XBig12= 2.26D-05 3.58D-04.
     39 vectors produced by pass  4 Test12= 5.47D-14 2.22D-09 XBig12= 3.04D-07 4.88D-05.
     39 vectors produced by pass  5 Test12= 5.47D-14 2.22D-09 XBig12= 3.28D-09 6.34D-06.
     38 vectors produced by pass  6 Test12= 5.47D-14 2.22D-09 XBig12= 2.60D-11 5.04D-07.
     20 vectors produced by pass  7 Test12= 5.47D-14 2.22D-09 XBig12= 1.93D-13 3.37D-08.
      1 vectors produced by pass  8 Test12= 5.47D-14 2.22D-09 XBig12= 1.22D-15 2.56D-09.
 InvSVY:  IOpt=1 It=  1 EMax= 3.11D-15
 Solved reduced A of dimension   293 with    39 vectors.
 End of Minotr F.D. properties file   721 does not exist.
 End of Minotr F.D. properties file   722 does not exist.
 End of Minotr F.D. properties file   788 does not exist.
 Calling FoFJK, ICntrl=    100127 FMM=F ISym2X=0 I1Cent= 0 IOpClX= 1 NMat=1 NMatS=1 NMatT=0.
 -------------------------------------------------------------------
 Center     Atomic                   Forces (Hartrees/Bohr)
 Number     Number              X              Y              Z
 -------------------------------------------------------------------
      1        6          -0.002300086   -0.002356540    0.000535342
      2        1          -0.000187905   -0.000202575    0.000007301
      3        1          -0.000032480   -0.000019616   -0.000053349
      4        8          -0.000208283   -0.000446169   -0.000010896
      5        8          -0.001500049   -0.002280001    0.000044490
      6        7           0.001932639    0.002716885   -0.000190587
      7        6           0.001946182    0.002947471   -0.000118807
      8        6           0.000491357   -0.000087440   -0.000275127
      9        1          -0.000093738   -0.000057588    0.000037631
     10        1           0.000151742   -0.000136742   -0.000127907
     11        6          -0.000131457   -0.000065783    0.000107022
     12        1          -0.000065070    0.000044947    0.000046454
     13        1           0.000034175    0.000022438   -0.000015111
     14        1          -0.000037027   -0.000079287    0.000013545
 -------------------------------------------------------------------
 Cartesian Forces:  Max     0.002947471 RMS     0.001011762
 IRC-IRC-IRC-IRC-IRC-IRC-IRC-IRC-IRC-IRC-IRC-IRC-IRC-IRC-IRC-IRC-IRC-IRC
 Pt  4 Step number   1 out of a maximum of  20
 Modified Bulirsch-Stoer Extrapolation Cycles:
    EPS =    0.000010000000000
      PEZero:  N= 2 I= 1 D=  7.69D-04 Err=  4.58D-06
 Maximum DWI energy   std dev =  0.000000331 at pt    14
 Maximum DWI gradient std dev =  0.006855531 at pt    16
 CORRECTOR INTEGRATION CONVERGENCE:
   Recorrection delta-x convergence threshold:    0.010000
   Delta-x Convergence Met
 Point Number:   4          Path Number:   1
   CHANGE IN THE REACTION COORDINATE =    0.14761
   NET REACTION COORDINATE UP TO THIS POINT =    0.59044
  # OF POINTS ALONG THE PATH =   4
  # OF STEPS =   1

 Calculating another point on the path.
 IRC-IRC-IRC-IRC-IRC-IRC-IRC-IRC-IRC-IRC-IRC-IRC-IRC-IRC-IRC-IRC-IRC-IRC
                          Input orientation:                          
 ---------------------------------------------------------------------
 Center     Atomic      Atomic             Coordinates (Angstroms)
 Number     Number       Type             X           Y           Z
 ---------------------------------------------------------------------
      1          6           0       -2.018381    0.164892    0.497580
      2          1           0       -2.905439    0.742347    0.275741
      3          1           0       -1.587662    0.107444    1.486302
      4          8           0       -1.694495   -0.678152   -0.373188
      5          8           0       -0.490009   -1.275965   -0.126751
      6          7           0       -0.397988    1.536450    0.107332
      7          6           0        0.508059    0.868216   -0.164884
      8          6           0        1.820777    0.341066   -0.528430
      9          1           0        1.703604   -0.228832   -1.448242
     10          1           0        2.454843    1.203908   -0.742254
     11          6           0        2.439447   -0.528461    0.563804
     12          1           0        1.816371   -1.398954    0.751235
     13          1           0        2.548997    0.029559    1.492572
     14          1           0        3.426121   -0.859949    0.245186
 ---------------------------------------------------------------------
                    Distance matrix (angstroms):
                    1          2          3          4          5
     1  C    0.000000
     2  H    1.081452   0.000000
     3  H    1.079995   1.898709   0.000000
     4  O    1.254537   1.976187   2.021454   0.000000
     5  O    2.191296   3.173308   2.391777   1.367076   0.000000
     6  N    2.158505   2.635578   2.314939   2.610803   2.823640
     7  C    2.704889   3.444120   2.774389   2.699238   2.365397
     8  C    3.977798   4.810909   3.966256   3.663338   2.848836
     9  H    4.218343   5.015834   4.422337   3.592312   2.766724
    10  H    4.756730   5.475580   4.744527   4.571145   3.898816
    11  C    4.511912   5.501430   4.180069   4.241442   3.101184
    12  H    4.149130   5.206415   3.794338   3.756336   2.470906
    13  H    4.676459   5.633792   4.137396   4.689257   3.682683
    14  H    5.545864   6.531229   5.254925   5.161022   3.955690
                    6          7          8          9         10
     6  N    0.000000
     7  C    1.158257   0.000000
     8  C    2.599242   1.460576   0.000000
     9  H    3.154794   2.068780   1.088378   0.000000
    10  H    2.995167   2.058158   1.091905   1.765085   0.000000
    11  C    3.538822   2.492379   1.527025   2.163232   2.169592
    12  H    3.732907   2.773268   2.159915   2.493913   3.068069
    13  H    3.588082   2.759698   2.170666   3.070805   2.526343
    14  H    4.515036   3.416109   2.148965   2.496612   2.485544
                   11         12         13         14
    11  C    0.000000
    12  H    1.086790   0.000000
    13  H    1.089035   1.768324   0.000000
    14  H    1.088545   1.771414   1.765374   0.000000
 Symmetry turned off by external request.
 Stoichiometry    C4H7NO2
 Framework group  C1[X(C4H7NO2)]
 Deg. of freedom    36
 Full point group                 C1      NOp   1
 Rotational constants (GHZ):           4.7694782           1.8165157           1.4764042
 Standard basis: Aug-CC-pVTZ (5D, 7F)
   483 basis functions,   693 primitive gaussians,   560 cartesian basis functions
    27 alpha electrons       27 beta electrons
       nuclear repulsion energy       295.4180782227 Hartrees.
 NAtoms=   14 NActive=   14 NUniq=   14 SFac= 1.00D+00 NAtFMM=   60 NAOKFM=F Big=F
 Integral buffers will be    131072 words long.
 Raffenetti 2 integral format.
 Two-electron integral symmetry is turned off.
 Nuclear repulsion after empirical dispersion term =      295.4123612189 Hartrees.
 One-electron integrals computed using PRISM.
 NBasis=   483 RedAO= T EigKep=  8.85D-06  NBF=   483
 NBsUse=   483 1.00D-06 EigRej= -1.00D+00 NBFU=   483
 Initial guess from the checkpoint file:  "TS3-M0001-scan-TS-opt-TS-wb97-opt-TS-Final-IRC-Reverse.chk"
 B after Tr=    -0.000145   -0.000309   -0.000057
         Rot=    1.000000    0.000067   -0.000004    0.000004 Ang=   0.01 deg.
 Initial guess <Sx>= 0.0000 <Sy>= 0.0000 <Sz>= 0.0000 <S**2>= 0.0000 S= 0.0000
 ExpMin= 2.53D-02 ExpMax= 1.53D+04 ExpMxC= 5.22D+02 IAcc=3 IRadAn=         7 AccDes= 0.00D+00
 Harris functional with IExCor= 4639 and IRadAn=       7 diagonalized for initial guess.
 HarFok:  IExCor= 4639 AccDes= 0.00D+00 IRadAn=         7 IDoV= 1 UseB2=F ITyADJ=14
 ICtDFT=  3500011 ScaDFX=  1.000000  1.000000  1.000000  1.000000
 FoFCou: FMM=F IPFlag=           0 FMFlag=      100000 FMFlg1=           0
         NFxFlg=           0 DoJE=T BraDBF=F KetDBF=T FulRan=T
         wScrn=  0.000000 ICntrl=       500 IOpCl=  0 I1Cent=   200000004 NGrid=           0
         NMat0=    1 NMatS0=      1 NMatT0=    0 NMatD0=    1 NMtDS0=    0 NMtDT0=    0
 Symmetry not used in FoFCou.
 Gradient too large for Newton-Raphson -- use scaled steepest descent instead.
     Minimum is close to point  4 DX=  1.06D-01 DF= -7.14D-07 DXR=  8.14D-02 DFR=  6.67D-03 which will be used.
 Gradient too large for Newton-Raphson -- use scaled steepest descent instead.
     Accept linear search using points  1 and  2.
 LinEq1:  Iter=  0 NonCon=     1 RMS=5.33D-05 Max=3.00D-03 NDo=     1
 AX will form     1 AO Fock derivatives at one time.
 LinEq1:  Iter=  1 NonCon=     1 RMS=1.07D-05 Max=3.70D-04 NDo=     1
 LinEq1:  Iter=  2 NonCon=     1 RMS=8.51D-06 Max=3.15D-04 NDo=     1
 LinEq1:  Iter=  3 NonCon=     1 RMS=2.93D-06 Max=6.06D-05 NDo=     1
 LinEq1:  Iter=  4 NonCon=     1 RMS=2.11D-06 Max=6.04D-05 NDo=     1
 LinEq1:  Iter=  5 NonCon=     1 RMS=1.20D-06 Max=6.20D-05 NDo=     1
 LinEq1:  Iter=  6 NonCon=     1 RMS=6.07D-07 Max=3.39D-05 NDo=     1
 LinEq1:  Iter=  7 NonCon=     1 RMS=4.50D-07 Max=2.66D-05 NDo=     1
 LinEq1:  Iter=  8 NonCon=     1 RMS=1.94D-07 Max=5.46D-06 NDo=     1
 LinEq1:  Iter=  9 NonCon=     1 RMS=7.40D-08 Max=1.92D-06 NDo=     1
 LinEq1:  Iter= 10 NonCon=     1 RMS=2.65D-08 Max=5.14D-07 NDo=     1
 LinEq1:  Iter= 11 NonCon=     1 RMS=8.39D-09 Max=1.79D-07 NDo=     1
 LinEq1:  Iter= 12 NonCon=     0 RMS=2.52D-09 Max=3.37D-08 NDo=     1
 Linear equations converged to 1.569D-08 1.569D-07 after    12 iterations.
     Accept linear search using points  1 and  2.
     Minimum is close to point  2 DX= -5.80D-04 DF= -2.34D-11 DXR=  5.81D-04 DFR=  3.37D-07 which will be used.
 LinEq1:  Iter=  0 NonCon=     1 RMS=2.92D-07 Max=1.62D-05 NDo=     1
 LinEq1:  Iter=  1 NonCon=     1 RMS=1.53D-07 Max=4.36D-06 NDo=     1
 LinEq1:  Iter=  2 NonCon=     1 RMS=9.42D-08 Max=2.76D-06 NDo=     1
 LinEq1:  Iter=  3 NonCon=     1 RMS=5.52D-08 Max=2.40D-06 NDo=     1
 LinEq1:  Iter=  4 NonCon=     1 RMS=3.15D-08 Max=9.08D-07 NDo=     1
 LinEq1:  Iter=  5 NonCon=     1 RMS=1.36D-08 Max=5.16D-07 NDo=     1
 LinEq1:  Iter=  6 NonCon=     1 RMS=1.06D-08 Max=4.96D-07 NDo=     1
 LinEq1:  Iter=  7 NonCon=     1 RMS=5.01D-09 Max=2.37D-07 NDo=     1
 LinEq1:  Iter=  8 NonCon=     1 RMS=1.69D-09 Max=6.62D-08 NDo=     1
 LinEq1:  Iter=  9 NonCon=     1 RMS=6.12D-10 Max=1.82D-08 NDo=     1
 LinEq1:  Iter= 10 NonCon=     1 RMS=2.23D-10 Max=4.65D-09 NDo=     1
 LinEq1:  Iter= 11 NonCon=     0 RMS=7.68D-11 Max=1.53D-09 NDo=     1
 Linear equations converged to 3.492D-10 3.492D-09 after    11 iterations.
 SCF Done:  E(UwB97XD) =  -361.666794830     a.u. after    5 cycles
            Convg  =    0.2094D-08                    32 Fock formations.
              S**2 =  0.0000                  -V/T =  2.0056
 <Sx>= 0.0000 <Sy>= 0.0000 <Sz>= 0.0000 <S**2>= 0.0000 S= 0.0000
 <L.S>=  0.00000000000    
 Annihilation of the first spin contaminant:
 S**2 before annihilation     0.0000,   after     0.0000
 DoSCS=F DFT=T ScalE2(SS,OS)=  1.000000  1.000000
 Range of M.O.s used for correlation:     1   483
 NBasis=   483 NAE=    27 NBE=    27 NFC=     0 NFV=     0
 NROrb=    483 NOA=    27 NOB=    27 NVA=   456 NVB=   456

 **** Warning!!: The largest alpha MO coefficient is  0.53665946D+02


 **** Warning!!: The largest beta MO coefficient is  0.53665946D+02

 Symmetrizing basis deriv contribution to polar:
 IMax=3 JMax=2 DiffMx= 0.00D+00
 G2DrvN: will do    15 centers at a time, making    1 passes.
 Calling FoFCou, ICntrl=  3107 FMM=F I1Cent=   0 AccDes= 0.00D+00.
 End of G2Drv F.D. properties file   721 does not exist.
 End of G2Drv F.D. properties file   722 does not exist.
 End of G2Drv F.D. properties file   788 does not exist.
          IDoAtm=11111111111111
          Differentiating once with respect to nuclear coordinates.
 CalDSu exits because no D1Ps are significant.
          There are    45 degrees of freedom in the 1st order CPHF.  IDoFFX=6 NUNeed=     0.
     39 vectors produced by pass  0 Test12= 5.47D-14 2.22D-09 XBig12= 1.60D-01 7.43D-02.
 AX will form    39 AO Fock derivatives at one time.
     39 vectors produced by pass  1 Test12= 5.47D-14 2.22D-09 XBig12= 1.96D-02 3.83D-02.
     39 vectors produced by pass  2 Test12= 5.47D-14 2.22D-09 XBig12= 1.17D-03 4.56D-03.
     39 vectors produced by pass  3 Test12= 5.47D-14 2.22D-09 XBig12= 2.24D-05 3.62D-04.
     39 vectors produced by pass  4 Test12= 5.47D-14 2.22D-09 XBig12= 2.96D-07 4.85D-05.
     39 vectors produced by pass  5 Test12= 5.47D-14 2.22D-09 XBig12= 3.21D-09 6.30D-06.
     38 vectors produced by pass  6 Test12= 5.47D-14 2.22D-09 XBig12= 2.55D-11 4.99D-07.
     19 vectors produced by pass  7 Test12= 5.47D-14 2.22D-09 XBig12= 1.90D-13 3.21D-08.
      1 vectors produced by pass  8 Test12= 5.47D-14 2.22D-09 XBig12= 1.22D-15 2.66D-09.
 InvSVY:  IOpt=1 It=  1 EMax= 3.77D-15
 Solved reduced A of dimension   292 with    39 vectors.
 End of Minotr F.D. properties file   721 does not exist.
 End of Minotr F.D. properties file   722 does not exist.
 End of Minotr F.D. properties file   788 does not exist.
 Calling FoFJK, ICntrl=    100127 FMM=F ISym2X=0 I1Cent= 0 IOpClX= 1 NMat=1 NMatS=1 NMatT=0.
 -------------------------------------------------------------------
 Center     Atomic                   Forces (Hartrees/Bohr)
 Number     Number              X              Y              Z
 -------------------------------------------------------------------
      1        6          -0.002614847   -0.002695606    0.000590355
      2        1          -0.000217693   -0.000236863    0.000008140
      3        1          -0.000043602   -0.000028221   -0.000052236
      4        8          -0.000287270   -0.000566947   -0.000008996
      5        8          -0.001716710   -0.002584626    0.000044050
      6        7           0.002246096    0.003140642   -0.000194960
      7        6           0.002232713    0.003364738   -0.000134296
      8        6           0.000580550   -0.000088023   -0.000326121
      9        1          -0.000110482   -0.000067135    0.000043847
     10        1           0.000177857   -0.000158000   -0.000151522
     11        6          -0.000162940   -0.000067707    0.000128115
     12        1          -0.000080592    0.000056884    0.000057049
     13        1           0.000043311    0.000028148   -0.000018641
     14        1          -0.000046391   -0.000097283    0.000015214
 -------------------------------------------------------------------
 Cartesian Forces:  Max     0.003364738 RMS     0.001159746
 IRC-IRC-IRC-IRC-IRC-IRC-IRC-IRC-IRC-IRC-IRC-IRC-IRC-IRC-IRC-IRC-IRC-IRC
 Pt  5 Step number   1 out of a maximum of  20
 Modified Bulirsch-Stoer Extrapolation Cycles:
    EPS =    0.000010000000000
      PEZero:  N= 2 I= 1 D=  7.69D-04 Err=  6.11D-06
 Maximum DWI energy   std dev =  0.000000346 at pt    45
 Maximum DWI gradient std dev =  0.005414480 at pt    12
 CORRECTOR INTEGRATION CONVERGENCE:
   Recorrection delta-x convergence threshold:    0.010000
   Delta-x Convergence Met
 Point Number:   5          Path Number:   1
   CHANGE IN THE REACTION COORDINATE =    0.14761
   NET REACTION COORDINATE UP TO THIS POINT =    0.73805
  # OF POINTS ALONG THE PATH =   5
  # OF STEPS =   1

 Calculating another point on the path.
 IRC-IRC-IRC-IRC-IRC-IRC-IRC-IRC-IRC-IRC-IRC-IRC-IRC-IRC-IRC-IRC-IRC-IRC
                          Input orientation:                          
 ---------------------------------------------------------------------
 Center     Atomic      Atomic             Coordinates (Angstroms)
 Number     Number       Type             X           Y           Z
 ---------------------------------------------------------------------
      1          6           0       -2.026431    0.156630    0.499261
      2          1           0       -2.913254    0.733777    0.275998
      3          1           0       -1.588618    0.106379    1.485179
      4          8           0       -1.695184   -0.679488   -0.373174
      5          8           0       -0.493928   -1.281840   -0.126668
      6          7           0       -0.391914    1.544577    0.106813
      7          6           0        0.514660    0.878628   -0.165223
      8          6           0        1.822563    0.340751   -0.529421
      9          1           0        1.699636   -0.231585   -1.446964
     10          1           0        2.461624    1.198724   -0.747914
     11          6           0        2.438928   -0.528650    0.564200
     12          1           0        1.813242   -1.396871    0.753419
     13          1           0        2.550657    0.030692    1.491911
     14          1           0        3.424461   -0.863658    0.245691
 ---------------------------------------------------------------------
                    Distance matrix (angstroms):
                    1          2          3          4          5
     1  C    0.000000
     2  H    1.081388   0.000000
     3  H    1.079926   1.900107   0.000000
     4  O    1.252981   1.975459   2.020500   0.000000
     5  O    2.193068   3.174584   2.392393   1.366238   0.000000
     6  N    2.179922   2.653898   2.323878   2.622092   2.837878
     7  C    2.723962   3.459228   2.782800   2.711896   2.384609
     8  C    3.988339   4.819869   3.968589   3.666040   2.856772
     9  H    4.221620   5.017895   4.418631   3.588655   2.767299
    10  H    4.773264   5.491255   4.752303   4.576807   3.908252
    11  C    4.518104   5.506599   4.180023   4.241734   3.105840
    12  H    4.149826   5.206473   3.790500   3.754052   2.472007
    13  H    4.685184   5.641551   4.139972   4.691488   3.689449
    14  H    5.551352   6.536004   5.254357   5.160201   3.958194
                    6          7          8          9         10
     6  N    0.000000
     7  C    1.157311   0.000000
     8  C    2.599597   1.460329   0.000000
     9  H    3.153340   2.068719   1.088377   0.000000
    10  H    2.998809   2.057342   1.091904   1.764959   0.000000
    11  C    3.538523   2.493049   1.527013   2.163234   2.169326
    12  H    3.732684   2.776349   2.159883   2.492486   3.067819
    13  H    3.587349   2.758690   2.170723   3.070833   2.527655
    14  H    4.514820   3.416336   2.148831   2.497923   2.483490
                   11         12         13         14
    11  C    0.000000
    12  H    1.086782   0.000000
    13  H    1.089034   1.768357   0.000000
    14  H    1.088555   1.771477   1.765350   0.000000
 Symmetry turned off by external request.
 Stoichiometry    C4H7NO2
 Framework group  C1[X(C4H7NO2)]
 Deg. of freedom    36
 Full point group                 C1      NOp   1
 Rotational constants (GHZ):           4.7351573           1.8119298           1.4704521
 Standard basis: Aug-CC-pVTZ (5D, 7F)
   483 basis functions,   693 primitive gaussians,   560 cartesian basis functions
    27 alpha electrons       27 beta electrons
       nuclear repulsion energy       294.9842887914 Hartrees.
 NAtoms=   14 NActive=   14 NUniq=   14 SFac= 1.00D+00 NAtFMM=   60 NAOKFM=F Big=F
 Integral buffers will be    131072 words long.
 Raffenetti 2 integral format.
 Two-electron integral symmetry is turned off.
 Nuclear repulsion after empirical dispersion term =      294.9785562588 Hartrees.
 One-electron integrals computed using PRISM.
 NBasis=   483 RedAO= T EigKep=  8.90D-06  NBF=   483
 NBsUse=   483 1.00D-06 EigRej= -1.00D+00 NBFU=   483
 Initial guess from the checkpoint file:  "TS3-M0001-scan-TS-opt-TS-wb97-opt-TS-Final-IRC-Reverse.chk"
 B after Tr=    -0.000159   -0.000318   -0.000056
         Rot=    1.000000    0.000070   -0.000004    0.000005 Ang=   0.01 deg.
 Initial guess <Sx>= 0.0000 <Sy>= 0.0000 <Sz>= 0.0000 <S**2>= 0.0000 S= 0.0000
 ExpMin= 2.53D-02 ExpMax= 1.53D+04 ExpMxC= 5.22D+02 IAcc=3 IRadAn=         7 AccDes= 0.00D+00
 Harris functional with IExCor= 4639 and IRadAn=       7 diagonalized for initial guess.
 HarFok:  IExCor= 4639 AccDes= 0.00D+00 IRadAn=         7 IDoV= 1 UseB2=F ITyADJ=14
 ICtDFT=  3500011 ScaDFX=  1.000000  1.000000  1.000000  1.000000
 FoFCou: FMM=F IPFlag=           0 FMFlag=      100000 FMFlg1=           0
         NFxFlg=           0 DoJE=T BraDBF=F KetDBF=T FulRan=T
         wScrn=  0.000000 ICntrl=       500 IOpCl=  0 I1Cent=   200000004 NGrid=           0
         NMat0=    1 NMatS0=      1 NMatT0=    0 NMatD0=    1 NMtDS0=    0 NMtDT0=    0
 Symmetry not used in FoFCou.
 Gradient too large for Newton-Raphson -- use scaled steepest descent instead.
     Minimum is close to point  4 DX=  1.06D-01 DF= -6.75D-07 DXR=  8.11D-02 DFR=  6.62D-03 which will be used.
 Gradient too large for Newton-Raphson -- use scaled steepest descent instead.
     Accept linear search using points  1 and  2.
 LinEq1:  Iter=  0 NonCon=     1 RMS=5.12D-05 Max=2.86D-03 NDo=     1
 AX will form     1 AO Fock derivatives at one time.
 LinEq1:  Iter=  1 NonCon=     1 RMS=1.03D-05 Max=3.78D-04 NDo=     1
 LinEq1:  Iter=  2 NonCon=     1 RMS=8.20D-06 Max=3.05D-04 NDo=     1
 LinEq1:  Iter=  3 NonCon=     1 RMS=2.86D-06 Max=5.92D-05 NDo=     1
 LinEq1:  Iter=  4 NonCon=     1 RMS=2.04D-06 Max=5.28D-05 NDo=     1
 LinEq1:  Iter=  5 NonCon=     1 RMS=1.09D-06 Max=4.58D-05 NDo=     1
 LinEq1:  Iter=  6 NonCon=     1 RMS=5.44D-07 Max=2.95D-05 NDo=     1
 LinEq1:  Iter=  7 NonCon=     1 RMS=3.88D-07 Max=2.25D-05 NDo=     1
 LinEq1:  Iter=  8 NonCon=     1 RMS=1.75D-07 Max=6.03D-06 NDo=     1
 LinEq1:  Iter=  9 NonCon=     1 RMS=6.85D-08 Max=2.35D-06 NDo=     1
 LinEq1:  Iter= 10 NonCon=     1 RMS=2.47D-08 Max=6.57D-07 NDo=     1
 LinEq1:  Iter= 11 NonCon=     0 RMS=7.87D-09 Max=1.55D-07 NDo=     1
 Linear equations converged to 1.569D-08 1.569D-07 after    11 iterations.
     Accept linear search using points  1 and  2.
     Minimum is close to point  2 DX= -5.51D-04 DF= -1.96D-11 DXR=  5.51D-04 DFR=  3.04D-07 which will be used.
 LinEq1:  Iter=  0 NonCon=     1 RMS=2.70D-07 Max=1.52D-05 NDo=     1
 LinEq1:  Iter=  1 NonCon=     1 RMS=1.41D-07 Max=3.90D-06 NDo=     1
 LinEq1:  Iter=  2 NonCon=     1 RMS=8.60D-08 Max=2.51D-06 NDo=     1
 LinEq1:  Iter=  3 NonCon=     1 RMS=5.07D-08 Max=2.16D-06 NDo=     1
 LinEq1:  Iter=  4 NonCon=     1 RMS=2.86D-08 Max=8.32D-07 NDo=     1
 LinEq1:  Iter=  5 NonCon=     1 RMS=1.22D-08 Max=4.43D-07 NDo=     1
 LinEq1:  Iter=  6 NonCon=     1 RMS=9.70D-09 Max=4.62D-07 NDo=     1
 LinEq1:  Iter=  7 NonCon=     1 RMS=4.42D-09 Max=2.08D-07 NDo=     1
 LinEq1:  Iter=  8 NonCon=     1 RMS=1.50D-09 Max=6.23D-08 NDo=     1
 LinEq1:  Iter=  9 NonCon=     1 RMS=5.47D-10 Max=1.77D-08 NDo=     1
 LinEq1:  Iter= 10 NonCon=     1 RMS=2.01D-10 Max=4.71D-09 NDo=     1
 LinEq1:  Iter= 11 NonCon=     0 RMS=6.99D-11 Max=1.54D-09 NDo=     1
 Linear equations converged to 3.213D-10 3.213D-09 after    11 iterations.
 SCF Done:  E(UwB97XD) =  -361.667123551     a.u. after    5 cycles
            Convg  =    0.1940D-08                    31 Fock formations.
              S**2 =  0.0000                  -V/T =  2.0056
 <Sx>= 0.0000 <Sy>= 0.0000 <Sz>= 0.0000 <S**2>= 0.0000 S= 0.0000
 <L.S>=  0.00000000000    
 Annihilation of the first spin contaminant:
 S**2 before annihilation     0.0000,   after     0.0000
 DoSCS=F DFT=T ScalE2(SS,OS)=  1.000000  1.000000
 Range of M.O.s used for correlation:     1   483
 NBasis=   483 NAE=    27 NBE=    27 NFC=     0 NFV=     0
 NROrb=    483 NOA=    27 NOB=    27 NVA=   456 NVB=   456

 **** Warning!!: The largest alpha MO coefficient is  0.52877038D+02


 **** Warning!!: The largest beta MO coefficient is  0.52877039D+02

 Symmetrizing basis deriv contribution to polar:
 IMax=3 JMax=2 DiffMx= 0.00D+00
 G2DrvN: will do    15 centers at a time, making    1 passes.
 Calling FoFCou, ICntrl=  3107 FMM=F I1Cent=   0 AccDes= 0.00D+00.
 End of G2Drv F.D. properties file   721 does not exist.
 End of G2Drv F.D. properties file   722 does not exist.
 End of G2Drv F.D. properties file   788 does not exist.
          IDoAtm=11111111111111
          Differentiating once with respect to nuclear coordinates.
 CalDSu exits because no D1Ps are significant.
          There are    45 degrees of freedom in the 1st order CPHF.  IDoFFX=6 NUNeed=     0.
     39 vectors produced by pass  0 Test12= 5.47D-14 2.22D-09 XBig12= 1.59D-01 7.32D-02.
 AX will form    39 AO Fock derivatives at one time.
     39 vectors produced by pass  1 Test12= 5.47D-14 2.22D-09 XBig12= 2.00D-02 3.99D-02.
     39 vectors produced by pass  2 Test12= 5.47D-14 2.22D-09 XBig12= 1.18D-03 4.52D-03.
     39 vectors produced by pass  3 Test12= 5.47D-14 2.22D-09 XBig12= 2.22D-05 3.66D-04.
     39 vectors produced by pass  4 Test12= 5.47D-14 2.22D-09 XBig12= 2.93D-07 4.82D-05.
     39 vectors produced by pass  5 Test12= 5.47D-14 2.22D-09 XBig12= 3.19D-09 6.26D-06.
     38 vectors produced by pass  6 Test12= 5.47D-14 2.22D-09 XBig12= 2.52D-11 4.95D-07.
     19 vectors produced by pass  7 Test12= 5.47D-14 2.22D-09 XBig12= 1.89D-13 3.04D-08.
      1 vectors produced by pass  8 Test12= 5.47D-14 2.22D-09 XBig12= 1.21D-15 2.66D-09.
 InvSVY:  IOpt=1 It=  1 EMax= 3.11D-15
 Solved reduced A of dimension   292 with    39 vectors.
 End of Minotr F.D. properties file   721 does not exist.
 End of Minotr F.D. properties file   722 does not exist.
 End of Minotr F.D. properties file   788 does not exist.
 Calling FoFJK, ICntrl=    100127 FMM=F ISym2X=0 I1Cent= 0 IOpClX= 1 NMat=1 NMatS=1 NMatT=0.
 -------------------------------------------------------------------
 Center     Atomic                   Forces (Hartrees/Bohr)
 Number     Number              X              Y              Z
 -------------------------------------------------------------------
      1        6          -0.002825889   -0.002914967    0.000625265
      2        1          -0.000239709   -0.000263882    0.000009412
      3        1          -0.000055414   -0.000036785   -0.000050481
      4        8          -0.000350262   -0.000686343   -0.000008613
      5        8          -0.001859222   -0.002761546    0.000035980
      6        7           0.002482582    0.003441020   -0.000183634
      7        6           0.002423287    0.003632059   -0.000147563
      8        6           0.000641996   -0.000087051   -0.000368093
      9        1          -0.000122505   -0.000074042    0.000049005
     10        1           0.000194640   -0.000173602   -0.000169266
     11        6          -0.000192024   -0.000063805    0.000146665
     12        1          -0.000094341    0.000068692    0.000067637
     13        1           0.000052637    0.000033880   -0.000022366
     14        1          -0.000055778   -0.000113627    0.000016054
 -------------------------------------------------------------------
 Cartesian Forces:  Max     0.003632059 RMS     0.001259113
 IRC-IRC-IRC-IRC-IRC-IRC-IRC-IRC-IRC-IRC-IRC-IRC-IRC-IRC-IRC-IRC-IRC-IRC
 Pt  6 Step number   1 out of a maximum of  20
 Modified Bulirsch-Stoer Extrapolation Cycles:
    EPS =    0.000010000000000
      PEZero:  N= 2 I= 1 D=  7.69D-04 Err=  6.38D-06
 Maximum DWI energy   std dev =  0.000000271 at pt    46
 Maximum DWI gradient std dev =  0.004397030 at pt    12
 CORRECTOR INTEGRATION CONVERGENCE:
   Recorrection delta-x convergence threshold:    0.010000
   Delta-x Convergence Met
 Point Number:   6          Path Number:   1
   CHANGE IN THE REACTION COORDINATE =    0.14761
   NET REACTION COORDINATE UP TO THIS POINT =    0.88566
  # OF POINTS ALONG THE PATH =   6
  # OF STEPS =   1

 Calculating another point on the path.
 IRC-IRC-IRC-IRC-IRC-IRC-IRC-IRC-IRC-IRC-IRC-IRC-IRC-IRC-IRC-IRC-IRC-IRC
                          Input orientation:                          
 ---------------------------------------------------------------------
 Center     Atomic      Atomic             Coordinates (Angstroms)
 Number     Number       Type             X           Y           Z
 ---------------------------------------------------------------------
      1          6           0       -2.034415    0.148418    0.500910
      2          1           0       -2.921202    0.724976    0.276262
      3          1           0       -1.589971    0.105131    1.484140
      4          8           0       -1.695954   -0.680972   -0.373161
      5          8           0       -0.497838   -1.287628   -0.126609
      6          7           0       -0.385764    1.552789    0.106372
      7          6           0        0.521287    0.888942   -0.165580
      8          6           0        1.824374    0.340468   -0.530448
      9          1           0        1.695567   -0.234352   -1.445633
     10          1           0        2.468445    1.193441   -0.753725
     11          6           0        2.438367   -0.528805    0.564616
     12          1           0        1.809879   -1.394560    0.755803
     13          1           0        2.552514    0.031948    1.491180
     14          1           0        3.422623   -0.867632    0.246168
 ---------------------------------------------------------------------
                    Distance matrix (angstroms):
                    1          2          3          4          5
     1  C    0.000000
     2  H    1.081331   0.000000
     3  H    1.079883   1.901409   0.000000
     4  O    1.251577   1.974759   2.019594   0.000000
     5  O    2.194784   3.175779   2.393124   1.365394   0.000000
     6  N    2.201356   2.672561   2.333254   2.633674   2.852159
     7  C    2.743028   3.474600   2.791657   2.724680   2.403663
     8  C    3.998854   4.828987   3.971360   3.668894   2.864690
     9  H    4.224726   5.019939   4.415153   3.584979   2.767714
    10  H    4.789774   5.507144   4.760588   4.582627   3.917629
    11  C    4.524209   5.511814   4.180299   4.242073   3.110451
    12  H    4.150223   5.206297   3.786625   3.751618   2.472983
    13  H    4.694051   5.649591   4.143137   4.693985   3.696372
    14  H    5.556665   6.540752   5.254041   5.159287   3.960477
                    6          7          8          9         10
     6  N    0.000000
     7  C    1.156457   0.000000
     8  C    2.599995   1.460133   0.000000
     9  H    3.151909   2.068637   1.088380   0.000000
    10  H    3.002567   2.056711   1.091899   1.764843   0.000000
    11  C    3.538183   2.493669   1.527019   2.163228   2.169115
    12  H    3.732222   2.779172   2.159855   2.491078   3.067594
    13  H    3.586660   2.757748   2.170796   3.070854   2.528978
    14  H    4.514621   3.416554   2.148730   2.499192   2.481585
                   11         12         13         14
    11  C    0.000000
    12  H    1.086775   0.000000
    13  H    1.089034   1.768391   0.000000
    14  H    1.088565   1.771531   1.765330   0.000000
 Symmetry turned off by external request.
 Stoichiometry    C4H7NO2
 Framework group  C1[X(C4H7NO2)]
 Deg. of freedom    36
 Full point group                 C1      NOp   1
 Rotational constants (GHZ):           4.7011534           1.8072965           1.4644939
 Standard basis: Aug-CC-pVTZ (5D, 7F)
   483 basis functions,   693 primitive gaussians,   560 cartesian basis functions
    27 alpha electrons       27 beta electrons
       nuclear repulsion energy       294.5502132914 Hartrees.
 NAtoms=   14 NActive=   14 NUniq=   14 SFac= 1.00D+00 NAtFMM=   60 NAOKFM=F Big=F
 Integral buffers will be    131072 words long.
 Raffenetti 2 integral format.
 Two-electron integral symmetry is turned off.
 Nuclear repulsion after empirical dispersion term =      294.5444651360 Hartrees.
 One-electron integrals computed using PRISM.
 NBasis=   483 RedAO= T EigKep=  8.96D-06  NBF=   483
 NBsUse=   483 1.00D-06 EigRej= -1.00D+00 NBFU=   483
 Initial guess from the checkpoint file:  "TS3-M0001-scan-TS-opt-TS-wb97-opt-TS-Final-IRC-Reverse.chk"
 B after Tr=    -0.000173   -0.000326   -0.000054
         Rot=    1.000000    0.000072   -0.000004    0.000005 Ang=   0.01 deg.
 Initial guess <Sx>= 0.0000 <Sy>= 0.0000 <Sz>= 0.0000 <S**2>= 0.0000 S= 0.0000
 ExpMin= 2.53D-02 ExpMax= 1.53D+04 ExpMxC= 5.22D+02 IAcc=3 IRadAn=         7 AccDes= 0.00D+00
 Harris functional with IExCor= 4639 and IRadAn=       7 diagonalized for initial guess.
 HarFok:  IExCor= 4639 AccDes= 0.00D+00 IRadAn=         7 IDoV= 1 UseB2=F ITyADJ=14
 ICtDFT=  3500011 ScaDFX=  1.000000  1.000000  1.000000  1.000000
 FoFCou: FMM=F IPFlag=           0 FMFlag=      100000 FMFlg1=           0
         NFxFlg=           0 DoJE=T BraDBF=F KetDBF=T FulRan=T
         wScrn=  0.000000 ICntrl=       500 IOpCl=  0 I1Cent=   200000004 NGrid=           0
         NMat0=    1 NMatS0=      1 NMatT0=    0 NMatD0=    1 NMtDS0=    0 NMtDT0=    0
 Symmetry not used in FoFCou.
 Gradient too large for Newton-Raphson -- use scaled steepest descent instead.
     Minimum is close to point  4 DX=  1.07D-01 DF= -6.57D-07 DXR=  8.17D-02 DFR=  6.73D-03 which will be used.
 Gradient too large for Newton-Raphson -- use scaled steepest descent instead.
     Accept linear search using points  1 and  2.
 LinEq1:  Iter=  0 NonCon=     1 RMS=4.93D-05 Max=2.72D-03 NDo=     1
 AX will form     1 AO Fock derivatives at one time.
 LinEq1:  Iter=  1 NonCon=     1 RMS=9.98D-06 Max=4.01D-04 NDo=     1
 LinEq1:  Iter=  2 NonCon=     1 RMS=7.99D-06 Max=3.03D-04 NDo=     1
 LinEq1:  Iter=  3 NonCon=     1 RMS=2.85D-06 Max=6.01D-05 NDo=     1
 LinEq1:  Iter=  4 NonCon=     1 RMS=2.02D-06 Max=4.97D-05 NDo=     1
 LinEq1:  Iter=  5 NonCon=     1 RMS=9.99D-07 Max=2.58D-05 NDo=     1
 LinEq1:  Iter=  6 NonCon=     1 RMS=4.75D-07 Max=2.30D-05 NDo=     1
 LinEq1:  Iter=  7 NonCon=     1 RMS=3.18D-07 Max=1.35D-05 NDo=     1
 LinEq1:  Iter=  8 NonCon=     1 RMS=1.54D-07 Max=5.58D-06 NDo=     1
 LinEq1:  Iter=  9 NonCon=     1 RMS=5.99D-08 Max=2.64D-06 NDo=     1
 LinEq1:  Iter= 10 NonCon=     1 RMS=2.23D-08 Max=9.07D-07 NDo=     1
 LinEq1:  Iter= 11 NonCon=     1 RMS=7.30D-09 Max=2.21D-07 NDo=     1
 LinEq1:  Iter= 12 NonCon=     0 RMS=2.26D-09 Max=4.83D-08 NDo=     1
 Linear equations converged to 1.569D-08 1.569D-07 after    12 iterations.
     Accept linear search using points  1 and  2.
     Minimum is close to point  2 DX= -5.38D-04 DF= -1.73D-11 DXR=  5.39D-04 DFR=  2.91D-07 which will be used.
 LinEq1:  Iter=  0 NonCon=     1 RMS=2.51D-07 Max=1.45D-05 NDo=     1
 LinEq1:  Iter=  1 NonCon=     1 RMS=1.31D-07 Max=3.74D-06 NDo=     1
 LinEq1:  Iter=  2 NonCon=     1 RMS=7.95D-08 Max=2.30D-06 NDo=     1
 LinEq1:  Iter=  3 NonCon=     1 RMS=4.70D-08 Max=1.97D-06 NDo=     1
 LinEq1:  Iter=  4 NonCon=     1 RMS=2.61D-08 Max=7.64D-07 NDo=     1
 LinEq1:  Iter=  5 NonCon=     1 RMS=1.11D-08 Max=3.90D-07 NDo=     1
 LinEq1:  Iter=  6 NonCon=     1 RMS=8.90D-09 Max=4.29D-07 NDo=     1
 LinEq1:  Iter=  7 NonCon=     1 RMS=3.90D-09 Max=1.78D-07 NDo=     1
 LinEq1:  Iter=  8 NonCon=     1 RMS=1.33D-09 Max=5.80D-08 NDo=     1
 LinEq1:  Iter=  9 NonCon=     1 RMS=4.86D-10 Max=1.71D-08 NDo=     1
 LinEq1:  Iter= 10 NonCon=     1 RMS=1.82D-10 Max=4.85D-09 NDo=     1
 LinEq1:  Iter= 11 NonCon=     0 RMS=6.46D-11 Max=1.58D-09 NDo=     1
 Linear equations converged to 2.970D-10 2.970D-09 after    11 iterations.
 SCF Done:  E(UwB97XD) =  -361.667476079     a.u. after    5 cycles
            Convg  =    0.1814D-08                    32 Fock formations.
              S**2 =  0.0000                  -V/T =  2.0056
 <Sx>= 0.0000 <Sy>= 0.0000 <Sz>= 0.0000 <S**2>= 0.0000 S= 0.0000
 <L.S>=  0.00000000000    
 Annihilation of the first spin contaminant:
 S**2 before annihilation     0.0000,   after     0.0000
 DoSCS=F DFT=T ScalE2(SS,OS)=  1.000000  1.000000
 Range of M.O.s used for correlation:     1   483
 NBasis=   483 NAE=    27 NBE=    27 NFC=     0 NFV=     0
 NROrb=    483 NOA=    27 NOB=    27 NVA=   456 NVB=   456

 **** Warning!!: The largest alpha MO coefficient is  0.52626689D+02


 **** Warning!!: The largest beta MO coefficient is  0.52626690D+02

 Symmetrizing basis deriv contribution to polar:
 IMax=3 JMax=2 DiffMx= 0.00D+00
 G2DrvN: will do    15 centers at a time, making    1 passes.
 Calling FoFCou, ICntrl=  3107 FMM=F I1Cent=   0 AccDes= 0.00D+00.
 End of G2Drv F.D. properties file   721 does not exist.
 End of G2Drv F.D. properties file   722 does not exist.
 End of G2Drv F.D. properties file   788 does not exist.
          IDoAtm=11111111111111
          Differentiating once with respect to nuclear coordinates.
 CalDSu exits because no D1Ps are significant.
          There are    45 degrees of freedom in the 1st order CPHF.  IDoFFX=6 NUNeed=     0.
     39 vectors produced by pass  0 Test12= 5.47D-14 2.22D-09 XBig12= 1.57D-01 7.20D-02.
 AX will form    39 AO Fock derivatives at one time.
     39 vectors produced by pass  1 Test12= 5.47D-14 2.22D-09 XBig12= 2.05D-02 4.16D-02.
     39 vectors produced by pass  2 Test12= 5.47D-14 2.22D-09 XBig12= 1.19D-03 4.48D-03.
     39 vectors produced by pass  3 Test12= 5.47D-14 2.22D-09 XBig12= 2.21D-05 3.69D-04.
     39 vectors produced by pass  4 Test12= 5.47D-14 2.22D-09 XBig12= 2.90D-07 4.79D-05.
     39 vectors produced by pass  5 Test12= 5.47D-14 2.22D-09 XBig12= 3.18D-09 6.22D-06.
     38 vectors produced by pass  6 Test12= 5.47D-14 2.22D-09 XBig12= 2.51D-11 4.89D-07.
     19 vectors produced by pass  7 Test12= 5.47D-14 2.22D-09 XBig12= 1.88D-13 3.05D-08.
      1 vectors produced by pass  8 Test12= 5.47D-14 2.22D-09 XBig12= 1.20D-15 2.66D-09.
 InvSVY:  IOpt=1 It=  1 EMax= 2.00D-15
 Solved reduced A of dimension   292 with    39 vectors.
 End of Minotr F.D. properties file   721 does not exist.
 End of Minotr F.D. properties file   722 does not exist.
 End of Minotr F.D. properties file   788 does not exist.
 Calling FoFJK, ICntrl=    100127 FMM=F ISym2X=0 I1Cent= 0 IOpClX= 1 NMat=1 NMatS=1 NMatT=0.
 -------------------------------------------------------------------
 Center     Atomic                   Forces (Hartrees/Bohr)
 Number     Number              X              Y              Z
 -------------------------------------------------------------------
      1        6          -0.002979572   -0.003067103    0.000647634
      2        1          -0.000256396   -0.000285188    0.000009852
      3        1          -0.000066627   -0.000043322   -0.000048423
      4        8          -0.000404778   -0.000801857   -0.000006164
      5        8          -0.001982711   -0.002910092    0.000023291
      6        7           0.002679749    0.003666064   -0.000166034
      7        6           0.002578928    0.003851004   -0.000158478
      8        6           0.000685776   -0.000083013   -0.000402540
      9        1          -0.000131649   -0.000078644    0.000053170
     10        1           0.000206128   -0.000185354   -0.000182779
     11        6          -0.000219214   -0.000054261    0.000162691
     12        1          -0.000106611    0.000080283    0.000077894
     13        1           0.000061968    0.000039591   -0.000026195
     14        1          -0.000064990   -0.000128108    0.000016083
 -------------------------------------------------------------------
 Cartesian Forces:  Max     0.003851004 RMS     0.001337432
 IRC-IRC-IRC-IRC-IRC-IRC-IRC-IRC-IRC-IRC-IRC-IRC-IRC-IRC-IRC-IRC-IRC-IRC
 Pt  7 Step number   1 out of a maximum of  20
 Modified Bulirsch-Stoer Extrapolation Cycles:
    EPS =    0.000010000000000
      PEZero:  N= 2 I= 1 D=  7.69D-04 Err=  5.87D-06
 Maximum DWI energy   std dev =  0.000000092 at pt    45
 Maximum DWI gradient std dev =  0.003746171 at pt    12
 CORRECTOR INTEGRATION CONVERGENCE:
   Recorrection delta-x convergence threshold:    0.010000
   Delta-x Convergence Met
 Point Number:   7          Path Number:   1
   CHANGE IN THE REACTION COORDINATE =    0.14761
   NET REACTION COORDINATE UP TO THIS POINT =    1.03328
  # OF POINTS ALONG THE PATH =   7
  # OF STEPS =   1

 Calculating another point on the path.
 IRC-IRC-IRC-IRC-IRC-IRC-IRC-IRC-IRC-IRC-IRC-IRC-IRC-IRC-IRC-IRC-IRC-IRC
                          Input orientation:                          
 ---------------------------------------------------------------------
 Center     Atomic      Atomic             Coordinates (Angstroms)
 Number     Number       Type             X           Y           Z
 ---------------------------------------------------------------------
      1          6           0       -2.042301    0.140306    0.502517
      2          1           0       -2.929200    0.716060    0.276502
      3          1           0       -1.591663    0.103766    1.483176
      4          8           0       -1.696796   -0.682591   -0.373139
      5          8           0       -0.501778   -1.293405   -0.126575
      6          7           0       -0.379565    1.561025    0.106002
      7          6           0        0.527976    0.899224   -0.165953
      8          6           0        1.826195    0.340227   -0.531500
      9          1           0        1.691418   -0.237081   -1.444261
     10          1           0        2.475279    1.188095   -0.759623
     11          6           0        2.437766   -0.528921    0.565047
     12          1           0        1.806324   -1.392042    0.758361
     13          1           0        2.554552    0.033311    1.490383
     14          1           0        3.420625   -0.871814    0.246604
 ---------------------------------------------------------------------
                    Distance matrix (angstroms):
                    1          2          3          4          5
     1  C    0.000000
     2  H    1.081279   0.000000
     3  H    1.079862   1.902622   0.000000
     4  O    1.250323   1.974102   2.018741   0.000000
     5  O    2.196473   3.176916   2.393999   1.364535   0.000000
     6  N    2.222691   2.691407   2.342945   2.645465   2.866495
     7  C    2.762089   3.490183   2.800938   2.737641   2.422719
     8  C    4.009293   4.838171   3.974493   3.671880   2.872661
     9  H    4.227650   5.021913   4.411880   3.581310   2.768073
    10  H    4.806182   5.523111   4.769270   4.588578   3.927016
    11  C    4.530208   5.517025   4.180856   4.242454   3.115076
    12  H    4.150357   5.205907   3.782740   3.749062   2.473900
    13  H    4.703019   5.657843   4.146820   4.696722   3.703496
    14  H    5.561785   6.545420   5.253942   5.158284   3.962607
                    6          7          8          9         10
     6  N    0.000000
     7  C    1.155669   0.000000
     8  C    2.600411   1.459957   0.000000
     9  H    3.150472   2.068540   1.088386   0.000000
    10  H    3.006413   2.056180   1.091892   1.764736   0.000000
    11  C    3.537790   2.494245   1.527041   2.163221   2.168940
    12  H    3.731526   2.781804   2.159836   2.489715   3.067389
    13  H    3.586010   2.756858   2.170878   3.070871   2.530283
    14  H    4.514413   3.416753   2.148650   2.500414   2.479798
                   11         12         13         14
    11  C    0.000000
    12  H    1.086769   0.000000
    13  H    1.089032   1.768427   0.000000
    14  H    1.088574   1.771581   1.765310   0.000000
 Symmetry turned off by external request.
 Stoichiometry    C4H7NO2
 Framework group  C1[X(C4H7NO2)]
 Deg. of freedom    36
 Full point group                 C1      NOp   1
 Rotational constants (GHZ):           4.6674260           1.8026279           1.4585282
 Standard basis: Aug-CC-pVTZ (5D, 7F)
   483 basis functions,   693 primitive gaussians,   560 cartesian basis functions
    27 alpha electrons       27 beta electrons
       nuclear repulsion energy       294.1164057034 Hartrees.
 NAtoms=   14 NActive=   14 NUniq=   14 SFac= 1.00D+00 NAtFMM=   60 NAOKFM=F Big=F
 Integral buffers will be    131072 words long.
 Raffenetti 2 integral format.
 Two-electron integral symmetry is turned off.
 Nuclear repulsion after empirical dispersion term =      294.1106418481 Hartrees.
 One-electron integrals computed using PRISM.
 NBasis=   483 RedAO= T EigKep=  9.01D-06  NBF=   483
 NBsUse=   483 1.00D-06 EigRej= -1.00D+00 NBFU=   483
 Initial guess from the checkpoint file:  "TS3-M0001-scan-TS-opt-TS-wb97-opt-TS-Final-IRC-Reverse.chk"
 B after Tr=    -0.000184   -0.000329   -0.000053
         Rot=    1.000000    0.000074   -0.000004    0.000006 Ang=   0.01 deg.
 Initial guess <Sx>= 0.0000 <Sy>= 0.0000 <Sz>= 0.0000 <S**2>= 0.0000 S= 0.0000
 ExpMin= 2.53D-02 ExpMax= 1.53D+04 ExpMxC= 5.22D+02 IAcc=3 IRadAn=         7 AccDes= 0.00D+00
 Harris functional with IExCor= 4639 and IRadAn=       7 diagonalized for initial guess.
 HarFok:  IExCor= 4639 AccDes= 0.00D+00 IRadAn=         7 IDoV= 1 UseB2=F ITyADJ=14
 ICtDFT=  3500011 ScaDFX=  1.000000  1.000000  1.000000  1.000000
 FoFCou: FMM=F IPFlag=           0 FMFlag=      100000 FMFlg1=           0
         NFxFlg=           0 DoJE=T BraDBF=F KetDBF=T FulRan=T
         wScrn=  0.000000 ICntrl=       500 IOpCl=  0 I1Cent=   200000004 NGrid=           0
         NMat0=    1 NMatS0=      1 NMatT0=    0 NMatD0=    1 NMtDS0=    0 NMtDT0=    0
 Symmetry not used in FoFCou.
 Gradient too large for Newton-Raphson -- use scaled steepest descent instead.
     Minimum is close to point  4 DX=  1.07D-01 DF= -6.32D-07 DXR=  8.18D-02 DFR=  6.73D-03 which will be used.
 Gradient too large for Newton-Raphson -- use scaled steepest descent instead.
     Accept linear search using points  1 and  2.
 LinEq1:  Iter=  0 NonCon=     1 RMS=4.76D-05 Max=2.58D-03 NDo=     1
 AX will form     1 AO Fock derivatives at one time.
 LinEq1:  Iter=  1 NonCon=     1 RMS=9.81D-06 Max=4.27D-04 NDo=     1
 LinEq1:  Iter=  2 NonCon=     1 RMS=7.83D-06 Max=3.02D-04 NDo=     1
 LinEq1:  Iter=  3 NonCon=     1 RMS=2.87D-06 Max=5.96D-05 NDo=     1
 LinEq1:  Iter=  4 NonCon=     1 RMS=2.01D-06 Max=4.81D-05 NDo=     1
 LinEq1:  Iter=  5 NonCon=     1 RMS=9.52D-07 Max=2.18D-05 NDo=     1
 LinEq1:  Iter=  6 NonCon=     1 RMS=4.19D-07 Max=1.59D-05 NDo=     1
 LinEq1:  Iter=  7 NonCon=     1 RMS=2.72D-07 Max=5.23D-06 NDo=     1
 LinEq1:  Iter=  8 NonCon=     1 RMS=1.38D-07 Max=3.83D-06 NDo=     1
 LinEq1:  Iter=  9 NonCon=     1 RMS=4.55D-08 Max=1.35D-06 NDo=     1
 LinEq1:  Iter= 10 NonCon=     1 RMS=1.54D-08 Max=4.72D-07 NDo=     1
 LinEq1:  Iter= 11 NonCon=     1 RMS=4.74D-09 Max=1.80D-07 NDo=     1
 LinEq1:  Iter= 12 NonCon=     0 RMS=1.68D-09 Max=5.94D-08 NDo=     1
 Linear equations converged to 1.569D-08 1.569D-07 after    12 iterations.
     Accept linear search using points  1 and  2.
     Minimum is close to point  2 DX= -5.36D-04 DF= -1.60D-11 DXR=  5.36D-04 DFR=  2.88D-07 which will be used.
 LinEq1:  Iter=  0 NonCon=     1 RMS=2.35D-07 Max=1.40D-05 NDo=     1
 LinEq1:  Iter=  1 NonCon=     1 RMS=1.23D-07 Max=3.58D-06 NDo=     1
 LinEq1:  Iter=  2 NonCon=     1 RMS=7.41D-08 Max=2.12D-06 NDo=     1
 LinEq1:  Iter=  3 NonCon=     1 RMS=4.39D-08 Max=1.82D-06 NDo=     1
 LinEq1:  Iter=  4 NonCon=     1 RMS=2.40D-08 Max=6.94D-07 NDo=     1
 LinEq1:  Iter=  5 NonCon=     1 RMS=1.00D-08 Max=3.74D-07 NDo=     1
 LinEq1:  Iter=  6 NonCon=     1 RMS=8.17D-09 Max=3.98D-07 NDo=     1
 LinEq1:  Iter=  7 NonCon=     1 RMS=3.39D-09 Max=1.39D-07 NDo=     1
 LinEq1:  Iter=  8 NonCon=     1 RMS=1.16D-09 Max=5.33D-08 NDo=     1
 LinEq1:  Iter=  9 NonCon=     1 RMS=4.31D-10 Max=1.73D-08 NDo=     1
 LinEq1:  Iter= 10 NonCon=     1 RMS=1.65D-10 Max=5.26D-09 NDo=     1
 LinEq1:  Iter= 11 NonCon=     0 RMS=5.98D-11 Max=1.72D-09 NDo=     1
 Linear equations converged to 2.764D-10 2.764D-09 after    11 iterations.
 SCF Done:  E(UwB97XD) =  -361.667848908     a.u. after    5 cycles
            Convg  =    0.1695D-08                    32 Fock formations.
              S**2 =  0.0000                  -V/T =  2.0056
 <Sx>= 0.0000 <Sy>= 0.0000 <Sz>= 0.0000 <S**2>= 0.0000 S= 0.0000
 <L.S>=  0.00000000000    
 Annihilation of the first spin contaminant:
 S**2 before annihilation     0.0000,   after     0.0000
 DoSCS=F DFT=T ScalE2(SS,OS)=  1.000000  1.000000
 Range of M.O.s used for correlation:     1   483
 NBasis=   483 NAE=    27 NBE=    27 NFC=     0 NFV=     0
 NROrb=    483 NOA=    27 NOB=    27 NVA=   456 NVB=   456

 **** Warning!!: The largest alpha MO coefficient is  0.52271285D+02


 **** Warning!!: The largest beta MO coefficient is  0.52271285D+02

 Symmetrizing basis deriv contribution to polar:
 IMax=3 JMax=2 DiffMx= 0.00D+00
 G2DrvN: will do    15 centers at a time, making    1 passes.
 Calling FoFCou, ICntrl=  3107 FMM=F I1Cent=   0 AccDes= 0.00D+00.
 End of G2Drv F.D. properties file   721 does not exist.
 End of G2Drv F.D. properties file   722 does not exist.
 End of G2Drv F.D. properties file   788 does not exist.
          IDoAtm=11111111111111
          Differentiating once with respect to nuclear coordinates.
 CalDSu exits because no D1Ps are significant.
          There are    45 degrees of freedom in the 1st order CPHF.  IDoFFX=6 NUNeed=     0.
     39 vectors produced by pass  0 Test12= 5.47D-14 2.22D-09 XBig12= 1.56D-01 7.07D-02.
 AX will form    39 AO Fock derivatives at one time.
     39 vectors produced by pass  1 Test12= 5.47D-14 2.22D-09 XBig12= 2.08D-02 4.32D-02.
     39 vectors produced by pass  2 Test12= 5.47D-14 2.22D-09 XBig12= 1.19D-03 4.42D-03.
     39 vectors produced by pass  3 Test12= 5.47D-14 2.22D-09 XBig12= 2.19D-05 3.79D-04.
     39 vectors produced by pass  4 Test12= 5.47D-14 2.22D-09 XBig12= 2.85D-07 4.73D-05.
     39 vectors produced by pass  5 Test12= 5.47D-14 2.22D-09 XBig12= 3.14D-09 6.12D-06.
     39 vectors produced by pass  6 Test12= 5.47D-14 2.22D-09 XBig12= 2.48D-11 4.78D-07.
     19 vectors produced by pass  7 Test12= 5.47D-14 2.22D-09 XBig12= 1.86D-13 3.05D-08.
      1 vectors produced by pass  8 Test12= 5.47D-14 2.22D-09 XBig12= 1.19D-15 2.65D-09.
 InvSVY:  IOpt=1 It=  1 EMax= 2.44D-15
 Solved reduced A of dimension   293 with    39 vectors.
 End of Minotr F.D. properties file   721 does not exist.
 End of Minotr F.D. properties file   722 does not exist.
 End of Minotr F.D. properties file   788 does not exist.
 Calling FoFJK, ICntrl=    100127 FMM=F ISym2X=0 I1Cent= 0 IOpClX= 1 NMat=1 NMatS=1 NMatT=0.
 -------------------------------------------------------------------
 Center     Atomic                   Forces (Hartrees/Bohr)
 Number     Number              X              Y              Z
 -------------------------------------------------------------------
      1        6          -0.003090513   -0.003190037    0.000655837
      2        1          -0.000269861   -0.000302655    0.000009031
      3        1          -0.000079339   -0.000050139   -0.000045203
      4        8          -0.000472023   -0.000913974   -0.000001099
      5        8          -0.002099740   -0.003057536    0.000010998
      6        7           0.002836550    0.003851665   -0.000141171
      7        6           0.002736563    0.004052734   -0.000168426
      8        6           0.000728407   -0.000068424   -0.000431873
      9        1          -0.000141048   -0.000081193    0.000057054
     10        1           0.000217691   -0.000196246   -0.000195046
     11        6          -0.000245483   -0.000039946    0.000176859
     12        1          -0.000118401    0.000091909    0.000087299
     13        1           0.000071199    0.000045097   -0.000029884
     14        1          -0.000074002   -0.000141255    0.000015625
 -------------------------------------------------------------------
 Cartesian Forces:  Max     0.004052734 RMS     0.001405975
 IRC-IRC-IRC-IRC-IRC-IRC-IRC-IRC-IRC-IRC-IRC-IRC-IRC-IRC-IRC-IRC-IRC-IRC
 Pt  8 Step number   1 out of a maximum of  20
 Modified Bulirsch-Stoer Extrapolation Cycles:
    EPS =    0.000010000000000
      PEZero:  N= 2 I= 1 D=  7.69D-04 Err=  5.98D-06
 Maximum DWI energy   std dev =  0.000000146 at pt    18
 Maximum DWI gradient std dev =  0.003641499 at pt    17
 CORRECTOR INTEGRATION CONVERGENCE:
   Recorrection delta-x convergence threshold:    0.010000
   Delta-x Convergence Met
 Point Number:   8          Path Number:   1
   CHANGE IN THE REACTION COORDINATE =    0.14761
   NET REACTION COORDINATE UP TO THIS POINT =    1.18089
  # OF POINTS ALONG THE PATH =   8
  # OF STEPS =   1

 Calculating another point on the path.
 IRC-IRC-IRC-IRC-IRC-IRC-IRC-IRC-IRC-IRC-IRC-IRC-IRC-IRC-IRC-IRC-IRC-IRC
                          Input orientation:                          
 ---------------------------------------------------------------------
 Center     Atomic      Atomic             Coordinates (Angstroms)
 Number     Number       Type             X           Y           Z
 ---------------------------------------------------------------------
      1          6           0       -2.050056    0.132301    0.504069
      2          1           0       -2.937187    0.707080    0.276708
      3          1           0       -1.593695    0.102244    1.482298
      4          8           0       -1.697735   -0.684351   -0.373113
      5          8           0       -0.505753   -1.299192   -0.126565
      6          7           0       -0.373356    1.569243    0.105710
      7          6           0        0.534756    0.909523   -0.166333
      8          6           0        1.828041    0.340049   -0.532572
      9          1           0        1.687166   -0.239747   -1.442842
     10          1           0        2.482163    1.182678   -0.765615
     11          6           0        2.437128   -0.528992    0.565492
     12          1           0        1.802571   -1.389305    0.761077
     13          1           0        2.556773    0.034780    1.489524
     14          1           0        3.418465   -0.876195    0.246998
 ---------------------------------------------------------------------
                    Distance matrix (angstroms):
                    1          2          3          4          5
     1  C    0.000000
     2  H    1.081233   0.000000
     3  H    1.079861   1.903744   0.000000
     4  O    1.249199   1.973471   2.017946   0.000000
     5  O    2.198122   3.177990   2.395012   1.363685   0.000000
     6  N    2.243839   2.710313   2.352936   2.657431   2.880868
     7  C    2.781144   3.505946   2.810691   2.750856   2.441857
     8  C    4.019629   4.847375   3.978006   3.675040   2.880720
     9  H    4.230332   5.023741   4.408793   3.577646   2.768376
    10  H    4.822488   5.539132   4.778396   4.594715   3.936459
    11  C    4.536066   5.522185   4.181689   4.242901   3.119728
    12  H    4.150189   5.205261   3.778823   3.746397   2.474751
    13  H    4.712059   5.666260   4.151023   4.699724   3.710834
    14  H    5.566674   6.549957   5.254051   5.157212   3.964588
                    6          7          8          9         10
     6  N    0.000000
     7  C    1.154948   0.000000
     8  C    2.600859   1.459801   0.000000
     9  H    3.149001   2.068417   1.088394   0.000000
    10  H    3.010420   2.055760   1.091883   1.764639   0.000000
    11  C    3.537344   2.494777   1.527076   2.163218   2.168799
    12  H    3.730572   2.784251   2.159824   2.488385   3.067202
    13  H    3.585411   2.756010   2.170970   3.070888   2.531579
    14  H    4.514203   3.416929   2.148587   2.501604   2.478105
                   11         12         13         14
    11  C    0.000000
    12  H    1.086763   0.000000
    13  H    1.089031   1.768466   0.000000
    14  H    1.088582   1.771629   1.765293   0.000000
 Symmetry turned off by external request.
 Stoichiometry    C4H7NO2
 Framework group  C1[X(C4H7NO2)]
 Deg. of freedom    36
 Full point group                 C1      NOp   1
 Rotational constants (GHZ):           4.6339844           1.7979179           1.4525510
 Standard basis: Aug-CC-pVTZ (5D, 7F)
   483 basis functions,   693 primitive gaussians,   560 cartesian basis functions
    27 alpha electrons       27 beta electrons
       nuclear repulsion energy       293.6826064552 Hartrees.
 NAtoms=   14 NActive=   14 NUniq=   14 SFac= 1.00D+00 NAtFMM=   60 NAOKFM=F Big=F
 Integral buffers will be    131072 words long.
 Raffenetti 2 integral format.
 Two-electron integral symmetry is turned off.
 Nuclear repulsion after empirical dispersion term =      293.6768268576 Hartrees.
 One-electron integrals computed using PRISM.
 NBasis=   483 RedAO= T EigKep=  9.07D-06  NBF=   483
 NBsUse=   483 1.00D-06 EigRej= -1.00D+00 NBFU=   483
 Initial guess from the checkpoint file:  "TS3-M0001-scan-TS-opt-TS-wb97-opt-TS-Final-IRC-Reverse.chk"
 B after Tr=    -0.000193   -0.000331   -0.000052
         Rot=    1.000000    0.000075   -0.000003    0.000005 Ang=   0.01 deg.
 Initial guess <Sx>= 0.0000 <Sy>= 0.0000 <Sz>= 0.0000 <S**2>= 0.0000 S= 0.0000
 ExpMin= 2.53D-02 ExpMax= 1.53D+04 ExpMxC= 5.22D+02 IAcc=3 IRadAn=         7 AccDes= 0.00D+00
 Harris functional with IExCor= 4639 and IRadAn=       7 diagonalized for initial guess.
 HarFok:  IExCor= 4639 AccDes= 0.00D+00 IRadAn=         7 IDoV= 1 UseB2=F ITyADJ=14
 ICtDFT=  3500011 ScaDFX=  1.000000  1.000000  1.000000  1.000000
 FoFCou: FMM=F IPFlag=           0 FMFlag=      100000 FMFlg1=           0
         NFxFlg=           0 DoJE=T BraDBF=F KetDBF=T FulRan=T
         wScrn=  0.000000 ICntrl=       500 IOpCl=  0 I1Cent=   200000004 NGrid=           0
         NMat0=    1 NMatS0=      1 NMatT0=    0 NMatD0=    1 NMtDS0=    0 NMtDT0=    0
 Symmetry not used in FoFCou.
 Gradient too large for Newton-Raphson -- use scaled steepest descent instead.
     Minimum is close to point  4 DX=  1.06D-01 DF= -6.01D-07 DXR=  8.13D-02 DFR=  6.66D-03 which will be used.
 Gradient too large for Newton-Raphson -- use scaled steepest descent instead.
     Accept linear search using points  1 and  2.
 LinEq1:  Iter=  0 NonCon=     1 RMS=4.59D-05 Max=2.45D-03 NDo=     1
 AX will form     1 AO Fock derivatives at one time.
 LinEq1:  Iter=  1 NonCon=     1 RMS=9.52D-06 Max=4.39D-04 NDo=     1
 LinEq1:  Iter=  2 NonCon=     1 RMS=7.65D-06 Max=2.95D-04 NDo=     1
 LinEq1:  Iter=  3 NonCon=     1 RMS=2.86D-06 Max=5.91D-05 NDo=     1
 LinEq1:  Iter=  4 NonCon=     1 RMS=1.98D-06 Max=4.60D-05 NDo=     1
 LinEq1:  Iter=  5 NonCon=     1 RMS=9.26D-07 Max=2.13D-05 NDo=     1
 LinEq1:  Iter=  6 NonCon=     1 RMS=3.86D-07 Max=1.29D-05 NDo=     1
 LinEq1:  Iter=  7 NonCon=     1 RMS=2.61D-07 Max=6.10D-06 NDo=     1
 LinEq1:  Iter=  8 NonCon=     1 RMS=1.45D-07 Max=6.18D-06 NDo=     1
 LinEq1:  Iter=  9 NonCon=     1 RMS=5.04D-08 Max=2.35D-06 NDo=     1
 LinEq1:  Iter= 10 NonCon=     1 RMS=1.85D-08 Max=8.44D-07 NDo=     1
 LinEq1:  Iter= 11 NonCon=     1 RMS=6.37D-09 Max=2.49D-07 NDo=     1
 LinEq1:  Iter= 12 NonCon=     0 RMS=2.14D-09 Max=5.46D-08 NDo=     1
 Linear equations converged to 1.569D-08 1.569D-07 after    12 iterations.
     Accept linear search using points  1 and  2.
     Minimum is close to point  2 DX= -5.15D-04 DF= -1.38D-11 DXR=  5.15D-04 DFR=  2.65D-07 which will be used.
 LinEq1:  Iter=  0 NonCon=     1 RMS=2.19D-07 Max=1.33D-05 NDo=     1
 LinEq1:  Iter=  1 NonCon=     1 RMS=1.14D-07 Max=3.36D-06 NDo=     1
 LinEq1:  Iter=  2 NonCon=     1 RMS=6.82D-08 Max=1.96D-06 NDo=     1
 LinEq1:  Iter=  3 NonCon=     1 RMS=4.06D-08 Max=1.65D-06 NDo=     1
 LinEq1:  Iter=  4 NonCon=     1 RMS=2.20D-08 Max=6.39D-07 NDo=     1
 LinEq1:  Iter=  5 NonCon=     1 RMS=9.04D-09 Max=3.55D-07 NDo=     1
 LinEq1:  Iter=  6 NonCon=     1 RMS=7.45D-09 Max=3.64D-07 NDo=     1
 LinEq1:  Iter=  7 NonCon=     1 RMS=2.96D-09 Max=1.03D-07 NDo=     1
 LinEq1:  Iter=  8 NonCon=     1 RMS=1.00D-09 Max=4.62D-08 NDo=     1
 LinEq1:  Iter=  9 NonCon=     1 RMS=3.78D-10 Max=1.65D-08 NDo=     1
 LinEq1:  Iter= 10 NonCon=     1 RMS=1.47D-10 Max=5.42D-09 NDo=     1
 LinEq1:  Iter= 11 NonCon=     0 RMS=5.46D-11 Max=1.80D-09 NDo=     1
 Linear equations converged to 2.552D-10 2.552D-09 after    11 iterations.
 SCF Done:  E(UwB97XD) =  -361.668237499     a.u. after    5 cycles
            Convg  =    0.1544D-08                    32 Fock formations.
              S**2 =  0.0000                  -V/T =  2.0056
 <Sx>= 0.0000 <Sy>= 0.0000 <Sz>= 0.0000 <S**2>= 0.0000 S= 0.0000
 <L.S>=  0.00000000000    
 Annihilation of the first spin contaminant:
 S**2 before annihilation     0.0000,   after     0.0000
 DoSCS=F DFT=T ScalE2(SS,OS)=  1.000000  1.000000
 Range of M.O.s used for correlation:     1   483
 NBasis=   483 NAE=    27 NBE=    27 NFC=     0 NFV=     0
 NROrb=    483 NOA=    27 NOB=    27 NVA=   456 NVB=   456

 **** Warning!!: The largest alpha MO coefficient is  0.51792819D+02


 **** Warning!!: The largest beta MO coefficient is  0.51792819D+02

 Symmetrizing basis deriv contribution to polar:
 IMax=3 JMax=2 DiffMx= 0.00D+00
 G2DrvN: will do    15 centers at a time, making    1 passes.
 Calling FoFCou, ICntrl=  3107 FMM=F I1Cent=   0 AccDes= 0.00D+00.
 End of G2Drv F.D. properties file   721 does not exist.
 End of G2Drv F.D. properties file   722 does not exist.
 End of G2Drv F.D. properties file   788 does not exist.
          IDoAtm=11111111111111
          Differentiating once with respect to nuclear coordinates.
 CalDSu exits because no D1Ps are significant.
          There are    45 degrees of freedom in the 1st order CPHF.  IDoFFX=6 NUNeed=     0.
     39 vectors produced by pass  0 Test12= 5.47D-14 2.22D-09 XBig12= 1.55D-01 6.92D-02.
 AX will form    39 AO Fock derivatives at one time.
     39 vectors produced by pass  1 Test12= 5.47D-14 2.22D-09 XBig12= 2.10D-02 4.44D-02.
     39 vectors produced by pass  2 Test12= 5.47D-14 2.22D-09 XBig12= 1.19D-03 4.34D-03.
     39 vectors produced by pass  3 Test12= 5.47D-14 2.22D-09 XBig12= 2.15D-05 3.90D-04.
     39 vectors produced by pass  4 Test12= 5.47D-14 2.22D-09 XBig12= 2.77D-07 4.73D-05.
     39 vectors produced by pass  5 Test12= 5.47D-14 2.22D-09 XBig12= 3.06D-09 5.93D-06.
     39 vectors produced by pass  6 Test12= 5.47D-14 2.22D-09 XBig12= 2.41D-11 4.62D-07.
     19 vectors produced by pass  7 Test12= 5.47D-14 2.22D-09 XBig12= 1.82D-13 2.97D-08.
      1 vectors produced by pass  8 Test12= 5.47D-14 2.22D-09 XBig12= 1.17D-15 2.66D-09.
 InvSVY:  IOpt=1 It=  1 EMax= 2.66D-15
 Solved reduced A of dimension   293 with    39 vectors.
 End of Minotr F.D. properties file   721 does not exist.
 End of Minotr F.D. properties file   722 does not exist.
 End of Minotr F.D. properties file   788 does not exist.
 Calling FoFJK, ICntrl=    100127 FMM=F ISym2X=0 I1Cent= 0 IOpClX= 1 NMat=1 NMatS=1 NMatT=0.
 -------------------------------------------------------------------
 Center     Atomic                   Forces (Hartrees/Bohr)
 Number     Number              X              Y              Z
 -------------------------------------------------------------------
      1        6          -0.003111873   -0.003239249    0.000642271
      2        1          -0.000277317   -0.000314088    0.000008053
      3        1          -0.000093724   -0.000059644   -0.000039927
      4        8          -0.000552431   -0.001015995    0.000001930
      5        8          -0.002189587   -0.003174473    0.000000678
      6        7           0.002920061    0.003962953   -0.000102022
      7        6           0.002861685    0.004190745   -0.000176318
      8        6           0.000768546   -0.000042520   -0.000456280
      9        1          -0.000150104   -0.000081667    0.000060952
     10        1           0.000227890   -0.000205493   -0.000205798
     11        6          -0.000270665   -0.000021215    0.000189237
     12        1          -0.000129840    0.000103823    0.000095760
     13        1           0.000080358    0.000050253   -0.000033402
     14        1          -0.000082999   -0.000153431    0.000014864
 -------------------------------------------------------------------
 Cartesian Forces:  Max     0.004190745 RMS     0.001448887
 IRC-IRC-IRC-IRC-IRC-IRC-IRC-IRC-IRC-IRC-IRC-IRC-IRC-IRC-IRC-IRC-IRC-IRC
 Pt  9 Step number   1 out of a maximum of  20
 Modified Bulirsch-Stoer Extrapolation Cycles:
    EPS =    0.000010000000000
      PEZero:  N= 2 I= 1 D=  7.69D-04 Err=  6.80D-06
 Maximum DWI energy   std dev =  0.000000228 at pt    18
 Maximum DWI gradient std dev =  0.003556674 at pt    17
 CORRECTOR INTEGRATION CONVERGENCE:
   Recorrection delta-x convergence threshold:    0.010000
   Delta-x Convergence Met
 Point Number:   9          Path Number:   1
   CHANGE IN THE REACTION COORDINATE =    0.14761
   NET REACTION COORDINATE UP TO THIS POINT =    1.32850
  # OF POINTS ALONG THE PATH =   9
  # OF STEPS =   1

 Calculating another point on the path.
 IRC-IRC-IRC-IRC-IRC-IRC-IRC-IRC-IRC-IRC-IRC-IRC-IRC-IRC-IRC-IRC-IRC-IRC
                          Input orientation:                          
 ---------------------------------------------------------------------
 Center     Atomic      Atomic             Coordinates (Angstroms)
 Number     Number       Type             X           Y           Z
 ---------------------------------------------------------------------
      1          6           0       -2.057598    0.124442    0.505543
      2          1           0       -2.945086    0.698086    0.276890
      3          1           0       -1.596077    0.100475    1.481537
      4          8           0       -1.698797   -0.686257   -0.373093
      5          8           0       -0.509786   -1.305045   -0.126575
      6          7           0       -0.367165    1.577429    0.105518
      7          6           0        0.541638    0.919871   -0.166716
      8          6           0        1.829932    0.339950   -0.533673
      9          1           0        1.682765   -0.242358   -1.441355
     10          1           0        2.489153    1.177163   -0.771766
     11          6           0        2.436441   -0.529004    0.565957
     12          1           0        1.798553   -1.386283    0.763984
     13          1           0        2.559219    0.036378    1.488590
     14          1           0        3.416099   -0.880836    0.247350
 ---------------------------------------------------------------------
                    Distance matrix (angstroms):
                    1          2          3          4          5
     1  C    0.000000
     2  H    1.081196   0.000000
     3  H    1.079879   1.904767   0.000000
     4  O    1.248188   1.972846   2.017214   0.000000
     5  O    2.199711   3.178994   2.396151   1.362871   0.000000
     6  N    2.264676   2.729155   2.363271   2.669567   2.895318
     7  C    2.800119   3.521820   2.820988   2.764378   2.461169
     8  C    4.029802   4.856549   3.981954   3.678426   2.888948
     9  H    4.232643   5.025316   4.405864   3.573960   2.768615
    10  H    4.838666   5.555191   4.788083   4.601108   3.946044
    11  C    4.541699   5.527218   4.182790   4.243434   3.124435
    12  H    4.149576   5.204226   3.774764   3.743586   2.475505
    13  H    4.721137   5.674808   4.155797   4.703059   3.718463
    14  H    5.571230   6.554276   5.254341   5.156061   3.966402
                    6          7          8          9         10
     6  N    0.000000
     7  C    1.154303   0.000000
     8  C    2.601375   1.459681   0.000000
     9  H    3.147484   2.068249   1.088406   0.000000
    10  H    3.014696   2.055505   1.091872   1.764554   0.000000
    11  C    3.536844   2.495261   1.527128   2.163214   2.168706
    12  H    3.729276   2.786464   2.159810   2.487065   3.067036
    13  H    3.584892   2.755219   2.171075   3.070903   2.532886
    14  H    4.514008   3.417093   2.148544   2.502764   2.476526
                   11         12         13         14
    11  C    0.000000
    12  H    1.086758   0.000000
    13  H    1.089029   1.768511   0.000000
    14  H    1.088589   1.771678   1.765277   0.000000
 Symmetry turned off by external request.
 Stoichiometry    C4H7NO2
 Framework group  C1[X(C4H7NO2)]
 Deg. of freedom    36
 Full point group                 C1      NOp   1
 Rotational constants (GHZ):           4.6007332           1.7931746           1.4465609
 Standard basis: Aug-CC-pVTZ (5D, 7F)
   483 basis functions,   693 primitive gaussians,   560 cartesian basis functions
    27 alpha electrons       27 beta electrons
       nuclear repulsion energy       293.2479106053 Hartrees.
 NAtoms=   14 NActive=   14 NUniq=   14 SFac= 1.00D+00 NAtFMM=   60 NAOKFM=F Big=F
 Integral buffers will be    131072 words long.
 Raffenetti 2 integral format.
 Two-electron integral symmetry is turned off.
 Nuclear repulsion after empirical dispersion term =      293.2421152215 Hartrees.
 One-electron integrals computed using PRISM.
 NBasis=   483 RedAO= T EigKep=  9.13D-06  NBF=   483
 NBsUse=   483 1.00D-06 EigRej= -1.00D+00 NBFU=   483
 Initial guess from the checkpoint file:  "TS3-M0001-scan-TS-opt-TS-wb97-opt-TS-Final-IRC-Reverse.chk"
 B after Tr=    -0.000203   -0.000333   -0.000051
         Rot=    1.000000    0.000075   -0.000003    0.000006 Ang=   0.01 deg.
 Initial guess <Sx>= 0.0000 <Sy>= 0.0000 <Sz>= 0.0000 <S**2>= 0.0000 S= 0.0000
 ExpMin= 2.53D-02 ExpMax= 1.53D+04 ExpMxC= 5.22D+02 IAcc=3 IRadAn=         7 AccDes= 0.00D+00
 Harris functional with IExCor= 4639 and IRadAn=       7 diagonalized for initial guess.
 HarFok:  IExCor= 4639 AccDes= 0.00D+00 IRadAn=         7 IDoV= 1 UseB2=F ITyADJ=14
 ICtDFT=  3500011 ScaDFX=  1.000000  1.000000  1.000000  1.000000
 FoFCou: FMM=F IPFlag=           0 FMFlag=      100000 FMFlg1=           0
         NFxFlg=           0 DoJE=T BraDBF=F KetDBF=T FulRan=T
         wScrn=  0.000000 ICntrl=       500 IOpCl=  0 I1Cent=   200000004 NGrid=           0
         NMat0=    1 NMatS0=      1 NMatT0=    0 NMatD0=    1 NMtDS0=    0 NMtDT0=    0
 Symmetry not used in FoFCou.
 Gradient too large for Newton-Raphson -- use scaled steepest descent instead.
     Minimum is close to point  4 DX=  1.05D-01 DF= -5.65D-07 DXR=  8.06D-02 DFR=  6.53D-03 which will be used.
 Gradient too large for Newton-Raphson -- use scaled steepest descent instead.
     Accept linear search using points  1 and  2.
 LinEq1:  Iter=  0 NonCon=     1 RMS=4.40D-05 Max=2.30D-03 NDo=     1
 AX will form     1 AO Fock derivatives at one time.
 LinEq1:  Iter=  1 NonCon=     1 RMS=9.04D-06 Max=4.33D-04 NDo=     1
 LinEq1:  Iter=  2 NonCon=     1 RMS=7.39D-06 Max=2.85D-04 NDo=     1
 LinEq1:  Iter=  3 NonCon=     1 RMS=2.78D-06 Max=5.70D-05 NDo=     1
 LinEq1:  Iter=  4 NonCon=     1 RMS=1.91D-06 Max=4.78D-05 NDo=     1
 LinEq1:  Iter=  5 NonCon=     1 RMS=9.06D-07 Max=2.00D-05 NDo=     1
 LinEq1:  Iter=  6 NonCon=     1 RMS=3.66D-07 Max=1.67D-05 NDo=     1
 LinEq1:  Iter=  7 NonCon=     1 RMS=2.62D-07 Max=9.71D-06 NDo=     1
 LinEq1:  Iter=  8 NonCon=     1 RMS=1.54D-07 Max=7.58D-06 NDo=     1
 LinEq1:  Iter=  9 NonCon=     1 RMS=5.70D-08 Max=2.41D-06 NDo=     1
 LinEq1:  Iter= 10 NonCon=     1 RMS=2.03D-08 Max=5.94D-07 NDo=     1
 LinEq1:  Iter= 11 NonCon=     1 RMS=6.60D-09 Max=1.74D-07 NDo=     1
 LinEq1:  Iter= 12 NonCon=     0 RMS=2.14D-09 Max=4.58D-08 NDo=     1
 Linear equations converged to 1.569D-08 1.569D-07 after    12 iterations.
     Accept linear search using points  1 and  2.
     Minimum is close to point  2 DX= -4.76D-04 DF= -1.09D-11 DXR=  4.76D-04 DFR=  2.27D-07 which will be used.
 LinEq1:  Iter=  0 NonCon=     1 RMS=1.99D-07 Max=1.24D-05 NDo=     1
 LinEq1:  Iter=  1 NonCon=     1 RMS=1.03D-07 Max=3.07D-06 NDo=     1
 LinEq1:  Iter=  2 NonCon=     1 RMS=6.11D-08 Max=1.73D-06 NDo=     1
 LinEq1:  Iter=  3 NonCon=     1 RMS=3.67D-08 Max=1.46D-06 NDo=     1
 LinEq1:  Iter=  4 NonCon=     1 RMS=1.96D-08 Max=5.67D-07 NDo=     1
 LinEq1:  Iter=  5 NonCon=     1 RMS=7.99D-09 Max=3.27D-07 NDo=     1
 LinEq1:  Iter=  6 NonCon=     1 RMS=6.66D-09 Max=3.25D-07 NDo=     1
 LinEq1:  Iter=  7 NonCon=     1 RMS=2.52D-09 Max=7.71D-08 NDo=     1
 LinEq1:  Iter=  8 NonCon=     1 RMS=8.35D-10 Max=3.62D-08 NDo=     1
 LinEq1:  Iter=  9 NonCon=     1 RMS=3.17D-10 Max=1.44D-08 NDo=     1
 LinEq1:  Iter= 10 NonCon=     1 RMS=1.26D-10 Max=5.24D-09 NDo=     1
 LinEq1:  Iter= 11 NonCon=     0 RMS=4.79D-11 Max=1.83D-09 NDo=     1
 Linear equations converged to 2.318D-10 2.318D-09 after    11 iterations.
 SCF Done:  E(UwB97XD) =  -361.668633272     a.u. after    5 cycles
            Convg  =    0.1319D-08                    32 Fock formations.
              S**2 =  0.0000                  -V/T =  2.0056
 <Sx>= 0.0000 <Sy>= 0.0000 <Sz>= 0.0000 <S**2>= 0.0000 S= 0.0000
 <L.S>=  0.00000000000    
 Annihilation of the first spin contaminant:
 S**2 before annihilation     0.0000,   after     0.0000
 DoSCS=F DFT=T ScalE2(SS,OS)=  1.000000  1.000000
 Range of M.O.s used for correlation:     1   483
 NBasis=   483 NAE=    27 NBE=    27 NFC=     0 NFV=     0
 NROrb=    483 NOA=    27 NOB=    27 NVA=   456 NVB=   456

 **** Warning!!: The largest alpha MO coefficient is  0.51171584D+02


 **** Warning!!: The largest beta MO coefficient is  0.51171583D+02

 Symmetrizing basis deriv contribution to polar:
 IMax=3 JMax=2 DiffMx= 0.00D+00
 G2DrvN: will do    15 centers at a time, making    1 passes.
 Calling FoFCou, ICntrl=  3107 FMM=F I1Cent=   0 AccDes= 0.00D+00.
 End of G2Drv F.D. properties file   721 does not exist.
 End of G2Drv F.D. properties file   722 does not exist.
 End of G2Drv F.D. properties file   788 does not exist.
          IDoAtm=11111111111111
          Differentiating once with respect to nuclear coordinates.
 CalDSu exits because no D1Ps are significant.
          There are    45 degrees of freedom in the 1st order CPHF.  IDoFFX=6 NUNeed=     0.
     39 vectors produced by pass  0 Test12= 5.47D-14 2.22D-09 XBig12= 1.54D-01 6.77D-02.
 AX will form    39 AO Fock derivatives at one time.
     39 vectors produced by pass  1 Test12= 5.47D-14 2.22D-09 XBig12= 2.12D-02 4.57D-02.
     39 vectors produced by pass  2 Test12= 5.47D-14 2.22D-09 XBig12= 1.19D-03 4.27D-03.
     39 vectors produced by pass  3 Test12= 5.47D-14 2.22D-09 XBig12= 2.12D-05 4.00D-04.
     39 vectors produced by pass  4 Test12= 5.47D-14 2.22D-09 XBig12= 2.70D-07 4.73D-05.
     39 vectors produced by pass  5 Test12= 5.47D-14 2.22D-09 XBig12= 2.98D-09 5.74D-06.
     39 vectors produced by pass  6 Test12= 5.47D-14 2.22D-09 XBig12= 2.36D-11 4.45D-07.
     19 vectors produced by pass  7 Test12= 5.47D-14 2.22D-09 XBig12= 1.79D-13 2.86D-08.
      1 vectors produced by pass  8 Test12= 5.47D-14 2.22D-09 XBig12= 1.15D-15 2.67D-09.
 InvSVY:  IOpt=1 It=  1 EMax= 3.11D-15
 Solved reduced A of dimension   293 with    39 vectors.
 End of Minotr F.D. properties file   721 does not exist.
 End of Minotr F.D. properties file   722 does not exist.
 End of Minotr F.D. properties file   788 does not exist.
 Calling FoFJK, ICntrl=    100127 FMM=F ISym2X=0 I1Cent= 0 IOpClX= 1 NMat=1 NMatS=1 NMatT=0.
 -------------------------------------------------------------------
 Center     Atomic                   Forces (Hartrees/Bohr)
 Number     Number              X              Y              Z
 -------------------------------------------------------------------
      1        6          -0.003043935   -0.003200816    0.000609204
      2        1          -0.000274219   -0.000314479    0.000007376
      3        1          -0.000104343   -0.000069379   -0.000033772
      4        8          -0.000633697   -0.001101493   -0.000001087
      5        8          -0.002228891   -0.003229405   -0.000007095
      6        7           0.002940666    0.003975649   -0.000053458
      7        6           0.002911673    0.004229745   -0.000178042
      8        6           0.000794055   -0.000008424   -0.000473963
      9        1          -0.000156536   -0.000079919    0.000064394
     10        1           0.000232664   -0.000211077   -0.000212918
     11        6          -0.000294444    0.000002822    0.000199183
     12        1          -0.000140265    0.000116030    0.000103486
     13        1           0.000089472    0.000055047   -0.000036935
     14        1          -0.000092200   -0.000164301    0.000013630
 -------------------------------------------------------------------
 Cartesian Forces:  Max     0.004229745 RMS     0.001457279
 IRC-IRC-IRC-IRC-IRC-IRC-IRC-IRC-IRC-IRC-IRC-IRC-IRC-IRC-IRC-IRC-IRC-IRC
 Reaction path inflection point has been passed.
   Previous lowest Hessian eigenvalue=   -0.0003683760
   Current lowest Hessian eigenvalue =    0.0000148405
 Pt 10 Step number   1 out of a maximum of  20
 Modified Bulirsch-Stoer Extrapolation Cycles:
    EPS =    0.000010000000000
      PEZero:  N= 2 I= 1 D=  7.69D-04 Err=  8.47D-06
 Maximum DWI energy   std dev =  0.000000215 at pt    34
 Maximum DWI gradient std dev =  0.003284999 at pt    47
 CORRECTOR INTEGRATION CONVERGENCE:
   Recorrection delta-x convergence threshold:    0.010000
   Delta-x Convergence Met
 Point Number:  10          Path Number:   1
   CHANGE IN THE REACTION COORDINATE =    0.14761
   NET REACTION COORDINATE UP TO THIS POINT =    1.47611
  # OF POINTS ALONG THE PATH =  10
  # OF STEPS =   1

 Calculating another point on the path.
 IRC-IRC-IRC-IRC-IRC-IRC-IRC-IRC-IRC-IRC-IRC-IRC-IRC-IRC-IRC-IRC-IRC-IRC
                          Input orientation:                          
 ---------------------------------------------------------------------
 Center     Atomic      Atomic             Coordinates (Angstroms)
 Number     Number       Type             X           Y           Z
 ---------------------------------------------------------------------
      1          6           0       -2.064929    0.116724    0.506938
      2          1           0       -2.952844    0.689157    0.277057
      3          1           0       -1.598762    0.098434    1.480883
      4          8           0       -1.700004   -0.688319   -0.373085
      5          8           0       -0.513861   -1.310947   -0.126599
      6          7           0       -0.360955    1.585608    0.105436
      7          6           0        0.548596    0.930223   -0.167102
      8          6           0        1.831868    0.339932   -0.534812
      9          1           0        1.678213   -0.244925   -1.439796
     10          1           0        2.496234    1.171548   -0.778094
     11          6           0        2.435694   -0.528952    0.566443
     12          1           0        1.794212   -1.382919    0.767130
     13          1           0        2.561942    0.038131    1.487561
     14          1           0        3.413480   -0.885808    0.247648
 ---------------------------------------------------------------------
                    Distance matrix (angstroms):
                    1          2          3          4          5
     1  C    0.000000
     2  H    1.081165   0.000000
     3  H    1.079915   1.905700   0.000000
     4  O    1.247279   1.972241   2.016539   0.000000
     5  O    2.201232   3.179935   2.397366   1.362114   0.000000
     6  N    2.285247   2.747902   2.373964   2.681935   2.909854
     7  C    2.818976   3.537721   2.831762   2.778184   2.480584
     8  C    4.039813   4.865650   3.986297   3.682061   2.897323
     9  H    4.234581   5.026607   4.403047   3.570269   2.768769
    10  H    4.854706   5.571220   4.798285   4.607770   3.955743
    11  C    4.547092   5.532077   4.184095   4.244067   3.129169
    12  H    4.148445   5.202712   3.770427   3.740602   2.476113
    13  H    4.730300   5.683487   4.161146   4.706794   3.726404
    14  H    5.575416   6.558312   5.254728   5.154806   3.967974
                    6          7          8          9         10
     6  N    0.000000
     7  C    1.153728   0.000000
     8  C    2.601941   1.459603   0.000000
     9  H    3.145918   2.068032   1.088422   0.000000
    10  H    3.019205   2.055442   1.091858   1.764484   0.000000
    11  C    3.536260   2.495680   1.527196   2.163202   2.168674
    12  H    3.727564   2.788364   2.159789   2.485761   3.066897
    13  H    3.584450   2.754506   2.171194   3.070914   2.534195
    14  H    4.513810   3.417243   2.148530   2.503867   2.475117
                   11         12         13         14
    11  C    0.000000
    12  H    1.086754   0.000000
    13  H    1.089027   1.768563   0.000000
    14  H    1.088596   1.771725   1.765266   0.000000
 Symmetry turned off by external request.
 Stoichiometry    C4H7NO2
 Framework group  C1[X(C4H7NO2)]
 Deg. of freedom    36
 Full point group                 C1      NOp   1
 Rotational constants (GHZ):           4.5677026           1.7884032           1.4405660
 Standard basis: Aug-CC-pVTZ (5D, 7F)
   483 basis functions,   693 primitive gaussians,   560 cartesian basis functions
    27 alpha electrons       27 beta electrons
       nuclear repulsion energy       292.8126078246 Hartrees.
 NAtoms=   14 NActive=   14 NUniq=   14 SFac= 1.00D+00 NAtFMM=   60 NAOKFM=F Big=F
 Integral buffers will be    131072 words long.
 Raffenetti 2 integral format.
 Two-electron integral symmetry is turned off.
 Nuclear repulsion after empirical dispersion term =      292.8067966377 Hartrees.
 One-electron integrals computed using PRISM.
 NBasis=   483 RedAO= T EigKep=  9.19D-06  NBF=   483
 NBsUse=   483 1.00D-06 EigRej= -1.00D+00 NBFU=   483
 Initial guess from the checkpoint file:  "TS3-M0001-scan-TS-opt-TS-wb97-opt-TS-Final-IRC-Reverse.chk"
 B after Tr=    -0.000212   -0.000335   -0.000050
         Rot=    1.000000    0.000076   -0.000004    0.000008 Ang=   0.01 deg.
 Initial guess <Sx>= 0.0000 <Sy>= 0.0000 <Sz>= 0.0000 <S**2>= 0.0000 S= 0.0000
 ExpMin= 2.53D-02 ExpMax= 1.53D+04 ExpMxC= 5.22D+02 IAcc=3 IRadAn=         7 AccDes= 0.00D+00
 Harris functional with IExCor= 4639 and IRadAn=       7 diagonalized for initial guess.
 HarFok:  IExCor= 4639 AccDes= 0.00D+00 IRadAn=         7 IDoV= 1 UseB2=F ITyADJ=14
 ICtDFT=  3500011 ScaDFX=  1.000000  1.000000  1.000000  1.000000
 FoFCou: FMM=F IPFlag=           0 FMFlag=      100000 FMFlg1=           0
         NFxFlg=           0 DoJE=T BraDBF=F KetDBF=T FulRan=T
         wScrn=  0.000000 ICntrl=       500 IOpCl=  0 I1Cent=   200000004 NGrid=           0
         NMat0=    1 NMatS0=      1 NMatT0=    0 NMatD0=    1 NMtDS0=    0 NMtDT0=    0
 Symmetry not used in FoFCou.
 Gradient too large for Newton-Raphson -- use scaled steepest descent instead.
     Minimum is close to point  4 DX=  1.04D-01 DF= -5.30D-07 DXR=  7.98D-02 DFR=  6.40D-03 which will be used.
 Gradient too large for Newton-Raphson -- use scaled steepest descent instead.
     Accept linear search using points  1 and  2.
 LinEq1:  Iter=  0 NonCon=     1 RMS=4.21D-05 Max=2.15D-03 NDo=     1
 AX will form     1 AO Fock derivatives at one time.
 LinEq1:  Iter=  1 NonCon=     1 RMS=8.53D-06 Max=4.19D-04 NDo=     1
 LinEq1:  Iter=  2 NonCon=     1 RMS=7.10D-06 Max=2.77D-04 NDo=     1
 LinEq1:  Iter=  3 NonCon=     1 RMS=2.67D-06 Max=5.18D-05 NDo=     1
 LinEq1:  Iter=  4 NonCon=     1 RMS=1.84D-06 Max=5.58D-05 NDo=     1
 LinEq1:  Iter=  5 NonCon=     1 RMS=9.01D-07 Max=2.75D-05 NDo=     1
 LinEq1:  Iter=  6 NonCon=     1 RMS=3.58D-07 Max=1.89D-05 NDo=     1
 LinEq1:  Iter=  7 NonCon=     1 RMS=2.55D-07 Max=1.01D-05 NDo=     1
 LinEq1:  Iter=  8 NonCon=     1 RMS=1.60D-07 Max=7.24D-06 NDo=     1
 LinEq1:  Iter=  9 NonCon=     1 RMS=5.92D-08 Max=1.95D-06 NDo=     1
 LinEq1:  Iter= 10 NonCon=     1 RMS=2.01D-08 Max=5.45D-07 NDo=     1
 LinEq1:  Iter= 11 NonCon=     0 RMS=6.38D-09 Max=1.51D-07 NDo=     1
 Linear equations converged to 1.569D-08 1.569D-07 after    11 iterations.
     Accept linear search using points  1 and  2.
     Minimum is close to point  2 DX= -4.48D-04 DF= -8.87D-12 DXR=  4.48D-04 DFR=  2.01D-07 which will be used.
 LinEq1:  Iter=  0 NonCon=     1 RMS=1.81D-07 Max=1.15D-05 NDo=     1
 LinEq1:  Iter=  1 NonCon=     1 RMS=9.17D-08 Max=2.73D-06 NDo=     1
 LinEq1:  Iter=  2 NonCon=     1 RMS=5.41D-08 Max=1.53D-06 NDo=     1
 LinEq1:  Iter=  3 NonCon=     1 RMS=3.29D-08 Max=1.29D-06 NDo=     1
 LinEq1:  Iter=  4 NonCon=     1 RMS=1.73D-08 Max=5.05D-07 NDo=     1
 LinEq1:  Iter=  5 NonCon=     1 RMS=7.07D-09 Max=2.99D-07 NDo=     1
 LinEq1:  Iter=  6 NonCon=     1 RMS=5.95D-09 Max=2.90D-07 NDo=     1
 LinEq1:  Iter=  7 NonCon=     1 RMS=2.18D-09 Max=6.61D-08 NDo=     1
 LinEq1:  Iter=  8 NonCon=     1 RMS=7.05D-10 Max=2.87D-08 NDo=     1
 LinEq1:  Iter=  9 NonCon=     1 RMS=2.66D-10 Max=1.22D-08 NDo=     1
 LinEq1:  Iter= 10 NonCon=     1 RMS=1.07D-10 Max=4.76D-09 NDo=     1
 LinEq1:  Iter= 11 NonCon=     0 RMS=4.14D-11 Max=1.72D-09 NDo=     1
 Linear equations converged to 2.093D-10 2.093D-09 after    11 iterations.
 SCF Done:  E(UwB97XD) =  -361.669027579     a.u. after    5 cycles
            Convg  =    0.1135D-08                    31 Fock formations.
              S**2 =  0.0000                  -V/T =  2.0056
 <Sx>= 0.0000 <Sy>= 0.0000 <Sz>= 0.0000 <S**2>= 0.0000 S= 0.0000
 <L.S>=  0.00000000000    
 Annihilation of the first spin contaminant:
 S**2 before annihilation     0.0000,   after     0.0000
 DoSCS=F DFT=T ScalE2(SS,OS)=  1.000000  1.000000
 Range of M.O.s used for correlation:     1   483
 NBasis=   483 NAE=    27 NBE=    27 NFC=     0 NFV=     0
 NROrb=    483 NOA=    27 NOB=    27 NVA=   456 NVB=   456

 **** Warning!!: The largest alpha MO coefficient is  0.50401385D+02


 **** Warning!!: The largest beta MO coefficient is  0.50401385D+02

 Symmetrizing basis deriv contribution to polar:
 IMax=3 JMax=2 DiffMx= 0.00D+00
 G2DrvN: will do    15 centers at a time, making    1 passes.
 Calling FoFCou, ICntrl=  3107 FMM=F I1Cent=   0 AccDes= 0.00D+00.
 End of G2Drv F.D. properties file   721 does not exist.
 End of G2Drv F.D. properties file   722 does not exist.
 End of G2Drv F.D. properties file   788 does not exist.
          IDoAtm=11111111111111
          Differentiating once with respect to nuclear coordinates.
 CalDSu exits because no D1Ps are significant.
          There are    45 degrees of freedom in the 1st order CPHF.  IDoFFX=6 NUNeed=     0.
     39 vectors produced by pass  0 Test12= 5.47D-14 2.22D-09 XBig12= 1.53D-01 6.60D-02.
 AX will form    39 AO Fock derivatives at one time.
     39 vectors produced by pass  1 Test12= 5.47D-14 2.22D-09 XBig12= 2.15D-02 4.71D-02.
     39 vectors produced by pass  2 Test12= 5.47D-14 2.22D-09 XBig12= 1.19D-03 4.20D-03.
     39 vectors produced by pass  3 Test12= 5.47D-14 2.22D-09 XBig12= 2.11D-05 4.12D-04.
     39 vectors produced by pass  4 Test12= 5.47D-14 2.22D-09 XBig12= 2.69D-07 4.78D-05.
     39 vectors produced by pass  5 Test12= 5.47D-14 2.22D-09 XBig12= 2.97D-09 5.63D-06.
     39 vectors produced by pass  6 Test12= 5.47D-14 2.22D-09 XBig12= 2.35D-11 4.35D-07.
     19 vectors produced by pass  7 Test12= 5.47D-14 2.22D-09 XBig12= 1.79D-13 2.84D-08.
      1 vectors produced by pass  8 Test12= 5.47D-14 2.22D-09 XBig12= 1.15D-15 2.70D-09.
 InvSVY:  IOpt=1 It=  1 EMax= 2.44D-15
 Solved reduced A of dimension   293 with    39 vectors.
 End of Minotr F.D. properties file   721 does not exist.
 End of Minotr F.D. properties file   722 does not exist.
 End of Minotr F.D. properties file   788 does not exist.
 Calling FoFJK, ICntrl=    100127 FMM=F ISym2X=0 I1Cent= 0 IOpClX= 1 NMat=1 NMatS=1 NMatT=0.
 -------------------------------------------------------------------
 Center     Atomic                   Forces (Hartrees/Bohr)
 Number     Number              X              Y              Z
 -------------------------------------------------------------------
      1        6          -0.002950201   -0.003127377    0.000571928
      2        1          -0.000265321   -0.000307518    0.000006743
      3        1          -0.000109147   -0.000076484   -0.000029327
      4        8          -0.000704700   -0.001179618   -0.000007577
      5        8          -0.002209073   -0.003185556   -0.000015499
      6        7           0.002950174    0.003939553   -0.000007224
      7        6           0.002884804    0.004153485   -0.000174557
      8        6           0.000798908    0.000025983   -0.000483809
      9        1          -0.000158483   -0.000076502    0.000066468
     10        1           0.000230354   -0.000211986   -0.000215051
     11        6          -0.000315395    0.000031858    0.000205875
     12        1          -0.000148909    0.000128012    0.000110761
     13        1           0.000098352    0.000059601   -0.000040676
     14        1          -0.000101363   -0.000173452    0.000011946
 -------------------------------------------------------------------
 Cartesian Forces:  Max     0.004153485 RMS     0.001439580
 IRC-IRC-IRC-IRC-IRC-IRC-IRC-IRC-IRC-IRC-IRC-IRC-IRC-IRC-IRC-IRC-IRC-IRC
 Pt 11 Step number   1 out of a maximum of  20
 Modified Bulirsch-Stoer Extrapolation Cycles:
    EPS =    0.000010000000000
      PEZero:  N= 2 I= 1 D=  7.69D-04 Err=  7.84D-06
 Maximum DWI energy   std dev =  0.000000146 at pt    46
 Maximum DWI gradient std dev =  0.003164936 at pt    47
 CORRECTOR INTEGRATION CONVERGENCE:
   Recorrection delta-x convergence threshold:    0.010000
   Delta-x Convergence Met
 Point Number:  11          Path Number:   1
   CHANGE IN THE REACTION COORDINATE =    0.14761
   NET REACTION COORDINATE UP TO THIS POINT =    1.62372
  # OF POINTS ALONG THE PATH =  11
  # OF STEPS =   1

 Calculating another point on the path.
 IRC-IRC-IRC-IRC-IRC-IRC-IRC-IRC-IRC-IRC-IRC-IRC-IRC-IRC-IRC-IRC-IRC-IRC
                          Input orientation:                          
 ---------------------------------------------------------------------
 Center     Atomic      Atomic             Coordinates (Angstroms)
 Number     Number       Type             X           Y           Z
 ---------------------------------------------------------------------
      1          6           0       -2.072159    0.109056    0.508274
      2          1           0       -2.960531    0.680252    0.277213
      3          1           0       -1.601674    0.096173    1.480284
      4          8           0       -1.701358   -0.690559   -0.373088
      5          8           0       -0.517923   -1.316775   -0.126642
      6          7           0       -0.354618    1.593859    0.105448
      7          6           0        0.555561    0.940433   -0.167494
      8          6           0        1.833825    0.339981   -0.535985
      9          1           0        1.673596   -0.247437   -1.438189
     10          1           0        2.503295    1.165902   -0.784528
     11          6           0        2.434889   -0.528824    0.566949
     12          1           0        1.789553   -1.379189    0.770548
     13          1           0        2.564968    0.040062    1.486419
     14          1           0        3.410591   -0.891121    0.247887
 ---------------------------------------------------------------------
                    Distance matrix (angstroms):
                    1          2          3          4          5
     1  C    0.000000
     2  H    1.081137   0.000000
     3  H    1.079966   1.906573   0.000000
     4  O    1.246465   1.971682   2.015904   0.000000
     5  O    2.202672   3.180810   2.398572   1.361397   0.000000
     6  N    2.305831   2.766760   2.385034   2.694674   2.924436
     7  C    2.837739   3.553641   2.842818   2.792147   2.499805
     8  C    4.049755   4.874723   3.990919   3.685928   2.905705
     9  H    4.236329   5.027756   4.400334   3.566666   2.768825
    10  H    4.870630   5.587176   4.808790   4.614632   3.965382
    11  C    4.552342   5.536819   4.185528   4.244804   3.133853
    12  H    4.146865   5.200767   3.765746   3.737456   2.476548
    13  H    4.739670   5.692377   4.167024   4.710956   3.734593
    14  H    5.579310   6.562108   5.255126   5.153431   3.969215
                    6          7          8          9         10
     6  N    0.000000
     7  C    1.153209   0.000000
     8  C    2.602485   1.459550   0.000000
     9  H    3.144334   2.067776   1.088442   0.000000
    10  H    3.023718   2.055537   1.091837   1.764426   0.000000
    11  C    3.535551   2.495996   1.527274   2.163175   2.168702
    12  H    3.725432   2.789857   2.159754   2.484518   3.066786
    13  H    3.584041   2.753871   2.171322   3.070917   2.535453
    14  H    4.513559   3.417356   2.148548   2.504862   2.473947
                   11         12         13         14
    11  C    0.000000
    12  H    1.086753   0.000000
    13  H    1.089026   1.768619   0.000000
    14  H    1.088602   1.771764   1.765260   0.000000
 Symmetry turned off by external request.
 Stoichiometry    C4H7NO2
 Framework group  C1[X(C4H7NO2)]
 Deg. of freedom    36
 Full point group                 C1      NOp   1
 Rotational constants (GHZ):           4.5351080           1.7835907           1.4345796
 Standard basis: Aug-CC-pVTZ (5D, 7F)
   483 basis functions,   693 primitive gaussians,   560 cartesian basis functions
    27 alpha electrons       27 beta electrons
       nuclear repulsion energy       292.3786606217 Hartrees.
 NAtoms=   14 NActive=   14 NUniq=   14 SFac= 1.00D+00 NAtFMM=   60 NAOKFM=F Big=F
 Integral buffers will be    131072 words long.
 Raffenetti 2 integral format.
 Two-electron integral symmetry is turned off.
 Nuclear repulsion after empirical dispersion term =      292.3728337008 Hartrees.
 One-electron integrals computed using PRISM.
 NBasis=   483 RedAO= T EigKep=  9.26D-06  NBF=   483
 NBsUse=   483 1.00D-06 EigRej= -1.00D+00 NBFU=   483
 Initial guess from the checkpoint file:  "TS3-M0001-scan-TS-opt-TS-wb97-opt-TS-Final-IRC-Reverse.chk"
 B after Tr=    -0.000221   -0.000334   -0.000048
         Rot=    1.000000    0.000078   -0.000004    0.000008 Ang=   0.01 deg.
 Initial guess <Sx>= 0.0000 <Sy>= 0.0000 <Sz>= 0.0000 <S**2>= 0.0000 S= 0.0000
 ExpMin= 2.53D-02 ExpMax= 1.53D+04 ExpMxC= 5.22D+02 IAcc=3 IRadAn=         7 AccDes= 0.00D+00
 Harris functional with IExCor= 4639 and IRadAn=       7 diagonalized for initial guess.
 HarFok:  IExCor= 4639 AccDes= 0.00D+00 IRadAn=         7 IDoV= 1 UseB2=F ITyADJ=14
 ICtDFT=  3500011 ScaDFX=  1.000000  1.000000  1.000000  1.000000
 FoFCou: FMM=F IPFlag=           0 FMFlag=      100000 FMFlg1=           0
         NFxFlg=           0 DoJE=T BraDBF=F KetDBF=T FulRan=T
         wScrn=  0.000000 ICntrl=       500 IOpCl=  0 I1Cent=   200000004 NGrid=           0
         NMat0=    1 NMatS0=      1 NMatT0=    0 NMatD0=    1 NMtDS0=    0 NMtDT0=    0
 Symmetry not used in FoFCou.
 Gradient too large for Newton-Raphson -- use scaled steepest descent instead.
     Minimum is close to point  4 DX=  1.06D-01 DF= -5.23D-07 DXR=  8.09D-02 DFR=  6.58D-03 which will be used.
 Gradient too large for Newton-Raphson -- use scaled steepest descent instead.
     Accept linear search using points  1 and  2.
 LinEq1:  Iter=  0 NonCon=     1 RMS=4.04D-05 Max=2.02D-03 NDo=     1
 AX will form     1 AO Fock derivatives at one time.
 LinEq1:  Iter=  1 NonCon=     1 RMS=8.20D-06 Max=4.15D-04 NDo=     1
 LinEq1:  Iter=  2 NonCon=     1 RMS=6.89D-06 Max=2.71D-04 NDo=     1
 LinEq1:  Iter=  3 NonCon=     1 RMS=2.59D-06 Max=5.19D-05 NDo=     1
 LinEq1:  Iter=  4 NonCon=     1 RMS=1.79D-06 Max=6.55D-05 NDo=     1
 LinEq1:  Iter=  5 NonCon=     1 RMS=9.14D-07 Max=3.50D-05 NDo=     1
 LinEq1:  Iter=  6 NonCon=     1 RMS=3.59D-07 Max=2.00D-05 NDo=     1
 LinEq1:  Iter=  7 NonCon=     1 RMS=2.39D-07 Max=8.92D-06 NDo=     1
 LinEq1:  Iter=  8 NonCon=     1 RMS=1.58D-07 Max=6.17D-06 NDo=     1
 LinEq1:  Iter=  9 NonCon=     1 RMS=5.95D-08 Max=1.53D-06 NDo=     1
 LinEq1:  Iter= 10 NonCon=     1 RMS=1.94D-08 Max=5.24D-07 NDo=     1
 LinEq1:  Iter= 11 NonCon=     0 RMS=6.19D-09 Max=1.44D-07 NDo=     1
 Linear equations converged to 1.569D-08 1.569D-07 after    11 iterations.
     Accept linear search using points  1 and  2.
     Minimum is close to point  2 DX= -4.34D-04 DF= -7.73D-12 DXR=  4.34D-04 DFR=  1.89D-07 which will be used.
 LinEq1:  Iter=  0 NonCon=     1 RMS=1.65D-07 Max=1.08D-05 NDo=     1
 LinEq1:  Iter=  1 NonCon=     1 RMS=8.27D-08 Max=2.46D-06 NDo=     1
 LinEq1:  Iter=  2 NonCon=     1 RMS=4.87D-08 Max=1.36D-06 NDo=     1
 LinEq1:  Iter=  3 NonCon=     1 RMS=3.00D-08 Max=1.16D-06 NDo=     1
 LinEq1:  Iter=  4 NonCon=     1 RMS=1.55D-08 Max=4.39D-07 NDo=     1
 LinEq1:  Iter=  5 NonCon=     1 RMS=6.29D-09 Max=2.74D-07 NDo=     1
 LinEq1:  Iter=  6 NonCon=     1 RMS=5.33D-09 Max=2.52D-07 NDo=     1
 LinEq1:  Iter=  7 NonCon=     1 RMS=1.88D-09 Max=5.26D-08 NDo=     1
 LinEq1:  Iter=  8 NonCon=     1 RMS=5.75D-10 Max=1.59D-08 NDo=     1
 LinEq1:  Iter=  9 NonCon=     1 RMS=2.07D-10 Max=7.57D-09 NDo=     1
 LinEq1:  Iter= 10 NonCon=     1 RMS=8.27D-11 Max=3.64D-09 NDo=     1
 LinEq1:  Iter= 11 NonCon=     0 RMS=3.32D-11 Max=1.69D-09 NDo=     1
 Linear equations converged to 1.906D-10 1.906D-09 after    11 iterations.
 SCF Done:  E(UwB97XD) =  -361.669416084     a.u. after    5 cycles
            Convg  =    0.7933D-09                    31 Fock formations.
              S**2 =  0.0000                  -V/T =  2.0056
 <Sx>= 0.0000 <Sy>= 0.0000 <Sz>= 0.0000 <S**2>= 0.0000 S= 0.0000
 <L.S>=  0.00000000000    
 Annihilation of the first spin contaminant:
 S**2 before annihilation     0.0000,   after     0.0000
 DoSCS=F DFT=T ScalE2(SS,OS)=  1.000000  1.000000
 Range of M.O.s used for correlation:     1   483
 NBasis=   483 NAE=    27 NBE=    27 NFC=     0 NFV=     0
 NROrb=    483 NOA=    27 NOB=    27 NVA=   456 NVB=   456

 **** Warning!!: The largest alpha MO coefficient is  0.49478255D+02


 **** Warning!!: The largest beta MO coefficient is  0.49478255D+02

 Symmetrizing basis deriv contribution to polar:
 IMax=3 JMax=2 DiffMx= 0.00D+00
 G2DrvN: will do    15 centers at a time, making    1 passes.
 Calling FoFCou, ICntrl=  3107 FMM=F I1Cent=   0 AccDes= 0.00D+00.
 End of G2Drv F.D. properties file   721 does not exist.
 End of G2Drv F.D. properties file   722 does not exist.
 End of G2Drv F.D. properties file   788 does not exist.
          IDoAtm=11111111111111
          Differentiating once with respect to nuclear coordinates.
 CalDSu exits because no D1Ps are significant.
          There are    45 degrees of freedom in the 1st order CPHF.  IDoFFX=6 NUNeed=     0.
     39 vectors produced by pass  0 Test12= 5.47D-14 2.22D-09 XBig12= 1.52D-01 6.44D-02.
 AX will form    39 AO Fock derivatives at one time.
     39 vectors produced by pass  1 Test12= 5.47D-14 2.22D-09 XBig12= 2.19D-02 4.85D-02.
     39 vectors produced by pass  2 Test12= 5.47D-14 2.22D-09 XBig12= 1.20D-03 4.13D-03.
     39 vectors produced by pass  3 Test12= 5.47D-14 2.22D-09 XBig12= 2.12D-05 4.24D-04.
     39 vectors produced by pass  4 Test12= 5.47D-14 2.22D-09 XBig12= 2.69D-07 4.81D-05.
     39 vectors produced by pass  5 Test12= 5.47D-14 2.22D-09 XBig12= 2.97D-09 5.55D-06.
     39 vectors produced by pass  6 Test12= 5.47D-14 2.22D-09 XBig12= 2.35D-11 4.27D-07.
     19 vectors produced by pass  7 Test12= 5.47D-14 2.22D-09 XBig12= 1.79D-13 2.98D-08.
      1 vectors produced by pass  8 Test12= 5.47D-14 2.22D-09 XBig12= 1.15D-15 2.80D-09.
 InvSVY:  IOpt=1 It=  1 EMax= 2.11D-15
 Solved reduced A of dimension   293 with    39 vectors.
 End of Minotr F.D. properties file   721 does not exist.
 End of Minotr F.D. properties file   722 does not exist.
 End of Minotr F.D. properties file   788 does not exist.
 Calling FoFJK, ICntrl=    100127 FMM=F ISym2X=0 I1Cent= 0 IOpClX= 1 NMat=1 NMatS=1 NMatT=0.
 -------------------------------------------------------------------
 Center     Atomic                   Forces (Hartrees/Bohr)
 Number     Number              X              Y              Z
 -------------------------------------------------------------------
      1        6          -0.002878042   -0.003060569    0.000542705
      2        1          -0.000258855   -0.000302102    0.000006423
      3        1          -0.000112159   -0.000080931   -0.000027043
      4        8          -0.000758775   -0.001255978   -0.000011036
      5        8          -0.002172322   -0.003092874   -0.000028814
      6        7           0.002979915    0.003910708    0.000031647
      7        6           0.002832930    0.004029551   -0.000173460
      8        6           0.000788795    0.000048277   -0.000487793
      9        1          -0.000155706   -0.000072494    0.000066752
     10        1           0.000222880   -0.000208355   -0.000212585
     11        6          -0.000330525    0.000062317    0.000209898
     12        1          -0.000155054    0.000139071    0.000117810
     13        1           0.000106701    0.000063985   -0.000044669
     14        1          -0.000109782   -0.000180606    0.000010166
 -------------------------------------------------------------------
 Cartesian Forces:  Max     0.004029551 RMS     0.001417079
 IRC-IRC-IRC-IRC-IRC-IRC-IRC-IRC-IRC-IRC-IRC-IRC-IRC-IRC-IRC-IRC-IRC-IRC
 Pt 12 Step number   1 out of a maximum of  20
 Modified Bulirsch-Stoer Extrapolation Cycles:
    EPS =    0.000010000000000
      PEZero:  N= 2 I= 1 D=  7.69D-04 Err=  7.97D-06
 Maximum DWI energy   std dev =  0.000000029 at pt    12
 Maximum DWI gradient std dev =  0.002941112 at pt    47
 CORRECTOR INTEGRATION CONVERGENCE:
   Recorrection delta-x convergence threshold:    0.010000
   Delta-x Convergence Met
 Point Number:  12          Path Number:   1
   CHANGE IN THE REACTION COORDINATE =    0.14761
   NET REACTION COORDINATE UP TO THIS POINT =    1.77134
  # OF POINTS ALONG THE PATH =  12
  # OF STEPS =   1

 Calculating another point on the path.
 IRC-IRC-IRC-IRC-IRC-IRC-IRC-IRC-IRC-IRC-IRC-IRC-IRC-IRC-IRC-IRC-IRC-IRC
                          Input orientation:                          
 ---------------------------------------------------------------------
 Center     Atomic      Atomic             Coordinates (Angstroms)
 Number     Number       Type             X           Y           Z
 ---------------------------------------------------------------------
      1          6           0       -2.079333    0.101422    0.509564
      2          1           0       -2.968198    0.671332    0.277356
      3          1           0       -1.604772    0.093763    1.479716
      4          8           0       -1.702831   -0.692965   -0.373091
      5          8           0       -0.521975   -1.322514   -0.126712
      6          7           0       -0.348122    1.602199    0.105539
      7          6           0        0.562512    0.950458   -0.167898
      8          6           0        1.835781    0.340083   -0.537178
      9          1           0        1.669009   -0.249857   -1.436571
     10          1           0        2.510243    1.160296   -0.790957
     11          6           0        2.434042   -0.528616    0.567470
     12          1           0        1.784657   -1.375130    0.774219
     13          1           0        2.568272    0.042163    1.485167
     14          1           0        3.407467   -0.896700    0.248062
 ---------------------------------------------------------------------
                    Distance matrix (angstroms):
                    1          2          3          4          5
     1  C    0.000000
     2  H    1.081110   0.000000
     3  H    1.080028   1.907403   0.000000
     4  O    1.245747   1.971178   2.015304   0.000000
     5  O    2.204043   3.181619   2.399771   1.360681   0.000000
     6  N    2.326513   2.785827   2.396437   2.707786   2.939066
     7  C    2.856426   3.569605   2.854064   2.806194   2.518772
     8  C    4.059649   4.883791   3.995741   3.689971   2.914057
     9  H    4.238031   5.028899   4.397777   3.563234   2.768887
    10  H    4.886387   5.603008   4.819419   4.621600   3.974911
    11  C    4.557506   5.541502   4.187071   4.245631   3.138503
    12  H    4.144957   5.198510   3.760798   3.734198   2.476892
    13  H    4.749269   5.701506   4.173367   4.715491   3.743010
    14  H    5.582975   6.565721   5.255524   5.151940   3.970175
                    6          7          8          9         10
     6  N    0.000000
     7  C    1.152731   0.000000
     8  C    2.602971   1.459500   0.000000
     9  H    3.142774   2.067516   1.088462   0.000000
    10  H    3.028074   2.055697   1.091812   1.764377   0.000000
    11  C    3.534712   2.496207   1.527351   2.163137   2.168768
    12  H    3.722951   2.790982   2.159706   2.483386   3.066698
    13  H    3.583635   2.753307   2.171446   3.070912   2.536598
    14  H    4.513231   3.417424   2.148588   2.505719   2.473015
                   11         12         13         14
    11  C    0.000000
    12  H    1.086753   0.000000
    13  H    1.089024   1.768678   0.000000
    14  H    1.088607   1.771793   1.765260   0.000000
 Symmetry turned off by external request.
 Stoichiometry    C4H7NO2
 Framework group  C1[X(C4H7NO2)]
 Deg. of freedom    36
 Full point group                 C1      NOp   1
 Rotational constants (GHZ):           4.5030227           1.7787339           1.4286052
 Standard basis: Aug-CC-pVTZ (5D, 7F)
   483 basis functions,   693 primitive gaussians,   560 cartesian basis functions
    27 alpha electrons       27 beta electrons
       nuclear repulsion energy       291.9473676610 Hartrees.
 NAtoms=   14 NActive=   14 NUniq=   14 SFac= 1.00D+00 NAtFMM=   60 NAOKFM=F Big=F
 Integral buffers will be    131072 words long.
 Raffenetti 2 integral format.
 Two-electron integral symmetry is turned off.
 Nuclear repulsion after empirical dispersion term =      291.9415251371 Hartrees.
 One-electron integrals computed using PRISM.
 NBasis=   483 RedAO= T EigKep=  9.32D-06  NBF=   483
 NBsUse=   483 1.00D-06 EigRej= -1.00D+00 NBFU=   483
 Initial guess from the checkpoint file:  "TS3-M0001-scan-TS-opt-TS-wb97-opt-TS-Final-IRC-Reverse.chk"
 B after Tr=    -0.000229   -0.000331   -0.000046
         Rot=    1.000000    0.000079   -0.000004    0.000007 Ang=   0.01 deg.
 Initial guess <Sx>= 0.0000 <Sy>= 0.0000 <Sz>= 0.0000 <S**2>= 0.0000 S= 0.0000
 ExpMin= 2.53D-02 ExpMax= 1.53D+04 ExpMxC= 5.22D+02 IAcc=3 IRadAn=         7 AccDes= 0.00D+00
 Harris functional with IExCor= 4639 and IRadAn=       7 diagonalized for initial guess.
 HarFok:  IExCor= 4639 AccDes= 0.00D+00 IRadAn=         7 IDoV= 1 UseB2=F ITyADJ=14
 ICtDFT=  3500011 ScaDFX=  1.000000  1.000000  1.000000  1.000000
 FoFCou: FMM=F IPFlag=           0 FMFlag=      100000 FMFlg1=           0
         NFxFlg=           0 DoJE=T BraDBF=F KetDBF=T FulRan=T
         wScrn=  0.000000 ICntrl=       500 IOpCl=  0 I1Cent=   200000004 NGrid=           0
         NMat0=    1 NMatS0=      1 NMatT0=    0 NMatD0=    1 NMtDS0=    0 NMtDT0=    0
 Symmetry not used in FoFCou.
 Gradient too large for Newton-Raphson -- use scaled steepest descent instead.
     Minimum is close to point  4 DX=  1.09D-01 DF= -5.33D-07 DXR=  8.33D-02 DFR=  6.98D-03 which will be used.
 LinEq1:  Iter=  0 NonCon=     1 RMS=4.25D-05 Max=1.99D-03 NDo=     1
 AX will form     1 AO Fock derivatives at one time.
 LinEq1:  Iter=  1 NonCon=     1 RMS=1.11D-05 Max=6.05D-04 NDo=     1
 LinEq1:  Iter=  2 NonCon=     1 RMS=8.46D-06 Max=3.15D-04 NDo=     1
 LinEq1:  Iter=  3 NonCon=     1 RMS=3.76D-06 Max=7.95D-05 NDo=     1
 LinEq1:  Iter=  4 NonCon=     1 RMS=2.43D-06 Max=8.69D-05 NDo=     1
 LinEq1:  Iter=  5 NonCon=     1 RMS=1.32D-06 Max=5.77D-05 NDo=     1
 LinEq1:  Iter=  6 NonCon=     1 RMS=4.89D-07 Max=2.68D-05 NDo=     1
 LinEq1:  Iter=  7 NonCon=     1 RMS=2.46D-07 Max=1.02D-05 NDo=     1
 LinEq1:  Iter=  8 NonCon=     1 RMS=1.69D-07 Max=5.63D-06 NDo=     1
 LinEq1:  Iter=  9 NonCon=     1 RMS=8.07D-08 Max=2.24D-06 NDo=     1
 LinEq1:  Iter= 10 NonCon=     1 RMS=2.74D-08 Max=7.42D-07 NDo=     1
 LinEq1:  Iter= 11 NonCon=     1 RMS=1.02D-08 Max=2.32D-07 NDo=     1
 LinEq1:  Iter= 12 NonCon=     0 RMS=3.74D-09 Max=7.54D-08 NDo=     1
 Linear equations converged to 1.569D-08 1.569D-07 after    12 iterations.
     Accept linear search using points  1 and  2.
     Minimum is close to point  2 DX= -4.63D-04 DF= -1.06D-11 DXR=  4.63D-04 DFR=  2.15D-07 which will be used.
 LinEq1:  Iter=  0 NonCon=     1 RMS=1.74D-07 Max=1.18D-05 NDo=     1
 LinEq1:  Iter=  1 NonCon=     1 RMS=8.77D-08 Max=2.57D-06 NDo=     1
 LinEq1:  Iter=  2 NonCon=     1 RMS=5.23D-08 Max=1.46D-06 NDo=     1
 LinEq1:  Iter=  3 NonCon=     1 RMS=3.19D-08 Max=1.24D-06 NDo=     1
 LinEq1:  Iter=  4 NonCon=     1 RMS=1.64D-08 Max=3.62D-07 NDo=     1
 LinEq1:  Iter=  5 NonCon=     1 RMS=6.72D-09 Max=2.82D-07 NDo=     1
 LinEq1:  Iter=  6 NonCon=     1 RMS=5.64D-09 Max=1.94D-07 NDo=     1
 LinEq1:  Iter=  7 NonCon=     1 RMS=2.20D-09 Max=9.80D-08 NDo=     1
 LinEq1:  Iter=  8 NonCon=     1 RMS=6.44D-10 Max=2.58D-08 NDo=     1
 LinEq1:  Iter=  9 NonCon=     1 RMS=2.38D-10 Max=1.08D-08 NDo=     1
 LinEq1:  Iter= 10 NonCon=     1 RMS=1.04D-10 Max=4.65D-09 NDo=     1
 LinEq1:  Iter= 11 NonCon=     0 RMS=4.10D-11 Max=1.25D-09 NDo=     1
 Linear equations converged to 1.976D-10 1.976D-09 after    11 iterations.
 SCF Done:  E(UwB97XD) =  -361.669799127     a.u. after    4 cycles
            Convg  =    0.1153D-08                    30 Fock formations.
              S**2 =  0.0000                  -V/T =  2.0056
 <Sx>= 0.0000 <Sy>= 0.0000 <Sz>= 0.0000 <S**2>= 0.0000 S= 0.0000
 <L.S>=  0.00000000000    
 Annihilation of the first spin contaminant:
 S**2 before annihilation     0.0000,   after     0.0000
 DoSCS=F DFT=T ScalE2(SS,OS)=  1.000000  1.000000
 Range of M.O.s used for correlation:     1   483
 NBasis=   483 NAE=    27 NBE=    27 NFC=     0 NFV=     0
 NROrb=    483 NOA=    27 NOB=    27 NVA=   456 NVB=   456

 **** Warning!!: The largest alpha MO coefficient is  0.48387119D+02


 **** Warning!!: The largest beta MO coefficient is  0.48387119D+02

 Symmetrizing basis deriv contribution to polar:
 IMax=3 JMax=2 DiffMx= 0.00D+00
 G2DrvN: will do    15 centers at a time, making    1 passes.
 Calling FoFCou, ICntrl=  3107 FMM=F I1Cent=   0 AccDes= 0.00D+00.
 End of G2Drv F.D. properties file   721 does not exist.
 End of G2Drv F.D. properties file   722 does not exist.
 End of G2Drv F.D. properties file   788 does not exist.
          IDoAtm=11111111111111
          Differentiating once with respect to nuclear coordinates.
 CalDSu exits because no D1Ps are significant.
          There are    45 degrees of freedom in the 1st order CPHF.  IDoFFX=6 NUNeed=     0.
     39 vectors produced by pass  0 Test12= 5.47D-14 2.22D-09 XBig12= 1.51D-01 6.27D-02.
 AX will form    39 AO Fock derivatives at one time.
     39 vectors produced by pass  1 Test12= 5.47D-14 2.22D-09 XBig12= 2.22D-02 4.97D-02.
     39 vectors produced by pass  2 Test12= 5.47D-14 2.22D-09 XBig12= 1.20D-03 4.06D-03.
     39 vectors produced by pass  3 Test12= 5.47D-14 2.22D-09 XBig12= 2.10D-05 4.34D-04.
     39 vectors produced by pass  4 Test12= 5.47D-14 2.22D-09 XBig12= 2.65D-07 4.76D-05.
     39 vectors produced by pass  5 Test12= 5.47D-14 2.22D-09 XBig12= 2.94D-09 5.40D-06.
     39 vectors produced by pass  6 Test12= 5.47D-14 2.22D-09 XBig12= 2.32D-11 4.14D-07.
     19 vectors produced by pass  7 Test12= 5.47D-14 2.22D-09 XBig12= 1.77D-13 3.04D-08.
      1 vectors produced by pass  8 Test12= 5.47D-14 2.22D-09 XBig12= 1.14D-15 2.81D-09.
 InvSVY:  IOpt=1 It=  1 EMax= 2.00D-15
 Solved reduced A of dimension   293 with    39 vectors.
 End of Minotr F.D. properties file   721 does not exist.
 End of Minotr F.D. properties file   722 does not exist.
 End of Minotr F.D. properties file   788 does not exist.
 Calling FoFJK, ICntrl=    100127 FMM=F ISym2X=0 I1Cent= 0 IOpClX= 1 NMat=1 NMatS=1 NMatT=0.
 -------------------------------------------------------------------
 Center     Atomic                   Forces (Hartrees/Bohr)
 Number     Number              X              Y              Z
 -------------------------------------------------------------------
      1        6          -0.002804437   -0.002992419    0.000514055
      2        1          -0.000255494   -0.000299615    0.000005942
      3        1          -0.000117918   -0.000085581   -0.000023860
      4        8          -0.000807818   -0.001322160   -0.000009815
      5        8          -0.002147253   -0.003016889   -0.000043388
      6        7           0.002997923    0.003884601    0.000070019
      7        6           0.002794929    0.003917891   -0.000178310
      8        6           0.000778433    0.000063747   -0.000489324
      9        1          -0.000152069   -0.000068296    0.000066102
     10        1           0.000216043   -0.000203843   -0.000208875
     11        6          -0.000340304    0.000091479    0.000213305
     12        1          -0.000159367    0.000149032    0.000124250
     13        1           0.000114412    0.000068039   -0.000048560
     14        1          -0.000117079   -0.000185984    0.000008459
 -------------------------------------------------------------------
 Cartesian Forces:  Max     0.003917891 RMS     0.001396987
 IRC-IRC-IRC-IRC-IRC-IRC-IRC-IRC-IRC-IRC-IRC-IRC-IRC-IRC-IRC-IRC-IRC-IRC
 Pt 13 Step number   1 out of a maximum of  20
 Modified Bulirsch-Stoer Extrapolation Cycles:
    EPS =    0.000010000000000
      PEZero:  N= 2 I= 1 D=  7.69D-04 Err=  7.12D-06
 Maximum DWI energy   std dev =  0.000000079 at pt    13
 Maximum DWI gradient std dev =  0.002998129 at pt    17
 CORRECTOR INTEGRATION CONVERGENCE:
   Recorrection delta-x convergence threshold:    0.010000
   Delta-x Convergence Met
 Point Number:  13          Path Number:   1
   CHANGE IN THE REACTION COORDINATE =    0.14761
   NET REACTION COORDINATE UP TO THIS POINT =    1.91895
  # OF POINTS ALONG THE PATH =  13
  # OF STEPS =   1

 Calculating another point on the path.
 IRC-IRC-IRC-IRC-IRC-IRC-IRC-IRC-IRC-IRC-IRC-IRC-IRC-IRC-IRC-IRC-IRC-IRC
                          Input orientation:                          
 ---------------------------------------------------------------------
 Center     Atomic      Atomic             Coordinates (Angstroms)
 Number     Number       Type             X           Y           Z
 ---------------------------------------------------------------------
      1          6           0       -2.086400    0.093871    0.510799
      2          1           0       -2.975832    0.662396    0.277485
      3          1           0       -1.608094    0.091184    1.479216
      4          8           0       -1.704415   -0.695520   -0.373091
      5          8           0       -0.526051   -1.328223   -0.126808
      6          7           0       -0.341522    1.610578    0.105716
      7          6           0        0.569478    0.960370   -0.168324
      8          6           0        1.837744    0.340234   -0.538392
      9          1           0        1.664441   -0.252181   -1.434945
     10          1           0        2.517116    1.154711   -0.797379
     11          6           0        2.433160   -0.528328    0.568007
     12          1           0        1.779545   -1.370747    0.778137
     13          1           0        2.571856    0.044429    1.483803
     14          1           0        3.404118   -0.902522    0.248175
 ---------------------------------------------------------------------
                    Distance matrix (angstroms):
                    1          2          3          4          5
     1  C    0.000000
     2  H    1.081085   0.000000
     3  H    1.080100   1.908179   0.000000
     4  O    1.245115   1.970707   2.014751   0.000000
     5  O    2.205353   3.182364   2.401009   1.359967   0.000000
     6  N    2.347145   2.805021   2.408166   2.721180   2.953755
     7  C    2.875016   3.585632   2.865605   2.820370   2.537630
     8  C    4.069447   4.892847   4.000820   3.694184   2.922444
     9  H    4.239632   5.030010   4.395420   3.559954   2.768997
    10  H    4.901946   5.618735   4.830252   4.628682   3.984407
    11  C    4.562546   5.546117   4.188774   4.246545   3.143172
    12  H    4.142717   5.195953   3.755642   3.730849   2.477197
    13  H    4.759048   5.710861   4.180214   4.720389   3.751703
    14  H    5.586372   6.569139   5.255966   5.150332   3.970902
                    6          7          8          9         10
     6  N    0.000000
     7  C    1.152297   0.000000
     8  C    2.603430   1.459458   0.000000
     9  H    3.141241   2.067257   1.088484   0.000000
    10  H    3.032360   2.055912   1.091785   1.764339   0.000000
    11  C    3.533764   2.496340   1.527429   2.163100   2.168859
    12  H    3.720130   2.791801   2.159651   2.482372   3.066627
    13  H    3.583255   2.752815   2.171565   3.070907   2.537620
    14  H    4.512846   3.417458   2.148640   2.506453   2.472279
                   11         12         13         14
    11  C    0.000000
    12  H    1.086755   0.000000
    13  H    1.089023   1.768741   0.000000
    14  H    1.088610   1.771816   1.765263   0.000000
 Symmetry turned off by external request.
 Stoichiometry    C4H7NO2
 Framework group  C1[X(C4H7NO2)]
 Deg. of freedom    36
 Full point group                 C1      NOp   1
 Rotational constants (GHZ):           4.4713902           1.7738346           1.4226392
 Standard basis: Aug-CC-pVTZ (5D, 7F)
   483 basis functions,   693 primitive gaussians,   560 cartesian basis functions
    27 alpha electrons       27 beta electrons
       nuclear repulsion energy       291.5183122456 Hartrees.
 NAtoms=   14 NActive=   14 NUniq=   14 SFac= 1.00D+00 NAtFMM=   60 NAOKFM=F Big=F
 Integral buffers will be    131072 words long.
 Raffenetti 2 integral format.
 Two-electron integral symmetry is turned off.
 Nuclear repulsion after empirical dispersion term =      291.5124542737 Hartrees.
 One-electron integrals computed using PRISM.
 NBasis=   483 RedAO= T EigKep=  9.38D-06  NBF=   483
 NBsUse=   483 1.00D-06 EigRej= -1.00D+00 NBFU=   483
 Initial guess from the checkpoint file:  "TS3-M0001-scan-TS-opt-TS-wb97-opt-TS-Final-IRC-Reverse.chk"
 B after Tr=    -0.000236   -0.000328   -0.000044
         Rot=    1.000000    0.000081   -0.000004    0.000007 Ang=   0.01 deg.
 Initial guess <Sx>= 0.0000 <Sy>= 0.0000 <Sz>= 0.0000 <S**2>= 0.0000 S= 0.0000
 ExpMin= 2.53D-02 ExpMax= 1.53D+04 ExpMxC= 5.22D+02 IAcc=3 IRadAn=         7 AccDes= 0.00D+00
 Harris functional with IExCor= 4639 and IRadAn=       7 diagonalized for initial guess.
 HarFok:  IExCor= 4639 AccDes= 0.00D+00 IRadAn=         7 IDoV= 1 UseB2=F ITyADJ=14
 ICtDFT=  3500011 ScaDFX=  1.000000  1.000000  1.000000  1.000000
 FoFCou: FMM=F IPFlag=           0 FMFlag=      100000 FMFlg1=           0
         NFxFlg=           0 DoJE=T BraDBF=F KetDBF=T FulRan=T
         wScrn=  0.000000 ICntrl=       500 IOpCl=  0 I1Cent=   200000004 NGrid=           0
         NMat0=    1 NMatS0=      1 NMatT0=    0 NMatD0=    1 NMtDS0=    0 NMtDT0=    0
 Symmetry not used in FoFCou.
 Gradient too large for Newton-Raphson -- use scaled steepest descent instead.
     Minimum is close to point  4 DX=  1.10D-01 DF= -5.25D-07 DXR=  8.42D-02 DFR=  7.14D-03 which will be used.
 LinEq1:  Iter=  0 NonCon=     1 RMS=4.10D-05 Max=1.88D-03 NDo=     1
 AX will form     1 AO Fock derivatives at one time.
 LinEq1:  Iter=  1 NonCon=     1 RMS=1.08D-05 Max=6.01D-04 NDo=     1
 LinEq1:  Iter=  2 NonCon=     1 RMS=8.26D-06 Max=3.05D-04 NDo=     1
 LinEq1:  Iter=  3 NonCon=     1 RMS=3.66D-06 Max=8.24D-05 NDo=     1
 LinEq1:  Iter=  4 NonCon=     1 RMS=2.37D-06 Max=9.30D-05 NDo=     1
 LinEq1:  Iter=  5 NonCon=     1 RMS=1.32D-06 Max=6.28D-05 NDo=     1
 LinEq1:  Iter=  6 NonCon=     1 RMS=4.83D-07 Max=2.64D-05 NDo=     1
 LinEq1:  Iter=  7 NonCon=     1 RMS=2.25D-07 Max=8.86D-06 NDo=     1
 LinEq1:  Iter=  8 NonCon=     1 RMS=1.33D-07 Max=4.47D-06 NDo=     1
 LinEq1:  Iter=  9 NonCon=     1 RMS=7.60D-08 Max=2.21D-06 NDo=     1
 LinEq1:  Iter= 10 NonCon=     1 RMS=2.65D-08 Max=6.96D-07 NDo=     1
 LinEq1:  Iter= 11 NonCon=     1 RMS=1.00D-08 Max=2.28D-07 NDo=     1
 LinEq1:  Iter= 12 NonCon=     0 RMS=3.64D-09 Max=7.18D-08 NDo=     1
 Linear equations converged to 1.569D-08 1.569D-07 after    12 iterations.
     Accept linear search using points  1 and  2.
     Minimum is close to point  2 DX= -4.41D-04 DF= -9.04D-12 DXR=  4.42D-04 DFR=  1.95D-07 which will be used.
 LinEq1:  Iter=  0 NonCon=     1 RMS=1.61D-07 Max=1.10D-05 NDo=     1
 LinEq1:  Iter=  1 NonCon=     1 RMS=8.09D-08 Max=2.35D-06 NDo=     1
 LinEq1:  Iter=  2 NonCon=     1 RMS=4.79D-08 Max=1.34D-06 NDo=     1
 LinEq1:  Iter=  3 NonCon=     1 RMS=2.93D-08 Max=1.10D-06 NDo=     1
 LinEq1:  Iter=  4 NonCon=     1 RMS=1.52D-08 Max=3.44D-07 NDo=     1
 LinEq1:  Iter=  5 NonCon=     1 RMS=6.28D-09 Max=2.62D-07 NDo=     1
 LinEq1:  Iter=  6 NonCon=     1 RMS=5.26D-09 Max=1.84D-07 NDo=     1
 LinEq1:  Iter=  7 NonCon=     1 RMS=2.18D-09 Max=1.15D-07 NDo=     1
 LinEq1:  Iter=  8 NonCon=     1 RMS=6.43D-10 Max=2.81D-08 NDo=     1
 LinEq1:  Iter=  9 NonCon=     1 RMS=2.44D-10 Max=9.73D-09 NDo=     1
 LinEq1:  Iter= 10 NonCon=     1 RMS=1.04D-10 Max=3.43D-09 NDo=     1
 LinEq1:  Iter= 11 NonCon=     0 RMS=3.93D-11 Max=9.96D-10 NDo=     1
 Linear equations converged to 1.813D-10 1.813D-09 after    11 iterations.
 SCF Done:  E(UwB97XD) =  -361.670175116     a.u. after    4 cycles
            Convg  =    0.1269D-08                    30 Fock formations.
              S**2 =  0.0000                  -V/T =  2.0056
 <Sx>= 0.0000 <Sy>= 0.0000 <Sz>= 0.0000 <S**2>= 0.0000 S= 0.0000
 <L.S>=  0.00000000000    
 Annihilation of the first spin contaminant:
 S**2 before annihilation     0.0000,   after     0.0000
 DoSCS=F DFT=T ScalE2(SS,OS)=  1.000000  1.000000
 Range of M.O.s used for correlation:     1   483
 NBasis=   483 NAE=    27 NBE=    27 NFC=     0 NFV=     0
 NROrb=    483 NOA=    27 NOB=    27 NVA=   456 NVB=   456

 **** Warning!!: The largest alpha MO coefficient is  0.47106685D+02


 **** Warning!!: The largest beta MO coefficient is  0.47106685D+02

 Symmetrizing basis deriv contribution to polar:
 IMax=3 JMax=2 DiffMx= 0.00D+00
 G2DrvN: will do    15 centers at a time, making    1 passes.
 Calling FoFCou, ICntrl=  3107 FMM=F I1Cent=   0 AccDes= 0.00D+00.
 End of G2Drv F.D. properties file   721 does not exist.
 End of G2Drv F.D. properties file   722 does not exist.
 End of G2Drv F.D. properties file   788 does not exist.
          IDoAtm=11111111111111
          Differentiating once with respect to nuclear coordinates.
 CalDSu exits because no D1Ps are significant.
          There are    45 degrees of freedom in the 1st order CPHF.  IDoFFX=6 NUNeed=     0.
     39 vectors produced by pass  0 Test12= 5.47D-14 2.22D-09 XBig12= 1.50D-01 6.16D-02.
 AX will form    39 AO Fock derivatives at one time.
     39 vectors produced by pass  1 Test12= 5.47D-14 2.22D-09 XBig12= 2.24D-02 5.07D-02.
     39 vectors produced by pass  2 Test12= 5.47D-14 2.22D-09 XBig12= 1.19D-03 3.99D-03.
     39 vectors produced by pass  3 Test12= 5.47D-14 2.22D-09 XBig12= 2.07D-05 4.42D-04.
     39 vectors produced by pass  4 Test12= 5.47D-14 2.22D-09 XBig12= 2.60D-07 4.85D-05.
     39 vectors produced by pass  5 Test12= 5.47D-14 2.22D-09 XBig12= 2.87D-09 5.22D-06.
     39 vectors produced by pass  6 Test12= 5.47D-14 2.22D-09 XBig12= 2.27D-11 3.97D-07.
     19 vectors produced by pass  7 Test12= 5.47D-14 2.22D-09 XBig12= 1.74D-13 3.05D-08.
      1 vectors produced by pass  8 Test12= 5.47D-14 2.22D-09 XBig12= 1.13D-15 2.76D-09.
slurmstepd: error: *** STEP 11590728.0 ON r18c19 CANCELLED AT 2022-05-05T10:48:11 DUE TO TIME LIMIT ***
srun: Job step aborted: Waiting up to 32 seconds for job step to finish.
Error: software termination
   rax 0xfffffffffffffffc, rbx 0x00007ffd3e0d2f00, rcx 0xffffffffffffffff
   rdx 0x0000000000000000, rsp 0x00007ffd3e0d2ec8, rbp 0x0000000000000001
   rsi 0x00007ffd3e0d2f00, rdi 0x000000000003e9ef, r8  0x00007f28a2671700
   r9  0x0000000000000000, r10 0x0000000000000000, r11 0x0000000000000246
   r12 0x00007ffd3e0d2f20, r13 0x0000000000000000, r14 0x000000000000012e
   r15 0x00007ffd3e0d5970
