# Supplementary material for: An Experimental and Master Equation Investigation of Kinetics of the CH2OO + RCN Reactions (R = H, CH3, C2H5) and Their Atmospheric Relevance
Source: J Phys Chem A. 2023 Jan 5;127(2):477–88. doi: 10.1021/acs.jpca.2c07073 (PMC9869398; doi:10.1021/acs.jpca.2c07073)
Supplement: Supplementary file 2 — jp2c07073_si_002.zip [file jp2c07073_si_002.zip › wb97XD/IRC/TS2/AltAssocTS2-M1-copt-TS-Final-IRC-Forward.log]

 Entering Gaussian System, Link 0=/appl/soft/chem/gaussian/G16RevB.01/g16/g16
 Initial command:
 /appl/soft/chem/gaussian/G16RevB.01/g16/l1.exe "/scratch/kurten/scratch_lauri/Cyan/IRC/AltAssoc/AltAssocTS2-M1-copt-TS-Final-IRC/11590691.GAUSS_SCRDIR/Gau-220579.inp" -scrdir="/scratch/kurten/scratch_lauri/Cyan/IRC/AltAssoc/AltAssocTS2-M1-copt-TS-Final-IRC/11590691.GAUSS_SCRDIR/"
 Entering Link 1 = /appl/soft/chem/gaussian/G16RevB.01/g16/l1.exe PID=    220583.
  
 Copyright (c) 1988-2017, Gaussian, Inc.  All Rights Reserved.
  
 This is part of the Gaussian(R) 16 program.  It is based on
 the Gaussian(R) 09 system (copyright 2009, Gaussian, Inc.),
 the Gaussian(R) 03 system (copyright 2003, Gaussian, Inc.),
 the Gaussian(R) 98 system (copyright 1998, Gaussian, Inc.),
 the Gaussian(R) 94 system (copyright 1995, Gaussian, Inc.),
 the Gaussian 92(TM) system (copyright 1992, Gaussian, Inc.),
 the Gaussian 90(TM) system (copyright 1990, Gaussian, Inc.),
 the Gaussian 88(TM) system (copyright 1988, Gaussian, Inc.),
 the Gaussian 86(TM) system (copyright 1986, Carnegie Mellon
 University), and the Gaussian 82(TM) system (copyright 1983,
 Carnegie Mellon University). Gaussian is a federally registered
 trademark of Gaussian, Inc.
  
 This software contains proprietary and confidential information,
 including trade secrets, belonging to Gaussian, Inc.
  
 This software is provided under written license and may be
 used, copied, transmitted, or stored only in accord with that
 written license.
  
 The following legend is applicable only to US Government
 contracts under FAR:
  
                    RESTRICTED RIGHTS LEGEND
  
 Use, reproduction and disclosure by the US Government is
 subject to restrictions as set forth in subparagraphs (a)
 and (c) of the Commercial Computer Software - Restricted
 Rights clause in FAR 52.227-19.
  
 Gaussian, Inc.
 340 Quinnipiac St., Bldg. 40, Wallingford CT 06492
  
  
 ---------------------------------------------------------------
 Warning -- This program may not be used in any manner that
 competes with the business of Gaussian, Inc. or will provide
 assistance to any competitor of Gaussian, Inc.  The licensee
 of this program is prohibited from giving any competitor of
 Gaussian, Inc. access to this program.  By using this program,
 the user acknowledges that Gaussian, Inc. is engaged in the
 business of creating and licensing software in the field of
 computational chemistry and represents and warrants to the
 licensee that it is not a competitor of Gaussian, Inc. and that
 it will not use this program in any manner prohibited above.
 ---------------------------------------------------------------
  

 Cite this work as:
 Gaussian 16, Revision B.01,
 M. J. Frisch, G. W. Trucks, H. B. Schlegel, G. E. Scuseria, 
 M. A. Robb, J. R. Cheeseman, G. Scalmani, V. Barone, 
 G. A. Petersson, H. Nakatsuji, X. Li, M. Caricato, A. V. Marenich, 
 J. Bloino, B. G. Janesko, R. Gomperts, B. Mennucci, H. P. Hratchian, 
 J. V. Ortiz, A. F. Izmaylov, J. L. Sonnenberg, D. Williams-Young, 
 F. Ding, F. Lipparini, F. Egidi, J. Goings, B. Peng, A. Petrone, 
 T. Henderson, D. Ranasinghe, V. G. Zakrzewski, J. Gao, N. Rega, 
 G. Zheng, W. Liang, M. Hada, M. Ehara, K. Toyota, R. Fukuda, 
 J. Hasegawa, M. Ishida, T. Nakajima, Y. Honda, O. Kitao, H. Nakai, 
 T. Vreven, K. Throssell, J. A. Montgomery, Jr., J. E. Peralta, 
 F. Ogliaro, M. J. Bearpark, J. J. Heyd, E. N. Brothers, K. N. Kudin, 
 V. N. Staroverov, T. A. Keith, R. Kobayashi, J. Normand, 
 K. Raghavachari, A. P. Rendell, J. C. Burant, S. S. Iyengar, 
 J. Tomasi, M. Cossi, J. M. Millam, M. Klene, C. Adamo, R. Cammi, 
 J. W. Ochterski, R. L. Martin, K. Morokuma, O. Farkas, 
 J. B. Foresman, and D. J. Fox, Gaussian, Inc., Wallingford CT, 2016.
 
 ******************************************
 Gaussian 16:  ES64L-G16RevB.01 20-Dec-2017
                 2-May-2022 
 ******************************************
 %mem=12GB
 %NprocShared=8
 Will use up to    8 processors via shared memory.
 %chk=AltAssocTS2-M1-copt-TS-Final-IRC-Forward
 ----------------------------------------------------------------------
 # UWB97XD aug-cc-pVTZ IRC(CalcAll,Forward,MaxPoints=200,Stepsize=5) sc
 f=qc Integral(Grid=SuperFineGrid) MaxDisk=32GB
 ----------------------------------------------------------------------
 1/10=4,18=10,22=1,26=5,38=1,39=5,42=200,44=3,71=1,172=1/1,23;
 2/12=2,17=6,18=5,29=1,40=1/2;
 3/5=16,6=1,7=10,11=2,25=1,30=1,71=2,74=-58,75=-7,116=2,140=1/1,2,3;
 4//1;
 5/5=2,8=3,38=5/8;
 8/6=4,10=90,11=11/1;
 11/6=1,8=1,9=11,15=111,16=1/1,2,10;
 10/6=1,13=1/2;
 6/7=2,8=2,9=2,10=2,18=1,28=1/1;
 7/10=1,25=1/1,2,3,16;
 1/10=4,18=10,22=1,26=5,39=5,42=200,44=3,71=1/23(2);
 2/29=1/2;
 99/5=20/99;
 2/29=1/2;
 3/5=16,6=1,7=10,11=2,25=1,30=1,71=2,74=-58,75=-7,116=2,140=1/1,2,3;
 4/5=5,16=3,69=1/1;
 5/5=2,8=3,38=5/8;
 8/6=4,10=90,11=11/1;
 11/6=1,8=1,9=11,15=111,16=1/1,2,10;
 10/6=1,13=1/2;
 7/10=1,25=1/1,2,3,16;
 1/10=4,18=10,22=1,26=5,39=5,42=200,44=3,71=1/23(-8);
 2/29=1/2;
 6/7=2,8=2,9=2,10=2,18=1,19=2,28=1/1;
 99/5=20/99;
 ----------------------------------------
 AltAssocTS2-M1-copt-TS-Final-IRC-Forward
 ----------------------------------------
 Symbolic Z-matrix:
 Charge =  0 Multiplicity = 1
 C                    -0.43634  -1.09143   0.2581 
 H                    -0.06764  -2.00469  -0.19267 
 H                    -0.4138   -0.95409   1.33287 
 O                    -1.40871  -0.55557  -0.39709 
 O                    -1.79442   0.58798   0.13403 
 C                     0.91173   0.39443   0.00195 
 N                     0.31113   1.407     0.00044 
 C                     2.23183  -0.27257  -0.0608 
 H                     2.30297  -0.86626  -0.97059 
 H                     2.35962  -0.9389    0.79121 
 H                     3.02267   0.47311  -0.05492 
 
 IRC-IRC-IRC-IRC-IRC-IRC-IRC-IRC-IRC-IRC-IRC-IRC-IRC-IRC-IRC-IRC-IRC-IRC
 ------------------------------------------------------------------------
 INPUT DATA FOR L123
 ------------------------------------------------------------------------
 GENERAL PARAMETERS:
 Rxn path following direction = Forward
 Maximum points per path      = 200
 Step size                    =   0.050 bohr
 Integration scheme           = HPC                                 
    Redo corrector integration= Yes                                 
    DWI Weight Power          =  2
    DWI will use Hessian update vectors when possible.
    Max correction cycles     =  20
 Initial Hessian              = CalcFC
 Hessian evaluation           = Analytic at all predictor steps
                              = Update at all corrector steps
 Hessian updating method      = Bofill                              
 ------------------------------------------------------------------------
 IRC-IRC-IRC-IRC-IRC-IRC-IRC-IRC-IRC-IRC-IRC-IRC-IRC-IRC-IRC-IRC-IRC-IRC
                          Input orientation:                          
 ---------------------------------------------------------------------
 Center     Atomic      Atomic             Coordinates (Angstroms)
 Number     Number       Type             X           Y           Z
 ---------------------------------------------------------------------
      1          6           0       -0.436340   -1.091430    0.258100
      2          1           0       -0.067640   -2.004690   -0.192670
      3          1           0       -0.413800   -0.954090    1.332870
      4          8           0       -1.408710   -0.555570   -0.397090
      5          8           0       -1.794420    0.587980    0.134030
      6          6           0        0.911730    0.394430    0.001950
      7          7           0        0.311130    1.407000    0.000440
      8          6           0        2.231830   -0.272570   -0.060800
      9          1           0        2.302970   -0.866260   -0.970590
     10          1           0        2.359620   -0.938900    0.791210
     11          1           0        3.022670    0.473110   -0.054920
 ---------------------------------------------------------------------
                    Distance matrix (angstroms):
                    1          2          3          4          5
     1  C    0.000000
     2  H    1.083133   0.000000
     3  H    1.083744   1.884372   0.000000
     4  O    1.289156   1.984995   2.035049   0.000000
     5  O    2.163375   3.132162   2.391926   1.318547   0.000000
     6  C    2.022544   2.598619   2.312333   2.538932   2.716276
     7  N    2.620544   3.438079   2.806357   2.639614   2.263179
     8  C    2.809156   2.881873   3.066944   3.666976   4.121795
     9  H    3.010681   2.742439   3.562932   3.768554   4.485934
    10  H    2.850415   2.827635   2.825860   3.969800   4.474293
    11  H    3.809267   3.963393   3.971421   4.562060   4.822163
                    6          7          8          9         10
     6  C    0.000000
     7  N    1.177294   0.000000
     8  C    1.480368   2.552214   0.000000
     9  H    2.114408   3.174592   1.088690   0.000000
    10  H    2.120633   3.213234   1.089150   1.764207   0.000000
    11  H    2.113171   2.868391   1.086969   1.774917   1.774639
                   11
    11  H    0.000000
 Symmetry turned off by external request.
 Stoichiometry    C3H5NO2
 Framework group  C1[X(C3H5NO2)]
 Deg. of freedom    27
 Full point group                 C1      NOp   1
 Rotational constants (GHZ):           7.3391023           2.7542492           2.1209601
 Standard basis: Aug-CC-pVTZ (5D, 7F)
   391 basis functions,   567 primitive gaussians,   455 cartesian basis functions
    23 alpha electrons       23 beta electrons
       nuclear repulsion energy       227.2694500313 Hartrees.
 NAtoms=   11 NActive=   11 NUniq=   11 SFac= 1.00D+00 NAtFMM=   60 NAOKFM=F Big=F
 Integral buffers will be    131072 words long.
 Raffenetti 2 integral format.
 Two-electron integral symmetry is turned off.
 Nuclear repulsion after empirical dispersion term =      227.2656005214 Hartrees.
 One-electron integrals computed using PRISM.
 NBasis=   391 RedAO= T EigKep=  1.32D-05  NBF=   391
 NBsUse=   391 1.00D-06 EigRej= -1.00D+00 NBFU=   391
 ExpMin= 2.53D-02 ExpMax= 1.53D+04 ExpMxC= 5.22D+02 IAcc=3 IRadAn=         7 AccDes= 0.00D+00
 Harris functional with IExCor= 4639 and IRadAn=       7 diagonalized for initial guess.
 HarFok:  IExCor= 4639 AccDes= 0.00D+00 IRadAn=         7 IDoV= 1 UseB2=F ITyADJ=14
 ICtDFT=  3500011 ScaDFX=  1.000000  1.000000  1.000000  1.000000
 FoFCou: FMM=F IPFlag=           0 FMFlag=      100000 FMFlg1=           0
         NFxFlg=           0 DoJE=T BraDBF=F KetDBF=T FulRan=T
         wScrn=  0.000000 ICntrl=       500 IOpCl=  0 I1Cent=   200000004 NGrid=           0
         NMat0=    1 NMatS0=      1 NMatT0=    0 NMatD0=    1 NMtDS0=    0 NMtDT0=    0
 Symmetry not used in FoFCou.
 Initial guess <Sx>= 0.0000 <Sy>= 0.0000 <Sz>= 0.0000 <S**2>= 0.0000 S= 0.0000
 Gradient too large for Newton-Raphson -- use scaled steepest descent instead.
 Gradient too large for Newton-Raphson -- use scaled steepest descent instead.
     Accept linear search using points  2 and  3.
 Gradient too large for Newton-Raphson -- use scaled steepest descent instead.
     Accept linear search using points  2 and  3.
 Gradient too large for Newton-Raphson -- use scaled steepest descent instead.
     Accept linear search using points  1 and  2.
 Gradient too large for Newton-Raphson -- use scaled steepest descent instead.
 Gradient too large for Newton-Raphson -- use scaled steepest descent instead.
     Accept linear search using points  1 and  2.
 LinEq1:  Iter=  0 NonCon=     1 RMS=4.67D-05 Max=3.63D-03 NDo=     1
 AX will form     1 AO Fock derivatives at one time.
 LinEq1:  Iter=  1 NonCon=     1 RMS=3.48D-05 Max=2.28D-03 NDo=     1
 LinEq1:  Iter=  2 NonCon=     1 RMS=1.22D-05 Max=4.43D-04 NDo=     1
 LinEq1:  Iter=  3 NonCon=     1 RMS=4.28D-06 Max=1.18D-04 NDo=     1
 LinEq1:  Iter=  4 NonCon=     1 RMS=2.35D-06 Max=6.22D-05 NDo=     1
 LinEq1:  Iter=  5 NonCon=     1 RMS=1.55D-06 Max=4.48D-05 NDo=     1
 LinEq1:  Iter=  6 NonCon=     1 RMS=6.56D-07 Max=1.56D-05 NDo=     1
 LinEq1:  Iter=  7 NonCon=     1 RMS=4.11D-07 Max=1.06D-05 NDo=     1
 LinEq1:  Iter=  8 NonCon=     1 RMS=2.22D-07 Max=5.47D-06 NDo=     1
 LinEq1:  Iter=  9 NonCon=     1 RMS=9.72D-08 Max=1.90D-06 NDo=     1
 LinEq1:  Iter= 10 NonCon=     1 RMS=3.43D-08 Max=8.57D-07 NDo=     1
 LinEq1:  Iter= 11 NonCon=     1 RMS=1.06D-08 Max=2.28D-07 NDo=     1
 LinEq1:  Iter= 12 NonCon=     0 RMS=3.07D-09 Max=6.53D-08 NDo=     1
 Linear equations converged to 1.301D-08 1.301D-07 after    12 iterations.
 Restarting incremental Fock formation.
     Minimum is close to point  2 DX=  5.56D-03 DF= -9.78D-10 DXR=  5.53D-03 DFR=  3.06D-05 which will be used.
 LinEq1:  Iter=  0 NonCon=     1 RMS=9.17D-07 Max=5.90D-05 NDo=     1
 LinEq1:  Iter=  1 NonCon=     1 RMS=4.66D-07 Max=2.57D-05 NDo=     1
 LinEq1:  Iter=  2 NonCon=     1 RMS=2.04D-07 Max=9.80D-06 NDo=     1
 LinEq1:  Iter=  3 NonCon=     1 RMS=1.60D-07 Max=4.35D-06 NDo=     1
 LinEq1:  Iter=  4 NonCon=     1 RMS=6.62D-08 Max=1.63D-06 NDo=     1
 LinEq1:  Iter=  5 NonCon=     1 RMS=2.95D-08 Max=6.87D-07 NDo=     1
 LinEq1:  Iter=  6 NonCon=     1 RMS=1.38D-08 Max=4.27D-07 NDo=     1
 LinEq1:  Iter=  7 NonCon=     1 RMS=9.67D-09 Max=2.42D-07 NDo=     1
 LinEq1:  Iter=  8 NonCon=     1 RMS=3.94D-09 Max=6.97D-08 NDo=     1
 LinEq1:  Iter=  9 NonCon=     1 RMS=1.59D-09 Max=3.17D-08 NDo=     1
 LinEq1:  Iter= 10 NonCon=     1 RMS=5.61D-10 Max=1.23D-08 NDo=     1
 LinEq1:  Iter= 11 NonCon=     0 RMS=1.39D-10 Max=3.16D-09 NDo=     1
 Linear equations converged to 7.146D-10 7.146D-09 after    11 iterations.
 SCF Done:  E(UwB97XD) =  -322.315607069     a.u. after    9 cycles
            Convg  =    0.6561D-08                    45 Fock formations.
              S**2 =  0.0000                  -V/T =  2.0056
 <Sx>= 0.0000 <Sy>= 0.0000 <Sz>= 0.0000 <S**2>= 0.0000 S= 0.0000
 <L.S>=  0.00000000000    
 Annihilation of the first spin contaminant:
 S**2 before annihilation     0.0000,   after     0.0000
 DoSCS=F DFT=T ScalE2(SS,OS)=  1.000000  1.000000
 Range of M.O.s used for correlation:     1   391
 NBasis=   391 NAE=    23 NBE=    23 NFC=     0 NFV=     0
 NROrb=    391 NOA=    23 NOB=    23 NVA=   368 NVB=   368

 **** Warning!!: The largest alpha MO coefficient is  0.45773089D+02


 **** Warning!!: The largest beta MO coefficient is  0.45773089D+02

 Symmetrizing basis deriv contribution to polar:
 IMax=3 JMax=2 DiffMx= 0.00D+00
 G2DrvN: will do    12 centers at a time, making    1 passes.
 Calling FoFCou, ICntrl=  3107 FMM=F I1Cent=   0 AccDes= 0.00D+00.
 End of G2Drv F.D. properties file   721 does not exist.
 End of G2Drv F.D. properties file   722 does not exist.
 End of G2Drv F.D. properties file   788 does not exist.
          IDoAtm=11111111111
          Differentiating once with respect to nuclear coordinates.
 CalDSu exits because no D1Ps are significant.
          There are    36 degrees of freedom in the 1st order CPHF.  IDoFFX=6 NUNeed=     0.
     30 vectors produced by pass  0 Test12= 4.70D-14 2.78D-09 XBig12= 1.87D-01 8.46D-02.
 AX will form    30 AO Fock derivatives at one time.
     30 vectors produced by pass  1 Test12= 4.70D-14 2.78D-09 XBig12= 3.49D-02 3.80D-02.
     30 vectors produced by pass  2 Test12= 4.70D-14 2.78D-09 XBig12= 1.92D-03 5.57D-03.
     30 vectors produced by pass  3 Test12= 4.70D-14 2.78D-09 XBig12= 4.68D-05 6.47D-04.
     30 vectors produced by pass  4 Test12= 4.70D-14 2.78D-09 XBig12= 7.37D-07 8.73D-05.
     30 vectors produced by pass  5 Test12= 4.70D-14 2.78D-09 XBig12= 8.19D-09 7.57D-06.
     30 vectors produced by pass  6 Test12= 4.70D-14 2.78D-09 XBig12= 7.05D-11 6.25D-07.
     17 vectors produced by pass  7 Test12= 4.70D-14 2.78D-09 XBig12= 5.34D-13 6.46D-08.
      1 vectors produced by pass  8 Test12= 4.70D-14 2.78D-09 XBig12= 3.64D-15 5.09D-09.
 InvSVY:  IOpt=1 It=  1 EMax= 2.22D-15
 Solved reduced A of dimension   228 with    30 vectors.
 End of Minotr F.D. properties file   721 does not exist.
 End of Minotr F.D. properties file   722 does not exist.
 End of Minotr F.D. properties file   788 does not exist.

 **********************************************************************

            Population analysis using the SCF Density.

 **********************************************************************

 Alpha  occ. eigenvalues --  -19.39764 -19.28140 -14.45470 -10.39429 -10.34057
 Alpha  occ. eigenvalues --  -10.33957  -1.31559  -1.02242  -1.00073  -0.87483
 Alpha  occ. eigenvalues --   -0.77027  -0.63489  -0.62857  -0.61800  -0.59174
 Alpha  occ. eigenvalues --   -0.55574  -0.54425  -0.49918  -0.46936  -0.42414
 Alpha  occ. eigenvalues --   -0.40850  -0.34598  -0.33766
 Alpha virt. eigenvalues --   -0.03200   0.01929   0.03596   0.03805   0.05135
 Alpha virt. eigenvalues --    0.05745   0.07780   0.08540   0.09044   0.10148
 Alpha virt. eigenvalues --    0.10463   0.10934   0.11478   0.12114   0.12644
 Alpha virt. eigenvalues --    0.12972   0.13907   0.14393   0.15155   0.16057
 Alpha virt. eigenvalues --    0.16907   0.19277   0.19430   0.19977   0.20347
 Alpha virt. eigenvalues --    0.21157   0.21878   0.23558   0.24425   0.24776
 Alpha virt. eigenvalues --    0.25793   0.26424   0.26518   0.27306   0.28397
 Alpha virt. eigenvalues --    0.29438   0.30229   0.31097   0.32005   0.32368
 Alpha virt. eigenvalues --    0.33350   0.33842   0.34362   0.34705   0.35419
 Alpha virt. eigenvalues --    0.36206   0.36992   0.37321   0.37978   0.38698
 Alpha virt. eigenvalues --    0.40688   0.40727   0.41510   0.42412   0.43500
 Alpha virt. eigenvalues --    0.44789   0.45195   0.46237   0.46505   0.48084
 Alpha virt. eigenvalues --    0.48425   0.49239   0.50472   0.50907   0.51892
 Alpha virt. eigenvalues --    0.52098   0.53333   0.55666   0.57069   0.58405
 Alpha virt. eigenvalues --    0.59700   0.60422   0.62434   0.64214   0.65546
 Alpha virt. eigenvalues --    0.66054   0.67317   0.69414   0.70902   0.71320
 Alpha virt. eigenvalues --    0.71843   0.73542   0.74203   0.74526   0.75137
 Alpha virt. eigenvalues --    0.77190   0.78079   0.78329   0.80063   0.80528
 Alpha virt. eigenvalues --    0.80904   0.82321   0.82765   0.83236   0.84674
 Alpha virt. eigenvalues --    0.84964   0.85758   0.86687   0.87246   0.88917
 Alpha virt. eigenvalues --    0.89588   0.91112   0.92287   0.93896   0.94896
 Alpha virt. eigenvalues --    0.95536   0.97294   0.98744   0.99294   1.00300
 Alpha virt. eigenvalues --    1.01413   1.02434   1.04148   1.04172   1.05529
 Alpha virt. eigenvalues --    1.06366   1.07552   1.08575   1.10093   1.10875
 Alpha virt. eigenvalues --    1.11216   1.13378   1.13589   1.15285   1.16559
 Alpha virt. eigenvalues --    1.17245   1.17924   1.20475   1.21085   1.22848
 Alpha virt. eigenvalues --    1.24111   1.25059   1.25867   1.26868   1.28112
 Alpha virt. eigenvalues --    1.30460   1.31351   1.32619   1.35250   1.36157
 Alpha virt. eigenvalues --    1.37218   1.39441   1.40031   1.40870   1.43217
 Alpha virt. eigenvalues --    1.43661   1.44133   1.46557   1.47285   1.49729
 Alpha virt. eigenvalues --    1.50165   1.51151   1.52397   1.53675   1.55781
 Alpha virt. eigenvalues --    1.58275   1.58580   1.59769   1.61735   1.62484
 Alpha virt. eigenvalues --    1.62758   1.62937   1.64889   1.65912   1.69198
 Alpha virt. eigenvalues --    1.70399   1.72360   1.73264   1.75857   1.77075
 Alpha virt. eigenvalues --    1.78965   1.79764   1.81059   1.83083   1.83952
 Alpha virt. eigenvalues --    1.84890   1.85678   1.89195   1.90491   1.93778
 Alpha virt. eigenvalues --    1.96968   1.98223   1.98968   2.00908   2.02736
 Alpha virt. eigenvalues --    2.04459   2.06419   2.07177   2.08012   2.09043
 Alpha virt. eigenvalues --    2.11036   2.12753   2.13580   2.17584   2.17912
 Alpha virt. eigenvalues --    2.19920   2.21652   2.23749   2.27554   2.29083
 Alpha virt. eigenvalues --    2.31421   2.32921   2.34943   2.37510   2.38941
 Alpha virt. eigenvalues --    2.42845   2.42902   2.45279   2.49008   2.52643
 Alpha virt. eigenvalues --    2.54497   2.60430   2.61882   2.66322   2.67761
 Alpha virt. eigenvalues --    2.72543   2.73933   2.78461   2.81558   2.81881
 Alpha virt. eigenvalues --    2.85238   2.88391   2.89318   2.96912   2.98193
 Alpha virt. eigenvalues --    3.00291   3.03576   3.09817   3.11534   3.13386
 Alpha virt. eigenvalues --    3.14892   3.16964   3.18580   3.22674   3.23457
 Alpha virt. eigenvalues --    3.28711   3.32435   3.33335   3.34241   3.35366
 Alpha virt. eigenvalues --    3.37769   3.42361   3.45246   3.46700   3.47333
 Alpha virt. eigenvalues --    3.47709   3.49028   3.52975   3.55321   3.55613
 Alpha virt. eigenvalues --    3.57936   3.61334   3.64106   3.65326   3.67227
 Alpha virt. eigenvalues --    3.68516   3.72668   3.73930   3.76385   3.78246
 Alpha virt. eigenvalues --    3.79076   3.81726   3.82879   3.88097   3.89402
 Alpha virt. eigenvalues --    3.92732   3.96627   3.98876   4.00283   4.01678
 Alpha virt. eigenvalues --    4.04435   4.06304   4.12182   4.12409   4.13325
 Alpha virt. eigenvalues --    4.14874   4.18682   4.19976   4.21980   4.28378
 Alpha virt. eigenvalues --    4.32983   4.34617   4.36013   4.37259   4.40463
 Alpha virt. eigenvalues --    4.44476   4.48075   4.49551   4.53814   4.54200
 Alpha virt. eigenvalues --    4.56150   4.58074   4.59479   4.69153   4.73044
 Alpha virt. eigenvalues --    4.74566   4.77566   4.78086   4.83460   4.85352
 Alpha virt. eigenvalues --    4.86296   4.88186   4.92099   4.97513   4.99498
 Alpha virt. eigenvalues --    5.00700   5.02200   5.04841   5.08658   5.11702
 Alpha virt. eigenvalues --    5.15704   5.20297   5.27174   5.29857   5.30696
 Alpha virt. eigenvalues --    5.30937   5.33537   5.36028   5.38807   5.44050
 Alpha virt. eigenvalues --    5.46199   5.50915   5.54823   5.66068   5.72741
 Alpha virt. eigenvalues --    5.76307   5.77814   5.79830   5.85174   5.87919
 Alpha virt. eigenvalues --    5.92158   6.04374   6.05348   6.10106   6.15433
 Alpha virt. eigenvalues --    6.19170   6.29563   6.31259   6.32797   6.39509
 Alpha virt. eigenvalues --    6.41306   6.43049   6.45135   6.54397   6.60791
 Alpha virt. eigenvalues --    6.64535   6.69305   6.74876   6.80445   6.89467
 Alpha virt. eigenvalues --    6.91080   6.98354   7.00831   7.10435   7.20800
 Alpha virt. eigenvalues --    7.22486   7.27784   7.34086   7.44233   7.72470
 Alpha virt. eigenvalues --    7.94461   8.32854  13.35466  14.69446  15.01640
 Alpha virt. eigenvalues --   17.18793  17.59927  18.24934
  Beta  occ. eigenvalues --  -19.39764 -19.28140 -14.45470 -10.39429 -10.34057
  Beta  occ. eigenvalues --  -10.33957  -1.31559  -1.02242  -1.00073  -0.87483
  Beta  occ. eigenvalues --   -0.77027  -0.63489  -0.62857  -0.61800  -0.59174
  Beta  occ. eigenvalues --   -0.55574  -0.54425  -0.49918  -0.46936  -0.42414
  Beta  occ. eigenvalues --   -0.40850  -0.34598  -0.33766
  Beta virt. eigenvalues --   -0.03200   0.01929   0.03596   0.03805   0.05135
  Beta virt. eigenvalues --    0.05745   0.07780   0.08540   0.09044   0.10148
  Beta virt. eigenvalues --    0.10463   0.10934   0.11478   0.12114   0.12644
  Beta virt. eigenvalues --    0.12972   0.13907   0.14393   0.15155   0.16057
  Beta virt. eigenvalues --    0.16907   0.19277   0.19430   0.19977   0.20347
  Beta virt. eigenvalues --    0.21157   0.21878   0.23558   0.24425   0.24776
  Beta virt. eigenvalues --    0.25793   0.26424   0.26518   0.27306   0.28397
  Beta virt. eigenvalues --    0.29438   0.30229   0.31097   0.32005   0.32368
  Beta virt. eigenvalues --    0.33350   0.33842   0.34362   0.34705   0.35419
  Beta virt. eigenvalues --    0.36206   0.36992   0.37321   0.37978   0.38698
  Beta virt. eigenvalues --    0.40688   0.40727   0.41510   0.42412   0.43500
  Beta virt. eigenvalues --    0.44789   0.45195   0.46237   0.46505   0.48084
  Beta virt. eigenvalues --    0.48425   0.49239   0.50472   0.50907   0.51892
  Beta virt. eigenvalues --    0.52098   0.53333   0.55666   0.57069   0.58405
  Beta virt. eigenvalues --    0.59700   0.60422   0.62434   0.64214   0.65546
  Beta virt. eigenvalues --    0.66054   0.67317   0.69414   0.70902   0.71320
  Beta virt. eigenvalues --    0.71843   0.73542   0.74203   0.74526   0.75137
  Beta virt. eigenvalues --    0.77190   0.78079   0.78329   0.80063   0.80528
  Beta virt. eigenvalues --    0.80904   0.82321   0.82765   0.83236   0.84674
  Beta virt. eigenvalues --    0.84964   0.85758   0.86687   0.87246   0.88917
  Beta virt. eigenvalues --    0.89588   0.91112   0.92287   0.93896   0.94896
  Beta virt. eigenvalues --    0.95536   0.97294   0.98744   0.99294   1.00300
  Beta virt. eigenvalues --    1.01413   1.02434   1.04148   1.04172   1.05529
  Beta virt. eigenvalues --    1.06366   1.07552   1.08575   1.10093   1.10875
  Beta virt. eigenvalues --    1.11216   1.13378   1.13589   1.15285   1.16559
  Beta virt. eigenvalues --    1.17245   1.17924   1.20475   1.21085   1.22848
  Beta virt. eigenvalues --    1.24111   1.25059   1.25867   1.26868   1.28112
  Beta virt. eigenvalues --    1.30460   1.31351   1.32619   1.35250   1.36157
  Beta virt. eigenvalues --    1.37218   1.39441   1.40031   1.40870   1.43217
  Beta virt. eigenvalues --    1.43661   1.44133   1.46557   1.47285   1.49729
  Beta virt. eigenvalues --    1.50165   1.51151   1.52397   1.53675   1.55781
  Beta virt. eigenvalues --    1.58275   1.58580   1.59769   1.61735   1.62484
  Beta virt. eigenvalues --    1.62758   1.62937   1.64889   1.65912   1.69198
  Beta virt. eigenvalues --    1.70399   1.72360   1.73264   1.75857   1.77075
  Beta virt. eigenvalues --    1.78965   1.79764   1.81059   1.83083   1.83952
  Beta virt. eigenvalues --    1.84890   1.85678   1.89195   1.90491   1.93778
  Beta virt. eigenvalues --    1.96968   1.98223   1.98968   2.00908   2.02736
  Beta virt. eigenvalues --    2.04459   2.06419   2.07177   2.08012   2.09043
  Beta virt. eigenvalues --    2.11036   2.12753   2.13580   2.17584   2.17912
  Beta virt. eigenvalues --    2.19920   2.21652   2.23749   2.27554   2.29083
  Beta virt. eigenvalues --    2.31421   2.32921   2.34943   2.37510   2.38941
  Beta virt. eigenvalues --    2.42845   2.42902   2.45279   2.49008   2.52643
  Beta virt. eigenvalues --    2.54497   2.60430   2.61882   2.66322   2.67761
  Beta virt. eigenvalues --    2.72543   2.73933   2.78461   2.81558   2.81881
  Beta virt. eigenvalues --    2.85238   2.88391   2.89318   2.96912   2.98193
  Beta virt. eigenvalues --    3.00291   3.03576   3.09817   3.11534   3.13386
  Beta virt. eigenvalues --    3.14892   3.16964   3.18580   3.22674   3.23457
  Beta virt. eigenvalues --    3.28711   3.32435   3.33335   3.34241   3.35366
  Beta virt. eigenvalues --    3.37769   3.42361   3.45246   3.46700   3.47333
  Beta virt. eigenvalues --    3.47709   3.49028   3.52975   3.55321   3.55613
  Beta virt. eigenvalues --    3.57936   3.61334   3.64106   3.65326   3.67227
  Beta virt. eigenvalues --    3.68516   3.72668   3.73930   3.76385   3.78246
  Beta virt. eigenvalues --    3.79076   3.81726   3.82879   3.88097   3.89402
  Beta virt. eigenvalues --    3.92732   3.96627   3.98876   4.00283   4.01678
  Beta virt. eigenvalues --    4.04435   4.06304   4.12182   4.12409   4.13325
  Beta virt. eigenvalues --    4.14874   4.18682   4.19976   4.21980   4.28378
  Beta virt. eigenvalues --    4.32983   4.34617   4.36013   4.37259   4.40463
  Beta virt. eigenvalues --    4.44476   4.48075   4.49551   4.53814   4.54200
  Beta virt. eigenvalues --    4.56150   4.58074   4.59479   4.69153   4.73044
  Beta virt. eigenvalues --    4.74566   4.77566   4.78086   4.83460   4.85352
  Beta virt. eigenvalues --    4.86296   4.88186   4.92099   4.97513   4.99498
  Beta virt. eigenvalues --    5.00700   5.02200   5.04841   5.08658   5.11702
  Beta virt. eigenvalues --    5.15704   5.20297   5.27174   5.29857   5.30696
  Beta virt. eigenvalues --    5.30937   5.33537   5.36028   5.38807   5.44050
  Beta virt. eigenvalues --    5.46199   5.50915   5.54823   5.66068   5.72741
  Beta virt. eigenvalues --    5.76307   5.77814   5.79830   5.85174   5.87919
  Beta virt. eigenvalues --    5.92158   6.04374   6.05348   6.10106   6.15433
  Beta virt. eigenvalues --    6.19170   6.29563   6.31259   6.32797   6.39509
  Beta virt. eigenvalues --    6.41306   6.43049   6.45135   6.54397   6.60791
  Beta virt. eigenvalues --    6.64535   6.69305   6.74876   6.80445   6.89467
  Beta virt. eigenvalues --    6.91080   6.98354   7.00831   7.10435   7.20800
  Beta virt. eigenvalues --    7.22486   7.27784   7.34086   7.44233   7.72470
  Beta virt. eigenvalues --    7.94461   8.32854  13.35466  14.69446  15.01640
  Beta virt. eigenvalues --   17.18793  17.59927  18.24934
          Condensed to atoms (all electrons):
               1          2          3          4          5          6
     1  C    5.320560   0.302137   0.322767   0.250424  -0.097076   0.156886
     2  H    0.302137   0.364091   0.011963   0.016172  -0.000614   0.019890
     3  H    0.322767   0.011963   0.312437  -0.071648   0.017685   0.031542
     4  O    0.250424   0.016172  -0.071648   8.210327  -0.242104   0.006314
     5  O   -0.097076  -0.000614   0.017685  -0.242104   8.746707  -0.026025
     6  C    0.156886   0.019890   0.031542   0.006314  -0.026025   5.446527
     7  N    0.009672  -0.006845   0.001410  -0.028406   0.008919   0.095271
     8  C   -0.000751  -0.011791  -0.006491  -0.015747   0.017349  -0.125148
     9  H   -0.010100  -0.007952  -0.003109  -0.002607   0.002304  -0.044697
    10  H   -0.009759  -0.006127  -0.005788  -0.000828   0.002109  -0.058155
    11  H    0.011208   0.003801   0.002377   0.001591  -0.001561   0.024303
               7          8          9         10         11
     1  C    0.009672  -0.000751  -0.010100  -0.009759   0.011208
     2  H   -0.006845  -0.011791  -0.007952  -0.006127   0.003801
     3  H    0.001410  -0.006491  -0.003109  -0.005788   0.002377
     4  O   -0.028406  -0.015747  -0.002607  -0.000828   0.001591
     5  O    0.008919   0.017349   0.002304   0.002109  -0.001561
     6  C    0.095271  -0.125148  -0.044697  -0.058155   0.024303
     7  N    7.561270  -0.013264   0.009753   0.011264  -0.040114
     8  C   -0.013264   5.542958   0.394567   0.408006   0.381470
     9  H    0.009753   0.394567   0.361291   0.025184  -0.024030
    10  H    0.011264   0.408006   0.025184   0.364606  -0.025531
    11  H   -0.040114   0.381470  -0.024030  -0.025531   0.449087
          Atomic-Atomic Spin Densities.
               1          2          3          4          5          6
     1  C    0.000000   0.000000   0.000000   0.000000   0.000000   0.000000
     2  H    0.000000   0.000000   0.000000   0.000000   0.000000   0.000000
     3  H    0.000000   0.000000   0.000000   0.000000   0.000000   0.000000
     4  O    0.000000   0.000000   0.000000   0.000000   0.000000   0.000000
     5  O    0.000000   0.000000   0.000000   0.000000   0.000000   0.000000
     6  C    0.000000   0.000000   0.000000   0.000000   0.000000   0.000000
     7  N    0.000000   0.000000   0.000000   0.000000   0.000000   0.000000
     8  C    0.000000   0.000000   0.000000   0.000000   0.000000   0.000000
     9  H    0.000000   0.000000   0.000000   0.000000   0.000000   0.000000
    10  H    0.000000   0.000000   0.000000   0.000000   0.000000   0.000000
    11  H    0.000000   0.000000   0.000000   0.000000   0.000000   0.000000
               7          8          9         10         11
     1  C    0.000000   0.000000   0.000000   0.000000   0.000000
     2  H    0.000000   0.000000   0.000000   0.000000   0.000000
     3  H    0.000000   0.000000   0.000000   0.000000   0.000000
     4  O    0.000000   0.000000   0.000000   0.000000   0.000000
     5  O    0.000000   0.000000   0.000000   0.000000   0.000000
     6  C    0.000000   0.000000   0.000000   0.000000   0.000000
     7  N    0.000000   0.000000   0.000000   0.000000   0.000000
     8  C    0.000000   0.000000   0.000000   0.000000   0.000000
     9  H    0.000000   0.000000   0.000000   0.000000   0.000000
    10  H    0.000000   0.000000   0.000000   0.000000   0.000000
    11  H    0.000000   0.000000   0.000000   0.000000   0.000000
 Mulliken charges and spin densities:
               1          2
     1  C   -0.255969   0.000000
     2  H    0.315275   0.000000
     3  H    0.386855   0.000000
     4  O   -0.123487   0.000000
     5  O   -0.427693   0.000000
     6  C    0.473291   0.000000
     7  N   -0.608930   0.000000
     8  C   -0.571158   0.000000
     9  H    0.299396   0.000000
    10  H    0.295020   0.000000
    11  H    0.217400   0.000000
 Sum of Mulliken charges =   0.00000   0.00000
 Mulliken charges and spin densities with hydrogens summed into heavy atoms:
               1          2
     1  C    0.446162   0.000000
     4  O   -0.123487   0.000000
     5  O   -0.427693   0.000000
     6  C    0.473291   0.000000
     7  N   -0.608930   0.000000
     8  C    0.240657   0.000000
 APT charges:
               1
     1  C   -0.760538
     2  H    0.616554
     3  H    0.564374
     4  O    0.035758
     5  O   -0.467284
     6  C    0.423723
     7  N   -0.380883
     8  C   -1.816718
     9  H    0.519216
    10  H    0.517347
    11  H    0.748451
 Sum of APT charges =   0.00000
 APT charges with hydrogens summed into heavy atoms:
               1
     1  C    0.420391
     4  O    0.035758
     5  O   -0.467284
     6  C    0.423723
     7  N   -0.380883
     8  C   -0.031705
 Electronic spatial extent (au):  <R**2>=            571.3022
 Charge=              0.0000 electrons
 Dipole moment (field-independent basis, Debye):
    X=              4.2821    Y=             -4.5357    Z=              0.5166  Tot=              6.2591
 Quadrupole moment (field-independent basis, Debye-Ang):
   XX=            -34.4434   YY=            -36.3383   ZZ=            -34.1790
   XY=              1.1861   XZ=             -0.6199   YZ=             -0.5640
 Traceless Quadrupole moment (field-independent basis, Debye-Ang):
   XX=              0.5435   YY=             -1.3514   ZZ=              0.8079
   XY=              1.1861   XZ=             -0.6199   YZ=             -0.5640
 Octapole moment (field-independent basis, Debye-Ang**2):
  XXX=             13.2321  YYY=            -13.2512  ZZZ=              0.2848  XYY=             -2.1789
  XXY=             -3.1348  XXZ=             -0.5524  XZZ=             -1.7449  YZZ=             -2.7819
  YYZ=             -0.4756  XYZ=              0.5703
 Hexadecapole moment (field-independent basis, Debye-Ang**3):
 XXXX=           -459.1905 YYYY=           -199.9441 ZZZZ=            -52.1756 XXXY=              9.8069
 XXXZ=              0.2357 YYYX=             -2.3033 YYYZ=              3.6676 ZZZX=              0.3388
 ZZZY=             -0.5215 XXYY=           -109.9589 XXZZ=            -87.2757 YYZZ=            -40.8709
 XXYZ=             -0.0860 YYXZ=             -0.6645 ZZXY=             -1.9474
 N-N= 2.272656005214D+02 E-N=-1.209378711299D+03  KE= 3.205250953223D+02
  Exact polarizability:   0.000   0.000   0.000   0.000   0.000   0.000
 Approx polarizability:  85.557  -9.010  79.523   0.860   0.650  46.907
                          Isotropic Fermi Contact Couplings
        Atom                 a.u.       MegaHertz       Gauss      10(-4) cm-1
     1  C(13)              0.00000       0.00000       0.00000       0.00000
     2  H(1)               0.00000       0.00000       0.00000       0.00000
     3  H(1)               0.00000       0.00000       0.00000       0.00000
     4  O(17)              0.00000       0.00000       0.00000       0.00000
     5  O(17)              0.00000       0.00000       0.00000       0.00000
     6  C(13)              0.00000       0.00000       0.00000       0.00000
     7  N(14)              0.00000       0.00000       0.00000       0.00000
     8  C(13)              0.00000       0.00000       0.00000       0.00000
     9  H(1)               0.00000       0.00000       0.00000       0.00000
    10  H(1)               0.00000       0.00000       0.00000       0.00000
    11  H(1)               0.00000       0.00000       0.00000       0.00000
 --------------------------------------------------------
       Center         ----  Spin Dipole Couplings  ----
                      3XX-RR        3YY-RR        3ZZ-RR
 --------------------------------------------------------
     1   Atom        0.000000      0.000000      0.000000
     2   Atom        0.000000      0.000000      0.000000
     3   Atom        0.000000      0.000000      0.000000
     4   Atom        0.000000      0.000000      0.000000
     5   Atom        0.000000      0.000000      0.000000
     6   Atom        0.000000      0.000000      0.000000
     7   Atom        0.000000      0.000000      0.000000
     8   Atom        0.000000      0.000000      0.000000
     9   Atom        0.000000      0.000000      0.000000
    10   Atom        0.000000      0.000000      0.000000
    11   Atom        0.000000      0.000000      0.000000
 --------------------------------------------------------
                        XY            XZ            YZ
 --------------------------------------------------------
     1   Atom        0.000000      0.000000      0.000000
     2   Atom        0.000000      0.000000      0.000000
     3   Atom        0.000000      0.000000      0.000000
     4   Atom        0.000000      0.000000      0.000000
     5   Atom        0.000000      0.000000      0.000000
     6   Atom        0.000000      0.000000      0.000000
     7   Atom        0.000000      0.000000      0.000000
     8   Atom        0.000000      0.000000      0.000000
     9   Atom        0.000000      0.000000      0.000000
    10   Atom        0.000000      0.000000      0.000000
    11   Atom        0.000000      0.000000      0.000000
 --------------------------------------------------------


 ---------------------------------------------------------------------------------
              Anisotropic Spin Dipole Couplings in Principal Axis System
 ---------------------------------------------------------------------------------

       Atom             a.u.   MegaHertz   Gauss  10(-4) cm-1        Axes

              Baa     0.0000     0.000     0.000     0.000  0.2578  0.1027  0.9607
     1 C(13)  Bbb     0.0000     0.000     0.000     0.000 -0.4707  0.8817  0.0320
              Bcc     0.0000     0.000     0.000     0.000  0.8438  0.4604 -0.2756
 
              Baa     0.0000     0.000     0.000     0.000  0.1800  0.9426  0.2812
     2 H(1)   Bbb     0.0000     0.000     0.000     0.000 -0.0541 -0.2760  0.9596
              Bcc     0.0000     0.000     0.000     0.000  0.9822 -0.1879  0.0013
 
              Baa     0.0000     0.000     0.000     0.000 -0.4182 -0.1769  0.8910
     3 H(1)   Bbb     0.0000     0.000     0.000     0.000 -0.0104  0.9817  0.1901
              Bcc     0.0000     0.000     0.000     0.000  0.9083 -0.0703  0.4124
 
              Baa     0.0000     0.000     0.000     0.000  0.5985 -0.4209  0.6816
     4 O(17)  Bbb     0.0000     0.000     0.000     0.000  0.4564  0.8784  0.1417
              Bcc     0.0000     0.000     0.000     0.000 -0.6584  0.2262  0.7179
 
              Baa     0.0000     0.000     0.000     0.000  0.9229  0.3826  0.0436
     5 O(17)  Bbb     0.0000     0.000     0.000     0.000 -0.3449  0.8716 -0.3484
              Bcc     0.0000     0.000     0.000     0.000 -0.1713  0.3065  0.9363
 
              Baa     0.0000     0.000     0.000     0.000  0.2142  0.9490 -0.2313
     6 C(13)  Bbb     0.0000     0.000     0.000     0.000  0.0240  0.2317  0.9725
              Bcc     0.0000     0.000     0.000     0.000  0.9765 -0.2139  0.0269
 
              Baa     0.0000     0.000     0.000     0.000  0.8746  0.4692 -0.1219
     7 N(14)  Bbb     0.0000     0.000     0.000     0.000  0.1097  0.0533  0.9925
              Bcc     0.0000     0.000     0.000     0.000 -0.4722  0.8815  0.0048
 
              Baa     0.0000     0.000     0.000     0.000  0.8420 -0.5394  0.0075
     8 C(13)  Bbb     0.0000     0.000     0.000     0.000  0.5355  0.8340 -0.1329
              Bcc     0.0000     0.000     0.000     0.000  0.0654  0.1159  0.9911
 
              Baa     0.0000     0.000     0.000     0.000  0.1990  0.4662  0.8620
     9 H(1)   Bbb     0.0000     0.000     0.000     0.000 -0.2146  0.8790 -0.4259
              Bcc     0.0000     0.000     0.000     0.000  0.9562  0.1002 -0.2750
 
              Baa     0.0000     0.000     0.000     0.000 -0.0984 -0.4075  0.9079
    10 H(1)   Bbb     0.0000     0.000     0.000     0.000  0.3048  0.8561  0.4173
              Bcc     0.0000     0.000     0.000     0.000  0.9473 -0.3177 -0.0400
 
              Baa     0.0000     0.000     0.000     0.000  0.2561  0.9420 -0.2171
    11 H(1)   Bbb     0.0000     0.000     0.000     0.000 -0.0521  0.2377  0.9699
              Bcc     0.0000     0.000     0.000     0.000  0.9652 -0.2371  0.1099
 

 ---------------------------------------------------------------------------------

 Calling FoFJK, ICntrl=    100127 FMM=F ISym2X=0 I1Cent= 0 IOpClX= 1 NMat=1 NMatS=1 NMatT=0.
 -------------------------------------------------------------------
 Center     Atomic                   Forces (Hartrees/Bohr)
 Number     Number              X              Y              Z
 -------------------------------------------------------------------
      1        6          -0.000009366    0.000000593   -0.000000931
      2        1           0.000000359   -0.000003028   -0.000001032
      3        1           0.000000614    0.000000821    0.000002665
      4        8           0.000000411   -0.000004910   -0.000000638
      5        8          -0.000002859    0.000004141    0.000002455
      6        6           0.000000400    0.000000339    0.000002856
      7        7           0.000002255   -0.000000297   -0.000002780
      8        6           0.000003641   -0.000007428   -0.000003133
      9        1           0.000003109    0.000003573    0.000003390
     10        1           0.000001348    0.000005473   -0.000002034
     11        1           0.000000087    0.000000724   -0.000000818
 -------------------------------------------------------------------
 Cartesian Forces:  Max     0.000009366 RMS     0.000003182
 IRC-IRC-IRC-IRC-IRC-IRC-IRC-IRC-IRC-IRC-IRC-IRC-IRC-IRC-IRC-IRC-IRC-IRC
          ******** Start new reaction path calculation ********
 Supplied step size of   0.0500 bohr.
    Integration on MW PES will use step size of   0.1502 sqrt(amu)*bohr.
 Point Number:   0          Path Number:   1
 Calculating another point on the path.
 IRC-IRC-IRC-IRC-IRC-IRC-IRC-IRC-IRC-IRC-IRC-IRC-IRC-IRC-IRC-IRC-IRC-IRC
                          Input orientation:                          
 ---------------------------------------------------------------------
 Center     Atomic      Atomic             Coordinates (Angstroms)
 Number     Number       Type             X           Y           Z
 ---------------------------------------------------------------------
      1          6           0       -0.345214   -1.132462    0.267207
      2          1           0        0.019924   -2.048671   -0.181406
      3          1           0       -0.334419   -1.007798    1.344315
      4          8           0       -1.327265   -0.604173   -0.387164
      5          8           0       -1.706252    0.542095    0.144221
      6          6           0        0.982541    0.333961    0.013929
      7          7           0        0.389600    1.354500    0.010551
      8          6           0        2.312008   -0.319445   -0.050210
      9          1           0        2.386190   -0.912680   -0.960154
     10          1           0        2.444334   -0.985872    0.801153
     11          1           0        3.097617    0.431552   -0.044410
 ---------------------------------------------------------------------
                    Distance matrix (angstroms):
                    1          2          3          4          5
     1  C    0.000000
     2  H    1.083520   0.000000
     3  H    1.084352   1.880638   0.000000
     4  O    1.292948   1.985907   2.036339   0.000000
     5  O    2.161410   3.130141   2.392556   1.319065   0.000000
     6  C    1.994362   2.577153   2.303178   2.525109   2.699982
     7  N    2.605917   3.428568   2.807772   2.634806   2.251770
     8  C    2.796887   2.874210   3.069545   3.665913   4.114179
     9  H    3.002546   2.737908   3.566698   3.770045   4.481528
    10  H    2.843969   2.823602   2.831425   3.972750   4.471421
    11  H    3.794250   3.955056   3.972298   4.557388   4.808842
                    6          7          8          9         10
     6  C    0.000000
     7  N    1.180292   0.000000
     8  C    1.482746   2.549791   0.000000
     9  H    2.114990   3.173128   1.088774   0.000000
    10  H    2.120971   3.213148   1.089244   1.763785   0.000000
    11  H    2.118130   2.861505   1.086836   1.775296   1.775062
                   11
    11  H    0.000000
 Symmetry turned off by external request.
 Stoichiometry    C3H5NO2
 Framework group  C1[X(C3H5NO2)]
 Deg. of freedom    27
 Full point group                 C1      NOp   1
 Rotational constants (GHZ):           7.3835583           2.7668662           2.1320873
 Standard basis: Aug-CC-pVTZ (5D, 7F)
   391 basis functions,   567 primitive gaussians,   455 cartesian basis functions
    23 alpha electrons       23 beta electrons
       nuclear repulsion energy       227.6018507057 Hartrees.
 NAtoms=   11 NActive=   11 NUniq=   11 SFac= 1.00D+00 NAtFMM=   60 NAOKFM=F Big=F
 Integral buffers will be    131072 words long.
 Raffenetti 2 integral format.
 Two-electron integral symmetry is turned off.
 Nuclear repulsion after empirical dispersion term =      227.5980161756 Hartrees.
 One-electron integrals computed using PRISM.
 NBasis=   391 RedAO= T EigKep=  1.32D-05  NBF=   391
 NBsUse=   391 1.00D-06 EigRej= -1.00D+00 NBFU=   391
 Initial guess from the checkpoint file:  "AltAssocTS2-M1-copt-TS-Final-IRC-Forward.chk"
 B after Tr=     0.154822   -0.092280    0.019528
         Rot=    1.000000   -0.000037    0.000006   -0.000094 Ang=  -0.01 deg.
 Initial guess <Sx>= 0.0000 <Sy>= 0.0000 <Sz>= 0.0000 <S**2>= 0.0000 S= 0.0000
 ExpMin= 2.53D-02 ExpMax= 1.53D+04 ExpMxC= 5.22D+02 IAcc=3 IRadAn=         7 AccDes= 0.00D+00
 Harris functional with IExCor= 4639 and IRadAn=       7 diagonalized for initial guess.
 HarFok:  IExCor= 4639 AccDes= 0.00D+00 IRadAn=         7 IDoV= 1 UseB2=F ITyADJ=14
 ICtDFT=  3500011 ScaDFX=  1.000000  1.000000  1.000000  1.000000
 FoFCou: FMM=F IPFlag=           0 FMFlag=      100000 FMFlg1=           0
         NFxFlg=           0 DoJE=T BraDBF=F KetDBF=T FulRan=T
         wScrn=  0.000000 ICntrl=       500 IOpCl=  0 I1Cent=   200000004 NGrid=           0
         NMat0=    1 NMatS0=      1 NMatT0=    0 NMatD0=    1 NMtDS0=    0 NMtDT0=    0
 Symmetry not used in FoFCou.
 Gradient too large for Newton-Raphson -- use scaled steepest descent instead.
     Minimum is close to point  4 DX=  7.21D-02 DF= -6.89D-07 DXR=  5.67D-02 DFR=  3.22D-03 which will be used.
 Gradient too large for Newton-Raphson -- use scaled steepest descent instead.
     Accept linear search using points  1 and  2.
 Gradient too large for Newton-Raphson -- use scaled steepest descent instead.
     Accept linear search using points  1 and  2.
     Minimum is close to point  2 DX= -5.97D-02 DF= -1.19D-07 DXR=  9.32D-02 DFR=  3.66D-03 which will be used.
 Gradient too large for Newton-Raphson -- use scaled steepest descent instead.
     Accept linear search using points  1 and  2.
 LinEq1:  Iter=  0 NonCon=     1 RMS=9.05D-05 Max=5.34D-03 NDo=     1
 AX will form     1 AO Fock derivatives at one time.
 LinEq1:  Iter=  1 NonCon=     1 RMS=2.35D-05 Max=5.30D-04 NDo=     1
 LinEq1:  Iter=  2 NonCon=     1 RMS=2.04D-05 Max=9.20D-04 NDo=     1
 LinEq1:  Iter=  3 NonCon=     1 RMS=8.92D-06 Max=4.48D-04 NDo=     1
 LinEq1:  Iter=  4 NonCon=     1 RMS=5.75D-06 Max=3.41D-04 NDo=     1
 LinEq1:  Iter=  5 NonCon=     1 RMS=4.38D-06 Max=2.39D-04 NDo=     1
 LinEq1:  Iter=  6 NonCon=     1 RMS=2.03D-06 Max=4.79D-05 NDo=     1
 LinEq1:  Iter=  7 NonCon=     1 RMS=1.40D-06 Max=4.17D-05 NDo=     1
 LinEq1:  Iter=  8 NonCon=     1 RMS=8.22D-07 Max=1.64D-05 NDo=     1
 LinEq1:  Iter=  9 NonCon=     1 RMS=2.86D-07 Max=4.51D-06 NDo=     1
 LinEq1:  Iter= 10 NonCon=     1 RMS=1.14D-07 Max=2.00D-06 NDo=     1
 LinEq1:  Iter= 11 NonCon=     1 RMS=3.66D-08 Max=8.18D-07 NDo=     1
 LinEq1:  Iter= 12 NonCon=     1 RMS=1.21D-08 Max=4.00D-07 NDo=     1
 LinEq1:  Iter= 13 NonCon=     1 RMS=4.49D-09 Max=1.71D-07 NDo=     1
 LinEq1:  Iter= 14 NonCon=     0 RMS=1.58D-09 Max=5.90D-08 NDo=     1
 Linear equations converged to 1.301D-08 1.301D-07 after    14 iterations.
     Minimum is close to point  2 DX=  6.38D-05 DF= -5.68D-13 DXR=  6.38D-05 DFR=  4.57D-09 which will be used.
 LinEq1:  Iter=  0 NonCon=     1 RMS=3.34D-07 Max=1.47D-05 NDo=     1
 LinEq1:  Iter=  1 NonCon=     1 RMS=1.68D-07 Max=3.80D-06 NDo=     1
 LinEq1:  Iter=  2 NonCon=     1 RMS=1.39D-07 Max=7.40D-06 NDo=     1
 LinEq1:  Iter=  3 NonCon=     1 RMS=5.96D-08 Max=2.60D-06 NDo=     1
 LinEq1:  Iter=  4 NonCon=     1 RMS=4.72D-08 Max=1.79D-06 NDo=     1
 LinEq1:  Iter=  5 NonCon=     1 RMS=3.19D-08 Max=1.44D-06 NDo=     1
 LinEq1:  Iter=  6 NonCon=     1 RMS=1.86D-08 Max=5.19D-07 NDo=     1
 LinEq1:  Iter=  7 NonCon=     1 RMS=1.56D-08 Max=6.21D-07 NDo=     1
 LinEq1:  Iter=  8 NonCon=     1 RMS=5.97D-09 Max=1.27D-07 NDo=     1
 LinEq1:  Iter=  9 NonCon=     1 RMS=2.35D-09 Max=4.74D-08 NDo=     1
 LinEq1:  Iter= 10 NonCon=     1 RMS=7.11D-10 Max=1.35D-08 NDo=     1
 LinEq1:  Iter= 11 NonCon=     1 RMS=2.56D-10 Max=5.84D-09 NDo=     1
 LinEq1:  Iter= 12 NonCon=     0 RMS=9.04D-11 Max=1.91D-09 NDo=     1
 Linear equations converged to 3.592D-10 3.592D-09 after    12 iterations.
 SCF Done:  E(UwB97XD) =  -322.315697548     a.u. after    7 cycles
            Convg  =    0.1884D-08                    39 Fock formations.
              S**2 =  0.0000                  -V/T =  2.0056
 <Sx>= 0.0000 <Sy>= 0.0000 <Sz>= 0.0000 <S**2>= 0.0000 S= 0.0000
 <L.S>=  0.00000000000    
 Annihilation of the first spin contaminant:
 S**2 before annihilation     0.0000,   after     0.0000
 DoSCS=F DFT=T ScalE2(SS,OS)=  1.000000  1.000000
 Range of M.O.s used for correlation:     1   391
 NBasis=   391 NAE=    23 NBE=    23 NFC=     0 NFV=     0
 NROrb=    391 NOA=    23 NOB=    23 NVA=   368 NVB=   368

 **** Warning!!: The largest alpha MO coefficient is  0.46274633D+02


 **** Warning!!: The largest beta MO coefficient is  0.46274633D+02

 Symmetrizing basis deriv contribution to polar:
 IMax=3 JMax=2 DiffMx= 0.00D+00
 G2DrvN: will do    12 centers at a time, making    1 passes.
 Calling FoFCou, ICntrl=  3107 FMM=F I1Cent=   0 AccDes= 0.00D+00.
 End of G2Drv F.D. properties file   721 does not exist.
 End of G2Drv F.D. properties file   722 does not exist.
 End of G2Drv F.D. properties file   788 does not exist.
          IDoAtm=11111111111
          Differentiating once with respect to nuclear coordinates.
 CalDSu exits because no D1Ps are significant.
          There are    36 degrees of freedom in the 1st order CPHF.  IDoFFX=6 NUNeed=     0.
     30 vectors produced by pass  0 Test12= 4.70D-14 2.78D-09 XBig12= 1.86D-01 8.40D-02.
 AX will form    30 AO Fock derivatives at one time.
     30 vectors produced by pass  1 Test12= 4.70D-14 2.78D-09 XBig12= 3.32D-02 3.66D-02.
     30 vectors produced by pass  2 Test12= 4.70D-14 2.78D-09 XBig12= 1.89D-03 5.45D-03.
     30 vectors produced by pass  3 Test12= 4.70D-14 2.78D-09 XBig12= 4.76D-05 6.88D-04.
     30 vectors produced by pass  4 Test12= 4.70D-14 2.78D-09 XBig12= 7.68D-07 9.64D-05.
     30 vectors produced by pass  5 Test12= 4.70D-14 2.78D-09 XBig12= 8.52D-09 7.13D-06.
     30 vectors produced by pass  6 Test12= 4.70D-14 2.78D-09 XBig12= 7.34D-11 5.93D-07.
     19 vectors produced by pass  7 Test12= 4.70D-14 2.78D-09 XBig12= 5.52D-13 6.60D-08.
      1 vectors produced by pass  8 Test12= 4.70D-14 2.78D-09 XBig12= 3.73D-15 5.46D-09.
 InvSVY:  IOpt=1 It=  1 EMax= 3.00D-15
 Solved reduced A of dimension   230 with    30 vectors.
 End of Minotr F.D. properties file   721 does not exist.
 End of Minotr F.D. properties file   722 does not exist.
 End of Minotr F.D. properties file   788 does not exist.
 Calling FoFJK, ICntrl=    100127 FMM=F ISym2X=0 I1Cent= 0 IOpClX= 1 NMat=1 NMatS=1 NMatT=0.
 -------------------------------------------------------------------
 Center     Atomic                   Forces (Hartrees/Bohr)
 Number     Number              X              Y              Z
 -------------------------------------------------------------------
      1        6           0.001694134    0.001450126   -0.000118233
      2        1           0.000085179    0.000076336    0.000015027
      3        1          -0.000034618   -0.000094260   -0.000058927
      4        8          -0.000153041    0.000065844   -0.000129953
      5        8           0.001534610    0.000788149   -0.000019960
      6        6          -0.001958674   -0.002166661    0.000314886
      7        7          -0.000777146   -0.000712418   -0.000049971
      8        6          -0.000331867    0.000403494    0.000048711
      9        1           0.000018828    0.000047659    0.000004530
     10        1           0.000038730    0.000044619   -0.000008413
     11        1          -0.000116135    0.000097113    0.000002303
 -------------------------------------------------------------------
 Cartesian Forces:  Max     0.002166661 RMS     0.000740259
 IRC-IRC-IRC-IRC-IRC-IRC-IRC-IRC-IRC-IRC-IRC-IRC-IRC-IRC-IRC-IRC-IRC-IRC
 Pt  1 Step number   1 out of a maximum of  20
 Modified Bulirsch-Stoer Extrapolation Cycles:
    EPS =    0.000010000000000
      PEZero:  N= 2 I= 1 D=  3.91D-04 Err=  5.88D-04
      PEZero:  N= 3 I= 2 D=  3.91D-04 Err=  3.92D-04
      PEZero:  N= 3 I= 1 D=  7.83D-04 Err=  2.36D-08
 Maximum DWI energy   std dev =  0.000000190 at pt    42
 Maximum DWI gradient std dev =  0.016937405 at pt    41
 CORRECTOR INTEGRATION CONVERGENCE:
   Recorrection delta-x convergence threshold:    0.010000
   Delta-x Convergence Met
 Point Number:   1          Path Number:   1
   CHANGE IN THE REACTION COORDINATE =    0.15025
   NET REACTION COORDINATE UP TO THIS POINT =    0.15025
  # OF POINTS ALONG THE PATH =   1
  # OF STEPS =   1

 Calculating another point on the path.
 IRC-IRC-IRC-IRC-IRC-IRC-IRC-IRC-IRC-IRC-IRC-IRC-IRC-IRC-IRC-IRC-IRC-IRC
                          Input orientation:                          
 ---------------------------------------------------------------------
 Center     Atomic      Atomic             Coordinates (Angstroms)
 Number     Number       Type             X           Y           Z
 ---------------------------------------------------------------------
      1          6           0       -0.336040   -1.124615    0.266059
      2          1           0        0.025493   -2.043724   -0.180508
      3          1           0       -0.336902   -1.012960    1.345185
      4          8           0       -1.327843   -0.603867   -0.387577
      5          8           0       -1.699902    0.545280    0.144101
      6          6           0        0.971557    0.322446    0.015648
      7          7           0        0.386066    1.350936    0.010312
      8          6           0        2.310241   -0.317270   -0.049937
      9          1           0        2.387361   -0.910073   -0.960013
     10          1           0        2.447060   -0.983666    0.800848
     11          1           0        3.090713    0.438835   -0.044296
 ---------------------------------------------------------------------
                    Distance matrix (angstroms):
                    1          2          3          4          5
     1  C    0.000000
     2  H    1.083924   0.000000
     3  H    1.084888   1.876578   0.000000
     4  O    1.296954   1.986852   2.037593   0.000000
     5  O    2.159523   3.128147   2.393425   1.319716   0.000000
     6  C    1.966342   2.555832   2.294132   2.511551   2.683812
     7  N    2.591370   3.419086   2.809372   2.630030   2.240144
     8  C    2.784684   2.866665   3.072087   3.664941   4.106445
     9  H    2.994361   2.733353   3.570173   3.771496   4.476923
    10  H    2.837519   2.819711   2.836830   3.975738   4.468365
    11  H    3.779330   3.946800   3.973274   4.552879   4.795499
                    6          7          8          9         10
     6  C    0.000000
     7  N    1.183478   0.000000
     8  C    1.485131   2.547350   0.000000
     9  H    2.115542   3.171573   1.088852   0.000000
    10  H    2.121220   3.212944   1.089329   1.763409   0.000000
    11  H    2.123196   2.854824   1.086675   1.775611   1.775406
                   11
    11  H    0.000000
 Symmetry turned off by external request.
 Stoichiometry    C3H5NO2
 Framework group  C1[X(C3H5NO2)]
 Deg. of freedom    27
 Full point group                 C1      NOp   1
 Rotational constants (GHZ):           7.4277951           2.7794646           2.1431904
 Standard basis: Aug-CC-pVTZ (5D, 7F)
   391 basis functions,   567 primitive gaussians,   455 cartesian basis functions
    23 alpha electrons       23 beta electrons
       nuclear repulsion energy       227.9311081901 Hartrees.
 NAtoms=   11 NActive=   11 NUniq=   11 SFac= 1.00D+00 NAtFMM=   60 NAOKFM=F Big=F
 Integral buffers will be    131072 words long.
 Raffenetti 2 integral format.
 Two-electron integral symmetry is turned off.
 Nuclear repulsion after empirical dispersion term =      227.9272884770 Hartrees.
 One-electron integrals computed using PRISM.
 NBasis=   391 RedAO= T EigKep=  1.33D-05  NBF=   391
 NBsUse=   391 1.00D-06 EigRej= -1.00D+00 NBFU=   391
 Initial guess from the checkpoint file:  "AltAssocTS2-M1-copt-TS-Final-IRC-Forward.chk"
 B after Tr=    -0.000015    0.000215    0.000040
         Rot=    1.000000   -0.000039    0.000005   -0.000094 Ang=  -0.01 deg.
 Initial guess <Sx>= 0.0000 <Sy>= 0.0000 <Sz>= 0.0000 <S**2>= 0.0000 S= 0.0000
 ExpMin= 2.53D-02 ExpMax= 1.53D+04 ExpMxC= 5.22D+02 IAcc=3 IRadAn=         7 AccDes= 0.00D+00
 Harris functional with IExCor= 4639 and IRadAn=       7 diagonalized for initial guess.
 HarFok:  IExCor= 4639 AccDes= 0.00D+00 IRadAn=         7 IDoV= 1 UseB2=F ITyADJ=14
 ICtDFT=  3500011 ScaDFX=  1.000000  1.000000  1.000000  1.000000
 FoFCou: FMM=F IPFlag=           0 FMFlag=      100000 FMFlg1=           0
         NFxFlg=           0 DoJE=T BraDBF=F KetDBF=T FulRan=T
         wScrn=  0.000000 ICntrl=       500 IOpCl=  0 I1Cent=   200000004 NGrid=           0
         NMat0=    1 NMatS0=      1 NMatT0=    0 NMatD0=    1 NMtDS0=    0 NMtDT0=    0
 Symmetry not used in FoFCou.
 Gradient too large for Newton-Raphson -- use scaled steepest descent instead.
     Minimum is close to point  4 DX=  6.51D-02 DF= -5.74D-07 DXR=  5.14D-02 DFR=  2.65D-03 which will be used.
 Gradient too large for Newton-Raphson -- use scaled steepest descent instead.
     Accept linear search using points  1 and  2.
 Gradient too large for Newton-Raphson -- use scaled steepest descent instead.
 Gradient too large for Newton-Raphson -- use scaled steepest descent instead.
     Accept linear search using points  1 and  2.
 LinEq1:  Iter=  0 NonCon=     1 RMS=9.27D-05 Max=5.48D-03 NDo=     1
 AX will form     1 AO Fock derivatives at one time.
 LinEq1:  Iter=  1 NonCon=     1 RMS=2.45D-05 Max=6.13D-04 NDo=     1
 LinEq1:  Iter=  2 NonCon=     1 RMS=2.10D-05 Max=9.55D-04 NDo=     1
 LinEq1:  Iter=  3 NonCon=     1 RMS=9.24D-06 Max=4.82D-04 NDo=     1
 LinEq1:  Iter=  4 NonCon=     1 RMS=6.09D-06 Max=3.66D-04 NDo=     1
 LinEq1:  Iter=  5 NonCon=     1 RMS=4.72D-06 Max=2.62D-04 NDo=     1
 LinEq1:  Iter=  6 NonCon=     1 RMS=2.22D-06 Max=5.43D-05 NDo=     1
 LinEq1:  Iter=  7 NonCon=     1 RMS=1.53D-06 Max=4.64D-05 NDo=     1
 LinEq1:  Iter=  8 NonCon=     1 RMS=8.76D-07 Max=1.79D-05 NDo=     1
 LinEq1:  Iter=  9 NonCon=     1 RMS=3.02D-07 Max=4.94D-06 NDo=     1
 LinEq1:  Iter= 10 NonCon=     1 RMS=1.22D-07 Max=2.15D-06 NDo=     1
 LinEq1:  Iter= 11 NonCon=     1 RMS=3.95D-08 Max=9.60D-07 NDo=     1
 LinEq1:  Iter= 12 NonCon=     1 RMS=1.31D-08 Max=4.72D-07 NDo=     1
 LinEq1:  Iter= 13 NonCon=     1 RMS=4.87D-09 Max=1.94D-07 NDo=     1
 LinEq1:  Iter= 14 NonCon=     0 RMS=1.70D-09 Max=6.31D-08 NDo=     1
 Linear equations converged to 1.301D-08 1.301D-07 after    14 iterations.
     Minimum is close to point  2 DX=  1.13D-04 DF= -1.65D-12 DXR=  1.13D-04 DFR=  1.26D-08 which will be used.
 LinEq1:  Iter=  0 NonCon=     1 RMS=3.48D-07 Max=1.67D-05 NDo=     1
 LinEq1:  Iter=  1 NonCon=     1 RMS=1.90D-07 Max=6.25D-06 NDo=     1
 LinEq1:  Iter=  2 NonCon=     1 RMS=1.70D-07 Max=8.29D-06 NDo=     1
 LinEq1:  Iter=  3 NonCon=     1 RMS=7.85D-08 Max=3.35D-06 NDo=     1
 LinEq1:  Iter=  4 NonCon=     1 RMS=6.54D-08 Max=2.03D-06 NDo=     1
 LinEq1:  Iter=  5 NonCon=     1 RMS=3.72D-08 Max=1.14D-06 NDo=     1
 LinEq1:  Iter=  6 NonCon=     1 RMS=2.13D-08 Max=7.15D-07 NDo=     1
 LinEq1:  Iter=  7 NonCon=     1 RMS=1.67D-08 Max=5.00D-07 NDo=     1
 LinEq1:  Iter=  8 NonCon=     1 RMS=6.69D-09 Max=1.54D-07 NDo=     1
 LinEq1:  Iter=  9 NonCon=     1 RMS=2.60D-09 Max=5.73D-08 NDo=     1
 LinEq1:  Iter= 10 NonCon=     1 RMS=7.72D-10 Max=1.44D-08 NDo=     1
 LinEq1:  Iter= 11 NonCon=     1 RMS=2.89D-10 Max=7.26D-09 NDo=     1
 LinEq1:  Iter= 12 NonCon=     0 RMS=1.00D-10 Max=2.26D-09 NDo=     1
 Linear equations converged to 3.720D-10 3.720D-09 after    12 iterations.
 SCF Done:  E(UwB97XD) =  -322.315973715     a.u. after    7 cycles
            Convg  =    0.2088D-08                    41 Fock formations.
              S**2 =  0.0000                  -V/T =  2.0057
 <Sx>= 0.0000 <Sy>= 0.0000 <Sz>= 0.0000 <S**2>= 0.0000 S= 0.0000
 <L.S>=  0.00000000000    
 Annihilation of the first spin contaminant:
 S**2 before annihilation     0.0000,   after     0.0000
 DoSCS=F DFT=T ScalE2(SS,OS)=  1.000000  1.000000
 Range of M.O.s used for correlation:     1   391
 NBasis=   391 NAE=    23 NBE=    23 NFC=     0 NFV=     0
 NROrb=    391 NOA=    23 NOB=    23 NVA=   368 NVB=   368

 **** Warning!!: The largest alpha MO coefficient is  0.46271727D+02


 **** Warning!!: The largest beta MO coefficient is  0.46271727D+02

 Symmetrizing basis deriv contribution to polar:
 IMax=3 JMax=2 DiffMx= 0.00D+00
 G2DrvN: will do    12 centers at a time, making    1 passes.
 Calling FoFCou, ICntrl=  3107 FMM=F I1Cent=   0 AccDes= 0.00D+00.
 End of G2Drv F.D. properties file   721 does not exist.
 End of G2Drv F.D. properties file   722 does not exist.
 End of G2Drv F.D. properties file   788 does not exist.
          IDoAtm=11111111111
          Differentiating once with respect to nuclear coordinates.
 CalDSu exits because no D1Ps are significant.
          There are    36 degrees of freedom in the 1st order CPHF.  IDoFFX=6 NUNeed=     0.
     30 vectors produced by pass  0 Test12= 4.70D-14 2.78D-09 XBig12= 1.86D-01 8.70D-02.
 AX will form    30 AO Fock derivatives at one time.
     30 vectors produced by pass  1 Test12= 4.70D-14 2.78D-09 XBig12= 3.14D-02 3.52D-02.
     30 vectors produced by pass  2 Test12= 4.70D-14 2.78D-09 XBig12= 1.84D-03 5.14D-03.
     30 vectors produced by pass  3 Test12= 4.70D-14 2.78D-09 XBig12= 4.77D-05 7.25D-04.
     30 vectors produced by pass  4 Test12= 4.70D-14 2.78D-09 XBig12= 7.86D-07 1.03D-04.
     30 vectors produced by pass  5 Test12= 4.70D-14 2.78D-09 XBig12= 8.69D-09 6.70D-06.
     30 vectors produced by pass  6 Test12= 4.70D-14 2.78D-09 XBig12= 7.50D-11 5.97D-07.
     19 vectors produced by pass  7 Test12= 4.70D-14 2.78D-09 XBig12= 5.57D-13 6.55D-08.
      1 vectors produced by pass  8 Test12= 4.70D-14 2.78D-09 XBig12= 3.71D-15 5.49D-09.
 InvSVY:  IOpt=1 It=  1 EMax= 1.78D-15
 Solved reduced A of dimension   230 with    30 vectors.
 End of Minotr F.D. properties file   721 does not exist.
 End of Minotr F.D. properties file   722 does not exist.
 End of Minotr F.D. properties file   788 does not exist.
 Calling FoFJK, ICntrl=    100127 FMM=F ISym2X=0 I1Cent= 0 IOpClX= 1 NMat=1 NMatS=1 NMatT=0.
 -------------------------------------------------------------------
 Center     Atomic                   Forces (Hartrees/Bohr)
 Number     Number              X              Y              Z
 -------------------------------------------------------------------
      1        6           0.003439757    0.002917053   -0.000333470
      2        1           0.000174117    0.000158703    0.000028419
      3        1          -0.000071185   -0.000177080   -0.000052194
      4        8          -0.000307235    0.000139445   -0.000234454
      5        8           0.003179635    0.001616861   -0.000055920
      6        6          -0.004020601   -0.004323131    0.000643253
      7        7          -0.001595593   -0.001524719   -0.000098574
      8        6          -0.000685395    0.000821327    0.000105997
      9        1           0.000032682    0.000085484    0.000003228
     10        1           0.000079886    0.000073692   -0.000011362
     11        1          -0.000226069    0.000212366    0.000005076
 -------------------------------------------------------------------
 Cartesian Forces:  Max     0.004323131 RMS     0.001506200
 IRC-IRC-IRC-IRC-IRC-IRC-IRC-IRC-IRC-IRC-IRC-IRC-IRC-IRC-IRC-IRC-IRC-IRC
 Pt  2 Step number   1 out of a maximum of  20
 Modified Bulirsch-Stoer Extrapolation Cycles:
    EPS =    0.000010000000000
      PEZero:  N= 2 I= 1 D=  7.82D-04 Err=  5.60D-06
 Maximum DWI energy   std dev =  0.000000125 at pt    34
 Maximum DWI gradient std dev =  0.009842858 at pt    15
 CORRECTOR INTEGRATION CONVERGENCE:
   Recorrection delta-x convergence threshold:    0.010000
   Delta-x Convergence Met
 Point Number:   2          Path Number:   1
   CHANGE IN THE REACTION COORDINATE =    0.15019
   NET REACTION COORDINATE UP TO THIS POINT =    0.30044
  # OF POINTS ALONG THE PATH =   2
  # OF STEPS =   1

 Calculating another point on the path.
 IRC-IRC-IRC-IRC-IRC-IRC-IRC-IRC-IRC-IRC-IRC-IRC-IRC-IRC-IRC-IRC-IRC-IRC
                          Input orientation:                          
 ---------------------------------------------------------------------
 Center     Atomic      Atomic             Coordinates (Angstroms)
 Number     Number       Type             X           Y           Z
 ---------------------------------------------------------------------
      1          6           0       -0.326848   -1.116824    0.264929
      2          1           0        0.031096   -2.038763   -0.179687
      3          1           0       -0.339238   -1.018298    1.345832
      4          8           0       -1.328448   -0.603588   -0.388010
      5          8           0       -1.693440    0.548549    0.143973
      6          6           0        0.960681    0.310985    0.017387
      7          7           0        0.382397    1.347332    0.010086
      8          6           0        2.308403   -0.315094   -0.049655
      9          1           0        2.388374   -0.907433   -0.959896
     10          1           0        2.449623   -0.981486    0.800538
     11          1           0        3.083839    0.445949   -0.044141
 ---------------------------------------------------------------------
                    Distance matrix (angstroms):
                    1          2          3          4          5
     1  C    0.000000
     2  H    1.084333   0.000000
     3  H    1.085455   1.872352   0.000000
     4  O    1.301131   1.987834   2.038806   0.000000
     5  O    2.157701   3.126174   2.394440   1.320472   0.000000
     6  C    1.938466   2.534617   2.285071   2.498180   2.667737
     7  N    2.576827   3.409554   2.810903   2.625177   2.228246
     8  C    2.772415   2.859033   3.074391   3.663932   4.098551
     9  H    2.986046   2.728625   3.573309   3.772816   4.472093
    10  H    2.830898   2.815661   2.841908   3.978601   4.465093
    11  H    3.764382   3.938452   3.974103   4.548411   4.782082
                    6          7          8          9         10
     6  C    0.000000
     7  N    1.186794   0.000000
     8  C    1.487557   2.544942   0.000000
     9  H    2.116112   3.169980   1.088944   0.000000
    10  H    2.121498   3.212729   1.089426   1.763055   0.000000
    11  H    2.128332   2.848371   1.086516   1.775928   1.775749
                   11
    11  H    0.000000
 Symmetry turned off by external request.
 Stoichiometry    C3H5NO2
 Framework group  C1[X(C3H5NO2)]
 Deg. of freedom    27
 Full point group                 C1      NOp   1
 Rotational constants (GHZ):           7.4719465           2.7921852           2.1543567
 Standard basis: Aug-CC-pVTZ (5D, 7F)
   391 basis functions,   567 primitive gaussians,   455 cartesian basis functions
    23 alpha electrons       23 beta electrons
       nuclear repulsion energy       228.2615163603 Hartrees.
 NAtoms=   11 NActive=   11 NUniq=   11 SFac= 1.00D+00 NAtFMM=   60 NAOKFM=F Big=F
 Integral buffers will be    131072 words long.
 Raffenetti 2 integral format.
 Two-electron integral symmetry is turned off.
 Nuclear repulsion after empirical dispersion term =      228.2577111285 Hartrees.
 One-electron integrals computed using PRISM.
 NBasis=   391 RedAO= T EigKep=  1.34D-05  NBF=   391
 NBsUse=   391 1.00D-06 EigRej= -1.00D+00 NBFU=   391
 Initial guess from the checkpoint file:  "AltAssocTS2-M1-copt-TS-Final-IRC-Forward.chk"
 B after Tr=    -0.000017    0.000209    0.000036
         Rot=    1.000000   -0.000048    0.000006   -0.000092 Ang=  -0.01 deg.
 Initial guess <Sx>= 0.0000 <Sy>= 0.0000 <Sz>= 0.0000 <S**2>= 0.0000 S= 0.0000
 ExpMin= 2.53D-02 ExpMax= 1.53D+04 ExpMxC= 5.22D+02 IAcc=3 IRadAn=         7 AccDes= 0.00D+00
 Harris functional with IExCor= 4639 and IRadAn=       7 diagonalized for initial guess.
 HarFok:  IExCor= 4639 AccDes= 0.00D+00 IRadAn=         7 IDoV= 1 UseB2=F ITyADJ=14
 ICtDFT=  3500011 ScaDFX=  1.000000  1.000000  1.000000  1.000000
 FoFCou: FMM=F IPFlag=           0 FMFlag=      100000 FMFlg1=           0
         NFxFlg=           0 DoJE=T BraDBF=F KetDBF=T FulRan=T
         wScrn=  0.000000 ICntrl=       500 IOpCl=  0 I1Cent=   200000004 NGrid=           0
         NMat0=    1 NMatS0=      1 NMatT0=    0 NMatD0=    1 NMtDS0=    0 NMtDT0=    0
 Symmetry not used in FoFCou.
 Gradient too large for Newton-Raphson -- use scaled steepest descent instead.
     Minimum is close to point  4 DX=  5.56D-02 DF= -4.25D-07 DXR=  4.43D-02 DFR=  1.97D-03 which will be used.
 Gradient too large for Newton-Raphson -- use scaled steepest descent instead.
     Accept linear search using points  1 and  2.
 Gradient too large for Newton-Raphson -- use scaled steepest descent instead.
 Gradient too large for Newton-Raphson -- use scaled steepest descent instead.
     Accept linear search using points  1 and  2.
 LinEq1:  Iter=  0 NonCon=     1 RMS=9.42D-05 Max=5.58D-03 NDo=     1
 AX will form     1 AO Fock derivatives at one time.
 LinEq1:  Iter=  1 NonCon=     1 RMS=2.54D-05 Max=6.82D-04 NDo=     1
 LinEq1:  Iter=  2 NonCon=     1 RMS=2.13D-05 Max=9.74D-04 NDo=     1
 LinEq1:  Iter=  3 NonCon=     1 RMS=9.46D-06 Max=5.06D-04 NDo=     1
 LinEq1:  Iter=  4 NonCon=     1 RMS=6.36D-06 Max=3.88D-04 NDo=     1
 LinEq1:  Iter=  5 NonCon=     1 RMS=5.06D-06 Max=2.84D-04 NDo=     1
 LinEq1:  Iter=  6 NonCon=     1 RMS=2.39D-06 Max=5.96D-05 NDo=     1
 LinEq1:  Iter=  7 NonCon=     1 RMS=1.62D-06 Max=4.89D-05 NDo=     1
 LinEq1:  Iter=  8 NonCon=     1 RMS=9.12D-07 Max=1.92D-05 NDo=     1
 LinEq1:  Iter=  9 NonCon=     1 RMS=3.16D-07 Max=5.37D-06 NDo=     1
 LinEq1:  Iter= 10 NonCon=     1 RMS=1.28D-07 Max=2.24D-06 NDo=     1
 LinEq1:  Iter= 11 NonCon=     1 RMS=4.18D-08 Max=1.10D-06 NDo=     1
 LinEq1:  Iter= 12 NonCon=     1 RMS=1.39D-08 Max=5.39D-07 NDo=     1
 LinEq1:  Iter= 13 NonCon=     1 RMS=5.20D-09 Max=2.12D-07 NDo=     1
 LinEq1:  Iter= 14 NonCon=     0 RMS=1.80D-09 Max=6.48D-08 NDo=     1
 Linear equations converged to 1.301D-08 1.301D-07 after    14 iterations.
     Minimum is close to point  2 DX=  1.76D-04 DF= -4.21D-12 DXR=  1.76D-04 DFR=  3.13D-08 which will be used.
 LinEq1:  Iter=  0 NonCon=     1 RMS=3.66D-07 Max=1.79D-05 NDo=     1
 LinEq1:  Iter=  1 NonCon=     1 RMS=2.18D-07 Max=7.86D-06 NDo=     1
 LinEq1:  Iter=  2 NonCon=     1 RMS=1.94D-07 Max=7.92D-06 NDo=     1
 LinEq1:  Iter=  3 NonCon=     1 RMS=9.02D-08 Max=3.44D-06 NDo=     1
 LinEq1:  Iter=  4 NonCon=     1 RMS=7.12D-08 Max=2.22D-06 NDo=     1
 LinEq1:  Iter=  5 NonCon=     1 RMS=3.63D-08 Max=1.11D-06 NDo=     1
 LinEq1:  Iter=  6 NonCon=     1 RMS=1.69D-08 Max=5.43D-07 NDo=     1
 LinEq1:  Iter=  7 NonCon=     1 RMS=1.44D-08 Max=5.48D-07 NDo=     1
 LinEq1:  Iter=  8 NonCon=     1 RMS=7.19D-09 Max=1.77D-07 NDo=     1
 LinEq1:  Iter=  9 NonCon=     1 RMS=2.81D-09 Max=6.96D-08 NDo=     1
 LinEq1:  Iter= 10 NonCon=     1 RMS=8.25D-10 Max=1.46D-08 NDo=     1
 LinEq1:  Iter= 11 NonCon=     1 RMS=3.19D-10 Max=8.85D-09 NDo=     1
 LinEq1:  Iter= 12 NonCon=     0 RMS=1.08D-10 Max=2.62D-09 NDo=     1
 Linear equations converged to 3.845D-10 3.845D-09 after    12 iterations.
 SCF Done:  E(UwB97XD) =  -322.316440675     a.u. after    7 cycles
            Convg  =    0.2279D-08                    41 Fock formations.
              S**2 =  0.0000                  -V/T =  2.0058
 <Sx>= 0.0000 <Sy>= 0.0000 <Sz>= 0.0000 <S**2>= 0.0000 S= 0.0000
 <L.S>=  0.00000000000    
 Annihilation of the first spin contaminant:
 S**2 before annihilation     0.0000,   after     0.0000
 DoSCS=F DFT=T ScalE2(SS,OS)=  1.000000  1.000000
 Range of M.O.s used for correlation:     1   391
 NBasis=   391 NAE=    23 NBE=    23 NFC=     0 NFV=     0
 NROrb=    391 NOA=    23 NOB=    23 NVA=   368 NVB=   368

 **** Warning!!: The largest alpha MO coefficient is  0.45707336D+02


 **** Warning!!: The largest beta MO coefficient is  0.45707336D+02

 Symmetrizing basis deriv contribution to polar:
 IMax=3 JMax=2 DiffMx= 0.00D+00
 G2DrvN: will do    12 centers at a time, making    1 passes.
 Calling FoFCou, ICntrl=  3107 FMM=F I1Cent=   0 AccDes= 0.00D+00.
 End of G2Drv F.D. properties file   721 does not exist.
 End of G2Drv F.D. properties file   722 does not exist.
 End of G2Drv F.D. properties file   788 does not exist.
          IDoAtm=11111111111
          Differentiating once with respect to nuclear coordinates.
 CalDSu exits because no D1Ps are significant.
          There are    36 degrees of freedom in the 1st order CPHF.  IDoFFX=6 NUNeed=     0.
     30 vectors produced by pass  0 Test12= 4.70D-14 2.78D-09 XBig12= 1.85D-01 8.99D-02.
 AX will form    30 AO Fock derivatives at one time.
     30 vectors produced by pass  1 Test12= 4.70D-14 2.78D-09 XBig12= 2.95D-02 3.36D-02.
     30 vectors produced by pass  2 Test12= 4.70D-14 2.78D-09 XBig12= 1.78D-03 4.94D-03.
     30 vectors produced by pass  3 Test12= 4.70D-14 2.78D-09 XBig12= 4.73D-05 7.23D-04.
     30 vectors produced by pass  4 Test12= 4.70D-14 2.78D-09 XBig12= 7.93D-07 1.01D-04.
     30 vectors produced by pass  5 Test12= 4.70D-14 2.78D-09 XBig12= 8.74D-09 7.01D-06.
     30 vectors produced by pass  6 Test12= 4.70D-14 2.78D-09 XBig12= 7.55D-11 5.85D-07.
     19 vectors produced by pass  7 Test12= 4.70D-14 2.78D-09 XBig12= 5.53D-13 6.33D-08.
      1 vectors produced by pass  8 Test12= 4.70D-14 2.78D-09 XBig12= 3.61D-15 5.39D-09.
 InvSVY:  IOpt=1 It=  1 EMax= 2.00D-15
 Solved reduced A of dimension   230 with    30 vectors.
 End of Minotr F.D. properties file   721 does not exist.
 End of Minotr F.D. properties file   722 does not exist.
 End of Minotr F.D. properties file   788 does not exist.
 Calling FoFJK, ICntrl=    100127 FMM=F ISym2X=0 I1Cent= 0 IOpClX= 1 NMat=1 NMatS=1 NMatT=0.
 -------------------------------------------------------------------
 Center     Atomic                   Forces (Hartrees/Bohr)
 Number     Number              X              Y              Z
 -------------------------------------------------------------------
      1        6           0.005205055    0.004380552   -0.000547062
      2        1           0.000267089    0.000239883    0.000038935
      3        1          -0.000100766   -0.000265497   -0.000047704
      4        8          -0.000470433    0.000186620   -0.000343354
      5        8           0.004931617    0.002517428   -0.000095045
      6        6          -0.006087093   -0.006500594    0.000987172
      7        7          -0.002505917   -0.002377318   -0.000152092
      8        6          -0.001066835    0.001252584    0.000162580
      9        1           0.000045564    0.000129681    0.000004927
     10        1           0.000118737    0.000110470   -0.000015996
     11        1          -0.000337018    0.000326193    0.000007640
 -------------------------------------------------------------------
 Cartesian Forces:  Max     0.006500594 RMS     0.002290125
 IRC-IRC-IRC-IRC-IRC-IRC-IRC-IRC-IRC-IRC-IRC-IRC-IRC-IRC-IRC-IRC-IRC-IRC
 Pt  3 Step number   1 out of a maximum of  20
 Modified Bulirsch-Stoer Extrapolation Cycles:
    EPS =    0.000010000000000
      PEZero:  N= 2 I= 1 D=  7.82D-04 Err=  7.57D-06
 Maximum DWI energy   std dev =  0.000000068 at pt    47
 Maximum DWI gradient std dev =  0.005424031 at pt    16
 CORRECTOR INTEGRATION CONVERGENCE:
   Recorrection delta-x convergence threshold:    0.010000
   Delta-x Convergence Met
 Point Number:   3          Path Number:   1
   CHANGE IN THE REACTION COORDINATE =    0.15020
   NET REACTION COORDINATE UP TO THIS POINT =    0.45064
  # OF POINTS ALONG THE PATH =   3
  # OF STEPS =   1

 Calculating another point on the path.
 IRC-IRC-IRC-IRC-IRC-IRC-IRC-IRC-IRC-IRC-IRC-IRC-IRC-IRC-IRC-IRC-IRC-IRC
                          Input orientation:                          
 ---------------------------------------------------------------------
 Center     Atomic      Atomic             Coordinates (Angstroms)
 Number     Number       Type             X           Y           Z
 ---------------------------------------------------------------------
      1          6           0       -0.317681   -1.109138    0.263828
      2          1           0        0.036740   -2.033810   -0.178936
      3          1           0       -0.341368   -1.023757    1.346261
      4          8           0       -1.329068   -0.603349   -0.388445
      5          8           0       -1.686826    0.551920    0.143836
      6          6           0        0.949912    0.299593    0.019138
      7          7           0        0.378551    1.343664    0.009855
      8          6           0        2.306502   -0.312884   -0.049369
      9          1           0        2.389288   -0.904737   -0.959789
     10          1           0        2.452097   -0.979238    0.800244
     11          1           0        3.076957    0.452983   -0.043985
 ---------------------------------------------------------------------
                    Distance matrix (angstroms):
                    1          2          3          4          5
     1  C    0.000000
     2  H    1.084745   0.000000
     3  H    1.086053   1.867993   0.000000
     4  O    1.305445   1.988855   2.039975   0.000000
     5  O    2.155938   3.124237   2.395587   1.321347   0.000000
     6  C    1.910808   2.513540   2.275943   2.484990   2.651717
     7  N    2.562319   3.399972   2.812285   2.620203   2.215985
     8  C    2.760154   2.851349   3.076417   3.662883   4.090462
     9  H    2.977700   2.723788   3.576104   3.774048   4.467050
    10  H    2.824231   2.811559   2.846676   3.981392   4.461613
    11  H    3.749471   3.930047   3.974732   4.543957   4.768510
                    6          7          8          9         10
     6  C    0.000000
     7  N    1.190220   0.000000
     8  C    1.490019   2.542568   0.000000
     9  H    2.116722   3.168372   1.089040   0.000000
    10  H    2.121814   3.212504   1.089527   1.762729   0.000000
    11  H    2.133502   2.842113   1.086362   1.776229   1.776072
                   11
    11  H    0.000000
 Symmetry turned off by external request.
 Stoichiometry    C3H5NO2
 Framework group  C1[X(C3H5NO2)]
 Deg. of freedom    27
 Full point group                 C1      NOp   1
 Rotational constants (GHZ):           7.5159365           2.8050623           2.1655989
 Standard basis: Aug-CC-pVTZ (5D, 7F)
   391 basis functions,   567 primitive gaussians,   455 cartesian basis functions
    23 alpha electrons       23 beta electrons
       nuclear repulsion energy       228.5941809554 Hartrees.
 NAtoms=   11 NActive=   11 NUniq=   11 SFac= 1.00D+00 NAtFMM=   60 NAOKFM=F Big=F
 Integral buffers will be    131072 words long.
 Raffenetti 2 integral format.
 Two-electron integral symmetry is turned off.
 Nuclear repulsion after empirical dispersion term =      228.5903898864 Hartrees.
 One-electron integrals computed using PRISM.
 NBasis=   391 RedAO= T EigKep=  1.35D-05  NBF=   391
 NBsUse=   391 1.00D-06 EigRej= -1.00D+00 NBFU=   391
 Initial guess from the checkpoint file:  "AltAssocTS2-M1-copt-TS-Final-IRC-Forward.chk"
 B after Tr=    -0.000016    0.000207    0.000031
         Rot=    1.000000   -0.000050    0.000006   -0.000095 Ang=  -0.01 deg.
 Initial guess <Sx>= 0.0000 <Sy>= 0.0000 <Sz>= 0.0000 <S**2>= 0.0000 S= 0.0000
 ExpMin= 2.53D-02 ExpMax= 1.53D+04 ExpMxC= 5.22D+02 IAcc=3 IRadAn=         7 AccDes= 0.00D+00
 Harris functional with IExCor= 4639 and IRadAn=       7 diagonalized for initial guess.
 HarFok:  IExCor= 4639 AccDes= 0.00D+00 IRadAn=         7 IDoV= 1 UseB2=F ITyADJ=14
 ICtDFT=  3500011 ScaDFX=  1.000000  1.000000  1.000000  1.000000
 FoFCou: FMM=F IPFlag=           0 FMFlag=      100000 FMFlg1=           0
         NFxFlg=           0 DoJE=T BraDBF=F KetDBF=T FulRan=T
         wScrn=  0.000000 ICntrl=       500 IOpCl=  0 I1Cent=   200000004 NGrid=           0
         NMat0=    1 NMatS0=      1 NMatT0=    0 NMatD0=    1 NMtDS0=    0 NMtDT0=    0
 Symmetry not used in FoFCou.
 Gradient too large for Newton-Raphson -- use scaled steepest descent instead.
     Minimum is close to point  4 DX=  4.43D-02 DF= -2.73D-07 DXR=  3.56D-02 DFR=  1.27D-03 which will be used.
 Gradient too large for Newton-Raphson -- use scaled steepest descent instead.
     Accept linear search using points  1 and  2.
 Gradient too large for Newton-Raphson -- use scaled steepest descent instead.
 Gradient too large for Newton-Raphson -- use scaled steepest descent instead.
     Accept linear search using points  1 and  2.
 LinEq1:  Iter=  0 NonCon=     1 RMS=9.52D-05 Max=5.63D-03 NDo=     1
 AX will form     1 AO Fock derivatives at one time.
 LinEq1:  Iter=  1 NonCon=     1 RMS=2.61D-05 Max=7.33D-04 NDo=     1
 LinEq1:  Iter=  2 NonCon=     1 RMS=2.16D-05 Max=9.83D-04 NDo=     1
 LinEq1:  Iter=  3 NonCon=     1 RMS=9.49D-06 Max=5.15D-04 NDo=     1
 LinEq1:  Iter=  4 NonCon=     1 RMS=6.52D-06 Max=4.03D-04 NDo=     1
 LinEq1:  Iter=  5 NonCon=     1 RMS=5.34D-06 Max=3.04D-04 NDo=     1
 LinEq1:  Iter=  6 NonCon=     1 RMS=2.51D-06 Max=6.35D-05 NDo=     1
 LinEq1:  Iter=  7 NonCon=     1 RMS=1.64D-06 Max=4.83D-05 NDo=     1
 LinEq1:  Iter=  8 NonCon=     1 RMS=9.29D-07 Max=2.00D-05 NDo=     1
 LinEq1:  Iter=  9 NonCon=     1 RMS=3.25D-07 Max=5.70D-06 NDo=     1
 LinEq1:  Iter= 10 NonCon=     1 RMS=1.33D-07 Max=2.25D-06 NDo=     1
 LinEq1:  Iter= 11 NonCon=     1 RMS=4.38D-08 Max=1.24D-06 NDo=     1
 LinEq1:  Iter= 12 NonCon=     1 RMS=1.46D-08 Max=5.96D-07 NDo=     1
 LinEq1:  Iter= 13 NonCon=     1 RMS=5.47D-09 Max=2.23D-07 NDo=     1
 LinEq1:  Iter= 14 NonCon=     0 RMS=1.88D-09 Max=6.40D-08 NDo=     1
 Linear equations converged to 1.301D-08 1.301D-07 after    14 iterations.
     Minimum is close to point  2 DX=  2.58D-04 DF= -9.09D-12 DXR=  2.58D-04 DFR=  6.63D-08 which will be used.
 LinEq1:  Iter=  0 NonCon=     1 RMS=3.89D-07 Max=1.84D-05 NDo=     1
 LinEq1:  Iter=  1 NonCon=     1 RMS=2.48D-07 Max=8.53D-06 NDo=     1
 LinEq1:  Iter=  2 NonCon=     1 RMS=2.07D-07 Max=7.88D-06 NDo=     1
 LinEq1:  Iter=  3 NonCon=     1 RMS=9.81D-08 Max=3.64D-06 NDo=     1
 LinEq1:  Iter=  4 NonCon=     1 RMS=7.66D-08 Max=2.68D-06 NDo=     1
 LinEq1:  Iter=  5 NonCon=     1 RMS=3.63D-08 Max=9.83D-07 NDo=     1
 LinEq1:  Iter=  6 NonCon=     1 RMS=1.52D-08 Max=4.79D-07 NDo=     1
 LinEq1:  Iter=  7 NonCon=     1 RMS=1.10D-08 Max=4.01D-07 NDo=     1
 LinEq1:  Iter=  8 NonCon=     1 RMS=6.76D-09 Max=2.13D-07 NDo=     1
 LinEq1:  Iter=  9 NonCon=     1 RMS=2.97D-09 Max=5.47D-08 NDo=     1
 LinEq1:  Iter= 10 NonCon=     1 RMS=8.77D-10 Max=1.59D-08 NDo=     1
 LinEq1:  Iter= 11 NonCon=     1 RMS=3.43D-10 Max=1.06D-08 NDo=     1
 LinEq1:  Iter= 12 NonCon=     0 RMS=1.15D-10 Max=3.00D-09 NDo=     1
 Linear equations converged to 4.006D-10 4.006D-09 after    12 iterations.
 SCF Done:  E(UwB97XD) =  -322.317100003     a.u. after    7 cycles
            Convg  =    0.2457D-08                    41 Fock formations.
              S**2 =  0.0000                  -V/T =  2.0058
 <Sx>= 0.0000 <Sy>= 0.0000 <Sz>= 0.0000 <S**2>= 0.0000 S= 0.0000
 <L.S>=  0.00000000000    
 Annihilation of the first spin contaminant:
 S**2 before annihilation     0.0000,   after     0.0000
 DoSCS=F DFT=T ScalE2(SS,OS)=  1.000000  1.000000
 Range of M.O.s used for correlation:     1   391
 NBasis=   391 NAE=    23 NBE=    23 NFC=     0 NFV=     0
 NROrb=    391 NOA=    23 NOB=    23 NVA=   368 NVB=   368

 **** Warning!!: The largest alpha MO coefficient is  0.44409314D+02


 **** Warning!!: The largest beta MO coefficient is  0.44409314D+02

 Symmetrizing basis deriv contribution to polar:
 IMax=3 JMax=2 DiffMx= 0.00D+00
 G2DrvN: will do    12 centers at a time, making    1 passes.
 Calling FoFCou, ICntrl=  3107 FMM=F I1Cent=   0 AccDes= 0.00D+00.
 End of G2Drv F.D. properties file   721 does not exist.
 End of G2Drv F.D. properties file   722 does not exist.
 End of G2Drv F.D. properties file   788 does not exist.
          IDoAtm=11111111111
          Differentiating once with respect to nuclear coordinates.
 CalDSu exits because no D1Ps are significant.
          There are    36 degrees of freedom in the 1st order CPHF.  IDoFFX=6 NUNeed=     0.
     30 vectors produced by pass  0 Test12= 4.70D-14 2.78D-09 XBig12= 1.84D-01 9.27D-02.
 AX will form    30 AO Fock derivatives at one time.
     30 vectors produced by pass  1 Test12= 4.70D-14 2.78D-09 XBig12= 2.75D-02 3.20D-02.
     30 vectors produced by pass  2 Test12= 4.70D-14 2.78D-09 XBig12= 1.69D-03 4.93D-03.
     30 vectors produced by pass  3 Test12= 4.70D-14 2.78D-09 XBig12= 4.63D-05 6.60D-04.
     30 vectors produced by pass  4 Test12= 4.70D-14 2.78D-09 XBig12= 7.89D-07 8.87D-05.
     30 vectors produced by pass  5 Test12= 4.70D-14 2.78D-09 XBig12= 8.69D-09 7.21D-06.
     30 vectors produced by pass  6 Test12= 4.70D-14 2.78D-09 XBig12= 7.52D-11 6.01D-07.
     18 vectors produced by pass  7 Test12= 4.70D-14 2.78D-09 XBig12= 5.43D-13 5.93D-08.
      1 vectors produced by pass  8 Test12= 4.70D-14 2.78D-09 XBig12= 3.49D-15 5.15D-09.
 InvSVY:  IOpt=1 It=  1 EMax= 2.33D-15
 Solved reduced A of dimension   229 with    30 vectors.
 End of Minotr F.D. properties file   721 does not exist.
 End of Minotr F.D. properties file   722 does not exist.
 End of Minotr F.D. properties file   788 does not exist.
 Calling FoFJK, ICntrl=    100127 FMM=F ISym2X=0 I1Cent= 0 IOpClX= 1 NMat=1 NMatS=1 NMatT=0.
 -------------------------------------------------------------------
 Center     Atomic                   Forces (Hartrees/Bohr)
 Number     Number              X              Y              Z
 -------------------------------------------------------------------
      1        6           0.006928097    0.005775072   -0.000750496
      2        1           0.000361475    0.000320194    0.000046544
      3        1          -0.000122350   -0.000357346   -0.000048921
      4        8          -0.000633676    0.000217316   -0.000450803
      5        8           0.006790194    0.003488475   -0.000140324
      6        6          -0.008087867   -0.008636974    0.001334185
      7        7          -0.003515713   -0.003270609   -0.000208476
      8        6          -0.001480477    0.001699545    0.000221547
      9        1           0.000055292    0.000176120    0.000006478
     10        1           0.000154692    0.000150207   -0.000020012
     11        1          -0.000449669    0.000438000    0.000010280
 -------------------------------------------------------------------
 Cartesian Forces:  Max     0.008636974 RMS     0.003073531
 IRC-IRC-IRC-IRC-IRC-IRC-IRC-IRC-IRC-IRC-IRC-IRC-IRC-IRC-IRC-IRC-IRC-IRC
 Pt  4 Step number   1 out of a maximum of  20
 Modified Bulirsch-Stoer Extrapolation Cycles:
    EPS =    0.000010000000000
      PEZero:  N= 2 I= 1 D=  7.82D-04 Err=  1.03D-05
      PEZero:  N= 3 I= 2 D=  7.82D-04 Err=  6.87D-06
      PEZero:  N= 3 I= 1 D=  1.56D-03 Err=  1.16D-08
 Maximum DWI energy   std dev =  0.000000125 at pt    27
 Maximum DWI gradient std dev =  0.003760548 at pt    24
 CORRECTOR INTEGRATION CONVERGENCE:
   Recorrection delta-x convergence threshold:    0.010000
   Delta-x Convergence Met
 Point Number:   4          Path Number:   1
   CHANGE IN THE REACTION COORDINATE =    0.15021
   NET REACTION COORDINATE UP TO THIS POINT =    0.60085
  # OF POINTS ALONG THE PATH =   4
  # OF STEPS =   1

 Calculating another point on the path.
 IRC-IRC-IRC-IRC-IRC-IRC-IRC-IRC-IRC-IRC-IRC-IRC-IRC-IRC-IRC-IRC-IRC-IRC
                          Input orientation:                          
 ---------------------------------------------------------------------
 Center     Atomic      Atomic             Coordinates (Angstroms)
 Number     Number       Type             X           Y           Z
 ---------------------------------------------------------------------
      1          6           0       -0.308583   -1.101595    0.262753
      2          1           0        0.042430   -2.028873   -0.178276
      3          1           0       -0.343268   -1.029315    1.346472
      4          8           0       -1.329694   -0.603142   -0.388878
      5          8           0       -1.680010    0.555421    0.143687
      6          6           0        0.939269    0.288283    0.020902
      7          7           0        0.374494    1.339905    0.009617
      8          6           0        2.304523   -0.310634   -0.049077
      9          1           0        2.390110   -0.901977   -0.959688
     10          1           0        2.454497   -0.976913    0.799969
     11          1           0        3.070028    0.459972   -0.043827
 ---------------------------------------------------------------------
                    Distance matrix (angstroms):
                    1          2          3          4          5
     1  C    0.000000
     2  H    1.085155   0.000000
     3  H    1.086680   1.863528   0.000000
     4  O    1.309865   1.989921   2.041102   0.000000
     5  O    2.154227   3.122345   2.396864   1.322352   0.000000
     6  C    1.883451   2.492630   2.266737   2.471993   2.635728
     7  N    2.547861   3.390315   2.813461   2.615050   2.203265
     8  C    2.747941   2.843607   3.078125   3.661770   4.082121
     9  H    2.969370   2.718842   3.578540   3.775191   4.461762
    10  H    2.817580   2.807427   2.851122   3.984114   4.457903
    11  H    3.734634   3.921578   3.975109   4.539474   4.754695
                    6          7          8          9         10
     6  C    0.000000
     7  N    1.193736   0.000000
     8  C    1.492487   2.540223   0.000000
     9  H    2.117361   3.166748   1.089140   0.000000
    10  H    2.122164   3.212275   1.089632   1.762428   0.000000
    11  H    2.138644   2.836025   1.086213   1.776512   1.776375
                   11
    11  H    0.000000
 Symmetry turned off by external request.
 Stoichiometry    C3H5NO2
 Framework group  C1[X(C3H5NO2)]
 Deg. of freedom    27
 Full point group                 C1      NOp   1
 Rotational constants (GHZ):           7.5597158           2.8181553           2.1769471
 Standard basis: Aug-CC-pVTZ (5D, 7F)
   391 basis functions,   567 primitive gaussians,   455 cartesian basis functions
    23 alpha electrons       23 beta electrons
       nuclear repulsion energy       228.9308009037 Hartrees.
 NAtoms=   11 NActive=   11 NUniq=   11 SFac= 1.00D+00 NAtFMM=   60 NAOKFM=F Big=F
 Integral buffers will be    131072 words long.
 Raffenetti 2 integral format.
 Two-electron integral symmetry is turned off.
 Nuclear repulsion after empirical dispersion term =      228.9270236464 Hartrees.
 One-electron integrals computed using PRISM.
 NBasis=   391 RedAO= T EigKep=  1.36D-05  NBF=   391
 NBsUse=   391 1.00D-06 EigRej= -1.00D+00 NBFU=   391
 Initial guess from the checkpoint file:  "AltAssocTS2-M1-copt-TS-Final-IRC-Forward.chk"
 B after Tr=    -0.000015    0.000206    0.000026
         Rot=    1.000000   -0.000054    0.000005   -0.000097 Ang=  -0.01 deg.
 Initial guess <Sx>= 0.0000 <Sy>= 0.0000 <Sz>= 0.0000 <S**2>= 0.0000 S= 0.0000
 ExpMin= 2.53D-02 ExpMax= 1.53D+04 ExpMxC= 5.22D+02 IAcc=3 IRadAn=         7 AccDes= 0.00D+00
 Harris functional with IExCor= 4639 and IRadAn=       7 diagonalized for initial guess.
 HarFok:  IExCor= 4639 AccDes= 0.00D+00 IRadAn=         7 IDoV= 1 UseB2=F ITyADJ=14
 ICtDFT=  3500011 ScaDFX=  1.000000  1.000000  1.000000  1.000000
 FoFCou: FMM=F IPFlag=           0 FMFlag=      100000 FMFlg1=           0
         NFxFlg=           0 DoJE=T BraDBF=F KetDBF=T FulRan=T
         wScrn=  0.000000 ICntrl=       500 IOpCl=  0 I1Cent=   200000004 NGrid=           0
         NMat0=    1 NMatS0=      1 NMatT0=    0 NMatD0=    1 NMtDS0=    0 NMtDT0=    0
 Symmetry not used in FoFCou.
 Gradient too large for Newton-Raphson -- use scaled steepest descent instead.
     Minimum is close to point  4 DX=  3.16D-02 DF= -1.40D-07 DXR=  2.57D-02 DFR=  6.59D-04 which will be used.
 Gradient too large for Newton-Raphson -- use scaled steepest descent instead.
     Accept linear search using points  1 and  2.
 Gradient too large for Newton-Raphson -- use scaled steepest descent instead.
     Minimum is close to point  2 DX=  6.11D-02 DF= -2.86D-07 DXR=  9.25D-02 DFR=  8.63D-03 which will be used.
 Gradient too large for Newton-Raphson -- use scaled steepest descent instead.
     Accept linear search using points  1 and  2.
 LinEq1:  Iter=  0 NonCon=     1 RMS=9.64D-05 Max=5.66D-03 NDo=     1
 AX will form     1 AO Fock derivatives at one time.
 LinEq1:  Iter=  1 NonCon=     1 RMS=2.66D-05 Max=7.34D-04 NDo=     1
 LinEq1:  Iter=  2 NonCon=     1 RMS=2.19D-05 Max=9.99D-04 NDo=     1
 LinEq1:  Iter=  3 NonCon=     1 RMS=9.45D-06 Max=5.17D-04 NDo=     1
 LinEq1:  Iter=  4 NonCon=     1 RMS=6.64D-06 Max=4.13D-04 NDo=     1
 LinEq1:  Iter=  5 NonCon=     1 RMS=5.49D-06 Max=3.15D-04 NDo=     1
 LinEq1:  Iter=  6 NonCon=     1 RMS=2.67D-06 Max=6.96D-05 NDo=     1
 LinEq1:  Iter=  7 NonCon=     1 RMS=1.74D-06 Max=5.08D-05 NDo=     1
 LinEq1:  Iter=  8 NonCon=     1 RMS=9.74D-07 Max=2.14D-05 NDo=     1
 LinEq1:  Iter=  9 NonCon=     1 RMS=3.32D-07 Max=6.20D-06 NDo=     1
 LinEq1:  Iter= 10 NonCon=     1 RMS=1.36D-07 Max=2.44D-06 NDo=     1
 LinEq1:  Iter= 11 NonCon=     1 RMS=4.65D-08 Max=1.39D-06 NDo=     1
 LinEq1:  Iter= 12 NonCon=     1 RMS=1.53D-08 Max=6.49D-07 NDo=     1
 LinEq1:  Iter= 13 NonCon=     1 RMS=5.63D-09 Max=2.25D-07 NDo=     1
 LinEq1:  Iter= 14 NonCon=     0 RMS=1.95D-09 Max=6.22D-08 NDo=     1
 Linear equations converged to 1.301D-08 1.301D-07 after    14 iterations.
     Minimum is close to point  2 DX=  3.42D-04 DF= -1.65D-11 DXR=  3.42D-04 DFR=  1.17D-07 which will be used.
 LinEq1:  Iter=  0 NonCon=     1 RMS=4.21D-07 Max=1.80D-05 NDo=     1
 LinEq1:  Iter=  1 NonCon=     1 RMS=2.76D-07 Max=8.53D-06 NDo=     1
 LinEq1:  Iter=  2 NonCon=     1 RMS=2.12D-07 Max=8.11D-06 NDo=     1
 LinEq1:  Iter=  3 NonCon=     1 RMS=1.06D-07 Max=3.86D-06 NDo=     1
 LinEq1:  Iter=  4 NonCon=     1 RMS=8.60D-08 Max=3.87D-06 NDo=     1
 LinEq1:  Iter=  5 NonCon=     1 RMS=4.29D-08 Max=1.45D-06 NDo=     1
 LinEq1:  Iter=  6 NonCon=     1 RMS=3.00D-08 Max=1.18D-06 NDo=     1
 LinEq1:  Iter=  7 NonCon=     1 RMS=2.05D-08 Max=7.91D-07 NDo=     1
 LinEq1:  Iter=  8 NonCon=     1 RMS=8.11D-09 Max=1.64D-07 NDo=     1
 LinEq1:  Iter=  9 NonCon=     1 RMS=3.15D-09 Max=7.41D-08 NDo=     1
 LinEq1:  Iter= 10 NonCon=     1 RMS=9.27D-10 Max=1.62D-08 NDo=     1
 LinEq1:  Iter= 11 NonCon=     1 RMS=3.65D-10 Max=1.21D-08 NDo=     1
 LinEq1:  Iter= 12 NonCon=     0 RMS=1.22D-10 Max=3.37D-09 NDo=     1
 Linear equations converged to 4.262D-10 4.262D-09 after    12 iterations.
 SCF Done:  E(UwB97XD) =  -322.317948331     a.u. after    7 cycles
            Convg  =    0.2612D-08                    40 Fock formations.
              S**2 =  0.0000                  -V/T =  2.0059
 <Sx>= 0.0000 <Sy>= 0.0000 <Sz>= 0.0000 <S**2>= 0.0000 S= 0.0000
 <L.S>=  0.00000000000    
 Annihilation of the first spin contaminant:
 S**2 before annihilation     0.0000,   after     0.0000
 DoSCS=F DFT=T ScalE2(SS,OS)=  1.000000  1.000000
 Range of M.O.s used for correlation:     1   391
 NBasis=   391 NAE=    23 NBE=    23 NFC=     0 NFV=     0
 NROrb=    391 NOA=    23 NOB=    23 NVA=   368 NVB=   368

 **** Warning!!: The largest alpha MO coefficient is  0.41836388D+02


 **** Warning!!: The largest beta MO coefficient is  0.41836388D+02

 Symmetrizing basis deriv contribution to polar:
 IMax=3 JMax=2 DiffMx= 0.00D+00
 G2DrvN: will do    12 centers at a time, making    1 passes.
 Calling FoFCou, ICntrl=  3107 FMM=F I1Cent=   0 AccDes= 0.00D+00.
 End of G2Drv F.D. properties file   721 does not exist.
 End of G2Drv F.D. properties file   722 does not exist.
 End of G2Drv F.D. properties file   788 does not exist.
          IDoAtm=11111111111
          Differentiating once with respect to nuclear coordinates.
 CalDSu exits because no D1Ps are significant.
          There are    36 degrees of freedom in the 1st order CPHF.  IDoFFX=6 NUNeed=     0.
     30 vectors produced by pass  0 Test12= 4.70D-14 2.78D-09 XBig12= 1.83D-01 9.54D-02.
 AX will form    30 AO Fock derivatives at one time.
     30 vectors produced by pass  1 Test12= 4.70D-14 2.78D-09 XBig12= 2.56D-02 3.04D-02.
     30 vectors produced by pass  2 Test12= 4.70D-14 2.78D-09 XBig12= 1.60D-03 4.84D-03.
     30 vectors produced by pass  3 Test12= 4.70D-14 2.78D-09 XBig12= 4.48D-05 6.27D-04.
     30 vectors produced by pass  4 Test12= 4.70D-14 2.78D-09 XBig12= 7.74D-07 8.18D-05.
     30 vectors produced by pass  5 Test12= 4.70D-14 2.78D-09 XBig12= 8.56D-09 7.28D-06.
     29 vectors produced by pass  6 Test12= 4.70D-14 2.78D-09 XBig12= 7.44D-11 6.10D-07.
     19 vectors produced by pass  7 Test12= 4.70D-14 2.78D-09 XBig12= 5.29D-13 5.22D-08.
      1 vectors produced by pass  8 Test12= 4.70D-14 2.78D-09 XBig12= 3.35D-15 4.76D-09.
 InvSVY:  IOpt=1 It=  1 EMax= 1.78D-15
 Solved reduced A of dimension   229 with    30 vectors.
 End of Minotr F.D. properties file   721 does not exist.
 End of Minotr F.D. properties file   722 does not exist.
 End of Minotr F.D. properties file   788 does not exist.
 Calling FoFJK, ICntrl=    100127 FMM=F ISym2X=0 I1Cent= 0 IOpClX= 1 NMat=1 NMatS=1 NMatT=0.
 -------------------------------------------------------------------
 Center     Atomic                   Forces (Hartrees/Bohr)
 Number     Number              X              Y              Z
 -------------------------------------------------------------------
      1        6           0.008552781    0.007044286   -0.000939023
      2        1           0.000454516    0.000396525    0.000049570
      3        1          -0.000133697   -0.000448503   -0.000056814
      4        8          -0.000787330    0.000233625   -0.000551089
      5        8           0.008734150    0.004519437   -0.000192860
      6        6          -0.009965068   -0.010660277    0.001674997
      7        7          -0.004620939   -0.004200859   -0.000265788
      8        6          -0.001921662    0.002152896    0.000283393
      9        1           0.000062030    0.000224204    0.000007819
     10        1           0.000187802    0.000192138   -0.000023275
     11        1          -0.000562584    0.000546527    0.000013070
 -------------------------------------------------------------------
 Cartesian Forces:  Max     0.010660277 RMS     0.003837373
 IRC-IRC-IRC-IRC-IRC-IRC-IRC-IRC-IRC-IRC-IRC-IRC-IRC-IRC-IRC-IRC-IRC-IRC
 Pt  5 Step number   1 out of a maximum of  20
 Modified Bulirsch-Stoer Extrapolation Cycles:
    EPS =    0.000010000000000
      PEZero:  N= 2 I= 1 D=  7.82D-04 Err=  1.25D-05
      PEZero:  N= 3 I= 2 D=  7.82D-04 Err=  8.37D-06
      PEZero:  N= 3 I= 1 D=  1.56D-03 Err=  1.20D-08
 Maximum DWI energy   std dev =  0.000000245 at pt    27
 Maximum DWI gradient std dev =  0.002891519 at pt    24
 CORRECTOR INTEGRATION CONVERGENCE:
   Recorrection delta-x convergence threshold:    0.010000
   Delta-x Convergence Met
 Point Number:   5          Path Number:   1
   CHANGE IN THE REACTION COORDINATE =    0.15021
   NET REACTION COORDINATE UP TO THIS POINT =    0.75106
  # OF POINTS ALONG THE PATH =   5
  # OF STEPS =   1

 Calculating another point on the path.
 IRC-IRC-IRC-IRC-IRC-IRC-IRC-IRC-IRC-IRC-IRC-IRC-IRC-IRC-IRC-IRC-IRC-IRC
                          Input orientation:                          
 ---------------------------------------------------------------------
 Center     Atomic      Atomic             Coordinates (Angstroms)
 Number     Number       Type             X           Y           Z
 ---------------------------------------------------------------------
      1          6           0       -0.299582   -1.094230    0.261700
      2          1           0        0.048172   -2.023964   -0.177729
      3          1           0       -0.344903   -1.034945    1.346465
      4          8           0       -1.330316   -0.602965   -0.389304
      5          8           0       -1.672961    0.559072    0.143524
      6          6           0        0.928769    0.277076    0.022679
      7          7           0        0.370197    1.336032    0.009373
      8          6           0        2.302455   -0.308340   -0.048775
      9          1           0        2.390847   -0.899140   -0.959594
     10          1           0        2.456835   -0.974501    0.799711
     11          1           0        3.063019    0.466944   -0.043664
 ---------------------------------------------------------------------
                    Distance matrix (angstroms):
                    1          2          3          4          5
     1  C    0.000000
     2  H    1.085557   0.000000
     3  H    1.087329   1.858987   0.000000
     4  O    1.314367   1.991037   2.042190   0.000000
     5  O    2.152567   3.120508   2.398270   1.323496   0.000000
     6  C    1.856464   2.471922   2.257443   2.459200   2.619756
     7  N    2.533465   3.380573   2.814376   2.609673   2.190013
     8  C    2.735801   2.835804   3.079472   3.660571   4.073489
     9  H    2.961085   2.713792   3.580597   3.776241   4.456207
    10  H    2.810983   2.803287   2.855228   3.986766   4.453947
    11  H    3.719891   3.913041   3.975180   4.534926   4.740573
                    6          7          8          9         10
     6  C    0.000000
     7  N    1.197316   0.000000
     8  C    1.494935   2.537905   0.000000
     9  H    2.118021   3.165108   1.089242   0.000000
    10  H    2.122548   3.212048   1.089739   1.762154   0.000000
    11  H    2.143705   2.830091   1.086071   1.776774   1.776655
                   11
    11  H    0.000000
 Symmetry turned off by external request.
 Stoichiometry    C3H5NO2
 Framework group  C1[X(C3H5NO2)]
 Deg. of freedom    27
 Full point group                 C1      NOp   1
 Rotational constants (GHZ):           7.6032349           2.8315136           2.1884247
 Standard basis: Aug-CC-pVTZ (5D, 7F)
   391 basis functions,   567 primitive gaussians,   455 cartesian basis functions
    23 alpha electrons       23 beta electrons
       nuclear repulsion energy       229.2728047209 Hartrees.
 NAtoms=   11 NActive=   11 NUniq=   11 SFac= 1.00D+00 NAtFMM=   60 NAOKFM=F Big=F
 Integral buffers will be    131072 words long.
 Raffenetti 2 integral format.
 Two-electron integral symmetry is turned off.
 Nuclear repulsion after empirical dispersion term =      229.2690408841 Hartrees.
 One-electron integrals computed using PRISM.
 NBasis=   391 RedAO= T EigKep=  1.36D-05  NBF=   391
 NBsUse=   391 1.00D-06 EigRej= -1.00D+00 NBFU=   391
 Initial guess from the checkpoint file:  "AltAssocTS2-M1-copt-TS-Final-IRC-Forward.chk"
 B after Tr=    -0.000013    0.000207    0.000020
         Rot=    1.000000   -0.000057    0.000005   -0.000099 Ang=  -0.01 deg.
 Initial guess <Sx>= 0.0000 <Sy>= 0.0000 <Sz>= 0.0000 <S**2>= 0.0000 S= 0.0000
 ExpMin= 2.53D-02 ExpMax= 1.53D+04 ExpMxC= 5.22D+02 IAcc=3 IRadAn=         7 AccDes= 0.00D+00
 Harris functional with IExCor= 4639 and IRadAn=       7 diagonalized for initial guess.
 HarFok:  IExCor= 4639 AccDes= 0.00D+00 IRadAn=         7 IDoV= 1 UseB2=F ITyADJ=14
 ICtDFT=  3500011 ScaDFX=  1.000000  1.000000  1.000000  1.000000
 FoFCou: FMM=F IPFlag=           0 FMFlag=      100000 FMFlg1=           0
         NFxFlg=           0 DoJE=T BraDBF=F KetDBF=T FulRan=T
         wScrn=  0.000000 ICntrl=       500 IOpCl=  0 I1Cent=   200000004 NGrid=           0
         NMat0=    1 NMatS0=      1 NMatT0=    0 NMatD0=    1 NMtDS0=    0 NMtDT0=    0
 Symmetry not used in FoFCou.
 Gradient too large for Newton-Raphson -- use scaled steepest descent instead.
     Minimum is close to point  4 DX=  1.81D-02 DF= -4.61D-08 DXR=  1.48D-02 DFR=  2.20D-04 which will be used.
 Gradient too large for Newton-Raphson -- use scaled steepest descent instead.
     Accept linear search using points  1 and  2.
 Gradient too large for Newton-Raphson -- use scaled steepest descent instead.
     Minimum is close to point  2 DX=  5.74D-02 DF= -2.53D-07 DXR=  8.73D-02 DFR=  7.68D-03 which will be used.
 Gradient too large for Newton-Raphson -- use scaled steepest descent instead.
     Accept linear search using points  1 and  2.
 LinEq1:  Iter=  0 NonCon=     1 RMS=9.61D-05 Max=5.59D-03 NDo=     1
 AX will form     1 AO Fock derivatives at one time.
 LinEq1:  Iter=  1 NonCon=     1 RMS=2.68D-05 Max=5.54D-04 NDo=     1
 LinEq1:  Iter=  2 NonCon=     1 RMS=2.19D-05 Max=9.87D-04 NDo=     1
 LinEq1:  Iter=  3 NonCon=     1 RMS=9.21D-06 Max=5.00D-04 NDo=     1
 LinEq1:  Iter=  4 NonCon=     1 RMS=6.54D-06 Max=4.10D-04 NDo=     1
 LinEq1:  Iter=  5 NonCon=     1 RMS=5.58D-06 Max=3.27D-04 NDo=     1
 LinEq1:  Iter=  6 NonCon=     1 RMS=2.71D-06 Max=7.12D-05 NDo=     1
 LinEq1:  Iter=  7 NonCon=     1 RMS=1.70D-06 Max=4.62D-05 NDo=     1
 LinEq1:  Iter=  8 NonCon=     1 RMS=9.62D-07 Max=2.13D-05 NDo=     1
 LinEq1:  Iter=  9 NonCon=     1 RMS=3.34D-07 Max=6.40D-06 NDo=     1
 LinEq1:  Iter= 10 NonCon=     1 RMS=1.37D-07 Max=2.67D-06 NDo=     1
 LinEq1:  Iter= 11 NonCon=     1 RMS=4.74D-08 Max=1.49D-06 NDo=     1
 LinEq1:  Iter= 12 NonCon=     1 RMS=1.58D-08 Max=6.78D-07 NDo=     1
 LinEq1:  Iter= 13 NonCon=     1 RMS=5.75D-09 Max=2.22D-07 NDo=     1
 LinEq1:  Iter= 14 NonCon=     0 RMS=1.99D-09 Max=5.90D-08 NDo=     1
 Linear equations converged to 1.301D-08 1.301D-07 after    14 iterations.
     Minimum is close to point  2 DX=  4.18D-04 DF= -2.44D-11 DXR=  4.17D-04 DFR=  1.74D-07 which will be used.
 LinEq1:  Iter=  0 NonCon=     1 RMS=4.48D-07 Max=1.71D-05 NDo=     1
 LinEq1:  Iter=  1 NonCon=     1 RMS=2.92D-07 Max=7.74D-06 NDo=     1
 LinEq1:  Iter=  2 NonCon=     1 RMS=2.08D-07 Max=7.63D-06 NDo=     1
 LinEq1:  Iter=  3 NonCon=     1 RMS=1.12D-07 Max=4.32D-06 NDo=     1
 LinEq1:  Iter=  4 NonCon=     1 RMS=9.36D-08 Max=5.06D-06 NDo=     1
 LinEq1:  Iter=  5 NonCon=     1 RMS=5.14D-08 Max=2.01D-06 NDo=     1
 LinEq1:  Iter=  6 NonCon=     1 RMS=3.94D-08 Max=1.58D-06 NDo=     1
 LinEq1:  Iter=  7 NonCon=     1 RMS=2.20D-08 Max=8.08D-07 NDo=     1
 LinEq1:  Iter=  8 NonCon=     1 RMS=8.35D-09 Max=1.63D-07 NDo=     1
 LinEq1:  Iter=  9 NonCon=     1 RMS=3.21D-09 Max=7.83D-08 NDo=     1
 LinEq1:  Iter= 10 NonCon=     1 RMS=9.55D-10 Max=1.59D-08 NDo=     1
 LinEq1:  Iter= 11 NonCon=     1 RMS=3.75D-10 Max=1.34D-08 NDo=     1
 LinEq1:  Iter= 12 NonCon=     0 RMS=1.26D-10 Max=3.70D-09 NDo=     1
 Linear equations converged to 4.475D-10 4.475D-09 after    12 iterations.
 SCF Done:  E(UwB97XD) =  -322.318977496     a.u. after    7 cycles
            Convg  =    0.2699D-08                    40 Fock formations.
              S**2 =  0.0000                  -V/T =  2.0059
 <Sx>= 0.0000 <Sy>= 0.0000 <Sz>= 0.0000 <S**2>= 0.0000 S= 0.0000
 <L.S>=  0.00000000000    
 Annihilation of the first spin contaminant:
 S**2 before annihilation     0.0000,   after     0.0000
 DoSCS=F DFT=T ScalE2(SS,OS)=  1.000000  1.000000
 Range of M.O.s used for correlation:     1   391
 NBasis=   391 NAE=    23 NBE=    23 NFC=     0 NFV=     0
 NROrb=    391 NOA=    23 NOB=    23 NVA=   368 NVB=   368

 **** Warning!!: The largest alpha MO coefficient is  0.38942432D+02


 **** Warning!!: The largest beta MO coefficient is  0.38942432D+02

 Symmetrizing basis deriv contribution to polar:
 IMax=3 JMax=2 DiffMx= 0.00D+00
 G2DrvN: will do    12 centers at a time, making    1 passes.
 Calling FoFCou, ICntrl=  3107 FMM=F I1Cent=   0 AccDes= 0.00D+00.
 End of G2Drv F.D. properties file   721 does not exist.
 End of G2Drv F.D. properties file   722 does not exist.
 End of G2Drv F.D. properties file   788 does not exist.
          IDoAtm=11111111111
          Differentiating once with respect to nuclear coordinates.
 CalDSu exits because no D1Ps are significant.
          There are    36 degrees of freedom in the 1st order CPHF.  IDoFFX=6 NUNeed=     0.
     30 vectors produced by pass  0 Test12= 4.70D-14 2.78D-09 XBig12= 1.82D-01 9.79D-02.
 AX will form    30 AO Fock derivatives at one time.
     30 vectors produced by pass  1 Test12= 4.70D-14 2.78D-09 XBig12= 2.37D-02 2.87D-02.
     30 vectors produced by pass  2 Test12= 4.70D-14 2.78D-09 XBig12= 1.49D-03 4.69D-03.
     30 vectors produced by pass  3 Test12= 4.70D-14 2.78D-09 XBig12= 4.29D-05 6.06D-04.
     30 vectors produced by pass  4 Test12= 4.70D-14 2.78D-09 XBig12= 7.49D-07 8.81D-05.
     30 vectors produced by pass  5 Test12= 4.70D-14 2.78D-09 XBig12= 8.36D-09 7.19D-06.
     29 vectors produced by pass  6 Test12= 4.70D-14 2.78D-09 XBig12= 7.31D-11 6.32D-07.
     19 vectors produced by pass  7 Test12= 4.70D-14 2.78D-09 XBig12= 5.15D-13 4.45D-08.
      1 vectors produced by pass  8 Test12= 4.70D-14 2.78D-09 XBig12= 3.21D-15 4.28D-09.
 InvSVY:  IOpt=1 It=  1 EMax= 2.22D-15
 Solved reduced A of dimension   229 with    30 vectors.
 End of Minotr F.D. properties file   721 does not exist.
 End of Minotr F.D. properties file   722 does not exist.
 End of Minotr F.D. properties file   788 does not exist.
 Calling FoFJK, ICntrl=    100127 FMM=F ISym2X=0 I1Cent= 0 IOpClX= 1 NMat=1 NMatS=1 NMatT=0.
 -------------------------------------------------------------------
 Center     Atomic                   Forces (Hartrees/Bohr)
 Number     Number              X              Y              Z
 -------------------------------------------------------------------
      1        6           0.010017042    0.008133055   -0.001110662
      2        1           0.000544281    0.000466521    0.000047100
      3        1          -0.000133109   -0.000535494   -0.000070849
      4        8          -0.000916123    0.000239046   -0.000634926
      5        8           0.010734994    0.005594618   -0.000253687
      6        6          -0.011663753   -0.012510008    0.001999513
      7        7          -0.005806104   -0.005152633   -0.000324115
      8        6          -0.002386373    0.002605206    0.000348286
      9        1           0.000065919    0.000273366    0.000008991
     10        1           0.000217880    0.000235651   -0.000025749
     11        1          -0.000674653    0.000650672    0.000016097
 -------------------------------------------------------------------
 Cartesian Forces:  Max     0.012510008 RMS     0.004562769
 IRC-IRC-IRC-IRC-IRC-IRC-IRC-IRC-IRC-IRC-IRC-IRC-IRC-IRC-IRC-IRC-IRC-IRC
 Pt  6 Step number   1 out of a maximum of  20
 Modified Bulirsch-Stoer Extrapolation Cycles:
    EPS =    0.000010000000000
      PEZero:  N= 2 I= 1 D=  7.82D-04 Err=  1.45D-05
      PEZero:  N= 3 I= 2 D=  7.82D-04 Err=  9.67D-06
      PEZero:  N= 3 I= 1 D=  1.56D-03 Err=  1.02D-08
 Maximum DWI energy   std dev =  0.000000347 at pt    28
 Maximum DWI gradient std dev =  0.002362228 at pt    24
 CORRECTOR INTEGRATION CONVERGENCE:
   Recorrection delta-x convergence threshold:    0.010000
   Delta-x Convergence Met
 Point Number:   6          Path Number:   1
   CHANGE IN THE REACTION COORDINATE =    0.15021
   NET REACTION COORDINATE UP TO THIS POINT =    0.90126
  # OF POINTS ALONG THE PATH =   6
  # OF STEPS =   1

 Calculating another point on the path.
 IRC-IRC-IRC-IRC-IRC-IRC-IRC-IRC-IRC-IRC-IRC-IRC-IRC-IRC-IRC-IRC-IRC-IRC
                          Input orientation:                          
 ---------------------------------------------------------------------
 Center     Atomic      Atomic             Coordinates (Angstroms)
 Number     Number       Type             X           Y           Z
 ---------------------------------------------------------------------
      1          6           0       -0.290710   -1.087084    0.260665
      2          1           0        0.053965   -2.019098   -0.177313
      3          1           0       -0.346245   -1.040630    1.346247
      4          8           0       -1.330921   -0.602812   -0.389717
      5          8           0       -1.665647    0.562889    0.143343
      6          6           0        0.918427    0.265992    0.024465
      7          7           0        0.365636    1.332026    0.009121
      8          6           0        2.300283   -0.305995   -0.048460
      9          1           0        2.391503   -0.896210   -0.959503
     10          1           0        2.459124   -0.971990    0.799471
     11          1           0        3.055894    0.473932   -0.043493
 ---------------------------------------------------------------------
                    Distance matrix (angstroms):
                    1          2          3          4          5
     1  C    0.000000
     2  H    1.085944   0.000000
     3  H    1.087994   1.854402   0.000000
     4  O    1.318922   1.992208   2.043244   0.000000
     5  O    2.150960   3.118741   2.399807   1.324784   0.000000
     6  C    1.829923   2.451458   2.248058   2.446617   2.603789
     7  N    2.519159   3.370746   2.814992   2.604031   2.176165
     8  C    2.723766   2.827944   3.080423   3.659262   4.064523
     9  H    2.952882   2.708650   3.582263   3.777192   4.450360
    10  H    2.804486   2.799166   2.858980   3.989349   4.449729
    11  H    3.705272   3.904443   3.974899   4.530275   4.726073
                    6          7          8          9         10
     6  C    0.000000
     7  N    1.200934   0.000000
     8  C    1.497335   2.535604   0.000000
     9  H    2.118694   3.163449   1.089346   0.000000
    10  H    2.122965   3.211828   1.089847   1.761904   0.000000
    11  H    2.148632   2.824284   1.085937   1.777014   1.776911
                   11
    11  H    0.000000
 Symmetry turned off by external request.
 Stoichiometry    C3H5NO2
 Framework group  C1[X(C3H5NO2)]
 Deg. of freedom    27
 Full point group                 C1      NOp   1
 Rotational constants (GHZ):           7.6464055           2.8451876           2.2000533
 Standard basis: Aug-CC-pVTZ (5D, 7F)
   391 basis functions,   567 primitive gaussians,   455 cartesian basis functions
    23 alpha electrons       23 beta electrons
       nuclear repulsion energy       229.6214644926 Hartrees.
 NAtoms=   11 NActive=   11 NUniq=   11 SFac= 1.00D+00 NAtFMM=   60 NAOKFM=F Big=F
 Integral buffers will be    131072 words long.
 Raffenetti 2 integral format.
 Two-electron integral symmetry is turned off.
 Nuclear repulsion after empirical dispersion term =      229.6177136447 Hartrees.
 One-electron integrals computed using PRISM.
 NBasis=   391 RedAO= T EigKep=  1.37D-05  NBF=   391
 NBsUse=   391 1.00D-06 EigRej= -1.00D+00 NBFU=   391
 Initial guess from the checkpoint file:  "AltAssocTS2-M1-copt-TS-Final-IRC-Forward.chk"
 B after Tr=    -0.000012    0.000208    0.000014
         Rot=    1.000000   -0.000062    0.000004   -0.000101 Ang=  -0.01 deg.
 Initial guess <Sx>= 0.0000 <Sy>= 0.0000 <Sz>= 0.0000 <S**2>= 0.0000 S= 0.0000
 ExpMin= 2.53D-02 ExpMax= 1.53D+04 ExpMxC= 5.22D+02 IAcc=3 IRadAn=         7 AccDes= 0.00D+00
 Harris functional with IExCor= 4639 and IRadAn=       7 diagonalized for initial guess.
 HarFok:  IExCor= 4639 AccDes= 0.00D+00 IRadAn=         7 IDoV= 1 UseB2=F ITyADJ=14
 ICtDFT=  3500011 ScaDFX=  1.000000  1.000000  1.000000  1.000000
 FoFCou: FMM=F IPFlag=           0 FMFlag=      100000 FMFlg1=           0
         NFxFlg=           0 DoJE=T BraDBF=F KetDBF=T FulRan=T
         wScrn=  0.000000 ICntrl=       500 IOpCl=  0 I1Cent=   200000004 NGrid=           0
         NMat0=    1 NMatS0=      1 NMatT0=    0 NMatD0=    1 NMtDS0=    0 NMtDT0=    0
 Symmetry not used in FoFCou.
 Gradient too large for Newton-Raphson -- use scaled steepest descent instead.
     Accept linear search using points  3 and  4.
     Minimum is close to point  4 DX= -8.54D-03 DF= -1.51D-09 DXR=  7.17D-03 DFR=  7.38D-06 which will be used.
 Gradient too large for Newton-Raphson -- use scaled steepest descent instead.
     Accept linear search using points  1 and  2.
 Gradient too large for Newton-Raphson -- use scaled steepest descent instead.
     Minimum is close to point  2 DX=  4.79D-02 DF= -1.78D-07 DXR=  7.40D-02 DFR=  5.50D-03 which will be used.
 Gradient too large for Newton-Raphson -- use scaled steepest descent instead.
     Accept linear search using points  1 and  2.
 LinEq1:  Iter=  0 NonCon=     1 RMS=9.54D-05 Max=5.46D-03 NDo=     1
 AX will form     1 AO Fock derivatives at one time.
 LinEq1:  Iter=  1 NonCon=     1 RMS=2.70D-05 Max=7.58D-04 NDo=     1
 LinEq1:  Iter=  2 NonCon=     1 RMS=2.19D-05 Max=9.68D-04 NDo=     1
 LinEq1:  Iter=  3 NonCon=     1 RMS=8.88D-06 Max=4.70D-04 NDo=     1
 LinEq1:  Iter=  4 NonCon=     1 RMS=6.29D-06 Max=3.96D-04 NDo=     1
 LinEq1:  Iter=  5 NonCon=     1 RMS=5.53D-06 Max=3.31D-04 NDo=     1
 LinEq1:  Iter=  6 NonCon=     1 RMS=2.69D-06 Max=7.14D-05 NDo=     1
 LinEq1:  Iter=  7 NonCon=     1 RMS=1.61D-06 Max=4.71D-05 NDo=     1
 LinEq1:  Iter=  8 NonCon=     1 RMS=9.30D-07 Max=2.06D-05 NDo=     1
 LinEq1:  Iter=  9 NonCon=     1 RMS=3.31D-07 Max=6.52D-06 NDo=     1
 LinEq1:  Iter= 10 NonCon=     1 RMS=1.36D-07 Max=2.84D-06 NDo=     1
 LinEq1:  Iter= 11 NonCon=     1 RMS=4.79D-08 Max=1.56D-06 NDo=     1
 LinEq1:  Iter= 12 NonCon=     1 RMS=1.62D-08 Max=6.91D-07 NDo=     1
 LinEq1:  Iter= 13 NonCon=     1 RMS=5.78D-09 Max=2.13D-07 NDo=     1
 LinEq1:  Iter= 14 NonCon=     0 RMS=2.00D-09 Max=5.54D-08 NDo=     1
 Linear equations converged to 1.301D-08 1.301D-07 after    14 iterations.
     Minimum is close to point  2 DX=  4.89D-04 DF= -3.30D-11 DXR=  4.88D-04 DFR=  2.39D-07 which will be used.
 LinEq1:  Iter=  0 NonCon=     1 RMS=4.75D-07 Max=1.72D-05 NDo=     1
 LinEq1:  Iter=  1 NonCon=     1 RMS=3.02D-07 Max=6.63D-06 NDo=     1
 LinEq1:  Iter=  2 NonCon=     1 RMS=1.98D-07 Max=7.01D-06 NDo=     1
 LinEq1:  Iter=  3 NonCon=     1 RMS=1.14D-07 Max=4.72D-06 NDo=     1
 LinEq1:  Iter=  4 NonCon=     1 RMS=9.73D-08 Max=5.86D-06 NDo=     1
 LinEq1:  Iter=  5 NonCon=     1 RMS=5.83D-08 Max=2.52D-06 NDo=     1
 LinEq1:  Iter=  6 NonCon=     1 RMS=4.35D-08 Max=1.72D-06 NDo=     1
 LinEq1:  Iter=  7 NonCon=     1 RMS=2.22D-08 Max=7.87D-07 NDo=     1
 LinEq1:  Iter=  8 NonCon=     1 RMS=8.39D-09 Max=1.64D-07 NDo=     1
 LinEq1:  Iter=  9 NonCon=     1 RMS=3.21D-09 Max=7.97D-08 NDo=     1
 LinEq1:  Iter= 10 NonCon=     1 RMS=9.75D-10 Max=1.42D-08 NDo=     1
 LinEq1:  Iter= 11 NonCon=     1 RMS=3.80D-10 Max=1.42D-08 NDo=     1
 LinEq1:  Iter= 12 NonCon=     0 RMS=1.30D-10 Max=3.97D-09 NDo=     1
 Linear equations converged to 4.715D-10 4.715D-09 after    12 iterations.
 SCF Done:  E(UwB97XD) =  -322.320174977     a.u. after    7 cycles
            Convg  =    0.2746D-08                    39 Fock formations.
              S**2 =  0.0000                  -V/T =  2.0060
 <Sx>= 0.0000 <Sy>= 0.0000 <Sz>= 0.0000 <S**2>= 0.0000 S= 0.0000
 <L.S>=  0.00000000000    
 Annihilation of the first spin contaminant:
 S**2 before annihilation     0.0000,   after     0.0000
 DoSCS=F DFT=T ScalE2(SS,OS)=  1.000000  1.000000
 Range of M.O.s used for correlation:     1   391
 NBasis=   391 NAE=    23 NBE=    23 NFC=     0 NFV=     0
 NROrb=    391 NOA=    23 NOB=    23 NVA=   368 NVB=   368

 **** Warning!!: The largest alpha MO coefficient is  0.40272031D+02


 **** Warning!!: The largest beta MO coefficient is  0.40272031D+02

 Symmetrizing basis deriv contribution to polar:
 IMax=3 JMax=2 DiffMx= 0.00D+00
 G2DrvN: will do    12 centers at a time, making    1 passes.
 Calling FoFCou, ICntrl=  3107 FMM=F I1Cent=   0 AccDes= 0.00D+00.
 End of G2Drv F.D. properties file   721 does not exist.
 End of G2Drv F.D. properties file   722 does not exist.
 End of G2Drv F.D. properties file   788 does not exist.
          IDoAtm=11111111111
          Differentiating once with respect to nuclear coordinates.
 CalDSu exits because no D1Ps are significant.
          There are    36 degrees of freedom in the 1st order CPHF.  IDoFFX=6 NUNeed=     0.
     30 vectors produced by pass  0 Test12= 4.70D-14 2.78D-09 XBig12= 1.81D-01 1.00D-01.
 AX will form    30 AO Fock derivatives at one time.
     30 vectors produced by pass  1 Test12= 4.70D-14 2.78D-09 XBig12= 2.18D-02 2.87D-02.
     30 vectors produced by pass  2 Test12= 4.70D-14 2.78D-09 XBig12= 1.37D-03 4.49D-03.
     30 vectors produced by pass  3 Test12= 4.70D-14 2.78D-09 XBig12= 4.05D-05 5.75D-04.
     30 vectors produced by pass  4 Test12= 4.70D-14 2.78D-09 XBig12= 7.12D-07 8.83D-05.
     30 vectors produced by pass  5 Test12= 4.70D-14 2.78D-09 XBig12= 8.06D-09 7.08D-06.
     30 vectors produced by pass  6 Test12= 4.70D-14 2.78D-09 XBig12= 7.11D-11 7.10D-07.
     20 vectors produced by pass  7 Test12= 4.70D-14 2.78D-09 XBig12= 4.97D-13 4.22D-08.
      1 vectors produced by pass  8 Test12= 4.70D-14 2.78D-09 XBig12= 3.04D-15 3.57D-09.
 InvSVY:  IOpt=1 It=  1 EMax= 2.44D-15
 Solved reduced A of dimension   231 with    30 vectors.
 End of Minotr F.D. properties file   721 does not exist.
 End of Minotr F.D. properties file   722 does not exist.
 End of Minotr F.D. properties file   788 does not exist.
 Calling FoFJK, ICntrl=    100127 FMM=F ISym2X=0 I1Cent= 0 IOpClX= 1 NMat=1 NMatS=1 NMatT=0.
 -------------------------------------------------------------------
 Center     Atomic                   Forces (Hartrees/Bohr)
 Number     Number              X              Y              Z
 -------------------------------------------------------------------
      1        6           0.011283246    0.008998501   -0.001261781
      2        1           0.000628260    0.000527263    0.000038278
      3        1          -0.000120089   -0.000615854   -0.000089625
      4        8          -0.001014104    0.000234107   -0.000696005
      5        8           0.012752590    0.006697890   -0.000323254
      6        6          -0.013141640   -0.014133154    0.002298039
      7        7          -0.007046068   -0.006110167   -0.000383885
      8        6          -0.002869325    0.003048905    0.000416167
      9        1           0.000067185    0.000322981    0.000010069
     10        1           0.000244745    0.000280125   -0.000027444
     11        1          -0.000784801    0.000749403    0.000019440
 -------------------------------------------------------------------
 Cartesian Forces:  Max     0.014133154 RMS     0.005234215
 IRC-IRC-IRC-IRC-IRC-IRC-IRC-IRC-IRC-IRC-IRC-IRC-IRC-IRC-IRC-IRC-IRC-IRC
 Pt  7 Step number   1 out of a maximum of  20
 Modified Bulirsch-Stoer Extrapolation Cycles:
    EPS =    0.000010000000000
      PEZero:  N= 2 I= 1 D=  7.82D-04 Err=  1.60D-05
      PEZero:  N= 3 I= 2 D=  7.82D-04 Err=  1.06D-05
      PEZero:  N= 3 I= 1 D=  1.56D-03 Err=  1.08D-08
 Maximum DWI energy   std dev =  0.000000430 at pt    28
 Maximum DWI gradient std dev =  0.002002353 at pt    24
 CORRECTOR INTEGRATION CONVERGENCE:
   Recorrection delta-x convergence threshold:    0.010000
   Delta-x Convergence Met
 Point Number:   7          Path Number:   1
   CHANGE IN THE REACTION COORDINATE =    0.15021
   NET REACTION COORDINATE UP TO THIS POINT =    1.05147
  # OF POINTS ALONG THE PATH =   7
  # OF STEPS =   1

 Calculating another point on the path.
 IRC-IRC-IRC-IRC-IRC-IRC-IRC-IRC-IRC-IRC-IRC-IRC-IRC-IRC-IRC-IRC-IRC-IRC
                          Input orientation:                          
 ---------------------------------------------------------------------
 Center     Atomic      Atomic             Coordinates (Angstroms)
 Number     Number       Type             X           Y           Z
 ---------------------------------------------------------------------
      1          6           0       -0.281989   -1.080197    0.259647
      2          1           0        0.059808   -2.014298   -0.177051
      3          1           0       -0.347267   -1.046355    1.345831
      4          8           0       -1.331503   -0.602682   -0.390110
      5          8           0       -1.658048    0.566888    0.143142
      6          6           0        0.908257    0.255053    0.026258
      7          7           0        0.360795    1.327876    0.008860
      8          6           0        2.297996   -0.303593   -0.048130
      9          1           0        2.392085   -0.893176   -0.959415
     10          1           0        2.461373   -0.969371    0.799249
     11          1           0        3.048619    0.480964   -0.043309
 ---------------------------------------------------------------------
                    Distance matrix (angstroms):
                    1          2          3          4          5
     1  C    0.000000
     2  H    1.086313   0.000000
     3  H    1.088669   1.849809   0.000000
     4  O    1.323512   1.993439   2.044274   0.000000
     5  O    2.149419   3.117062   2.401491   1.326229   0.000000
     6  C    1.803898   2.431287   2.238588   2.434255   2.587823
     7  N    2.504971   3.360845   2.815282   2.598096   2.161680
     8  C    2.711856   2.820039   3.080947   3.657822   4.055195
     9  H    2.944786   2.703428   3.583528   3.778042   4.444210
    10  H    2.798122   2.795094   2.862366   3.991859   4.445244
    11  H    3.690793   3.895794   3.974224   4.525486   4.711142
                    6          7          8          9         10
     6  C    0.000000
     7  N    1.204561   0.000000
     8  C    1.499664   2.533315   0.000000
     9  H    2.119370   3.161767   1.089451   0.000000
    10  H    2.123416   3.211617   1.089956   1.761677   0.000000
    11  H    2.153375   2.818578   1.085812   1.777230   1.777142
                   11
    11  H    0.000000
 Symmetry turned off by external request.
 Stoichiometry    C3H5NO2
 Framework group  C1[X(C3H5NO2)]
 Deg. of freedom    27
 Full point group                 C1      NOp   1
 Rotational constants (GHZ):           7.6891170           2.8592154           2.2118451
 Standard basis: Aug-CC-pVTZ (5D, 7F)
   391 basis functions,   567 primitive gaussians,   455 cartesian basis functions
    23 alpha electrons       23 beta electrons
       nuclear repulsion energy       229.9775391842 Hartrees.
 NAtoms=   11 NActive=   11 NUniq=   11 SFac= 1.00D+00 NAtFMM=   60 NAOKFM=F Big=F
 Integral buffers will be    131072 words long.
 Raffenetti 2 integral format.
 Two-electron integral symmetry is turned off.
 Nuclear repulsion after empirical dispersion term =      229.9738008471 Hartrees.
 One-electron integrals computed using PRISM.
 NBasis=   391 RedAO= T EigKep=  1.38D-05  NBF=   391
 NBsUse=   391 1.00D-06 EigRej= -1.00D+00 NBFU=   391
 Initial guess from the checkpoint file:  "AltAssocTS2-M1-copt-TS-Final-IRC-Forward.chk"
 B after Tr=    -0.000010    0.000211    0.000009
         Rot=    1.000000   -0.000066    0.000004   -0.000103 Ang=  -0.01 deg.
 Initial guess <Sx>= 0.0000 <Sy>= 0.0000 <Sz>= 0.0000 <S**2>= 0.0000 S= 0.0000
 ExpMin= 2.53D-02 ExpMax= 1.53D+04 ExpMxC= 5.22D+02 IAcc=3 IRadAn=         7 AccDes= 0.00D+00
 Harris functional with IExCor= 4639 and IRadAn=       7 diagonalized for initial guess.
 HarFok:  IExCor= 4639 AccDes= 0.00D+00 IRadAn=         7 IDoV= 1 UseB2=F ITyADJ=14
 ICtDFT=  3500011 ScaDFX=  1.000000  1.000000  1.000000  1.000000
 FoFCou: FMM=F IPFlag=           0 FMFlag=      100000 FMFlg1=           0
         NFxFlg=           0 DoJE=T BraDBF=F KetDBF=T FulRan=T
         wScrn=  0.000000 ICntrl=       500 IOpCl=  0 I1Cent=   200000004 NGrid=           0
         NMat0=    1 NMatS0=      1 NMatT0=    0 NMatD0=    1 NMtDS0=    0 NMtDT0=    0
 Symmetry not used in FoFCou.
 Gradient too large for Newton-Raphson -- use scaled steepest descent instead.
     Accept linear search using points  3 and  4.
 Gradient too large for Newton-Raphson -- use scaled steepest descent instead.
     Accept linear search using points  1 and  2.
 Gradient too large for Newton-Raphson -- use scaled steepest descent instead.
 Gradient too large for Newton-Raphson -- use scaled steepest descent instead.
     Accept linear search using points  1 and  2.
 LinEq1:  Iter=  0 NonCon=     1 RMS=9.54D-05 Max=5.34D-03 NDo=     1
 AX will form     1 AO Fock derivatives at one time.
 LinEq1:  Iter=  1 NonCon=     1 RMS=2.79D-05 Max=8.17D-04 NDo=     1
 LinEq1:  Iter=  2 NonCon=     1 RMS=2.20D-05 Max=9.35D-04 NDo=     1
 LinEq1:  Iter=  3 NonCon=     1 RMS=8.42D-06 Max=4.13D-04 NDo=     1
 LinEq1:  Iter=  4 NonCon=     1 RMS=5.74D-06 Max=3.54D-04 NDo=     1
 LinEq1:  Iter=  5 NonCon=     1 RMS=5.18D-06 Max=3.23D-04 NDo=     1
 LinEq1:  Iter=  6 NonCon=     1 RMS=2.56D-06 Max=6.91D-05 NDo=     1
 LinEq1:  Iter=  7 NonCon=     1 RMS=1.28D-06 Max=3.64D-05 NDo=     1
 LinEq1:  Iter=  8 NonCon=     1 RMS=7.68D-07 Max=1.54D-05 NDo=     1
 LinEq1:  Iter=  9 NonCon=     1 RMS=3.19D-07 Max=6.35D-06 NDo=     1
 LinEq1:  Iter= 10 NonCon=     1 RMS=1.33D-07 Max=2.93D-06 NDo=     1
 LinEq1:  Iter= 11 NonCon=     1 RMS=4.66D-08 Max=1.56D-06 NDo=     1
 LinEq1:  Iter= 12 NonCon=     1 RMS=1.63D-08 Max=6.77D-07 NDo=     1
 LinEq1:  Iter= 13 NonCon=     1 RMS=5.87D-09 Max=2.06D-07 NDo=     1
 LinEq1:  Iter= 14 NonCon=     0 RMS=1.99D-09 Max=5.23D-08 NDo=     1
 Linear equations converged to 1.301D-08 1.301D-07 after    14 iterations.
     Minimum is close to point  2 DX=  5.80D-04 DF= -4.65D-11 DXR=  5.80D-04 DFR=  3.36D-07 which will be used.
 LinEq1:  Iter=  0 NonCon=     1 RMS=5.15D-07 Max=1.72D-05 NDo=     1
 LinEq1:  Iter=  1 NonCon=     1 RMS=3.17D-07 Max=6.47D-06 NDo=     1
 LinEq1:  Iter=  2 NonCon=     1 RMS=1.90D-07 Max=6.48D-06 NDo=     1
 LinEq1:  Iter=  3 NonCon=     1 RMS=1.14D-07 Max=4.77D-06 NDo=     1
 LinEq1:  Iter=  4 NonCon=     1 RMS=9.63D-08 Max=6.14D-06 NDo=     1
 LinEq1:  Iter=  5 NonCon=     1 RMS=6.30D-08 Max=2.96D-06 NDo=     1
 LinEq1:  Iter=  6 NonCon=     1 RMS=4.53D-08 Max=1.82D-06 NDo=     1
 LinEq1:  Iter=  7 NonCon=     1 RMS=2.23D-08 Max=7.87D-07 NDo=     1
 LinEq1:  Iter=  8 NonCon=     1 RMS=8.40D-09 Max=1.60D-07 NDo=     1
 LinEq1:  Iter=  9 NonCon=     1 RMS=3.24D-09 Max=8.02D-08 NDo=     1
 LinEq1:  Iter= 10 NonCon=     1 RMS=1.01D-09 Max=1.56D-08 NDo=     1
 LinEq1:  Iter= 11 NonCon=     1 RMS=3.88D-10 Max=1.53D-08 NDo=     1
 LinEq1:  Iter= 12 NonCon=     0 RMS=1.36D-10 Max=4.28D-09 NDo=     1
 Linear equations converged to 5.062D-10 5.062D-09 after    12 iterations.
 SCF Done:  E(UwB97XD) =  -322.321524813     a.u. after    7 cycles
            Convg  =    0.2869D-08                    41 Fock formations.
              S**2 =  0.0000                  -V/T =  2.0060
 <Sx>= 0.0000 <Sy>= 0.0000 <Sz>= 0.0000 <S**2>= 0.0000 S= 0.0000
 <L.S>=  0.00000000000    
 Annihilation of the first spin contaminant:
 S**2 before annihilation     0.0000,   after     0.0000
 DoSCS=F DFT=T ScalE2(SS,OS)=  1.000000  1.000000
 Range of M.O.s used for correlation:     1   391
 NBasis=   391 NAE=    23 NBE=    23 NFC=     0 NFV=     0
 NROrb=    391 NOA=    23 NOB=    23 NVA=   368 NVB=   368

 **** Warning!!: The largest alpha MO coefficient is  0.42080638D+02


 **** Warning!!: The largest beta MO coefficient is  0.42080637D+02

 Symmetrizing basis deriv contribution to polar:
 IMax=3 JMax=2 DiffMx= 0.00D+00
 G2DrvN: will do    12 centers at a time, making    1 passes.
 Calling FoFCou, ICntrl=  3107 FMM=F I1Cent=   0 AccDes= 0.00D+00.
 End of G2Drv F.D. properties file   721 does not exist.
 End of G2Drv F.D. properties file   722 does not exist.
 End of G2Drv F.D. properties file   788 does not exist.
          IDoAtm=11111111111
          Differentiating once with respect to nuclear coordinates.
 CalDSu exits because no D1Ps are significant.
          There are    36 degrees of freedom in the 1st order CPHF.  IDoFFX=6 NUNeed=     0.
     30 vectors produced by pass  0 Test12= 4.70D-14 2.78D-09 XBig12= 1.80D-01 1.02D-01.
 AX will form    30 AO Fock derivatives at one time.
     30 vectors produced by pass  1 Test12= 4.70D-14 2.78D-09 XBig12= 2.01D-02 2.91D-02.
     30 vectors produced by pass  2 Test12= 4.70D-14 2.78D-09 XBig12= 1.26D-03 4.26D-03.
     30 vectors produced by pass  3 Test12= 4.70D-14 2.78D-09 XBig12= 3.78D-05 5.90D-04.
     30 vectors produced by pass  4 Test12= 4.70D-14 2.78D-09 XBig12= 6.68D-07 8.44D-05.
     30 vectors produced by pass  5 Test12= 4.70D-14 2.78D-09 XBig12= 7.66D-09 8.20D-06.
     30 vectors produced by pass  6 Test12= 4.70D-14 2.78D-09 XBig12= 6.82D-11 7.76D-07.
     19 vectors produced by pass  7 Test12= 4.70D-14 2.78D-09 XBig12= 4.76D-13 4.86D-08.
      1 vectors produced by pass  8 Test12= 4.70D-14 2.78D-09 XBig12= 2.86D-15 3.57D-09.
 InvSVY:  IOpt=1 It=  1 EMax= 3.11D-15
 Solved reduced A of dimension   230 with    30 vectors.
 End of Minotr F.D. properties file   721 does not exist.
 End of Minotr F.D. properties file   722 does not exist.
 End of Minotr F.D. properties file   788 does not exist.
 Calling FoFJK, ICntrl=    100127 FMM=F ISym2X=0 I1Cent= 0 IOpClX= 1 NMat=1 NMatS=1 NMatT=0.
 -------------------------------------------------------------------
 Center     Atomic                   Forces (Hartrees/Bohr)
 Number     Number              X              Y              Z
 -------------------------------------------------------------------
      1        6           0.012313647    0.009609504   -0.001393881
      2        1           0.000704641    0.000576678    0.000022812
      3        1          -0.000094526   -0.000687971   -0.000111693
      4        8          -0.001073497    0.000219775   -0.000724499
      5        8           0.014745585    0.007807463   -0.000401469
      6        6          -0.014361620   -0.015490008    0.002561496
      7        7          -0.008312818   -0.007052645   -0.000445395
      8        6          -0.003363779    0.003478109    0.000486706
      9        1           0.000065993    0.000372430    0.000011142
     10        1           0.000268104    0.000324968   -0.000028365
     11        1          -0.000891729    0.000841696    0.000023146
 -------------------------------------------------------------------
 Cartesian Forces:  Max     0.015490008 RMS     0.005838184
 IRC-IRC-IRC-IRC-IRC-IRC-IRC-IRC-IRC-IRC-IRC-IRC-IRC-IRC-IRC-IRC-IRC-IRC
 Pt  8 Step number   1 out of a maximum of  20
 Modified Bulirsch-Stoer Extrapolation Cycles:
    EPS =    0.000010000000000
      PEZero:  N= 2 I= 1 D=  7.82D-04 Err=  1.72D-05
      PEZero:  N= 3 I= 2 D=  7.82D-04 Err=  1.14D-05
      PEZero:  N= 3 I= 1 D=  1.56D-03 Err=  1.15D-08
 Maximum DWI energy   std dev =  0.000000520 at pt    28
 Maximum DWI gradient std dev =  0.001790396 at pt    25
 CORRECTOR INTEGRATION CONVERGENCE:
   Recorrection delta-x convergence threshold:    0.010000
   Delta-x Convergence Met
 Point Number:   8          Path Number:   1
   CHANGE IN THE REACTION COORDINATE =    0.15020
   NET REACTION COORDINATE UP TO THIS POINT =    1.20167
  # OF POINTS ALONG THE PATH =   8
  # OF STEPS =   1

 Calculating another point on the path.
 IRC-IRC-IRC-IRC-IRC-IRC-IRC-IRC-IRC-IRC-IRC-IRC-IRC-IRC-IRC-IRC-IRC-IRC
                          Input orientation:                          
 ---------------------------------------------------------------------
 Center     Atomic      Atomic             Coordinates (Angstroms)
 Number     Number       Type             X           Y           Z
 ---------------------------------------------------------------------
      1          6           0       -0.273448   -1.073609    0.258643
      2          1           0        0.065695   -2.009586   -0.176963
      3          1           0       -0.347948   -1.052113    1.345229
      4          8           0       -1.332052   -0.602573   -0.390473
      5          8           0       -1.650143    0.571083    0.142917
      6          6           0        0.898280    0.244283    0.028053
      7          7           0        0.355658    1.323568    0.008587
      8          6           0        2.295581   -0.301124   -0.047781
      9          1           0        2.392596   -0.890023   -0.959328
     10          1           0        2.463590   -0.966628    0.799045
     11          1           0        3.041163    0.488068   -0.043111
 ---------------------------------------------------------------------
                    Distance matrix (angstroms):
                    1          2          3          4          5
     1  C    0.000000
     2  H    1.086657   0.000000
     3  H    1.089349   1.845243   0.000000
     4  O    1.328107   1.994736   2.045289   0.000000
     5  O    2.147951   3.115490   2.403338   1.327839   0.000000
     6  C    1.778471   2.411464   2.229054   2.422129   2.571858
     7  N    2.490936   3.350884   2.815233   2.591840   2.146513
     8  C    2.700100   2.812103   3.081024   3.656232   4.045473
     9  H    2.936826   2.698145   3.584388   3.778786   4.437738
    10  H    2.791927   2.791102   2.865374   3.994294   4.440480
    11  H    3.676485   3.887107   3.973125   4.520527   4.695727
                    6          7          8          9         10
     6  C    0.000000
     7  N    1.208169   0.000000
     8  C    1.501889   2.531028   0.000000
     9  H    2.120035   3.160057   1.089556   0.000000
    10  H    2.123895   3.211417   1.090063   1.761472   0.000000
    11  H    2.157879   2.812947   1.085697   1.777421   1.777346
                   11
    11  H    0.000000
 Symmetry turned off by external request.
 Stoichiometry    C3H5NO2
 Framework group  C1[X(C3H5NO2)]
 Deg. of freedom    27
 Full point group                 C1      NOp   1
 Rotational constants (GHZ):           7.7312485           2.8736374           2.2238123
 Standard basis: Aug-CC-pVTZ (5D, 7F)
   391 basis functions,   567 primitive gaussians,   455 cartesian basis functions
    23 alpha electrons       23 beta electrons
       nuclear repulsion energy       230.3418232649 Hartrees.
 NAtoms=   11 NActive=   11 NUniq=   11 SFac= 1.00D+00 NAtFMM=   60 NAOKFM=F Big=F
 Integral buffers will be    131072 words long.
 Raffenetti 2 integral format.
 Two-electron integral symmetry is turned off.
 Nuclear repulsion after empirical dispersion term =      230.3380969175 Hartrees.
 One-electron integrals computed using PRISM.
 NBasis=   391 RedAO= T EigKep=  1.39D-05  NBF=   391
 NBsUse=   391 1.00D-06 EigRej= -1.00D+00 NBFU=   391
 Initial guess from the checkpoint file:  "AltAssocTS2-M1-copt-TS-Final-IRC-Forward.chk"
 B after Tr=    -0.000008    0.000214    0.000003
         Rot=    1.000000   -0.000070    0.000003   -0.000106 Ang=  -0.01 deg.
 Initial guess <Sx>= 0.0000 <Sy>= 0.0000 <Sz>= 0.0000 <S**2>= 0.0000 S= 0.0000
 ExpMin= 2.53D-02 ExpMax= 1.53D+04 ExpMxC= 5.22D+02 IAcc=3 IRadAn=         7 AccDes= 0.00D+00
 Harris functional with IExCor= 4639 and IRadAn=       7 diagonalized for initial guess.
 HarFok:  IExCor= 4639 AccDes= 0.00D+00 IRadAn=         7 IDoV= 1 UseB2=F ITyADJ=14
 ICtDFT=  3500011 ScaDFX=  1.000000  1.000000  1.000000  1.000000
 FoFCou: FMM=F IPFlag=           0 FMFlag=      100000 FMFlg1=           0
         NFxFlg=           0 DoJE=T BraDBF=F KetDBF=T FulRan=T
         wScrn=  0.000000 ICntrl=       500 IOpCl=  0 I1Cent=   200000004 NGrid=           0
         NMat0=    1 NMatS0=      1 NMatT0=    0 NMatD0=    1 NMtDS0=    0 NMtDT0=    0
 Symmetry not used in FoFCou.
 Gradient too large for Newton-Raphson -- use scaled steepest descent instead.
     Accept linear search using points  3 and  4.
 Gradient too large for Newton-Raphson -- use scaled steepest descent instead.
     Accept linear search using points  1 and  2.
 Gradient too large for Newton-Raphson -- use scaled steepest descent instead.
 Gradient too large for Newton-Raphson -- use scaled steepest descent instead.
     Accept linear search using points  1 and  2.
 LinEq1:  Iter=  0 NonCon=     1 RMS=9.48D-05 Max=5.14D-03 NDo=     1
 AX will form     1 AO Fock derivatives at one time.
 LinEq1:  Iter=  1 NonCon=     1 RMS=2.81D-05 Max=8.02D-04 NDo=     1
 LinEq1:  Iter=  2 NonCon=     1 RMS=2.21D-05 Max=9.06D-04 NDo=     1
 LinEq1:  Iter=  3 NonCon=     1 RMS=8.03D-06 Max=3.65D-04 NDo=     1
 LinEq1:  Iter=  4 NonCon=     1 RMS=5.23D-06 Max=3.02D-04 NDo=     1
 LinEq1:  Iter=  5 NonCon=     1 RMS=4.45D-06 Max=2.85D-04 NDo=     1
 LinEq1:  Iter=  6 NonCon=     1 RMS=2.47D-06 Max=6.72D-05 NDo=     1
 LinEq1:  Iter=  7 NonCon=     1 RMS=1.15D-06 Max=3.06D-05 NDo=     1
 LinEq1:  Iter=  8 NonCon=     1 RMS=6.64D-07 Max=1.35D-05 NDo=     1
 LinEq1:  Iter=  9 NonCon=     1 RMS=3.06D-07 Max=6.17D-06 NDo=     1
 LinEq1:  Iter= 10 NonCon=     1 RMS=1.29D-07 Max=2.92D-06 NDo=     1
 LinEq1:  Iter= 11 NonCon=     1 RMS=4.64D-08 Max=1.57D-06 NDo=     1
 LinEq1:  Iter= 12 NonCon=     1 RMS=1.64D-08 Max=6.57D-07 NDo=     1
 LinEq1:  Iter= 13 NonCon=     1 RMS=5.82D-09 Max=1.94D-07 NDo=     1
 LinEq1:  Iter= 14 NonCon=     0 RMS=1.98D-09 Max=4.90D-08 NDo=     1
 Linear equations converged to 1.301D-08 1.301D-07 after    14 iterations.
     Minimum is close to point  2 DX=  6.45D-04 DF= -5.68D-11 DXR=  6.44D-04 DFR=  4.15D-07 which will be used.
 LinEq1:  Iter=  0 NonCon=     1 RMS=5.48D-07 Max=2.02D-05 NDo=     1
 LinEq1:  Iter=  1 NonCon=     1 RMS=3.24D-07 Max=7.06D-06 NDo=     1
 LinEq1:  Iter=  2 NonCon=     1 RMS=1.77D-07 Max=6.01D-06 NDo=     1
 LinEq1:  Iter=  3 NonCon=     1 RMS=1.07D-07 Max=4.26D-06 NDo=     1
 LinEq1:  Iter=  4 NonCon=     1 RMS=8.67D-08 Max=5.55D-06 NDo=     1
 LinEq1:  Iter=  5 NonCon=     1 RMS=6.25D-08 Max=3.23D-06 NDo=     1
 LinEq1:  Iter=  6 NonCon=     1 RMS=4.43D-08 Max=1.88D-06 NDo=     1
 LinEq1:  Iter=  7 NonCon=     1 RMS=2.14D-08 Max=7.55D-07 NDo=     1
 LinEq1:  Iter=  8 NonCon=     1 RMS=8.11D-09 Max=1.51D-07 NDo=     1
 LinEq1:  Iter=  9 NonCon=     1 RMS=3.17D-09 Max=7.85D-08 NDo=     1
 LinEq1:  Iter= 10 NonCon=     1 RMS=1.01D-09 Max=2.15D-08 NDo=     1
 LinEq1:  Iter= 11 NonCon=     1 RMS=3.85D-10 Max=1.54D-08 NDo=     1
 LinEq1:  Iter= 12 NonCon=     0 RMS=1.38D-10 Max=4.35D-09 NDo=     1
 Linear equations converged to 5.384D-10 5.384D-09 after    12 iterations.
 SCF Done:  E(UwB97XD) =  -322.323007788     a.u. after    7 cycles
            Convg  =    0.2909D-08                    41 Fock formations.
              S**2 =  0.0000                  -V/T =  2.0061
 <Sx>= 0.0000 <Sy>= 0.0000 <Sz>= 0.0000 <S**2>= 0.0000 S= 0.0000
 <L.S>=  0.00000000000    
 Annihilation of the first spin contaminant:
 S**2 before annihilation     0.0000,   after     0.0000
 DoSCS=F DFT=T ScalE2(SS,OS)=  1.000000  1.000000
 Range of M.O.s used for correlation:     1   391
 NBasis=   391 NAE=    23 NBE=    23 NFC=     0 NFV=     0
 NROrb=    391 NOA=    23 NOB=    23 NVA=   368 NVB=   368

 **** Warning!!: The largest alpha MO coefficient is  0.43805378D+02


 **** Warning!!: The largest beta MO coefficient is  0.43805378D+02

 Symmetrizing basis deriv contribution to polar:
 IMax=3 JMax=2 DiffMx= 0.00D+00
 G2DrvN: will do    12 centers at a time, making    1 passes.
 Calling FoFCou, ICntrl=  3107 FMM=F I1Cent=   0 AccDes= 0.00D+00.
 End of G2Drv F.D. properties file   721 does not exist.
 End of G2Drv F.D. properties file   722 does not exist.
 End of G2Drv F.D. properties file   788 does not exist.
          IDoAtm=11111111111
          Differentiating once with respect to nuclear coordinates.
 CalDSu exits because no D1Ps are significant.
          There are    36 degrees of freedom in the 1st order CPHF.  IDoFFX=6 NUNeed=     0.
     30 vectors produced by pass  0 Test12= 4.70D-14 2.78D-09 XBig12= 1.78D-01 1.04D-01.
 AX will form    30 AO Fock derivatives at one time.
     30 vectors produced by pass  1 Test12= 4.70D-14 2.78D-09 XBig12= 1.85D-02 2.89D-02.
     30 vectors produced by pass  2 Test12= 4.70D-14 2.78D-09 XBig12= 1.16D-03 4.16D-03.
     30 vectors produced by pass  3 Test12= 4.70D-14 2.78D-09 XBig12= 3.51D-05 5.93D-04.
     30 vectors produced by pass  4 Test12= 4.70D-14 2.78D-09 XBig12= 6.19D-07 7.79D-05.
     30 vectors produced by pass  5 Test12= 4.70D-14 2.78D-09 XBig12= 7.17D-09 8.97D-06.
     30 vectors produced by pass  6 Test12= 4.70D-14 2.78D-09 XBig12= 6.40D-11 8.20D-07.
     19 vectors produced by pass  7 Test12= 4.70D-14 2.78D-09 XBig12= 4.48D-13 5.45D-08.
      1 vectors produced by pass  8 Test12= 4.70D-14 2.78D-09 XBig12= 2.65D-15 3.63D-09.
 InvSVY:  IOpt=1 It=  1 EMax= 2.89D-15
 Solved reduced A of dimension   230 with    30 vectors.
 End of Minotr F.D. properties file   721 does not exist.
 End of Minotr F.D. properties file   722 does not exist.
 End of Minotr F.D. properties file   788 does not exist.
 Calling FoFJK, ICntrl=    100127 FMM=F ISym2X=0 I1Cent= 0 IOpClX= 1 NMat=1 NMatS=1 NMatT=0.
 -------------------------------------------------------------------
 Center     Atomic                   Forces (Hartrees/Bohr)
 Number     Number              X              Y              Z
 -------------------------------------------------------------------
      1        6           0.013061629    0.009934797   -0.001506803
      2        1           0.000770869    0.000612694    0.000000261
      3        1          -0.000057716   -0.000750910   -0.000135368
      4        8          -0.001087310    0.000199949   -0.000713271
      5        8           0.016687633    0.008901513   -0.000488370
      6        6          -0.015283336   -0.016540656    0.002781042
      7        7          -0.009588235   -0.007962880   -0.000507848
      8        6          -0.003860013    0.003888418    0.000559384
      9        1           0.000062484    0.000421103    0.000012320
     10        1           0.000287582    0.000369622   -0.000028550
     11        1          -0.000993586    0.000926349    0.000027204
 -------------------------------------------------------------------
 Cartesian Forces:  Max     0.016687633 RMS     0.006362539
 IRC-IRC-IRC-IRC-IRC-IRC-IRC-IRC-IRC-IRC-IRC-IRC-IRC-IRC-IRC-IRC-IRC-IRC
 Pt  9 Step number   1 out of a maximum of  20
 Modified Bulirsch-Stoer Extrapolation Cycles:
    EPS =    0.000010000000000
      PEZero:  N= 2 I= 1 D=  7.82D-04 Err=  1.87D-05
      PEZero:  N= 3 I= 2 D=  7.82D-04 Err=  1.25D-05
      PEZero:  N= 3 I= 1 D=  1.56D-03 Err=  1.26D-08
 Maximum DWI energy   std dev =  0.000000579 at pt    19
 Maximum DWI gradient std dev =  0.001694246 at pt    25
 CORRECTOR INTEGRATION CONVERGENCE:
   Recorrection delta-x convergence threshold:    0.010000
   Delta-x Convergence Met
 Point Number:   9          Path Number:   1
   CHANGE IN THE REACTION COORDINATE =    0.15020
   NET REACTION COORDINATE UP TO THIS POINT =    1.35188
  # OF POINTS ALONG THE PATH =   9
  # OF STEPS =   1

 Calculating another point on the path.
 IRC-IRC-IRC-IRC-IRC-IRC-IRC-IRC-IRC-IRC-IRC-IRC-IRC-IRC-IRC-IRC-IRC-IRC
                          Input orientation:                          
 ---------------------------------------------------------------------
 Center     Atomic      Atomic             Coordinates (Angstroms)
 Number     Number       Type             X           Y           Z
 ---------------------------------------------------------------------
      1          6           0       -0.265133   -1.067374    0.257648
      2          1           0        0.071613   -2.004993   -0.177074
      3          1           0       -0.348273   -1.057907    1.344458
      4          8           0       -1.332559   -0.602482   -0.390796
      5          8           0       -1.641897    0.575490    0.142666
      6          6           0        0.888526    0.233713    0.029843
      7          7           0        0.350199    1.319088    0.008299
      8          6           0        2.293029   -0.298578   -0.047411
      9          1           0        2.393037   -0.886733   -0.959239
     10          1           0        2.465781   -0.963749    0.798858
     11          1           0        3.033499    0.495270   -0.042896
 ---------------------------------------------------------------------
                    Distance matrix (angstroms):
                    1          2          3          4          5
     1  C    0.000000
     2  H    1.086973   0.000000
     3  H    1.090027   1.840744   0.000000
     4  O    1.332667   1.996099   2.046298   0.000000
     5  O    2.146556   3.114040   2.405360   1.329620   0.000000
     6  C    1.753753   2.392063   2.219497   2.410264   2.555892
     7  N    2.477097   3.340881   2.814834   2.585223   2.130596
     8  C    2.688550   2.804168   3.080643   3.654471   4.035316
     9  H    2.929046   2.692823   3.584843   3.779416   4.430912
    10  H    2.785954   2.787234   2.868004   3.996645   4.435410
    11  H    3.662398   3.878413   3.971586   4.515369   4.679765
                    6          7          8          9         10
     6  C    0.000000
     7  N    1.211734   0.000000
     8  C    1.503972   2.528742   0.000000
     9  H    2.120669   3.158316   1.089660   0.000000
    10  H    2.124390   3.211233   1.090168   1.761286   0.000000
    11  H    2.162086   2.807383   1.085592   1.777585   1.777524
                   11
    11  H    0.000000
 Symmetry turned off by external request.
 Stoichiometry    C3H5NO2
 Framework group  C1[X(C3H5NO2)]
 Deg. of freedom    27
 Full point group                 C1      NOp   1
 Rotational constants (GHZ):           7.7726502           2.8885015           2.2359690
 Standard basis: Aug-CC-pVTZ (5D, 7F)
   391 basis functions,   567 primitive gaussians,   455 cartesian basis functions
    23 alpha electrons       23 beta electrons
       nuclear repulsion energy       230.7152110603 Hartrees.
 NAtoms=   11 NActive=   11 NUniq=   11 SFac= 1.00D+00 NAtFMM=   60 NAOKFM=F Big=F
 Integral buffers will be    131072 words long.
 Raffenetti 2 integral format.
 Two-electron integral symmetry is turned off.
 Nuclear repulsion after empirical dispersion term =      230.7114961414 Hartrees.
 One-electron integrals computed using PRISM.
 NBasis=   391 RedAO= T EigKep=  1.39D-05  NBF=   391
 NBsUse=   391 1.00D-06 EigRej= -1.00D+00 NBFU=   391
 Initial guess from the checkpoint file:  "AltAssocTS2-M1-copt-TS-Final-IRC-Forward.chk"
 B after Tr=    -0.000007    0.000218   -0.000003
         Rot=    1.000000   -0.000074    0.000002   -0.000110 Ang=  -0.02 deg.
 Initial guess <Sx>= 0.0000 <Sy>= 0.0000 <Sz>= 0.0000 <S**2>= 0.0000 S= 0.0000
 ExpMin= 2.53D-02 ExpMax= 1.53D+04 ExpMxC= 5.22D+02 IAcc=3 IRadAn=         7 AccDes= 0.00D+00
 Harris functional with IExCor= 4639 and IRadAn=       7 diagonalized for initial guess.
 HarFok:  IExCor= 4639 AccDes= 0.00D+00 IRadAn=         7 IDoV= 1 UseB2=F ITyADJ=14
 ICtDFT=  3500011 ScaDFX=  1.000000  1.000000  1.000000  1.000000
 FoFCou: FMM=F IPFlag=           0 FMFlag=      100000 FMFlg1=           0
         NFxFlg=           0 DoJE=T BraDBF=F KetDBF=T FulRan=T
         wScrn=  0.000000 ICntrl=       500 IOpCl=  0 I1Cent=   200000004 NGrid=           0
         NMat0=    1 NMatS0=      1 NMatT0=    0 NMatD0=    1 NMtDS0=    0 NMtDT0=    0
 Symmetry not used in FoFCou.
 Gradient too large for Newton-Raphson -- use scaled steepest descent instead.
     Accept linear search using points  3 and  4.
 Gradient too large for Newton-Raphson -- use scaled steepest descent instead.
     Accept linear search using points  1 and  2.
 Gradient too large for Newton-Raphson -- use scaled steepest descent instead.
     Minimum is close to point  2 DX=  6.56D-02 DF= -3.09D-07 DXR=  9.86D-02 DFR=  9.82D-03 which will be used.
 Gradient too large for Newton-Raphson -- use scaled steepest descent instead.
     Accept linear search using points  1 and  2.
 LinEq1:  Iter=  0 NonCon=     1 RMS=9.44D-05 Max=4.92D-03 NDo=     1
 AX will form     1 AO Fock derivatives at one time.
 LinEq1:  Iter=  1 NonCon=     1 RMS=2.80D-05 Max=7.49D-04 NDo=     1
 LinEq1:  Iter=  2 NonCon=     1 RMS=2.23D-05 Max=8.89D-04 NDo=     1
 LinEq1:  Iter=  3 NonCon=     1 RMS=7.79D-06 Max=3.36D-04 NDo=     1
 LinEq1:  Iter=  4 NonCon=     1 RMS=4.90D-06 Max=2.60D-04 NDo=     1
 LinEq1:  Iter=  5 NonCon=     1 RMS=3.68D-06 Max=2.35D-04 NDo=     1
 LinEq1:  Iter=  6 NonCon=     1 RMS=2.36D-06 Max=6.32D-05 NDo=     1
 LinEq1:  Iter=  7 NonCon=     1 RMS=1.20D-06 Max=3.22D-05 NDo=     1
 LinEq1:  Iter=  8 NonCon=     1 RMS=7.08D-07 Max=1.39D-05 NDo=     1
 LinEq1:  Iter=  9 NonCon=     1 RMS=3.07D-07 Max=6.32D-06 NDo=     1
 LinEq1:  Iter= 10 NonCon=     1 RMS=1.28D-07 Max=2.92D-06 NDo=     1
 LinEq1:  Iter= 11 NonCon=     1 RMS=4.70D-08 Max=1.57D-06 NDo=     1
 LinEq1:  Iter= 12 NonCon=     1 RMS=1.66D-08 Max=6.37D-07 NDo=     1
 LinEq1:  Iter= 13 NonCon=     1 RMS=5.80D-09 Max=1.83D-07 NDo=     1
 LinEq1:  Iter= 14 NonCon=     0 RMS=1.99D-09 Max=4.64D-08 NDo=     1
 Linear equations converged to 1.301D-08 1.301D-07 after    14 iterations.
     Minimum is close to point  2 DX=  6.83D-04 DF= -6.36D-11 DXR=  6.83D-04 DFR=  4.66D-07 which will be used.
 LinEq1:  Iter=  0 NonCon=     1 RMS=5.84D-07 Max=2.25D-05 NDo=     1
 LinEq1:  Iter=  1 NonCon=     1 RMS=3.30D-07 Max=7.35D-06 NDo=     1
 LinEq1:  Iter=  2 NonCon=     1 RMS=1.66D-07 Max=5.54D-06 NDo=     1
 LinEq1:  Iter=  3 NonCon=     1 RMS=9.76D-08 Max=3.07D-06 NDo=     1
 LinEq1:  Iter=  4 NonCon=     1 RMS=6.88D-08 Max=3.92D-06 NDo=     1
 LinEq1:  Iter=  5 NonCon=     1 RMS=5.23D-08 Max=3.03D-06 NDo=     1
 LinEq1:  Iter=  6 NonCon=     1 RMS=4.09D-08 Max=1.98D-06 NDo=     1
 LinEq1:  Iter=  7 NonCon=     1 RMS=2.01D-08 Max=7.31D-07 NDo=     1
 LinEq1:  Iter=  8 NonCon=     1 RMS=7.63D-09 Max=1.38D-07 NDo=     1
 LinEq1:  Iter=  9 NonCon=     1 RMS=3.04D-09 Max=7.53D-08 NDo=     1
 LinEq1:  Iter= 10 NonCon=     1 RMS=1.01D-09 Max=1.92D-08 NDo=     1
 LinEq1:  Iter= 11 NonCon=     1 RMS=3.77D-10 Max=1.50D-08 NDo=     1
 LinEq1:  Iter= 12 NonCon=     0 RMS=1.38D-10 Max=4.25D-09 NDo=     1
 Linear equations converged to 5.741D-10 5.741D-09 after    12 iterations.
 SCF Done:  E(UwB97XD) =  -322.324602649     a.u. after    7 cycles
            Convg  =    0.2938D-08                    40 Fock formations.
              S**2 =  0.0000                  -V/T =  2.0061
 <Sx>= 0.0000 <Sy>= 0.0000 <Sz>= 0.0000 <S**2>= 0.0000 S= 0.0000
 <L.S>=  0.00000000000    
 Annihilation of the first spin contaminant:
 S**2 before annihilation     0.0000,   after     0.0000
 DoSCS=F DFT=T ScalE2(SS,OS)=  1.000000  1.000000
 Range of M.O.s used for correlation:     1   391
 NBasis=   391 NAE=    23 NBE=    23 NFC=     0 NFV=     0
 NROrb=    391 NOA=    23 NOB=    23 NVA=   368 NVB=   368

 **** Warning!!: The largest alpha MO coefficient is  0.45406271D+02


 **** Warning!!: The largest beta MO coefficient is  0.45406271D+02

 Symmetrizing basis deriv contribution to polar:
 IMax=3 JMax=2 DiffMx= 0.00D+00
 G2DrvN: will do    12 centers at a time, making    1 passes.
 Calling FoFCou, ICntrl=  3107 FMM=F I1Cent=   0 AccDes= 0.00D+00.
 End of G2Drv F.D. properties file   721 does not exist.
 End of G2Drv F.D. properties file   722 does not exist.
 End of G2Drv F.D. properties file   788 does not exist.
          IDoAtm=11111111111
          Differentiating once with respect to nuclear coordinates.
 CalDSu exits because no D1Ps are significant.
          There are    36 degrees of freedom in the 1st order CPHF.  IDoFFX=6 NUNeed=     0.
     30 vectors produced by pass  0 Test12= 4.70D-14 2.78D-09 XBig12= 1.77D-01 1.06D-01.
 AX will form    30 AO Fock derivatives at one time.
     30 vectors produced by pass  1 Test12= 4.70D-14 2.78D-09 XBig12= 1.71D-02 2.83D-02.
     30 vectors produced by pass  2 Test12= 4.70D-14 2.78D-09 XBig12= 1.06D-03 3.77D-03.
     30 vectors produced by pass  3 Test12= 4.70D-14 2.78D-09 XBig12= 3.23D-05 5.85D-04.
     30 vectors produced by pass  4 Test12= 4.70D-14 2.78D-09 XBig12= 5.67D-07 7.60D-05.
     30 vectors produced by pass  5 Test12= 4.70D-14 2.78D-09 XBig12= 6.59D-09 9.44D-06.
     30 vectors produced by pass  6 Test12= 4.70D-14 2.78D-09 XBig12= 5.85D-11 8.34D-07.
     19 vectors produced by pass  7 Test12= 4.70D-14 2.78D-09 XBig12= 4.10D-13 5.84D-08.
      1 vectors produced by pass  8 Test12= 4.70D-14 2.78D-09 XBig12= 2.42D-15 3.51D-09.
 InvSVY:  IOpt=1 It=  1 EMax= 1.44D-15
 Solved reduced A of dimension   230 with    30 vectors.
 End of Minotr F.D. properties file   721 does not exist.
 End of Minotr F.D. properties file   722 does not exist.
 End of Minotr F.D. properties file   788 does not exist.
 Calling FoFJK, ICntrl=    100127 FMM=F ISym2X=0 I1Cent= 0 IOpClX= 1 NMat=1 NMatS=1 NMatT=0.
 -------------------------------------------------------------------
 Center     Atomic                   Forces (Hartrees/Bohr)
 Number     Number              X              Y              Z
 -------------------------------------------------------------------
      1        6           0.013497487    0.009952418   -0.001597895
      2        1           0.000823767    0.000633215   -0.000029414
      3        1          -0.000012313   -0.000804500   -0.000158634
      4        8          -0.001055840    0.000175307   -0.000660705
      5        8           0.018589922    0.009973344   -0.000586317
      6        6          -0.015884482   -0.017254504    0.002949957
      7        7          -0.010884934   -0.008836734   -0.000567670
      8        6          -0.004345173    0.004277473    0.000633449
      9        1           0.000056744    0.000468395    0.000013732
     10        1           0.000302698    0.000413546   -0.000028048
     11        1          -0.001087875    0.001002039    0.000031545
 -------------------------------------------------------------------
 Cartesian Forces:  Max     0.018589922 RMS     0.006805523
 IRC-IRC-IRC-IRC-IRC-IRC-IRC-IRC-IRC-IRC-IRC-IRC-IRC-IRC-IRC-IRC-IRC-IRC
 Pt 10 Step number   1 out of a maximum of  20
 Modified Bulirsch-Stoer Extrapolation Cycles:
    EPS =    0.000010000000000
      PEZero:  N= 2 I= 1 D=  7.82D-04 Err=  2.11D-05
      PEZero:  N= 3 I= 2 D=  7.82D-04 Err=  1.41D-05
      PEZero:  N= 3 I= 1 D=  1.56D-03 Err=  1.40D-08
 Maximum DWI energy   std dev =  0.000000579 at pt    29
 Maximum DWI gradient std dev =  0.001698204 at pt    25
 CORRECTOR INTEGRATION CONVERGENCE:
   Recorrection delta-x convergence threshold:    0.010000
   Delta-x Convergence Met
 Point Number:  10          Path Number:   1
   CHANGE IN THE REACTION COORDINATE =    0.15020
   NET REACTION COORDINATE UP TO THIS POINT =    1.50208
  # OF POINTS ALONG THE PATH =  10
  # OF STEPS =   1

 Calculating another point on the path.
 IRC-IRC-IRC-IRC-IRC-IRC-IRC-IRC-IRC-IRC-IRC-IRC-IRC-IRC-IRC-IRC-IRC-IRC
                          Input orientation:                          
 ---------------------------------------------------------------------
 Center     Atomic      Atomic             Coordinates (Angstroms)
 Number     Number       Type             X           Y           Z
 ---------------------------------------------------------------------
      1          6           0       -0.257103   -1.061558    0.256663
      2          1           0        0.077525   -2.000564   -0.177410
      3          1           0       -0.348241   -1.063739    1.343542
      4          8           0       -1.333016   -0.602407   -0.391069
      5          8           0       -1.633260    0.580128    0.142382
      6          6           0        0.879039    0.223392    0.031621
      7          7           0        0.344368    1.314419    0.007998
      8          6           0        2.290335   -0.295946   -0.047018
      9          1           0        2.393405   -0.883296   -0.959145
     10          1           0        2.467942   -0.960721    0.798689
     11          1           0        3.025623    0.502579   -0.042662
 ---------------------------------------------------------------------
                    Distance matrix (angstroms):
                    1          2          3          4          5
     1  C    0.000000
     2  H    1.087257   0.000000
     3  H    1.090696   1.836359   0.000000
     4  O    1.337147   1.997528   2.047311   0.000000
     5  O    2.145227   3.112719   2.407563   1.331581   0.000000
     6  C    1.729902   2.373204   2.209991   2.398708   2.539916
     7  N    2.463508   3.330869   2.814076   2.578196   2.113824
     8  C    2.677280   2.796292   3.079813   3.652528   4.024671
     9  H    2.921500   2.687507   3.584906   3.779923   4.423686
    10  H    2.780258   2.783547   2.870255   3.998899   4.429990
    11  H    3.648618   3.869775   3.969619   4.510001   4.663200
                    6          7          8          9         10
     6  C    0.000000
     7  N    1.215225   0.000000
     8  C    1.505872   2.526478   0.000000
     9  H    2.121245   3.156560   1.089761   0.000000
    10  H    2.124883   3.211078   1.090270   1.761116   0.000000
    11  H    2.165937   2.801924   1.085499   1.777720   1.777674
                   11
    11  H    0.000000
 Symmetry turned off by external request.
 Stoichiometry    C3H5NO2
 Framework group  C1[X(C3H5NO2)]
 Deg. of freedom    27
 Full point group                 C1      NOp   1
 Rotational constants (GHZ):           7.8130877           2.9038602           2.2483258
 Standard basis: Aug-CC-pVTZ (5D, 7F)
   391 basis functions,   567 primitive gaussians,   455 cartesian basis functions
    23 alpha electrons       23 beta electrons
       nuclear repulsion energy       231.0983035759 Hartrees.
 NAtoms=   11 NActive=   11 NUniq=   11 SFac= 1.00D+00 NAtFMM=   60 NAOKFM=F Big=F
 Integral buffers will be    131072 words long.
 Raffenetti 2 integral format.
 Two-electron integral symmetry is turned off.
 Nuclear repulsion after empirical dispersion term =      231.0945994840 Hartrees.
 One-electron integrals computed using PRISM.
 NBasis=   391 RedAO= T EigKep=  1.40D-05  NBF=   391
 NBsUse=   391 1.00D-06 EigRej= -1.00D+00 NBFU=   391
 Initial guess from the checkpoint file:  "AltAssocTS2-M1-copt-TS-Final-IRC-Forward.chk"
 B after Tr=    -0.000007    0.000221   -0.000009
         Rot=    1.000000   -0.000079    0.000002   -0.000113 Ang=  -0.02 deg.
 Initial guess <Sx>= 0.0000 <Sy>= 0.0000 <Sz>= 0.0000 <S**2>= 0.0000 S= 0.0000
 ExpMin= 2.53D-02 ExpMax= 1.53D+04 ExpMxC= 5.22D+02 IAcc=3 IRadAn=         7 AccDes= 0.00D+00
 Harris functional with IExCor= 4639 and IRadAn=       7 diagonalized for initial guess.
 HarFok:  IExCor= 4639 AccDes= 0.00D+00 IRadAn=         7 IDoV= 1 UseB2=F ITyADJ=14
 ICtDFT=  3500011 ScaDFX=  1.000000  1.000000  1.000000  1.000000
 FoFCou: FMM=F IPFlag=           0 FMFlag=      100000 FMFlg1=           0
         NFxFlg=           0 DoJE=T BraDBF=F KetDBF=T FulRan=T
         wScrn=  0.000000 ICntrl=       500 IOpCl=  0 I1Cent=   200000004 NGrid=           0
         NMat0=    1 NMatS0=      1 NMatT0=    0 NMatD0=    1 NMtDS0=    0 NMtDT0=    0
 Symmetry not used in FoFCou.
 Gradient too large for Newton-Raphson -- use scaled steepest descent instead.
     Accept linear search using points  3 and  4.
 Gradient too large for Newton-Raphson -- use scaled steepest descent instead.
     Accept linear search using points  1 and  2.
 Gradient too large for Newton-Raphson -- use scaled steepest descent instead.
 Gradient too large for Newton-Raphson -- use scaled steepest descent instead.
 LinEq1:  Iter=  0 NonCon=     1 RMS=8.43D-05 Max=4.32D-03 NDo=     1
 AX will form     1 AO Fock derivatives at one time.
 LinEq1:  Iter=  1 NonCon=     1 RMS=2.99D-05 Max=9.50D-04 NDo=     1
 LinEq1:  Iter=  2 NonCon=     1 RMS=2.03D-05 Max=8.54D-04 NDo=     1
 LinEq1:  Iter=  3 NonCon=     1 RMS=8.78D-06 Max=4.01D-04 NDo=     1
 LinEq1:  Iter=  4 NonCon=     1 RMS=6.46D-06 Max=4.29D-04 NDo=     1
 LinEq1:  Iter=  5 NonCon=     1 RMS=5.49D-06 Max=2.82D-04 NDo=     1
 LinEq1:  Iter=  6 NonCon=     1 RMS=2.97D-06 Max=8.31D-05 NDo=     1
 LinEq1:  Iter=  7 NonCon=     1 RMS=2.03D-06 Max=3.96D-05 NDo=     1
 LinEq1:  Iter=  8 NonCon=     1 RMS=8.24D-07 Max=1.51D-05 NDo=     1
 LinEq1:  Iter=  9 NonCon=     1 RMS=2.62D-07 Max=4.72D-06 NDo=     1
 LinEq1:  Iter= 10 NonCon=     1 RMS=1.09D-07 Max=2.85D-06 NDo=     1
 LinEq1:  Iter= 11 NonCon=     1 RMS=3.51D-08 Max=1.25D-06 NDo=     1
 LinEq1:  Iter= 12 NonCon=     1 RMS=1.32D-08 Max=4.33D-07 NDo=     1
 LinEq1:  Iter= 13 NonCon=     1 RMS=4.97D-09 Max=1.43D-07 NDo=     1
 LinEq1:  Iter= 14 NonCon=     0 RMS=1.56D-09 Max=3.50D-08 NDo=     1
 Linear equations converged to 1.301D-08 1.301D-07 after    14 iterations.
     Minimum is close to point  2 DX=  9.06D-04 DF= -8.75D-11 DXR=  9.06D-04 DFR=  8.20D-07 which will be used.
 LinEq1:  Iter=  0 NonCon=     1 RMS=5.42D-07 Max=2.08D-05 NDo=     1
 LinEq1:  Iter=  1 NonCon=     1 RMS=3.02D-07 Max=5.97D-06 NDo=     1
 LinEq1:  Iter=  2 NonCon=     1 RMS=1.39D-07 Max=4.32D-06 NDo=     1
 LinEq1:  Iter=  3 NonCon=     1 RMS=7.66D-08 Max=2.54D-06 NDo=     1
 LinEq1:  Iter=  4 NonCon=     1 RMS=4.03D-08 Max=1.01D-06 NDo=     1
 LinEq1:  Iter=  5 NonCon=     1 RMS=1.89D-08 Max=5.34D-07 NDo=     1
 LinEq1:  Iter=  6 NonCon=     1 RMS=9.66D-09 Max=5.62D-07 NDo=     1
 LinEq1:  Iter=  7 NonCon=     1 RMS=9.53D-09 Max=6.56D-07 NDo=     1
 LinEq1:  Iter=  8 NonCon=     1 RMS=5.30D-09 Max=1.59D-07 NDo=     1
 LinEq1:  Iter=  9 NonCon=     1 RMS=2.36D-09 Max=4.99D-08 NDo=     1
 LinEq1:  Iter= 10 NonCon=     1 RMS=8.37D-10 Max=1.51D-08 NDo=     1
 LinEq1:  Iter= 11 NonCon=     1 RMS=3.18D-10 Max=1.34D-08 NDo=     1
 LinEq1:  Iter= 12 NonCon=     0 RMS=1.20D-10 Max=3.61D-09 NDo=     1
 Linear equations converged to 5.188D-10 5.188D-09 after    12 iterations.
 SCF Done:  E(UwB97XD) =  -322.326289010     a.u. after    7 cycles
            Convg  =    0.2664D-08                    42 Fock formations.
              S**2 =  0.0000                  -V/T =  2.0061
 <Sx>= 0.0000 <Sy>= 0.0000 <Sz>= 0.0000 <S**2>= 0.0000 S= 0.0000
 <L.S>=  0.00000000000    
 Annihilation of the first spin contaminant:
 S**2 before annihilation     0.0000,   after     0.0000
 DoSCS=F DFT=T ScalE2(SS,OS)=  1.000000  1.000000
 Range of M.O.s used for correlation:     1   391
 NBasis=   391 NAE=    23 NBE=    23 NFC=     0 NFV=     0
 NROrb=    391 NOA=    23 NOB=    23 NVA=   368 NVB=   368

 **** Warning!!: The largest alpha MO coefficient is  0.46807353D+02


 **** Warning!!: The largest beta MO coefficient is  0.46807353D+02

 Symmetrizing basis deriv contribution to polar:
 IMax=3 JMax=2 DiffMx= 0.00D+00
 G2DrvN: will do    12 centers at a time, making    1 passes.
 Calling FoFCou, ICntrl=  3107 FMM=F I1Cent=   0 AccDes= 0.00D+00.
 End of G2Drv F.D. properties file   721 does not exist.
 End of G2Drv F.D. properties file   722 does not exist.
 End of G2Drv F.D. properties file   788 does not exist.
          IDoAtm=11111111111
          Differentiating once with respect to nuclear coordinates.
 CalDSu exits because no D1Ps are significant.
          There are    36 degrees of freedom in the 1st order CPHF.  IDoFFX=6 NUNeed=     0.
     30 vectors produced by pass  0 Test12= 4.70D-14 2.78D-09 XBig12= 1.75D-01 1.06D-01.
 AX will form    30 AO Fock derivatives at one time.
     30 vectors produced by pass  1 Test12= 4.70D-14 2.78D-09 XBig12= 1.58D-02 2.75D-02.
     30 vectors produced by pass  2 Test12= 4.70D-14 2.78D-09 XBig12= 9.76D-04 3.82D-03.
     30 vectors produced by pass  3 Test12= 4.70D-14 2.78D-09 XBig12= 2.96D-05 5.67D-04.
     30 vectors produced by pass  4 Test12= 4.70D-14 2.78D-09 XBig12= 5.16D-07 7.49D-05.
     30 vectors produced by pass  5 Test12= 4.70D-14 2.78D-09 XBig12= 5.99D-09 9.59D-06.
     30 vectors produced by pass  6 Test12= 4.70D-14 2.78D-09 XBig12= 5.28D-11 8.19D-07.
     19 vectors produced by pass  7 Test12= 4.70D-14 2.78D-09 XBig12= 3.71D-13 5.96D-08.
      1 vectors produced by pass  8 Test12= 4.70D-14 2.78D-09 XBig12= 2.21D-15 3.31D-09.
 InvSVY:  IOpt=1 It=  1 EMax= 1.55D-15
 Solved reduced A of dimension   230 with    30 vectors.
 End of Minotr F.D. properties file   721 does not exist.
 End of Minotr F.D. properties file   722 does not exist.
 End of Minotr F.D. properties file   788 does not exist.
 Calling FoFJK, ICntrl=    100127 FMM=F ISym2X=0 I1Cent= 0 IOpClX= 1 NMat=1 NMatS=1 NMatT=0.
 -------------------------------------------------------------------
 Center     Atomic                   Forces (Hartrees/Bohr)
 Number     Number              X              Y              Z
 -------------------------------------------------------------------
      1        6           0.013614351    0.009651485   -0.001665579
      2        1           0.000860377    0.000636197   -0.000065404
      3        1           0.000038109   -0.000849858   -0.000179452
      4        8          -0.000987889    0.000144373   -0.000567184
      5        8           0.020500129    0.011035750   -0.000699916
      6        6          -0.016166280   -0.017623696    0.003064963
      7        7          -0.012242419   -0.009677860   -0.000619969
      8        6          -0.004806126    0.004645909    0.000707859
      9        1           0.000048812    0.000513751    0.000015524
     10        1           0.000312885    0.000456267   -0.000026903
     11        1          -0.001171950    0.001067682    0.000036061
 -------------------------------------------------------------------
 Cartesian Forces:  Max     0.020500129 RMS     0.007178597
 IRC-IRC-IRC-IRC-IRC-IRC-IRC-IRC-IRC-IRC-IRC-IRC-IRC-IRC-IRC-IRC-IRC-IRC
 Pt 11 Step number   1 out of a maximum of  20
 Modified Bulirsch-Stoer Extrapolation Cycles:
    EPS =    0.000010000000000
      PEZero:  N= 2 I= 1 D=  7.82D-04 Err=  2.43D-05
      PEZero:  N= 3 I= 2 D=  7.82D-04 Err=  1.62D-05
      PEZero:  N= 3 I= 1 D=  1.56D-03 Err=  1.57D-08
 Maximum DWI energy   std dev =  0.000000555 at pt    29
 Maximum DWI gradient std dev =  0.001711050 at pt    25
 CORRECTOR INTEGRATION CONVERGENCE:
   Recorrection delta-x convergence threshold:    0.010000
   Delta-x Convergence Met
 Point Number:  11          Path Number:   1
   CHANGE IN THE REACTION COORDINATE =    0.15019
   NET REACTION COORDINATE UP TO THIS POINT =    1.65227
  # OF POINTS ALONG THE PATH =  11
  # OF STEPS =   1

 Calculating another point on the path.
 IRC-IRC-IRC-IRC-IRC-IRC-IRC-IRC-IRC-IRC-IRC-IRC-IRC-IRC-IRC-IRC-IRC-IRC
                          Input orientation:                          
 ---------------------------------------------------------------------
 Center     Atomic      Atomic             Coordinates (Angstroms)
 Number     Number       Type             X           Y           Z
 ---------------------------------------------------------------------
      1          6           0       -0.249433   -1.056245    0.255691
      2          1           0        0.083373   -1.996365   -0.177992
      3          1           0       -0.347863   -1.069613    1.342508
      4          8           0       -1.333419   -0.602351   -0.391283
      5          8           0       -1.624168    0.585021    0.142057
      6          6           0        0.869880    0.213390    0.033373
      7          7           0        0.338104    1.309549    0.007687
      8          6           0        2.287504   -0.293221   -0.046599
      9          1           0        2.393698   -0.879705   -0.959042
     10          1           0        2.470063   -0.957538    0.798538
     11          1           0        3.017554    0.509986   -0.042407
 ---------------------------------------------------------------------
                    Distance matrix (angstroms):
                    1          2          3          4          5
     1  C    0.000000
     2  H    1.087505   0.000000
     3  H    1.091348   1.832145   0.000000
     4  O    1.341499   1.999017   2.048337   0.000000
     5  O    2.143959   3.111540   2.409948   1.333731   0.000000
     6  C    1.707120   2.355056   2.200643   2.387528   2.523925
     7  N    2.450243   3.320909   2.812955   2.570706   2.096070
     8  C    2.666390   2.788577   3.078565   3.650404   4.013486
     9  H    2.914256   2.682270   3.584600   3.780301   4.416004
    10  H    2.774903   2.780119   2.872137   4.001038   4.424158
    11  H    3.635265   3.861295   3.967261   4.504439   4.645992
                    6          7          8          9         10
     6  C    0.000000
     7  N    1.218610   0.000000
     8  C    1.507550   2.524278   0.000000
     9  H    2.121737   3.154817   1.089860   0.000000
    10  H    2.125355   3.210978   1.090367   1.760960   0.000000
    11  H    2.169382   2.796652   1.085418   1.777824   1.777797
                   11
    11  H    0.000000
 Symmetry turned off by external request.
 Stoichiometry    C3H5NO2
 Framework group  C1[X(C3H5NO2)]
 Deg. of freedom    27
 Full point group                 C1      NOp   1
 Rotational constants (GHZ):           7.8522123           2.9197597           2.2608799
 Standard basis: Aug-CC-pVTZ (5D, 7F)
   391 basis functions,   567 primitive gaussians,   455 cartesian basis functions
    23 alpha electrons       23 beta electrons
       nuclear repulsion energy       231.4910163534 Hartrees.
 NAtoms=   11 NActive=   11 NUniq=   11 SFac= 1.00D+00 NAtFMM=   60 NAOKFM=F Big=F
 Integral buffers will be    131072 words long.
 Raffenetti 2 integral format.
 Two-electron integral symmetry is turned off.
 Nuclear repulsion after empirical dispersion term =      231.4873224459 Hartrees.
 One-electron integrals computed using PRISM.
 NBasis=   391 RedAO= T EigKep=  1.40D-05  NBF=   391
 NBsUse=   391 1.00D-06 EigRej= -1.00D+00 NBFU=   391
 Initial guess from the checkpoint file:  "AltAssocTS2-M1-copt-TS-Final-IRC-Forward.chk"
 B after Tr=    -0.000008    0.000223   -0.000014
         Rot=    1.000000   -0.000084    0.000001   -0.000116 Ang=  -0.02 deg.
 Initial guess <Sx>= 0.0000 <Sy>= 0.0000 <Sz>= 0.0000 <S**2>= 0.0000 S= 0.0000
 ExpMin= 2.53D-02 ExpMax= 1.53D+04 ExpMxC= 5.22D+02 IAcc=3 IRadAn=         7 AccDes= 0.00D+00
 Harris functional with IExCor= 4639 and IRadAn=       7 diagonalized for initial guess.
 HarFok:  IExCor= 4639 AccDes= 0.00D+00 IRadAn=         7 IDoV= 1 UseB2=F ITyADJ=14
 ICtDFT=  3500011 ScaDFX=  1.000000  1.000000  1.000000  1.000000
 FoFCou: FMM=F IPFlag=           0 FMFlag=      100000 FMFlg1=           0
         NFxFlg=           0 DoJE=T BraDBF=F KetDBF=T FulRan=T
         wScrn=  0.000000 ICntrl=       500 IOpCl=  0 I1Cent=   200000004 NGrid=           0
         NMat0=    1 NMatS0=      1 NMatT0=    0 NMatD0=    1 NMtDS0=    0 NMtDT0=    0
 Symmetry not used in FoFCou.
 Gradient too large for Newton-Raphson -- use scaled steepest descent instead.
     Accept linear search using points  3 and  4.
 Gradient too large for Newton-Raphson -- use scaled steepest descent instead.
     Accept linear search using points  1 and  2.
 Gradient too large for Newton-Raphson -- use scaled steepest descent instead.
 Gradient too large for Newton-Raphson -- use scaled steepest descent instead.
 LinEq1:  Iter=  0 NonCon=     1 RMS=8.24D-05 Max=4.04D-03 NDo=     1
 AX will form     1 AO Fock derivatives at one time.
 LinEq1:  Iter=  1 NonCon=     1 RMS=2.93D-05 Max=9.71D-04 NDo=     1
 LinEq1:  Iter=  2 NonCon=     1 RMS=2.01D-05 Max=9.22D-04 NDo=     1
 LinEq1:  Iter=  3 NonCon=     1 RMS=8.89D-06 Max=4.40D-04 NDo=     1
 LinEq1:  Iter=  4 NonCon=     1 RMS=6.98D-06 Max=4.55D-04 NDo=     1
 LinEq1:  Iter=  5 NonCon=     1 RMS=5.95D-06 Max=2.75D-04 NDo=     1
 LinEq1:  Iter=  6 NonCon=     1 RMS=3.01D-06 Max=8.56D-05 NDo=     1
 LinEq1:  Iter=  7 NonCon=     1 RMS=2.02D-06 Max=3.74D-05 NDo=     1
 LinEq1:  Iter=  8 NonCon=     1 RMS=7.98D-07 Max=1.57D-05 NDo=     1
 LinEq1:  Iter=  9 NonCon=     1 RMS=2.46D-07 Max=4.69D-06 NDo=     1
 LinEq1:  Iter= 10 NonCon=     1 RMS=1.04D-07 Max=2.70D-06 NDo=     1
 LinEq1:  Iter= 11 NonCon=     1 RMS=3.46D-08 Max=1.19D-06 NDo=     1
 LinEq1:  Iter= 12 NonCon=     1 RMS=1.28D-08 Max=3.99D-07 NDo=     1
 LinEq1:  Iter= 13 NonCon=     0 RMS=4.67D-09 Max=1.28D-07 NDo=     1
 Linear equations converged to 1.301D-08 1.301D-07 after    13 iterations.
     Minimum is close to point  2 DX=  9.59D-04 DF= -9.38D-11 DXR=  9.58D-04 DFR=  9.17D-07 which will be used.
 LinEq1:  Iter=  0 NonCon=     1 RMS=5.62D-07 Max=2.11D-05 NDo=     1
 LinEq1:  Iter=  1 NonCon=     1 RMS=3.00D-07 Max=6.57D-06 NDo=     1
 LinEq1:  Iter=  2 NonCon=     1 RMS=1.37D-07 Max=3.80D-06 NDo=     1
 LinEq1:  Iter=  3 NonCon=     1 RMS=8.02D-08 Max=3.04D-06 NDo=     1
 LinEq1:  Iter=  4 NonCon=     1 RMS=4.93D-08 Max=1.99D-06 NDo=     1
 LinEq1:  Iter=  5 NonCon=     1 RMS=4.37D-08 Max=1.45D-06 NDo=     1
 LinEq1:  Iter=  6 NonCon=     1 RMS=2.49D-08 Max=6.19D-07 NDo=     1
 LinEq1:  Iter=  7 NonCon=     1 RMS=1.09D-08 Max=4.39D-07 NDo=     1
 LinEq1:  Iter=  8 NonCon=     1 RMS=4.43D-09 Max=1.32D-07 NDo=     1
 LinEq1:  Iter=  9 NonCon=     1 RMS=1.91D-09 Max=4.56D-08 NDo=     1
 LinEq1:  Iter= 10 NonCon=     1 RMS=7.30D-10 Max=1.24D-08 NDo=     1
 LinEq1:  Iter= 11 NonCon=     1 RMS=2.79D-10 Max=1.13D-08 NDo=     1
 LinEq1:  Iter= 12 NonCon=     0 RMS=1.10D-10 Max=2.99D-09 NDo=     1
 Linear equations converged to 5.359D-10 5.359D-09 after    12 iterations.
 SCF Done:  E(UwB97XD) =  -322.328049665     a.u. after    7 cycles
            Convg  =    0.2536D-08                    41 Fock formations.
              S**2 =  0.0000                  -V/T =  2.0062
 <Sx>= 0.0000 <Sy>= 0.0000 <Sz>= 0.0000 <S**2>= 0.0000 S= 0.0000
 <L.S>=  0.00000000000    
 Annihilation of the first spin contaminant:
 S**2 before annihilation     0.0000,   after     0.0000
 DoSCS=F DFT=T ScalE2(SS,OS)=  1.000000  1.000000
 Range of M.O.s used for correlation:     1   391
 NBasis=   391 NAE=    23 NBE=    23 NFC=     0 NFV=     0
 NROrb=    391 NOA=    23 NOB=    23 NVA=   368 NVB=   368

 **** Warning!!: The largest alpha MO coefficient is  0.47883258D+02


 **** Warning!!: The largest beta MO coefficient is  0.47883258D+02

 Symmetrizing basis deriv contribution to polar:
 IMax=3 JMax=2 DiffMx= 0.00D+00
 G2DrvN: will do    12 centers at a time, making    1 passes.
 Calling FoFCou, ICntrl=  3107 FMM=F I1Cent=   0 AccDes= 0.00D+00.
 End of G2Drv F.D. properties file   721 does not exist.
 End of G2Drv F.D. properties file   722 does not exist.
 End of G2Drv F.D. properties file   788 does not exist.
          IDoAtm=11111111111
          Differentiating once with respect to nuclear coordinates.
 CalDSu exits because no D1Ps are significant.
          There are    36 degrees of freedom in the 1st order CPHF.  IDoFFX=6 NUNeed=     0.
     30 vectors produced by pass  0 Test12= 4.70D-14 2.78D-09 XBig12= 1.74D-01 1.07D-01.
 AX will form    30 AO Fock derivatives at one time.
     30 vectors produced by pass  1 Test12= 4.70D-14 2.78D-09 XBig12= 1.46D-02 2.64D-02.
     30 vectors produced by pass  2 Test12= 4.70D-14 2.78D-09 XBig12= 9.04D-04 3.83D-03.
     30 vectors produced by pass  3 Test12= 4.70D-14 2.78D-09 XBig12= 2.73D-05 5.46D-04.
     30 vectors produced by pass  4 Test12= 4.70D-14 2.78D-09 XBig12= 4.71D-07 7.26D-05.
     30 vectors produced by pass  5 Test12= 4.70D-14 2.78D-09 XBig12= 5.46D-09 9.46D-06.
     30 vectors produced by pass  6 Test12= 4.70D-14 2.78D-09 XBig12= 4.78D-11 7.84D-07.
     20 vectors produced by pass  7 Test12= 4.70D-14 2.78D-09 XBig12= 3.37D-13 5.87D-08.
      1 vectors produced by pass  8 Test12= 4.70D-14 2.78D-09 XBig12= 2.05D-15 3.08D-09.
 InvSVY:  IOpt=1 It=  1 EMax= 2.22D-15
 Solved reduced A of dimension   231 with    30 vectors.
 End of Minotr F.D. properties file   721 does not exist.
 End of Minotr F.D. properties file   722 does not exist.
 End of Minotr F.D. properties file   788 does not exist.
 Calling FoFJK, ICntrl=    100127 FMM=F ISym2X=0 I1Cent= 0 IOpClX= 1 NMat=1 NMatS=1 NMatT=0.
 -------------------------------------------------------------------
 Center     Atomic                   Forces (Hartrees/Bohr)
 Number     Number              X              Y              Z
 -------------------------------------------------------------------
      1        6           0.013430210    0.009040162   -0.001709078
      2        1           0.000878099    0.000619730   -0.000106571
      3        1           0.000089262   -0.000889602   -0.000196169
      4        8          -0.000893250    0.000113483   -0.000431508
      5        8           0.022441903    0.012090500   -0.000834632
      6        6          -0.016145427   -0.017666976    0.003124976
      7        7          -0.013684183   -0.010480403   -0.000661517
      8        6          -0.005229968    0.004996508    0.000781227
      9        1           0.000038905    0.000556654    0.000017837
     10        1           0.000317753    0.000497377   -0.000025177
     11        1          -0.001243305    0.001122565    0.000040613
 -------------------------------------------------------------------
 Cartesian Forces:  Max     0.022441903 RMS     0.007497525
 IRC-IRC-IRC-IRC-IRC-IRC-IRC-IRC-IRC-IRC-IRC-IRC-IRC-IRC-IRC-IRC-IRC-IRC
 Pt 12 Step number   1 out of a maximum of  20
 Modified Bulirsch-Stoer Extrapolation Cycles:
    EPS =    0.000010000000000
      PEZero:  N= 2 I= 1 D=  7.82D-04 Err=  2.73D-05
      PEZero:  N= 3 I= 2 D=  7.82D-04 Err=  1.82D-05
      PEZero:  N= 3 I= 1 D=  1.56D-03 Err=  1.73D-08
 Maximum DWI energy   std dev =  0.000000552 at pt    28
 Maximum DWI gradient std dev =  0.001620344 at pt    25
 CORRECTOR INTEGRATION CONVERGENCE:
   Recorrection delta-x convergence threshold:    0.010000
   Delta-x Convergence Met
 Point Number:  12          Path Number:   1
   CHANGE IN THE REACTION COORDINATE =    0.15019
   NET REACTION COORDINATE UP TO THIS POINT =    1.80246
  # OF POINTS ALONG THE PATH =  12
  # OF STEPS =   1

 Calculating another point on the path.
 IRC-IRC-IRC-IRC-IRC-IRC-IRC-IRC-IRC-IRC-IRC-IRC-IRC-IRC-IRC-IRC-IRC-IRC
                          Input orientation:                          
 ---------------------------------------------------------------------
 Center     Atomic      Atomic             Coordinates (Angstroms)
 Number     Number       Type             X           Y           Z
 ---------------------------------------------------------------------
      1          6           0       -0.242194   -1.051521    0.254736
      2          1           0        0.089075   -1.992478   -0.178835
      3          1           0       -0.347170   -1.075542    1.341388
      4          8           0       -1.333765   -0.602307   -0.391426
      5          8           0       -1.614578    0.590179    0.141684
      6          6           0        0.861113    0.203777    0.035086
      7          7           0        0.331356    1.304478    0.007369
      8          6           0        2.284548   -0.290400   -0.046154
      9          1           0        2.393912   -0.875966   -0.958927
     10          1           0        2.472127   -0.954200    0.798406
     11          1           0        3.009338    0.517466   -0.042131
 ---------------------------------------------------------------------
                    Distance matrix (angstroms):
                    1          2          3          4          5
     1  C    0.000000
     2  H    1.087714   0.000000
     3  H    1.091975   1.828157   0.000000
     4  O    1.345677   2.000561   2.049382   0.000000
     5  O    2.142755   3.110511   2.412517   1.336071   0.000000
     6  C    1.685617   2.337807   2.191581   2.376799   2.507930
     7  N    2.437391   3.311086   2.811493   2.562712   2.077238
     8  C    2.655986   2.781147   3.076956   3.648108   4.001735
     9  H    2.907378   2.677203   3.583965   3.780545   4.407824
    10  H    2.769943   2.777041   2.873671   4.003042   4.417867
    11  H    3.622472   3.853108   3.964585   4.498715   4.628139
                    6          7          8          9         10
     6  C    0.000000
     7  N    1.221864   0.000000
     8  C    1.508966   2.522193   0.000000
     9  H    2.122117   3.153125   1.089955   0.000000
    10  H    2.125780   3.210961   1.090459   1.760812   0.000000
    11  H    2.172380   2.791671   1.085349   1.777896   1.777892
                   11
    11  H    0.000000
 Symmetry turned off by external request.
 Stoichiometry    C3H5NO2
 Framework group  C1[X(C3H5NO2)]
 Deg. of freedom    27
 Full point group                 C1      NOp   1
 Rotational constants (GHZ):           7.8896367           2.9362180           2.2736080
 Standard basis: Aug-CC-pVTZ (5D, 7F)
   391 basis functions,   567 primitive gaussians,   455 cartesian basis functions
    23 alpha electrons       23 beta electrons
       nuclear repulsion energy       231.8924546602 Hartrees.
 NAtoms=   11 NActive=   11 NUniq=   11 SFac= 1.00D+00 NAtFMM=   60 NAOKFM=F Big=F
 Integral buffers will be    131072 words long.
 Raffenetti 2 integral format.
 Two-electron integral symmetry is turned off.
 Nuclear repulsion after empirical dispersion term =      231.8887702614 Hartrees.
 One-electron integrals computed using PRISM.
 NBasis=   391 RedAO= T EigKep=  1.40D-05  NBF=   391
 NBsUse=   391 1.00D-06 EigRej= -1.00D+00 NBFU=   391
 Initial guess from the checkpoint file:  "AltAssocTS2-M1-copt-TS-Final-IRC-Forward.chk"
 B after Tr=    -0.000010    0.000223   -0.000019
         Rot=    1.000000   -0.000089    0.000000   -0.000118 Ang=  -0.02 deg.
 Initial guess <Sx>= 0.0000 <Sy>= 0.0000 <Sz>= 0.0000 <S**2>= 0.0000 S= 0.0000
 ExpMin= 2.53D-02 ExpMax= 1.53D+04 ExpMxC= 5.22D+02 IAcc=3 IRadAn=         7 AccDes= 0.00D+00
 Harris functional with IExCor= 4639 and IRadAn=       7 diagonalized for initial guess.
 HarFok:  IExCor= 4639 AccDes= 0.00D+00 IRadAn=         7 IDoV= 1 UseB2=F ITyADJ=14
 ICtDFT=  3500011 ScaDFX=  1.000000  1.000000  1.000000  1.000000
 FoFCou: FMM=F IPFlag=           0 FMFlag=      100000 FMFlg1=           0
         NFxFlg=           0 DoJE=T BraDBF=F KetDBF=T FulRan=T
         wScrn=  0.000000 ICntrl=       500 IOpCl=  0 I1Cent=   200000004 NGrid=           0
         NMat0=    1 NMatS0=      1 NMatT0=    0 NMatD0=    1 NMtDS0=    0 NMtDT0=    0
 Symmetry not used in FoFCou.
 Gradient too large for Newton-Raphson -- use scaled steepest descent instead.
     Accept linear search using points  3 and  4.
 Gradient too large for Newton-Raphson -- use scaled steepest descent instead.
     Accept linear search using points  1 and  2.
 Gradient too large for Newton-Raphson -- use scaled steepest descent instead.
 Gradient too large for Newton-Raphson -- use scaled steepest descent instead.
 LinEq1:  Iter=  0 NonCon=     1 RMS=8.01D-05 Max=3.76D-03 NDo=     1
 AX will form     1 AO Fock derivatives at one time.
 LinEq1:  Iter=  1 NonCon=     1 RMS=2.86D-05 Max=9.93D-04 NDo=     1
 LinEq1:  Iter=  2 NonCon=     1 RMS=1.99D-05 Max=9.73D-04 NDo=     1
 LinEq1:  Iter=  3 NonCon=     1 RMS=8.86D-06 Max=4.57D-04 NDo=     1
 LinEq1:  Iter=  4 NonCon=     1 RMS=7.23D-06 Max=4.55D-04 NDo=     1
 LinEq1:  Iter=  5 NonCon=     1 RMS=6.05D-06 Max=2.55D-04 NDo=     1
 LinEq1:  Iter=  6 NonCon=     1 RMS=2.97D-06 Max=8.47D-05 NDo=     1
 LinEq1:  Iter=  7 NonCon=     1 RMS=1.95D-06 Max=3.46D-05 NDo=     1
 LinEq1:  Iter=  8 NonCon=     1 RMS=7.67D-07 Max=1.60D-05 NDo=     1
 LinEq1:  Iter=  9 NonCon=     1 RMS=2.32D-07 Max=4.83D-06 NDo=     1
 LinEq1:  Iter= 10 NonCon=     1 RMS=9.78D-08 Max=2.54D-06 NDo=     1
 LinEq1:  Iter= 11 NonCon=     1 RMS=3.38D-08 Max=1.12D-06 NDo=     1
 LinEq1:  Iter= 12 NonCon=     1 RMS=1.22D-08 Max=3.69D-07 NDo=     1
 LinEq1:  Iter= 13 NonCon=     0 RMS=4.33D-09 Max=1.15D-07 NDo=     1
 Linear equations converged to 1.301D-08 1.301D-07 after    13 iterations.
     Minimum is close to point  2 DX=  1.01D-03 DF= -9.96D-11 DXR=  1.01D-03 DFR=  1.03D-06 which will be used.
 LinEq1:  Iter=  0 NonCon=     1 RMS=5.81D-07 Max=2.08D-05 NDo=     1
 LinEq1:  Iter=  1 NonCon=     1 RMS=2.97D-07 Max=7.08D-06 NDo=     1
 LinEq1:  Iter=  2 NonCon=     1 RMS=1.43D-07 Max=5.59D-06 NDo=     1
 LinEq1:  Iter=  3 NonCon=     1 RMS=9.31D-08 Max=2.88D-06 NDo=     1
 LinEq1:  Iter=  4 NonCon=     1 RMS=6.14D-08 Max=1.55D-06 NDo=     1
 LinEq1:  Iter=  5 NonCon=     1 RMS=4.76D-08 Max=1.44D-06 NDo=     1
 LinEq1:  Iter=  6 NonCon=     1 RMS=2.14D-08 Max=5.44D-07 NDo=     1
 LinEq1:  Iter=  7 NonCon=     1 RMS=7.35D-09 Max=2.08D-07 NDo=     1
 LinEq1:  Iter=  8 NonCon=     1 RMS=2.65D-09 Max=7.14D-08 NDo=     1
 LinEq1:  Iter=  9 NonCon=     1 RMS=1.11D-09 Max=3.99D-08 NDo=     1
 LinEq1:  Iter= 10 NonCon=     1 RMS=4.63D-10 Max=1.56D-08 NDo=     1
 LinEq1:  Iter= 11 NonCon=     1 RMS=1.72D-10 Max=6.06D-09 NDo=     1
 LinEq1:  Iter= 12 NonCon=     0 RMS=6.18D-11 Max=1.29D-09 NDo=     1
 Linear equations converged to 5.491D-10 5.491D-09 after    12 iterations.
 SCF Done:  E(UwB97XD) =  -322.329870686     a.u. after    7 cycles
            Convg  =    0.1837D-08                    41 Fock formations.
              S**2 =  0.0000                  -V/T =  2.0062
 <Sx>= 0.0000 <Sy>= 0.0000 <Sz>= 0.0000 <S**2>= 0.0000 S= 0.0000
 <L.S>=  0.00000000000    
 Annihilation of the first spin contaminant:
 S**2 before annihilation     0.0000,   after     0.0000
 DoSCS=F DFT=T ScalE2(SS,OS)=  1.000000  1.000000
 Range of M.O.s used for correlation:     1   391
 NBasis=   391 NAE=    23 NBE=    23 NFC=     0 NFV=     0
 NROrb=    391 NOA=    23 NOB=    23 NVA=   368 NVB=   368

 **** Warning!!: The largest alpha MO coefficient is  0.48479140D+02


 **** Warning!!: The largest beta MO coefficient is  0.48479140D+02

 Symmetrizing basis deriv contribution to polar:
 IMax=3 JMax=2 DiffMx= 0.00D+00
 G2DrvN: will do    12 centers at a time, making    1 passes.
 Calling FoFCou, ICntrl=  3107 FMM=F I1Cent=   0 AccDes= 0.00D+00.
 End of G2Drv F.D. properties file   721 does not exist.
 End of G2Drv F.D. properties file   722 does not exist.
 End of G2Drv F.D. properties file   788 does not exist.
          IDoAtm=11111111111
          Differentiating once with respect to nuclear coordinates.
 CalDSu exits because no D1Ps are significant.
          There are    36 degrees of freedom in the 1st order CPHF.  IDoFFX=6 NUNeed=     0.
     30 vectors produced by pass  0 Test12= 4.70D-14 2.78D-09 XBig12= 1.72D-01 1.07D-01.
 AX will form    30 AO Fock derivatives at one time.
     30 vectors produced by pass  1 Test12= 4.70D-14 2.78D-09 XBig12= 1.41D-02 2.65D-02.
     30 vectors produced by pass  2 Test12= 4.70D-14 2.78D-09 XBig12= 8.45D-04 3.75D-03.
     30 vectors produced by pass  3 Test12= 4.70D-14 2.78D-09 XBig12= 2.54D-05 5.26D-04.
     30 vectors produced by pass  4 Test12= 4.70D-14 2.78D-09 XBig12= 4.36D-07 6.98D-05.
     30 vectors produced by pass  5 Test12= 4.70D-14 2.78D-09 XBig12= 5.07D-09 9.12D-06.
     30 vectors produced by pass  6 Test12= 4.70D-14 2.78D-09 XBig12= 4.41D-11 7.34D-07.
     20 vectors produced by pass  7 Test12= 4.70D-14 2.78D-09 XBig12= 3.12D-13 5.60D-08.
      1 vectors produced by pass  8 Test12= 4.70D-14 2.78D-09 XBig12= 1.96D-15 3.00D-09.
 InvSVY:  IOpt=1 It=  1 EMax= 2.00D-15
 Solved reduced A of dimension   231 with    30 vectors.
 End of Minotr F.D. properties file   721 does not exist.
 End of Minotr F.D. properties file   722 does not exist.
 End of Minotr F.D. properties file   788 does not exist.
 Calling FoFJK, ICntrl=    100127 FMM=F ISym2X=0 I1Cent= 0 IOpClX= 1 NMat=1 NMatS=1 NMatT=0.
 -------------------------------------------------------------------
 Center     Atomic                   Forces (Hartrees/Bohr)
 Number     Number              X              Y              Z
 -------------------------------------------------------------------
      1        6           0.012984965    0.008151812   -0.001727274
      2        1           0.000875264    0.000583658   -0.000151632
      3        1           0.000137064   -0.000926850   -0.000207889
      4        8          -0.000778286    0.000094946   -0.000252962
      5        8           0.024372160    0.013107748   -0.000993795
      6        6          -0.015850625   -0.017420463    0.003131338
      7        7          -0.015182103   -0.011222429   -0.000692359
      8        6          -0.005603591    0.005332027    0.000851715
      9        1           0.000027719    0.000596567    0.000020784
     10        1           0.000317423    0.000536496   -0.000022964
     11        1          -0.001299990    0.001166488    0.000045040
 -------------------------------------------------------------------
 Cartesian Forces:  Max     0.024372160 RMS     0.007772077
 IRC-IRC-IRC-IRC-IRC-IRC-IRC-IRC-IRC-IRC-IRC-IRC-IRC-IRC-IRC-IRC-IRC-IRC
 Pt 13 Step number   1 out of a maximum of  20
 Modified Bulirsch-Stoer Extrapolation Cycles:
    EPS =    0.000010000000000
      PEZero:  N= 2 I= 1 D=  7.82D-04 Err=  3.04D-05
      PEZero:  N= 3 I= 2 D=  7.82D-04 Err=  2.02D-05
      PEZero:  N= 3 I= 1 D=  1.56D-03 Err=  1.82D-08
 Maximum DWI energy   std dev =  0.000000562 at pt    28
 Maximum DWI gradient std dev =  0.001504110 at pt    71
 CORRECTOR INTEGRATION CONVERGENCE:
   Recorrection delta-x convergence threshold:    0.010000
   Delta-x Convergence Met
 Point Number:  13          Path Number:   1
   CHANGE IN THE REACTION COORDINATE =    0.15018
   NET REACTION COORDINATE UP TO THIS POINT =    1.95264
  # OF POINTS ALONG THE PATH =  13
  # OF STEPS =   1

 Calculating another point on the path.
 IRC-IRC-IRC-IRC-IRC-IRC-IRC-IRC-IRC-IRC-IRC-IRC-IRC-IRC-IRC-IRC-IRC-IRC
                          Input orientation:                          
 ---------------------------------------------------------------------
 Center     Atomic      Atomic             Coordinates (Angstroms)
 Number     Number       Type             X           Y           Z
 ---------------------------------------------------------------------
      1          6           0       -0.235440   -1.047455    0.253805
      2          1           0        0.094544   -1.988976   -0.179950
      3          1           0       -0.346206   -1.081550    1.340213
      4          8           0       -1.334054   -0.602269   -0.391486
      5          8           0       -1.604480    0.595598    0.141252
      6          6           0        0.852795    0.194614    0.036743
      7          7           0        0.324097    1.299217    0.007049
      8          6           0        2.281487   -0.287478   -0.045686
      9          1           0        2.394047   -0.872082   -0.958795
     10          1           0        2.474120   -0.950711    0.798293
     11          1           0        3.001025    0.524993   -0.041835
 ---------------------------------------------------------------------
                    Distance matrix (angstroms):
                    1          2          3          4          5
     1  C    0.000000
     2  H    1.087886   0.000000
     3  H    1.092573   1.824440   0.000000
     4  O    1.349646   2.002148   2.050448   0.000000
     5  O    2.141625   3.109642   2.415281   1.338590   0.000000
     6  C    1.665565   2.321631   2.182941   2.366582   2.491969
     7  N    2.425044   3.301497   2.809748   2.554201   2.057304
     8  C    2.646163   2.774138   3.075066   3.645656   3.989424
     9  H    2.900923   2.672409   3.583058   3.780658   4.399137
    10  H    2.765419   2.774408   2.874898   4.004894   4.411094
    11  H    3.610360   3.845354   3.961690   4.492870   4.609683
                    6          7          8          9         10
     6  C    0.000000
     7  N    1.224970   0.000000
     8  C    1.510089   2.520269   0.000000
     9  H    2.122356   3.151522   1.090046   0.000000
    10  H    2.126129   3.211050   1.090544   1.760668   0.000000
    11  H    2.174906   2.787069   1.085292   1.777936   1.777961
                   11
    11  H    0.000000
 Symmetry turned off by external request.
 Stoichiometry    C3H5NO2
 Framework group  C1[X(C3H5NO2)]
 Deg. of freedom    27
 Full point group                 C1      NOp   1
 Rotational constants (GHZ):           7.9250042           2.9532162           2.2864669
 Standard basis: Aug-CC-pVTZ (5D, 7F)
   391 basis functions,   567 primitive gaussians,   455 cartesian basis functions
    23 alpha electrons       23 beta electrons
       nuclear repulsion energy       232.3010032865 Hartrees.
 NAtoms=   11 NActive=   11 NUniq=   11 SFac= 1.00D+00 NAtFMM=   60 NAOKFM=F Big=F
 Integral buffers will be    131072 words long.
 Raffenetti 2 integral format.
 Two-electron integral symmetry is turned off.
 Nuclear repulsion after empirical dispersion term =      232.2973277012 Hartrees.
 One-electron integrals computed using PRISM.
 NBasis=   391 RedAO= T EigKep=  1.40D-05  NBF=   391
 NBsUse=   391 1.00D-06 EigRej= -1.00D+00 NBFU=   391
 Initial guess from the checkpoint file:  "AltAssocTS2-M1-copt-TS-Final-IRC-Forward.chk"
 B after Tr=    -0.000015    0.000220   -0.000024
         Rot=    1.000000   -0.000093    0.000000   -0.000119 Ang=  -0.02 deg.
 Initial guess <Sx>= 0.0000 <Sy>= 0.0000 <Sz>= 0.0000 <S**2>= 0.0000 S= 0.0000
 ExpMin= 2.53D-02 ExpMax= 1.53D+04 ExpMxC= 5.22D+02 IAcc=3 IRadAn=         7 AccDes= 0.00D+00
 Harris functional with IExCor= 4639 and IRadAn=       7 diagonalized for initial guess.
 HarFok:  IExCor= 4639 AccDes= 0.00D+00 IRadAn=         7 IDoV= 1 UseB2=F ITyADJ=14
 ICtDFT=  3500011 ScaDFX=  1.000000  1.000000  1.000000  1.000000
 FoFCou: FMM=F IPFlag=           0 FMFlag=      100000 FMFlg1=           0
         NFxFlg=           0 DoJE=T BraDBF=F KetDBF=T FulRan=T
         wScrn=  0.000000 ICntrl=       500 IOpCl=  0 I1Cent=   200000004 NGrid=           0
         NMat0=    1 NMatS0=      1 NMatT0=    0 NMatD0=    1 NMtDS0=    0 NMtDT0=    0
 Symmetry not used in FoFCou.
 Gradient too large for Newton-Raphson -- use scaled steepest descent instead.
     Accept linear search using points  3 and  4.
 Gradient too large for Newton-Raphson -- use scaled steepest descent instead.
     Accept linear search using points  1 and  2.
 LinEq1:  Iter=  0 NonCon=     1 RMS=9.81D-05 Max=4.13D-03 NDo=     1
 AX will form     1 AO Fock derivatives at one time.
 LinEq1:  Iter=  1 NonCon=     1 RMS=2.78D-05 Max=5.47D-04 NDo=     1
 LinEq1:  Iter=  2 NonCon=     1 RMS=2.47D-05 Max=1.10D-03 NDo=     1
 LinEq1:  Iter=  3 NonCon=     1 RMS=1.16D-05 Max=6.54D-04 NDo=     1
 LinEq1:  Iter=  4 NonCon=     1 RMS=8.49D-06 Max=4.71D-04 NDo=     1
 LinEq1:  Iter=  5 NonCon=     1 RMS=6.69D-06 Max=3.32D-04 NDo=     1
 LinEq1:  Iter=  6 NonCon=     1 RMS=4.68D-06 Max=1.47D-04 NDo=     1
 LinEq1:  Iter=  7 NonCon=     1 RMS=2.49D-06 Max=5.29D-05 NDo=     1
 LinEq1:  Iter=  8 NonCon=     1 RMS=1.00D-06 Max=2.10D-05 NDo=     1
 LinEq1:  Iter=  9 NonCon=     1 RMS=3.21D-07 Max=8.27D-06 NDo=     1
 LinEq1:  Iter= 10 NonCon=     1 RMS=1.15D-07 Max=3.11D-06 NDo=     1
 LinEq1:  Iter= 11 NonCon=     1 RMS=4.84D-08 Max=1.53D-06 NDo=     1
 LinEq1:  Iter= 12 NonCon=     1 RMS=1.84D-08 Max=5.72D-07 NDo=     1
 LinEq1:  Iter= 13 NonCon=     1 RMS=6.52D-09 Max=1.91D-07 NDo=     1
 LinEq1:  Iter= 14 NonCon=     0 RMS=2.34D-09 Max=4.76D-08 NDo=     1
 Linear equations converged to 1.301D-08 1.301D-07 after    14 iterations.
     Minimum is close to point  2 DX=  5.61D-04 DF= -4.87D-11 DXR=  5.61D-04 DFR=  3.14D-07 which will be used.
 LinEq1:  Iter=  0 NonCon=     1 RMS=7.99D-07 Max=2.79D-05 NDo=     1
 LinEq1:  Iter=  1 NonCon=     1 RMS=3.76D-07 Max=1.07D-05 NDo=     1
 LinEq1:  Iter=  2 NonCon=     1 RMS=1.94D-07 Max=1.13D-05 NDo=     1
 LinEq1:  Iter=  3 NonCon=     1 RMS=1.40D-07 Max=4.94D-06 NDo=     1
 LinEq1:  Iter=  4 NonCon=     1 RMS=8.77D-08 Max=3.26D-06 NDo=     1
 LinEq1:  Iter=  5 NonCon=     1 RMS=6.20D-08 Max=1.47D-06 NDo=     1
 LinEq1:  Iter=  6 NonCon=     1 RMS=3.42D-08 Max=1.39D-06 NDo=     1
 LinEq1:  Iter=  7 NonCon=     1 RMS=1.50D-08 Max=4.97D-07 NDo=     1
 LinEq1:  Iter=  8 NonCon=     1 RMS=5.55D-09 Max=1.44D-07 NDo=     1
 LinEq1:  Iter=  9 NonCon=     1 RMS=1.90D-09 Max=3.88D-08 NDo=     1
 LinEq1:  Iter= 10 NonCon=     1 RMS=7.14D-10 Max=1.56D-08 NDo=     1
 LinEq1:  Iter= 11 NonCon=     0 RMS=2.27D-10 Max=7.40D-09 NDo=     1
 Linear equations converged to 7.717D-10 7.717D-09 after    11 iterations.
 SCF Done:  E(UwB97XD) =  -322.331740489     a.u. after    5 cycles
            Convg  =    0.7465D-08                    35 Fock formations.
              S**2 =  0.0000                  -V/T =  2.0062
 <Sx>= 0.0000 <Sy>= 0.0000 <Sz>= 0.0000 <S**2>= 0.0000 S= 0.0000
 <L.S>=  0.00000000000    
 Annihilation of the first spin contaminant:
 S**2 before annihilation     0.0000,   after     0.0000
 DoSCS=F DFT=T ScalE2(SS,OS)=  1.000000  1.000000
 Range of M.O.s used for correlation:     1   391
 NBasis=   391 NAE=    23 NBE=    23 NFC=     0 NFV=     0
 NROrb=    391 NOA=    23 NOB=    23 NVA=   368 NVB=   368

 **** Warning!!: The largest alpha MO coefficient is  0.48486048D+02


 **** Warning!!: The largest beta MO coefficient is  0.48486047D+02

 Symmetrizing basis deriv contribution to polar:
 IMax=3 JMax=2 DiffMx= 0.00D+00
 G2DrvN: will do    12 centers at a time, making    1 passes.
 Calling FoFCou, ICntrl=  3107 FMM=F I1Cent=   0 AccDes= 0.00D+00.
 End of G2Drv F.D. properties file   721 does not exist.
 End of G2Drv F.D. properties file   722 does not exist.
 End of G2Drv F.D. properties file   788 does not exist.
          IDoAtm=11111111111
          Differentiating once with respect to nuclear coordinates.
 CalDSu exits because no D1Ps are significant.
          There are    36 degrees of freedom in the 1st order CPHF.  IDoFFX=6 NUNeed=     0.
     30 vectors produced by pass  0 Test12= 4.70D-14 2.78D-09 XBig12= 1.70D-01 1.07D-01.
 AX will form    30 AO Fock derivatives at one time.
     30 vectors produced by pass  1 Test12= 4.70D-14 2.78D-09 XBig12= 1.46D-02 2.76D-02.
     30 vectors produced by pass  2 Test12= 4.70D-14 2.78D-09 XBig12= 8.70D-04 3.82D-03.
     30 vectors produced by pass  3 Test12= 4.70D-14 2.78D-09 XBig12= 2.40D-05 5.03D-04.
     30 vectors produced by pass  4 Test12= 4.70D-14 2.78D-09 XBig12= 4.10D-07 6.67D-05.
     30 vectors produced by pass  5 Test12= 4.70D-14 2.78D-09 XBig12= 4.77D-09 8.62D-06.
     30 vectors produced by pass  6 Test12= 4.70D-14 2.78D-09 XBig12= 4.12D-11 6.98D-07.
     20 vectors produced by pass  7 Test12= 4.70D-14 2.78D-09 XBig12= 2.92D-13 5.14D-08.
      1 vectors produced by pass  8 Test12= 4.70D-14 2.78D-09 XBig12= 1.89D-15 2.79D-09.
 InvSVY:  IOpt=1 It=  1 EMax= 2.00D-15
 Solved reduced A of dimension   231 with    30 vectors.
 End of Minotr F.D. properties file   721 does not exist.
 End of Minotr F.D. properties file   722 does not exist.
 End of Minotr F.D. properties file   788 does not exist.
 Calling FoFJK, ICntrl=    100127 FMM=F ISym2X=0 I1Cent= 0 IOpClX= 1 NMat=1 NMatS=1 NMatT=0.
 -------------------------------------------------------------------
 Center     Atomic                   Forces (Hartrees/Bohr)
 Number     Number              X              Y              Z
 -------------------------------------------------------------------
      1        6           0.012324147    0.007034813   -0.001721071
      2        1           0.000851964    0.000529929   -0.000199342
      3        1           0.000178387   -0.000964146   -0.000214364
      4        8          -0.000651898    0.000093316   -0.000035217
      5        8           0.026229600    0.014056744   -0.001176494
      6        6          -0.015324084   -0.016931075    0.003089514
      7        7          -0.016681118   -0.011880381   -0.000713633
      8        6          -0.005914810    0.005654670    0.000917374
      9        1           0.000016188    0.000633044    0.000024437
     10        1           0.000312429    0.000573331   -0.000020378
     11        1          -0.001340805    0.001199754    0.000049174
 -------------------------------------------------------------------
 Cartesian Forces:  Max     0.026229600 RMS     0.008008723
 IRC-IRC-IRC-IRC-IRC-IRC-IRC-IRC-IRC-IRC-IRC-IRC-IRC-IRC-IRC-IRC-IRC-IRC
 Pt 14 Step number   1 out of a maximum of  20
 Modified Bulirsch-Stoer Extrapolation Cycles:
    EPS =    0.000010000000000
      PEZero:  N= 2 I= 1 D=  7.82D-04 Err=  3.31D-05
      PEZero:  N= 3 I= 2 D=  7.82D-04 Err=  2.21D-05
      PEZero:  N= 3 I= 1 D=  1.56D-03 Err=  2.12D-08
 Maximum DWI energy   std dev =  0.000000523 at pt    28
 Maximum DWI gradient std dev =  0.001403546 at pt    25
 CORRECTOR INTEGRATION CONVERGENCE:
   Recorrection delta-x convergence threshold:    0.010000
   Delta-x Convergence Met
 Point Number:  14          Path Number:   1
   CHANGE IN THE REACTION COORDINATE =    0.15017
   NET REACTION COORDINATE UP TO THIS POINT =    2.10281
  # OF POINTS ALONG THE PATH =  14
  # OF STEPS =   1

 Calculating another point on the path.
 IRC-IRC-IRC-IRC-IRC-IRC-IRC-IRC-IRC-IRC-IRC-IRC-IRC-IRC-IRC-IRC-IRC-IRC
                          Input orientation:                          
 ---------------------------------------------------------------------
 Center     Atomic      Atomic             Coordinates (Angstroms)
 Number     Number       Type             X           Y           Z
 ---------------------------------------------------------------------
      1          6           0       -0.229217   -1.044103    0.252904
      2          1           0        0.099696   -1.985927   -0.181343
      3          1           0       -0.345027   -1.087668    1.339015
      4          8           0       -1.334287   -0.602229   -0.391454
      5          8           0       -1.593886    0.601258    0.140754
      6          6           0        0.844974    0.185949    0.038334
      7          7           0        0.316328    1.293793    0.006727
      8          6           0        2.278345   -0.284453   -0.045194
      9          1           0        2.394110   -0.868064   -0.958640
     10          1           0        2.476029   -0.947072    0.798200
     11          1           0        2.992680    0.532538   -0.041520
 ---------------------------------------------------------------------
                    Distance matrix (angstroms):
                    1          2          3          4          5
     1  C    0.000000
     2  H    1.088019   0.000000
     3  H    1.093137   1.821026   0.000000
     4  O    1.353377   2.003765   2.051538   0.000000
     5  O    2.140587   3.108937   2.418254   1.341274   0.000000
     6  C    1.647105   2.306673   2.174850   2.356930   2.476087
     7  N    2.413293   3.292243   2.807801   2.545187   2.036293
     8  C    2.637006   2.767682   3.072990   3.643074   3.976585
     9  H    2.894940   2.667985   3.581944   3.780650   4.389953
    10  H    2.761362   2.772307   2.875866   4.006582   4.403836
    11  H    3.599042   3.838173   3.958692   4.486958   4.590701
                    6          7          8          9         10
     6  C    0.000000
     7  N    1.227919   0.000000
     8  C    1.510896   2.518544   0.000000
     9  H    2.122434   3.150038   1.090132   0.000000
    10  H    2.126376   3.211264   1.090622   1.760523   0.000000
    11  H    2.176957   2.782929   1.085248   1.777944   1.778006
                   11
    11  H    0.000000
 Symmetry turned off by external request.
 Stoichiometry    C3H5NO2
 Framework group  C1[X(C3H5NO2)]
 Deg. of freedom    27
 Full point group                 C1      NOp   1
 Rotational constants (GHZ):           7.9579713           2.9707035           2.2993950
 Standard basis: Aug-CC-pVTZ (5D, 7F)
   391 basis functions,   567 primitive gaussians,   455 cartesian basis functions
    23 alpha electrons       23 beta electrons
       nuclear repulsion energy       232.7143434919 Hartrees.
 NAtoms=   11 NActive=   11 NUniq=   11 SFac= 1.00D+00 NAtFMM=   60 NAOKFM=F Big=F
 Integral buffers will be    131072 words long.
 Raffenetti 2 integral format.
 Two-electron integral symmetry is turned off.
 Nuclear repulsion after empirical dispersion term =      232.7106760178 Hartrees.
 One-electron integrals computed using PRISM.
 NBasis=   391 RedAO= T EigKep=  1.40D-05  NBF=   391
 NBsUse=   391 1.00D-06 EigRej= -1.00D+00 NBFU=   391
 Initial guess from the checkpoint file:  "AltAssocTS2-M1-copt-TS-Final-IRC-Forward.chk"
 B after Tr=    -0.000021    0.000215   -0.000028
         Rot=    1.000000   -0.000098    0.000000   -0.000121 Ang=  -0.02 deg.
 Initial guess <Sx>= 0.0000 <Sy>= 0.0000 <Sz>= 0.0000 <S**2>= 0.0000 S= 0.0000
 ExpMin= 2.53D-02 ExpMax= 1.53D+04 ExpMxC= 5.22D+02 IAcc=3 IRadAn=         7 AccDes= 0.00D+00
 Harris functional with IExCor= 4639 and IRadAn=       7 diagonalized for initial guess.
 HarFok:  IExCor= 4639 AccDes= 0.00D+00 IRadAn=         7 IDoV= 1 UseB2=F ITyADJ=14
 ICtDFT=  3500011 ScaDFX=  1.000000  1.000000  1.000000  1.000000
 FoFCou: FMM=F IPFlag=           0 FMFlag=      100000 FMFlg1=           0
         NFxFlg=           0 DoJE=T BraDBF=F KetDBF=T FulRan=T
         wScrn=  0.000000 ICntrl=       500 IOpCl=  0 I1Cent=   200000004 NGrid=           0
         NMat0=    1 NMatS0=      1 NMatT0=    0 NMatD0=    1 NMtDS0=    0 NMtDT0=    0
 Symmetry not used in FoFCou.
 Gradient too large for Newton-Raphson -- use scaled steepest descent instead.
     Accept linear search using points  3 and  4.
 Gradient too large for Newton-Raphson -- use scaled steepest descent instead.
     Accept linear search using points  1 and  2.
 LinEq1:  Iter=  0 NonCon=     1 RMS=9.48D-05 Max=3.88D-03 NDo=     1
 AX will form     1 AO Fock derivatives at one time.
 LinEq1:  Iter=  1 NonCon=     1 RMS=2.70D-05 Max=5.24D-04 NDo=     1
 LinEq1:  Iter=  2 NonCon=     1 RMS=2.41D-05 Max=1.05D-03 NDo=     1
 LinEq1:  Iter=  3 NonCon=     1 RMS=1.13D-05 Max=6.29D-04 NDo=     1
 LinEq1:  Iter=  4 NonCon=     1 RMS=8.27D-06 Max=4.52D-04 NDo=     1
 LinEq1:  Iter=  5 NonCon=     1 RMS=6.53D-06 Max=3.10D-04 NDo=     1
 LinEq1:  Iter=  6 NonCon=     1 RMS=4.48D-06 Max=1.44D-04 NDo=     1
 LinEq1:  Iter=  7 NonCon=     1 RMS=2.35D-06 Max=5.31D-05 NDo=     1
 LinEq1:  Iter=  8 NonCon=     1 RMS=9.33D-07 Max=2.02D-05 NDo=     1
 LinEq1:  Iter=  9 NonCon=     1 RMS=3.01D-07 Max=7.95D-06 NDo=     1
 LinEq1:  Iter= 10 NonCon=     1 RMS=1.05D-07 Max=2.89D-06 NDo=     1
 LinEq1:  Iter= 11 NonCon=     1 RMS=4.36D-08 Max=1.38D-06 NDo=     1
 LinEq1:  Iter= 12 NonCon=     1 RMS=1.68D-08 Max=5.07D-07 NDo=     1
 LinEq1:  Iter= 13 NonCon=     1 RMS=6.08D-09 Max=1.76D-07 NDo=     1
 LinEq1:  Iter= 14 NonCon=     0 RMS=2.21D-09 Max=4.39D-08 NDo=     1
 Linear equations converged to 1.301D-08 1.301D-07 after    14 iterations.
     Minimum is close to point  2 DX=  5.98D-04 DF= -5.19D-11 DXR=  5.98D-04 DFR=  3.57D-07 which will be used.
 LinEq1:  Iter=  0 NonCon=     1 RMS=8.21D-07 Max=2.87D-05 NDo=     1
 LinEq1:  Iter=  1 NonCon=     1 RMS=3.74D-07 Max=1.12D-05 NDo=     1
 LinEq1:  Iter=  2 NonCon=     1 RMS=2.07D-07 Max=1.23D-05 NDo=     1
 LinEq1:  Iter=  3 NonCon=     1 RMS=1.45D-07 Max=3.49D-06 NDo=     1
 LinEq1:  Iter=  4 NonCon=     1 RMS=7.91D-08 Max=2.19D-06 NDo=     1
 LinEq1:  Iter=  5 NonCon=     1 RMS=5.29D-08 Max=1.30D-06 NDo=     1
 LinEq1:  Iter=  6 NonCon=     1 RMS=2.87D-08 Max=1.13D-06 NDo=     1
 LinEq1:  Iter=  7 NonCon=     1 RMS=1.30D-08 Max=4.68D-07 NDo=     1
 LinEq1:  Iter=  8 NonCon=     1 RMS=5.47D-09 Max=1.98D-07 NDo=     1
 LinEq1:  Iter=  9 NonCon=     1 RMS=1.99D-09 Max=4.54D-08 NDo=     1
 LinEq1:  Iter= 10 NonCon=     1 RMS=8.26D-10 Max=1.85D-08 NDo=     1
 LinEq1:  Iter= 11 NonCon=     1 RMS=2.74D-10 Max=7.81D-09 NDo=     1
 LinEq1:  Iter= 12 NonCon=     0 RMS=1.11D-10 Max=3.45D-09 NDo=     1
 Linear equations converged to 7.775D-10 7.775D-09 after    12 iterations.
 SCF Done:  E(UwB97XD) =  -322.333650586     a.u. after    5 cycles
            Convg  =    0.3157D-08                    36 Fock formations.
              S**2 =  0.0000                  -V/T =  2.0062
 <Sx>= 0.0000 <Sy>= 0.0000 <Sz>= 0.0000 <S**2>= 0.0000 S= 0.0000
 <L.S>=  0.00000000000    
 Annihilation of the first spin contaminant:
 S**2 before annihilation     0.0000,   after     0.0000
 DoSCS=F DFT=T ScalE2(SS,OS)=  1.000000  1.000000
 Range of M.O.s used for correlation:     1   391
 NBasis=   391 NAE=    23 NBE=    23 NFC=     0 NFV=     0
 NROrb=    391 NOA=    23 NOB=    23 NVA=   368 NVB=   368

 **** Warning!!: The largest alpha MO coefficient is  0.47929600D+02


 **** Warning!!: The largest beta MO coefficient is  0.47929600D+02

 Symmetrizing basis deriv contribution to polar:
 IMax=3 JMax=2 DiffMx= 0.00D+00
 G2DrvN: will do    12 centers at a time, making    1 passes.
 Calling FoFCou, ICntrl=  3107 FMM=F I1Cent=   0 AccDes= 0.00D+00.
 End of G2Drv F.D. properties file   721 does not exist.
 End of G2Drv F.D. properties file   722 does not exist.
 End of G2Drv F.D. properties file   788 does not exist.
          IDoAtm=11111111111
          Differentiating once with respect to nuclear coordinates.
 CalDSu exits because no D1Ps are significant.
          There are    36 degrees of freedom in the 1st order CPHF.  IDoFFX=6 NUNeed=     0.
     30 vectors produced by pass  0 Test12= 4.70D-14 2.78D-09 XBig12= 1.69D-01 1.07D-01.
 AX will form    30 AO Fock derivatives at one time.
     30 vectors produced by pass  1 Test12= 4.70D-14 2.78D-09 XBig12= 1.50D-02 2.81D-02.
     30 vectors produced by pass  2 Test12= 4.70D-14 2.78D-09 XBig12= 9.11D-04 4.07D-03.
     30 vectors produced by pass  3 Test12= 4.70D-14 2.78D-09 XBig12= 2.27D-05 4.73D-04.
     30 vectors produced by pass  4 Test12= 4.70D-14 2.78D-09 XBig12= 3.90D-07 6.32D-05.
     30 vectors produced by pass  5 Test12= 4.70D-14 2.78D-09 XBig12= 4.52D-09 7.96D-06.
     29 vectors produced by pass  6 Test12= 4.70D-14 2.78D-09 XBig12= 3.86D-11 6.45D-07.
     20 vectors produced by pass  7 Test12= 4.70D-14 2.78D-09 XBig12= 2.75D-13 4.48D-08.
 InvSVY:  IOpt=1 It=  1 EMax= 2.22D-15
 Solved reduced A of dimension   229 with    30 vectors.
 End of Minotr F.D. properties file   721 does not exist.
 End of Minotr F.D. properties file   722 does not exist.
 End of Minotr F.D. properties file   788 does not exist.
 Calling FoFJK, ICntrl=    100127 FMM=F ISym2X=0 I1Cent= 0 IOpClX= 1 NMat=1 NMatS=1 NMatT=0.
 -------------------------------------------------------------------
 Center     Atomic                   Forces (Hartrees/Bohr)
 Number     Number              X              Y              Z
 -------------------------------------------------------------------
      1        6           0.011494283    0.005749507   -0.001695922
      2        1           0.000810446    0.000461840   -0.000248648
      3        1           0.000211022   -0.001003409   -0.000215834
      4        8          -0.000528984    0.000100493    0.000213737
      5        8           0.028007297    0.014937379   -0.001379624
      6        6          -0.014624863   -0.016260106    0.003009281
      7        7          -0.018157079   -0.012450130   -0.000723786
      8        6          -0.006155135    0.005967571    0.000976661
      9        1           0.000004978    0.000665916    0.000028807
     10        1           0.000303363    0.000607763   -0.000017530
     11        1          -0.001365327    0.001223177    0.000052858
 -------------------------------------------------------------------
 Cartesian Forces:  Max     0.028007297 RMS     0.008222507
 IRC-IRC-IRC-IRC-IRC-IRC-IRC-IRC-IRC-IRC-IRC-IRC-IRC-IRC-IRC-IRC-IRC-IRC
 Pt 15 Step number   1 out of a maximum of  20
 Modified Bulirsch-Stoer Extrapolation Cycles:
    EPS =    0.000010000000000
      PEZero:  N= 2 I= 1 D=  7.82D-04 Err=  3.50D-05
      PEZero:  N= 3 I= 2 D=  7.82D-04 Err=  2.33D-05
      PEZero:  N= 3 I= 1 D=  1.56D-03 Err=  2.54D-08
 Maximum DWI energy   std dev =  0.000000439 at pt    33
 Maximum DWI gradient std dev =  0.001358610 at pt    25
 CORRECTOR INTEGRATION CONVERGENCE:
   Recorrection delta-x convergence threshold:    0.010000
   Delta-x Convergence Met
 Point Number:  15          Path Number:   1
   CHANGE IN THE REACTION COORDINATE =    0.15017
   NET REACTION COORDINATE UP TO THIS POINT =    2.25298
  # OF POINTS ALONG THE PATH =  15
  # OF STEPS =   1

 Calculating another point on the path.
 IRC-IRC-IRC-IRC-IRC-IRC-IRC-IRC-IRC-IRC-IRC-IRC-IRC-IRC-IRC-IRC-IRC-IRC
                          Input orientation:                          
 ---------------------------------------------------------------------
 Center     Atomic      Atomic             Coordinates (Angstroms)
 Number     Number       Type             X           Y           Z
 ---------------------------------------------------------------------
      1          6           0       -0.223567   -1.041500    0.252038
      2          1           0        0.104451   -1.983380   -0.183011
      3          1           0       -0.343698   -1.093920    1.337821
      4          8           0       -1.334471   -0.602187   -0.391322
      5          8           0       -1.582822    0.607139    0.140183
      6          6           0        0.837687    0.177821    0.039847
      7          7           0        0.308064    1.288239    0.006410
      8          6           0        2.275157   -0.281325   -0.044683
      9          1           0        2.394106   -0.863932   -0.958460
     10          1           0        2.477838   -0.943298    0.798126
     11          1           0        2.984388    0.540058   -0.041191
 ---------------------------------------------------------------------
                    Distance matrix (angstroms):
                    1          2          3          4          5
     1  C    0.000000
     2  H    1.088119   0.000000
     3  H    1.093665   1.817941   0.000000
     4  O    1.356841   2.005390   2.052649   0.000000
     5  O    2.139648   3.108398   2.421439   1.344115   0.000000
     6  C    1.630347   2.293053   2.167425   2.347891   2.460334
     7  N    2.402218   3.283418   2.805732   2.535710   2.014260
     8  C    2.628599   2.761900   3.070835   3.640402   3.963275
     9  H    2.889473   2.664021   3.580695   3.780535   4.380300
    10  H    2.757797   2.770806   2.876634   4.008097   4.396100
    11  H    3.588633   3.831695   3.955719   4.481056   4.571302
                    6          7          8          9         10
     6  C    0.000000
     7  N    1.230710   0.000000
     8  C    1.511384   2.517062   0.000000
     9  H    2.122336   3.148712   1.090215   0.000000
    10  H    2.126497   3.211618   1.090694   1.760371   0.000000
    11  H    2.178556   2.779343   1.085215   1.777921   1.778030
                   11
    11  H    0.000000
 Symmetry turned off by external request.
 Stoichiometry    C3H5NO2
 Framework group  C1[X(C3H5NO2)]
 Deg. of freedom    27
 Full point group                 C1      NOp   1
 Rotational constants (GHZ):           7.9882136           2.9886028           2.3123164
 Standard basis: Aug-CC-pVTZ (5D, 7F)
   391 basis functions,   567 primitive gaussians,   455 cartesian basis functions
    23 alpha electrons       23 beta electrons
       nuclear repulsion energy       233.1296460896 Hartrees.
 NAtoms=   11 NActive=   11 NUniq=   11 SFac= 1.00D+00 NAtFMM=   60 NAOKFM=F Big=F
 Integral buffers will be    131072 words long.
 Raffenetti 2 integral format.
 Two-electron integral symmetry is turned off.
 Nuclear repulsion after empirical dispersion term =      233.1259860269 Hartrees.
 One-electron integrals computed using PRISM.
 NBasis=   391 RedAO= T EigKep=  1.40D-05  NBF=   391
 NBsUse=   391 1.00D-06 EigRej= -1.00D+00 NBFU=   391
 Initial guess from the checkpoint file:  "AltAssocTS2-M1-copt-TS-Final-IRC-Forward.chk"
 B after Tr=    -0.000028    0.000206   -0.000031
         Rot=    1.000000   -0.000102    0.000000   -0.000122 Ang=  -0.02 deg.
 Initial guess <Sx>= 0.0000 <Sy>= 0.0000 <Sz>= 0.0000 <S**2>= 0.0000 S= 0.0000
 ExpMin= 2.53D-02 ExpMax= 1.53D+04 ExpMxC= 5.22D+02 IAcc=3 IRadAn=         7 AccDes= 0.00D+00
 Harris functional with IExCor= 4639 and IRadAn=       7 diagonalized for initial guess.
 HarFok:  IExCor= 4639 AccDes= 0.00D+00 IRadAn=         7 IDoV= 1 UseB2=F ITyADJ=14
 ICtDFT=  3500011 ScaDFX=  1.000000  1.000000  1.000000  1.000000
 FoFCou: FMM=F IPFlag=           0 FMFlag=      100000 FMFlg1=           0
         NFxFlg=           0 DoJE=T BraDBF=F KetDBF=T FulRan=T
         wScrn=  0.000000 ICntrl=       500 IOpCl=  0 I1Cent=   200000004 NGrid=           0
         NMat0=    1 NMatS0=      1 NMatT0=    0 NMatD0=    1 NMtDS0=    0 NMtDT0=    0
 Symmetry not used in FoFCou.
 Gradient too large for Newton-Raphson -- use scaled steepest descent instead.
     Accept linear search using points  3 and  4.
 Gradient too large for Newton-Raphson -- use scaled steepest descent instead.
     Accept linear search using points  1 and  2.
 LinEq1:  Iter=  0 NonCon=     1 RMS=9.17D-05 Max=3.70D-03 NDo=     1
 AX will form     1 AO Fock derivatives at one time.
 LinEq1:  Iter=  1 NonCon=     1 RMS=2.63D-05 Max=4.89D-04 NDo=     1
 LinEq1:  Iter=  2 NonCon=     1 RMS=2.34D-05 Max=9.75D-04 NDo=     1
 LinEq1:  Iter=  3 NonCon=     1 RMS=1.08D-05 Max=5.89D-04 NDo=     1
 LinEq1:  Iter=  4 NonCon=     1 RMS=7.94D-06 Max=4.29D-04 NDo=     1
 LinEq1:  Iter=  5 NonCon=     1 RMS=6.25D-06 Max=2.86D-04 NDo=     1
 LinEq1:  Iter=  6 NonCon=     1 RMS=4.23D-06 Max=1.37D-04 NDo=     1
 LinEq1:  Iter=  7 NonCon=     1 RMS=2.20D-06 Max=5.31D-05 NDo=     1
 LinEq1:  Iter=  8 NonCon=     1 RMS=8.73D-07 Max=1.96D-05 NDo=     1
 LinEq1:  Iter=  9 NonCon=     1 RMS=2.82D-07 Max=7.49D-06 NDo=     1
 LinEq1:  Iter= 10 NonCon=     1 RMS=9.58D-08 Max=2.63D-06 NDo=     1
 LinEq1:  Iter= 11 NonCon=     1 RMS=3.88D-08 Max=1.24D-06 NDo=     1
 LinEq1:  Iter= 12 NonCon=     1 RMS=1.49D-08 Max=4.47D-07 NDo=     1
 LinEq1:  Iter= 13 NonCon=     1 RMS=5.50D-09 Max=1.60D-07 NDo=     1
 LinEq1:  Iter= 14 NonCon=     0 RMS=2.05D-09 Max=4.07D-08 NDo=     1
 Linear equations converged to 1.301D-08 1.301D-07 after    14 iterations.
     Minimum is close to point  2 DX=  6.45D-04 DF= -5.66D-11 DXR=  6.44D-04 DFR=  4.15D-07 which will be used.
 LinEq1:  Iter=  0 NonCon=     1 RMS=8.37D-07 Max=2.88D-05 NDo=     1
 LinEq1:  Iter=  1 NonCon=     1 RMS=3.72D-07 Max=1.15D-05 NDo=     1
 LinEq1:  Iter=  2 NonCon=     1 RMS=2.14D-07 Max=1.23D-05 NDo=     1
 LinEq1:  Iter=  3 NonCon=     1 RMS=1.46D-07 Max=3.47D-06 NDo=     1
 LinEq1:  Iter=  4 NonCon=     1 RMS=7.17D-08 Max=1.40D-06 NDo=     1
 LinEq1:  Iter=  5 NonCon=     1 RMS=4.38D-08 Max=1.08D-06 NDo=     1
 LinEq1:  Iter=  6 NonCon=     1 RMS=2.30D-08 Max=5.75D-07 NDo=     1
 LinEq1:  Iter=  7 NonCon=     1 RMS=1.07D-08 Max=2.83D-07 NDo=     1
 LinEq1:  Iter=  8 NonCon=     1 RMS=4.56D-09 Max=1.95D-07 NDo=     1
 LinEq1:  Iter=  9 NonCon=     1 RMS=1.83D-09 Max=6.91D-08 NDo=     1
 LinEq1:  Iter= 10 NonCon=     1 RMS=7.92D-10 Max=2.44D-08 NDo=     1
 LinEq1:  Iter= 11 NonCon=     0 RMS=2.56D-10 Max=6.81D-09 NDo=     1
 Linear equations converged to 7.822D-10 7.822D-09 after    11 iterations.
 SCF Done:  E(UwB97XD) =  -322.335597622     a.u. after    5 cycles
            Convg  =    0.7293D-08                    35 Fock formations.
              S**2 =  0.0000                  -V/T =  2.0062
 <Sx>= 0.0000 <Sy>= 0.0000 <Sz>= 0.0000 <S**2>= 0.0000 S= 0.0000
 <L.S>=  0.00000000000    
 Annihilation of the first spin contaminant:
 S**2 before annihilation     0.0000,   after     0.0000
 DoSCS=F DFT=T ScalE2(SS,OS)=  1.000000  1.000000
 Range of M.O.s used for correlation:     1   391
 NBasis=   391 NAE=    23 NBE=    23 NFC=     0 NFV=     0
 NROrb=    391 NOA=    23 NOB=    23 NVA=   368 NVB=   368

 **** Warning!!: The largest alpha MO coefficient is  0.46974766D+02


 **** Warning!!: The largest beta MO coefficient is  0.46974767D+02

 Symmetrizing basis deriv contribution to polar:
 IMax=3 JMax=2 DiffMx= 0.00D+00
 G2DrvN: will do    12 centers at a time, making    1 passes.
 Calling FoFCou, ICntrl=  3107 FMM=F I1Cent=   0 AccDes= 0.00D+00.
 End of G2Drv F.D. properties file   721 does not exist.
 End of G2Drv F.D. properties file   722 does not exist.
 End of G2Drv F.D. properties file   788 does not exist.
          IDoAtm=11111111111
          Differentiating once with respect to nuclear coordinates.
 CalDSu exits because no D1Ps are significant.
          There are    36 degrees of freedom in the 1st order CPHF.  IDoFFX=6 NUNeed=     0.
     30 vectors produced by pass  0 Test12= 4.70D-14 2.78D-09 XBig12= 1.67D-01 1.06D-01.
 AX will form    30 AO Fock derivatives at one time.
     30 vectors produced by pass  1 Test12= 4.70D-14 2.78D-09 XBig12= 1.54D-02 2.79D-02.
     30 vectors produced by pass  2 Test12= 4.70D-14 2.78D-09 XBig12= 9.56D-04 4.31D-03.
     30 vectors produced by pass  3 Test12= 4.70D-14 2.78D-09 XBig12= 2.17D-05 4.36D-04.
     30 vectors produced by pass  4 Test12= 4.70D-14 2.78D-09 XBig12= 3.75D-07 5.91D-05.
     30 vectors produced by pass  5 Test12= 4.70D-14 2.78D-09 XBig12= 4.32D-09 7.16D-06.
     29 vectors produced by pass  6 Test12= 4.70D-14 2.78D-09 XBig12= 3.65D-11 5.68D-07.
     20 vectors produced by pass  7 Test12= 4.70D-14 2.78D-09 XBig12= 2.59D-13 3.79D-08.
 InvSVY:  IOpt=1 It=  1 EMax= 1.78D-15
 Solved reduced A of dimension   229 with    30 vectors.
 End of Minotr F.D. properties file   721 does not exist.
 End of Minotr F.D. properties file   722 does not exist.
 End of Minotr F.D. properties file   788 does not exist.
 Calling FoFJK, ICntrl=    100127 FMM=F ISym2X=0 I1Cent= 0 IOpClX= 1 NMat=1 NMatS=1 NMatT=0.
 -------------------------------------------------------------------
 Center     Atomic                   Forces (Hartrees/Bohr)
 Number     Number              X              Y              Z
 -------------------------------------------------------------------
      1        6           0.010552487    0.004367994   -0.001659702
      2        1           0.000754419    0.000383787   -0.000298356
      3        1           0.000233498   -0.001046010   -0.000213384
      4        8          -0.000424348    0.000106599    0.000484362
      5        8           0.029738861    0.015765385   -0.001600944
      6        6          -0.013823683   -0.015480963    0.002902962
      7        7          -0.019620019   -0.012945228   -0.000718899
      8        6          -0.006322513    0.006275107    0.001028663
      9        1          -0.000005480    0.000695303    0.000033824
     10        1           0.000290938    0.000639824   -0.000014507
     11        1          -0.001374159    0.001238201    0.000055980
 -------------------------------------------------------------------
 Cartesian Forces:  Max     0.029738861 RMS     0.008435423
 IRC-IRC-IRC-IRC-IRC-IRC-IRC-IRC-IRC-IRC-IRC-IRC-IRC-IRC-IRC-IRC-IRC-IRC
 Pt 16 Step number   1 out of a maximum of  20
 Modified Bulirsch-Stoer Extrapolation Cycles:
    EPS =    0.000010000000000
      PEZero:  N= 2 I= 1 D=  7.82D-04 Err=  3.56D-05
      PEZero:  N= 3 I= 2 D=  7.82D-04 Err=  2.37D-05
      PEZero:  N= 3 I= 1 D=  1.56D-03 Err=  2.98D-08
 Maximum DWI energy   std dev =  0.000000330 at pt    33
 Maximum DWI gradient std dev =  0.001263534 at pt    25
 CORRECTOR INTEGRATION CONVERGENCE:
   Recorrection delta-x convergence threshold:    0.010000
   Delta-x Convergence Met
 Point Number:  16          Path Number:   1
   CHANGE IN THE REACTION COORDINATE =    0.15017
   NET REACTION COORDINATE UP TO THIS POINT =    2.40315
  # OF POINTS ALONG THE PATH =  16
  # OF STEPS =   1

 Calculating another point on the path.
 IRC-IRC-IRC-IRC-IRC-IRC-IRC-IRC-IRC-IRC-IRC-IRC-IRC-IRC-IRC-IRC-IRC-IRC
                          Input orientation:                          
 ---------------------------------------------------------------------
 Center     Atomic      Atomic             Coordinates (Angstroms)
 Number     Number       Type             X           Y           Z
 ---------------------------------------------------------------------
      1          6           0       -0.218514   -1.039650    0.251211
      2          1           0        0.108748   -1.981365   -0.184940
      3          1           0       -0.342287   -1.100313    1.336654
      4          8           0       -1.334618   -0.602145   -0.391088
      5          8           0       -1.571327    0.613208    0.139538
      6          6           0        0.830955    0.170256    0.041273
      7          7           0        0.299334    1.282593    0.006104
      8          6           0        2.271965   -0.278105   -0.044157
      9          1           0        2.394044   -0.859713   -0.958252
     10          1           0        2.479531   -0.939411    0.798070
     11          1           0        2.976243    0.547501   -0.040851
 ---------------------------------------------------------------------
                    Distance matrix (angstroms):
                    1          2          3          4          5
     1  C    0.000000
     2  H    1.088189   0.000000
     3  H    1.094160   1.815195   0.000000
     4  O    1.360018   2.007000   2.053773   0.000000
     5  O    2.138812   3.108014   2.424826   1.347100   0.000000
     6  C    1.615343   2.280840   2.160754   2.339497   2.444755
     7  N    2.391873   3.275094   2.803619   2.525826   1.991294
     8  C    2.621007   2.756886   3.068710   3.637692   3.949567
     9  H    2.884552   2.660581   3.579384   3.780336   4.370219
    10  H    2.754732   2.769944   2.877259   4.009436   4.387909
    11  H    3.579220   3.826023   3.952904   4.475251   4.551621
                    6          7          8          9         10
     6  C    0.000000
     7  N    1.233350   0.000000
     8  C    1.511567   2.515865   0.000000
     9  H    2.122059   3.147582   1.090294   0.000000
    10  H    2.126477   3.212128   1.090759   1.760206   0.000000
    11  H    2.179751   2.776402   1.085193   1.777873   1.778037
                   11
    11  H    0.000000
 Symmetry turned off by external request.
 Stoichiometry    C3H5NO2
 Framework group  C1[X(C3H5NO2)]
 Deg. of freedom    27
 Full point group                 C1      NOp   1
 Rotational constants (GHZ):           8.0155019           3.0068149           2.3251497
 Standard basis: Aug-CC-pVTZ (5D, 7F)
   391 basis functions,   567 primitive gaussians,   455 cartesian basis functions
    23 alpha electrons       23 beta electrons
       nuclear repulsion energy       233.5440152833 Hartrees.
 NAtoms=   11 NActive=   11 NUniq=   11 SFac= 1.00D+00 NAtFMM=   60 NAOKFM=F Big=F
 Integral buffers will be    131072 words long.
 Raffenetti 2 integral format.
 Two-electron integral symmetry is turned off.
 Nuclear repulsion after empirical dispersion term =      233.5403619502 Hartrees.
 One-electron integrals computed using PRISM.
 NBasis=   391 RedAO= T EigKep=  1.40D-05  NBF=   391
 NBsUse=   391 1.00D-06 EigRej= -1.00D+00 NBFU=   391
 Initial guess from the checkpoint file:  "AltAssocTS2-M1-copt-TS-Final-IRC-Forward.chk"
 B after Tr=    -0.000036    0.000195   -0.000034
         Rot=    1.000000   -0.000106    0.000000   -0.000121 Ang=  -0.02 deg.
 Initial guess <Sx>= 0.0000 <Sy>= 0.0000 <Sz>= 0.0000 <S**2>= 0.0000 S= 0.0000
 ExpMin= 2.53D-02 ExpMax= 1.53D+04 ExpMxC= 5.22D+02 IAcc=3 IRadAn=         7 AccDes= 0.00D+00
 Harris functional with IExCor= 4639 and IRadAn=       7 diagonalized for initial guess.
 HarFok:  IExCor= 4639 AccDes= 0.00D+00 IRadAn=         7 IDoV= 1 UseB2=F ITyADJ=14
 ICtDFT=  3500011 ScaDFX=  1.000000  1.000000  1.000000  1.000000
 FoFCou: FMM=F IPFlag=           0 FMFlag=      100000 FMFlg1=           0
         NFxFlg=           0 DoJE=T BraDBF=F KetDBF=T FulRan=T
         wScrn=  0.000000 ICntrl=       500 IOpCl=  0 I1Cent=   200000004 NGrid=           0
         NMat0=    1 NMatS0=      1 NMatT0=    0 NMatD0=    1 NMtDS0=    0 NMtDT0=    0
 Symmetry not used in FoFCou.
 Gradient too large for Newton-Raphson -- use scaled steepest descent instead.
     Accept linear search using points  3 and  4.
 Gradient too large for Newton-Raphson -- use scaled steepest descent instead.
     Accept linear search using points  1 and  2.
 LinEq1:  Iter=  0 NonCon=     1 RMS=8.90D-05 Max=3.56D-03 NDo=     1
 AX will form     1 AO Fock derivatives at one time.
 LinEq1:  Iter=  1 NonCon=     1 RMS=2.55D-05 Max=4.55D-04 NDo=     1
 LinEq1:  Iter=  2 NonCon=     1 RMS=2.27D-05 Max=9.00D-04 NDo=     1
 LinEq1:  Iter=  3 NonCon=     1 RMS=1.03D-05 Max=5.46D-04 NDo=     1
 LinEq1:  Iter=  4 NonCon=     1 RMS=7.58D-06 Max=4.07D-04 NDo=     1
 LinEq1:  Iter=  5 NonCon=     1 RMS=5.93D-06 Max=2.62D-04 NDo=     1
 LinEq1:  Iter=  6 NonCon=     1 RMS=3.96D-06 Max=1.27D-04 NDo=     1
 LinEq1:  Iter=  7 NonCon=     1 RMS=2.05D-06 Max=5.27D-05 NDo=     1
 LinEq1:  Iter=  8 NonCon=     1 RMS=8.20D-07 Max=1.90D-05 NDo=     1
 LinEq1:  Iter=  9 NonCon=     1 RMS=2.65D-07 Max=6.90D-06 NDo=     1
 LinEq1:  Iter= 10 NonCon=     1 RMS=8.73D-08 Max=2.35D-06 NDo=     1
 LinEq1:  Iter= 11 NonCon=     1 RMS=3.41D-08 Max=1.10D-06 NDo=     1
 LinEq1:  Iter= 12 NonCon=     1 RMS=1.29D-08 Max=3.94D-07 NDo=     1
 LinEq1:  Iter= 13 NonCon=     1 RMS=4.73D-09 Max=1.38D-07 NDo=     1
 LinEq1:  Iter= 14 NonCon=     0 RMS=1.85D-09 Max=3.58D-08 NDo=     1
 Linear equations converged to 1.301D-08 1.301D-07 after    14 iterations.
     Minimum is close to point  2 DX=  6.92D-04 DF= -6.16D-11 DXR=  6.92D-04 DFR=  4.78D-07 which will be used.
 LinEq1:  Iter=  0 NonCon=     1 RMS=8.48D-07 Max=2.99D-05 NDo=     1
 LinEq1:  Iter=  1 NonCon=     1 RMS=3.68D-07 Max=1.16D-05 NDo=     1
 LinEq1:  Iter=  2 NonCon=     1 RMS=2.14D-07 Max=1.19D-05 NDo=     1
 LinEq1:  Iter=  3 NonCon=     1 RMS=1.45D-07 Max=3.38D-06 NDo=     1
 LinEq1:  Iter=  4 NonCon=     1 RMS=6.82D-08 Max=1.21D-06 NDo=     1
 LinEq1:  Iter=  5 NonCon=     1 RMS=3.65D-08 Max=8.32D-07 NDo=     1
 LinEq1:  Iter=  6 NonCon=     1 RMS=1.88D-08 Max=4.84D-07 NDo=     1
 LinEq1:  Iter=  7 NonCon=     1 RMS=9.64D-09 Max=2.88D-07 NDo=     1
 LinEq1:  Iter=  8 NonCon=     1 RMS=3.60D-09 Max=8.27D-08 NDo=     1
 LinEq1:  Iter=  9 NonCon=     1 RMS=1.33D-09 Max=2.93D-08 NDo=     1
 LinEq1:  Iter= 10 NonCon=     1 RMS=5.31D-10 Max=1.85D-08 NDo=     1
 LinEq1:  Iter= 11 NonCon=     1 RMS=1.83D-10 Max=8.37D-09 NDo=     1
 LinEq1:  Iter= 12 NonCon=     0 RMS=7.35D-11 Max=2.76D-09 NDo=     1
 Linear equations converged to 7.857D-10 7.857D-09 after    12 iterations.
 SCF Done:  E(UwB97XD) =  -322.337583360     a.u. after    5 cycles
            Convg  =    0.2646D-08                    36 Fock formations.
              S**2 =  0.0000                  -V/T =  2.0062
 <Sx>= 0.0000 <Sy>= 0.0000 <Sz>= 0.0000 <S**2>= 0.0000 S= 0.0000
 <L.S>=  0.00000000000    
 Annihilation of the first spin contaminant:
 S**2 before annihilation     0.0000,   after     0.0000
 DoSCS=F DFT=T ScalE2(SS,OS)=  1.000000  1.000000
 Range of M.O.s used for correlation:     1   391
 NBasis=   391 NAE=    23 NBE=    23 NFC=     0 NFV=     0
 NROrb=    391 NOA=    23 NOB=    23 NVA=   368 NVB=   368

 **** Warning!!: The largest alpha MO coefficient is  0.45831578D+02


 **** Warning!!: The largest beta MO coefficient is  0.45831578D+02

 Symmetrizing basis deriv contribution to polar:
 IMax=3 JMax=2 DiffMx= 0.00D+00
 G2DrvN: will do    12 centers at a time, making    1 passes.
 Calling FoFCou, ICntrl=  3107 FMM=F I1Cent=   0 AccDes= 0.00D+00.
 End of G2Drv F.D. properties file   721 does not exist.
 End of G2Drv F.D. properties file   722 does not exist.
 End of G2Drv F.D. properties file   788 does not exist.
          IDoAtm=11111111111
          Differentiating once with respect to nuclear coordinates.
 CalDSu exits because no D1Ps are significant.
          There are    36 degrees of freedom in the 1st order CPHF.  IDoFFX=6 NUNeed=     0.
     30 vectors produced by pass  0 Test12= 4.70D-14 2.78D-09 XBig12= 1.66D-01 1.04D-01.
 AX will form    30 AO Fock derivatives at one time.
     30 vectors produced by pass  1 Test12= 4.70D-14 2.78D-09 XBig12= 1.56D-02 2.68D-02.
     30 vectors produced by pass  2 Test12= 4.70D-14 2.78D-09 XBig12= 9.97D-04 4.51D-03.
     30 vectors produced by pass  3 Test12= 4.70D-14 2.78D-09 XBig12= 2.09D-05 4.12D-04.
     30 vectors produced by pass  4 Test12= 4.70D-14 2.78D-09 XBig12= 3.68D-07 5.40D-05.
     30 vectors produced by pass  5 Test12= 4.70D-14 2.78D-09 XBig12= 4.23D-09 6.22D-06.
     30 vectors produced by pass  6 Test12= 4.70D-14 2.78D-09 XBig12= 3.51D-11 4.69D-07.
     20 vectors produced by pass  7 Test12= 4.70D-14 2.78D-09 XBig12= 2.46D-13 3.38D-08.
 InvSVY:  IOpt=1 It=  1 EMax= 1.89D-15
 Solved reduced A of dimension   230 with    30 vectors.
 End of Minotr F.D. properties file   721 does not exist.
 End of Minotr F.D. properties file   722 does not exist.
 End of Minotr F.D. properties file   788 does not exist.
 Calling FoFJK, ICntrl=    100127 FMM=F ISym2X=0 I1Cent= 0 IOpClX= 1 NMat=1 NMatS=1 NMatT=0.
 -------------------------------------------------------------------
 Center     Atomic                   Forces (Hartrees/Bohr)
 Number     Number              X              Y              Z
 -------------------------------------------------------------------
      1        6           0.009568816    0.002962133   -0.001617740
      2        1           0.000687735    0.000300565   -0.000347173
      3        1           0.000245258   -0.001092652   -0.000208865
      4        8          -0.000352131    0.000109911    0.000767822
      5        8           0.031434013    0.016549522   -0.001839473
      6        6          -0.012992290   -0.014664402    0.002782722
      7        7          -0.021062361   -0.013382718   -0.000696694
      8        6          -0.006421651    0.006579626    0.001072920
      9        1          -0.000014405    0.000721443    0.000039353
     10        1           0.000276483    0.000669631   -0.000011403
     11        1          -0.001369467    0.001246942    0.000058531
 -------------------------------------------------------------------
 Cartesian Forces:  Max     0.031434013 RMS     0.008661973
 IRC-IRC-IRC-IRC-IRC-IRC-IRC-IRC-IRC-IRC-IRC-IRC-IRC-IRC-IRC-IRC-IRC-IRC
 Pt 17 Step number   1 out of a maximum of  20
 Modified Bulirsch-Stoer Extrapolation Cycles:
    EPS =    0.000010000000000
      PEZero:  N= 2 I= 1 D=  7.82D-04 Err=  3.46D-05
      PEZero:  N= 3 I= 2 D=  7.82D-04 Err=  2.30D-05
      PEZero:  N= 3 I= 1 D=  1.56D-03 Err=  3.48D-08
 Maximum DWI energy   std dev =  0.000000270 at pt    28
 Maximum DWI gradient std dev =  0.001132529 at pt    47
 CORRECTOR INTEGRATION CONVERGENCE:
   Recorrection delta-x convergence threshold:    0.010000
   Delta-x Convergence Met
 Point Number:  17          Path Number:   1
   CHANGE IN THE REACTION COORDINATE =    0.15017
   NET REACTION COORDINATE UP TO THIS POINT =    2.55332
  # OF POINTS ALONG THE PATH =  17
  # OF STEPS =   1

 Calculating another point on the path.
 IRC-IRC-IRC-IRC-IRC-IRC-IRC-IRC-IRC-IRC-IRC-IRC-IRC-IRC-IRC-IRC-IRC-IRC
                          Input orientation:                          
 ---------------------------------------------------------------------
 Center     Atomic      Atomic             Coordinates (Angstroms)
 Number     Number       Type             X           Y           Z
 ---------------------------------------------------------------------
      1          6           0       -0.214049   -1.038524    0.250423
      2          1           0        0.112545   -1.979881   -0.187109
      3          1           0       -0.340863   -1.106854    1.335525
      4          8           0       -1.334742   -0.602104   -0.390754
      5          8           0       -1.559461    0.619430    0.138816
      6          6           0        0.824771    0.163250    0.042609
      7          7           0        0.290190    1.276892    0.005819
      8          6           0        2.268806   -0.274804   -0.043623
      9          1           0        2.393938   -0.855439   -0.958014
     10          1           0        2.481102   -0.935436    0.798032
     11          1           0        2.968324    0.554823   -0.040505
 ---------------------------------------------------------------------
                    Distance matrix (angstroms):
                    1          2          3          4          5
     1  C    0.000000
     2  H    1.088234   0.000000
     3  H    1.094621   1.812780   0.000000
     4  O    1.362910   2.008577   2.054898   0.000000
     5  O    2.138084   3.107773   2.428405   1.350218   0.000000
     6  C    1.602059   2.270032   2.154877   2.331751   2.429387
     7  N    2.382276   3.267315   2.801533   2.515611   1.967525
     8  C    2.614250   2.752697   3.066713   3.634994   3.935552
     9  H    2.880180   2.657709   3.578081   3.780082   4.359776
    10  H    2.752152   2.769735   2.877806   4.010609   4.379307
    11  H    3.570839   3.821216   3.950360   4.469623   4.531796
                    6          7          8          9         10
     6  C    0.000000
     7  N    1.235852   0.000000
     8  C    1.511477   2.514980   0.000000
     9  H    2.121617   3.146675   1.090370   0.000000
    10  H    2.126313   3.212801   1.090819   1.760027   0.000000
    11  H    2.180610   2.774154   1.085180   1.777802   1.778032
                   11
    11  H    0.000000
 Symmetry turned off by external request.
 Stoichiometry    C3H5NO2
 Framework group  C1[X(C3H5NO2)]
 Deg. of freedom    27
 Full point group                 C1      NOp   1
 Rotational constants (GHZ):           8.0397673           3.0252285           2.3378192
 Standard basis: Aug-CC-pVTZ (5D, 7F)
   391 basis functions,   567 primitive gaussians,   455 cartesian basis functions
    23 alpha electrons       23 beta electrons
       nuclear repulsion energy       233.9549255802 Hartrees.
 NAtoms=   11 NActive=   11 NUniq=   11 SFac= 1.00D+00 NAtFMM=   60 NAOKFM=F Big=F
 Integral buffers will be    131072 words long.
 Raffenetti 2 integral format.
 Two-electron integral symmetry is turned off.
 Nuclear repulsion after empirical dispersion term =      233.9512783345 Hartrees.
 One-electron integrals computed using PRISM.
 NBasis=   391 RedAO= T EigKep=  1.39D-05  NBF=   391
 NBsUse=   391 1.00D-06 EigRej= -1.00D+00 NBFU=   391
 Initial guess from the checkpoint file:  "AltAssocTS2-M1-copt-TS-Final-IRC-Forward.chk"
 B after Tr=    -0.000044    0.000183   -0.000037
         Rot=    1.000000   -0.000109    0.000000   -0.000119 Ang=  -0.02 deg.
 Initial guess <Sx>= 0.0000 <Sy>= 0.0000 <Sz>= 0.0000 <S**2>= 0.0000 S= 0.0000
 ExpMin= 2.53D-02 ExpMax= 1.53D+04 ExpMxC= 5.22D+02 IAcc=3 IRadAn=         7 AccDes= 0.00D+00
 Harris functional with IExCor= 4639 and IRadAn=       7 diagonalized for initial guess.
 HarFok:  IExCor= 4639 AccDes= 0.00D+00 IRadAn=         7 IDoV= 1 UseB2=F ITyADJ=14
 ICtDFT=  3500011 ScaDFX=  1.000000  1.000000  1.000000  1.000000
 FoFCou: FMM=F IPFlag=           0 FMFlag=      100000 FMFlg1=           0
         NFxFlg=           0 DoJE=T BraDBF=F KetDBF=T FulRan=T
         wScrn=  0.000000 ICntrl=       500 IOpCl=  0 I1Cent=   200000004 NGrid=           0
         NMat0=    1 NMatS0=      1 NMatT0=    0 NMatD0=    1 NMtDS0=    0 NMtDT0=    0
 Symmetry not used in FoFCou.
 Gradient too large for Newton-Raphson -- use scaled steepest descent instead.
     Accept linear search using points  3 and  4.
 Gradient too large for Newton-Raphson -- use scaled steepest descent instead.
     Accept linear search using points  1 and  2.
 LinEq1:  Iter=  0 NonCon=     1 RMS=8.66D-05 Max=3.47D-03 NDo=     1
 AX will form     1 AO Fock derivatives at one time.
 LinEq1:  Iter=  1 NonCon=     1 RMS=2.48D-05 Max=4.23D-04 NDo=     1
 LinEq1:  Iter=  2 NonCon=     1 RMS=2.20D-05 Max=9.03D-04 NDo=     1
 LinEq1:  Iter=  3 NonCon=     1 RMS=9.95D-06 Max=5.21D-04 NDo=     1
 LinEq1:  Iter=  4 NonCon=     1 RMS=7.39D-06 Max=3.93D-04 NDo=     1
 LinEq1:  Iter=  5 NonCon=     1 RMS=5.71D-06 Max=2.39D-04 NDo=     1
 LinEq1:  Iter=  6 NonCon=     1 RMS=3.72D-06 Max=1.18D-04 NDo=     1
 LinEq1:  Iter=  7 NonCon=     1 RMS=1.90D-06 Max=5.20D-05 NDo=     1
 LinEq1:  Iter=  8 NonCon=     1 RMS=7.68D-07 Max=1.83D-05 NDo=     1
 LinEq1:  Iter=  9 NonCon=     1 RMS=2.49D-07 Max=6.27D-06 NDo=     1
 LinEq1:  Iter= 10 NonCon=     1 RMS=7.99D-08 Max=2.05D-06 NDo=     1
 LinEq1:  Iter= 11 NonCon=     1 RMS=3.00D-08 Max=9.68D-07 NDo=     1
 LinEq1:  Iter= 12 NonCon=     1 RMS=1.08D-08 Max=3.52D-07 NDo=     1
 LinEq1:  Iter= 13 NonCon=     0 RMS=3.67D-09 Max=1.09D-07 NDo=     1
 Linear equations converged to 1.301D-08 1.301D-07 after    13 iterations.
     Minimum is close to point  2 DX=  7.17D-04 DF= -6.28D-11 DXR=  7.16D-04 DFR=  5.13D-07 which will be used.
 LinEq1:  Iter=  0 NonCon=     1 RMS=8.53D-07 Max=3.07D-05 NDo=     1
 LinEq1:  Iter=  1 NonCon=     1 RMS=3.62D-07 Max=1.14D-05 NDo=     1
 LinEq1:  Iter=  2 NonCon=     1 RMS=2.11D-07 Max=1.12D-05 NDo=     1
 LinEq1:  Iter=  3 NonCon=     1 RMS=1.43D-07 Max=3.26D-06 NDo=     1
 LinEq1:  Iter=  4 NonCon=     1 RMS=6.78D-08 Max=1.20D-06 NDo=     1
 LinEq1:  Iter=  5 NonCon=     1 RMS=3.15D-08 Max=7.53D-07 NDo=     1
 LinEq1:  Iter=  6 NonCon=     1 RMS=1.52D-08 Max=3.55D-07 NDo=     1
 LinEq1:  Iter=  7 NonCon=     1 RMS=9.39D-09 Max=3.07D-07 NDo=     1
 LinEq1:  Iter=  8 NonCon=     1 RMS=4.21D-09 Max=1.50D-07 NDo=     1
 LinEq1:  Iter=  9 NonCon=     1 RMS=1.64D-09 Max=5.45D-08 NDo=     1
 LinEq1:  Iter= 10 NonCon=     1 RMS=6.91D-10 Max=1.94D-08 NDo=     1
 LinEq1:  Iter= 11 NonCon=     0 RMS=2.07D-10 Max=6.78D-09 NDo=     1
 Linear equations converged to 7.882D-10 7.882D-09 after    11 iterations.
 SCF Done:  E(UwB97XD) =  -322.339611838     a.u. after    5 cycles
            Convg  =    0.6617D-08                    34 Fock formations.
              S**2 =  0.0000                  -V/T =  2.0062
 <Sx>= 0.0000 <Sy>= 0.0000 <Sz>= 0.0000 <S**2>= 0.0000 S= 0.0000
 <L.S>=  0.00000000000    
 Annihilation of the first spin contaminant:
 S**2 before annihilation     0.0000,   after     0.0000
 DoSCS=F DFT=T ScalE2(SS,OS)=  1.000000  1.000000
 Range of M.O.s used for correlation:     1   391
 NBasis=   391 NAE=    23 NBE=    23 NFC=     0 NFV=     0
 NROrb=    391 NOA=    23 NOB=    23 NVA=   368 NVB=   368

 **** Warning!!: The largest alpha MO coefficient is  0.44662104D+02


 **** Warning!!: The largest beta MO coefficient is  0.44662104D+02

 Symmetrizing basis deriv contribution to polar:
 IMax=3 JMax=2 DiffMx= 0.00D+00
 G2DrvN: will do    12 centers at a time, making    1 passes.
 Calling FoFCou, ICntrl=  3107 FMM=F I1Cent=   0 AccDes= 0.00D+00.
 End of G2Drv F.D. properties file   721 does not exist.
 End of G2Drv F.D. properties file   722 does not exist.
 End of G2Drv F.D. properties file   788 does not exist.
          IDoAtm=11111111111
          Differentiating once with respect to nuclear coordinates.
 CalDSu exits because no D1Ps are significant.
          There are    36 degrees of freedom in the 1st order CPHF.  IDoFFX=6 NUNeed=     0.
     30 vectors produced by pass  0 Test12= 4.70D-14 2.78D-09 XBig12= 1.64D-01 1.03D-01.
 AX will form    30 AO Fock derivatives at one time.
     30 vectors produced by pass  1 Test12= 4.70D-14 2.78D-09 XBig12= 1.58D-02 2.73D-02.
     30 vectors produced by pass  2 Test12= 4.70D-14 2.78D-09 XBig12= 1.02D-03 4.68D-03.
     30 vectors produced by pass  3 Test12= 4.70D-14 2.78D-09 XBig12= 2.05D-05 4.23D-04.
     30 vectors produced by pass  4 Test12= 4.70D-14 2.78D-09 XBig12= 3.69D-07 4.67D-05.
     30 vectors produced by pass  5 Test12= 4.70D-14 2.78D-09 XBig12= 4.24D-09 5.03D-06.
     30 vectors produced by pass  6 Test12= 4.70D-14 2.78D-09 XBig12= 3.45D-11 4.24D-07.
     19 vectors produced by pass  7 Test12= 4.70D-14 2.78D-09 XBig12= 2.41D-13 3.37D-08.
 InvSVY:  IOpt=1 It=  1 EMax= 1.33D-15
 Solved reduced A of dimension   229 with    30 vectors.
 End of Minotr F.D. properties file   721 does not exist.
 End of Minotr F.D. properties file   722 does not exist.
 End of Minotr F.D. properties file   788 does not exist.
 Calling FoFJK, ICntrl=    100127 FMM=F ISym2X=0 I1Cent= 0 IOpClX= 1 NMat=1 NMatS=1 NMatT=0.
 -------------------------------------------------------------------
 Center     Atomic                   Forces (Hartrees/Bohr)
 Number     Number              X              Y              Z
 -------------------------------------------------------------------
      1        6           0.008608327    0.001594369   -0.001573122
      2        1           0.000614123    0.000216506   -0.000394379
      3        1           0.000246938   -0.001143444   -0.000203948
      4        8          -0.000318790    0.000121147    0.001061078
      5        8           0.033057262    0.017279584   -0.002095498
      6        6          -0.012185218   -0.013869559    0.002657933
      7        7          -0.022446732   -0.013772018   -0.000658839
      8        6          -0.006462202    0.006879569    0.001109288
      9        1          -0.000020679    0.000744657    0.000045231
     10        1           0.000261797    0.000697425   -0.000008338
     11        1          -0.001354824    0.001251765    0.000060593
 -------------------------------------------------------------------
 Cartesian Forces:  Max     0.033057262 RMS     0.008901504
 IRC-IRC-IRC-IRC-IRC-IRC-IRC-IRC-IRC-IRC-IRC-IRC-IRC-IRC-IRC-IRC-IRC-IRC
 Pt 18 Step number   1 out of a maximum of  20
 Modified Bulirsch-Stoer Extrapolation Cycles:
    EPS =    0.000010000000000
      PEZero:  N= 2 I= 1 D=  7.82D-04 Err=  3.21D-05
      PEZero:  N= 3 I= 2 D=  7.82D-04 Err=  2.14D-05
      PEZero:  N= 3 I= 1 D=  1.56D-03 Err=  3.75D-08
 Maximum DWI energy   std dev =  0.000000238 at pt    28
 Maximum DWI gradient std dev =  0.000955923 at pt    47
 CORRECTOR INTEGRATION CONVERGENCE:
   Recorrection delta-x convergence threshold:    0.010000
   Delta-x Convergence Met
 Point Number:  18          Path Number:   1
   CHANGE IN THE REACTION COORDINATE =    0.15018
   NET REACTION COORDINATE UP TO THIS POINT =    2.70350
  # OF POINTS ALONG THE PATH =  18
  # OF STEPS =   1

 Calculating another point on the path.
 IRC-IRC-IRC-IRC-IRC-IRC-IRC-IRC-IRC-IRC-IRC-IRC-IRC-IRC-IRC-IRC-IRC-IRC
                          Input orientation:                          
 ---------------------------------------------------------------------
 Center     Atomic      Atomic             Coordinates (Angstroms)
 Number     Number       Type             X           Y           Z
 ---------------------------------------------------------------------
      1          6           0       -0.210131   -1.038060    0.249675
      2          1           0        0.115829   -1.978902   -0.189495
      3          1           0       -0.339480   -1.113547    1.334437
      4          8           0       -1.334857   -0.602056   -0.390320
      5          8           0       -1.547293    0.625766    0.138015
      6          6           0        0.819100    0.156767    0.043855
      7          7           0        0.280698    1.271165    0.005557
      8          6           0        2.265710   -0.271435   -0.043085
      9          1           0        2.393808   -0.851134   -0.957746
     10          1           0        2.482557   -0.931394    0.798010
     11          1           0        2.960681    0.562000   -0.040155
 ---------------------------------------------------------------------
                    Distance matrix (angstroms):
                    1          2          3          4          5
     1  C    0.000000
     2  H    1.088257   0.000000
     3  H    1.095052   1.810667   0.000000
     4  O    1.365541   2.010106   2.056012   0.000000
     5  O    2.137473   3.107658   2.432170   1.353446   0.000000
     6  C    1.590375   2.260559   2.149793   2.324619   2.414259
     7  N    2.373401   3.260087   2.799535   2.505134   1.943100
     8  C    2.608297   2.749340   3.064920   3.632350   3.921321
     9  H    2.876336   2.655421   3.576846   3.779809   4.349047
    10  H    2.750022   2.770170   2.878338   4.011638   4.370359
    11  H    3.563460   3.817286   3.948168   4.464224   4.511945
                    6          7          8          9         10
     6  C    0.000000
     7  N    1.238235   0.000000
     8  C    1.511157   2.514409   0.000000
     9  H    2.121031   3.146004   1.090443   0.000000
    10  H    2.126013   3.213632   1.090876   1.759829   0.000000
    11  H    2.181202   2.772601   1.085176   1.777713   1.778018
                   11
    11  H    0.000000
 Symmetry turned off by external request.
 Stoichiometry    C3H5NO2
 Framework group  C1[X(C3H5NO2)]
 Deg. of freedom    27
 Full point group                 C1      NOp   1
 Rotational constants (GHZ):           8.0611337           3.0437404           2.3502696
 Standard basis: Aug-CC-pVTZ (5D, 7F)
   391 basis functions,   567 primitive gaussians,   455 cartesian basis functions
    23 alpha electrons       23 beta electrons
       nuclear repulsion energy       234.3608280601 Hartrees.
 NAtoms=   11 NActive=   11 NUniq=   11 SFac= 1.00D+00 NAtFMM=   60 NAOKFM=F Big=F
 Integral buffers will be    131072 words long.
 Raffenetti 2 integral format.
 Two-electron integral symmetry is turned off.
 Nuclear repulsion after empirical dispersion term =      234.3571863200 Hartrees.
 One-electron integrals computed using PRISM.
 NBasis=   391 RedAO= T EigKep=  1.39D-05  NBF=   391
 NBsUse=   391 1.00D-06 EigRej= -1.00D+00 NBFU=   391
 Initial guess from the checkpoint file:  "AltAssocTS2-M1-copt-TS-Final-IRC-Forward.chk"
 B after Tr=    -0.000052    0.000169   -0.000039
         Rot=    1.000000   -0.000112    0.000001   -0.000117 Ang=  -0.02 deg.
 Initial guess <Sx>= 0.0000 <Sy>= 0.0000 <Sz>= 0.0000 <S**2>= 0.0000 S= 0.0000
 ExpMin= 2.53D-02 ExpMax= 1.53D+04 ExpMxC= 5.22D+02 IAcc=3 IRadAn=         7 AccDes= 0.00D+00
 Harris functional with IExCor= 4639 and IRadAn=       7 diagonalized for initial guess.
 HarFok:  IExCor= 4639 AccDes= 0.00D+00 IRadAn=         7 IDoV= 1 UseB2=F ITyADJ=14
 ICtDFT=  3500011 ScaDFX=  1.000000  1.000000  1.000000  1.000000
 FoFCou: FMM=F IPFlag=           0 FMFlag=      100000 FMFlg1=           0
         NFxFlg=           0 DoJE=T BraDBF=F KetDBF=T FulRan=T
         wScrn=  0.000000 ICntrl=       500 IOpCl=  0 I1Cent=   200000004 NGrid=           0
         NMat0=    1 NMatS0=      1 NMatT0=    0 NMatD0=    1 NMtDS0=    0 NMtDT0=    0
 Symmetry not used in FoFCou.
 Gradient too large for Newton-Raphson -- use scaled steepest descent instead.
     Accept linear search using points  3 and  4.
 Gradient too large for Newton-Raphson -- use scaled steepest descent instead.
     Accept linear search using points  1 and  2.
 LinEq1:  Iter=  0 NonCon=     1 RMS=8.48D-05 Max=3.40D-03 NDo=     1
 AX will form     1 AO Fock derivatives at one time.
 LinEq1:  Iter=  1 NonCon=     1 RMS=2.41D-05 Max=4.35D-04 NDo=     1
 LinEq1:  Iter=  2 NonCon=     1 RMS=2.15D-05 Max=8.93D-04 NDo=     1
 LinEq1:  Iter=  3 NonCon=     1 RMS=9.77D-06 Max=5.10D-04 NDo=     1
 LinEq1:  Iter=  4 NonCon=     1 RMS=7.35D-06 Max=3.84D-04 NDo=     1
 LinEq1:  Iter=  5 NonCon=     1 RMS=5.52D-06 Max=2.16D-04 NDo=     1
 LinEq1:  Iter=  6 NonCon=     1 RMS=3.47D-06 Max=1.07D-04 NDo=     1
 LinEq1:  Iter=  7 NonCon=     1 RMS=1.75D-06 Max=5.08D-05 NDo=     1
 LinEq1:  Iter=  8 NonCon=     1 RMS=7.18D-07 Max=1.75D-05 NDo=     1
 LinEq1:  Iter=  9 NonCon=     1 RMS=2.34D-07 Max=5.90D-06 NDo=     1
 LinEq1:  Iter= 10 NonCon=     1 RMS=7.39D-08 Max=1.77D-06 NDo=     1
 LinEq1:  Iter= 11 NonCon=     1 RMS=2.71D-08 Max=8.61D-07 NDo=     1
 LinEq1:  Iter= 12 NonCon=     1 RMS=9.31D-09 Max=3.31D-07 NDo=     1
 LinEq1:  Iter= 13 NonCon=     0 RMS=2.63D-09 Max=7.79D-08 NDo=     1
 Linear equations converged to 1.301D-08 1.301D-07 after    13 iterations.
     Minimum is close to point  2 DX=  7.06D-04 DF= -5.87D-11 DXR=  7.06D-04 DFR=  4.98D-07 which will be used.
 LinEq1:  Iter=  0 NonCon=     1 RMS=8.50D-07 Max=3.04D-05 NDo=     1
 LinEq1:  Iter=  1 NonCon=     1 RMS=3.54D-07 Max=1.10D-05 NDo=     1
 LinEq1:  Iter=  2 NonCon=     1 RMS=2.03D-07 Max=1.04D-05 NDo=     1
 LinEq1:  Iter=  3 NonCon=     1 RMS=1.39D-07 Max=3.13D-06 NDo=     1
 LinEq1:  Iter=  4 NonCon=     1 RMS=6.74D-08 Max=1.32D-06 NDo=     1
 LinEq1:  Iter=  5 NonCon=     1 RMS=2.80D-08 Max=6.80D-07 NDo=     1
 LinEq1:  Iter=  6 NonCon=     1 RMS=1.16D-08 Max=2.92D-07 NDo=     1
 LinEq1:  Iter=  7 NonCon=     1 RMS=7.11D-09 Max=2.49D-07 NDo=     1
 LinEq1:  Iter=  8 NonCon=     1 RMS=3.89D-09 Max=1.34D-07 NDo=     1
 LinEq1:  Iter=  9 NonCon=     1 RMS=1.55D-09 Max=5.10D-08 NDo=     1
 LinEq1:  Iter= 10 NonCon=     1 RMS=6.47D-10 Max=1.76D-08 NDo=     1
 LinEq1:  Iter= 11 NonCon=     0 RMS=1.88D-10 Max=6.36D-09 NDo=     1
 Linear equations converged to 7.891D-10 7.891D-09 after    11 iterations.
 SCF Done:  E(UwB97XD) =  -322.341686767     a.u. after    5 cycles
            Convg  =    0.6326D-08                    34 Fock formations.
              S**2 =  0.0000                  -V/T =  2.0062
 <Sx>= 0.0000 <Sy>= 0.0000 <Sz>= 0.0000 <S**2>= 0.0000 S= 0.0000
 <L.S>=  0.00000000000    
 Annihilation of the first spin contaminant:
 S**2 before annihilation     0.0000,   after     0.0000
 DoSCS=F DFT=T ScalE2(SS,OS)=  1.000000  1.000000
 Range of M.O.s used for correlation:     1   391
 NBasis=   391 NAE=    23 NBE=    23 NFC=     0 NFV=     0
 NROrb=    391 NOA=    23 NOB=    23 NVA=   368 NVB=   368

 **** Warning!!: The largest alpha MO coefficient is  0.43913536D+02


 **** Warning!!: The largest beta MO coefficient is  0.43913536D+02

 Symmetrizing basis deriv contribution to polar:
 IMax=3 JMax=2 DiffMx= 0.00D+00
 G2DrvN: will do    12 centers at a time, making    1 passes.
 Calling FoFCou, ICntrl=  3107 FMM=F I1Cent=   0 AccDes= 0.00D+00.
 End of G2Drv F.D. properties file   721 does not exist.
 End of G2Drv F.D. properties file   722 does not exist.
 End of G2Drv F.D. properties file   788 does not exist.
          IDoAtm=11111111111
          Differentiating once with respect to nuclear coordinates.
 CalDSu exits because no D1Ps are significant.
          There are    36 degrees of freedom in the 1st order CPHF.  IDoFFX=6 NUNeed=     0.
     30 vectors produced by pass  0 Test12= 4.70D-14 2.78D-09 XBig12= 1.63D-01 1.02D-01.
 AX will form    30 AO Fock derivatives at one time.
     30 vectors produced by pass  1 Test12= 4.70D-14 2.78D-09 XBig12= 1.58D-02 2.74D-02.
     30 vectors produced by pass  2 Test12= 4.70D-14 2.78D-09 XBig12= 1.04D-03 4.77D-03.
     30 vectors produced by pass  3 Test12= 4.70D-14 2.78D-09 XBig12= 2.02D-05 4.37D-04.
     30 vectors produced by pass  4 Test12= 4.70D-14 2.78D-09 XBig12= 3.74D-07 4.70D-05.
     30 vectors produced by pass  5 Test12= 4.70D-14 2.78D-09 XBig12= 4.27D-09 4.62D-06.
     30 vectors produced by pass  6 Test12= 4.70D-14 2.78D-09 XBig12= 3.40D-11 4.44D-07.
     18 vectors produced by pass  7 Test12= 4.70D-14 2.78D-09 XBig12= 2.37D-13 3.51D-08.
 InvSVY:  IOpt=1 It=  1 EMax= 2.11D-15
 Solved reduced A of dimension   228 with    30 vectors.
 End of Minotr F.D. properties file   721 does not exist.
 End of Minotr F.D. properties file   722 does not exist.
 End of Minotr F.D. properties file   788 does not exist.
 Calling FoFJK, ICntrl=    100127 FMM=F ISym2X=0 I1Cent= 0 IOpClX= 1 NMat=1 NMatS=1 NMatT=0.
 -------------------------------------------------------------------
 Center     Atomic                   Forces (Hartrees/Bohr)
 Number     Number              X              Y              Z
 -------------------------------------------------------------------
      1        6           0.007713453    0.000316075   -0.001530439
      2        1           0.000537790    0.000135626   -0.000439938
      3        1           0.000240561   -0.001197601   -0.000199468
      4        8          -0.000313512    0.000151447    0.001363969
      5        8           0.034586337    0.017938918   -0.002368784
      6        6          -0.011431741   -0.013137173    0.002535018
      7        7          -0.023768253   -0.014123663   -0.000606590
      8        6          -0.006455314    0.007172627    0.001138102
      9        1          -0.000023668    0.000765445    0.000051313
     10        1           0.000248237    0.000723630   -0.000005425
     11        1          -0.001333890    0.001254668    0.000062241
 -------------------------------------------------------------------
 Cartesian Forces:  Max     0.034586337 RMS     0.009150263
 IRC-IRC-IRC-IRC-IRC-IRC-IRC-IRC-IRC-IRC-IRC-IRC-IRC-IRC-IRC-IRC-IRC-IRC
 Pt 19 Step number   1 out of a maximum of  20
 Modified Bulirsch-Stoer Extrapolation Cycles:
    EPS =    0.000010000000000
      PEZero:  N= 2 I= 1 D=  7.82D-04 Err=  2.85D-05
      PEZero:  N= 3 I= 2 D=  7.82D-04 Err=  1.90D-05
      PEZero:  N= 3 I= 1 D=  1.56D-03 Err=  3.72D-08
 Maximum DWI energy   std dev =  0.000000188 at pt    34
 Maximum DWI gradient std dev =  0.000815797 at pt    47
 CORRECTOR INTEGRATION CONVERGENCE:
   Recorrection delta-x convergence threshold:    0.010000
   Delta-x Convergence Met
 Point Number:  19          Path Number:   1
   CHANGE IN THE REACTION COORDINATE =    0.15018
   NET REACTION COORDINATE UP TO THIS POINT =    2.85368
  # OF POINTS ALONG THE PATH =  19
  # OF STEPS =   1

 Calculating another point on the path.
 IRC-IRC-IRC-IRC-IRC-IRC-IRC-IRC-IRC-IRC-IRC-IRC-IRC-IRC-IRC-IRC-IRC-IRC
                          Input orientation:                          
 ---------------------------------------------------------------------
 Center     Atomic      Atomic             Coordinates (Angstroms)
 Number     Number       Type             X           Y           Z
 ---------------------------------------------------------------------
      1          6           0       -0.206706   -1.038180    0.248964
      2          1           0        0.118611   -1.978379   -0.192073
      3          1           0       -0.338180   -1.120388    1.333389
      4          8           0       -1.334971   -0.601996   -0.389790
      5          8           0       -1.534889    0.632174    0.137134
      6          6           0        0.813900    0.150763    0.045016
      7          7           0        0.270909    1.265436    0.005326
      8          6           0        2.262698   -0.268011   -0.042548
      9          1           0        2.393673   -0.846820   -0.957450
     10          1           0        2.483907   -0.927305    0.798002
     11          1           0        2.953342    0.569019   -0.039806
 ---------------------------------------------------------------------
                    Distance matrix (angstroms):
                    1          2          3          4          5
     1  C    0.000000
     2  H    1.088264   0.000000
     3  H    1.095454   1.808823   0.000000
     4  O    1.367935   2.011572   2.057102   0.000000
     5  O    2.136975   3.107640   2.436106   1.356758   0.000000
     6  C    1.580132   2.252306   2.145465   2.318048   2.399386
     7  N    2.365190   3.253383   2.797659   2.494448   1.918150
     8  C    2.603093   2.746785   3.063382   3.629785   3.906953
     9  H    2.872982   2.653702   3.575724   3.779545   4.338103
    10  H    2.748296   2.771215   2.878905   4.012543   4.361129
    11  H    3.557018   3.814200   3.946375   4.459080   4.492162
                    6          7          8          9         10
     6  C    0.000000
     7  N    1.240528   0.000000
     8  C    1.510647   2.514155   0.000000
     9  H    2.120329   3.145583   1.090514   0.000000
    10  H    2.125592   3.214624   1.090929   1.759612   0.000000
    11  H    2.181592   2.771729   1.085180   1.777611   1.777998
                   11
    11  H    0.000000
 Symmetry turned off by external request.
 Stoichiometry    C3H5NO2
 Framework group  C1[X(C3H5NO2)]
 Deg. of freedom    27
 Full point group                 C1      NOp   1
 Rotational constants (GHZ):           8.0798686           3.0622679           2.3624697
 Standard basis: Aug-CC-pVTZ (5D, 7F)
   391 basis functions,   567 primitive gaussians,   455 cartesian basis functions
    23 alpha electrons       23 beta electrons
       nuclear repulsion energy       234.7613265069 Hartrees.
 NAtoms=   11 NActive=   11 NUniq=   11 SFac= 1.00D+00 NAtFMM=   60 NAOKFM=F Big=F
 Integral buffers will be    131072 words long.
 Raffenetti 2 integral format.
 Two-electron integral symmetry is turned off.
 Nuclear repulsion after empirical dispersion term =      234.7576897582 Hartrees.
 One-electron integrals computed using PRISM.
 NBasis=   391 RedAO= T EigKep=  1.38D-05  NBF=   391
 NBsUse=   391 1.00D-06 EigRej= -1.00D+00 NBFU=   391
 Initial guess from the checkpoint file:  "AltAssocTS2-M1-copt-TS-Final-IRC-Forward.chk"
 B after Tr=    -0.000060    0.000156   -0.000041
         Rot=    1.000000   -0.000115    0.000001   -0.000114 Ang=  -0.02 deg.
 Initial guess <Sx>= 0.0000 <Sy>= 0.0000 <Sz>= 0.0000 <S**2>= 0.0000 S= 0.0000
 ExpMin= 2.53D-02 ExpMax= 1.53D+04 ExpMxC= 5.22D+02 IAcc=3 IRadAn=         7 AccDes= 0.00D+00
 Harris functional with IExCor= 4639 and IRadAn=       7 diagonalized for initial guess.
 HarFok:  IExCor= 4639 AccDes= 0.00D+00 IRadAn=         7 IDoV= 1 UseB2=F ITyADJ=14
 ICtDFT=  3500011 ScaDFX=  1.000000  1.000000  1.000000  1.000000
 FoFCou: FMM=F IPFlag=           0 FMFlag=      100000 FMFlg1=           0
         NFxFlg=           0 DoJE=T BraDBF=F KetDBF=T FulRan=T
         wScrn=  0.000000 ICntrl=       500 IOpCl=  0 I1Cent=   200000004 NGrid=           0
         NMat0=    1 NMatS0=      1 NMatT0=    0 NMatD0=    1 NMtDS0=    0 NMtDT0=    0
 Symmetry not used in FoFCou.
 Gradient too large for Newton-Raphson -- use scaled steepest descent instead.
     Accept linear search using points  3 and  4.
 Gradient too large for Newton-Raphson -- use scaled steepest descent instead.
     Accept linear search using points  1 and  2.
 LinEq1:  Iter=  0 NonCon=     1 RMS=8.34D-05 Max=3.37D-03 NDo=     1
 AX will form     1 AO Fock derivatives at one time.
 LinEq1:  Iter=  1 NonCon=     1 RMS=2.37D-05 Max=4.71D-04 NDo=     1
 LinEq1:  Iter=  2 NonCon=     1 RMS=2.10D-05 Max=8.82D-04 NDo=     1
 LinEq1:  Iter=  3 NonCon=     1 RMS=9.55D-06 Max=4.92D-04 NDo=     1
 LinEq1:  Iter=  4 NonCon=     1 RMS=7.25D-06 Max=3.70D-04 NDo=     1
 LinEq1:  Iter=  5 NonCon=     1 RMS=5.25D-06 Max=1.96D-04 NDo=     1
 LinEq1:  Iter=  6 NonCon=     1 RMS=3.19D-06 Max=9.44D-05 NDo=     1
 LinEq1:  Iter=  7 NonCon=     1 RMS=1.60D-06 Max=4.90D-05 NDo=     1
 LinEq1:  Iter=  8 NonCon=     1 RMS=6.73D-07 Max=1.67D-05 NDo=     1
 LinEq1:  Iter=  9 NonCon=     1 RMS=2.20D-07 Max=5.54D-06 NDo=     1
 LinEq1:  Iter= 10 NonCon=     1 RMS=6.92D-08 Max=1.56D-06 NDo=     1
 LinEq1:  Iter= 11 NonCon=     1 RMS=2.52D-08 Max=7.78D-07 NDo=     1
 LinEq1:  Iter= 12 NonCon=     1 RMS=8.49D-09 Max=3.26D-07 NDo=     1
 LinEq1:  Iter= 13 NonCon=     0 RMS=2.22D-09 Max=6.16D-08 NDo=     1
 Linear equations converged to 1.301D-08 1.301D-07 after    13 iterations.
     Minimum is close to point  2 DX=  6.84D-04 DF= -5.35D-11 DXR=  6.83D-04 DFR=  4.67D-07 which will be used.
 LinEq1:  Iter=  0 NonCon=     1 RMS=8.42D-07 Max=2.93D-05 NDo=     1
 LinEq1:  Iter=  1 NonCon=     1 RMS=3.43D-07 Max=1.05D-05 NDo=     1
 LinEq1:  Iter=  2 NonCon=     1 RMS=1.90D-07 Max=9.29D-06 NDo=     1
 LinEq1:  Iter=  3 NonCon=     1 RMS=1.33D-07 Max=2.98D-06 NDo=     1
 LinEq1:  Iter=  4 NonCon=     1 RMS=6.65D-08 Max=1.36D-06 NDo=     1
 LinEq1:  Iter=  5 NonCon=     1 RMS=2.58D-08 Max=5.92D-07 NDo=     1
 LinEq1:  Iter=  6 NonCon=     1 RMS=9.79D-09 Max=2.62D-07 NDo=     1
 LinEq1:  Iter=  7 NonCon=     1 RMS=3.93D-09 Max=1.52D-07 NDo=     1
 LinEq1:  Iter=  8 NonCon=     1 RMS=2.28D-09 Max=7.85D-08 NDo=     1
 LinEq1:  Iter=  9 NonCon=     1 RMS=1.24D-09 Max=4.19D-08 NDo=     1
 LinEq1:  Iter= 10 NonCon=     1 RMS=5.83D-10 Max=1.60D-08 NDo=     1
 LinEq1:  Iter= 11 NonCon=     0 RMS=1.71D-10 Max=5.84D-09 NDo=     1
 Linear equations converged to 7.892D-10 7.892D-09 after    11 iterations.
 SCF Done:  E(UwB97XD) =  -322.343812288     a.u. after    5 cycles
            Convg  =    0.5842D-08                    34 Fock formations.
              S**2 =  0.0000                  -V/T =  2.0062
 <Sx>= 0.0000 <Sy>= 0.0000 <Sz>= 0.0000 <S**2>= 0.0000 S= 0.0000
 <L.S>=  0.00000000000    
 Annihilation of the first spin contaminant:
 S**2 before annihilation     0.0000,   after     0.0000
 DoSCS=F DFT=T ScalE2(SS,OS)=  1.000000  1.000000
 Range of M.O.s used for correlation:     1   391
 NBasis=   391 NAE=    23 NBE=    23 NFC=     0 NFV=     0
 NROrb=    391 NOA=    23 NOB=    23 NVA=   368 NVB=   368

 **** Warning!!: The largest alpha MO coefficient is  0.44028689D+02


 **** Warning!!: The largest beta MO coefficient is  0.44028689D+02

 Symmetrizing basis deriv contribution to polar:
 IMax=3 JMax=2 DiffMx= 0.00D+00
 G2DrvN: will do    12 centers at a time, making    1 passes.
 Calling FoFCou, ICntrl=  3107 FMM=F I1Cent=   0 AccDes= 0.00D+00.
 End of G2Drv F.D. properties file   721 does not exist.
 End of G2Drv F.D. properties file   722 does not exist.
 End of G2Drv F.D. properties file   788 does not exist.
          IDoAtm=11111111111
          Differentiating once with respect to nuclear coordinates.
 CalDSu exits because no D1Ps are significant.
          There are    36 degrees of freedom in the 1st order CPHF.  IDoFFX=6 NUNeed=     0.
     30 vectors produced by pass  0 Test12= 4.70D-14 2.78D-09 XBig12= 1.62D-01 1.00D-01.
 AX will form    30 AO Fock derivatives at one time.
     30 vectors produced by pass  1 Test12= 4.70D-14 2.78D-09 XBig12= 1.57D-02 2.72D-02.
     30 vectors produced by pass  2 Test12= 4.70D-14 2.78D-09 XBig12= 1.06D-03 4.74D-03.
     30 vectors produced by pass  3 Test12= 4.70D-14 2.78D-09 XBig12= 1.99D-05 4.46D-04.
     30 vectors produced by pass  4 Test12= 4.70D-14 2.78D-09 XBig12= 3.78D-07 5.82D-05.
     30 vectors produced by pass  5 Test12= 4.70D-14 2.78D-09 XBig12= 4.28D-09 4.57D-06.
     30 vectors produced by pass  6 Test12= 4.70D-14 2.78D-09 XBig12= 3.35D-11 4.56D-07.
     18 vectors produced by pass  7 Test12= 4.70D-14 2.78D-09 XBig12= 2.33D-13 3.65D-08.
 InvSVY:  IOpt=1 It=  1 EMax= 1.78D-15
 Solved reduced A of dimension   228 with    30 vectors.
 End of Minotr F.D. properties file   721 does not exist.
 End of Minotr F.D. properties file   722 does not exist.
 End of Minotr F.D. properties file   788 does not exist.
 Calling FoFJK, ICntrl=    100127 FMM=F ISym2X=0 I1Cent= 0 IOpClX= 1 NMat=1 NMatS=1 NMatT=0.
 -------------------------------------------------------------------
 Center     Atomic                   Forces (Hartrees/Bohr)
 Number     Number              X              Y              Z
 -------------------------------------------------------------------
      1        6           0.006905895   -0.000845160   -0.001494805
      2        1           0.000463179    0.000061283   -0.000483742
      3        1           0.000229019   -0.001253264   -0.000195951
      4        8          -0.000332544    0.000188207    0.001668739
      5        8           0.036060873    0.018551482   -0.002654783
      6        6          -0.010760920   -0.012484439    0.002419491
      7        7          -0.025056047   -0.014466956   -0.000537472
      8        6          -0.006412596    0.007458483    0.001160231
      9        1          -0.000023536    0.000784423    0.000057454
     10        1           0.000236369    0.000748691   -0.000002705
     11        1          -0.001309691    0.001257249    0.000063542
 -------------------------------------------------------------------
 Cartesian Forces:  Max     0.036060873 RMS     0.009414380
 IRC-IRC-IRC-IRC-IRC-IRC-IRC-IRC-IRC-IRC-IRC-IRC-IRC-IRC-IRC-IRC-IRC-IRC
 Pt 20 Step number   1 out of a maximum of  20
 Modified Bulirsch-Stoer Extrapolation Cycles:
    EPS =    0.000010000000000
      PEZero:  N= 2 I= 1 D=  7.82D-04 Err=  2.45D-05
      PEZero:  N= 3 I= 2 D=  7.82D-04 Err=  1.63D-05
      PEZero:  N= 3 I= 1 D=  1.56D-03 Err=  3.47D-08
 Maximum DWI energy   std dev =  0.000000097 at pt    33
 Maximum DWI gradient std dev =  0.000718778 at pt    47
 CORRECTOR INTEGRATION CONVERGENCE:
   Recorrection delta-x convergence threshold:    0.010000
   Delta-x Convergence Met
 Point Number:  20          Path Number:   1
   CHANGE IN THE REACTION COORDINATE =    0.15019
   NET REACTION COORDINATE UP TO THIS POINT =    3.00388
  # OF POINTS ALONG THE PATH =  20
  # OF STEPS =   1

 Calculating another point on the path.
 IRC-IRC-IRC-IRC-IRC-IRC-IRC-IRC-IRC-IRC-IRC-IRC-IRC-IRC-IRC-IRC-IRC-IRC
                          Input orientation:                          
 ---------------------------------------------------------------------
 Center     Atomic      Atomic             Coordinates (Angstroms)
 Number     Number       Type             X           Y           Z
 ---------------------------------------------------------------------
      1          6           0       -0.203715   -1.038800    0.248286
      2          1           0        0.120931   -1.978250   -0.194819
      3          1           0       -0.336982   -1.127357    1.332375
      4          8           0       -1.335093   -0.601926   -0.389168
      5          8           0       -1.522302    0.638624    0.136176
      6          6           0        0.809118    0.145190    0.046096
      7          7           0        0.260870    1.259717    0.005131
      8          6           0        2.259788   -0.264544   -0.042015
      9          1           0        2.393550   -0.842516   -0.957128
     10          1           0        2.485163   -0.923184    0.798008
     11          1           0        2.946321    0.575874   -0.039459
 ---------------------------------------------------------------------
                    Distance matrix (angstroms):
                    1          2          3          4          5
     1  C    0.000000
     2  H    1.088257   0.000000
     3  H    1.095834   1.807215   0.000000
     4  O    1.370118   2.012969   2.058158   0.000000
     5  O    2.136584   3.107701   2.440197   1.360146   0.000000
     6  C    1.571160   2.245138   2.141830   2.311986   2.384766
     7  N    2.357571   3.247152   2.795912   2.483603   1.892784
     8  C    2.598575   2.744967   3.062124   3.627328   3.892514
     9  H    2.870076   2.652509   3.574739   3.779317   4.327007
    10  H    2.746931   2.772808   2.879538   4.013347   4.351671
    11  H    3.551435   3.811892   3.944997   4.454213   4.472513
                    6          7          8          9         10
     6  C    0.000000
     7  N    1.242749   0.000000
     8  C    1.509996   2.514213   0.000000
     9  H    2.119540   3.145418   1.090585   0.000000
    10  H    2.125070   3.215773   1.090981   1.759375   0.000000
    11  H    2.181844   2.771512   1.085190   1.777499   1.777974
                   11
    11  H    0.000000
 Symmetry turned off by external request.
 Stoichiometry    C3H5NO2
 Framework group  C1[X(C3H5NO2)]
 Deg. of freedom    27
 Full point group                 C1      NOp   1
 Rotational constants (GHZ):           8.0962501           3.0807445           2.3744005
 Standard basis: Aug-CC-pVTZ (5D, 7F)
   391 basis functions,   567 primitive gaussians,   455 cartesian basis functions
    23 alpha electrons       23 beta electrons
       nuclear repulsion energy       235.1564010697 Hartrees.
 NAtoms=   11 NActive=   11 NUniq=   11 SFac= 1.00D+00 NAtFMM=   60 NAOKFM=F Big=F
 Integral buffers will be    131072 words long.
 Raffenetti 2 integral format.
 Two-electron integral symmetry is turned off.
 Nuclear repulsion after empirical dispersion term =      235.1527688547 Hartrees.
 One-electron integrals computed using PRISM.
 NBasis=   391 RedAO= T EigKep=  1.37D-05  NBF=   391
 NBsUse=   391 1.00D-06 EigRej= -1.00D+00 NBFU=   391
 Initial guess from the checkpoint file:  "AltAssocTS2-M1-copt-TS-Final-IRC-Forward.chk"
 B after Tr=    -0.000066    0.000143   -0.000043
         Rot=    1.000000   -0.000117    0.000002   -0.000112 Ang=  -0.02 deg.
 Initial guess <Sx>= 0.0000 <Sy>= 0.0000 <Sz>= 0.0000 <S**2>= 0.0000 S= 0.0000
 ExpMin= 2.53D-02 ExpMax= 1.53D+04 ExpMxC= 5.22D+02 IAcc=3 IRadAn=         7 AccDes= 0.00D+00
 Harris functional with IExCor= 4639 and IRadAn=       7 diagonalized for initial guess.
 HarFok:  IExCor= 4639 AccDes= 0.00D+00 IRadAn=         7 IDoV= 1 UseB2=F ITyADJ=14
 ICtDFT=  3500011 ScaDFX=  1.000000  1.000000  1.000000  1.000000
 FoFCou: FMM=F IPFlag=           0 FMFlag=      100000 FMFlg1=           0
         NFxFlg=           0 DoJE=T BraDBF=F KetDBF=T FulRan=T
         wScrn=  0.000000 ICntrl=       500 IOpCl=  0 I1Cent=   200000004 NGrid=           0
         NMat0=    1 NMatS0=      1 NMatT0=    0 NMatD0=    1 NMtDS0=    0 NMtDT0=    0
 Symmetry not used in FoFCou.
 Gradient too large for Newton-Raphson -- use scaled steepest descent instead.
     Accept linear search using points  3 and  4.
 Gradient too large for Newton-Raphson -- use scaled steepest descent instead.
     Accept linear search using points  1 and  2.
 LinEq1:  Iter=  0 NonCon=     1 RMS=8.26D-05 Max=3.36D-03 NDo=     1
 AX will form     1 AO Fock derivatives at one time.
 LinEq1:  Iter=  1 NonCon=     1 RMS=2.33D-05 Max=4.92D-04 NDo=     1
 LinEq1:  Iter=  2 NonCon=     1 RMS=2.05D-05 Max=8.72D-04 NDo=     1
 LinEq1:  Iter=  3 NonCon=     1 RMS=9.25D-06 Max=4.67D-04 NDo=     1
 LinEq1:  Iter=  4 NonCon=     1 RMS=7.06D-06 Max=3.55D-04 NDo=     1
 LinEq1:  Iter=  5 NonCon=     1 RMS=4.96D-06 Max=1.80D-04 NDo=     1
 LinEq1:  Iter=  6 NonCon=     1 RMS=2.89D-06 Max=8.52D-05 NDo=     1
 LinEq1:  Iter=  7 NonCon=     1 RMS=1.47D-06 Max=4.70D-05 NDo=     1
 LinEq1:  Iter=  8 NonCon=     1 RMS=6.33D-07 Max=1.60D-05 NDo=     1
 LinEq1:  Iter=  9 NonCon=     1 RMS=2.08D-07 Max=5.20D-06 NDo=     1
 LinEq1:  Iter= 10 NonCon=     1 RMS=6.54D-08 Max=1.43D-06 NDo=     1
 LinEq1:  Iter= 11 NonCon=     1 RMS=2.39D-08 Max=7.10D-07 NDo=     1
 LinEq1:  Iter= 12 NonCon=     1 RMS=8.04D-09 Max=3.23D-07 NDo=     1
 LinEq1:  Iter= 13 NonCon=     0 RMS=2.29D-09 Max=5.85D-08 NDo=     1
 Linear equations converged to 1.301D-08 1.301D-07 after    13 iterations.
     Minimum is close to point  2 DX=  6.59D-04 DF= -4.88D-11 DXR=  6.58D-04 DFR=  4.33D-07 which will be used.
 LinEq1:  Iter=  0 NonCon=     1 RMS=8.29D-07 Max=2.78D-05 NDo=     1
 LinEq1:  Iter=  1 NonCon=     1 RMS=3.32D-07 Max=9.86D-06 NDo=     1
 LinEq1:  Iter=  2 NonCon=     1 RMS=1.74D-07 Max=8.01D-06 NDo=     1
 LinEq1:  Iter=  3 NonCon=     1 RMS=1.25D-07 Max=2.83D-06 NDo=     1
 LinEq1:  Iter=  4 NonCon=     1 RMS=6.53D-08 Max=1.36D-06 NDo=     1
 LinEq1:  Iter=  5 NonCon=     1 RMS=2.44D-08 Max=5.17D-07 NDo=     1
 LinEq1:  Iter=  6 NonCon=     1 RMS=9.67D-09 Max=2.85D-07 NDo=     1
 LinEq1:  Iter=  7 NonCon=     1 RMS=3.77D-09 Max=1.20D-07 NDo=     1
 LinEq1:  Iter=  8 NonCon=     1 RMS=2.25D-09 Max=8.27D-08 NDo=     1
 LinEq1:  Iter=  9 NonCon=     1 RMS=1.23D-09 Max=3.99D-08 NDo=     1
 LinEq1:  Iter= 10 NonCon=     1 RMS=5.33D-10 Max=1.60D-08 NDo=     1
 LinEq1:  Iter= 11 NonCon=     0 RMS=1.57D-10 Max=5.23D-09 NDo=     1
 Linear equations converged to 7.889D-10 7.889D-09 after    11 iterations.
 SCF Done:  E(UwB97XD) =  -322.345993281     a.u. after    5 cycles
            Convg  =    0.5327D-08                    34 Fock formations.
              S**2 =  0.0000                  -V/T =  2.0062
 <Sx>= 0.0000 <Sy>= 0.0000 <Sz>= 0.0000 <S**2>= 0.0000 S= 0.0000
 <L.S>=  0.00000000000    
 Annihilation of the first spin contaminant:
 S**2 before annihilation     0.0000,   after     0.0000
 DoSCS=F DFT=T ScalE2(SS,OS)=  1.000000  1.000000
 Range of M.O.s used for correlation:     1   391
 NBasis=   391 NAE=    23 NBE=    23 NFC=     0 NFV=     0
 NROrb=    391 NOA=    23 NOB=    23 NVA=   368 NVB=   368

 **** Warning!!: The largest alpha MO coefficient is  0.43980363D+02


 **** Warning!!: The largest beta MO coefficient is  0.43980363D+02

 Symmetrizing basis deriv contribution to polar:
 IMax=3 JMax=2 DiffMx= 0.00D+00
 G2DrvN: will do    12 centers at a time, making    1 passes.
 Calling FoFCou, ICntrl=  3107 FMM=F I1Cent=   0 AccDes= 0.00D+00.
 End of G2Drv F.D. properties file   721 does not exist.
 End of G2Drv F.D. properties file   722 does not exist.
 End of G2Drv F.D. properties file   788 does not exist.
          IDoAtm=11111111111
          Differentiating once with respect to nuclear coordinates.
 CalDSu exits because no D1Ps are significant.
          There are    36 degrees of freedom in the 1st order CPHF.  IDoFFX=6 NUNeed=     0.
     30 vectors produced by pass  0 Test12= 4.70D-14 2.78D-09 XBig12= 1.60D-01 9.81D-02.
 AX will form    30 AO Fock derivatives at one time.
     30 vectors produced by pass  1 Test12= 4.70D-14 2.78D-09 XBig12= 1.56D-02 2.65D-02.
     30 vectors produced by pass  2 Test12= 4.70D-14 2.78D-09 XBig12= 1.07D-03 4.52D-03.
     30 vectors produced by pass  3 Test12= 4.70D-14 2.78D-09 XBig12= 1.96D-05 4.84D-04.
     30 vectors produced by pass  4 Test12= 4.70D-14 2.78D-09 XBig12= 3.80D-07 6.46D-05.
     30 vectors produced by pass  5 Test12= 4.70D-14 2.78D-09 XBig12= 4.28D-09 4.62D-06.
     30 vectors produced by pass  6 Test12= 4.70D-14 2.78D-09 XBig12= 3.30D-11 4.60D-07.
     18 vectors produced by pass  7 Test12= 4.70D-14 2.78D-09 XBig12= 2.30D-13 3.79D-08.
 InvSVY:  IOpt=1 It=  1 EMax= 1.78D-15
 Solved reduced A of dimension   228 with    30 vectors.
 End of Minotr F.D. properties file   721 does not exist.
 End of Minotr F.D. properties file   722 does not exist.
 End of Minotr F.D. properties file   788 does not exist.
 Calling FoFJK, ICntrl=    100127 FMM=F ISym2X=0 I1Cent= 0 IOpClX= 1 NMat=1 NMatS=1 NMatT=0.
 -------------------------------------------------------------------
 Center     Atomic                   Forces (Hartrees/Bohr)
 Number     Number              X              Y              Z
 -------------------------------------------------------------------
      1        6           0.006193851   -0.001884861   -0.001469164
      2        1           0.000393455   -0.000005051   -0.000525684
      3        1           0.000214504   -0.001309017   -0.000194084
      4        8          -0.000381555    0.000218854    0.001971756
      5        8           0.037484090    0.019147815   -0.002949313
      6        6          -0.010189281   -0.011921069    0.002313997
      7        7          -0.026288002   -0.014819733   -0.000452198
      8        6          -0.006347888    0.007737097    0.001176707
      9        1          -0.000020626    0.000802161    0.000063463
     10        1           0.000226469    0.000772978   -0.000000101
     11        1          -0.001285018    0.001260826    0.000064620
 -------------------------------------------------------------------
 Cartesian Forces:  Max     0.037484090 RMS     0.009690732
 IRC-IRC-IRC-IRC-IRC-IRC-IRC-IRC-IRC-IRC-IRC-IRC-IRC-IRC-IRC-IRC-IRC-IRC
 Pt 21 Step number   1 out of a maximum of  20
 Modified Bulirsch-Stoer Extrapolation Cycles:
    EPS =    0.000010000000000
      PEZero:  N= 2 I= 1 D=  7.82D-04 Err=  2.07D-05
      PEZero:  N= 3 I= 2 D=  7.82D-04 Err=  1.38D-05
      PEZero:  N= 3 I= 1 D=  1.56D-03 Err=  3.08D-08
 Maximum DWI energy   std dev =  0.000000152 at pt    27
 Maximum DWI gradient std dev =  0.000605400 at pt    47
 CORRECTOR INTEGRATION CONVERGENCE:
   Recorrection delta-x convergence threshold:    0.010000
   Delta-x Convergence Met
 Point Number:  21          Path Number:   1
   CHANGE IN THE REACTION COORDINATE =    0.15020
   NET REACTION COORDINATE UP TO THIS POINT =    3.15407
  # OF POINTS ALONG THE PATH =  21
  # OF STEPS =   1

 Calculating another point on the path.
 IRC-IRC-IRC-IRC-IRC-IRC-IRC-IRC-IRC-IRC-IRC-IRC-IRC-IRC-IRC-IRC-IRC-IRC
                          Input orientation:                          
 ---------------------------------------------------------------------
 Center     Atomic      Atomic             Coordinates (Angstroms)
 Number     Number       Type             X           Y           Z
 ---------------------------------------------------------------------
      1          6           0       -0.201097   -1.039840    0.247635
      2          1           0        0.122840   -1.978453   -0.197712
      3          1           0       -0.335894   -1.134439    1.331387
      4          8           0       -1.335232   -0.601849   -0.388462
      5          8           0       -1.509579    0.645103    0.135144
      6          6           0        0.804694    0.139992    0.047104
      7          7           0        0.250637    1.254011    0.004977
      8          6           0        2.256984   -0.261045   -0.041490
      9          1           0        2.393453   -0.838230   -0.956782
     10          1           0        2.486341   -0.919039    0.798026
     11          1           0        2.939604    0.582576   -0.039115
 ---------------------------------------------------------------------
                    Distance matrix (angstroms):
                    1          2          3          4          5
     1  C    0.000000
     2  H    1.088239   0.000000
     3  H    1.096193   1.805807   0.000000
     4  O    1.372121   2.014299   2.059177   0.000000
     5  O    2.136307   3.107834   2.444443   1.363616   0.000000
     6  C    1.563276   2.238899   2.138807   2.306367   2.370390
     7  N    2.350467   3.241333   2.794293   2.472648   1.867103
     8  C    2.594663   2.743806   3.061147   3.624990   3.878054
     9  H    2.867570   2.651789   3.573904   3.779148   4.315813
    10  H    2.745879   2.774886   2.880257   4.014074   4.342043
    11  H    3.546613   3.810274   3.944021   4.449622   4.453034
                    6          7          8          9         10
     6  C    0.000000
     7  N    1.244907   0.000000
     8  C    1.509246   2.514554   0.000000
     9  H    2.118693   3.145491   1.090654   0.000000
    10  H    2.124469   3.217056   1.091031   1.759121   0.000000
    11  H    2.182007   2.771879   1.085206   1.777380   1.777948
                   11
    11  H    0.000000
 Symmetry turned off by external request.
 Stoichiometry    C3H5NO2
 Framework group  C1[X(C3H5NO2)]
 Deg. of freedom    27
 Full point group                 C1      NOp   1
 Rotational constants (GHZ):           8.1105764           3.0991254           2.3860573
 Standard basis: Aug-CC-pVTZ (5D, 7F)
   391 basis functions,   567 primitive gaussians,   455 cartesian basis functions
    23 alpha electrons       23 beta electrons
       nuclear repulsion energy       235.5464750938 Hartrees.
 NAtoms=   11 NActive=   11 NUniq=   11 SFac= 1.00D+00 NAtFMM=   60 NAOKFM=F Big=F
 Integral buffers will be    131072 words long.
 Raffenetti 2 integral format.
 Two-electron integral symmetry is turned off.
 Nuclear repulsion after empirical dispersion term =      235.5428470047 Hartrees.
 One-electron integrals computed using PRISM.
 NBasis=   391 RedAO= T EigKep=  1.36D-05  NBF=   391
 NBsUse=   391 1.00D-06 EigRej= -1.00D+00 NBFU=   391
 Initial guess from the checkpoint file:  "AltAssocTS2-M1-copt-TS-Final-IRC-Forward.chk"
 B after Tr=    -0.000071    0.000132   -0.000045
         Rot=    1.000000   -0.000120    0.000003   -0.000109 Ang=  -0.02 deg.
 Initial guess <Sx>= 0.0000 <Sy>= 0.0000 <Sz>= 0.0000 <S**2>= 0.0000 S= 0.0000
 ExpMin= 2.53D-02 ExpMax= 1.53D+04 ExpMxC= 5.22D+02 IAcc=3 IRadAn=         7 AccDes= 0.00D+00
 Harris functional with IExCor= 4639 and IRadAn=       7 diagonalized for initial guess.
 HarFok:  IExCor= 4639 AccDes= 0.00D+00 IRadAn=         7 IDoV= 1 UseB2=F ITyADJ=14
 ICtDFT=  3500011 ScaDFX=  1.000000  1.000000  1.000000  1.000000
 FoFCou: FMM=F IPFlag=           0 FMFlag=      100000 FMFlg1=           0
         NFxFlg=           0 DoJE=T BraDBF=F KetDBF=T FulRan=T
         wScrn=  0.000000 ICntrl=       500 IOpCl=  0 I1Cent=   200000004 NGrid=           0
         NMat0=    1 NMatS0=      1 NMatT0=    0 NMatD0=    1 NMtDS0=    0 NMtDT0=    0
 Symmetry not used in FoFCou.
 Gradient too large for Newton-Raphson -- use scaled steepest descent instead.
     Accept linear search using points  3 and  4.
 Gradient too large for Newton-Raphson -- use scaled steepest descent instead.
     Accept linear search using points  1 and  2.
 LinEq1:  Iter=  0 NonCon=     1 RMS=8.22D-05 Max=3.36D-03 NDo=     1
 AX will form     1 AO Fock derivatives at one time.
 LinEq1:  Iter=  1 NonCon=     1 RMS=2.30D-05 Max=5.05D-04 NDo=     1
 LinEq1:  Iter=  2 NonCon=     1 RMS=2.00D-05 Max=8.57D-04 NDo=     1
 LinEq1:  Iter=  3 NonCon=     1 RMS=8.96D-06 Max=4.41D-04 NDo=     1
 LinEq1:  Iter=  4 NonCon=     1 RMS=6.84D-06 Max=3.37D-04 NDo=     1
 LinEq1:  Iter=  5 NonCon=     1 RMS=4.66D-06 Max=1.67D-04 NDo=     1
 LinEq1:  Iter=  6 NonCon=     1 RMS=2.59D-06 Max=7.60D-05 NDo=     1
 LinEq1:  Iter=  7 NonCon=     1 RMS=1.34D-06 Max=4.44D-05 NDo=     1
 LinEq1:  Iter=  8 NonCon=     1 RMS=5.93D-07 Max=1.51D-05 NDo=     1
 LinEq1:  Iter=  9 NonCon=     1 RMS=1.97D-07 Max=4.89D-06 NDo=     1
 LinEq1:  Iter= 10 NonCon=     1 RMS=6.20D-08 Max=1.29D-06 NDo=     1
 LinEq1:  Iter= 11 NonCon=     1 RMS=2.28D-08 Max=6.41D-07 NDo=     1
 LinEq1:  Iter= 12 NonCon=     1 RMS=7.64D-09 Max=3.14D-07 NDo=     1
 LinEq1:  Iter= 13 NonCon=     0 RMS=2.37D-09 Max=5.92D-08 NDo=     1
 Linear equations converged to 1.301D-08 1.301D-07 after    13 iterations.
     Minimum is close to point  2 DX=  6.16D-04 DF= -4.26D-11 DXR=  6.16D-04 DFR=  3.80D-07 which will be used.
 LinEq1:  Iter=  0 NonCon=     1 RMS=8.13D-07 Max=2.58D-05 NDo=     1
 LinEq1:  Iter=  1 NonCon=     1 RMS=3.20D-07 Max=9.17D-06 NDo=     1
 LinEq1:  Iter=  2 NonCon=     1 RMS=1.57D-07 Max=6.66D-06 NDo=     1
 LinEq1:  Iter=  3 NonCon=     1 RMS=1.14D-07 Max=2.81D-06 NDo=     1
 LinEq1:  Iter=  4 NonCon=     1 RMS=6.35D-08 Max=1.37D-06 NDo=     1
 LinEq1:  Iter=  5 NonCon=     1 RMS=2.30D-08 Max=5.13D-07 NDo=     1
 LinEq1:  Iter=  6 NonCon=     1 RMS=1.00D-08 Max=2.66D-07 NDo=     1
 LinEq1:  Iter=  7 NonCon=     1 RMS=4.79D-09 Max=1.09D-07 NDo=     1
 LinEq1:  Iter=  8 NonCon=     1 RMS=2.81D-09 Max=1.05D-07 NDo=     1
 LinEq1:  Iter=  9 NonCon=     1 RMS=1.16D-09 Max=3.75D-08 NDo=     1
 LinEq1:  Iter= 10 NonCon=     1 RMS=4.71D-10 Max=1.63D-08 NDo=     1
 LinEq1:  Iter= 11 NonCon=     0 RMS=1.42D-10 Max=4.54D-09 NDo=     1
 Linear equations converged to 7.874D-10 7.874D-09 after    11 iterations.
 SCF Done:  E(UwB97XD) =  -322.348231331     a.u. after    5 cycles
            Convg  =    0.4576D-08                    34 Fock formations.
              S**2 =  0.0000                  -V/T =  2.0062
 <Sx>= 0.0000 <Sy>= 0.0000 <Sz>= 0.0000 <S**2>= 0.0000 S= 0.0000
 <L.S>=  0.00000000000    
 Annihilation of the first spin contaminant:
 S**2 before annihilation     0.0000,   after     0.0000
 DoSCS=F DFT=T ScalE2(SS,OS)=  1.000000  1.000000
 Range of M.O.s used for correlation:     1   391
 NBasis=   391 NAE=    23 NBE=    23 NFC=     0 NFV=     0
 NROrb=    391 NOA=    23 NOB=    23 NVA=   368 NVB=   368

 **** Warning!!: The largest alpha MO coefficient is  0.44440594D+02


 **** Warning!!: The largest beta MO coefficient is  0.44440594D+02

 Symmetrizing basis deriv contribution to polar:
 IMax=3 JMax=2 DiffMx= 0.00D+00
 G2DrvN: will do    12 centers at a time, making    1 passes.
 Calling FoFCou, ICntrl=  3107 FMM=F I1Cent=   0 AccDes= 0.00D+00.
 End of G2Drv F.D. properties file   721 does not exist.
 End of G2Drv F.D. properties file   722 does not exist.
 End of G2Drv F.D. properties file   788 does not exist.
          IDoAtm=11111111111
          Differentiating once with respect to nuclear coordinates.
 CalDSu exits because no D1Ps are significant.
          There are    36 degrees of freedom in the 1st order CPHF.  IDoFFX=6 NUNeed=     0.
     30 vectors produced by pass  0 Test12= 4.70D-14 2.78D-09 XBig12= 1.59D-01 9.37D-02.
 AX will form    30 AO Fock derivatives at one time.
     30 vectors produced by pass  1 Test12= 4.70D-14 2.78D-09 XBig12= 1.53D-02 2.54D-02.
     30 vectors produced by pass  2 Test12= 4.70D-14 2.78D-09 XBig12= 1.07D-03 3.98D-03.
     30 vectors produced by pass  3 Test12= 4.70D-14 2.78D-09 XBig12= 1.94D-05 5.12D-04.
     30 vectors produced by pass  4 Test12= 4.70D-14 2.78D-09 XBig12= 3.81D-07 6.75D-05.
     30 vectors produced by pass  5 Test12= 4.70D-14 2.78D-09 XBig12= 4.24D-09 4.82D-06.
     30 vectors produced by pass  6 Test12= 4.70D-14 2.78D-09 XBig12= 3.25D-11 4.53D-07.
     18 vectors produced by pass  7 Test12= 4.70D-14 2.78D-09 XBig12= 2.28D-13 3.90D-08.
 InvSVY:  IOpt=1 It=  1 EMax= 1.44D-15
 Solved reduced A of dimension   228 with    30 vectors.
 End of Minotr F.D. properties file   721 does not exist.
 End of Minotr F.D. properties file   722 does not exist.
 End of Minotr F.D. properties file   788 does not exist.
 Calling FoFJK, ICntrl=    100127 FMM=F ISym2X=0 I1Cent= 0 IOpClX= 1 NMat=1 NMatS=1 NMatT=0.
 -------------------------------------------------------------------
 Center     Atomic                   Forces (Hartrees/Bohr)
 Number     Number              X              Y              Z
 -------------------------------------------------------------------
      1        6           0.005574101   -0.002801977   -0.001453870
      2        1           0.000329706   -0.000062856   -0.000566341
      3        1           0.000198409   -0.001364218   -0.000194296
      4        8          -0.000448715    0.000255756    0.002278981
      5        8           0.038776851    0.019701303   -0.003252009
      6        6          -0.009699850   -0.011447017    0.002217168
      7        7          -0.027400359   -0.015168575   -0.000355199
      8        6          -0.006272070    0.008005572    0.001188319
      9        1          -0.000014838    0.000819000    0.000069201
     10        1           0.000219019    0.000796761    0.000002432
     11        1          -0.001262255    0.001266251    0.000065614
 -------------------------------------------------------------------
 Cartesian Forces:  Max     0.038776851 RMS     0.009956963
 IRC-IRC-IRC-IRC-IRC-IRC-IRC-IRC-IRC-IRC-IRC-IRC-IRC-IRC-IRC-IRC-IRC-IRC
 Pt 22 Step number   1 out of a maximum of  20
 Modified Bulirsch-Stoer Extrapolation Cycles:
    EPS =    0.000010000000000
      PEZero:  N= 2 I= 1 D=  7.82D-04 Err=  1.71D-05
      PEZero:  N= 3 I= 2 D=  7.82D-04 Err=  1.14D-05
      PEZero:  N= 3 I= 1 D=  1.56D-03 Err=  2.64D-08
 Maximum DWI energy   std dev =  0.000000189 at pt    28
 Maximum DWI gradient std dev =  0.000504778 at pt    47
 CORRECTOR INTEGRATION CONVERGENCE:
   Recorrection delta-x convergence threshold:    0.010000
   Delta-x Convergence Met
 Point Number:  22          Path Number:   1
   CHANGE IN THE REACTION COORDINATE =    0.15020
   NET REACTION COORDINATE UP TO THIS POINT =    3.30428
  # OF POINTS ALONG THE PATH =  22
  # OF STEPS =   1

 Calculating another point on the path.
 IRC-IRC-IRC-IRC-IRC-IRC-IRC-IRC-IRC-IRC-IRC-IRC-IRC-IRC-IRC-IRC-IRC-IRC
                          Input orientation:                          
 ---------------------------------------------------------------------
 Center     Atomic      Atomic             Coordinates (Angstroms)
 Number     Number       Type             X           Y           Z
 ---------------------------------------------------------------------
      1          6           0       -0.198793   -1.041228    0.247003
      2          1           0        0.124390   -1.978926   -0.200745
      3          1           0       -0.334914   -1.141635    1.330413
      4          8           0       -1.335391   -0.601759   -0.387671
      5          8           0       -1.496763    0.651600    0.134036
      6          6           0        0.800573    0.135104    0.048048
      7          7           0        0.240259    1.248311    0.004864
      8          6           0        2.254280   -0.257514   -0.040973
      9          1           0        2.393396   -0.833959   -0.956415
     10          1           0        2.487460   -0.914870    0.798054
     11          1           0        2.933153    0.589151   -0.038774
 ---------------------------------------------------------------------
                    Distance matrix (angstroms):
                    1          2          3          4          5
     1  C    0.000000
     2  H    1.088212   0.000000
     3  H    1.096534   1.804567   0.000000
     4  O    1.373973   2.015563   2.060154   0.000000
     5  O    2.136154   3.108036   2.448858   1.367161   0.000000
     6  C    1.556301   2.233438   2.136318   2.301122   2.356250
     7  N    2.343797   3.235855   2.792802   2.461609   1.841194
     8  C    2.591275   2.743213   3.060440   3.622768   3.863605
     9  H    2.865418   2.651485   3.573223   3.779053   4.304568
    10  H    2.745101   2.777393   2.881080   4.014745   4.332295
    11  H    3.542442   3.809253   3.943419   4.445275   4.433725
                    6          7          8          9         10
     6  C    0.000000
     7  N    1.247014   0.000000
     8  C    1.508423   2.515132   0.000000
     9  H    2.117809   3.145775   1.090723   0.000000
    10  H    2.123804   3.218449   1.091080   1.758851   0.000000
    11  H    2.182108   2.772738   1.085226   1.777258   1.777921
                   11
    11  H    0.000000
 Symmetry turned off by external request.
 Stoichiometry    C3H5NO2
 Framework group  C1[X(C3H5NO2)]
 Deg. of freedom    27
 Full point group                 C1      NOp   1
 Rotational constants (GHZ):           8.1231934           3.1173898           2.3974532
 Standard basis: Aug-CC-pVTZ (5D, 7F)
   391 basis functions,   567 primitive gaussians,   455 cartesian basis functions
    23 alpha electrons       23 beta electrons
       nuclear repulsion energy       235.9327670609 Hartrees.
 NAtoms=   11 NActive=   11 NUniq=   11 SFac= 1.00D+00 NAtFMM=   60 NAOKFM=F Big=F
 Integral buffers will be    131072 words long.
 Raffenetti 2 integral format.
 Two-electron integral symmetry is turned off.
 Nuclear repulsion after empirical dispersion term =      235.9291427410 Hartrees.
 One-electron integrals computed using PRISM.
 NBasis=   391 RedAO= T EigKep=  1.35D-05  NBF=   391
 NBsUse=   391 1.00D-06 EigRej= -1.00D+00 NBFU=   391
 Initial guess from the checkpoint file:  "AltAssocTS2-M1-copt-TS-Final-IRC-Forward.chk"
 B after Tr=    -0.000075    0.000122   -0.000047
         Rot=    1.000000   -0.000122    0.000004   -0.000107 Ang=  -0.02 deg.
 Initial guess <Sx>= 0.0000 <Sy>= 0.0000 <Sz>= 0.0000 <S**2>= 0.0000 S= 0.0000
 ExpMin= 2.53D-02 ExpMax= 1.53D+04 ExpMxC= 5.22D+02 IAcc=3 IRadAn=         7 AccDes= 0.00D+00
 Harris functional with IExCor= 4639 and IRadAn=       7 diagonalized for initial guess.
 HarFok:  IExCor= 4639 AccDes= 0.00D+00 IRadAn=         7 IDoV= 1 UseB2=F ITyADJ=14
 ICtDFT=  3500011 ScaDFX=  1.000000  1.000000  1.000000  1.000000
 FoFCou: FMM=F IPFlag=           0 FMFlag=      100000 FMFlg1=           0
         NFxFlg=           0 DoJE=T BraDBF=F KetDBF=T FulRan=T
         wScrn=  0.000000 ICntrl=       500 IOpCl=  0 I1Cent=   200000004 NGrid=           0
         NMat0=    1 NMatS0=      1 NMatT0=    0 NMatD0=    1 NMtDS0=    0 NMtDT0=    0
 Symmetry not used in FoFCou.
 Gradient too large for Newton-Raphson -- use scaled steepest descent instead.
     Accept linear search using points  3 and  4.
 Gradient too large for Newton-Raphson -- use scaled steepest descent instead.
     Accept linear search using points  1 and  2.
 LinEq1:  Iter=  0 NonCon=     1 RMS=8.20D-05 Max=3.37D-03 NDo=     1
 AX will form     1 AO Fock derivatives at one time.
 LinEq1:  Iter=  1 NonCon=     1 RMS=2.28D-05 Max=5.11D-04 NDo=     1
 LinEq1:  Iter=  2 NonCon=     1 RMS=1.96D-05 Max=8.38D-04 NDo=     1
 LinEq1:  Iter=  3 NonCon=     1 RMS=8.65D-06 Max=4.14D-04 NDo=     1
 LinEq1:  Iter=  4 NonCon=     1 RMS=6.60D-06 Max=3.17D-04 NDo=     1
 LinEq1:  Iter=  5 NonCon=     1 RMS=4.37D-06 Max=1.56D-04 NDo=     1
 LinEq1:  Iter=  6 NonCon=     1 RMS=2.28D-06 Max=6.59D-05 NDo=     1
 LinEq1:  Iter=  7 NonCon=     1 RMS=1.21D-06 Max=4.10D-05 NDo=     1
 LinEq1:  Iter=  8 NonCon=     1 RMS=5.51D-07 Max=1.41D-05 NDo=     1
 LinEq1:  Iter=  9 NonCon=     1 RMS=1.86D-07 Max=4.61D-06 NDo=     1
 LinEq1:  Iter= 10 NonCon=     1 RMS=5.83D-08 Max=1.12D-06 NDo=     1
 LinEq1:  Iter= 11 NonCon=     1 RMS=2.13D-08 Max=5.64D-07 NDo=     1
 LinEq1:  Iter= 12 NonCon=     1 RMS=7.08D-09 Max=2.90D-07 NDo=     1
 LinEq1:  Iter= 13 NonCon=     0 RMS=2.26D-09 Max=5.70D-08 NDo=     1
 Linear equations converged to 1.301D-08 1.301D-07 after    13 iterations.
     Minimum is close to point  2 DX=  5.60D-04 DF= -3.51D-11 DXR=  5.60D-04 DFR=  3.13D-07 which will be used.
 LinEq1:  Iter=  0 NonCon=     1 RMS=7.93D-07 Max=2.36D-05 NDo=     1
 LinEq1:  Iter=  1 NonCon=     1 RMS=3.07D-07 Max=8.47D-06 NDo=     1
 LinEq1:  Iter=  2 NonCon=     1 RMS=1.39D-07 Max=5.23D-06 NDo=     1
 LinEq1:  Iter=  3 NonCon=     1 RMS=9.99D-08 Max=2.61D-06 NDo=     1
 LinEq1:  Iter=  4 NonCon=     1 RMS=6.06D-08 Max=1.59D-06 NDo=     1
 LinEq1:  Iter=  5 NonCon=     1 RMS=2.17D-08 Max=5.10D-07 NDo=     1
 LinEq1:  Iter=  6 NonCon=     1 RMS=1.02D-08 Max=2.60D-07 NDo=     1
 LinEq1:  Iter=  7 NonCon=     1 RMS=5.12D-09 Max=1.54D-07 NDo=     1
 LinEq1:  Iter=  8 NonCon=     1 RMS=2.56D-09 Max=7.26D-08 NDo=     1
 LinEq1:  Iter=  9 NonCon=     1 RMS=9.54D-10 Max=2.59D-08 NDo=     1
 LinEq1:  Iter= 10 NonCon=     1 RMS=3.66D-10 Max=1.48D-08 NDo=     1
 LinEq1:  Iter= 11 NonCon=     0 RMS=1.20D-10 Max=4.76D-09 NDo=     1
 Linear equations converged to 7.831D-10 7.831D-09 after    11 iterations.
 SCF Done:  E(UwB97XD) =  -322.350523778     a.u. after    5 cycles
            Convg  =    0.3355D-08                    34 Fock formations.
              S**2 =  0.0000                  -V/T =  2.0062
 <Sx>= 0.0000 <Sy>= 0.0000 <Sz>= 0.0000 <S**2>= 0.0000 S= 0.0000
 <L.S>=  0.00000000000    
 Annihilation of the first spin contaminant:
 S**2 before annihilation     0.0000,   after     0.0000
 DoSCS=F DFT=T ScalE2(SS,OS)=  1.000000  1.000000
 Range of M.O.s used for correlation:     1   391
 NBasis=   391 NAE=    23 NBE=    23 NFC=     0 NFV=     0
 NROrb=    391 NOA=    23 NOB=    23 NVA=   368 NVB=   368

 **** Warning!!: The largest alpha MO coefficient is  0.45012039D+02


 **** Warning!!: The largest beta MO coefficient is  0.45012039D+02

 Symmetrizing basis deriv contribution to polar:
 IMax=3 JMax=2 DiffMx= 0.00D+00
 G2DrvN: will do    12 centers at a time, making    1 passes.
 Calling FoFCou, ICntrl=  3107 FMM=F I1Cent=   0 AccDes= 0.00D+00.
 End of G2Drv F.D. properties file   721 does not exist.
 End of G2Drv F.D. properties file   722 does not exist.
 End of G2Drv F.D. properties file   788 does not exist.
          IDoAtm=11111111111
          Differentiating once with respect to nuclear coordinates.
 CalDSu exits because no D1Ps are significant.
          There are    36 degrees of freedom in the 1st order CPHF.  IDoFFX=6 NUNeed=     0.
     30 vectors produced by pass  0 Test12= 4.70D-14 2.78D-09 XBig12= 1.58D-01 8.47D-02.
 AX will form    30 AO Fock derivatives at one time.
     30 vectors produced by pass  1 Test12= 4.70D-14 2.78D-09 XBig12= 1.50D-02 2.40D-02.
     30 vectors produced by pass  2 Test12= 4.70D-14 2.78D-09 XBig12= 1.06D-03 4.55D-03.
     30 vectors produced by pass  3 Test12= 4.70D-14 2.78D-09 XBig12= 1.93D-05 5.23D-04.
     30 vectors produced by pass  4 Test12= 4.70D-14 2.78D-09 XBig12= 3.78D-07 6.73D-05.
     30 vectors produced by pass  5 Test12= 4.70D-14 2.78D-09 XBig12= 4.15D-09 5.07D-06.
     30 vectors produced by pass  6 Test12= 4.70D-14 2.78D-09 XBig12= 3.18D-11 4.51D-07.
     18 vectors produced by pass  7 Test12= 4.70D-14 2.78D-09 XBig12= 2.26D-13 3.93D-08.
      1 vectors produced by pass  8 Test12= 4.70D-14 2.78D-09 XBig12= 1.60D-15 2.91D-09.
 InvSVY:  IOpt=1 It=  1 EMax= 2.00D-15
 Solved reduced A of dimension   229 with    30 vectors.
 End of Minotr F.D. properties file   721 does not exist.
 End of Minotr F.D. properties file   722 does not exist.
 End of Minotr F.D. properties file   788 does not exist.
 Calling FoFJK, ICntrl=    100127 FMM=F ISym2X=0 I1Cent= 0 IOpClX= 1 NMat=1 NMatS=1 NMatT=0.
 -------------------------------------------------------------------
 Center     Atomic                   Forces (Hartrees/Bohr)
 Number     Number              X              Y              Z
 -------------------------------------------------------------------
      1        6           0.005036214   -0.003603609   -0.001447858
      2        1           0.000272035   -0.000111756   -0.000606307
      3        1           0.000182242   -0.001417754   -0.000196435
      4        8          -0.000523539    0.000303045    0.002591306
      5        8           0.039915130    0.020201402   -0.003563158
      6        6          -0.009275727   -0.011044012    0.002126959
      7        7          -0.028381910   -0.015516161   -0.000246221
      8        6          -0.006189836    0.008259736    0.001195581
      9        1          -0.000006054    0.000835104    0.000074608
     10        1           0.000214346    0.000820177    0.000004906
     11        1          -0.001242901    0.001273827    0.000066619
 -------------------------------------------------------------------
 Cartesian Forces:  Max     0.039915130 RMS     0.010203254
 IRC-IRC-IRC-IRC-IRC-IRC-IRC-IRC-IRC-IRC-IRC-IRC-IRC-IRC-IRC-IRC-IRC-IRC
 Pt 23 Step number   1 out of a maximum of  20
 Modified Bulirsch-Stoer Extrapolation Cycles:
    EPS =    0.000010000000000
      PEZero:  N= 2 I= 1 D=  7.82D-04 Err=  1.41D-05
      PEZero:  N= 3 I= 2 D=  7.82D-04 Err=  9.41D-06
      PEZero:  N= 3 I= 1 D=  1.56D-03 Err=  2.27D-08
 Maximum DWI energy   std dev =  0.000000167 at pt    45
 Maximum DWI gradient std dev =  0.000469025 at pt    25
 CORRECTOR INTEGRATION CONVERGENCE:
   Recorrection delta-x convergence threshold:    0.010000
   Delta-x Convergence Met
 Point Number:  23          Path Number:   1
   CHANGE IN THE REACTION COORDINATE =    0.15021
   NET REACTION COORDINATE UP TO THIS POINT =    3.45448
  # OF POINTS ALONG THE PATH =  23
  # OF STEPS =   1

 Calculating another point on the path.
 IRC-IRC-IRC-IRC-IRC-IRC-IRC-IRC-IRC-IRC-IRC-IRC-IRC-IRC-IRC-IRC-IRC-IRC
                          Input orientation:                          
 ---------------------------------------------------------------------
 Center     Atomic      Atomic             Coordinates (Angstroms)
 Number     Number       Type             X           Y           Z
 ---------------------------------------------------------------------
      1          6           0       -0.196752   -1.042905    0.246387
      2          1           0        0.125632   -1.979615   -0.203913
      3          1           0       -0.334034   -1.148939    1.329444
      4          8           0       -1.335572   -0.601655   -0.386797
      5          8           0       -1.483885    0.658109    0.132851
      6          6           0        0.796710    0.130482    0.048934
      7          7           0        0.229770    1.242607    0.004795
      8          6           0        2.251671   -0.253955   -0.040465
      9          1           0        2.393391   -0.829701   -0.956029
     10          1           0        2.488537   -0.910672    0.798094
     11          1           0        2.926929    0.595627   -0.038436
 ---------------------------------------------------------------------
                    Distance matrix (angstroms):
                    1          2          3          4          5
     1  C    0.000000
     2  H    1.088176   0.000000
     3  H    1.096860   1.803468   0.000000
     4  O    1.375694   2.016763   2.061087   0.000000
     5  O    2.136129   3.108301   2.453449   1.370780   0.000000
     6  C    1.550094   2.228628   2.134292   2.296196   2.342338
     7  N    2.337488   3.230653   2.791426   2.450499   1.815117
     8  C    2.588339   2.743111   3.059986   3.620656   3.849191
     9  H    2.863582   2.651549   3.572694   3.779047   4.293309
    10  H    2.744566   2.780284   2.882015   4.015379   4.322471
    11  H    3.538826   3.808742   3.943156   4.441143   4.414580
                    6          7          8          9         10
     6  C    0.000000
     7  N    1.249077   0.000000
     8  C    1.507546   2.515915   0.000000
     9  H    2.116906   3.146251   1.090791   0.000000
    10  H    2.123092   3.219932   1.091129   1.758567   0.000000
    11  H    2.182160   2.774007   1.085250   1.777132   1.777894
                   11
    11  H    0.000000
 Symmetry turned off by external request.
 Stoichiometry    C3H5NO2
 Framework group  C1[X(C3H5NO2)]
 Deg. of freedom    27
 Full point group                 C1      NOp   1
 Rotational constants (GHZ):           8.1344023           3.1355245           2.4086027
 Standard basis: Aug-CC-pVTZ (5D, 7F)
   391 basis functions,   567 primitive gaussians,   455 cartesian basis functions
    23 alpha electrons       23 beta electrons
       nuclear repulsion energy       236.3165630104 Hartrees.
 NAtoms=   11 NActive=   11 NUniq=   11 SFac= 1.00D+00 NAtFMM=   60 NAOKFM=F Big=F
 Integral buffers will be    131072 words long.
 Raffenetti 2 integral format.
 Two-electron integral symmetry is turned off.
 Nuclear repulsion after empirical dispersion term =      236.3129421435 Hartrees.
 One-electron integrals computed using PRISM.
 NBasis=   391 RedAO= T EigKep=  1.34D-05  NBF=   391
 NBsUse=   391 1.00D-06 EigRej= -1.00D+00 NBFU=   391
 Initial guess from the checkpoint file:  "AltAssocTS2-M1-copt-TS-Final-IRC-Forward.chk"
 B after Tr=    -0.000078    0.000115   -0.000049
         Rot=    1.000000   -0.000124    0.000004   -0.000105 Ang=  -0.02 deg.
 Initial guess <Sx>= 0.0000 <Sy>= 0.0000 <Sz>= 0.0000 <S**2>= 0.0000 S= 0.0000
 ExpMin= 2.53D-02 ExpMax= 1.53D+04 ExpMxC= 5.22D+02 IAcc=3 IRadAn=         7 AccDes= 0.00D+00
 Harris functional with IExCor= 4639 and IRadAn=       7 diagonalized for initial guess.
 HarFok:  IExCor= 4639 AccDes= 0.00D+00 IRadAn=         7 IDoV= 1 UseB2=F ITyADJ=14
 ICtDFT=  3500011 ScaDFX=  1.000000  1.000000  1.000000  1.000000
 FoFCou: FMM=F IPFlag=           0 FMFlag=      100000 FMFlg1=           0
         NFxFlg=           0 DoJE=T BraDBF=F KetDBF=T FulRan=T
         wScrn=  0.000000 ICntrl=       500 IOpCl=  0 I1Cent=   200000004 NGrid=           0
         NMat0=    1 NMatS0=      1 NMatT0=    0 NMatD0=    1 NMtDS0=    0 NMtDT0=    0
 Symmetry not used in FoFCou.
 Gradient too large for Newton-Raphson -- use scaled steepest descent instead.
     Accept linear search using points  3 and  4.
 Gradient too large for Newton-Raphson -- use scaled steepest descent instead.
     Accept linear search using points  1 and  2.
 LinEq1:  Iter=  0 NonCon=     1 RMS=8.20D-05 Max=3.36D-03 NDo=     1
 AX will form     1 AO Fock derivatives at one time.
 LinEq1:  Iter=  1 NonCon=     1 RMS=2.27D-05 Max=5.06D-04 NDo=     1
 LinEq1:  Iter=  2 NonCon=     1 RMS=1.91D-05 Max=8.12D-04 NDo=     1
 LinEq1:  Iter=  3 NonCon=     1 RMS=8.31D-06 Max=3.84D-04 NDo=     1
 LinEq1:  Iter=  4 NonCon=     1 RMS=6.29D-06 Max=2.92D-04 NDo=     1
 LinEq1:  Iter=  5 NonCon=     1 RMS=4.10D-06 Max=1.47D-04 NDo=     1
 LinEq1:  Iter=  6 NonCon=     1 RMS=1.99D-06 Max=5.61D-05 NDo=     1
 LinEq1:  Iter=  7 NonCon=     1 RMS=1.08D-06 Max=3.69D-05 NDo=     1
 LinEq1:  Iter=  8 NonCon=     1 RMS=5.10D-07 Max=1.30D-05 NDo=     1
 LinEq1:  Iter=  9 NonCon=     1 RMS=1.75D-07 Max=4.30D-06 NDo=     1
 LinEq1:  Iter= 10 NonCon=     1 RMS=5.50D-08 Max=9.50D-07 NDo=     1
 LinEq1:  Iter= 11 NonCon=     1 RMS=2.00D-08 Max=4.80D-07 NDo=     1
 LinEq1:  Iter= 12 NonCon=     1 RMS=6.54D-09 Max=2.62D-07 NDo=     1
 LinEq1:  Iter= 13 NonCon=     0 RMS=2.14D-09 Max=5.40D-08 NDo=     1
 Linear equations converged to 1.301D-08 1.301D-07 after    13 iterations.
     Minimum is close to point  2 DX=  5.01D-04 DF= -2.83D-11 DXR=  5.01D-04 DFR=  2.51D-07 which will be used.
 LinEq1:  Iter=  0 NonCon=     1 RMS=7.69D-07 Max=2.19D-05 NDo=     1
 LinEq1:  Iter=  1 NonCon=     1 RMS=2.94D-07 Max=7.72D-06 NDo=     1
 LinEq1:  Iter=  2 NonCon=     1 RMS=1.23D-07 Max=3.78D-06 NDo=     1
 LinEq1:  Iter=  3 NonCon=     1 RMS=8.16D-08 Max=2.11D-06 NDo=     1
 LinEq1:  Iter=  4 NonCon=     1 RMS=5.65D-08 Max=1.78D-06 NDo=     1
 LinEq1:  Iter=  5 NonCon=     1 RMS=2.06D-08 Max=4.88D-07 NDo=     1
 LinEq1:  Iter=  6 NonCon=     1 RMS=1.02D-08 Max=2.58D-07 NDo=     1
 LinEq1:  Iter=  7 NonCon=     1 RMS=5.14D-09 Max=1.77D-07 NDo=     1
 LinEq1:  Iter=  8 NonCon=     1 RMS=2.28D-09 Max=5.63D-08 NDo=     1
 LinEq1:  Iter=  9 NonCon=     1 RMS=8.07D-10 Max=1.81D-08 NDo=     1
 LinEq1:  Iter= 10 NonCon=     0 RMS=2.61D-10 Max=6.41D-09 NDo=     1
 Linear equations converged to 7.752D-10 7.752D-09 after    10 iterations.
 SCF Done:  E(UwB97XD) =  -322.352867337     a.u. after    5 cycles
            Convg  =    0.4692D-08                    33 Fock formations.
              S**2 =  0.0000                  -V/T =  2.0062
 <Sx>= 0.0000 <Sy>= 0.0000 <Sz>= 0.0000 <S**2>= 0.0000 S= 0.0000
 <L.S>=  0.00000000000    
 Annihilation of the first spin contaminant:
 S**2 before annihilation     0.0000,   after     0.0000
 DoSCS=F DFT=T ScalE2(SS,OS)=  1.000000  1.000000
 Range of M.O.s used for correlation:     1   391
 NBasis=   391 NAE=    23 NBE=    23 NFC=     0 NFV=     0
 NROrb=    391 NOA=    23 NOB=    23 NVA=   368 NVB=   368

 **** Warning!!: The largest alpha MO coefficient is  0.45520276D+02


 **** Warning!!: The largest beta MO coefficient is  0.45520276D+02

 Symmetrizing basis deriv contribution to polar:
 IMax=3 JMax=2 DiffMx= 0.00D+00
 G2DrvN: will do    12 centers at a time, making    1 passes.
 Calling FoFCou, ICntrl=  3107 FMM=F I1Cent=   0 AccDes= 0.00D+00.
 End of G2Drv F.D. properties file   721 does not exist.
 End of G2Drv F.D. properties file   722 does not exist.
 End of G2Drv F.D. properties file   788 does not exist.
          IDoAtm=11111111111
          Differentiating once with respect to nuclear coordinates.
 CalDSu exits because no D1Ps are significant.
          There are    36 degrees of freedom in the 1st order CPHF.  IDoFFX=6 NUNeed=     0.
     30 vectors produced by pass  0 Test12= 4.70D-14 2.78D-09 XBig12= 1.59D-01 7.32D-02.
 AX will form    30 AO Fock derivatives at one time.
     30 vectors produced by pass  1 Test12= 4.70D-14 2.78D-09 XBig12= 1.46D-02 2.22D-02.
     30 vectors produced by pass  2 Test12= 4.70D-14 2.78D-09 XBig12= 1.05D-03 4.88D-03.
     30 vectors produced by pass  3 Test12= 4.70D-14 2.78D-09 XBig12= 1.90D-05 5.19D-04.
     30 vectors produced by pass  4 Test12= 4.70D-14 2.78D-09 XBig12= 3.70D-07 6.41D-05.
     30 vectors produced by pass  5 Test12= 4.70D-14 2.78D-09 XBig12= 4.01D-09 5.17D-06.
     30 vectors produced by pass  6 Test12= 4.70D-14 2.78D-09 XBig12= 3.08D-11 4.42D-07.
     18 vectors produced by pass  7 Test12= 4.70D-14 2.78D-09 XBig12= 2.23D-13 3.90D-08.
      1 vectors produced by pass  8 Test12= 4.70D-14 2.78D-09 XBig12= 1.58D-15 3.34D-09.
 InvSVY:  IOpt=1 It=  1 EMax= 1.89D-15
 Solved reduced A of dimension   229 with    30 vectors.
 End of Minotr F.D. properties file   721 does not exist.
 End of Minotr F.D. properties file   722 does not exist.
 End of Minotr F.D. properties file   788 does not exist.
 Calling FoFJK, ICntrl=    100127 FMM=F ISym2X=0 I1Cent= 0 IOpClX= 1 NMat=1 NMatS=1 NMatT=0.
 -------------------------------------------------------------------
 Center     Atomic                   Forces (Hartrees/Bohr)
 Number     Number              X              Y              Z
 -------------------------------------------------------------------
      1        6           0.004567574   -0.004305971   -0.001450619
      2        1           0.000220498   -0.000152370   -0.000645767
      3        1           0.000167221   -0.001468655   -0.000200070
      4        8          -0.000605618    0.000353656    0.002908010
      5        8           0.040923117    0.020666753   -0.003883253
      6        6          -0.008908629   -0.010695774    0.002041384
      7        7          -0.029249803   -0.015872748   -0.000123293
      8        6          -0.006104456    0.008497676    0.001198874
      9        1           0.000005420    0.000850623    0.000079615
     10        1           0.000212213    0.000843324    0.000007429
     11        1          -0.001227537    0.001283487    0.000067690
 -------------------------------------------------------------------
 Cartesian Forces:  Max     0.040923117 RMS     0.010431689
 IRC-IRC-IRC-IRC-IRC-IRC-IRC-IRC-IRC-IRC-IRC-IRC-IRC-IRC-IRC-IRC-IRC-IRC
 Pt 24 Step number   1 out of a maximum of  20
 Modified Bulirsch-Stoer Extrapolation Cycles:
    EPS =    0.000010000000000
      PEZero:  N= 2 I= 1 D=  7.82D-04 Err=  1.17D-05
      PEZero:  N= 3 I= 2 D=  7.82D-04 Err=  7.80D-06
      PEZero:  N= 3 I= 1 D=  1.56D-03 Err=  2.03D-08
 Maximum DWI energy   std dev =  0.000000166 at pt    28
 Maximum DWI gradient std dev =  0.000439025 at pt    71
 CORRECTOR INTEGRATION CONVERGENCE:
   Recorrection delta-x convergence threshold:    0.010000
   Delta-x Convergence Met
 Point Number:  24          Path Number:   1
   CHANGE IN THE REACTION COORDINATE =    0.15021
   NET REACTION COORDINATE UP TO THIS POINT =    3.60469
  # OF POINTS ALONG THE PATH =  24
  # OF STEPS =   1

 Calculating another point on the path.
 IRC-IRC-IRC-IRC-IRC-IRC-IRC-IRC-IRC-IRC-IRC-IRC-IRC-IRC-IRC-IRC-IRC-IRC
                          Input orientation:                          
 ---------------------------------------------------------------------
 Center     Atomic      Atomic             Coordinates (Angstroms)
 Number     Number       Type             X           Y           Z
 ---------------------------------------------------------------------
      1          6           0       -0.194935   -1.044823    0.245779
      2          1           0        0.126608   -1.980472   -0.207214
      3          1           0       -0.333241   -1.156342    1.328470
      4          8           0       -1.335775   -0.601538   -0.385841
      5          8           0       -1.470967    0.664628    0.131589
      6          6           0        0.793068    0.126086    0.049767
      7          7           0        0.219200    1.236889    0.004774
      8          6           0        2.249149   -0.250372   -0.039966
      9          1           0        2.393449   -0.825451   -0.955628
     10          1           0        2.489587   -0.906443    0.798145
     11          1           0        2.920893    0.602026   -0.038098
 ---------------------------------------------------------------------
                    Distance matrix (angstroms):
                    1          2          3          4          5
     1  C    0.000000
     2  H    1.088132   0.000000
     3  H    1.097171   1.802492   0.000000
     4  O    1.377303   2.017903   2.061976   0.000000
     5  O    2.136240   3.108632   2.458227   1.374477   0.000000
     6  C    1.544538   2.224364   2.132668   2.291542   2.328643
     7  N    2.331480   3.225667   2.790147   2.439332   1.788918
     8  C    2.585798   2.743428   3.059761   3.618650   3.834830
     9  H    2.862033   2.651936   3.572314   3.779141   4.282066
    10  H    2.744252   2.783515   2.883063   4.015992   4.312604
    11  H    3.535687   3.808664   3.943191   4.437197   4.395583
                    6          7          8          9         10
     6  C    0.000000
     7  N    1.251093   0.000000
     8  C    1.506633   2.516871   0.000000
     9  H    2.116001   3.146899   1.090859   0.000000
    10  H    2.122348   3.221486   1.091179   1.758272   0.000000
    11  H    2.182173   2.775614   1.085276   1.777005   1.777866
                   11
    11  H    0.000000
 Symmetry turned off by external request.
 Stoichiometry    C3H5NO2
 Framework group  C1[X(C3H5NO2)]
 Deg. of freedom    27
 Full point group                 C1      NOp   1
 Rotational constants (GHZ):           8.1444361           3.1535223           2.4195188
 Standard basis: Aug-CC-pVTZ (5D, 7F)
   391 basis functions,   567 primitive gaussians,   455 cartesian basis functions
    23 alpha electrons       23 beta electrons
       nuclear repulsion energy       236.6989891590 Hartrees.
 NAtoms=   11 NActive=   11 NUniq=   11 SFac= 1.00D+00 NAtFMM=   60 NAOKFM=F Big=F
 Integral buffers will be    131072 words long.
 Raffenetti 2 integral format.
 Two-electron integral symmetry is turned off.
 Nuclear repulsion after empirical dispersion term =      236.6953714587 Hartrees.
 One-electron integrals computed using PRISM.
 NBasis=   391 RedAO= T EigKep=  1.33D-05  NBF=   391
 NBsUse=   391 1.00D-06 EigRej= -1.00D+00 NBFU=   391
 Initial guess from the checkpoint file:  "AltAssocTS2-M1-copt-TS-Final-IRC-Forward.chk"
 B after Tr=    -0.000080    0.000109   -0.000051
         Rot=    1.000000   -0.000126    0.000005   -0.000104 Ang=  -0.02 deg.
 Initial guess <Sx>= 0.0000 <Sy>= 0.0000 <Sz>= 0.0000 <S**2>= 0.0000 S= 0.0000
 ExpMin= 2.53D-02 ExpMax= 1.53D+04 ExpMxC= 5.22D+02 IAcc=3 IRadAn=         7 AccDes= 0.00D+00
 Harris functional with IExCor= 4639 and IRadAn=       7 diagonalized for initial guess.
 HarFok:  IExCor= 4639 AccDes= 0.00D+00 IRadAn=         7 IDoV= 1 UseB2=F ITyADJ=14
 ICtDFT=  3500011 ScaDFX=  1.000000  1.000000  1.000000  1.000000
 FoFCou: FMM=F IPFlag=           0 FMFlag=      100000 FMFlg1=           0
         NFxFlg=           0 DoJE=T BraDBF=F KetDBF=T FulRan=T
         wScrn=  0.000000 ICntrl=       500 IOpCl=  0 I1Cent=   200000004 NGrid=           0
         NMat0=    1 NMatS0=      1 NMatT0=    0 NMatD0=    1 NMtDS0=    0 NMtDT0=    0
 Symmetry not used in FoFCou.
 Gradient too large for Newton-Raphson -- use scaled steepest descent instead.
     Accept linear search using points  3 and  4.
 Gradient too large for Newton-Raphson -- use scaled steepest descent instead.
     Accept linear search using points  1 and  2.
 LinEq1:  Iter=  0 NonCon=     1 RMS=8.15D-05 Max=3.30D-03 NDo=     1
 AX will form     1 AO Fock derivatives at one time.
 LinEq1:  Iter=  1 NonCon=     1 RMS=2.19D-05 Max=4.70D-04 NDo=     1
 LinEq1:  Iter=  2 NonCon=     1 RMS=1.83D-05 Max=7.77D-04 NDo=     1
 LinEq1:  Iter=  3 NonCon=     1 RMS=7.47D-06 Max=3.25D-04 NDo=     1
 LinEq1:  Iter=  4 NonCon=     1 RMS=5.64D-06 Max=2.51D-04 NDo=     1
 LinEq1:  Iter=  5 NonCon=     1 RMS=3.72D-06 Max=1.33D-04 NDo=     1
 LinEq1:  Iter=  6 NonCon=     1 RMS=1.50D-06 Max=4.22D-05 NDo=     1
 LinEq1:  Iter=  7 NonCon=     1 RMS=8.22D-07 Max=2.76D-05 NDo=     1
 LinEq1:  Iter=  8 NonCon=     1 RMS=4.24D-07 Max=1.00D-05 NDo=     1
 LinEq1:  Iter=  9 NonCon=     1 RMS=1.61D-07 Max=3.91D-06 NDo=     1
 LinEq1:  Iter= 10 NonCon=     1 RMS=4.97D-08 Max=7.97D-07 NDo=     1
 LinEq1:  Iter= 11 NonCon=     1 RMS=1.79D-08 Max=3.91D-07 NDo=     1
 LinEq1:  Iter= 12 NonCon=     1 RMS=5.71D-09 Max=2.15D-07 NDo=     1
 LinEq1:  Iter= 13 NonCon=     0 RMS=1.82D-09 Max=4.57D-08 NDo=     1
 Linear equations converged to 1.301D-08 1.301D-07 after    13 iterations.
     Minimum is close to point  2 DX=  4.49D-04 DF= -2.27D-11 DXR=  4.49D-04 DFR=  2.02D-07 which will be used.
 LinEq1:  Iter=  0 NonCon=     1 RMS=7.34D-07 Max=2.10D-05 NDo=     1
 LinEq1:  Iter=  1 NonCon=     1 RMS=2.76D-07 Max=6.71D-06 NDo=     1
 LinEq1:  Iter=  2 NonCon=     1 RMS=1.10D-07 Max=2.37D-06 NDo=     1
 LinEq1:  Iter=  3 NonCon=     1 RMS=6.05D-08 Max=1.49D-06 NDo=     1
 LinEq1:  Iter=  4 NonCon=     1 RMS=4.85D-08 Max=1.76D-06 NDo=     1
 LinEq1:  Iter=  5 NonCon=     1 RMS=1.92D-08 Max=4.30D-07 NDo=     1
 LinEq1:  Iter=  6 NonCon=     1 RMS=9.85D-09 Max=2.52D-07 NDo=     1
 LinEq1:  Iter=  7 NonCon=     1 RMS=4.92D-09 Max=1.64D-07 NDo=     1
 LinEq1:  Iter=  8 NonCon=     1 RMS=2.12D-09 Max=5.00D-08 NDo=     1
 LinEq1:  Iter=  9 NonCon=     1 RMS=7.82D-10 Max=2.20D-08 NDo=     1
 LinEq1:  Iter= 10 NonCon=     1 RMS=2.59D-10 Max=8.39D-09 NDo=     1
 LinEq1:  Iter= 11 NonCon=     0 RMS=8.22D-11 Max=2.75D-09 NDo=     1
 Linear equations converged to 7.561D-10 7.561D-09 after    11 iterations.
 SCF Done:  E(UwB97XD) =  -322.355257763     a.u. after    5 cycles
            Convg  =    0.2194D-08                    34 Fock formations.
              S**2 =  0.0000                  -V/T =  2.0062
 <Sx>= 0.0000 <Sy>= 0.0000 <Sz>= 0.0000 <S**2>= 0.0000 S= 0.0000
 <L.S>=  0.00000000000    
 Annihilation of the first spin contaminant:
 S**2 before annihilation     0.0000,   after     0.0000
 DoSCS=F DFT=T ScalE2(SS,OS)=  1.000000  1.000000
 Range of M.O.s used for correlation:     1   391
 NBasis=   391 NAE=    23 NBE=    23 NFC=     0 NFV=     0
 NROrb=    391 NOA=    23 NOB=    23 NVA=   368 NVB=   368

 **** Warning!!: The largest alpha MO coefficient is  0.45981446D+02


 **** Warning!!: The largest beta MO coefficient is  0.45981446D+02

 Symmetrizing basis deriv contribution to polar:
 IMax=3 JMax=2 DiffMx= 0.00D+00
 G2DrvN: will do    12 centers at a time, making    1 passes.
 Calling FoFCou, ICntrl=  3107 FMM=F I1Cent=   0 AccDes= 0.00D+00.
 End of G2Drv F.D. properties file   721 does not exist.
 End of G2Drv F.D. properties file   722 does not exist.
 End of G2Drv F.D. properties file   788 does not exist.
          IDoAtm=11111111111
          Differentiating once with respect to nuclear coordinates.
 CalDSu exits because no D1Ps are significant.
          There are    36 degrees of freedom in the 1st order CPHF.  IDoFFX=6 NUNeed=     0.
     30 vectors produced by pass  0 Test12= 4.70D-14 2.78D-09 XBig12= 1.60D-01 6.84D-02.
 AX will form    30 AO Fock derivatives at one time.
     30 vectors produced by pass  1 Test12= 4.70D-14 2.78D-09 XBig12= 1.43D-02 2.07D-02.
     30 vectors produced by pass  2 Test12= 4.70D-14 2.78D-09 XBig12= 1.05D-03 4.85D-03.
     30 vectors produced by pass  3 Test12= 4.70D-14 2.78D-09 XBig12= 1.88D-05 5.06D-04.
     30 vectors produced by pass  4 Test12= 4.70D-14 2.78D-09 XBig12= 3.57D-07 5.86D-05.
     30 vectors produced by pass  5 Test12= 4.70D-14 2.78D-09 XBig12= 3.82D-09 5.05D-06.
     30 vectors produced by pass  6 Test12= 4.70D-14 2.78D-09 XBig12= 2.95D-11 4.49D-07.
     19 vectors produced by pass  7 Test12= 4.70D-14 2.78D-09 XBig12= 2.17D-13 4.25D-08.
      1 vectors produced by pass  8 Test12= 4.70D-14 2.78D-09 XBig12= 1.53D-15 3.53D-09.
 InvSVY:  IOpt=1 It=  1 EMax= 2.00D-15
 Solved reduced A of dimension   230 with    30 vectors.
 End of Minotr F.D. properties file   721 does not exist.
 End of Minotr F.D. properties file   722 does not exist.
 End of Minotr F.D. properties file   788 does not exist.
 Calling FoFJK, ICntrl=    100127 FMM=F ISym2X=0 I1Cent= 0 IOpClX= 1 NMat=1 NMatS=1 NMatT=0.
 -------------------------------------------------------------------
 Center     Atomic                   Forces (Hartrees/Bohr)
 Number     Number              X              Y              Z
 -------------------------------------------------------------------
      1        6           0.004155203   -0.004922548   -0.001461715
      2        1           0.000174683   -0.000185701   -0.000684915
      3        1           0.000154004   -0.001516551   -0.000204951
      4        8          -0.000692400    0.000407194    0.003232361
      5        8           0.041769361    0.021083554   -0.004211461
      6        6          -0.008584606   -0.010389590    0.001957642
      7        7          -0.029973381   -0.016221406    0.000011448
      8        6          -0.006018223    0.008718231    0.001198441
      9        1           0.000019292    0.000865619    0.000084148
     10        1           0.000212289    0.000866239    0.000010129
     11        1          -0.001216222    0.001294959    0.000068872
 -------------------------------------------------------------------
 Cartesian Forces:  Max     0.041769361 RMS     0.010631491
 IRC-IRC-IRC-IRC-IRC-IRC-IRC-IRC-IRC-IRC-IRC-IRC-IRC-IRC-IRC-IRC-IRC-IRC
 Pt 25 Step number   1 out of a maximum of  20
 Modified Bulirsch-Stoer Extrapolation Cycles:
    EPS =    0.000010000000000
      PEZero:  N= 2 I= 1 D=  7.82D-04 Err=  9.86D-06
 Maximum DWI energy   std dev =  0.000000241 at pt    14
 Maximum DWI gradient std dev =  0.000414807 at pt    47
 CORRECTOR INTEGRATION CONVERGENCE:
   Recorrection delta-x convergence threshold:    0.010000
   Delta-x Convergence Met
 Point Number:  25          Path Number:   1
   CHANGE IN THE REACTION COORDINATE =    0.15021
   NET REACTION COORDINATE UP TO THIS POINT =    3.75491
  # OF POINTS ALONG THE PATH =  25
  # OF STEPS =   1

 Calculating another point on the path.
 IRC-IRC-IRC-IRC-IRC-IRC-IRC-IRC-IRC-IRC-IRC-IRC-IRC-IRC-IRC-IRC-IRC-IRC
                          Input orientation:                          
 ---------------------------------------------------------------------
 Center     Atomic      Atomic             Coordinates (Angstroms)
 Number     Number       Type             X           Y           Z
 ---------------------------------------------------------------------
      1          6           0       -0.193307   -1.046947    0.245176
      2          1           0        0.127358   -1.981462   -0.210651
      3          1           0       -0.332519   -1.163851    1.327485
      4          8           0       -1.336002   -0.601405   -0.384799
      5          8           0       -1.458029    0.671160    0.130245
      6          6           0        0.789612    0.121880    0.050553
      7          7           0        0.208578    1.231146    0.004802
      8          6           0        2.246703   -0.246760   -0.039476
      9          1           0        2.393579   -0.821199   -0.955211
     10          1           0        2.490626   -0.902172    0.798208
     11          1           0        2.915000    0.608380   -0.037760
 ---------------------------------------------------------------------
                    Distance matrix (angstroms):
                    1          2          3          4          5
     1  C    0.000000
     2  H    1.088082   0.000000
     3  H    1.097470   1.801621   0.000000
     4  O    1.378814   2.018987   2.062824   0.000000
     5  O    2.136498   3.109030   2.463214   1.378254   0.000000
     6  C    1.539534   2.220553   2.131394   2.287118   2.315157
     7  N    2.325725   3.220849   2.788958   2.428118   1.762640
     8  C    2.583598   2.744106   3.059743   3.616739   3.820527
     9  H    2.860746   2.652610   3.572076   3.779346   4.270859
    10  H    2.744139   2.787060   2.884226   4.016597   4.302723
    11  H    3.532950   3.808953   3.943486   4.433400   4.376706
                    6          7          8          9         10
     6  C    0.000000
     7  N    1.253062   0.000000
     8  C    1.505694   2.517960   0.000000
     9  H    2.115105   3.147693   1.090927   0.000000
    10  H    2.121584   3.223086   1.091228   1.757969   0.000000
    11  H    2.182144   2.777475   1.085305   1.776877   1.777836
                   11
    11  H    0.000000
 Symmetry turned off by external request.
 Stoichiometry    C3H5NO2
 Framework group  C1[X(C3H5NO2)]
 Deg. of freedom    27
 Full point group                 C1      NOp   1
 Rotational constants (GHZ):           8.1534929           3.1713865           2.4302168
 Standard basis: Aug-CC-pVTZ (5D, 7F)
   391 basis functions,   567 primitive gaussians,   455 cartesian basis functions
    23 alpha electrons       23 beta electrons
       nuclear repulsion energy       237.0812526154 Hartrees.
 NAtoms=   11 NActive=   11 NUniq=   11 SFac= 1.00D+00 NAtFMM=   60 NAOKFM=F Big=F
 Integral buffers will be    131072 words long.
 Raffenetti 2 integral format.
 Two-electron integral symmetry is turned off.
 Nuclear repulsion after empirical dispersion term =      237.0776378207 Hartrees.
 One-electron integrals computed using PRISM.
 NBasis=   391 RedAO= T EigKep=  1.32D-05  NBF=   391
 NBsUse=   391 1.00D-06 EigRej= -1.00D+00 NBFU=   391
 Initial guess from the checkpoint file:  "AltAssocTS2-M1-copt-TS-Final-IRC-Forward.chk"
 B after Tr=    -0.000082    0.000104   -0.000053
         Rot=    1.000000   -0.000129    0.000006   -0.000103 Ang=  -0.02 deg.
 Initial guess <Sx>= 0.0000 <Sy>= 0.0000 <Sz>= 0.0000 <S**2>= 0.0000 S= 0.0000
 ExpMin= 2.53D-02 ExpMax= 1.53D+04 ExpMxC= 5.22D+02 IAcc=3 IRadAn=         7 AccDes= 0.00D+00
 Harris functional with IExCor= 4639 and IRadAn=       7 diagonalized for initial guess.
 HarFok:  IExCor= 4639 AccDes= 0.00D+00 IRadAn=         7 IDoV= 1 UseB2=F ITyADJ=14
 ICtDFT=  3500011 ScaDFX=  1.000000  1.000000  1.000000  1.000000
 FoFCou: FMM=F IPFlag=           0 FMFlag=      100000 FMFlg1=           0
         NFxFlg=           0 DoJE=T BraDBF=F KetDBF=T FulRan=T
         wScrn=  0.000000 ICntrl=       500 IOpCl=  0 I1Cent=   200000004 NGrid=           0
         NMat0=    1 NMatS0=      1 NMatT0=    0 NMatD0=    1 NMtDS0=    0 NMtDT0=    0
 Symmetry not used in FoFCou.
 Gradient too large for Newton-Raphson -- use scaled steepest descent instead.
     Accept linear search using points  3 and  4.
 Gradient too large for Newton-Raphson -- use scaled steepest descent instead.
     Accept linear search using points  1 and  2.
 Gradient too large for Newton-Raphson -- use scaled steepest descent instead.
     Minimum is close to point  2 DX=  2.66D-02 DF= -3.66D-08 DXR=  4.24D-02 DFR=  1.80D-03 which will be used.
 Gradient too large for Newton-Raphson -- use scaled steepest descent instead.
     Accept linear search using points  1 and  2.
 LinEq1:  Iter=  0 NonCon=     1 RMS=7.01D-05 Max=2.80D-03 NDo=     1
 AX will form     1 AO Fock derivatives at one time.
 LinEq1:  Iter=  1 NonCon=     1 RMS=1.79D-05 Max=4.84D-04 NDo=     1
 LinEq1:  Iter=  2 NonCon=     1 RMS=1.42D-05 Max=6.44D-04 NDo=     1
 LinEq1:  Iter=  3 NonCon=     1 RMS=4.98D-06 Max=1.67D-04 NDo=     1
 LinEq1:  Iter=  4 NonCon=     1 RMS=3.38D-06 Max=1.17D-04 NDo=     1
 LinEq1:  Iter=  5 NonCon=     1 RMS=2.71D-06 Max=9.49D-05 NDo=     1
 LinEq1:  Iter=  6 NonCon=     1 RMS=1.14D-06 Max=3.23D-05 NDo=     1
 LinEq1:  Iter=  7 NonCon=     1 RMS=5.88D-07 Max=1.61D-05 NDo=     1
 LinEq1:  Iter=  8 NonCon=     1 RMS=3.40D-07 Max=9.28D-06 NDo=     1
 LinEq1:  Iter=  9 NonCon=     1 RMS=1.24D-07 Max=2.78D-06 NDo=     1
 LinEq1:  Iter= 10 NonCon=     1 RMS=3.79D-08 Max=6.52D-07 NDo=     1
 LinEq1:  Iter= 11 NonCon=     1 RMS=1.43D-08 Max=3.11D-07 NDo=     1
 LinEq1:  Iter= 12 NonCon=     1 RMS=4.39D-09 Max=1.30D-07 NDo=     1
 LinEq1:  Iter= 13 NonCon=     0 RMS=1.64D-09 Max=4.73D-08 NDo=     1
 Linear equations converged to 1.301D-08 1.301D-07 after    13 iterations.
     Minimum is close to point  2 DX=  5.18D-04 DF= -2.14D-11 DXR=  5.17D-04 DFR=  2.68D-07 which will be used.
 LinEq1:  Iter=  0 NonCon=     1 RMS=5.77D-07 Max=1.70D-05 NDo=     1
 LinEq1:  Iter=  1 NonCon=     1 RMS=2.00D-07 Max=4.19D-06 NDo=     1
 LinEq1:  Iter=  2 NonCon=     1 RMS=8.11D-08 Max=1.08D-06 NDo=     1
 LinEq1:  Iter=  3 NonCon=     1 RMS=3.44D-08 Max=7.75D-07 NDo=     1
 LinEq1:  Iter=  4 NonCon=     1 RMS=2.75D-08 Max=9.18D-07 NDo=     1
 LinEq1:  Iter=  5 NonCon=     1 RMS=1.34D-08 Max=2.59D-07 NDo=     1
 LinEq1:  Iter=  6 NonCon=     1 RMS=6.90D-09 Max=1.87D-07 NDo=     1
 LinEq1:  Iter=  7 NonCon=     1 RMS=3.42D-09 Max=7.40D-08 NDo=     1
 LinEq1:  Iter=  8 NonCon=     1 RMS=1.71D-09 Max=5.17D-08 NDo=     1
 LinEq1:  Iter=  9 NonCon=     1 RMS=6.43D-10 Max=1.74D-08 NDo=     1
 LinEq1:  Iter= 10 NonCon=     1 RMS=2.25D-10 Max=8.28D-09 NDo=     1
 LinEq1:  Iter= 11 NonCon=     0 RMS=7.69D-11 Max=2.57D-09 NDo=     1
 Linear equations converged to 6.018D-10 6.018D-09 after    11 iterations.
 SCF Done:  E(UwB97XD) =  -322.357687405     a.u. after    7 cycles
            Convg  =    0.1881D-08                    38 Fock formations.
              S**2 =  0.0000                  -V/T =  2.0062
 <Sx>= 0.0000 <Sy>= 0.0000 <Sz>= 0.0000 <S**2>= 0.0000 S= 0.0000
 <L.S>=  0.00000000000    
 Annihilation of the first spin contaminant:
 S**2 before annihilation     0.0000,   after     0.0000
 DoSCS=F DFT=T ScalE2(SS,OS)=  1.000000  1.000000
 Range of M.O.s used for correlation:     1   391
 NBasis=   391 NAE=    23 NBE=    23 NFC=     0 NFV=     0
 NROrb=    391 NOA=    23 NOB=    23 NVA=   368 NVB=   368

 **** Warning!!: The largest alpha MO coefficient is  0.46410097D+02


 **** Warning!!: The largest beta MO coefficient is  0.46410097D+02

 Symmetrizing basis deriv contribution to polar:
 IMax=3 JMax=2 DiffMx= 0.00D+00
 G2DrvN: will do    12 centers at a time, making    1 passes.
 Calling FoFCou, ICntrl=  3107 FMM=F I1Cent=   0 AccDes= 0.00D+00.
 End of G2Drv F.D. properties file   721 does not exist.
 End of G2Drv F.D. properties file   722 does not exist.
 End of G2Drv F.D. properties file   788 does not exist.
          IDoAtm=11111111111
          Differentiating once with respect to nuclear coordinates.
 CalDSu exits because no D1Ps are significant.
          There are    36 degrees of freedom in the 1st order CPHF.  IDoFFX=6 NUNeed=     0.
     30 vectors produced by pass  0 Test12= 4.70D-14 2.78D-09 XBig12= 1.60D-01 6.41D-02.
 AX will form    30 AO Fock derivatives at one time.
     30 vectors produced by pass  1 Test12= 4.70D-14 2.78D-09 XBig12= 1.39D-02 1.94D-02.
     30 vectors produced by pass  2 Test12= 4.70D-14 2.78D-09 XBig12= 1.03D-03 4.50D-03.
     30 vectors produced by pass  3 Test12= 4.70D-14 2.78D-09 XBig12= 1.87D-05 5.24D-04.
     30 vectors produced by pass  4 Test12= 4.70D-14 2.78D-09 XBig12= 3.43D-07 5.15D-05.
     30 vectors produced by pass  5 Test12= 4.70D-14 2.78D-09 XBig12= 3.61D-09 4.71D-06.
     30 vectors produced by pass  6 Test12= 4.70D-14 2.78D-09 XBig12= 2.80D-11 4.54D-07.
     18 vectors produced by pass  7 Test12= 4.70D-14 2.78D-09 XBig12= 2.08D-13 4.31D-08.
      1 vectors produced by pass  8 Test12= 4.70D-14 2.78D-09 XBig12= 1.45D-15 3.49D-09.
 InvSVY:  IOpt=1 It=  1 EMax= 2.44D-15
 Solved reduced A of dimension   229 with    30 vectors.
 End of Minotr F.D. properties file   721 does not exist.
 End of Minotr F.D. properties file   722 does not exist.
 End of Minotr F.D. properties file   788 does not exist.
 Calling FoFJK, ICntrl=    100127 FMM=F ISym2X=0 I1Cent= 0 IOpClX= 1 NMat=1 NMatS=1 NMatT=0.
 -------------------------------------------------------------------
 Center     Atomic                   Forces (Hartrees/Bohr)
 Number     Number              X              Y              Z
 -------------------------------------------------------------------
      1        6           0.003786929   -0.005463914   -0.001480351
      2        1           0.000133658   -0.000212375   -0.000723970
      3        1           0.000143101   -0.001561022   -0.000210991
      4        8          -0.000780011    0.000467615    0.003567298
      5        8           0.042401429    0.021421219   -0.004545245
      6        6          -0.008285539   -0.010109095    0.001872264
      7        7          -0.030510065   -0.016538352    0.000155155
      8        6          -0.005930673    0.008919203    0.001194371
      9        1           0.000035519    0.000880020    0.000088178
     10        1           0.000214431    0.000888866    0.000013082
     11        1          -0.001208779    0.001307834    0.000070209
 -------------------------------------------------------------------
 Cartesian Forces:  Max     0.042401429 RMS     0.010787394
 IRC-IRC-IRC-IRC-IRC-IRC-IRC-IRC-IRC-IRC-IRC-IRC-IRC-IRC-IRC-IRC-IRC-IRC
 Pt 26 Step number   1 out of a maximum of  20
 Modified Bulirsch-Stoer Extrapolation Cycles:
    EPS =    0.000010000000000
      PEZero:  N= 2 I= 1 D=  7.82D-04 Err=  8.53D-06
 Maximum DWI energy   std dev =  0.000000268 at pt    19
 Maximum DWI gradient std dev =  0.000410319 at pt    16
 CORRECTOR INTEGRATION CONVERGENCE:
   Recorrection delta-x convergence threshold:    0.010000
   Delta-x Convergence Met
 Point Number:  26          Path Number:   1
   CHANGE IN THE REACTION COORDINATE =    0.15021
   NET REACTION COORDINATE UP TO THIS POINT =    3.90512
  # OF POINTS ALONG THE PATH =  26
  # OF STEPS =   1

 Calculating another point on the path.
 IRC-IRC-IRC-IRC-IRC-IRC-IRC-IRC-IRC-IRC-IRC-IRC-IRC-IRC-IRC-IRC-IRC-IRC
                          Input orientation:                          
 ---------------------------------------------------------------------
 Center     Atomic      Atomic             Coordinates (Angstroms)
 Number     Number       Type             X           Y           Z
 ---------------------------------------------------------------------
      1          6           0       -0.191841   -1.049252    0.244571
      2          1           0        0.127910   -1.982554   -0.214237
      3          1           0       -0.331852   -1.171477    1.326479
      4          8           0       -1.336254   -0.601253   -0.383666
      5          8           0       -1.445088    0.677704    0.128816
      6          6           0        0.786316    0.117835    0.051294
      7          7           0        0.197930    1.225368    0.004881
      8          6           0        2.244322   -0.243114   -0.038995
      9          1           0        2.393791   -0.816929   -0.954781
     10          1           0        2.491667   -0.897842    0.798286
     11          1           0        2.909204    0.614723   -0.037419
 ---------------------------------------------------------------------
                    Distance matrix (angstroms):
                    1          2          3          4          5
     1  C    0.000000
     2  H    1.088025   0.000000
     3  H    1.097756   1.800843   0.000000
     4  O    1.380241   2.020018   2.063631   0.000000
     5  O    2.136915   3.109499   2.468433   1.382106   0.000000
     6  C    1.535004   2.217124   2.130428   2.282888   2.301875
     7  N    2.320187   3.216159   2.787858   2.416865   1.736319
     8  C    2.581697   2.745098   3.059910   3.614912   3.806287
     9  H    2.859704   2.653545   3.571972   3.779672   4.259707
    10  H    2.744219   2.790905   2.885503   4.017207   4.292852
    11  H    3.530553   3.809555   3.944005   4.429717   4.357919
                    6          7          8          9         10
     6  C    0.000000
     7  N    1.254983   0.000000
     8  C    1.504732   2.519144   0.000000
     9  H    2.114225   3.148608   1.090995   0.000000
    10  H    2.120806   3.224708   1.091277   1.757660   0.000000
    11  H    2.182068   2.779511   1.085336   1.776748   1.777805
                   11
    11  H    0.000000
 Symmetry turned off by external request.
 Stoichiometry    C3H5NO2
 Framework group  C1[X(C3H5NO2)]
 Deg. of freedom    27
 Full point group                 C1      NOp   1
 Rotational constants (GHZ):           8.1617357           3.1891231           2.4407103
 Standard basis: Aug-CC-pVTZ (5D, 7F)
   391 basis functions,   567 primitive gaussians,   455 cartesian basis functions
    23 alpha electrons       23 beta electrons
       nuclear repulsion energy       237.4644920517 Hartrees.
 NAtoms=   11 NActive=   11 NUniq=   11 SFac= 1.00D+00 NAtFMM=   60 NAOKFM=F Big=F
 Integral buffers will be    131072 words long.
 Raffenetti 2 integral format.
 Two-electron integral symmetry is turned off.
 Nuclear repulsion after empirical dispersion term =      237.4608799233 Hartrees.
 One-electron integrals computed using PRISM.
 NBasis=   391 RedAO= T EigKep=  1.31D-05  NBF=   391
 NBsUse=   391 1.00D-06 EigRej= -1.00D+00 NBFU=   391
 Initial guess from the checkpoint file:  "AltAssocTS2-M1-copt-TS-Final-IRC-Forward.chk"
 B after Tr=    -0.000083    0.000101   -0.000056
         Rot=    1.000000   -0.000132    0.000007   -0.000102 Ang=  -0.02 deg.
 Initial guess <Sx>= 0.0000 <Sy>= 0.0000 <Sz>= 0.0000 <S**2>= 0.0000 S= 0.0000
 ExpMin= 2.53D-02 ExpMax= 1.53D+04 ExpMxC= 5.22D+02 IAcc=3 IRadAn=         7 AccDes= 0.00D+00
 Harris functional with IExCor= 4639 and IRadAn=       7 diagonalized for initial guess.
 HarFok:  IExCor= 4639 AccDes= 0.00D+00 IRadAn=         7 IDoV= 1 UseB2=F ITyADJ=14
 ICtDFT=  3500011 ScaDFX=  1.000000  1.000000  1.000000  1.000000
 FoFCou: FMM=F IPFlag=           0 FMFlag=      100000 FMFlg1=           0
         NFxFlg=           0 DoJE=T BraDBF=F KetDBF=T FulRan=T
         wScrn=  0.000000 ICntrl=       500 IOpCl=  0 I1Cent=   200000004 NGrid=           0
         NMat0=    1 NMatS0=      1 NMatT0=    0 NMatD0=    1 NMtDS0=    0 NMtDT0=    0
 Symmetry not used in FoFCou.
 Gradient too large for Newton-Raphson -- use scaled steepest descent instead.
     Accept linear search using points  3 and  4.
 Gradient too large for Newton-Raphson -- use scaled steepest descent instead.
     Accept linear search using points  1 and  2.
 LinEq1:  Iter=  0 NonCon=     1 RMS=8.32D-05 Max=2.78D-03 NDo=     1
 AX will form     1 AO Fock derivatives at one time.
 LinEq1:  Iter=  1 NonCon=     1 RMS=2.23D-05 Max=3.94D-04 NDo=     1
 LinEq1:  Iter=  2 NonCon=     1 RMS=1.78D-05 Max=6.18D-04 NDo=     1
 LinEq1:  Iter=  3 NonCon=     1 RMS=7.33D-06 Max=2.53D-04 NDo=     1
 LinEq1:  Iter=  4 NonCon=     1 RMS=5.16D-06 Max=1.68D-04 NDo=     1
 LinEq1:  Iter=  5 NonCon=     1 RMS=3.39D-06 Max=1.07D-04 NDo=     1
 LinEq1:  Iter=  6 NonCon=     1 RMS=1.31D-06 Max=2.94D-05 NDo=     1
 LinEq1:  Iter=  7 NonCon=     1 RMS=6.71D-07 Max=1.95D-05 NDo=     1
 LinEq1:  Iter=  8 NonCon=     1 RMS=3.62D-07 Max=6.49D-06 NDo=     1
 LinEq1:  Iter=  9 NonCon=     1 RMS=1.43D-07 Max=3.13D-06 NDo=     1
 LinEq1:  Iter= 10 NonCon=     1 RMS=4.74D-08 Max=7.05D-07 NDo=     1
 LinEq1:  Iter= 11 NonCon=     1 RMS=1.68D-08 Max=2.04D-07 NDo=     1
 LinEq1:  Iter= 12 NonCon=     1 RMS=5.15D-09 Max=1.35D-07 NDo=     1
 LinEq1:  Iter= 13 NonCon=     0 RMS=1.79D-09 Max=3.23D-08 NDo=     1
 Linear equations converged to 1.301D-08 1.301D-07 after    13 iterations.
     Minimum is close to point  2 DX=  2.98D-04 DF= -1.03D-11 DXR=  2.97D-04 DFR=  8.81D-08 which will be used.
 LinEq1:  Iter=  0 NonCon=     1 RMS=6.79D-07 Max=1.98D-05 NDo=     1
 LinEq1:  Iter=  1 NonCon=     1 RMS=2.62D-07 Max=4.67D-06 NDo=     1
 LinEq1:  Iter=  2 NonCon=     1 RMS=1.02D-07 Max=1.37D-06 NDo=     1
 LinEq1:  Iter=  3 NonCon=     1 RMS=3.86D-08 Max=6.89D-07 NDo=     1
 LinEq1:  Iter=  4 NonCon=     1 RMS=1.57D-08 Max=3.23D-07 NDo=     1
 LinEq1:  Iter=  5 NonCon=     1 RMS=9.77D-09 Max=1.91D-07 NDo=     1
 LinEq1:  Iter=  6 NonCon=     1 RMS=4.07D-09 Max=1.00D-07 NDo=     1
 LinEq1:  Iter=  7 NonCon=     1 RMS=2.49D-09 Max=8.79D-08 NDo=     1
 LinEq1:  Iter=  8 NonCon=     1 RMS=1.96D-09 Max=5.15D-08 NDo=     1
 LinEq1:  Iter=  9 NonCon=     1 RMS=8.90D-10 Max=2.71D-08 NDo=     1
 LinEq1:  Iter= 10 NonCon=     0 RMS=3.02D-10 Max=6.23D-09 NDo=     1
 Linear equations converged to 7.291D-10 7.291D-09 after    10 iterations.
 SCF Done:  E(UwB97XD) =  -322.360146214     a.u. after    5 cycles
            Convg  =    0.6657D-08                    33 Fock formations.
              S**2 =  0.0000                  -V/T =  2.0062
 <Sx>= 0.0000 <Sy>= 0.0000 <Sz>= 0.0000 <S**2>= 0.0000 S= 0.0000
 <L.S>=  0.00000000000    
 Annihilation of the first spin contaminant:
 S**2 before annihilation     0.0000,   after     0.0000
 DoSCS=F DFT=T ScalE2(SS,OS)=  1.000000  1.000000
 Range of M.O.s used for correlation:     1   391
 NBasis=   391 NAE=    23 NBE=    23 NFC=     0 NFV=     0
 NROrb=    391 NOA=    23 NOB=    23 NVA=   368 NVB=   368

 **** Warning!!: The largest alpha MO coefficient is  0.46818881D+02


 **** Warning!!: The largest beta MO coefficient is  0.46818881D+02

 Symmetrizing basis deriv contribution to polar:
 IMax=3 JMax=2 DiffMx= 0.00D+00
 G2DrvN: will do    12 centers at a time, making    1 passes.
 Calling FoFCou, ICntrl=  3107 FMM=F I1Cent=   0 AccDes= 0.00D+00.
 End of G2Drv F.D. properties file   721 does not exist.
 End of G2Drv F.D. properties file   722 does not exist.
 End of G2Drv F.D. properties file   788 does not exist.
          IDoAtm=11111111111
          Differentiating once with respect to nuclear coordinates.
 CalDSu exits because no D1Ps are significant.
          There are    36 degrees of freedom in the 1st order CPHF.  IDoFFX=6 NUNeed=     0.
     30 vectors produced by pass  0 Test12= 4.70D-14 2.78D-09 XBig12= 1.61D-01 5.96D-02.
 AX will form    30 AO Fock derivatives at one time.
     30 vectors produced by pass  1 Test12= 4.70D-14 2.78D-09 XBig12= 1.35D-02 1.81D-02.
     30 vectors produced by pass  2 Test12= 4.70D-14 2.78D-09 XBig12= 1.02D-03 3.56D-03.
     30 vectors produced by pass  3 Test12= 4.70D-14 2.78D-09 XBig12= 1.90D-05 5.38D-04.
     30 vectors produced by pass  4 Test12= 4.70D-14 2.78D-09 XBig12= 3.29D-07 4.51D-05.
     30 vectors produced by pass  5 Test12= 4.70D-14 2.78D-09 XBig12= 3.42D-09 4.90D-06.
     30 vectors produced by pass  6 Test12= 4.70D-14 2.78D-09 XBig12= 2.65D-11 4.06D-07.
     18 vectors produced by pass  7 Test12= 4.70D-14 2.78D-09 XBig12= 1.97D-13 3.82D-08.
      1 vectors produced by pass  8 Test12= 4.70D-14 2.78D-09 XBig12= 1.35D-15 2.97D-09.
 InvSVY:  IOpt=1 It=  1 EMax= 2.00D-15
 Solved reduced A of dimension   229 with    30 vectors.
 End of Minotr F.D. properties file   721 does not exist.
 End of Minotr F.D. properties file   722 does not exist.
 End of Minotr F.D. properties file   788 does not exist.
 Calling FoFJK, ICntrl=    100127 FMM=F ISym2X=0 I1Cent= 0 IOpClX= 1 NMat=1 NMatS=1 NMatT=0.
 -------------------------------------------------------------------
 Center     Atomic                   Forces (Hartrees/Bohr)
 Number     Number              X              Y              Z
 -------------------------------------------------------------------
      1        6           0.003453486   -0.005945608   -0.001505180
      2        1           0.000096378   -0.000233427   -0.000762973
      3        1           0.000134960   -0.001601655   -0.000217969
      4        8          -0.000868400    0.000536213    0.003913033
      5        8           0.042797816    0.021677048   -0.004883368
      6        6          -0.007993710   -0.009839257    0.001782484
      7        7          -0.030849269   -0.016818348    0.000307572
      8        6          -0.005839152    0.009098661    0.001186619
      9        1           0.000054076    0.000893710    0.000091705
     10        1           0.000218472    0.000911103    0.000016359
     11        1          -0.001204657    0.001321560    0.000071720
 -------------------------------------------------------------------
 Cartesian Forces:  Max     0.042797816 RMS     0.010893791
 IRC-IRC-IRC-IRC-IRC-IRC-IRC-IRC-IRC-IRC-IRC-IRC-IRC-IRC-IRC-IRC-IRC-IRC
 Pt 27 Step number   1 out of a maximum of  20
 Modified Bulirsch-Stoer Extrapolation Cycles:
    EPS =    0.000010000000000
      PEZero:  N= 2 I= 1 D=  7.82D-04 Err=  7.68D-06
 Maximum DWI energy   std dev =  0.000000290 at pt    19
 Maximum DWI gradient std dev =  0.000423042 at pt    17
 CORRECTOR INTEGRATION CONVERGENCE:
   Recorrection delta-x convergence threshold:    0.010000
   Delta-x Convergence Met
 Point Number:  27          Path Number:   1
   CHANGE IN THE REACTION COORDINATE =    0.15021
   NET REACTION COORDINATE UP TO THIS POINT =    4.05534
  # OF POINTS ALONG THE PATH =  27
  # OF STEPS =   1

 Calculating another point on the path.
 IRC-IRC-IRC-IRC-IRC-IRC-IRC-IRC-IRC-IRC-IRC-IRC-IRC-IRC-IRC-IRC-IRC-IRC
                          Input orientation:                          
 ---------------------------------------------------------------------
 Center     Atomic      Atomic             Coordinates (Angstroms)
 Number     Number       Type             X           Y           Z
 ---------------------------------------------------------------------
      1          6           0       -0.190513   -1.051723    0.243959
      2          1           0        0.128288   -1.983729   -0.217984
      3          1           0       -0.331222   -1.179231    1.325446
      4          8           0       -1.336530   -0.601082   -0.382435
      5          8           0       -1.432159    0.684265    0.127294
      6          6           0        0.783162    0.113926    0.051992
      7          7           0        0.187279    1.219543    0.005014
      8          6           0        2.241997   -0.239428   -0.038520
      9          1           0        2.394096   -0.812628   -0.954339
     10          1           0        2.492724   -0.893439    0.798379
     11          1           0        2.903464    0.621086   -0.037073
 ---------------------------------------------------------------------
                    Distance matrix (angstroms):
                    1          2          3          4          5
     1  C    0.000000
     2  H    1.087962   0.000000
     3  H    1.098030   1.800150   0.000000
     4  O    1.381594   2.021002   2.064403   0.000000
     5  O    2.137510   3.110049   2.473914   1.386032   0.000000
     6  C    1.530893   2.214025   2.129740   2.278828   2.288800
     7  N    2.314837   3.211567   2.786845   2.405573   1.709987
     8  C    2.580063   2.746372   3.060244   3.613160   3.792114
     9  H    2.858896   2.654728   3.571998   3.780131   4.248629
    10  H    2.744485   2.795046   2.886892   4.017833   4.283015
    11  H    3.528450   3.810432   3.944717   4.426117   4.339198
                    6          7          8          9         10
     6  C    0.000000
     7  N    1.256850   0.000000
     8  C    1.503746   2.520389   0.000000
     9  H    2.113365   3.149622   1.091062   0.000000
    10  H    2.120019   3.226330   1.091327   1.757349   0.000000
    11  H    2.181931   2.781651   1.085368   1.776617   1.777772
                   11
    11  H    0.000000
 Symmetry turned off by external request.
 Stoichiometry    C3H5NO2
 Framework group  C1[X(C3H5NO2)]
 Deg. of freedom    27
 Full point group                 C1      NOp   1
 Rotational constants (GHZ):           8.1692813           3.2067315           2.4510053
 Standard basis: Aug-CC-pVTZ (5D, 7F)
   391 basis functions,   567 primitive gaussians,   455 cartesian basis functions
    23 alpha electrons       23 beta electrons
       nuclear repulsion energy       237.8495005648 Hartrees.
 NAtoms=   11 NActive=   11 NUniq=   11 SFac= 1.00D+00 NAtFMM=   60 NAOKFM=F Big=F
 Integral buffers will be    131072 words long.
 Raffenetti 2 integral format.
 Two-electron integral symmetry is turned off.
 Nuclear repulsion after empirical dispersion term =      237.8458908809 Hartrees.
 One-electron integrals computed using PRISM.
 NBasis=   391 RedAO= T EigKep=  1.30D-05  NBF=   391
 NBsUse=   391 1.00D-06 EigRej= -1.00D+00 NBFU=   391
 Initial guess from the checkpoint file:  "AltAssocTS2-M1-copt-TS-Final-IRC-Forward.chk"
 B after Tr=    -0.000084    0.000099   -0.000058
         Rot=    1.000000   -0.000135    0.000007   -0.000103 Ang=  -0.02 deg.
 Initial guess <Sx>= 0.0000 <Sy>= 0.0000 <Sz>= 0.0000 <S**2>= 0.0000 S= 0.0000
 ExpMin= 2.53D-02 ExpMax= 1.53D+04 ExpMxC= 5.22D+02 IAcc=3 IRadAn=         7 AccDes= 0.00D+00
 Harris functional with IExCor= 4639 and IRadAn=       7 diagonalized for initial guess.
 HarFok:  IExCor= 4639 AccDes= 0.00D+00 IRadAn=         7 IDoV= 1 UseB2=F ITyADJ=14
 ICtDFT=  3500011 ScaDFX=  1.000000  1.000000  1.000000  1.000000
 FoFCou: FMM=F IPFlag=           0 FMFlag=      100000 FMFlg1=           0
         NFxFlg=           0 DoJE=T BraDBF=F KetDBF=T FulRan=T
         wScrn=  0.000000 ICntrl=       500 IOpCl=  0 I1Cent=   200000004 NGrid=           0
         NMat0=    1 NMatS0=      1 NMatT0=    0 NMatD0=    1 NMtDS0=    0 NMtDT0=    0
 Symmetry not used in FoFCou.
 Gradient too large for Newton-Raphson -- use scaled steepest descent instead.
     Accept linear search using points  3 and  4.
 Gradient too large for Newton-Raphson -- use scaled steepest descent instead.
     Accept linear search using points  1 and  2.
 LinEq1:  Iter=  0 NonCon=     1 RMS=8.39D-05 Max=2.14D-03 NDo=     1
 AX will form     1 AO Fock derivatives at one time.
 LinEq1:  Iter=  1 NonCon=     1 RMS=2.22D-05 Max=3.87D-04 NDo=     1
 LinEq1:  Iter=  2 NonCon=     1 RMS=1.73D-05 Max=4.93D-04 NDo=     1
 LinEq1:  Iter=  3 NonCon=     1 RMS=7.01D-06 Max=1.83D-04 NDo=     1
 LinEq1:  Iter=  4 NonCon=     1 RMS=4.71D-06 Max=1.20D-04 NDo=     1
 LinEq1:  Iter=  5 NonCon=     1 RMS=3.16D-06 Max=8.55D-05 NDo=     1
 LinEq1:  Iter=  6 NonCon=     1 RMS=1.16D-06 Max=1.95D-05 NDo=     1
 LinEq1:  Iter=  7 NonCon=     1 RMS=5.52D-07 Max=1.30D-05 NDo=     1
 LinEq1:  Iter=  8 NonCon=     1 RMS=2.89D-07 Max=5.73D-06 NDo=     1
 LinEq1:  Iter=  9 NonCon=     1 RMS=1.30D-07 Max=2.63D-06 NDo=     1
 LinEq1:  Iter= 10 NonCon=     1 RMS=4.46D-08 Max=5.28D-07 NDo=     1
 LinEq1:  Iter= 11 NonCon=     1 RMS=1.58D-08 Max=1.95D-07 NDo=     1
 LinEq1:  Iter= 12 NonCon=     0 RMS=4.71D-09 Max=7.87D-08 NDo=     1
 Linear equations converged to 1.301D-08 1.301D-07 after    12 iterations.
     Minimum is close to point  2 DX=  2.30D-04 DF= -6.31D-12 DXR=  2.30D-04 DFR=  5.27D-08 which will be used.
 LinEq1:  Iter=  0 NonCon=     1 RMS=6.41D-07 Max=1.90D-05 NDo=     1
 LinEq1:  Iter=  1 NonCon=     1 RMS=2.53D-07 Max=4.87D-06 NDo=     1
 LinEq1:  Iter=  2 NonCon=     1 RMS=1.02D-07 Max=1.45D-06 NDo=     1
 LinEq1:  Iter=  3 NonCon=     1 RMS=4.26D-08 Max=9.38D-07 NDo=     1
 LinEq1:  Iter=  4 NonCon=     1 RMS=2.76D-08 Max=5.52D-07 NDo=     1
 LinEq1:  Iter=  5 NonCon=     1 RMS=1.66D-08 Max=3.32D-07 NDo=     1
 LinEq1:  Iter=  6 NonCon=     1 RMS=9.48D-09 Max=2.57D-07 NDo=     1
 LinEq1:  Iter=  7 NonCon=     1 RMS=5.06D-09 Max=1.32D-07 NDo=     1
 LinEq1:  Iter=  8 NonCon=     1 RMS=2.24D-09 Max=4.91D-08 NDo=     1
 LinEq1:  Iter=  9 NonCon=     1 RMS=8.44D-10 Max=1.67D-08 NDo=     1
 LinEq1:  Iter= 10 NonCon=     0 RMS=2.83D-10 Max=6.68D-09 NDo=     1
 Linear equations converged to 7.027D-10 7.027D-09 after    10 iterations.
 SCF Done:  E(UwB97XD) =  -322.362622902     a.u. after    5 cycles
            Convg  =    0.6223D-08                    32 Fock formations.
              S**2 =  0.0000                  -V/T =  2.0062
 <Sx>= 0.0000 <Sy>= 0.0000 <Sz>= 0.0000 <S**2>= 0.0000 S= 0.0000
 <L.S>=  0.00000000000    
 Annihilation of the first spin contaminant:
 S**2 before annihilation     0.0000,   after     0.0000
 DoSCS=F DFT=T ScalE2(SS,OS)=  1.000000  1.000000
 Range of M.O.s used for correlation:     1   391
 NBasis=   391 NAE=    23 NBE=    23 NFC=     0 NFV=     0
 NROrb=    391 NOA=    23 NOB=    23 NVA=   368 NVB=   368

 **** Warning!!: The largest alpha MO coefficient is  0.47218826D+02


 **** Warning!!: The largest beta MO coefficient is  0.47218826D+02

 Symmetrizing basis deriv contribution to polar:
 IMax=3 JMax=2 DiffMx= 0.00D+00
 G2DrvN: will do    12 centers at a time, making    1 passes.
 Calling FoFCou, ICntrl=  3107 FMM=F I1Cent=   0 AccDes= 0.00D+00.
 End of G2Drv F.D. properties file   721 does not exist.
 End of G2Drv F.D. properties file   722 does not exist.
 End of G2Drv F.D. properties file   788 does not exist.
          IDoAtm=11111111111
          Differentiating once with respect to nuclear coordinates.
 CalDSu exits because no D1Ps are significant.
          There are    36 degrees of freedom in the 1st order CPHF.  IDoFFX=6 NUNeed=     0.
     30 vectors produced by pass  0 Test12= 4.70D-14 2.78D-09 XBig12= 1.61D-01 5.99D-02.
 AX will form    30 AO Fock derivatives at one time.
     30 vectors produced by pass  1 Test12= 4.70D-14 2.78D-09 XBig12= 1.31D-02 1.62D-02.
     30 vectors produced by pass  2 Test12= 4.70D-14 2.78D-09 XBig12= 1.00D-03 4.09D-03.
     30 vectors produced by pass  3 Test12= 4.70D-14 2.78D-09 XBig12= 1.93D-05 5.37D-04.
     30 vectors produced by pass  4 Test12= 4.70D-14 2.78D-09 XBig12= 3.18D-07 4.75D-05.
     30 vectors produced by pass  5 Test12= 4.70D-14 2.78D-09 XBig12= 3.25D-09 5.21D-06.
     30 vectors produced by pass  6 Test12= 4.70D-14 2.78D-09 XBig12= 2.68D-11 3.54D-07.
     18 vectors produced by pass  7 Test12= 4.70D-14 2.78D-09 XBig12= 1.85D-13 3.50D-08.
 InvSVY:  IOpt=1 It=  1 EMax= 1.89D-15
 Solved reduced A of dimension   228 with    30 vectors.
 End of Minotr F.D. properties file   721 does not exist.
 End of Minotr F.D. properties file   722 does not exist.
 End of Minotr F.D. properties file   788 does not exist.
 Calling FoFJK, ICntrl=    100127 FMM=F ISym2X=0 I1Cent= 0 IOpClX= 1 NMat=1 NMatS=1 NMatT=0.
 -------------------------------------------------------------------
 Center     Atomic                   Forces (Hartrees/Bohr)
 Number     Number              X              Y              Z
 -------------------------------------------------------------------
      1        6           0.003145199   -0.006374171   -0.001535505
      2        1           0.000062036   -0.000249902   -0.000802123
      3        1           0.000129862   -0.001638501   -0.000225558
      4        8          -0.000958184    0.000613015    0.004269802
      5        8           0.042928688    0.021844141   -0.005225242
      6        6          -0.007699470   -0.009570778    0.001686916
      7        7          -0.030964787   -0.017053733    0.000468446
      8        6          -0.005739475    0.009254993    0.001175099
      9        1           0.000074930    0.000906545    0.000094726
     10        1           0.000224264    0.000932819    0.000020028
     11        1          -0.001203062    0.001335572    0.000073411
 -------------------------------------------------------------------
 Cartesian Forces:  Max     0.042928688 RMS     0.010943069
 IRC-IRC-IRC-IRC-IRC-IRC-IRC-IRC-IRC-IRC-IRC-IRC-IRC-IRC-IRC-IRC-IRC-IRC
 Pt 28 Step number   1 out of a maximum of  20
 Modified Bulirsch-Stoer Extrapolation Cycles:
    EPS =    0.000010000000000
      PEZero:  N= 2 I= 1 D=  7.82D-04 Err=  7.17D-06
 Maximum DWI energy   std dev =  0.000000365 at pt    19
 Maximum DWI gradient std dev =  0.000434596 at pt    17
 CORRECTOR INTEGRATION CONVERGENCE:
   Recorrection delta-x convergence threshold:    0.010000
   Delta-x Convergence Met
 Point Number:  28          Path Number:   1
   CHANGE IN THE REACTION COORDINATE =    0.15022
   NET REACTION COORDINATE UP TO THIS POINT =    4.20555
  # OF POINTS ALONG THE PATH =  28
  # OF STEPS =   1

 Calculating another point on the path.
 IRC-IRC-IRC-IRC-IRC-IRC-IRC-IRC-IRC-IRC-IRC-IRC-IRC-IRC-IRC-IRC-IRC-IRC
                          Input orientation:                          
 ---------------------------------------------------------------------
 Center     Atomic      Atomic             Coordinates (Angstroms)
 Number     Number       Type             X           Y           Z
 ---------------------------------------------------------------------
      1          6           0       -0.189309   -1.054351    0.243336
      2          1           0        0.128507   -1.984969   -0.221911
      3          1           0       -0.330609   -1.187139    1.324376
      4          8           0       -1.336833   -0.600886   -0.381098
      5          8           0       -1.419258    0.690849    0.125672
      6          6           0        0.780133    0.110133    0.052650
      7          7           0        0.176649    1.213659    0.005202
      8          6           0        2.239718   -0.235690   -0.038052
      9          1           0        2.394505   -0.808274   -0.953884
     10          1           0        2.493811   -0.888942    0.798490
     11          1           0        2.897737    0.627505   -0.036719
 ---------------------------------------------------------------------
                    Distance matrix (angstroms):
                    1          2          3          4          5
     1  C    0.000000
     2  H    1.087893   0.000000
     3  H    1.098293   1.799534   0.000000
     4  O    1.382881   2.021941   2.065144   0.000000
     5  O    2.138304   3.110690   2.479695   1.390032   0.000000
     6  C    1.527155   2.211211   2.129307   2.274913   2.275937
     7  N    2.309654   3.207042   2.785921   2.394249   1.683676
     8  C    2.578674   2.747908   3.060727   3.611477   3.778014
     9  H    2.858318   2.656152   3.572149   3.780737   4.237641
    10  H    2.744938   2.799492   2.888395   4.018487   4.273235
    11  H    3.526602   3.811555   3.945596   4.422569   4.320513
                    6          7          8          9         10
     6  C    0.000000
     7  N    1.258655   0.000000
     8  C    1.502734   2.521653   0.000000
     9  H    2.112529   3.150705   1.091128   0.000000
    10  H    2.119226   3.227921   1.091377   1.757038   0.000000
    11  H    2.181721   2.783819   1.085401   1.776485   1.777735
                   11
    11  H    0.000000
 Symmetry turned off by external request.
 Stoichiometry    C3H5NO2
 Framework group  C1[X(C3H5NO2)]
 Deg. of freedom    27
 Full point group                 C1      NOp   1
 Rotational constants (GHZ):           8.1762294           3.2242129           2.4611062
 Standard basis: Aug-CC-pVTZ (5D, 7F)
   391 basis functions,   567 primitive gaussians,   455 cartesian basis functions
    23 alpha electrons       23 beta electrons
       nuclear repulsion energy       238.2370470954 Hartrees.
 NAtoms=   11 NActive=   11 NUniq=   11 SFac= 1.00D+00 NAtFMM=   60 NAOKFM=F Big=F
 Integral buffers will be    131072 words long.
 Raffenetti 2 integral format.
 Two-electron integral symmetry is turned off.
 Nuclear repulsion after empirical dispersion term =      238.2334396490 Hartrees.
 One-electron integrals computed using PRISM.
 NBasis=   391 RedAO= T EigKep=  1.29D-05  NBF=   391
 NBsUse=   391 1.00D-06 EigRej= -1.00D+00 NBFU=   391
 Initial guess from the checkpoint file:  "AltAssocTS2-M1-copt-TS-Final-IRC-Forward.chk"
 B after Tr=    -0.000085    0.000099   -0.000062
         Rot=    1.000000   -0.000139    0.000008   -0.000104 Ang=  -0.02 deg.
 Initial guess <Sx>= 0.0000 <Sy>= 0.0000 <Sz>= 0.0000 <S**2>= 0.0000 S= 0.0000
 ExpMin= 2.53D-02 ExpMax= 1.53D+04 ExpMxC= 5.22D+02 IAcc=3 IRadAn=         7 AccDes= 0.00D+00
 Harris functional with IExCor= 4639 and IRadAn=       7 diagonalized for initial guess.
 HarFok:  IExCor= 4639 AccDes= 0.00D+00 IRadAn=         7 IDoV= 1 UseB2=F ITyADJ=14
 ICtDFT=  3500011 ScaDFX=  1.000000  1.000000  1.000000  1.000000
 FoFCou: FMM=F IPFlag=           0 FMFlag=      100000 FMFlg1=           0
         NFxFlg=           0 DoJE=T BraDBF=F KetDBF=T FulRan=T
         wScrn=  0.000000 ICntrl=       500 IOpCl=  0 I1Cent=   200000004 NGrid=           0
         NMat0=    1 NMatS0=      1 NMatT0=    0 NMatD0=    1 NMtDS0=    0 NMtDT0=    0
 Symmetry not used in FoFCou.
 Gradient too large for Newton-Raphson -- use scaled steepest descent instead.
     Accept linear search using points  3 and  4.
 Gradient too large for Newton-Raphson -- use scaled steepest descent instead.
     Accept linear search using points  1 and  2.
 LinEq1:  Iter=  0 NonCon=     1 RMS=8.45D-05 Max=2.05D-03 NDo=     1
 AX will form     1 AO Fock derivatives at one time.
 LinEq1:  Iter=  1 NonCon=     1 RMS=2.21D-05 Max=3.62D-04 NDo=     1
 LinEq1:  Iter=  2 NonCon=     1 RMS=1.68D-05 Max=4.83D-04 NDo=     1
 LinEq1:  Iter=  3 NonCon=     1 RMS=6.68D-06 Max=1.66D-04 NDo=     1
 LinEq1:  Iter=  4 NonCon=     1 RMS=4.26D-06 Max=1.08D-04 NDo=     1
 LinEq1:  Iter=  5 NonCon=     1 RMS=2.92D-06 Max=7.84D-05 NDo=     1
 LinEq1:  Iter=  6 NonCon=     1 RMS=1.04D-06 Max=1.76D-05 NDo=     1
 LinEq1:  Iter=  7 NonCon=     1 RMS=4.52D-07 Max=9.79D-06 NDo=     1
 LinEq1:  Iter=  8 NonCon=     1 RMS=1.92D-07 Max=4.20D-06 NDo=     1
 LinEq1:  Iter=  9 NonCon=     1 RMS=1.07D-07 Max=2.16D-06 NDo=     1
 LinEq1:  Iter= 10 NonCon=     1 RMS=4.11D-08 Max=4.66D-07 NDo=     1
 LinEq1:  Iter= 11 NonCon=     1 RMS=1.48D-08 Max=1.71D-07 NDo=     1
 LinEq1:  Iter= 12 NonCon=     0 RMS=4.33D-09 Max=5.90D-08 NDo=     1
 Linear equations converged to 1.301D-08 1.301D-07 after    12 iterations.
srun: Job step aborted: Waiting up to 32 seconds for job step to finish.
slurmstepd: error: *** STEP 11590691.0 ON r03c05 CANCELLED AT 2022-05-05T10:46:40 DUE TO TIME LIMIT ***
Error: software termination
   rax 0xfffffffffffffffc, rbx 0x00007ffe46c71090, rcx 0xffffffffffffffff
   rdx 0x0000000000000000, rsp 0x00007ffe46c71058, rbp 0x0000000000000001
   rsi 0x00007ffe46c71090, rdi 0x0000000000035da7, r8  0x00007fbc0a969700
   r9  0x0000000000000000, r10 0x0000000000000000, r11 0x0000000000000246
   r12 0x00007ffe46c710b0, r13 0x0000000000000000, r14 0x0000000000000118
   r15 0x00007ffe46c73b00
