# Supplementary material for: An Experimental and Master Equation Investigation of Kinetics of the CH2OO + RCN Reactions (R = H, CH3, C2H5) and Their Atmospheric Relevance
Source: J Phys Chem A. 2023 Jan 5;127(2):477–88. doi: 10.1021/acs.jpca.2c07073 (PMC9869398; doi:10.1021/acs.jpca.2c07073)
Supplement: Supplementary file 2 — jp2c07073_si_002.zip [file jp2c07073_si_002.zip › wb97XD/IRC/TS2/AltAssocTS2-M1-copt-TS-Final-IRC-Reverse.log]

 Entering Gaussian System, Link 0=/appl/soft/chem/gaussian/G16RevB.01/g16/g16
 Initial command:
 /appl/soft/chem/gaussian/G16RevB.01/g16/l1.exe "/scratch/kurten/scratch_lauri/Cyan/IRC/AltAssoc/AltAssocTS2-M1-copt-TS-Final-IRC/11590692.GAUSS_SCRDIR/Gau-227185.inp" -scrdir="/scratch/kurten/scratch_lauri/Cyan/IRC/AltAssoc/AltAssocTS2-M1-copt-TS-Final-IRC/11590692.GAUSS_SCRDIR/"
 Entering Link 1 = /appl/soft/chem/gaussian/G16RevB.01/g16/l1.exe PID=    227191.
  
 Copyright (c) 1988-2017, Gaussian, Inc.  All Rights Reserved.
  
 This is part of the Gaussian(R) 16 program.  It is based on
 the Gaussian(R) 09 system (copyright 2009, Gaussian, Inc.),
 the Gaussian(R) 03 system (copyright 2003, Gaussian, Inc.),
 the Gaussian(R) 98 system (copyright 1998, Gaussian, Inc.),
 the Gaussian(R) 94 system (copyright 1995, Gaussian, Inc.),
 the Gaussian 92(TM) system (copyright 1992, Gaussian, Inc.),
 the Gaussian 90(TM) system (copyright 1990, Gaussian, Inc.),
 the Gaussian 88(TM) system (copyright 1988, Gaussian, Inc.),
 the Gaussian 86(TM) system (copyright 1986, Carnegie Mellon
 University), and the Gaussian 82(TM) system (copyright 1983,
 Carnegie Mellon University). Gaussian is a federally registered
 trademark of Gaussian, Inc.
  
 This software contains proprietary and confidential information,
 including trade secrets, belonging to Gaussian, Inc.
  
 This software is provided under written license and may be
 used, copied, transmitted, or stored only in accord with that
 written license.
  
 The following legend is applicable only to US Government
 contracts under FAR:
  
                    RESTRICTED RIGHTS LEGEND
  
 Use, reproduction and disclosure by the US Government is
 subject to restrictions as set forth in subparagraphs (a)
 and (c) of the Commercial Computer Software - Restricted
 Rights clause in FAR 52.227-19.
  
 Gaussian, Inc.
 340 Quinnipiac St., Bldg. 40, Wallingford CT 06492
  
  
 ---------------------------------------------------------------
 Warning -- This program may not be used in any manner that
 competes with the business of Gaussian, Inc. or will provide
 assistance to any competitor of Gaussian, Inc.  The licensee
 of this program is prohibited from giving any competitor of
 Gaussian, Inc. access to this program.  By using this program,
 the user acknowledges that Gaussian, Inc. is engaged in the
 business of creating and licensing software in the field of
 computational chemistry and represents and warrants to the
 licensee that it is not a competitor of Gaussian, Inc. and that
 it will not use this program in any manner prohibited above.
 ---------------------------------------------------------------
  

 Cite this work as:
 Gaussian 16, Revision B.01,
 M. J. Frisch, G. W. Trucks, H. B. Schlegel, G. E. Scuseria, 
 M. A. Robb, J. R. Cheeseman, G. Scalmani, V. Barone, 
 G. A. Petersson, H. Nakatsuji, X. Li, M. Caricato, A. V. Marenich, 
 J. Bloino, B. G. Janesko, R. Gomperts, B. Mennucci, H. P. Hratchian, 
 J. V. Ortiz, A. F. Izmaylov, J. L. Sonnenberg, D. Williams-Young, 
 F. Ding, F. Lipparini, F. Egidi, J. Goings, B. Peng, A. Petrone, 
 T. Henderson, D. Ranasinghe, V. G. Zakrzewski, J. Gao, N. Rega, 
 G. Zheng, W. Liang, M. Hada, M. Ehara, K. Toyota, R. Fukuda, 
 J. Hasegawa, M. Ishida, T. Nakajima, Y. Honda, O. Kitao, H. Nakai, 
 T. Vreven, K. Throssell, J. A. Montgomery, Jr., J. E. Peralta, 
 F. Ogliaro, M. J. Bearpark, J. J. Heyd, E. N. Brothers, K. N. Kudin, 
 V. N. Staroverov, T. A. Keith, R. Kobayashi, J. Normand, 
 K. Raghavachari, A. P. Rendell, J. C. Burant, S. S. Iyengar, 
 J. Tomasi, M. Cossi, J. M. Millam, M. Klene, C. Adamo, R. Cammi, 
 J. W. Ochterski, R. L. Martin, K. Morokuma, O. Farkas, 
 J. B. Foresman, and D. J. Fox, Gaussian, Inc., Wallingford CT, 2016.
 
 ******************************************
 Gaussian 16:  ES64L-G16RevB.01 20-Dec-2017
                 2-May-2022 
 ******************************************
 %mem=12GB
 %NprocShared=8
 Will use up to    8 processors via shared memory.
 %chk=AltAssocTS2-M1-copt-TS-Final-IRC-Reverse
 ----------------------------------------------------------------------
 # UWB97XD aug-cc-pVTZ IRC(CalcAll,Reverse,MaxPoints=200,Stepsize=5) sc
 f=qc Integral(Grid=SuperFineGrid) MaxDisk=32GB
 ----------------------------------------------------------------------
 1/10=4,18=10,22=2,26=5,38=1,39=5,42=200,44=3,71=1,172=1/1,23;
 2/12=2,17=6,18=5,29=1,40=1/2;
 3/5=16,6=1,7=10,11=2,25=1,30=1,71=2,74=-58,75=-7,116=2,140=1/1,2,3;
 4//1;
 5/5=2,8=3,38=5/8;
 8/6=4,10=90,11=11/1;
 11/6=1,8=1,9=11,15=111,16=1/1,2,10;
 10/6=1,13=1/2;
 6/7=2,8=2,9=2,10=2,18=1,28=1/1;
 7/10=1,25=1/1,2,3,16;
 1/10=4,18=10,22=2,26=5,39=5,42=200,44=3,71=1/23(2);
 2/29=1/2;
 99/5=20/99;
 2/29=1/2;
 3/5=16,6=1,7=10,11=2,25=1,30=1,71=2,74=-58,75=-7,116=2,140=1/1,2,3;
 4/5=5,16=3,69=1/1;
 5/5=2,8=3,38=5/8;
 8/6=4,10=90,11=11/1;
 11/6=1,8=1,9=11,15=111,16=1/1,2,10;
 10/6=1,13=1/2;
 7/10=1,25=1/1,2,3,16;
 1/10=4,18=10,22=2,26=5,39=5,42=200,44=3,71=1/23(-8);
 2/29=1/2;
 6/7=2,8=2,9=2,10=2,18=1,19=2,28=1/1;
 99/5=20/99;
 ----------------------------------------
 AltAssocTS2-M1-copt-TS-Final-IRC-Reverse
 ----------------------------------------
 Symbolic Z-matrix:
 Charge =  0 Multiplicity = 1
 C                    -0.43634  -1.09143   0.2581 
 H                    -0.06764  -2.00469  -0.19267 
 H                    -0.4138   -0.95409   1.33287 
 O                    -1.40871  -0.55557  -0.39709 
 O                    -1.79442   0.58798   0.13403 
 C                     0.91173   0.39443   0.00195 
 N                     0.31113   1.407     0.00044 
 C                     2.23183  -0.27257  -0.0608 
 H                     2.30297  -0.86626  -0.97059 
 H                     2.35962  -0.9389    0.79121 
 H                     3.02267   0.47311  -0.05492 
 
 IRC-IRC-IRC-IRC-IRC-IRC-IRC-IRC-IRC-IRC-IRC-IRC-IRC-IRC-IRC-IRC-IRC-IRC
 ------------------------------------------------------------------------
 INPUT DATA FOR L123
 ------------------------------------------------------------------------
 GENERAL PARAMETERS:
 Rxn path following direction = Reverse
 Maximum points per path      = 200
 Step size                    =   0.050 bohr
 Integration scheme           = HPC                                 
    Redo corrector integration= Yes                                 
    DWI Weight Power          =  2
    DWI will use Hessian update vectors when possible.
    Max correction cycles     =  20
 Initial Hessian              = CalcFC
 Hessian evaluation           = Analytic at all predictor steps
                              = Update at all corrector steps
 Hessian updating method      = Bofill                              
 ------------------------------------------------------------------------
 IRC-IRC-IRC-IRC-IRC-IRC-IRC-IRC-IRC-IRC-IRC-IRC-IRC-IRC-IRC-IRC-IRC-IRC
                          Input orientation:                          
 ---------------------------------------------------------------------
 Center     Atomic      Atomic             Coordinates (Angstroms)
 Number     Number       Type             X           Y           Z
 ---------------------------------------------------------------------
      1          6           0       -0.436340   -1.091430    0.258100
      2          1           0       -0.067640   -2.004690   -0.192670
      3          1           0       -0.413800   -0.954090    1.332870
      4          8           0       -1.408710   -0.555570   -0.397090
      5          8           0       -1.794420    0.587980    0.134030
      6          6           0        0.911730    0.394430    0.001950
      7          7           0        0.311130    1.407000    0.000440
      8          6           0        2.231830   -0.272570   -0.060800
      9          1           0        2.302970   -0.866260   -0.970590
     10          1           0        2.359620   -0.938900    0.791210
     11          1           0        3.022670    0.473110   -0.054920
 ---------------------------------------------------------------------
                    Distance matrix (angstroms):
                    1          2          3          4          5
     1  C    0.000000
     2  H    1.083133   0.000000
     3  H    1.083744   1.884372   0.000000
     4  O    1.289156   1.984995   2.035049   0.000000
     5  O    2.163375   3.132162   2.391926   1.318547   0.000000
     6  C    2.022544   2.598619   2.312333   2.538932   2.716276
     7  N    2.620544   3.438079   2.806357   2.639614   2.263179
     8  C    2.809156   2.881873   3.066944   3.666976   4.121795
     9  H    3.010681   2.742439   3.562932   3.768554   4.485934
    10  H    2.850415   2.827635   2.825860   3.969800   4.474293
    11  H    3.809267   3.963393   3.971421   4.562060   4.822163
                    6          7          8          9         10
     6  C    0.000000
     7  N    1.177294   0.000000
     8  C    1.480368   2.552214   0.000000
     9  H    2.114408   3.174592   1.088690   0.000000
    10  H    2.120633   3.213234   1.089150   1.764207   0.000000
    11  H    2.113171   2.868391   1.086969   1.774917   1.774639
                   11
    11  H    0.000000
 Symmetry turned off by external request.
 Stoichiometry    C3H5NO2
 Framework group  C1[X(C3H5NO2)]
 Deg. of freedom    27
 Full point group                 C1      NOp   1
 Rotational constants (GHZ):           7.3391023           2.7542492           2.1209601
 Standard basis: Aug-CC-pVTZ (5D, 7F)
   391 basis functions,   567 primitive gaussians,   455 cartesian basis functions
    23 alpha electrons       23 beta electrons
       nuclear repulsion energy       227.2694500313 Hartrees.
 NAtoms=   11 NActive=   11 NUniq=   11 SFac= 1.00D+00 NAtFMM=   60 NAOKFM=F Big=F
 Integral buffers will be    131072 words long.
 Raffenetti 2 integral format.
 Two-electron integral symmetry is turned off.
 Nuclear repulsion after empirical dispersion term =      227.2656005214 Hartrees.
 One-electron integrals computed using PRISM.
 NBasis=   391 RedAO= T EigKep=  1.32D-05  NBF=   391
 NBsUse=   391 1.00D-06 EigRej= -1.00D+00 NBFU=   391
 ExpMin= 2.53D-02 ExpMax= 1.53D+04 ExpMxC= 5.22D+02 IAcc=3 IRadAn=         7 AccDes= 0.00D+00
 Harris functional with IExCor= 4639 and IRadAn=       7 diagonalized for initial guess.
 HarFok:  IExCor= 4639 AccDes= 0.00D+00 IRadAn=         7 IDoV= 1 UseB2=F ITyADJ=14
 ICtDFT=  3500011 ScaDFX=  1.000000  1.000000  1.000000  1.000000
 FoFCou: FMM=F IPFlag=           0 FMFlag=      100000 FMFlg1=           0
         NFxFlg=           0 DoJE=T BraDBF=F KetDBF=T FulRan=T
         wScrn=  0.000000 ICntrl=       500 IOpCl=  0 I1Cent=   200000004 NGrid=           0
         NMat0=    1 NMatS0=      1 NMatT0=    0 NMatD0=    1 NMtDS0=    0 NMtDT0=    0
 Symmetry not used in FoFCou.
 Initial guess <Sx>= 0.0000 <Sy>= 0.0000 <Sz>= 0.0000 <S**2>= 0.0000 S= 0.0000
 Gradient too large for Newton-Raphson -- use scaled steepest descent instead.
 Gradient too large for Newton-Raphson -- use scaled steepest descent instead.
     Accept linear search using points  2 and  3.
 Gradient too large for Newton-Raphson -- use scaled steepest descent instead.
     Accept linear search using points  2 and  3.
 Gradient too large for Newton-Raphson -- use scaled steepest descent instead.
     Accept linear search using points  1 and  2.
 Gradient too large for Newton-Raphson -- use scaled steepest descent instead.
 Gradient too large for Newton-Raphson -- use scaled steepest descent instead.
     Accept linear search using points  1 and  2.
 LinEq1:  Iter=  0 NonCon=     1 RMS=4.67D-05 Max=3.63D-03 NDo=     1
 AX will form     1 AO Fock derivatives at one time.
 LinEq1:  Iter=  1 NonCon=     1 RMS=3.48D-05 Max=2.28D-03 NDo=     1
 LinEq1:  Iter=  2 NonCon=     1 RMS=1.22D-05 Max=4.43D-04 NDo=     1
 LinEq1:  Iter=  3 NonCon=     1 RMS=4.28D-06 Max=1.18D-04 NDo=     1
 LinEq1:  Iter=  4 NonCon=     1 RMS=2.35D-06 Max=6.22D-05 NDo=     1
 LinEq1:  Iter=  5 NonCon=     1 RMS=1.55D-06 Max=4.48D-05 NDo=     1
 LinEq1:  Iter=  6 NonCon=     1 RMS=6.56D-07 Max=1.56D-05 NDo=     1
 LinEq1:  Iter=  7 NonCon=     1 RMS=4.11D-07 Max=1.06D-05 NDo=     1
 LinEq1:  Iter=  8 NonCon=     1 RMS=2.22D-07 Max=5.47D-06 NDo=     1
 LinEq1:  Iter=  9 NonCon=     1 RMS=9.72D-08 Max=1.90D-06 NDo=     1
 LinEq1:  Iter= 10 NonCon=     1 RMS=3.43D-08 Max=8.57D-07 NDo=     1
 LinEq1:  Iter= 11 NonCon=     1 RMS=1.06D-08 Max=2.28D-07 NDo=     1
 LinEq1:  Iter= 12 NonCon=     0 RMS=3.07D-09 Max=6.53D-08 NDo=     1
 Linear equations converged to 1.301D-08 1.301D-07 after    12 iterations.
 Restarting incremental Fock formation.
     Minimum is close to point  2 DX=  5.56D-03 DF= -9.78D-10 DXR=  5.53D-03 DFR=  3.06D-05 which will be used.
 LinEq1:  Iter=  0 NonCon=     1 RMS=9.17D-07 Max=5.90D-05 NDo=     1
 LinEq1:  Iter=  1 NonCon=     1 RMS=4.66D-07 Max=2.57D-05 NDo=     1
 LinEq1:  Iter=  2 NonCon=     1 RMS=2.04D-07 Max=9.80D-06 NDo=     1
 LinEq1:  Iter=  3 NonCon=     1 RMS=1.60D-07 Max=4.35D-06 NDo=     1
 LinEq1:  Iter=  4 NonCon=     1 RMS=6.62D-08 Max=1.63D-06 NDo=     1
 LinEq1:  Iter=  5 NonCon=     1 RMS=2.95D-08 Max=6.87D-07 NDo=     1
 LinEq1:  Iter=  6 NonCon=     1 RMS=1.38D-08 Max=4.27D-07 NDo=     1
 LinEq1:  Iter=  7 NonCon=     1 RMS=9.67D-09 Max=2.42D-07 NDo=     1
 LinEq1:  Iter=  8 NonCon=     1 RMS=3.94D-09 Max=6.97D-08 NDo=     1
 LinEq1:  Iter=  9 NonCon=     1 RMS=1.59D-09 Max=3.17D-08 NDo=     1
 LinEq1:  Iter= 10 NonCon=     1 RMS=5.61D-10 Max=1.23D-08 NDo=     1
 LinEq1:  Iter= 11 NonCon=     0 RMS=1.39D-10 Max=3.16D-09 NDo=     1
 Linear equations converged to 7.146D-10 7.146D-09 after    11 iterations.
 SCF Done:  E(UwB97XD) =  -322.315607069     a.u. after    9 cycles
            Convg  =    0.6561D-08                    45 Fock formations.
              S**2 =  0.0000                  -V/T =  2.0056
 <Sx>= 0.0000 <Sy>= 0.0000 <Sz>= 0.0000 <S**2>= 0.0000 S= 0.0000
 <L.S>=  0.00000000000    
 Annihilation of the first spin contaminant:
 S**2 before annihilation     0.0000,   after     0.0000
 DoSCS=F DFT=T ScalE2(SS,OS)=  1.000000  1.000000
 Range of M.O.s used for correlation:     1   391
 NBasis=   391 NAE=    23 NBE=    23 NFC=     0 NFV=     0
 NROrb=    391 NOA=    23 NOB=    23 NVA=   368 NVB=   368

 **** Warning!!: The largest alpha MO coefficient is  0.45773090D+02


 **** Warning!!: The largest beta MO coefficient is  0.45773091D+02

 Symmetrizing basis deriv contribution to polar:
 IMax=3 JMax=2 DiffMx= 0.00D+00
 G2DrvN: will do    12 centers at a time, making    1 passes.
 Calling FoFCou, ICntrl=  3107 FMM=F I1Cent=   0 AccDes= 0.00D+00.
 End of G2Drv F.D. properties file   721 does not exist.
 End of G2Drv F.D. properties file   722 does not exist.
 End of G2Drv F.D. properties file   788 does not exist.
          IDoAtm=11111111111
          Differentiating once with respect to nuclear coordinates.
 CalDSu exits because no D1Ps are significant.
          There are    36 degrees of freedom in the 1st order CPHF.  IDoFFX=6 NUNeed=     0.
     30 vectors produced by pass  0 Test12= 4.70D-14 2.78D-09 XBig12= 1.87D-01 8.46D-02.
 AX will form    30 AO Fock derivatives at one time.
     30 vectors produced by pass  1 Test12= 4.70D-14 2.78D-09 XBig12= 3.49D-02 3.80D-02.
     30 vectors produced by pass  2 Test12= 4.70D-14 2.78D-09 XBig12= 1.92D-03 5.57D-03.
     30 vectors produced by pass  3 Test12= 4.70D-14 2.78D-09 XBig12= 4.68D-05 6.47D-04.
     30 vectors produced by pass  4 Test12= 4.70D-14 2.78D-09 XBig12= 7.37D-07 8.73D-05.
     30 vectors produced by pass  5 Test12= 4.70D-14 2.78D-09 XBig12= 8.19D-09 7.57D-06.
     30 vectors produced by pass  6 Test12= 4.70D-14 2.78D-09 XBig12= 7.05D-11 6.25D-07.
     17 vectors produced by pass  7 Test12= 4.70D-14 2.78D-09 XBig12= 5.34D-13 6.46D-08.
      1 vectors produced by pass  8 Test12= 4.70D-14 2.78D-09 XBig12= 3.64D-15 5.09D-09.
 InvSVY:  IOpt=1 It=  1 EMax= 3.11D-15
 Solved reduced A of dimension   228 with    30 vectors.
 End of Minotr F.D. properties file   721 does not exist.
 End of Minotr F.D. properties file   722 does not exist.
 End of Minotr F.D. properties file   788 does not exist.

 **********************************************************************

            Population analysis using the SCF Density.

 **********************************************************************

 Alpha  occ. eigenvalues --  -19.39764 -19.28140 -14.45470 -10.39429 -10.34057
 Alpha  occ. eigenvalues --  -10.33957  -1.31559  -1.02242  -1.00073  -0.87483
 Alpha  occ. eigenvalues --   -0.77027  -0.63489  -0.62857  -0.61800  -0.59174
 Alpha  occ. eigenvalues --   -0.55574  -0.54425  -0.49918  -0.46936  -0.42414
 Alpha  occ. eigenvalues --   -0.40850  -0.34598  -0.33766
 Alpha virt. eigenvalues --   -0.03200   0.01929   0.03596   0.03805   0.05135
 Alpha virt. eigenvalues --    0.05745   0.07780   0.08540   0.09044   0.10148
 Alpha virt. eigenvalues --    0.10463   0.10934   0.11478   0.12114   0.12644
 Alpha virt. eigenvalues --    0.12972   0.13907   0.14393   0.15155   0.16057
 Alpha virt. eigenvalues --    0.16907   0.19277   0.19430   0.19977   0.20347
 Alpha virt. eigenvalues --    0.21157   0.21878   0.23558   0.24425   0.24776
 Alpha virt. eigenvalues --    0.25793   0.26424   0.26518   0.27306   0.28397
 Alpha virt. eigenvalues --    0.29438   0.30229   0.31097   0.32005   0.32368
 Alpha virt. eigenvalues --    0.33350   0.33842   0.34362   0.34705   0.35419
 Alpha virt. eigenvalues --    0.36206   0.36992   0.37321   0.37978   0.38698
 Alpha virt. eigenvalues --    0.40688   0.40727   0.41510   0.42412   0.43500
 Alpha virt. eigenvalues --    0.44789   0.45195   0.46237   0.46505   0.48084
 Alpha virt. eigenvalues --    0.48425   0.49239   0.50472   0.50907   0.51892
 Alpha virt. eigenvalues --    0.52098   0.53333   0.55666   0.57069   0.58405
 Alpha virt. eigenvalues --    0.59700   0.60422   0.62434   0.64214   0.65546
 Alpha virt. eigenvalues --    0.66054   0.67317   0.69414   0.70902   0.71320
 Alpha virt. eigenvalues --    0.71843   0.73542   0.74203   0.74526   0.75137
 Alpha virt. eigenvalues --    0.77190   0.78079   0.78329   0.80063   0.80528
 Alpha virt. eigenvalues --    0.80904   0.82321   0.82765   0.83236   0.84674
 Alpha virt. eigenvalues --    0.84964   0.85758   0.86687   0.87246   0.88917
 Alpha virt. eigenvalues --    0.89588   0.91112   0.92287   0.93896   0.94896
 Alpha virt. eigenvalues --    0.95536   0.97294   0.98744   0.99294   1.00300
 Alpha virt. eigenvalues --    1.01413   1.02434   1.04148   1.04172   1.05529
 Alpha virt. eigenvalues --    1.06366   1.07552   1.08575   1.10093   1.10875
 Alpha virt. eigenvalues --    1.11216   1.13378   1.13589   1.15285   1.16559
 Alpha virt. eigenvalues --    1.17245   1.17924   1.20475   1.21085   1.22848
 Alpha virt. eigenvalues --    1.24111   1.25059   1.25867   1.26868   1.28112
 Alpha virt. eigenvalues --    1.30460   1.31351   1.32619   1.35250   1.36157
 Alpha virt. eigenvalues --    1.37218   1.39441   1.40031   1.40870   1.43217
 Alpha virt. eigenvalues --    1.43661   1.44133   1.46557   1.47285   1.49729
 Alpha virt. eigenvalues --    1.50165   1.51151   1.52397   1.53675   1.55781
 Alpha virt. eigenvalues --    1.58275   1.58580   1.59769   1.61735   1.62484
 Alpha virt. eigenvalues --    1.62758   1.62937   1.64889   1.65912   1.69198
 Alpha virt. eigenvalues --    1.70399   1.72360   1.73264   1.75857   1.77075
 Alpha virt. eigenvalues --    1.78965   1.79764   1.81059   1.83083   1.83952
 Alpha virt. eigenvalues --    1.84890   1.85678   1.89195   1.90491   1.93778
 Alpha virt. eigenvalues --    1.96968   1.98223   1.98968   2.00908   2.02736
 Alpha virt. eigenvalues --    2.04459   2.06419   2.07177   2.08012   2.09043
 Alpha virt. eigenvalues --    2.11036   2.12753   2.13580   2.17584   2.17912
 Alpha virt. eigenvalues --    2.19920   2.21652   2.23749   2.27554   2.29083
 Alpha virt. eigenvalues --    2.31421   2.32921   2.34943   2.37510   2.38941
 Alpha virt. eigenvalues --    2.42845   2.42902   2.45279   2.49008   2.52643
 Alpha virt. eigenvalues --    2.54497   2.60430   2.61882   2.66322   2.67761
 Alpha virt. eigenvalues --    2.72543   2.73933   2.78461   2.81558   2.81881
 Alpha virt. eigenvalues --    2.85238   2.88391   2.89318   2.96912   2.98193
 Alpha virt. eigenvalues --    3.00291   3.03576   3.09817   3.11534   3.13386
 Alpha virt. eigenvalues --    3.14892   3.16964   3.18580   3.22674   3.23457
 Alpha virt. eigenvalues --    3.28711   3.32435   3.33335   3.34241   3.35366
 Alpha virt. eigenvalues --    3.37769   3.42361   3.45246   3.46700   3.47333
 Alpha virt. eigenvalues --    3.47709   3.49028   3.52975   3.55321   3.55613
 Alpha virt. eigenvalues --    3.57936   3.61334   3.64106   3.65326   3.67227
 Alpha virt. eigenvalues --    3.68516   3.72668   3.73930   3.76385   3.78246
 Alpha virt. eigenvalues --    3.79076   3.81726   3.82879   3.88097   3.89402
 Alpha virt. eigenvalues --    3.92732   3.96627   3.98876   4.00283   4.01678
 Alpha virt. eigenvalues --    4.04435   4.06304   4.12182   4.12409   4.13325
 Alpha virt. eigenvalues --    4.14874   4.18682   4.19976   4.21980   4.28378
 Alpha virt. eigenvalues --    4.32983   4.34617   4.36013   4.37259   4.40463
 Alpha virt. eigenvalues --    4.44476   4.48075   4.49551   4.53814   4.54200
 Alpha virt. eigenvalues --    4.56150   4.58074   4.59479   4.69153   4.73044
 Alpha virt. eigenvalues --    4.74566   4.77566   4.78086   4.83460   4.85352
 Alpha virt. eigenvalues --    4.86296   4.88186   4.92099   4.97513   4.99498
 Alpha virt. eigenvalues --    5.00700   5.02200   5.04841   5.08658   5.11702
 Alpha virt. eigenvalues --    5.15704   5.20297   5.27174   5.29857   5.30696
 Alpha virt. eigenvalues --    5.30937   5.33537   5.36028   5.38807   5.44050
 Alpha virt. eigenvalues --    5.46199   5.50915   5.54823   5.66068   5.72741
 Alpha virt. eigenvalues --    5.76307   5.77814   5.79830   5.85174   5.87919
 Alpha virt. eigenvalues --    5.92158   6.04374   6.05348   6.10106   6.15433
 Alpha virt. eigenvalues --    6.19170   6.29563   6.31259   6.32797   6.39509
 Alpha virt. eigenvalues --    6.41306   6.43049   6.45135   6.54397   6.60791
 Alpha virt. eigenvalues --    6.64535   6.69305   6.74876   6.80445   6.89467
 Alpha virt. eigenvalues --    6.91080   6.98354   7.00831   7.10435   7.20800
 Alpha virt. eigenvalues --    7.22486   7.27784   7.34086   7.44233   7.72470
 Alpha virt. eigenvalues --    7.94461   8.32854  13.35466  14.69446  15.01640
 Alpha virt. eigenvalues --   17.18793  17.59927  18.24934
  Beta  occ. eigenvalues --  -19.39764 -19.28140 -14.45470 -10.39429 -10.34057
  Beta  occ. eigenvalues --  -10.33957  -1.31559  -1.02242  -1.00073  -0.87483
  Beta  occ. eigenvalues --   -0.77027  -0.63489  -0.62857  -0.61800  -0.59174
  Beta  occ. eigenvalues --   -0.55574  -0.54425  -0.49918  -0.46936  -0.42414
  Beta  occ. eigenvalues --   -0.40850  -0.34598  -0.33766
  Beta virt. eigenvalues --   -0.03200   0.01929   0.03596   0.03805   0.05135
  Beta virt. eigenvalues --    0.05745   0.07780   0.08540   0.09044   0.10148
  Beta virt. eigenvalues --    0.10463   0.10934   0.11478   0.12114   0.12644
  Beta virt. eigenvalues --    0.12972   0.13907   0.14393   0.15155   0.16057
  Beta virt. eigenvalues --    0.16907   0.19277   0.19430   0.19977   0.20347
  Beta virt. eigenvalues --    0.21157   0.21878   0.23558   0.24425   0.24776
  Beta virt. eigenvalues --    0.25793   0.26424   0.26518   0.27306   0.28397
  Beta virt. eigenvalues --    0.29438   0.30229   0.31097   0.32005   0.32368
  Beta virt. eigenvalues --    0.33350   0.33842   0.34362   0.34705   0.35419
  Beta virt. eigenvalues --    0.36206   0.36992   0.37321   0.37978   0.38698
  Beta virt. eigenvalues --    0.40688   0.40727   0.41510   0.42412   0.43500
  Beta virt. eigenvalues --    0.44789   0.45195   0.46237   0.46505   0.48084
  Beta virt. eigenvalues --    0.48425   0.49239   0.50472   0.50907   0.51892
  Beta virt. eigenvalues --    0.52098   0.53333   0.55666   0.57069   0.58405
  Beta virt. eigenvalues --    0.59700   0.60422   0.62434   0.64214   0.65546
  Beta virt. eigenvalues --    0.66054   0.67317   0.69414   0.70902   0.71320
  Beta virt. eigenvalues --    0.71843   0.73542   0.74203   0.74526   0.75137
  Beta virt. eigenvalues --    0.77190   0.78079   0.78329   0.80063   0.80528
  Beta virt. eigenvalues --    0.80904   0.82321   0.82765   0.83236   0.84674
  Beta virt. eigenvalues --    0.84964   0.85758   0.86687   0.87246   0.88917
  Beta virt. eigenvalues --    0.89588   0.91112   0.92287   0.93896   0.94896
  Beta virt. eigenvalues --    0.95536   0.97294   0.98744   0.99294   1.00300
  Beta virt. eigenvalues --    1.01413   1.02434   1.04148   1.04172   1.05529
  Beta virt. eigenvalues --    1.06366   1.07552   1.08575   1.10093   1.10875
  Beta virt. eigenvalues --    1.11216   1.13378   1.13589   1.15285   1.16559
  Beta virt. eigenvalues --    1.17245   1.17924   1.20475   1.21085   1.22848
  Beta virt. eigenvalues --    1.24111   1.25059   1.25867   1.26868   1.28112
  Beta virt. eigenvalues --    1.30460   1.31351   1.32619   1.35250   1.36157
  Beta virt. eigenvalues --    1.37218   1.39441   1.40031   1.40870   1.43217
  Beta virt. eigenvalues --    1.43661   1.44133   1.46557   1.47285   1.49729
  Beta virt. eigenvalues --    1.50165   1.51151   1.52397   1.53675   1.55781
  Beta virt. eigenvalues --    1.58275   1.58580   1.59769   1.61735   1.62484
  Beta virt. eigenvalues --    1.62758   1.62937   1.64889   1.65912   1.69198
  Beta virt. eigenvalues --    1.70399   1.72360   1.73264   1.75857   1.77075
  Beta virt. eigenvalues --    1.78965   1.79764   1.81059   1.83083   1.83952
  Beta virt. eigenvalues --    1.84890   1.85678   1.89195   1.90491   1.93778
  Beta virt. eigenvalues --    1.96968   1.98223   1.98968   2.00908   2.02736
  Beta virt. eigenvalues --    2.04459   2.06419   2.07177   2.08012   2.09043
  Beta virt. eigenvalues --    2.11036   2.12753   2.13580   2.17584   2.17912
  Beta virt. eigenvalues --    2.19920   2.21652   2.23749   2.27554   2.29083
  Beta virt. eigenvalues --    2.31421   2.32921   2.34943   2.37510   2.38941
  Beta virt. eigenvalues --    2.42845   2.42902   2.45279   2.49008   2.52643
  Beta virt. eigenvalues --    2.54497   2.60430   2.61882   2.66322   2.67761
  Beta virt. eigenvalues --    2.72543   2.73933   2.78461   2.81558   2.81881
  Beta virt. eigenvalues --    2.85238   2.88391   2.89318   2.96912   2.98193
  Beta virt. eigenvalues --    3.00291   3.03576   3.09817   3.11534   3.13386
  Beta virt. eigenvalues --    3.14892   3.16964   3.18580   3.22674   3.23457
  Beta virt. eigenvalues --    3.28711   3.32435   3.33335   3.34241   3.35366
  Beta virt. eigenvalues --    3.37769   3.42361   3.45246   3.46700   3.47333
  Beta virt. eigenvalues --    3.47709   3.49028   3.52975   3.55321   3.55613
  Beta virt. eigenvalues --    3.57936   3.61334   3.64106   3.65326   3.67227
  Beta virt. eigenvalues --    3.68516   3.72668   3.73930   3.76385   3.78246
  Beta virt. eigenvalues --    3.79076   3.81726   3.82879   3.88097   3.89402
  Beta virt. eigenvalues --    3.92732   3.96627   3.98876   4.00283   4.01678
  Beta virt. eigenvalues --    4.04435   4.06304   4.12182   4.12409   4.13325
  Beta virt. eigenvalues --    4.14874   4.18682   4.19976   4.21980   4.28378
  Beta virt. eigenvalues --    4.32983   4.34617   4.36013   4.37259   4.40463
  Beta virt. eigenvalues --    4.44476   4.48075   4.49551   4.53814   4.54200
  Beta virt. eigenvalues --    4.56150   4.58074   4.59479   4.69153   4.73044
  Beta virt. eigenvalues --    4.74566   4.77566   4.78086   4.83460   4.85352
  Beta virt. eigenvalues --    4.86296   4.88186   4.92099   4.97513   4.99498
  Beta virt. eigenvalues --    5.00700   5.02200   5.04841   5.08658   5.11702
  Beta virt. eigenvalues --    5.15704   5.20297   5.27174   5.29857   5.30696
  Beta virt. eigenvalues --    5.30937   5.33537   5.36028   5.38807   5.44050
  Beta virt. eigenvalues --    5.46199   5.50915   5.54823   5.66068   5.72741
  Beta virt. eigenvalues --    5.76307   5.77814   5.79830   5.85174   5.87919
  Beta virt. eigenvalues --    5.92158   6.04374   6.05348   6.10106   6.15433
  Beta virt. eigenvalues --    6.19170   6.29563   6.31259   6.32797   6.39509
  Beta virt. eigenvalues --    6.41306   6.43049   6.45135   6.54397   6.60791
  Beta virt. eigenvalues --    6.64535   6.69305   6.74876   6.80445   6.89467
  Beta virt. eigenvalues --    6.91080   6.98354   7.00831   7.10435   7.20800
  Beta virt. eigenvalues --    7.22486   7.27784   7.34086   7.44233   7.72470
  Beta virt. eigenvalues --    7.94461   8.32854  13.35466  14.69446  15.01640
  Beta virt. eigenvalues --   17.18793  17.59927  18.24934
          Condensed to atoms (all electrons):
               1          2          3          4          5          6
     1  C    5.320560   0.302137   0.322767   0.250424  -0.097076   0.156886
     2  H    0.302137   0.364091   0.011963   0.016172  -0.000614   0.019890
     3  H    0.322767   0.011963   0.312437  -0.071648   0.017685   0.031542
     4  O    0.250424   0.016172  -0.071648   8.210327  -0.242104   0.006314
     5  O   -0.097076  -0.000614   0.017685  -0.242104   8.746707  -0.026025
     6  C    0.156886   0.019890   0.031542   0.006314  -0.026025   5.446527
     7  N    0.009672  -0.006845   0.001410  -0.028406   0.008919   0.095271
     8  C   -0.000751  -0.011791  -0.006491  -0.015747   0.017349  -0.125148
     9  H   -0.010100  -0.007952  -0.003109  -0.002607   0.002304  -0.044697
    10  H   -0.009759  -0.006127  -0.005788  -0.000828   0.002109  -0.058155
    11  H    0.011208   0.003801   0.002377   0.001591  -0.001561   0.024303
               7          8          9         10         11
     1  C    0.009672  -0.000751  -0.010100  -0.009759   0.011208
     2  H   -0.006845  -0.011791  -0.007952  -0.006127   0.003801
     3  H    0.001410  -0.006491  -0.003109  -0.005788   0.002377
     4  O   -0.028406  -0.015747  -0.002607  -0.000828   0.001591
     5  O    0.008919   0.017349   0.002304   0.002109  -0.001561
     6  C    0.095271  -0.125148  -0.044697  -0.058155   0.024303
     7  N    7.561270  -0.013264   0.009753   0.011264  -0.040114
     8  C   -0.013264   5.542958   0.394567   0.408006   0.381470
     9  H    0.009753   0.394567   0.361291   0.025184  -0.024030
    10  H    0.011264   0.408006   0.025184   0.364606  -0.025531
    11  H   -0.040114   0.381470  -0.024030  -0.025531   0.449087
          Atomic-Atomic Spin Densities.
               1          2          3          4          5          6
     1  C    0.000000   0.000000   0.000000   0.000000   0.000000   0.000000
     2  H    0.000000   0.000000   0.000000   0.000000   0.000000   0.000000
     3  H    0.000000   0.000000   0.000000   0.000000   0.000000   0.000000
     4  O    0.000000   0.000000   0.000000   0.000000   0.000000   0.000000
     5  O    0.000000   0.000000   0.000000   0.000000   0.000000   0.000000
     6  C    0.000000   0.000000   0.000000   0.000000   0.000000   0.000000
     7  N    0.000000   0.000000   0.000000   0.000000   0.000000   0.000000
     8  C    0.000000   0.000000   0.000000   0.000000   0.000000   0.000000
     9  H    0.000000   0.000000   0.000000   0.000000   0.000000   0.000000
    10  H    0.000000   0.000000   0.000000   0.000000   0.000000   0.000000
    11  H    0.000000   0.000000   0.000000   0.000000   0.000000   0.000000
               7          8          9         10         11
     1  C    0.000000   0.000000   0.000000   0.000000   0.000000
     2  H    0.000000   0.000000   0.000000   0.000000   0.000000
     3  H    0.000000   0.000000   0.000000   0.000000   0.000000
     4  O    0.000000   0.000000   0.000000   0.000000   0.000000
     5  O    0.000000   0.000000   0.000000   0.000000   0.000000
     6  C    0.000000   0.000000   0.000000   0.000000   0.000000
     7  N    0.000000   0.000000   0.000000   0.000000   0.000000
     8  C    0.000000   0.000000   0.000000   0.000000   0.000000
     9  H    0.000000   0.000000   0.000000   0.000000   0.000000
    10  H    0.000000   0.000000   0.000000   0.000000   0.000000
    11  H    0.000000   0.000000   0.000000   0.000000   0.000000
 Mulliken charges and spin densities:
               1          2
     1  C   -0.255969   0.000000
     2  H    0.315275   0.000000
     3  H    0.386855   0.000000
     4  O   -0.123487   0.000000
     5  O   -0.427693   0.000000
     6  C    0.473291   0.000000
     7  N   -0.608930   0.000000
     8  C   -0.571158   0.000000
     9  H    0.299396   0.000000
    10  H    0.295020   0.000000
    11  H    0.217400   0.000000
 Sum of Mulliken charges =   0.00000   0.00000
 Mulliken charges and spin densities with hydrogens summed into heavy atoms:
               1          2
     1  C    0.446162   0.000000
     4  O   -0.123487   0.000000
     5  O   -0.427693   0.000000
     6  C    0.473291   0.000000
     7  N   -0.608930   0.000000
     8  C    0.240657   0.000000
 APT charges:
               1
     1  C   -0.760538
     2  H    0.616554
     3  H    0.564374
     4  O    0.035758
     5  O   -0.467284
     6  C    0.423723
     7  N   -0.380883
     8  C   -1.816718
     9  H    0.519216
    10  H    0.517347
    11  H    0.748451
 Sum of APT charges =   0.00000
 APT charges with hydrogens summed into heavy atoms:
               1
     1  C    0.420391
     4  O    0.035758
     5  O   -0.467284
     6  C    0.423723
     7  N   -0.380883
     8  C   -0.031705
 Electronic spatial extent (au):  <R**2>=            571.3022
 Charge=              0.0000 electrons
 Dipole moment (field-independent basis, Debye):
    X=              4.2821    Y=             -4.5357    Z=              0.5166  Tot=              6.2591
 Quadrupole moment (field-independent basis, Debye-Ang):
   XX=            -34.4434   YY=            -36.3383   ZZ=            -34.1790
   XY=              1.1861   XZ=             -0.6199   YZ=             -0.5640
 Traceless Quadrupole moment (field-independent basis, Debye-Ang):
   XX=              0.5435   YY=             -1.3514   ZZ=              0.8079
   XY=              1.1861   XZ=             -0.6199   YZ=             -0.5640
 Octapole moment (field-independent basis, Debye-Ang**2):
  XXX=             13.2321  YYY=            -13.2512  ZZZ=              0.2848  XYY=             -2.1789
  XXY=             -3.1348  XXZ=             -0.5524  XZZ=             -1.7449  YZZ=             -2.7819
  YYZ=             -0.4756  XYZ=              0.5703
 Hexadecapole moment (field-independent basis, Debye-Ang**3):
 XXXX=           -459.1905 YYYY=           -199.9441 ZZZZ=            -52.1756 XXXY=              9.8069
 XXXZ=              0.2357 YYYX=             -2.3033 YYYZ=              3.6676 ZZZX=              0.3388
 ZZZY=             -0.5215 XXYY=           -109.9589 XXZZ=            -87.2757 YYZZ=            -40.8709
 XXYZ=             -0.0860 YYXZ=             -0.6645 ZZXY=             -1.9474
 N-N= 2.272656005214D+02 E-N=-1.209378711299D+03  KE= 3.205250953223D+02
  Exact polarizability:   0.000   0.000   0.000   0.000   0.000   0.000
 Approx polarizability:  85.557  -9.010  79.523   0.860   0.650  46.907
                          Isotropic Fermi Contact Couplings
        Atom                 a.u.       MegaHertz       Gauss      10(-4) cm-1
     1  C(13)              0.00000       0.00000       0.00000       0.00000
     2  H(1)               0.00000       0.00000       0.00000       0.00000
     3  H(1)               0.00000       0.00000       0.00000       0.00000
     4  O(17)              0.00000       0.00000       0.00000       0.00000
     5  O(17)              0.00000       0.00000       0.00000       0.00000
     6  C(13)              0.00000       0.00000       0.00000       0.00000
     7  N(14)              0.00000       0.00000       0.00000       0.00000
     8  C(13)              0.00000       0.00000       0.00000       0.00000
     9  H(1)               0.00000       0.00000       0.00000       0.00000
    10  H(1)               0.00000       0.00000       0.00000       0.00000
    11  H(1)               0.00000       0.00000       0.00000       0.00000
 --------------------------------------------------------
       Center         ----  Spin Dipole Couplings  ----
                      3XX-RR        3YY-RR        3ZZ-RR
 --------------------------------------------------------
     1   Atom        0.000000      0.000000      0.000000
     2   Atom        0.000000      0.000000      0.000000
     3   Atom        0.000000      0.000000      0.000000
     4   Atom        0.000000      0.000000      0.000000
     5   Atom        0.000000      0.000000      0.000000
     6   Atom        0.000000      0.000000      0.000000
     7   Atom        0.000000      0.000000      0.000000
     8   Atom        0.000000      0.000000      0.000000
     9   Atom        0.000000      0.000000      0.000000
    10   Atom        0.000000      0.000000      0.000000
    11   Atom        0.000000      0.000000      0.000000
 --------------------------------------------------------
                        XY            XZ            YZ
 --------------------------------------------------------
     1   Atom        0.000000      0.000000      0.000000
     2   Atom        0.000000      0.000000      0.000000
     3   Atom        0.000000      0.000000      0.000000
     4   Atom        0.000000      0.000000      0.000000
     5   Atom        0.000000      0.000000      0.000000
     6   Atom        0.000000      0.000000      0.000000
     7   Atom        0.000000      0.000000      0.000000
     8   Atom        0.000000      0.000000      0.000000
     9   Atom        0.000000      0.000000      0.000000
    10   Atom        0.000000      0.000000      0.000000
    11   Atom        0.000000      0.000000      0.000000
 --------------------------------------------------------


 ---------------------------------------------------------------------------------
              Anisotropic Spin Dipole Couplings in Principal Axis System
 ---------------------------------------------------------------------------------

       Atom             a.u.   MegaHertz   Gauss  10(-4) cm-1        Axes

              Baa     0.0000     0.000     0.000     0.000  0.0126  0.2155  0.9764
     1 C(13)  Bbb     0.0000     0.000     0.000     0.000 -0.4426  0.8768 -0.1878
              Bcc     0.0000     0.000     0.000     0.000  0.8966  0.4298 -0.1065
 
              Baa     0.0000     0.000     0.000     0.000  0.6404 -0.6021 -0.4769
     2 H(1)   Bbb     0.0000     0.000     0.000     0.000  0.7148  0.2400  0.6568
              Bcc     0.0000     0.000     0.000     0.000  0.2810  0.7615 -0.5841
 
              Baa     0.0000     0.000     0.000     0.000  0.3466  0.1183  0.9305
     3 H(1)   Bbb     0.0000     0.000     0.000     0.000 -0.1048  0.9907 -0.0869
              Bcc     0.0000     0.000     0.000     0.000  0.9322  0.0674 -0.3557
 
              Baa     0.0000     0.000     0.000     0.000  0.7785  0.3378 -0.5290
     4 O(17)  Bbb     0.0000     0.000     0.000     0.000 -0.1192  0.9071  0.4038
              Bcc     0.0000     0.000     0.000     0.000  0.6162 -0.2513  0.7464
 
              Baa     0.0000     0.000     0.000     0.000  0.2048  0.5416  0.8153
     5 O(17)  Bbb     0.0000     0.000     0.000     0.000  0.7208  0.4801 -0.5000
              Bcc     0.0000     0.000     0.000     0.000 -0.6622  0.6900 -0.2921
 
              Baa     0.0000     0.000     0.000     0.000  0.8110 -0.5786 -0.0868
     6 C(13)  Bbb     0.0000     0.000     0.000     0.000  0.5576  0.7195  0.4140
              Bcc     0.0000     0.000     0.000     0.000 -0.1770 -0.3842  0.9061
 
              Baa     0.0000     0.000     0.000     0.000 -0.3562  0.9343 -0.0156
     7 N(14)  Bbb     0.0000     0.000     0.000     0.000  0.0098  0.0204  0.9997
              Bcc     0.0000     0.000     0.000     0.000  0.9344  0.3560 -0.0164
 
              Baa     0.0000     0.000     0.000     0.000  0.0683  0.8785  0.4728
     8 C(13)  Bbb     0.0000     0.000     0.000     0.000 -0.1957 -0.4529  0.8698
              Bcc     0.0000     0.000     0.000     0.000  0.9783 -0.1519  0.1410
 
              Baa     0.0000     0.000     0.000     0.000 -0.0902  0.2001  0.9756
     9 H(1)   Bbb     0.0000     0.000     0.000     0.000  0.6703  0.7367 -0.0891
              Bcc     0.0000     0.000     0.000     0.000  0.7366 -0.6459  0.2005
 
              Baa     0.0000     0.000     0.000     0.000  0.1897 -0.5816  0.7911
    10 H(1)   Bbb     0.0000     0.000     0.000     0.000 -0.4540  0.6624  0.5959
              Bcc     0.0000     0.000     0.000     0.000  0.8706  0.4722  0.1384
 
              Baa     0.0000     0.000     0.000     0.000  0.3198  0.9423 -0.0989
    11 H(1)   Bbb     0.0000     0.000     0.000     0.000 -0.3054  0.2013  0.9307
              Bcc     0.0000     0.000     0.000     0.000  0.8969 -0.2675  0.3521
 

 ---------------------------------------------------------------------------------

 Calling FoFJK, ICntrl=    100127 FMM=F ISym2X=0 I1Cent= 0 IOpClX= 1 NMat=1 NMatS=1 NMatT=0.
 -------------------------------------------------------------------
 Center     Atomic                   Forces (Hartrees/Bohr)
 Number     Number              X              Y              Z
 -------------------------------------------------------------------
      1        6          -0.000009366    0.000000593   -0.000000931
      2        1           0.000000359   -0.000003028   -0.000001032
      3        1           0.000000614    0.000000821    0.000002665
      4        8           0.000000411   -0.000004910   -0.000000638
      5        8          -0.000002859    0.000004141    0.000002455
      6        6           0.000000400    0.000000339    0.000002856
      7        7           0.000002255   -0.000000297   -0.000002780
      8        6           0.000003641   -0.000007428   -0.000003133
      9        1           0.000003109    0.000003573    0.000003390
     10        1           0.000001348    0.000005473   -0.000002034
     11        1           0.000000087    0.000000724   -0.000000818
 -------------------------------------------------------------------
 Cartesian Forces:  Max     0.000009366 RMS     0.000003182
 IRC-IRC-IRC-IRC-IRC-IRC-IRC-IRC-IRC-IRC-IRC-IRC-IRC-IRC-IRC-IRC-IRC-IRC
          ******** Start new reaction path calculation ********
 Supplied step size of   0.0500 bohr.
    Integration on MW PES will use step size of   0.1502 sqrt(amu)*bohr.
 Point Number:   0          Path Number:   1
 Calculating another point on the path.
 IRC-IRC-IRC-IRC-IRC-IRC-IRC-IRC-IRC-IRC-IRC-IRC-IRC-IRC-IRC-IRC-IRC-IRC
                          Input orientation:                          
 ---------------------------------------------------------------------
 Center     Atomic      Atomic             Coordinates (Angstroms)
 Number     Number       Type             X           Y           Z
 ---------------------------------------------------------------------
      1          6           0       -0.363614   -1.148327    0.269617
      2          1           0        0.008648   -2.058638   -0.183310
      3          1           0       -0.329329   -0.998311    1.342049
      4          8           0       -1.326303   -0.604896   -0.386392
      5          8           0       -1.718736    0.535936    0.144463
      6          6           0        1.004771    0.356970    0.010595
      7          7           0        0.396512    1.361571    0.010953
      8          6           0        2.315504   -0.323624   -0.050766
      9          1           0        2.383602   -0.917769   -0.960402
     10          1           0        2.438758   -0.989857    0.801891
     11          1           0        3.111575    0.416739   -0.044806
 ---------------------------------------------------------------------
                    Distance matrix (angstroms):
                    1          2          3          4          5
     1  C    0.000000
     2  H    1.082770   0.000000
     3  H    1.083416   1.888185   0.000000
     4  O    1.285471   1.984113   2.033775   0.000000
     5  O    2.165354   3.134184   2.391354   1.318070   0.000000
     6  C    2.050729   2.620119   2.321504   2.552781   2.732661
     7  N    2.635201   3.447609   2.804943   2.644422   2.274592
     8  C    2.821428   2.889537   3.064356   3.668040   4.129413
     9  H    3.018824   2.746973   3.559180   3.767064   4.490341
    10  H    2.856872   2.831669   2.820311   3.966850   4.477166
    11  H    3.824295   3.971754   3.970586   4.566747   4.835487
                    6          7          8          9         10
     6  C    0.000000
     7  N    1.174395   0.000000
     8  C    1.478173   2.554648   0.000000
     9  H    2.113994   3.176075   1.088616   0.000000
    10  H    2.120475   3.213343   1.089074   1.764629   0.000000
    11  H    2.108379   2.875306   1.087153   1.774591   1.774287
                   11
    11  H    0.000000
 Symmetry turned off by external request.
 Stoichiometry    C3H5NO2
 Framework group  C1[X(C3H5NO2)]
 Deg. of freedom    27
 Full point group                 C1      NOp   1
 Rotational constants (GHZ):           7.2948526           2.7416053           2.1098367
 Standard basis: Aug-CC-pVTZ (5D, 7F)
   391 basis functions,   567 primitive gaussians,   455 cartesian basis functions
    23 alpha electrons       23 beta electrons
       nuclear repulsion energy       226.9367259260 Hartrees.
 NAtoms=   11 NActive=   11 NUniq=   11 SFac= 1.00D+00 NAtFMM=   60 NAOKFM=F Big=F
 Integral buffers will be    131072 words long.
 Raffenetti 2 integral format.
 Two-electron integral symmetry is turned off.
 Nuclear repulsion after empirical dispersion term =      226.9328612604 Hartrees.
 One-electron integrals computed using PRISM.
 NBasis=   391 RedAO= T EigKep=  1.31D-05  NBF=   391
 NBsUse=   391 1.00D-06 EigRej= -1.00D+00 NBFU=   391
 Initial guess from the checkpoint file:  "AltAssocTS2-M1-copt-TS-Final-IRC-Reverse.chk"
 B after Tr=     0.154813   -0.092778    0.019445
         Rot=    1.000000    0.000037   -0.000006    0.000094 Ang=   0.01 deg.
 Initial guess <Sx>= 0.0000 <Sy>= 0.0000 <Sz>= 0.0000 <S**2>= 0.0000 S= 0.0000
 ExpMin= 2.53D-02 ExpMax= 1.53D+04 ExpMxC= 5.22D+02 IAcc=3 IRadAn=         7 AccDes= 0.00D+00
 Harris functional with IExCor= 4639 and IRadAn=       7 diagonalized for initial guess.
 HarFok:  IExCor= 4639 AccDes= 0.00D+00 IRadAn=         7 IDoV= 1 UseB2=F ITyADJ=14
 ICtDFT=  3500011 ScaDFX=  1.000000  1.000000  1.000000  1.000000
 FoFCou: FMM=F IPFlag=           0 FMFlag=      100000 FMFlg1=           0
         NFxFlg=           0 DoJE=T BraDBF=F KetDBF=T FulRan=T
         wScrn=  0.000000 ICntrl=       500 IOpCl=  0 I1Cent=   200000004 NGrid=           0
         NMat0=    1 NMatS0=      1 NMatT0=    0 NMatD0=    1 NMtDS0=    0 NMtDT0=    0
 Symmetry not used in FoFCou.
 Gradient too large for Newton-Raphson -- use scaled steepest descent instead.
     Minimum is close to point  4 DX=  7.97D-02 DF= -8.22D-07 DXR=  6.23D-02 DFR=  3.89D-03 which will be used.
 Gradient too large for Newton-Raphson -- use scaled steepest descent instead.
     Accept linear search using points  1 and  2.
 Gradient too large for Newton-Raphson -- use scaled steepest descent instead.
     Accept linear search using points  1 and  2.
     Minimum is close to point  2 DX= -2.08D-02 DF= -1.12D-08 DXR=  3.06D-02 DFR=  3.51D-04 which will be used.
 Gradient too large for Newton-Raphson -- use scaled steepest descent instead.
     Accept linear search using points  1 and  2.
 LinEq1:  Iter=  0 NonCon=     1 RMS=8.89D-05 Max=5.21D-03 NDo=     1
 AX will form     1 AO Fock derivatives at one time.
 LinEq1:  Iter=  1 NonCon=     1 RMS=2.29D-05 Max=5.28D-04 NDo=     1
 LinEq1:  Iter=  2 NonCon=     1 RMS=2.00D-05 Max=8.73D-04 NDo=     1
 LinEq1:  Iter=  3 NonCon=     1 RMS=8.66D-06 Max=4.09D-04 NDo=     1
 LinEq1:  Iter=  4 NonCon=     1 RMS=5.47D-06 Max=3.13D-04 NDo=     1
 LinEq1:  Iter=  5 NonCon=     1 RMS=4.04D-06 Max=2.07D-04 NDo=     1
 LinEq1:  Iter=  6 NonCon=     1 RMS=1.87D-06 Max=4.65D-05 NDo=     1
 LinEq1:  Iter=  7 NonCon=     1 RMS=1.28D-06 Max=3.70D-05 NDo=     1
 LinEq1:  Iter=  8 NonCon=     1 RMS=7.71D-07 Max=1.61D-05 NDo=     1
 LinEq1:  Iter=  9 NonCon=     1 RMS=2.76D-07 Max=4.54D-06 NDo=     1
 LinEq1:  Iter= 10 NonCon=     1 RMS=1.10D-07 Max=1.83D-06 NDo=     1
 LinEq1:  Iter= 11 NonCon=     1 RMS=3.48D-08 Max=6.44D-07 NDo=     1
 LinEq1:  Iter= 12 NonCon=     1 RMS=1.14D-08 Max=3.04D-07 NDo=     1
 LinEq1:  Iter= 13 NonCon=     1 RMS=4.15D-09 Max=1.34D-07 NDo=     1
 LinEq1:  Iter= 14 NonCon=     0 RMS=1.45D-09 Max=4.95D-08 NDo=     1
 Linear equations converged to 1.301D-08 1.301D-07 after    14 iterations.
     Accept linear search using points  1 and  2.
     Minimum is close to point  2 DX= -3.44D-04 DF= -1.42D-11 DXR=  3.44D-04 DFR=  1.19D-07 which will be used.
 LinEq1:  Iter=  0 NonCon=     1 RMS=3.14D-07 Max=1.15D-05 NDo=     1
 LinEq1:  Iter=  1 NonCon=     1 RMS=1.62D-07 Max=6.31D-06 NDo=     1
 LinEq1:  Iter=  2 NonCon=     1 RMS=1.14D-07 Max=4.58D-06 NDo=     1
 LinEq1:  Iter=  3 NonCon=     1 RMS=5.45D-08 Max=2.17D-06 NDo=     1
 LinEq1:  Iter=  4 NonCon=     1 RMS=4.23D-08 Max=1.82D-06 NDo=     1
 LinEq1:  Iter=  5 NonCon=     1 RMS=2.64D-08 Max=1.14D-06 NDo=     1
 LinEq1:  Iter=  6 NonCon=     1 RMS=1.57D-08 Max=8.85D-07 NDo=     1
 LinEq1:  Iter=  7 NonCon=     1 RMS=1.27D-08 Max=3.61D-07 NDo=     1
 LinEq1:  Iter=  8 NonCon=     1 RMS=5.58D-09 Max=1.88D-07 NDo=     1
 LinEq1:  Iter=  9 NonCon=     1 RMS=2.22D-09 Max=4.95D-08 NDo=     1
 LinEq1:  Iter= 10 NonCon=     1 RMS=6.62D-10 Max=1.24D-08 NDo=     1
 LinEq1:  Iter= 11 NonCon=     1 RMS=2.25D-10 Max=4.85D-09 NDo=     1
 LinEq1:  Iter= 12 NonCon=     0 RMS=7.93D-11 Max=1.39D-09 NDo=     1
 Linear equations converged to 3.490D-10 3.490D-09 after    12 iterations.
 SCF Done:  E(UwB97XD) =  -322.315694605     a.u. after    7 cycles
            Convg  =    0.1781D-08                    38 Fock formations.
              S**2 =  0.0000                  -V/T =  2.0055
 <Sx>= 0.0000 <Sy>= 0.0000 <Sz>= 0.0000 <S**2>= 0.0000 S= 0.0000
 <L.S>=  0.00000000000    
 Annihilation of the first spin contaminant:
 S**2 before annihilation     0.0000,   after     0.0000
 DoSCS=F DFT=T ScalE2(SS,OS)=  1.000000  1.000000
 Range of M.O.s used for correlation:     1   391
 NBasis=   391 NAE=    23 NBE=    23 NFC=     0 NFV=     0
 NROrb=    391 NOA=    23 NOB=    23 NVA=   368 NVB=   368

 **** Warning!!: The largest alpha MO coefficient is  0.44733529D+02


 **** Warning!!: The largest beta MO coefficient is  0.44733529D+02

 Symmetrizing basis deriv contribution to polar:
 IMax=3 JMax=2 DiffMx= 0.00D+00
 G2DrvN: will do    12 centers at a time, making    1 passes.
 Calling FoFCou, ICntrl=  3107 FMM=F I1Cent=   0 AccDes= 0.00D+00.
 End of G2Drv F.D. properties file   721 does not exist.
 End of G2Drv F.D. properties file   722 does not exist.
 End of G2Drv F.D. properties file   788 does not exist.
          IDoAtm=11111111111
          Differentiating once with respect to nuclear coordinates.
 CalDSu exits because no D1Ps are significant.
          There are    36 degrees of freedom in the 1st order CPHF.  IDoFFX=6 NUNeed=     0.
     30 vectors produced by pass  0 Test12= 4.70D-14 2.78D-09 XBig12= 1.87D-01 9.03D-02.
 AX will form    30 AO Fock derivatives at one time.
     30 vectors produced by pass  1 Test12= 4.70D-14 2.78D-09 XBig12= 3.65D-02 3.94D-02.
     30 vectors produced by pass  2 Test12= 4.70D-14 2.78D-09 XBig12= 1.93D-03 5.60D-03.
     30 vectors produced by pass  3 Test12= 4.70D-14 2.78D-09 XBig12= 4.57D-05 6.10D-04.
     30 vectors produced by pass  4 Test12= 4.70D-14 2.78D-09 XBig12= 7.02D-07 7.85D-05.
     30 vectors produced by pass  5 Test12= 4.70D-14 2.78D-09 XBig12= 7.79D-09 7.73D-06.
     30 vectors produced by pass  6 Test12= 4.70D-14 2.78D-09 XBig12= 6.69D-11 6.41D-07.
     18 vectors produced by pass  7 Test12= 4.70D-14 2.78D-09 XBig12= 5.08D-13 6.14D-08.
      1 vectors produced by pass  8 Test12= 4.70D-14 2.78D-09 XBig12= 3.48D-15 4.77D-09.
 InvSVY:  IOpt=1 It=  1 EMax= 1.55D-15
 Solved reduced A of dimension   229 with    30 vectors.
 End of Minotr F.D. properties file   721 does not exist.
 End of Minotr F.D. properties file   722 does not exist.
 End of Minotr F.D. properties file   788 does not exist.
 Calling FoFJK, ICntrl=    100127 FMM=F ISym2X=0 I1Cent= 0 IOpClX= 1 NMat=1 NMatS=1 NMatT=0.
 -------------------------------------------------------------------
 Center     Atomic                   Forces (Hartrees/Bohr)
 Number     Number              X              Y              Z
 -------------------------------------------------------------------
      1        6          -0.001570733   -0.001369427    0.000316390
      2        1          -0.000085100   -0.000073928   -0.000012834
      3        1           0.000036616    0.000044462   -0.000092816
      4        8           0.000065154   -0.000106074    0.000045572
      5        8          -0.001449453   -0.000685583    0.000039214
      6        6           0.002007165    0.001932171   -0.000280465
      7        7           0.000671224    0.000773870    0.000036737
      8        6           0.000296924   -0.000343732   -0.000051348
      9        1          -0.000020561   -0.000029259    0.000000574
     10        1          -0.000046187   -0.000015697    0.000002622
     11        1           0.000094949   -0.000126803   -0.000003645
 -------------------------------------------------------------------
 Cartesian Forces:  Max     0.002007165 RMS     0.000700360
 IRC-IRC-IRC-IRC-IRC-IRC-IRC-IRC-IRC-IRC-IRC-IRC-IRC-IRC-IRC-IRC-IRC-IRC
 Pt  1 Step number   1 out of a maximum of  20
 Modified Bulirsch-Stoer Extrapolation Cycles:
    EPS =    0.000010000000000
      PEZero:  N= 2 I= 1 D=  3.91D-04 Err=  5.87D-04
      PEZero:  N= 3 I= 2 D=  3.91D-04 Err=  3.91D-04
      PEZero:  N= 3 I= 1 D=  7.83D-04 Err=  1.42D-08
 Maximum DWI energy   std dev =  0.000000166 at pt     1
 Maximum DWI gradient std dev =  0.017587342 at pt    19
 CORRECTOR INTEGRATION CONVERGENCE:
   Recorrection delta-x convergence threshold:    0.010000
   Delta-x Convergence Met
 Point Number:   1          Path Number:   1
   CHANGE IN THE REACTION COORDINATE =    0.15025
   NET REACTION COORDINATE UP TO THIS POINT =    0.15025
  # OF POINTS ALONG THE PATH =   1
  # OF STEPS =   1

 Calculating another point on the path.
 IRC-IRC-IRC-IRC-IRC-IRC-IRC-IRC-IRC-IRC-IRC-IRC-IRC-IRC-IRC-IRC-IRC-IRC
                          Input orientation:                          
 ---------------------------------------------------------------------
 Center     Atomic      Atomic             Coordinates (Angstroms)
 Number     Number       Type             X           Y           Z
 ---------------------------------------------------------------------
      1          6           0       -0.372759   -1.156246    0.270877
      2          1           0        0.002945   -2.063628   -0.184269
      3          1           0       -0.326840   -0.994038    1.340686
      4          8           0       -1.325946   -0.605323   -0.386054
      5          8           0       -1.724959    0.532917    0.144588
      6          6           0        1.015995    0.368437    0.008985
      7          7           0        0.399970    1.365135    0.011136
      8          6           0        2.317246   -0.325667   -0.051055
      9          1           0        2.382140   -0.920296   -0.960516
     10          1           0        2.435847   -0.991699    0.802313
     11          1           0        3.118703    0.409096   -0.045085
 ---------------------------------------------------------------------
                    Distance matrix (angstroms):
                    1          2          3          4          5
     1  C    0.000000
     2  H    1.082430   0.000000
     3  H    1.083010   1.891632   0.000000
     4  O    1.282045   1.983261   2.032472   0.000000
     5  O    2.167410   3.136216   2.391020   1.317719   0.000000
     6  C    2.078913   2.641696   2.330873   2.566896   2.749231
     7  N    2.649894   3.457200   2.803864   2.649388   2.285983
     8  C    2.833660   2.897282   3.061838   3.669235   4.137012
     9  H    3.026792   2.751424   3.555213   3.765517   4.494591
    10  H    2.863174   2.835734   2.814657   3.963911   4.479885
    11  H    3.839327   3.980161   3.970002   4.571676   4.848956
                    6          7          8          9         10
     6  C    0.000000
     7  N    1.171708   0.000000
     8  C    1.476021   2.557074   0.000000
     9  H    2.113555   3.177468   1.088538   0.000000
    10  H    2.120216   3.213320   1.088991   1.765091   0.000000
    11  H    2.103796   2.882479   1.087311   1.774211   1.773866
                   11
    11  H    0.000000
 Symmetry turned off by external request.
 Stoichiometry    C3H5NO2
 Framework group  C1[X(C3H5NO2)]
 Deg. of freedom    27
 Full point group                 C1      NOp   1
 Rotational constants (GHZ):           7.2505034           2.7288435           2.0986451
 Standard basis: Aug-CC-pVTZ (5D, 7F)
   391 basis functions,   567 primitive gaussians,   455 cartesian basis functions
    23 alpha electrons       23 beta electrons
       nuclear repulsion energy       226.5979991917 Hartrees.
 NAtoms=   11 NActive=   11 NUniq=   11 SFac= 1.00D+00 NAtFMM=   60 NAOKFM=F Big=F
 Integral buffers will be    131072 words long.
 Raffenetti 2 integral format.
 Two-electron integral symmetry is turned off.
 Nuclear repulsion after empirical dispersion term =      226.5941192454 Hartrees.
 One-electron integrals computed using PRISM.
 NBasis=   391 RedAO= T EigKep=  1.31D-05  NBF=   391
 NBsUse=   391 1.00D-06 EigRej= -1.00D+00 NBFU=   391
 Initial guess from the checkpoint file:  "AltAssocTS2-M1-copt-TS-Final-IRC-Reverse.chk"
 B after Tr=     0.000008   -0.000231   -0.000051
         Rot=    1.000000    0.000034   -0.000006    0.000097 Ang=   0.01 deg.
 Initial guess <Sx>= 0.0000 <Sy>= 0.0000 <Sz>= 0.0000 <S**2>= 0.0000 S= 0.0000
 ExpMin= 2.53D-02 ExpMax= 1.53D+04 ExpMxC= 5.22D+02 IAcc=3 IRadAn=         7 AccDes= 0.00D+00
 Harris functional with IExCor= 4639 and IRadAn=       7 diagonalized for initial guess.
 HarFok:  IExCor= 4639 AccDes= 0.00D+00 IRadAn=         7 IDoV= 1 UseB2=F ITyADJ=14
 ICtDFT=  3500011 ScaDFX=  1.000000  1.000000  1.000000  1.000000
 FoFCou: FMM=F IPFlag=           0 FMFlag=      100000 FMFlg1=           0
         NFxFlg=           0 DoJE=T BraDBF=F KetDBF=T FulRan=T
         wScrn=  0.000000 ICntrl=       500 IOpCl=  0 I1Cent=   200000004 NGrid=           0
         NMat0=    1 NMatS0=      1 NMatT0=    0 NMatD0=    1 NMtDS0=    0 NMtDT0=    0
 Symmetry not used in FoFCou.
 Gradient too large for Newton-Raphson -- use scaled steepest descent instead.
     Minimum is close to point  4 DX=  8.64D-02 DF= -9.33D-07 DXR=  6.72D-02 DFR=  4.53D-03 which will be used.
 Gradient too large for Newton-Raphson -- use scaled steepest descent instead.
     Accept linear search using points  1 and  2.
 Gradient too large for Newton-Raphson -- use scaled steepest descent instead.
     Accept linear search using points  1 and  2.
     Minimum is close to point  2 DX= -6.17D-02 DF= -1.19D-07 DXR=  9.67D-02 DFR=  3.97D-03 which will be used.
 Gradient too large for Newton-Raphson -- use scaled steepest descent instead.
     Accept linear search using points  1 and  2.
 LinEq1:  Iter=  0 NonCon=     1 RMS=8.62D-05 Max=5.01D-03 NDo=     1
 AX will form     1 AO Fock derivatives at one time.
 LinEq1:  Iter=  1 NonCon=     1 RMS=2.17D-05 Max=5.31D-04 NDo=     1
 LinEq1:  Iter=  2 NonCon=     1 RMS=1.93D-05 Max=8.13D-04 NDo=     1
 LinEq1:  Iter=  3 NonCon=     1 RMS=8.11D-06 Max=3.57D-04 NDo=     1
 LinEq1:  Iter=  4 NonCon=     1 RMS=5.03D-06 Max=2.81D-04 NDo=     1
 LinEq1:  Iter=  5 NonCon=     1 RMS=3.65D-06 Max=1.79D-04 NDo=     1
 LinEq1:  Iter=  6 NonCon=     1 RMS=1.64D-06 Max=4.61D-05 NDo=     1
 LinEq1:  Iter=  7 NonCon=     1 RMS=1.11D-06 Max=3.59D-05 NDo=     1
 LinEq1:  Iter=  8 NonCon=     1 RMS=7.01D-07 Max=1.58D-05 NDo=     1
 LinEq1:  Iter=  9 NonCon=     1 RMS=2.54D-07 Max=4.20D-06 NDo=     1
 LinEq1:  Iter= 10 NonCon=     1 RMS=1.00D-07 Max=1.63D-06 NDo=     1
 LinEq1:  Iter= 11 NonCon=     1 RMS=3.16D-08 Max=5.35D-07 NDo=     1
 LinEq1:  Iter= 12 NonCon=     1 RMS=1.04D-08 Max=2.43D-07 NDo=     1
 LinEq1:  Iter= 13 NonCon=     0 RMS=3.74D-09 Max=1.08D-07 NDo=     1
 Linear equations converged to 1.301D-08 1.301D-07 after    13 iterations.
     Accept linear search using points  1 and  2.
     Minimum is close to point  2 DX= -3.24D-04 DF= -1.19D-11 DXR=  3.24D-04 DFR=  1.05D-07 which will be used.
 LinEq1:  Iter=  0 NonCon=     1 RMS=3.03D-07 Max=1.21D-05 NDo=     1
 LinEq1:  Iter=  1 NonCon=     1 RMS=1.69D-07 Max=6.16D-06 NDo=     1
 LinEq1:  Iter=  2 NonCon=     1 RMS=1.22D-07 Max=2.82D-06 NDo=     1
 LinEq1:  Iter=  3 NonCon=     1 RMS=7.24D-08 Max=4.17D-06 NDo=     1
 LinEq1:  Iter=  4 NonCon=     1 RMS=5.58D-08 Max=1.93D-06 NDo=     1
 LinEq1:  Iter=  5 NonCon=     1 RMS=2.58D-08 Max=1.02D-06 NDo=     1
 LinEq1:  Iter=  6 NonCon=     1 RMS=1.45D-08 Max=6.23D-07 NDo=     1
 LinEq1:  Iter=  7 NonCon=     1 RMS=1.13D-08 Max=4.40D-07 NDo=     1
 LinEq1:  Iter=  8 NonCon=     1 RMS=4.65D-09 Max=1.65D-07 NDo=     1
 LinEq1:  Iter=  9 NonCon=     1 RMS=1.89D-09 Max=4.20D-08 NDo=     1
 LinEq1:  Iter= 10 NonCon=     1 RMS=5.92D-10 Max=1.14D-08 NDo=     1
 LinEq1:  Iter= 11 NonCon=     1 RMS=1.91D-10 Max=3.77D-09 NDo=     1
 LinEq1:  Iter= 12 NonCon=     0 RMS=6.79D-11 Max=1.14D-09 NDo=     1
 Linear equations converged to 3.363D-10 3.363D-09 after    12 iterations.
 SCF Done:  E(UwB97XD) =  -322.315947840     a.u. after    7 cycles
            Convg  =    0.1564D-08                    37 Fock formations.
              S**2 =  0.0000                  -V/T =  2.0055
 <Sx>= 0.0000 <Sy>= 0.0000 <Sz>= 0.0000 <S**2>= 0.0000 S= 0.0000
 <L.S>=  0.00000000000    
 Annihilation of the first spin contaminant:
 S**2 before annihilation     0.0000,   after     0.0000
 DoSCS=F DFT=T ScalE2(SS,OS)=  1.000000  1.000000
 Range of M.O.s used for correlation:     1   391
 NBasis=   391 NAE=    23 NBE=    23 NFC=     0 NFV=     0
 NROrb=    391 NOA=    23 NOB=    23 NVA=   368 NVB=   368

 **** Warning!!: The largest alpha MO coefficient is  0.43657238D+02


 **** Warning!!: The largest beta MO coefficient is  0.43657238D+02

 Symmetrizing basis deriv contribution to polar:
 IMax=3 JMax=2 DiffMx= 0.00D+00
 G2DrvN: will do    12 centers at a time, making    1 passes.
 Calling FoFCou, ICntrl=  3107 FMM=F I1Cent=   0 AccDes= 0.00D+00.
 End of G2Drv F.D. properties file   721 does not exist.
 End of G2Drv F.D. properties file   722 does not exist.
 End of G2Drv F.D. properties file   788 does not exist.
          IDoAtm=11111111111
          Differentiating once with respect to nuclear coordinates.
 CalDSu exits because no D1Ps are significant.
          There are    36 degrees of freedom in the 1st order CPHF.  IDoFFX=6 NUNeed=     0.
     30 vectors produced by pass  0 Test12= 4.70D-14 2.78D-09 XBig12= 1.87D-01 9.62D-02.
 AX will form    30 AO Fock derivatives at one time.
     30 vectors produced by pass  1 Test12= 4.70D-14 2.78D-09 XBig12= 3.79D-02 4.06D-02.
     30 vectors produced by pass  2 Test12= 4.70D-14 2.78D-09 XBig12= 1.92D-03 5.58D-03.
     30 vectors produced by pass  3 Test12= 4.70D-14 2.78D-09 XBig12= 4.43D-05 5.78D-04.
     30 vectors produced by pass  4 Test12= 4.70D-14 2.78D-09 XBig12= 6.63D-07 7.97D-05.
     30 vectors produced by pass  5 Test12= 4.70D-14 2.78D-09 XBig12= 7.34D-09 7.66D-06.
     30 vectors produced by pass  6 Test12= 4.70D-14 2.78D-09 XBig12= 6.30D-11 6.38D-07.
     18 vectors produced by pass  7 Test12= 4.70D-14 2.78D-09 XBig12= 4.78D-13 5.70D-08.
      1 vectors produced by pass  8 Test12= 4.70D-14 2.78D-09 XBig12= 3.29D-15 4.29D-09.
 InvSVY:  IOpt=1 It=  1 EMax= 2.00D-15
 Solved reduced A of dimension   229 with    30 vectors.
 End of Minotr F.D. properties file   721 does not exist.
 End of Minotr F.D. properties file   722 does not exist.
 End of Minotr F.D. properties file   788 does not exist.
 Calling FoFJK, ICntrl=    100127 FMM=F ISym2X=0 I1Cent= 0 IOpClX= 1 NMat=1 NMatS=1 NMatT=0.
 -------------------------------------------------------------------
 Center     Atomic                   Forces (Hartrees/Bohr)
 Number     Number              X              Y              Z
 -------------------------------------------------------------------
      1        6          -0.002998067   -0.002621254    0.000517661
      2        1          -0.000163326   -0.000139131   -0.000024672
      3        1           0.000066380    0.000095110   -0.000109487
      4        8           0.000116075   -0.000204396    0.000113596
      5        8          -0.002777288   -0.001337397    0.000061166
      6        6           0.003806130    0.003760427   -0.000535287
      7        7           0.001316463    0.001451186    0.000072581
      8        6           0.000576730   -0.000657689   -0.000094584
      9        1          -0.000046439   -0.000066585   -0.000004159
     10        1          -0.000089163   -0.000045547    0.000010156
     11        1           0.000192504   -0.000234724   -0.000006971
 -------------------------------------------------------------------
 Cartesian Forces:  Max     0.003806130 RMS     0.001341806
 IRC-IRC-IRC-IRC-IRC-IRC-IRC-IRC-IRC-IRC-IRC-IRC-IRC-IRC-IRC-IRC-IRC-IRC
 Pt  2 Step number   1 out of a maximum of  20
 Modified Bulirsch-Stoer Extrapolation Cycles:
    EPS =    0.000010000000000
      PEZero:  N= 2 I= 1 D=  7.82D-04 Err=  2.77D-06
 Maximum DWI energy   std dev =  0.000000341 at pt    19
 Maximum DWI gradient std dev =  0.010396186 at pt    15
 CORRECTOR INTEGRATION CONVERGENCE:
   Recorrection delta-x convergence threshold:    0.010000
   Delta-x Convergence Met
 Point Number:   2          Path Number:   1
   CHANGE IN THE REACTION COORDINATE =    0.15020
   NET REACTION COORDINATE UP TO THIS POINT =    0.30044
  # OF POINTS ALONG THE PATH =   2
  # OF STEPS =   1

 Calculating another point on the path.
 IRC-IRC-IRC-IRC-IRC-IRC-IRC-IRC-IRC-IRC-IRC-IRC-IRC-IRC-IRC-IRC-IRC-IRC
                          Input orientation:                          
 ---------------------------------------------------------------------
 Center     Atomic      Atomic             Coordinates (Angstroms)
 Number     Number       Type             X           Y           Z
 ---------------------------------------------------------------------
      1          6           0       -0.381798   -1.164110    0.272166
      2          1           0       -0.002790   -2.068610   -0.185217
      3          1           0       -0.324429   -0.990113    1.339201
      4          8           0       -1.325667   -0.605802   -0.385746
      5          8           0       -1.731211    0.529888    0.144711
      6          6           0        1.027284    0.379898    0.007398
      7          7           0        0.403441    1.368757    0.011323
      8          6           0        2.318976   -0.327695   -0.051345
      9          1           0        2.380482   -0.922809   -0.960649
     10          1           0        2.432733   -0.993558    0.802725
     11          1           0        3.125989    0.401188   -0.045346
 ---------------------------------------------------------------------
                    Distance matrix (angstroms):
                    1          2          3          4          5
     1  C    0.000000
     2  H    1.082113   0.000000
     3  H    1.082649   1.894850   0.000000
     4  O    1.278845   1.982429   2.031161   0.000000
     5  O    2.169514   3.138230   2.390868   1.317437   0.000000
     6  C    2.107030   2.663334   2.340461   2.581191   2.765981
     7  N    2.664593   3.466864   2.803092   2.654498   2.297441
     8  C    2.845774   2.905048   3.059412   3.670502   4.144623
     9  H    3.034510   2.755747   3.551110   3.763848   4.498685
    10  H    2.869175   2.839637   2.808871   3.960857   4.482443
    11  H    3.854289   3.988574   3.969644   4.576804   4.862620
                    6          7          8          9         10
     6  C    0.000000
     7  N    1.169203   0.000000
     8  C    1.473976   2.559521   0.000000
     9  H    2.113127   3.178788   1.088475   0.000000
    10  H    2.119956   3.213233   1.088921   1.765566   0.000000
    11  H    2.099475   2.889925   1.087464   1.773845   1.773456
                   11
    11  H    0.000000
 Symmetry turned off by external request.
 Stoichiometry    C3H5NO2
 Framework group  C1[X(C3H5NO2)]
 Deg. of freedom    27
 Full point group                 C1      NOp   1
 Rotational constants (GHZ):           7.2061968           2.7159939           2.0874120
 Standard basis: Aug-CC-pVTZ (5D, 7F)
   391 basis functions,   567 primitive gaussians,   455 cartesian basis functions
    23 alpha electrons       23 beta electrons
       nuclear repulsion energy       226.2547516187 Hartrees.
 NAtoms=   11 NActive=   11 NUniq=   11 SFac= 1.00D+00 NAtFMM=   60 NAOKFM=F Big=F
 Integral buffers will be    131072 words long.
 Raffenetti 2 integral format.
 Two-electron integral symmetry is turned off.
 Nuclear repulsion after empirical dispersion term =      226.2508561876 Hartrees.
 One-electron integrals computed using PRISM.
 NBasis=   391 RedAO= T EigKep=  1.30D-05  NBF=   391
 NBsUse=   391 1.00D-06 EigRej= -1.00D+00 NBFU=   391
 Initial guess from the checkpoint file:  "AltAssocTS2-M1-copt-TS-Final-IRC-Reverse.chk"
 B after Tr=     0.000000   -0.000243   -0.000053
         Rot=    1.000000    0.000029   -0.000006    0.000097 Ang=   0.01 deg.
 Initial guess <Sx>= 0.0000 <Sy>= 0.0000 <Sz>= 0.0000 <S**2>= 0.0000 S= 0.0000
 ExpMin= 2.53D-02 ExpMax= 1.53D+04 ExpMxC= 5.22D+02 IAcc=3 IRadAn=         7 AccDes= 0.00D+00
 Harris functional with IExCor= 4639 and IRadAn=       7 diagonalized for initial guess.
 HarFok:  IExCor= 4639 AccDes= 0.00D+00 IRadAn=         7 IDoV= 1 UseB2=F ITyADJ=14
 ICtDFT=  3500011 ScaDFX=  1.000000  1.000000  1.000000  1.000000
 FoFCou: FMM=F IPFlag=           0 FMFlag=      100000 FMFlg1=           0
         NFxFlg=           0 DoJE=T BraDBF=F KetDBF=T FulRan=T
         wScrn=  0.000000 ICntrl=       500 IOpCl=  0 I1Cent=   200000004 NGrid=           0
         NMat0=    1 NMatS0=      1 NMatT0=    0 NMatD0=    1 NMtDS0=    0 NMtDT0=    0
 Symmetry not used in FoFCou.
 Gradient too large for Newton-Raphson -- use scaled steepest descent instead.
     Minimum is close to point  4 DX=  8.85D-02 DF= -9.51D-07 DXR=  6.87D-02 DFR=  4.74D-03 which will be used.
 Gradient too large for Newton-Raphson -- use scaled steepest descent instead.
     Accept linear search using points  1 and  2.
 Gradient too large for Newton-Raphson -- use scaled steepest descent instead.
     Accept linear search using points  1 and  2.
 Gradient too large for Newton-Raphson -- use scaled steepest descent instead.
     Accept linear search using points  1 and  2.
 LinEq1:  Iter=  0 NonCon=     1 RMS=8.56D-05 Max=4.90D-03 NDo=     1
 AX will form     1 AO Fock derivatives at one time.
 LinEq1:  Iter=  1 NonCon=     1 RMS=2.04D-05 Max=5.55D-04 NDo=     1
 LinEq1:  Iter=  2 NonCon=     1 RMS=1.91D-05 Max=7.67D-04 NDo=     1
 LinEq1:  Iter=  3 NonCon=     1 RMS=7.69D-06 Max=3.08D-04 NDo=     1
 LinEq1:  Iter=  4 NonCon=     1 RMS=4.83D-06 Max=2.54D-04 NDo=     1
 LinEq1:  Iter=  5 NonCon=     1 RMS=3.28D-06 Max=1.43D-04 NDo=     1
 LinEq1:  Iter=  6 NonCon=     1 RMS=1.38D-06 Max=4.42D-05 NDo=     1
 LinEq1:  Iter=  7 NonCon=     1 RMS=8.57D-07 Max=3.05D-05 NDo=     1
 LinEq1:  Iter=  8 NonCon=     1 RMS=6.01D-07 Max=1.66D-05 NDo=     1
 LinEq1:  Iter=  9 NonCon=     1 RMS=2.34D-07 Max=4.10D-06 NDo=     1
 LinEq1:  Iter= 10 NonCon=     1 RMS=8.90D-08 Max=1.41D-06 NDo=     1
 LinEq1:  Iter= 11 NonCon=     1 RMS=2.89D-08 Max=4.55D-07 NDo=     1
 LinEq1:  Iter= 12 NonCon=     1 RMS=9.64D-09 Max=1.90D-07 NDo=     1
 LinEq1:  Iter= 13 NonCon=     0 RMS=3.32D-09 Max=8.64D-08 NDo=     1
 Linear equations converged to 1.301D-08 1.301D-07 after    13 iterations.
     Accept linear search using points  1 and  2.
     Minimum is close to point  2 DX= -3.30D-04 DF= -1.22D-11 DXR=  3.30D-04 DFR=  1.09D-07 which will be used.
 LinEq1:  Iter=  0 NonCon=     1 RMS=3.02D-07 Max=1.30D-05 NDo=     1
 LinEq1:  Iter=  1 NonCon=     1 RMS=1.87D-07 Max=5.71D-06 NDo=     1
 LinEq1:  Iter=  2 NonCon=     1 RMS=1.38D-07 Max=2.64D-06 NDo=     1
 LinEq1:  Iter=  3 NonCon=     1 RMS=7.86D-08 Max=4.56D-06 NDo=     1
 LinEq1:  Iter=  4 NonCon=     1 RMS=5.60D-08 Max=2.04D-06 NDo=     1
 LinEq1:  Iter=  5 NonCon=     1 RMS=2.32D-08 Max=7.66D-07 NDo=     1
 LinEq1:  Iter=  6 NonCon=     1 RMS=1.22D-08 Max=4.09D-07 NDo=     1
 LinEq1:  Iter=  7 NonCon=     1 RMS=9.21D-09 Max=3.74D-07 NDo=     1
 LinEq1:  Iter=  8 NonCon=     1 RMS=3.79D-09 Max=1.57D-07 NDo=     1
 LinEq1:  Iter=  9 NonCon=     1 RMS=1.60D-09 Max=4.73D-08 NDo=     1
 LinEq1:  Iter= 10 NonCon=     1 RMS=5.40D-10 Max=1.02D-08 NDo=     1
 LinEq1:  Iter= 11 NonCon=     0 RMS=1.68D-10 Max=2.86D-09 NDo=     1
 Linear equations converged to 3.374D-10 3.374D-09 after    11 iterations.
 SCF Done:  E(UwB97XD) =  -322.316351849     a.u. after    7 cycles
            Convg  =    0.3873D-08                    37 Fock formations.
              S**2 =  0.0000                  -V/T =  2.0054
 <Sx>= 0.0000 <Sy>= 0.0000 <Sz>= 0.0000 <S**2>= 0.0000 S= 0.0000
 <L.S>=  0.00000000000    
 Annihilation of the first spin contaminant:
 S**2 before annihilation     0.0000,   after     0.0000
 DoSCS=F DFT=T ScalE2(SS,OS)=  1.000000  1.000000
 Range of M.O.s used for correlation:     1   391
 NBasis=   391 NAE=    23 NBE=    23 NFC=     0 NFV=     0
 NROrb=    391 NOA=    23 NOB=    23 NVA=   368 NVB=   368

 **** Warning!!: The largest alpha MO coefficient is  0.45746113D+02


 **** Warning!!: The largest beta MO coefficient is  0.45746113D+02

 Symmetrizing basis deriv contribution to polar:
 IMax=3 JMax=2 DiffMx= 0.00D+00
 G2DrvN: will do    12 centers at a time, making    1 passes.
 Calling FoFCou, ICntrl=  3107 FMM=F I1Cent=   0 AccDes= 0.00D+00.
 End of G2Drv F.D. properties file   721 does not exist.
 End of G2Drv F.D. properties file   722 does not exist.
 End of G2Drv F.D. properties file   788 does not exist.
          IDoAtm=11111111111
          Differentiating once with respect to nuclear coordinates.
 CalDSu exits because no D1Ps are significant.
          There are    36 degrees of freedom in the 1st order CPHF.  IDoFFX=6 NUNeed=     0.
     30 vectors produced by pass  0 Test12= 4.70D-14 2.78D-09 XBig12= 1.87D-01 1.02D-01.
 AX will form    30 AO Fock derivatives at one time.
     30 vectors produced by pass  1 Test12= 4.70D-14 2.78D-09 XBig12= 3.91D-02 4.17D-02.
     30 vectors produced by pass  2 Test12= 4.70D-14 2.78D-09 XBig12= 1.91D-03 5.52D-03.
     30 vectors produced by pass  3 Test12= 4.70D-14 2.78D-09 XBig12= 4.26D-05 5.49D-04.
     30 vectors produced by pass  4 Test12= 4.70D-14 2.78D-09 XBig12= 6.24D-07 8.68D-05.
     30 vectors produced by pass  5 Test12= 4.70D-14 2.78D-09 XBig12= 6.90D-09 7.41D-06.
     30 vectors produced by pass  6 Test12= 4.70D-14 2.78D-09 XBig12= 5.88D-11 6.20D-07.
     18 vectors produced by pass  7 Test12= 4.70D-14 2.78D-09 XBig12= 4.47D-13 5.18D-08.
      1 vectors produced by pass  8 Test12= 4.70D-14 2.78D-09 XBig12= 3.07D-15 3.78D-09.
 InvSVY:  IOpt=1 It=  1 EMax= 2.33D-15
 Solved reduced A of dimension   229 with    30 vectors.
 End of Minotr F.D. properties file   721 does not exist.
 End of Minotr F.D. properties file   722 does not exist.
 End of Minotr F.D. properties file   788 does not exist.
 Calling FoFJK, ICntrl=    100127 FMM=F ISym2X=0 I1Cent= 0 IOpClX= 1 NMat=1 NMatS=1 NMatT=0.
 -------------------------------------------------------------------
 Center     Atomic                   Forces (Hartrees/Bohr)
 Number     Number              X              Y              Z
 -------------------------------------------------------------------
      1        6          -0.004260536   -0.003728874    0.000706521
      2        1          -0.000234124   -0.000200157   -0.000035713
      3        1           0.000089706    0.000129993   -0.000124828
      4        8           0.000123306   -0.000321317    0.000160240
      5        8          -0.003981590   -0.001919893    0.000082353
      6        6           0.005448672    0.005399037   -0.000750748
      7        7           0.001903818    0.002081779    0.000102279
      8        6           0.000829752   -0.000939393   -0.000138596
      9        1          -0.000071813   -0.000096323   -0.000005620
     10        1          -0.000131771   -0.000066535    0.000014945
     11        1           0.000284580   -0.000338318   -0.000010832
 -------------------------------------------------------------------
 Cartesian Forces:  Max     0.005448672 RMS     0.001919396
 IRC-IRC-IRC-IRC-IRC-IRC-IRC-IRC-IRC-IRC-IRC-IRC-IRC-IRC-IRC-IRC-IRC-IRC
 Pt  3 Step number   1 out of a maximum of  20
 Modified Bulirsch-Stoer Extrapolation Cycles:
    EPS =    0.000010000000000
      PEZero:  N= 2 I= 1 D=  7.82D-04 Err=  3.47D-06
 Maximum DWI energy   std dev =  0.000000400 at pt    19
 Maximum DWI gradient std dev =  0.005958687 at pt    16
 CORRECTOR INTEGRATION CONVERGENCE:
   Recorrection delta-x convergence threshold:    0.010000
   Delta-x Convergence Met
 Point Number:   3          Path Number:   1
   CHANGE IN THE REACTION COORDINATE =    0.15021
   NET REACTION COORDINATE UP TO THIS POINT =    0.45065
  # OF POINTS ALONG THE PATH =   3
  # OF STEPS =   1

 Calculating another point on the path.
 IRC-IRC-IRC-IRC-IRC-IRC-IRC-IRC-IRC-IRC-IRC-IRC-IRC-IRC-IRC-IRC-IRC-IRC
                          Input orientation:                          
 ---------------------------------------------------------------------
 Center     Atomic      Atomic             Coordinates (Angstroms)
 Number     Number       Type             X           Y           Z
 ---------------------------------------------------------------------
      1          6           0       -0.390749   -1.171923    0.273487
      2          1           0       -0.008599   -2.073614   -0.186139
      3          1           0       -0.322172   -0.986596    1.337630
      4          8           0       -1.325483   -0.606334   -0.385470
      5          8           0       -1.737483    0.526856    0.144832
      6          6           0        1.038639    0.391344    0.005842
      7          7           0        0.406930    1.372432    0.011506
      8          6           0        2.320715   -0.329694   -0.051642
      9          1           0        2.378658   -0.925305   -0.960787
     10          1           0        2.429459   -0.995366    0.803147
     11          1           0        3.133441    0.393036   -0.045631
 ---------------------------------------------------------------------
                    Distance matrix (angstroms):
                    1          2          3          4          5
     1  C    0.000000
     2  H    1.081822   0.000000
     3  H    1.082336   1.897843   0.000000
     4  O    1.275869   1.981622   2.029854   0.000000
     5  O    2.171657   3.140226   2.390901   1.317225   0.000000
     6  C    2.135086   2.685066   2.350359   2.595681   2.782900
     7  N    2.679305   3.476631   2.802715   2.659767   2.308957
     8  C    2.857813   2.912911   3.057196   3.671884   4.152258
     9  H    3.042017   2.760017   3.546965   3.762100   4.502641
    10  H    2.874942   2.843490   2.803074   3.957745   4.484857
    11  H    3.869218   3.997064   3.969642   4.582165   4.876482
                    6          7          8          9         10
     6  C    0.000000
     7  N    1.166886   0.000000
     8  C    1.472046   2.561991   0.000000
     9  H    2.112720   3.180041   1.088418   0.000000
    10  H    2.119680   3.213066   1.088857   1.766055   0.000000
    11  H    2.095435   2.897644   1.087611   1.773480   1.773041
                   11
    11  H    0.000000
 Symmetry turned off by external request.
 Stoichiometry    C3H5NO2
 Framework group  C1[X(C3H5NO2)]
 Deg. of freedom    27
 Full point group                 C1      NOp   1
 Rotational constants (GHZ):           7.1619387           2.7030238           2.0761212
 Standard basis: Aug-CC-pVTZ (5D, 7F)
   391 basis functions,   567 primitive gaussians,   455 cartesian basis functions
    23 alpha electrons       23 beta electrons
       nuclear repulsion energy       225.9060339165 Hartrees.
 NAtoms=   11 NActive=   11 NUniq=   11 SFac= 1.00D+00 NAtFMM=   60 NAOKFM=F Big=F
 Integral buffers will be    131072 words long.
 Raffenetti 2 integral format.
 Two-electron integral symmetry is turned off.
 Nuclear repulsion after empirical dispersion term =      225.9021228935 Hartrees.
 One-electron integrals computed using PRISM.
 NBasis=   391 RedAO= T EigKep=  1.30D-05  NBF=   391
 NBsUse=   391 1.00D-06 EigRej= -1.00D+00 NBFU=   391
 Initial guess from the checkpoint file:  "AltAssocTS2-M1-copt-TS-Final-IRC-Reverse.chk"
 B after Tr=    -0.000007   -0.000256   -0.000054
         Rot=    1.000000    0.000025   -0.000005    0.000097 Ang=   0.01 deg.
 Initial guess <Sx>= 0.0000 <Sy>= 0.0000 <Sz>= 0.0000 <S**2>= 0.0000 S= 0.0000
 ExpMin= 2.53D-02 ExpMax= 1.53D+04 ExpMxC= 5.22D+02 IAcc=3 IRadAn=         7 AccDes= 0.00D+00
 Harris functional with IExCor= 4639 and IRadAn=       7 diagonalized for initial guess.
 HarFok:  IExCor= 4639 AccDes= 0.00D+00 IRadAn=         7 IDoV= 1 UseB2=F ITyADJ=14
 ICtDFT=  3500011 ScaDFX=  1.000000  1.000000  1.000000  1.000000
 FoFCou: FMM=F IPFlag=           0 FMFlag=      100000 FMFlg1=           0
         NFxFlg=           0 DoJE=T BraDBF=F KetDBF=T FulRan=T
         wScrn=  0.000000 ICntrl=       500 IOpCl=  0 I1Cent=   200000004 NGrid=           0
         NMat0=    1 NMatS0=      1 NMatT0=    0 NMatD0=    1 NMtDS0=    0 NMtDT0=    0
 Symmetry not used in FoFCou.
 Gradient too large for Newton-Raphson -- use scaled steepest descent instead.
     Minimum is close to point  4 DX=  9.06D-02 DF= -9.64D-07 DXR=  7.02D-02 DFR=  4.95D-03 which will be used.
 Gradient too large for Newton-Raphson -- use scaled steepest descent instead.
     Accept linear search using points  1 and  2.
 Gradient too large for Newton-Raphson -- use scaled steepest descent instead.
     Accept linear search using points  1 and  2.
 Gradient too large for Newton-Raphson -- use scaled steepest descent instead.
     Accept linear search using points  1 and  2.
 LinEq1:  Iter=  0 NonCon=     1 RMS=8.27D-05 Max=4.68D-03 NDo=     1
 AX will form     1 AO Fock derivatives at one time.
 LinEq1:  Iter=  1 NonCon=     1 RMS=1.91D-05 Max=5.62D-04 NDo=     1
 LinEq1:  Iter=  2 NonCon=     1 RMS=1.84D-05 Max=6.81D-04 NDo=     1
 LinEq1:  Iter=  3 NonCon=     1 RMS=7.18D-06 Max=2.58D-04 NDo=     1
 LinEq1:  Iter=  4 NonCon=     1 RMS=4.47D-06 Max=2.20D-04 NDo=     1
 LinEq1:  Iter=  5 NonCon=     1 RMS=2.98D-06 Max=1.20D-04 NDo=     1
 LinEq1:  Iter=  6 NonCon=     1 RMS=1.20D-06 Max=4.29D-05 NDo=     1
 LinEq1:  Iter=  7 NonCon=     1 RMS=6.31D-07 Max=2.02D-05 NDo=     1
 LinEq1:  Iter=  8 NonCon=     1 RMS=4.38D-07 Max=1.25D-05 NDo=     1
 LinEq1:  Iter=  9 NonCon=     1 RMS=2.12D-07 Max=4.59D-06 NDo=     1
 LinEq1:  Iter= 10 NonCon=     1 RMS=7.87D-08 Max=1.14D-06 NDo=     1
 LinEq1:  Iter= 11 NonCon=     1 RMS=2.49D-08 Max=3.64D-07 NDo=     1
 LinEq1:  Iter= 12 NonCon=     1 RMS=8.54D-09 Max=1.40D-07 NDo=     1
 LinEq1:  Iter= 13 NonCon=     0 RMS=2.82D-09 Max=6.63D-08 NDo=     1
 Linear equations converged to 1.301D-08 1.301D-07 after    13 iterations.
     Accept linear search using points  1 and  2.
     Minimum is close to point  2 DX= -3.23D-04 DF= -1.09D-11 DXR=  3.23D-04 DFR=  1.04D-07 which will be used.
 LinEq1:  Iter=  0 NonCon=     1 RMS=2.93D-07 Max=1.30D-05 NDo=     1
 LinEq1:  Iter=  1 NonCon=     1 RMS=1.96D-07 Max=7.15D-06 NDo=     1
 LinEq1:  Iter=  2 NonCon=     1 RMS=1.41D-07 Max=2.51D-06 NDo=     1
 LinEq1:  Iter=  3 NonCon=     1 RMS=7.56D-08 Max=4.16D-06 NDo=     1
 LinEq1:  Iter=  4 NonCon=     1 RMS=5.21D-08 Max=1.97D-06 NDo=     1
 LinEq1:  Iter=  5 NonCon=     1 RMS=2.00D-08 Max=4.88D-07 NDo=     1
 LinEq1:  Iter=  6 NonCon=     1 RMS=9.81D-09 Max=2.30D-07 NDo=     1
 LinEq1:  Iter=  7 NonCon=     1 RMS=6.59D-09 Max=1.58D-07 NDo=     1
 LinEq1:  Iter=  8 NonCon=     1 RMS=2.41D-09 Max=9.12D-08 NDo=     1
 LinEq1:  Iter=  9 NonCon=     1 RMS=1.06D-09 Max=4.62D-08 NDo=     1
 LinEq1:  Iter= 10 NonCon=     1 RMS=4.30D-10 Max=1.64D-08 NDo=     1
 LinEq1:  Iter= 11 NonCon=     0 RMS=1.38D-10 Max=3.21D-09 NDo=     1
 Linear equations converged to 3.241D-10 3.241D-09 after    11 iterations.
 SCF Done:  E(UwB97XD) =  -322.316889563     a.u. after    7 cycles
            Convg  =    0.3001D-08                    37 Fock formations.
              S**2 =  0.0000                  -V/T =  2.0054
 <Sx>= 0.0000 <Sy>= 0.0000 <Sz>= 0.0000 <S**2>= 0.0000 S= 0.0000
 <L.S>=  0.00000000000    
 Annihilation of the first spin contaminant:
 S**2 before annihilation     0.0000,   after     0.0000
 DoSCS=F DFT=T ScalE2(SS,OS)=  1.000000  1.000000
 Range of M.O.s used for correlation:     1   391
 NBasis=   391 NAE=    23 NBE=    23 NFC=     0 NFV=     0
 NROrb=    391 NOA=    23 NOB=    23 NVA=   368 NVB=   368

 **** Warning!!: The largest alpha MO coefficient is  0.47633695D+02


 **** Warning!!: The largest beta MO coefficient is  0.47633695D+02

 Symmetrizing basis deriv contribution to polar:
 IMax=3 JMax=2 DiffMx= 0.00D+00
 G2DrvN: will do    12 centers at a time, making    1 passes.
 Calling FoFCou, ICntrl=  3107 FMM=F I1Cent=   0 AccDes= 0.00D+00.
 End of G2Drv F.D. properties file   721 does not exist.
 End of G2Drv F.D. properties file   722 does not exist.
 End of G2Drv F.D. properties file   788 does not exist.
          IDoAtm=11111111111
          Differentiating once with respect to nuclear coordinates.
 CalDSu exits because no D1Ps are significant.
          There are    36 degrees of freedom in the 1st order CPHF.  IDoFFX=6 NUNeed=     0.
     30 vectors produced by pass  0 Test12= 4.70D-14 2.78D-09 XBig12= 1.87D-01 1.08D-01.
 AX will form    30 AO Fock derivatives at one time.
     30 vectors produced by pass  1 Test12= 4.70D-14 2.78D-09 XBig12= 4.01D-02 4.27D-02.
     30 vectors produced by pass  2 Test12= 4.70D-14 2.78D-09 XBig12= 1.88D-03 5.42D-03.
     30 vectors produced by pass  3 Test12= 4.70D-14 2.78D-09 XBig12= 4.08D-05 5.65D-04.
     30 vectors produced by pass  4 Test12= 4.70D-14 2.78D-09 XBig12= 5.85D-07 9.22D-05.
     30 vectors produced by pass  5 Test12= 4.70D-14 2.78D-09 XBig12= 6.46D-09 7.14D-06.
     30 vectors produced by pass  6 Test12= 4.70D-14 2.78D-09 XBig12= 5.47D-11 5.91D-07.
     17 vectors produced by pass  7 Test12= 4.70D-14 2.78D-09 XBig12= 4.16D-13 4.62D-08.
      1 vectors produced by pass  8 Test12= 4.70D-14 2.78D-09 XBig12= 2.85D-15 3.34D-09.
 InvSVY:  IOpt=1 It=  1 EMax= 2.66D-15
 Solved reduced A of dimension   228 with    30 vectors.
 End of Minotr F.D. properties file   721 does not exist.
 End of Minotr F.D. properties file   722 does not exist.
 End of Minotr F.D. properties file   788 does not exist.
 Calling FoFJK, ICntrl=    100127 FMM=F ISym2X=0 I1Cent= 0 IOpClX= 1 NMat=1 NMatS=1 NMatT=0.
 -------------------------------------------------------------------
 Center     Atomic                   Forces (Hartrees/Bohr)
 Number     Number              X              Y              Z
 -------------------------------------------------------------------
      1        6          -0.005331232   -0.004670836    0.000879589
      2        1          -0.000299290   -0.000254724   -0.000044223
      3        1           0.000104127    0.000148181   -0.000138664
      4        8           0.000078866   -0.000450288    0.000185293
      5        8          -0.005035000   -0.002426687    0.000100848
      6        6           0.006895287    0.006820556   -0.000927403
      7        7           0.002429630    0.002652020    0.000127570
      8        6           0.001059626   -0.001176080   -0.000180402
      9        1          -0.000098987   -0.000122094   -0.000006890
     10        1          -0.000173606   -0.000083470    0.000019362
     11        1           0.000370578   -0.000436576   -0.000015080
 -------------------------------------------------------------------
 Cartesian Forces:  Max     0.006895287 RMS     0.002421626
 IRC-IRC-IRC-IRC-IRC-IRC-IRC-IRC-IRC-IRC-IRC-IRC-IRC-IRC-IRC-IRC-IRC-IRC
 Pt  4 Step number   1 out of a maximum of  20
 Modified Bulirsch-Stoer Extrapolation Cycles:
    EPS =    0.000010000000000
      PEZero:  N= 2 I= 1 D=  7.82D-04 Err=  4.53D-06
 Maximum DWI energy   std dev =  0.000000473 at pt    19
 Maximum DWI gradient std dev =  0.004298627 at pt    16
 CORRECTOR INTEGRATION CONVERGENCE:
   Recorrection delta-x convergence threshold:    0.010000
   Delta-x Convergence Met
 Point Number:   4          Path Number:   1
   CHANGE IN THE REACTION COORDINATE =    0.15021
   NET REACTION COORDINATE UP TO THIS POINT =    0.60086
  # OF POINTS ALONG THE PATH =   4
  # OF STEPS =   1

 Calculating another point on the path.
 IRC-IRC-IRC-IRC-IRC-IRC-IRC-IRC-IRC-IRC-IRC-IRC-IRC-IRC-IRC-IRC-IRC-IRC
                          Input orientation:                          
 ---------------------------------------------------------------------
 Center     Atomic      Atomic             Coordinates (Angstroms)
 Number     Number       Type             X           Y           Z
 ---------------------------------------------------------------------
      1          6           0       -0.399609   -1.179672    0.274835
      2          1           0       -0.014523   -2.078656   -0.187019
      3          1           0       -0.320127   -0.983525    1.336005
      4          8           0       -1.325413   -0.606927   -0.385227
      5          8           0       -1.743769    0.523820    0.144952
      6          6           0        1.050054    0.402770    0.004318
      7          7           0        0.410451    1.376173    0.011687
      8          6           0        2.322478   -0.331667   -0.051950
      9          1           0        2.376649   -0.927795   -0.960927
     10          1           0        2.426010   -0.997128    0.803577
     11          1           0        3.141098    0.384597   -0.045945
 ---------------------------------------------------------------------
                    Distance matrix (angstroms):
                    1          2          3          4          5
     1  C    0.000000
     2  H    1.081560   0.000000
     3  H    1.082069   1.900607   0.000000
     4  O    1.273119   1.980835   2.028563   0.000000
     5  O    2.173826   3.142193   2.391120   1.317080   0.000000
     6  C    2.163060   2.706919   2.360635   2.610379   2.799979
     7  N    2.694028   3.486536   2.802809   2.665230   2.320545
     8  C    2.869785   2.920923   3.055274   3.673412   4.159927
     9  H    3.049288   2.764257   3.542824   3.760273   4.506439
    10  H    2.880454   2.847312   2.797308   3.954578   4.487107
    11  H    3.884127   4.005678   3.970091   4.587805   4.890577
                    6          7          8          9         10
     6  C    0.000000
     7  N    1.164758   0.000000
     8  C    1.470247   2.564491   0.000000
     9  H    2.112333   3.181222   1.088367   0.000000
    10  H    2.119382   3.212806   1.088799   1.766555   0.000000
    11  H    2.091726   2.905680   1.087753   1.773117   1.772626
                   11
    11  H    0.000000
 Symmetry turned off by external request.
 Stoichiometry    C3H5NO2
 Framework group  C1[X(C3H5NO2)]
 Deg. of freedom    27
 Full point group                 C1      NOp   1
 Rotational constants (GHZ):           7.1177202           2.6899142           2.0647621
 Standard basis: Aug-CC-pVTZ (5D, 7F)
   391 basis functions,   567 primitive gaussians,   455 cartesian basis functions
    23 alpha electrons       23 beta electrons
       nuclear repulsion energy       225.5510744051 Hartrees.
 NAtoms=   11 NActive=   11 NUniq=   11 SFac= 1.00D+00 NAtFMM=   60 NAOKFM=F Big=F
 Integral buffers will be    131072 words long.
 Raffenetti 2 integral format.
 Two-electron integral symmetry is turned off.
 Nuclear repulsion after empirical dispersion term =      225.5471477228 Hartrees.
 One-electron integrals computed using PRISM.
 NBasis=   391 RedAO= T EigKep=  1.29D-05  NBF=   391
 NBsUse=   391 1.00D-06 EigRej= -1.00D+00 NBFU=   391
 Initial guess from the checkpoint file:  "AltAssocTS2-M1-copt-TS-Final-IRC-Reverse.chk"
 B after Tr=    -0.000017   -0.000269   -0.000054
         Rot=    1.000000    0.000022   -0.000005    0.000100 Ang=   0.01 deg.
 Initial guess <Sx>= 0.0000 <Sy>= 0.0000 <Sz>= 0.0000 <S**2>= 0.0000 S= 0.0000
 ExpMin= 2.53D-02 ExpMax= 1.53D+04 ExpMxC= 5.22D+02 IAcc=3 IRadAn=         7 AccDes= 0.00D+00
 Harris functional with IExCor= 4639 and IRadAn=       7 diagonalized for initial guess.
 HarFok:  IExCor= 4639 AccDes= 0.00D+00 IRadAn=         7 IDoV= 1 UseB2=F ITyADJ=14
 ICtDFT=  3500011 ScaDFX=  1.000000  1.000000  1.000000  1.000000
 FoFCou: FMM=F IPFlag=           0 FMFlag=      100000 FMFlg1=           0
         NFxFlg=           0 DoJE=T BraDBF=F KetDBF=T FulRan=T
         wScrn=  0.000000 ICntrl=       500 IOpCl=  0 I1Cent=   200000004 NGrid=           0
         NMat0=    1 NMatS0=      1 NMatT0=    0 NMatD0=    1 NMtDS0=    0 NMtDT0=    0
 Symmetry not used in FoFCou.
 Gradient too large for Newton-Raphson -- use scaled steepest descent instead.
     Minimum is close to point  4 DX=  9.17D-02 DF= -9.51D-07 DXR=  7.10D-02 DFR=  5.06D-03 which will be used.
 Gradient too large for Newton-Raphson -- use scaled steepest descent instead.
     Accept linear search using points  1 and  2.
 Gradient too large for Newton-Raphson -- use scaled steepest descent instead.
     Accept linear search using points  1 and  2.
 Gradient too large for Newton-Raphson -- use scaled steepest descent instead.
     Accept linear search using points  1 and  2.
 LinEq1:  Iter=  0 NonCon=     1 RMS=7.95D-05 Max=4.46D-03 NDo=     1
 AX will form     1 AO Fock derivatives at one time.
 LinEq1:  Iter=  1 NonCon=     1 RMS=1.79D-05 Max=5.69D-04 NDo=     1
 LinEq1:  Iter=  2 NonCon=     1 RMS=1.76D-05 Max=5.77D-04 NDo=     1
 LinEq1:  Iter=  3 NonCon=     1 RMS=6.67D-06 Max=2.10D-04 NDo=     1
 LinEq1:  Iter=  4 NonCon=     1 RMS=4.12D-06 Max=1.82D-04 NDo=     1
 LinEq1:  Iter=  5 NonCon=     1 RMS=2.69D-06 Max=1.20D-04 NDo=     1
 LinEq1:  Iter=  6 NonCon=     1 RMS=1.06D-06 Max=4.26D-05 NDo=     1
 LinEq1:  Iter=  7 NonCon=     1 RMS=4.78D-07 Max=1.21D-05 NDo=     1
 LinEq1:  Iter=  8 NonCon=     1 RMS=2.20D-07 Max=4.92D-06 NDo=     1
 LinEq1:  Iter=  9 NonCon=     1 RMS=1.70D-07 Max=5.68D-06 NDo=     1
 LinEq1:  Iter= 10 NonCon=     1 RMS=6.90D-08 Max=1.01D-06 NDo=     1
 LinEq1:  Iter= 11 NonCon=     1 RMS=2.14D-08 Max=3.28D-07 NDo=     1
 LinEq1:  Iter= 12 NonCon=     0 RMS=7.43D-09 Max=1.18D-07 NDo=     1
 Linear equations converged to 1.301D-08 1.301D-07 after    12 iterations.
     Accept linear search using points  1 and  2.
     Minimum is close to point  2 DX= -3.13D-04 DF= -9.55D-12 DXR=  3.14D-04 DFR=  9.84D-08 which will be used.
 LinEq1:  Iter=  0 NonCon=     1 RMS=2.82D-07 Max=1.26D-05 NDo=     1
 LinEq1:  Iter=  1 NonCon=     1 RMS=1.99D-07 Max=8.28D-06 NDo=     1
 LinEq1:  Iter=  2 NonCon=     1 RMS=1.37D-07 Max=2.96D-06 NDo=     1
 LinEq1:  Iter=  3 NonCon=     1 RMS=7.09D-08 Max=3.69D-06 NDo=     1
 LinEq1:  Iter=  4 NonCon=     1 RMS=4.83D-08 Max=1.80D-06 NDo=     1
 LinEq1:  Iter=  5 NonCon=     1 RMS=1.77D-08 Max=3.47D-07 NDo=     1
 LinEq1:  Iter=  6 NonCon=     1 RMS=8.41D-09 Max=2.00D-07 NDo=     1
 LinEq1:  Iter=  7 NonCon=     1 RMS=5.55D-09 Max=1.35D-07 NDo=     1
 LinEq1:  Iter=  8 NonCon=     1 RMS=1.92D-09 Max=7.78D-08 NDo=     1
 LinEq1:  Iter=  9 NonCon=     1 RMS=8.37D-10 Max=3.84D-08 NDo=     1
 LinEq1:  Iter= 10 NonCon=     1 RMS=3.46D-10 Max=1.24D-08 NDo=     1
 LinEq1:  Iter= 11 NonCon=     0 RMS=1.13D-10 Max=2.31D-09 NDo=     1
 Linear equations converged to 3.089D-10 3.089D-09 after    11 iterations.
 SCF Done:  E(UwB97XD) =  -322.317541269     a.u. after    7 cycles
            Convg  =    0.2466D-08                    36 Fock formations.
              S**2 =  0.0000                  -V/T =  2.0053
 <Sx>= 0.0000 <Sy>= 0.0000 <Sz>= 0.0000 <S**2>= 0.0000 S= 0.0000
 <L.S>=  0.00000000000    
 Annihilation of the first spin contaminant:
 S**2 before annihilation     0.0000,   after     0.0000
 DoSCS=F DFT=T ScalE2(SS,OS)=  1.000000  1.000000
 Range of M.O.s used for correlation:     1   391
 NBasis=   391 NAE=    23 NBE=    23 NFC=     0 NFV=     0
 NROrb=    391 NOA=    23 NOB=    23 NVA=   368 NVB=   368

 **** Warning!!: The largest alpha MO coefficient is  0.49317825D+02


 **** Warning!!: The largest beta MO coefficient is  0.49317825D+02

 Symmetrizing basis deriv contribution to polar:
 IMax=3 JMax=2 DiffMx= 0.00D+00
 G2DrvN: will do    12 centers at a time, making    1 passes.
 Calling FoFCou, ICntrl=  3107 FMM=F I1Cent=   0 AccDes= 0.00D+00.
 End of G2Drv F.D. properties file   721 does not exist.
 End of G2Drv F.D. properties file   722 does not exist.
 End of G2Drv F.D. properties file   788 does not exist.
          IDoAtm=11111111111
          Differentiating once with respect to nuclear coordinates.
 CalDSu exits because no D1Ps are significant.
          There are    36 degrees of freedom in the 1st order CPHF.  IDoFFX=6 NUNeed=     0.
     30 vectors produced by pass  0 Test12= 4.70D-14 2.78D-09 XBig12= 1.87D-01 1.14D-01.
 AX will form    30 AO Fock derivatives at one time.
     30 vectors produced by pass  1 Test12= 4.70D-14 2.78D-09 XBig12= 4.11D-02 4.35D-02.
     30 vectors produced by pass  2 Test12= 4.70D-14 2.78D-09 XBig12= 1.85D-03 5.29D-03.
     30 vectors produced by pass  3 Test12= 4.70D-14 2.78D-09 XBig12= 3.91D-05 5.77D-04.
     30 vectors produced by pass  4 Test12= 4.70D-14 2.78D-09 XBig12= 5.50D-07 9.61D-05.
     30 vectors produced by pass  5 Test12= 4.70D-14 2.78D-09 XBig12= 6.07D-09 7.84D-06.
     30 vectors produced by pass  6 Test12= 4.70D-14 2.78D-09 XBig12= 5.10D-11 5.53D-07.
     18 vectors produced by pass  7 Test12= 4.70D-14 2.78D-09 XBig12= 3.87D-13 4.65D-08.
      1 vectors produced by pass  8 Test12= 4.70D-14 2.78D-09 XBig12= 2.65D-15 3.14D-09.
 InvSVY:  IOpt=1 It=  1 EMax= 2.22D-15
 Solved reduced A of dimension   229 with    30 vectors.
 End of Minotr F.D. properties file   721 does not exist.
 End of Minotr F.D. properties file   722 does not exist.
 End of Minotr F.D. properties file   788 does not exist.
 Calling FoFJK, ICntrl=    100127 FMM=F ISym2X=0 I1Cent= 0 IOpClX= 1 NMat=1 NMatS=1 NMatT=0.
 -------------------------------------------------------------------
 Center     Atomic                   Forces (Hartrees/Bohr)
 Number     Number              X              Y              Z
 -------------------------------------------------------------------
      1        6          -0.006191135   -0.005426412    0.001030423
      2        1          -0.000357677   -0.000301777   -0.000049442
      3        1           0.000107850    0.000149846   -0.000148909
      4        8          -0.000015029   -0.000586576    0.000191712
      5        8          -0.005931890   -0.002858389    0.000115727
      6        6           0.008118969    0.007998368   -0.001064403
      7        7           0.002896856    0.003157406    0.000148857
      8        6           0.001264542   -0.001364833   -0.000219495
      9        1          -0.000127271   -0.000143642   -0.000007793
     10        1          -0.000213630   -0.000096295    0.000023022
     11        1           0.000448415   -0.000527698   -0.000019699
 -------------------------------------------------------------------
 Cartesian Forces:  Max     0.008118969 RMS     0.002841029
 IRC-IRC-IRC-IRC-IRC-IRC-IRC-IRC-IRC-IRC-IRC-IRC-IRC-IRC-IRC-IRC-IRC-IRC
 Pt  5 Step number   1 out of a maximum of  20
 Modified Bulirsch-Stoer Extrapolation Cycles:
    EPS =    0.000010000000000
      PEZero:  N= 2 I= 1 D=  7.82D-04 Err=  5.38D-06
 Maximum DWI energy   std dev =  0.000000460 at pt    45
 Maximum DWI gradient std dev =  0.003434549 at pt    16
 CORRECTOR INTEGRATION CONVERGENCE:
   Recorrection delta-x convergence threshold:    0.010000
   Delta-x Convergence Met
 Point Number:   5          Path Number:   1
   CHANGE IN THE REACTION COORDINATE =    0.15021
   NET REACTION COORDINATE UP TO THIS POINT =    0.75107
  # OF POINTS ALONG THE PATH =   5
  # OF STEPS =   1

 Calculating another point on the path.
 IRC-IRC-IRC-IRC-IRC-IRC-IRC-IRC-IRC-IRC-IRC-IRC-IRC-IRC-IRC-IRC-IRC-IRC
                          Input orientation:                          
 ---------------------------------------------------------------------
 Center     Atomic      Atomic             Coordinates (Angstroms)
 Number     Number       Type             X           Y           Z
 ---------------------------------------------------------------------
      1          6           0       -0.408364   -1.187331    0.276208
      2          1           0       -0.020574   -2.083739   -0.187841
      3          1           0       -0.318359   -0.980943    1.334364
      4          8           0       -1.325469   -0.607583   -0.385019
      5          8           0       -1.750092    0.520769    0.145070
      6          6           0        1.061525    0.414162    0.002829
      7          7           0        0.414033    1.379989    0.011868
      8          6           0        2.324274   -0.333614   -0.052269
      9          1           0        2.374438   -0.930284   -0.961066
     10          1           0        2.422375   -0.998845    0.804011
     11          1           0        3.148977    0.375844   -0.046297
 ---------------------------------------------------------------------
                    Distance matrix (angstroms):
                    1          2          3          4          5
     1  C    0.000000
     2  H    1.081327   0.000000
     3  H    1.081846   1.903140   0.000000
     4  O    1.270595   1.980067   2.027300   0.000000
     5  O    2.176014   3.144125   2.391531   1.316996   0.000000
     6  C    2.190911   2.728883   2.371368   2.625287   2.817231
     7  N    2.708753   3.496595   2.803461   2.670923   2.332261
     8  C    2.881673   2.929100   3.053735   3.675106   4.167658
     9  H    3.056290   2.768468   3.538746   3.758361   4.510082
    10  H    2.885686   2.851099   2.791634   3.951356   4.489200
    11  H    3.899000   4.014428   3.971085   4.593749   4.904947
                    6          7          8          9         10
     6  C    0.000000
     7  N    1.162819   0.000000
     8  C    1.468584   2.567015   0.000000
     9  H    2.111959   3.182318   1.088322   0.000000
    10  H    2.119055   3.212441   1.088747   1.767059   0.000000
    11  H    2.088381   2.914036   1.087888   1.772762   1.772214
                   11
    11  H    0.000000
 Symmetry turned off by external request.
 Stoichiometry    C3H5NO2
 Framework group  C1[X(C3H5NO2)]
 Deg. of freedom    27
 Full point group                 C1      NOp   1
 Rotational constants (GHZ):           7.0736080           2.6766351           2.0533241
 Standard basis: Aug-CC-pVTZ (5D, 7F)
   391 basis functions,   567 primitive gaussians,   455 cartesian basis functions
    23 alpha electrons       23 beta electrons
       nuclear repulsion energy       225.1893161264 Hartrees.
 NAtoms=   11 NActive=   11 NUniq=   11 SFac= 1.00D+00 NAtFMM=   60 NAOKFM=F Big=F
 Integral buffers will be    131072 words long.
 Raffenetti 2 integral format.
 Two-electron integral symmetry is turned off.
 Nuclear repulsion after empirical dispersion term =      225.1853737497 Hartrees.
 One-electron integrals computed using PRISM.
 NBasis=   391 RedAO= T EigKep=  1.29D-05  NBF=   391
 NBsUse=   391 1.00D-06 EigRej= -1.00D+00 NBFU=   391
 Initial guess from the checkpoint file:  "AltAssocTS2-M1-copt-TS-Final-IRC-Reverse.chk"
 B after Tr=    -0.000028   -0.000285   -0.000053
         Rot=    1.000000    0.000019   -0.000005    0.000103 Ang=   0.01 deg.
 Initial guess <Sx>= 0.0000 <Sy>= 0.0000 <Sz>= 0.0000 <S**2>= 0.0000 S= 0.0000
 ExpMin= 2.53D-02 ExpMax= 1.53D+04 ExpMxC= 5.22D+02 IAcc=3 IRadAn=         7 AccDes= 0.00D+00
 Harris functional with IExCor= 4639 and IRadAn=       7 diagonalized for initial guess.
 HarFok:  IExCor= 4639 AccDes= 0.00D+00 IRadAn=         7 IDoV= 1 UseB2=F ITyADJ=14
 ICtDFT=  3500011 ScaDFX=  1.000000  1.000000  1.000000  1.000000
 FoFCou: FMM=F IPFlag=           0 FMFlag=      100000 FMFlg1=           0
         NFxFlg=           0 DoJE=T BraDBF=F KetDBF=T FulRan=T
         wScrn=  0.000000 ICntrl=       500 IOpCl=  0 I1Cent=   200000004 NGrid=           0
         NMat0=    1 NMatS0=      1 NMatT0=    0 NMatD0=    1 NMtDS0=    0 NMtDT0=    0
 Symmetry not used in FoFCou.
 Gradient too large for Newton-Raphson -- use scaled steepest descent instead.
     Minimum is close to point  4 DX=  9.13D-02 DF= -9.06D-07 DXR=  7.07D-02 DFR=  5.02D-03 which will be used.
 Gradient too large for Newton-Raphson -- use scaled steepest descent instead.
     Accept linear search using points  1 and  2.
 Gradient too large for Newton-Raphson -- use scaled steepest descent instead.
     Accept linear search using points  1 and  2.
 Gradient too large for Newton-Raphson -- use scaled steepest descent instead.
     Accept linear search using points  1 and  2.
 LinEq1:  Iter=  0 NonCon=     1 RMS=7.62D-05 Max=4.22D-03 NDo=     1
 AX will form     1 AO Fock derivatives at one time.
 LinEq1:  Iter=  1 NonCon=     1 RMS=1.68D-05 Max=5.68D-04 NDo=     1
 LinEq1:  Iter=  2 NonCon=     1 RMS=1.67D-05 Max=5.59D-04 NDo=     1
 LinEq1:  Iter=  3 NonCon=     1 RMS=6.15D-06 Max=1.77D-04 NDo=     1
 LinEq1:  Iter=  4 NonCon=     1 RMS=3.76D-06 Max=1.41D-04 NDo=     1
 LinEq1:  Iter=  5 NonCon=     1 RMS=2.41D-06 Max=1.12D-04 NDo=     1
 LinEq1:  Iter=  6 NonCon=     1 RMS=9.38D-07 Max=4.24D-05 NDo=     1
 LinEq1:  Iter=  7 NonCon=     1 RMS=4.16D-07 Max=1.29D-05 NDo=     1
 LinEq1:  Iter=  8 NonCon=     1 RMS=1.47D-07 Max=4.42D-06 NDo=     1
 LinEq1:  Iter=  9 NonCon=     1 RMS=9.26D-08 Max=1.82D-06 NDo=     1
 LinEq1:  Iter= 10 NonCon=     1 RMS=6.03D-08 Max=1.63D-06 NDo=     1
 LinEq1:  Iter= 11 NonCon=     1 RMS=1.85D-08 Max=2.20D-07 NDo=     1
 LinEq1:  Iter= 12 NonCon=     0 RMS=6.49D-09 Max=1.14D-07 NDo=     1
 Linear equations converged to 1.301D-08 1.301D-07 after    12 iterations.
     Accept linear search using points  1 and  2.
     Minimum is close to point  2 DX= -3.01D-04 DF= -8.13D-12 DXR=  3.01D-04 DFR=  9.08D-08 which will be used.
 LinEq1:  Iter=  0 NonCon=     1 RMS=2.70D-07 Max=1.18D-05 NDo=     1
 LinEq1:  Iter=  1 NonCon=     1 RMS=1.97D-07 Max=8.80D-06 NDo=     1
 LinEq1:  Iter=  2 NonCon=     1 RMS=1.30D-07 Max=3.18D-06 NDo=     1
 LinEq1:  Iter=  3 NonCon=     1 RMS=6.54D-08 Max=3.23D-06 NDo=     1
 LinEq1:  Iter=  4 NonCon=     1 RMS=4.49D-08 Max=1.59D-06 NDo=     1
 LinEq1:  Iter=  5 NonCon=     1 RMS=1.62D-08 Max=5.38D-07 NDo=     1
 LinEq1:  Iter=  6 NonCon=     1 RMS=7.80D-09 Max=2.43D-07 NDo=     1
 LinEq1:  Iter=  7 NonCon=     1 RMS=6.05D-09 Max=2.79D-07 NDo=     1
 LinEq1:  Iter=  8 NonCon=     1 RMS=2.32D-09 Max=9.76D-08 NDo=     1
 LinEq1:  Iter=  9 NonCon=     1 RMS=8.40D-10 Max=2.46D-08 NDo=     1
 LinEq1:  Iter= 10 NonCon=     1 RMS=3.25D-10 Max=6.75D-09 NDo=     1
 LinEq1:  Iter= 11 NonCon=     0 RMS=9.85D-11 Max=1.57D-09 NDo=     1
 Linear equations converged to 2.917D-10 2.917D-09 after    11 iterations.
 SCF Done:  E(UwB97XD) =  -322.318287396     a.u. after    7 cycles
            Convg  =    0.2518D-08                    36 Fock formations.
              S**2 =  0.0000                  -V/T =  2.0053
 <Sx>= 0.0000 <Sy>= 0.0000 <Sz>= 0.0000 <S**2>= 0.0000 S= 0.0000
 <L.S>=  0.00000000000    
 Annihilation of the first spin contaminant:
 S**2 before annihilation     0.0000,   after     0.0000
 DoSCS=F DFT=T ScalE2(SS,OS)=  1.000000  1.000000
 Range of M.O.s used for correlation:     1   391
 NBasis=   391 NAE=    23 NBE=    23 NFC=     0 NFV=     0
 NROrb=    391 NOA=    23 NOB=    23 NVA=   368 NVB=   368

 **** Warning!!: The largest alpha MO coefficient is  0.50797319D+02


 **** Warning!!: The largest beta MO coefficient is  0.50797319D+02

 Symmetrizing basis deriv contribution to polar:
 IMax=3 JMax=2 DiffMx= 0.00D+00
 G2DrvN: will do    12 centers at a time, making    1 passes.
 Calling FoFCou, ICntrl=  3107 FMM=F I1Cent=   0 AccDes= 0.00D+00.
 End of G2Drv F.D. properties file   721 does not exist.
 End of G2Drv F.D. properties file   722 does not exist.
 End of G2Drv F.D. properties file   788 does not exist.
          IDoAtm=11111111111
          Differentiating once with respect to nuclear coordinates.
 CalDSu exits because no D1Ps are significant.
          There are    36 degrees of freedom in the 1st order CPHF.  IDoFFX=6 NUNeed=     0.
     30 vectors produced by pass  0 Test12= 4.70D-14 2.78D-09 XBig12= 1.87D-01 1.17D-01.
 AX will form    30 AO Fock derivatives at one time.
     30 vectors produced by pass  1 Test12= 4.70D-14 2.78D-09 XBig12= 4.18D-02 4.42D-02.
     30 vectors produced by pass  2 Test12= 4.70D-14 2.78D-09 XBig12= 1.82D-03 5.16D-03.
     30 vectors produced by pass  3 Test12= 4.70D-14 2.78D-09 XBig12= 3.74D-05 5.81D-04.
     30 vectors produced by pass  4 Test12= 4.70D-14 2.78D-09 XBig12= 5.18D-07 9.82D-05.
     30 vectors produced by pass  5 Test12= 4.70D-14 2.78D-09 XBig12= 5.71D-09 8.47D-06.
     30 vectors produced by pass  6 Test12= 4.70D-14 2.78D-09 XBig12= 4.77D-11 5.09D-07.
     18 vectors produced by pass  7 Test12= 4.70D-14 2.78D-09 XBig12= 3.62D-13 4.78D-08.
      1 vectors produced by pass  8 Test12= 4.70D-14 2.78D-09 XBig12= 2.46D-15 2.95D-09.
 InvSVY:  IOpt=1 It=  1 EMax= 3.11D-15
 Solved reduced A of dimension   229 with    30 vectors.
 End of Minotr F.D. properties file   721 does not exist.
 End of Minotr F.D. properties file   722 does not exist.
 End of Minotr F.D. properties file   788 does not exist.
 Calling FoFJK, ICntrl=    100127 FMM=F ISym2X=0 I1Cent= 0 IOpClX= 1 NMat=1 NMatS=1 NMatT=0.
 -------------------------------------------------------------------
 Center     Atomic                   Forces (Hartrees/Bohr)
 Number     Number              X              Y              Z
 -------------------------------------------------------------------
      1        6          -0.006863787   -0.006015816    0.001159201
      2        1          -0.000408313   -0.000340790   -0.000051544
      3        1           0.000100671    0.000137012   -0.000154228
      4        8          -0.000146225   -0.000722836    0.000183729
      5        8          -0.006699442   -0.003234484    0.000125340
      6        6           0.009142181    0.008960319   -0.001165286
      7        7           0.003319774    0.003599184    0.000165701
      8        6           0.001444738   -0.001506504   -0.000255740
      9        1          -0.000155773   -0.000160845   -0.000008270
     10        1          -0.000250789   -0.000105097    0.000025761
     11        1           0.000516966   -0.000610142   -0.000024664
 -------------------------------------------------------------------
 Cartesian Forces:  Max     0.009142181 RMS     0.003187740
 IRC-IRC-IRC-IRC-IRC-IRC-IRC-IRC-IRC-IRC-IRC-IRC-IRC-IRC-IRC-IRC-IRC-IRC
 Pt  6 Step number   1 out of a maximum of  20
 Modified Bulirsch-Stoer Extrapolation Cycles:
    EPS =    0.000010000000000
      PEZero:  N= 2 I= 1 D=  7.82D-04 Err=  5.75D-06
 Maximum DWI energy   std dev =  0.000000377 at pt    45
 Maximum DWI gradient std dev =  0.002793078 at pt    16
 CORRECTOR INTEGRATION CONVERGENCE:
   Recorrection delta-x convergence threshold:    0.010000
   Delta-x Convergence Met
 Point Number:   6          Path Number:   1
   CHANGE IN THE REACTION COORDINATE =    0.15021
   NET REACTION COORDINATE UP TO THIS POINT =    0.90128
  # OF POINTS ALONG THE PATH =   6
  # OF STEPS =   1

 Calculating another point on the path.
 IRC-IRC-IRC-IRC-IRC-IRC-IRC-IRC-IRC-IRC-IRC-IRC-IRC-IRC-IRC-IRC-IRC-IRC
                          Input orientation:                          
 ---------------------------------------------------------------------
 Center     Atomic      Atomic             Coordinates (Angstroms)
 Number     Number       Type             X           Y           Z
 ---------------------------------------------------------------------
      1          6           0       -0.417008   -1.194892    0.277605
      2          1           0       -0.026738   -2.088853   -0.188601
      3          1           0       -0.316932   -0.978893    1.332750
      4          8           0       -1.325652   -0.608301   -0.384844
      5          8           0       -1.756461    0.517689    0.145185
      6          6           0        1.073047    0.425519    0.001379
      7          7           0        0.417691    1.383877    0.012046
      8          6           0        2.326102   -0.335522   -0.052601
      9          1           0        2.372025   -0.932757   -0.961205
     10          1           0        2.418568   -1.000499    0.804444
     11          1           0        3.157056    0.366800   -0.046690
 ---------------------------------------------------------------------
                    Distance matrix (angstroms):
                    1          2          3          4          5
     1  C    0.000000
     2  H    1.081121   0.000000
     3  H    1.081666   1.905448   0.000000
     4  O    1.268292   1.979324   2.026077   0.000000
     5  O    2.178212   3.146016   2.392136   1.316959   0.000000
     6  C    2.218625   2.750943   2.382639   2.640400   2.834660
     7  N    2.723471   3.506798   2.804749   2.676853   2.344130
     8  C    2.893476   2.937435   3.052664   3.676970   4.175454
     9  H    3.063016   2.772641   3.534805   3.756365   4.513567
    10  H    2.890647   2.854851   2.786133   3.948090   4.491146
    11  H    3.913820   4.023297   3.972700   4.599983   4.919577
                    6          7          8          9         10
     6  C    0.000000
     7  N    1.161058   0.000000
     8  C    1.467053   2.569542   0.000000
     9  H    2.111592   3.183305   1.088283   0.000000
    10  H    2.118695   3.211955   1.088702   1.767561   0.000000
    11  H    2.085390   2.922673   1.088015   1.772417   1.771808
                   11
    11  H    0.000000
 Symmetry turned off by external request.
 Stoichiometry    C3H5NO2
 Framework group  C1[X(C3H5NO2)]
 Deg. of freedom    27
 Full point group                 C1      NOp   1
 Rotational constants (GHZ):           7.0296999           2.6631803           2.0418132
 Standard basis: Aug-CC-pVTZ (5D, 7F)
   391 basis functions,   567 primitive gaussians,   455 cartesian basis functions
    23 alpha electrons       23 beta electrons
       nuclear repulsion energy       224.8211239133 Hartrees.
 NAtoms=   11 NActive=   11 NUniq=   11 SFac= 1.00D+00 NAtFMM=   60 NAOKFM=F Big=F
 Integral buffers will be    131072 words long.
 Raffenetti 2 integral format.
 Two-electron integral symmetry is turned off.
 Nuclear repulsion after empirical dispersion term =      224.8171658442 Hartrees.
 One-electron integrals computed using PRISM.
 NBasis=   391 RedAO= T EigKep=  1.29D-05  NBF=   391
 NBsUse=   391 1.00D-06 EigRej= -1.00D+00 NBFU=   391
 Initial guess from the checkpoint file:  "AltAssocTS2-M1-copt-TS-Final-IRC-Reverse.chk"
 B after Tr=    -0.000040   -0.000300   -0.000052
         Rot=    1.000000    0.000016   -0.000004    0.000104 Ang=   0.01 deg.
 Initial guess <Sx>= 0.0000 <Sy>= 0.0000 <Sz>= 0.0000 <S**2>= 0.0000 S= 0.0000
 ExpMin= 2.53D-02 ExpMax= 1.53D+04 ExpMxC= 5.22D+02 IAcc=3 IRadAn=         7 AccDes= 0.00D+00
 Harris functional with IExCor= 4639 and IRadAn=       7 diagonalized for initial guess.
 HarFok:  IExCor= 4639 AccDes= 0.00D+00 IRadAn=         7 IDoV= 1 UseB2=F ITyADJ=14
 ICtDFT=  3500011 ScaDFX=  1.000000  1.000000  1.000000  1.000000
 FoFCou: FMM=F IPFlag=           0 FMFlag=      100000 FMFlg1=           0
         NFxFlg=           0 DoJE=T BraDBF=F KetDBF=T FulRan=T
         wScrn=  0.000000 ICntrl=       500 IOpCl=  0 I1Cent=   200000004 NGrid=           0
         NMat0=    1 NMatS0=      1 NMatT0=    0 NMatD0=    1 NMtDS0=    0 NMtDT0=    0
 Symmetry not used in FoFCou.
 Gradient too large for Newton-Raphson -- use scaled steepest descent instead.
     Minimum is close to point  4 DX=  9.10D-02 DF= -8.66D-07 DXR=  7.05D-02 DFR=  5.00D-03 which will be used.
 Gradient too large for Newton-Raphson -- use scaled steepest descent instead.
     Accept linear search using points  1 and  2.
 Gradient too large for Newton-Raphson -- use scaled steepest descent instead.
     Accept linear search using points  1 and  2.
 Gradient too large for Newton-Raphson -- use scaled steepest descent instead.
     Accept linear search using points  1 and  2.
 LinEq1:  Iter=  0 NonCon=     1 RMS=7.29D-05 Max=3.98D-03 NDo=     1
 AX will form     1 AO Fock derivatives at one time.
 LinEq1:  Iter=  1 NonCon=     1 RMS=1.56D-05 Max=5.52D-04 NDo=     1
 LinEq1:  Iter=  2 NonCon=     1 RMS=1.59D-05 Max=5.95D-04 NDo=     1
 LinEq1:  Iter=  3 NonCon=     1 RMS=5.66D-06 Max=1.69D-04 NDo=     1
 LinEq1:  Iter=  4 NonCon=     1 RMS=3.44D-06 Max=1.12D-04 NDo=     1
 LinEq1:  Iter=  5 NonCon=     1 RMS=2.15D-06 Max=9.63D-05 NDo=     1
 LinEq1:  Iter=  6 NonCon=     1 RMS=8.23D-07 Max=4.04D-05 NDo=     1
 LinEq1:  Iter=  7 NonCon=     1 RMS=4.00D-07 Max=1.46D-05 NDo=     1
 LinEq1:  Iter=  8 NonCon=     1 RMS=2.44D-07 Max=8.86D-06 NDo=     1
 LinEq1:  Iter=  9 NonCon=     1 RMS=1.48D-07 Max=2.36D-06 NDo=     1
 LinEq1:  Iter= 10 NonCon=     1 RMS=5.90D-08 Max=1.27D-06 NDo=     1
 LinEq1:  Iter= 11 NonCon=     1 RMS=1.67D-08 Max=2.21D-07 NDo=     1
 LinEq1:  Iter= 12 NonCon=     0 RMS=5.87D-09 Max=1.08D-07 NDo=     1
 Linear equations converged to 1.301D-08 1.301D-07 after    12 iterations.
     Accept linear search using points  1 and  2.
     Minimum is close to point  2 DX= -2.87D-04 DF= -6.76D-12 DXR=  2.87D-04 DFR=  8.23D-08 which will be used.
 LinEq1:  Iter=  0 NonCon=     1 RMS=2.55D-07 Max=1.07D-05 NDo=     1
 LinEq1:  Iter=  1 NonCon=     1 RMS=1.90D-07 Max=8.79D-06 NDo=     1
 LinEq1:  Iter=  2 NonCon=     1 RMS=1.21D-07 Max=3.23D-06 NDo=     1
 LinEq1:  Iter=  3 NonCon=     1 RMS=5.96D-08 Max=2.83D-06 NDo=     1
 LinEq1:  Iter=  4 NonCon=     1 RMS=4.17D-08 Max=1.36D-06 NDo=     1
 LinEq1:  Iter=  5 NonCon=     1 RMS=1.53D-08 Max=6.54D-07 NDo=     1
 LinEq1:  Iter=  6 NonCon=     1 RMS=7.38D-09 Max=2.90D-07 NDo=     1
 LinEq1:  Iter=  7 NonCon=     1 RMS=6.20D-09 Max=2.63D-07 NDo=     1
 LinEq1:  Iter=  8 NonCon=     1 RMS=2.18D-09 Max=6.38D-08 NDo=     1
 LinEq1:  Iter=  9 NonCon=     1 RMS=6.47D-10 Max=1.99D-08 NDo=     1
 LinEq1:  Iter= 10 NonCon=     1 RMS=2.43D-10 Max=4.41D-09 NDo=     1
 LinEq1:  Iter= 11 NonCon=     0 RMS=8.05D-11 Max=1.28D-09 NDo=     1
 Linear equations converged to 2.730D-10 2.730D-09 after    11 iterations.
 SCF Done:  E(UwB97XD) =  -322.319111391     a.u. after    7 cycles
            Convg  =    0.2151D-08                    36 Fock formations.
              S**2 =  0.0000                  -V/T =  2.0053
 <Sx>= 0.0000 <Sy>= 0.0000 <Sz>= 0.0000 <S**2>= 0.0000 S= 0.0000
 <L.S>=  0.00000000000    
 Annihilation of the first spin contaminant:
 S**2 before annihilation     0.0000,   after     0.0000
 DoSCS=F DFT=T ScalE2(SS,OS)=  1.000000  1.000000
 Range of M.O.s used for correlation:     1   391
 NBasis=   391 NAE=    23 NBE=    23 NFC=     0 NFV=     0
 NROrb=    391 NOA=    23 NOB=    23 NVA=   368 NVB=   368

 **** Warning!!: The largest alpha MO coefficient is  0.52865097D+02


 **** Warning!!: The largest beta MO coefficient is  0.52865097D+02

 Symmetrizing basis deriv contribution to polar:
 IMax=3 JMax=2 DiffMx= 0.00D+00
 G2DrvN: will do    12 centers at a time, making    1 passes.
 Calling FoFCou, ICntrl=  3107 FMM=F I1Cent=   0 AccDes= 0.00D+00.
 End of G2Drv F.D. properties file   721 does not exist.
 End of G2Drv F.D. properties file   722 does not exist.
 End of G2Drv F.D. properties file   788 does not exist.
          IDoAtm=11111111111
          Differentiating once with respect to nuclear coordinates.
 CalDSu exits because no D1Ps are significant.
          There are    36 degrees of freedom in the 1st order CPHF.  IDoFFX=6 NUNeed=     0.
     30 vectors produced by pass  0 Test12= 4.70D-14 2.78D-09 XBig12= 1.86D-01 1.19D-01.
 AX will form    30 AO Fock derivatives at one time.
     30 vectors produced by pass  1 Test12= 4.70D-14 2.78D-09 XBig12= 4.25D-02 4.46D-02.
     30 vectors produced by pass  2 Test12= 4.70D-14 2.78D-09 XBig12= 1.78D-03 5.02D-03.
     30 vectors produced by pass  3 Test12= 4.70D-14 2.78D-09 XBig12= 3.58D-05 5.78D-04.
     30 vectors produced by pass  4 Test12= 4.70D-14 2.78D-09 XBig12= 4.88D-07 9.85D-05.
     30 vectors produced by pass  5 Test12= 4.70D-14 2.78D-09 XBig12= 5.39D-09 9.05D-06.
     30 vectors produced by pass  6 Test12= 4.70D-14 2.78D-09 XBig12= 4.48D-11 5.28D-07.
     18 vectors produced by pass  7 Test12= 4.70D-14 2.78D-09 XBig12= 3.39D-13 4.89D-08.
      1 vectors produced by pass  8 Test12= 4.70D-14 2.78D-09 XBig12= 2.28D-15 2.86D-09.
 InvSVY:  IOpt=1 It=  1 EMax= 1.55D-15
 Solved reduced A of dimension   229 with    30 vectors.
 End of Minotr F.D. properties file   721 does not exist.
 End of Minotr F.D. properties file   722 does not exist.
 End of Minotr F.D. properties file   788 does not exist.
 Calling FoFJK, ICntrl=    100127 FMM=F ISym2X=0 I1Cent= 0 IOpClX= 1 NMat=1 NMatS=1 NMatT=0.
 -------------------------------------------------------------------
 Center     Atomic                   Forces (Hartrees/Bohr)
 Number     Number              X              Y              Z
 -------------------------------------------------------------------
      1        6          -0.007384250   -0.006466961    0.001268825
      2        1          -0.000452769   -0.000373783   -0.000051527
      3        1           0.000083571    0.000112713   -0.000155023
      4        8          -0.000309226   -0.000860425    0.000163968
      5        8          -0.007334144   -0.003556721    0.000130612
      6        6           0.009984746    0.009737519   -0.001235580
      7        7           0.003700554    0.003979981    0.000178423
      8        6           0.001603289   -0.001604654   -0.000289039
      9        1          -0.000184005   -0.000173665   -0.000008464
     10        1          -0.000284759   -0.000109982    0.000027761
     11        1           0.000576994   -0.000684023   -0.000029957
 -------------------------------------------------------------------
 Cartesian Forces:  Max     0.009984746 RMS     0.003470506
 IRC-IRC-IRC-IRC-IRC-IRC-IRC-IRC-IRC-IRC-IRC-IRC-IRC-IRC-IRC-IRC-IRC-IRC
 Pt  7 Step number   1 out of a maximum of  20
 Modified Bulirsch-Stoer Extrapolation Cycles:
    EPS =    0.000010000000000
      PEZero:  N= 2 I= 1 D=  7.82D-04 Err=  6.15D-06
 Maximum DWI energy   std dev =  0.000000406 at pt    14
 Maximum DWI gradient std dev =  0.002367638 at pt    16
 CORRECTOR INTEGRATION CONVERGENCE:
   Recorrection delta-x convergence threshold:    0.010000
   Delta-x Convergence Met
 Point Number:   7          Path Number:   1
   CHANGE IN THE REACTION COORDINATE =    0.15021
   NET REACTION COORDINATE UP TO THIS POINT =    1.05149
  # OF POINTS ALONG THE PATH =   7
  # OF STEPS =   1

 Calculating another point on the path.
 IRC-IRC-IRC-IRC-IRC-IRC-IRC-IRC-IRC-IRC-IRC-IRC-IRC-IRC-IRC-IRC-IRC-IRC
                          Input orientation:                          
 ---------------------------------------------------------------------
 Center     Atomic      Atomic             Coordinates (Angstroms)
 Number     Number       Type             X           Y           Z
 ---------------------------------------------------------------------
      1          6           0       -0.425547   -1.202357    0.279023
      2          1           0       -0.033031   -2.094012   -0.189289
      3          1           0       -0.315892   -0.977389    1.331194
      4          8           0       -1.325972   -0.609085   -0.384704
      5          8           0       -1.762859    0.514577    0.145295
      6          6           0        1.084612    0.436842   -0.000034
      7          7           0        0.421432    1.387838    0.012222
      8          6           0        2.327966   -0.337380   -0.052945
      9          1           0        2.369408   -0.935200   -0.961340
     10          1           0        2.414594   -1.002078    0.804876
     11          1           0        3.165330    0.357473   -0.047127
 ---------------------------------------------------------------------
                    Distance matrix (angstroms):
                    1          2          3          4          5
     1  C    0.000000
     2  H    1.080941   0.000000
     3  H    1.081527   1.907545   0.000000
     4  O    1.266203   1.978609   2.024900   0.000000
     5  O    2.180401   3.147855   2.392914   1.316961   0.000000
     6  C    2.246203   2.773115   2.394500   2.655721   2.852237
     7  N    2.738187   3.517161   2.806712   2.683034   2.356145
     8  C    2.905206   2.945955   3.052120   3.679015   4.183297
     9  H    3.069470   2.776800   3.531052   3.754290   4.516871
    10  H    2.895346   2.858592   2.780858   3.944791   4.492928
    11  H    3.928592   4.032307   3.974988   4.606516   4.934445
                    6          7          8          9         10
     6  C    0.000000
     7  N    1.159462   0.000000
     8  C    1.465656   2.572060   0.000000
     9  H    2.111234   3.184170   1.088250   0.000000
    10  H    2.118306   3.211338   1.088661   1.768059   0.000000
    11  H    2.082763   2.931578   1.088132   1.772084   1.771409
                   11
    11  H    0.000000
 Symmetry turned off by external request.
 Stoichiometry    C3H5NO2
 Framework group  C1[X(C3H5NO2)]
 Deg. of freedom    27
 Full point group                 C1      NOp   1
 Rotational constants (GHZ):           6.9860145           2.6495589           2.0302374
 Standard basis: Aug-CC-pVTZ (5D, 7F)
   391 basis functions,   567 primitive gaussians,   455 cartesian basis functions
    23 alpha electrons       23 beta electrons
       nuclear repulsion energy       224.4468500424 Hartrees.
 NAtoms=   11 NActive=   11 NUniq=   11 SFac= 1.00D+00 NAtFMM=   60 NAOKFM=F Big=F
 Integral buffers will be    131072 words long.
 Raffenetti 2 integral format.
 Two-electron integral symmetry is turned off.
 Nuclear repulsion after empirical dispersion term =      224.4428763307 Hartrees.
 One-electron integrals computed using PRISM.
 NBasis=   391 RedAO= T EigKep=  1.29D-05  NBF=   391
 NBsUse=   391 1.00D-06 EigRej= -1.00D+00 NBFU=   391
 Initial guess from the checkpoint file:  "AltAssocTS2-M1-copt-TS-Final-IRC-Reverse.chk"
 B after Tr=    -0.000054   -0.000315   -0.000050
         Rot=    1.000000    0.000013   -0.000003    0.000106 Ang=   0.01 deg.
 Initial guess <Sx>= 0.0000 <Sy>= 0.0000 <Sz>= 0.0000 <S**2>= 0.0000 S= 0.0000
 ExpMin= 2.53D-02 ExpMax= 1.53D+04 ExpMxC= 5.22D+02 IAcc=3 IRadAn=         7 AccDes= 0.00D+00
 Harris functional with IExCor= 4639 and IRadAn=       7 diagonalized for initial guess.
 HarFok:  IExCor= 4639 AccDes= 0.00D+00 IRadAn=         7 IDoV= 1 UseB2=F ITyADJ=14
 ICtDFT=  3500011 ScaDFX=  1.000000  1.000000  1.000000  1.000000
 FoFCou: FMM=F IPFlag=           0 FMFlag=      100000 FMFlg1=           0
         NFxFlg=           0 DoJE=T BraDBF=F KetDBF=T FulRan=T
         wScrn=  0.000000 ICntrl=       500 IOpCl=  0 I1Cent=   200000004 NGrid=           0
         NMat0=    1 NMatS0=      1 NMatT0=    0 NMatD0=    1 NMtDS0=    0 NMtDT0=    0
 Symmetry not used in FoFCou.
 Gradient too large for Newton-Raphson -- use scaled steepest descent instead.
     Minimum is close to point  4 DX=  8.87D-02 DF= -7.90D-07 DXR=  6.88D-02 DFR=  4.76D-03 which will be used.
 Gradient too large for Newton-Raphson -- use scaled steepest descent instead.
     Accept linear search using points  1 and  2.
 Gradient too large for Newton-Raphson -- use scaled steepest descent instead.
     Accept linear search using points  1 and  2.
 Gradient too large for Newton-Raphson -- use scaled steepest descent instead.
     Accept linear search using points  1 and  2.
 LinEq1:  Iter=  0 NonCon=     1 RMS=6.99D-05 Max=3.76D-03 NDo=     1
 AX will form     1 AO Fock derivatives at one time.
 LinEq1:  Iter=  1 NonCon=     1 RMS=1.45D-05 Max=5.22D-04 NDo=     1
 LinEq1:  Iter=  2 NonCon=     1 RMS=1.51D-05 Max=6.12D-04 NDo=     1
 LinEq1:  Iter=  3 NonCon=     1 RMS=5.26D-06 Max=1.62D-04 NDo=     1
 LinEq1:  Iter=  4 NonCon=     1 RMS=3.19D-06 Max=1.13D-04 NDo=     1
 LinEq1:  Iter=  5 NonCon=     1 RMS=1.92D-06 Max=7.41D-05 NDo=     1
 LinEq1:  Iter=  6 NonCon=     1 RMS=7.18D-07 Max=3.51D-05 NDo=     1
 LinEq1:  Iter=  7 NonCon=     1 RMS=4.08D-07 Max=1.59D-05 NDo=     1
 LinEq1:  Iter=  8 NonCon=     1 RMS=3.06D-07 Max=1.05D-05 NDo=     1
 LinEq1:  Iter=  9 NonCon=     1 RMS=1.48D-07 Max=3.53D-06 NDo=     1
 LinEq1:  Iter= 10 NonCon=     1 RMS=5.54D-08 Max=1.12D-06 NDo=     1
 LinEq1:  Iter= 11 NonCon=     1 RMS=1.57D-08 Max=2.01D-07 NDo=     1
 LinEq1:  Iter= 12 NonCon=     0 RMS=5.58D-09 Max=1.03D-07 NDo=     1
 Linear equations converged to 1.301D-08 1.301D-07 after    12 iterations.
     Accept linear search using points  1 and  2.
     Minimum is close to point  2 DX= -2.74D-04 DF= -5.68D-12 DXR=  2.74D-04 DFR=  7.47D-08 which will be used.
 LinEq1:  Iter=  0 NonCon=     1 RMS=2.40D-07 Max=9.50D-06 NDo=     1
 LinEq1:  Iter=  1 NonCon=     1 RMS=1.80D-07 Max=8.33D-06 NDo=     1
 LinEq1:  Iter=  2 NonCon=     1 RMS=1.12D-07 Max=3.26D-06 NDo=     1
 LinEq1:  Iter=  3 NonCon=     1 RMS=5.42D-08 Max=2.49D-06 NDo=     1
 LinEq1:  Iter=  4 NonCon=     1 RMS=3.89D-08 Max=1.55D-06 NDo=     1
 LinEq1:  Iter=  5 NonCon=     1 RMS=1.45D-08 Max=6.88D-07 NDo=     1
 LinEq1:  Iter=  6 NonCon=     1 RMS=6.84D-09 Max=2.72D-07 NDo=     1
 LinEq1:  Iter=  7 NonCon=     1 RMS=5.83D-09 Max=2.01D-07 NDo=     1
 LinEq1:  Iter=  8 NonCon=     1 RMS=1.93D-09 Max=4.71D-08 NDo=     1
 LinEq1:  Iter=  9 NonCon=     1 RMS=4.95D-10 Max=1.53D-08 NDo=     1
 LinEq1:  Iter= 10 NonCon=     0 RMS=1.53D-10 Max=2.43D-09 NDo=     1
 Linear equations converged to 2.551D-10 2.551D-09 after    10 iterations.
 SCF Done:  E(UwB97XD) =  -322.319996580     a.u. after    7 cycles
            Convg  =    0.5627D-08                    35 Fock formations.
              S**2 =  0.0000                  -V/T =  2.0053
 <Sx>= 0.0000 <Sy>= 0.0000 <Sz>= 0.0000 <S**2>= 0.0000 S= 0.0000
 <L.S>=  0.00000000000    
 Annihilation of the first spin contaminant:
 S**2 before annihilation     0.0000,   after     0.0000
 DoSCS=F DFT=T ScalE2(SS,OS)=  1.000000  1.000000
 Range of M.O.s used for correlation:     1   391
 NBasis=   391 NAE=    23 NBE=    23 NFC=     0 NFV=     0
 NROrb=    391 NOA=    23 NOB=    23 NVA=   368 NVB=   368

 **** Warning!!: The largest alpha MO coefficient is  0.55041840D+02


 **** Warning!!: The largest beta MO coefficient is  0.55041840D+02

 Symmetrizing basis deriv contribution to polar:
 IMax=3 JMax=2 DiffMx= 0.00D+00
 G2DrvN: will do    12 centers at a time, making    1 passes.
 Calling FoFCou, ICntrl=  3107 FMM=F I1Cent=   0 AccDes= 0.00D+00.
 End of G2Drv F.D. properties file   721 does not exist.
 End of G2Drv F.D. properties file   722 does not exist.
 End of G2Drv F.D. properties file   788 does not exist.
          IDoAtm=11111111111
          Differentiating once with respect to nuclear coordinates.
 CalDSu exits because no D1Ps are significant.
          There are    36 degrees of freedom in the 1st order CPHF.  IDoFFX=6 NUNeed=     0.
     30 vectors produced by pass  0 Test12= 4.70D-14 2.78D-09 XBig12= 1.86D-01 1.17D-01.
 AX will form    30 AO Fock derivatives at one time.
     30 vectors produced by pass  1 Test12= 4.70D-14 2.78D-09 XBig12= 4.30D-02 4.48D-02.
     30 vectors produced by pass  2 Test12= 4.70D-14 2.78D-09 XBig12= 1.75D-03 4.89D-03.
     30 vectors produced by pass  3 Test12= 4.70D-14 2.78D-09 XBig12= 3.44D-05 5.67D-04.
     30 vectors produced by pass  4 Test12= 4.70D-14 2.78D-09 XBig12= 4.62D-07 9.57D-05.
     30 vectors produced by pass  5 Test12= 4.70D-14 2.78D-09 XBig12= 5.10D-09 9.44D-06.
     30 vectors produced by pass  6 Test12= 4.70D-14 2.78D-09 XBig12= 4.24D-11 5.86D-07.
     18 vectors produced by pass  7 Test12= 4.70D-14 2.78D-09 XBig12= 3.20D-13 4.97D-08.
      1 vectors produced by pass  8 Test12= 4.70D-14 2.78D-09 XBig12= 2.14D-15 3.03D-09.
 InvSVY:  IOpt=1 It=  1 EMax= 2.22D-15
 Solved reduced A of dimension   229 with    30 vectors.
 End of Minotr F.D. properties file   721 does not exist.
 End of Minotr F.D. properties file   722 does not exist.
 End of Minotr F.D. properties file   788 does not exist.
 Calling FoFJK, ICntrl=    100127 FMM=F ISym2X=0 I1Cent= 0 IOpClX= 1 NMat=1 NMatS=1 NMatT=0.
 -------------------------------------------------------------------
 Center     Atomic                   Forces (Hartrees/Bohr)
 Number     Number              X              Y              Z
 -------------------------------------------------------------------
      1        6          -0.007734458   -0.006756747    0.001351592
      2        1          -0.000491367   -0.000400912   -0.000049081
      3        1           0.000057621    0.000079139   -0.000151199
      4        8          -0.000498476   -0.000999484    0.000136492
      5        8          -0.007823712   -0.003814739    0.000133294
      6        6           0.010618096    0.010294033   -0.001275515
      7        7           0.004032652    0.004301541    0.000188580
      8        6           0.001738626   -0.001660619   -0.000319342
      9        1          -0.000211467   -0.000182281   -0.000008317
     10        1          -0.000315303   -0.000111161    0.000028962
     11        1           0.000627787   -0.000748768   -0.000035466
 -------------------------------------------------------------------
 Cartesian Forces:  Max     0.010618096 RMS     0.003680226
 IRC-IRC-IRC-IRC-IRC-IRC-IRC-IRC-IRC-IRC-IRC-IRC-IRC-IRC-IRC-IRC-IRC-IRC
 Pt  8 Step number   1 out of a maximum of  20
 Modified Bulirsch-Stoer Extrapolation Cycles:
    EPS =    0.000010000000000
      PEZero:  N= 2 I= 1 D=  7.82D-04 Err=  6.76D-06
 Maximum DWI energy   std dev =  0.000000443 at pt    19
 Maximum DWI gradient std dev =  0.002147192 at pt    17
 CORRECTOR INTEGRATION CONVERGENCE:
   Recorrection delta-x convergence threshold:    0.010000
   Delta-x Convergence Met
 Point Number:   8          Path Number:   1
   CHANGE IN THE REACTION COORDINATE =    0.15021
   NET REACTION COORDINATE UP TO THIS POINT =    1.20170
  # OF POINTS ALONG THE PATH =   8
  # OF STEPS =   1

 Calculating another point on the path.
 IRC-IRC-IRC-IRC-IRC-IRC-IRC-IRC-IRC-IRC-IRC-IRC-IRC-IRC-IRC-IRC-IRC-IRC
                          Input orientation:                          
 ---------------------------------------------------------------------
 Center     Atomic      Atomic             Coordinates (Angstroms)
 Number     Number       Type             X           Y           Z
 ---------------------------------------------------------------------
      1          6           0       -0.433971   -1.209697    0.280453
      2          1           0       -0.039479   -2.099222   -0.189891
      3          1           0       -0.315278   -0.976436    1.329727
      4          8           0       -1.326441   -0.609945   -0.384596
      5          8           0       -1.769302    0.511426    0.145400
      6          6           0        1.096211    0.448117   -0.001407
      7          7           0        0.425284    1.391884    0.012400
      8          6           0        2.329873   -0.339193   -0.053303
      9          1           0        2.366571   -0.937620   -0.961470
     10          1           0        2.410439   -1.003585    0.805301
     11          1           0        3.173817    0.347826   -0.047614
 ---------------------------------------------------------------------
                    Distance matrix (angstroms):
                    1          2          3          4          5
     1  C    0.000000
     2  H    1.080788   0.000000
     3  H    1.081422   1.909438   0.000000
     4  O    1.264316   1.977910   2.023776   0.000000
     5  O    2.182570   3.149634   2.393856   1.317002   0.000000
     6  C    2.273597   2.795399   2.406983   2.671248   2.869970
     7  N    2.752888   3.527711   2.809399   2.689510   2.368355
     8  C    2.916847   2.954689   3.052159   3.681262   4.191214
     9  H    3.075618   2.780958   3.527521   3.752131   4.519994
    10  H    2.899761   2.862329   2.775841   3.941457   4.494548
    11  H    3.943302   4.041479   3.978005   4.613372   4.949591
                    6          7          8          9         10
     6  C    0.000000
     7  N    1.158028   0.000000
     8  C    1.464401   2.574567   0.000000
     9  H    2.110877   3.184902   1.088223   0.000000
    10  H    2.117879   3.210576   1.088627   1.768546   0.000000
    11  H    2.080539   2.940764   1.088241   1.771765   1.771022
                   11
    11  H    0.000000
 Symmetry turned off by external request.
 Stoichiometry    C3H5NO2
 Framework group  C1[X(C3H5NO2)]
 Deg. of freedom    27
 Full point group                 C1      NOp   1
 Rotational constants (GHZ):           6.9426138           2.6357491           2.0185888
 Standard basis: Aug-CC-pVTZ (5D, 7F)
   391 basis functions,   567 primitive gaussians,   455 cartesian basis functions
    23 alpha electrons       23 beta electrons
       nuclear repulsion energy       224.0662293958 Hartrees.
 NAtoms=   11 NActive=   11 NUniq=   11 SFac= 1.00D+00 NAtFMM=   60 NAOKFM=F Big=F
 Integral buffers will be    131072 words long.
 Raffenetti 2 integral format.
 Two-electron integral symmetry is turned off.
 Nuclear repulsion after empirical dispersion term =      224.0622401329 Hartrees.
 One-electron integrals computed using PRISM.
 NBasis=   391 RedAO= T EigKep=  1.29D-05  NBF=   391
 NBsUse=   391 1.00D-06 EigRej= -1.00D+00 NBFU=   391
 Initial guess from the checkpoint file:  "AltAssocTS2-M1-copt-TS-Final-IRC-Reverse.chk"
 B after Tr=    -0.000069   -0.000331   -0.000047
         Rot=    1.000000    0.000010   -0.000003    0.000109 Ang=   0.01 deg.
 Initial guess <Sx>= 0.0000 <Sy>= 0.0000 <Sz>= 0.0000 <S**2>= 0.0000 S= 0.0000
 ExpMin= 2.53D-02 ExpMax= 1.53D+04 ExpMxC= 5.22D+02 IAcc=3 IRadAn=         7 AccDes= 0.00D+00
 Harris functional with IExCor= 4639 and IRadAn=       7 diagonalized for initial guess.
 HarFok:  IExCor= 4639 AccDes= 0.00D+00 IRadAn=         7 IDoV= 1 UseB2=F ITyADJ=14
 ICtDFT=  3500011 ScaDFX=  1.000000  1.000000  1.000000  1.000000
 FoFCou: FMM=F IPFlag=           0 FMFlag=      100000 FMFlg1=           0
         NFxFlg=           0 DoJE=T BraDBF=F KetDBF=T FulRan=T
         wScrn=  0.000000 ICntrl=       500 IOpCl=  0 I1Cent=   200000004 NGrid=           0
         NMat0=    1 NMatS0=      1 NMatT0=    0 NMatD0=    1 NMtDS0=    0 NMtDT0=    0
 Symmetry not used in FoFCou.
 Gradient too large for Newton-Raphson -- use scaled steepest descent instead.
     Minimum is close to point  4 DX=  8.51D-02 DF= -6.97D-07 DXR=  6.62D-02 DFR=  4.41D-03 which will be used.
 Gradient too large for Newton-Raphson -- use scaled steepest descent instead.
     Accept linear search using points  1 and  2.
 LinEq1:  Iter=  0 NonCon=     1 RMS=7.71D-05 Max=3.84D-03 NDo=     1
 AX will form     1 AO Fock derivatives at one time.
 LinEq1:  Iter=  1 NonCon=     1 RMS=1.43D-05 Max=3.55D-04 NDo=     1
 LinEq1:  Iter=  2 NonCon=     1 RMS=1.53D-05 Max=7.09D-04 NDo=     1
 LinEq1:  Iter=  3 NonCon=     1 RMS=6.84D-06 Max=1.85D-04 NDo=     1
 LinEq1:  Iter=  4 NonCon=     1 RMS=4.87D-06 Max=1.64D-04 NDo=     1
 LinEq1:  Iter=  5 NonCon=     1 RMS=2.51D-06 Max=6.36D-05 NDo=     1
 LinEq1:  Iter=  6 NonCon=     1 RMS=1.10D-06 Max=3.93D-05 NDo=     1
 LinEq1:  Iter=  7 NonCon=     1 RMS=8.11D-07 Max=2.73D-05 NDo=     1
 LinEq1:  Iter=  8 NonCon=     1 RMS=4.86D-07 Max=2.36D-05 NDo=     1
 LinEq1:  Iter=  9 NonCon=     1 RMS=2.02D-07 Max=8.35D-06 NDo=     1
 LinEq1:  Iter= 10 NonCon=     1 RMS=6.46D-08 Max=1.70D-06 NDo=     1
 LinEq1:  Iter= 11 NonCon=     1 RMS=1.51D-08 Max=2.01D-07 NDo=     1
 LinEq1:  Iter= 12 NonCon=     0 RMS=5.12D-09 Max=9.53D-08 NDo=     1
 Linear equations converged to 1.301D-08 1.301D-07 after    12 iterations.
     Accept linear search using points  1 and  2.
     Minimum is close to point  2 DX= -3.45D-04 DF= -1.18D-11 DXR=  3.45D-04 DFR=  1.19D-07 which will be used.
 LinEq1:  Iter=  0 NonCon=     1 RMS=2.73D-07 Max=1.03D-05 NDo=     1
 LinEq1:  Iter=  1 NonCon=     1 RMS=1.99D-07 Max=7.73D-06 NDo=     1
 LinEq1:  Iter=  2 NonCon=     1 RMS=1.31D-07 Max=5.93D-06 NDo=     1
 LinEq1:  Iter=  3 NonCon=     1 RMS=5.57D-08 Max=2.33D-06 NDo=     1
 LinEq1:  Iter=  4 NonCon=     1 RMS=4.26D-08 Max=1.75D-06 NDo=     1
 LinEq1:  Iter=  5 NonCon=     1 RMS=1.67D-08 Max=8.21D-07 NDo=     1
 LinEq1:  Iter=  6 NonCon=     1 RMS=7.66D-09 Max=3.02D-07 NDo=     1
 LinEq1:  Iter=  7 NonCon=     1 RMS=6.54D-09 Max=1.90D-07 NDo=     1
 LinEq1:  Iter=  8 NonCon=     1 RMS=2.04D-09 Max=4.31D-08 NDo=     1
 LinEq1:  Iter=  9 NonCon=     1 RMS=4.87D-10 Max=1.13D-08 NDo=     1
 LinEq1:  Iter= 10 NonCon=     0 RMS=1.18D-10 Max=2.07D-09 NDo=     1
 Linear equations converged to 2.903D-10 2.903D-09 after    10 iterations.
 SCF Done:  E(UwB97XD) =  -322.320924393     a.u. after    5 cycles
            Convg  =    0.4932D-08                    31 Fock formations.
              S**2 =  0.0000                  -V/T =  2.0052
 <Sx>= 0.0000 <Sy>= 0.0000 <Sz>= 0.0000 <S**2>= 0.0000 S= 0.0000
 <L.S>=  0.00000000000    
 Annihilation of the first spin contaminant:
 S**2 before annihilation     0.0000,   after     0.0000
 DoSCS=F DFT=T ScalE2(SS,OS)=  1.000000  1.000000
 Range of M.O.s used for correlation:     1   391
 NBasis=   391 NAE=    23 NBE=    23 NFC=     0 NFV=     0
 NROrb=    391 NOA=    23 NOB=    23 NVA=   368 NVB=   368

 **** Warning!!: The largest alpha MO coefficient is  0.56909833D+02


 **** Warning!!: The largest beta MO coefficient is  0.56909833D+02

 Symmetrizing basis deriv contribution to polar:
 IMax=3 JMax=2 DiffMx= 0.00D+00
 G2DrvN: will do    12 centers at a time, making    1 passes.
 Calling FoFCou, ICntrl=  3107 FMM=F I1Cent=   0 AccDes= 0.00D+00.
 End of G2Drv F.D. properties file   721 does not exist.
 End of G2Drv F.D. properties file   722 does not exist.
 End of G2Drv F.D. properties file   788 does not exist.
          IDoAtm=11111111111
          Differentiating once with respect to nuclear coordinates.
 CalDSu exits because no D1Ps are significant.
          There are    36 degrees of freedom in the 1st order CPHF.  IDoFFX=6 NUNeed=     0.
     30 vectors produced by pass  0 Test12= 4.70D-14 2.78D-09 XBig12= 1.86D-01 1.15D-01.
 AX will form    30 AO Fock derivatives at one time.
     30 vectors produced by pass  1 Test12= 4.70D-14 2.78D-09 XBig12= 4.36D-02 4.60D-02.
     30 vectors produced by pass  2 Test12= 4.70D-14 2.78D-09 XBig12= 1.73D-03 4.75D-03.
     30 vectors produced by pass  3 Test12= 4.70D-14 2.78D-09 XBig12= 3.32D-05 5.50D-04.
     30 vectors produced by pass  4 Test12= 4.70D-14 2.78D-09 XBig12= 4.39D-07 8.51D-05.
     30 vectors produced by pass  5 Test12= 4.70D-14 2.78D-09 XBig12= 4.84D-09 9.04D-06.
     30 vectors produced by pass  6 Test12= 4.70D-14 2.78D-09 XBig12= 4.03D-11 6.01D-07.
     18 vectors produced by pass  7 Test12= 4.70D-14 2.78D-09 XBig12= 3.04D-13 5.01D-08.
      1 vectors produced by pass  8 Test12= 4.70D-14 2.78D-09 XBig12= 2.03D-15 3.14D-09.
 InvSVY:  IOpt=1 It=  1 EMax= 1.89D-15
 Solved reduced A of dimension   229 with    30 vectors.
 End of Minotr F.D. properties file   721 does not exist.
 End of Minotr F.D. properties file   722 does not exist.
 End of Minotr F.D. properties file   788 does not exist.
 Calling FoFJK, ICntrl=    100127 FMM=F ISym2X=0 I1Cent= 0 IOpClX= 1 NMat=1 NMatS=1 NMatT=0.
 -------------------------------------------------------------------
 Center     Atomic                   Forces (Hartrees/Bohr)
 Number     Number              X              Y              Z
 -------------------------------------------------------------------
      1        6          -0.007905861   -0.006869788    0.001400272
      2        1          -0.000520992   -0.000419018   -0.000043536
      3        1           0.000024133    0.000038854   -0.000141749
      4        8          -0.000709244   -0.001141838    0.000102051
      5        8          -0.008183512   -0.004011438    0.000133681
      6        6           0.011039607    0.010624156   -0.001280666
      7        7           0.004317955    0.004554073    0.000195858
      8        6           0.001849016   -0.001676895   -0.000346159
      9        1          -0.000237218   -0.000186806   -0.000007658
     10        1          -0.000341067   -0.000109084    0.000028985
     11        1           0.000667182   -0.000802217   -0.000041078
 -------------------------------------------------------------------
 Cartesian Forces:  Max     0.011039607 RMS     0.003815816
 IRC-IRC-IRC-IRC-IRC-IRC-IRC-IRC-IRC-IRC-IRC-IRC-IRC-IRC-IRC-IRC-IRC-IRC
 Pt  9 Step number   1 out of a maximum of  20
 Modified Bulirsch-Stoer Extrapolation Cycles:
    EPS =    0.000010000000000
      PEZero:  N= 2 I= 1 D=  7.82D-04 Err=  7.50D-06
 Maximum DWI energy   std dev =  0.000000411 at pt    45
 Maximum DWI gradient std dev =  0.001922444 at pt    16
 CORRECTOR INTEGRATION CONVERGENCE:
   Recorrection delta-x convergence threshold:    0.010000
   Delta-x Convergence Met
 Point Number:   9          Path Number:   1
   CHANGE IN THE REACTION COORDINATE =    0.15021
   NET REACTION COORDINATE UP TO THIS POINT =    1.35192
  # OF POINTS ALONG THE PATH =   9
  # OF STEPS =   1

 Calculating another point on the path.
 IRC-IRC-IRC-IRC-IRC-IRC-IRC-IRC-IRC-IRC-IRC-IRC-IRC-IRC-IRC-IRC-IRC-IRC
                          Input orientation:                          
 ---------------------------------------------------------------------
 Center     Atomic      Atomic             Coordinates (Angstroms)
 Number     Number       Type             X           Y           Z
 ---------------------------------------------------------------------
      1          6           0       -0.442265   -1.216877    0.281887
      2          1           0       -0.046062   -2.104460   -0.190394
      3          1           0       -0.315139   -0.976042    1.328384
      4          8           0       -1.327070   -0.610892   -0.384521
      5          8           0       -1.775813    0.508225    0.145503
      6          6           0        1.107841    0.459329   -0.002733
      7          7           0        0.429273    1.396018    0.012577
      8          6           0        2.331831   -0.340956   -0.053678
      9          1           0        2.363504   -0.940014   -0.961593
     10          1           0        2.406110   -1.005014    0.805715
     11          1           0        3.182518    0.337853   -0.048160
 ---------------------------------------------------------------------
                    Distance matrix (angstroms):
                    1          2          3          4          5
     1  C    0.000000
     2  H    1.080661   0.000000
     3  H    1.081350   1.911130   0.000000
     4  O    1.262615   1.977224   2.022716   0.000000
     5  O    2.184704   3.151347   2.394958   1.317087   0.000000
     6  C    2.300762   2.817752   2.420131   2.686992   2.887875
     7  N    2.767549   3.538431   2.812857   2.696315   2.380808
     8  C    2.928386   2.963614   3.052848   3.683731   4.199228
     9  H    3.081434   2.785083   3.524262   3.749889   4.522942
    10  H    2.903881   2.866036   2.771141   3.938099   4.496026
    11  H    3.957925   4.050784   3.981808   4.620567   4.965035
                    6          7          8          9         10
     6  C    0.000000
     7  N    1.156752   0.000000
     8  C    1.463285   2.577052   0.000000
     9  H    2.110513   3.185484   1.088202   0.000000
    10  H    2.117403   3.209659   1.088599   1.769017   0.000000
    11  H    2.078727   2.950214   1.088339   1.771466   1.770650
                   11
    11  H    0.000000
 Symmetry turned off by external request.
 Stoichiometry    C3H5NO2
 Framework group  C1[X(C3H5NO2)]
 Deg. of freedom    27
 Full point group                 C1      NOp   1
 Rotational constants (GHZ):           6.8996172           2.6217237           2.0068624
 Standard basis: Aug-CC-pVTZ (5D, 7F)
   391 basis functions,   567 primitive gaussians,   455 cartesian basis functions
    23 alpha electrons       23 beta electrons
       nuclear repulsion energy       223.6792452907 Hartrees.
 NAtoms=   11 NActive=   11 NUniq=   11 SFac= 1.00D+00 NAtFMM=   60 NAOKFM=F Big=F
 Integral buffers will be    131072 words long.
 Raffenetti 2 integral format.
 Two-electron integral symmetry is turned off.
 Nuclear repulsion after empirical dispersion term =      223.6752405991 Hartrees.
 One-electron integrals computed using PRISM.
 NBasis=   391 RedAO= T EigKep=  1.29D-05  NBF=   391
 NBsUse=   391 1.00D-06 EigRej= -1.00D+00 NBFU=   391
 Initial guess from the checkpoint file:  "AltAssocTS2-M1-copt-TS-Final-IRC-Reverse.chk"
 B after Tr=    -0.000085   -0.000346   -0.000044
         Rot=    1.000000    0.000008   -0.000002    0.000111 Ang=   0.01 deg.
 Initial guess <Sx>= 0.0000 <Sy>= 0.0000 <Sz>= 0.0000 <S**2>= 0.0000 S= 0.0000
 ExpMin= 2.53D-02 ExpMax= 1.53D+04 ExpMxC= 5.22D+02 IAcc=3 IRadAn=         7 AccDes= 0.00D+00
 Harris functional with IExCor= 4639 and IRadAn=       7 diagonalized for initial guess.
 HarFok:  IExCor= 4639 AccDes= 0.00D+00 IRadAn=         7 IDoV= 1 UseB2=F ITyADJ=14
 ICtDFT=  3500011 ScaDFX=  1.000000  1.000000  1.000000  1.000000
 FoFCou: FMM=F IPFlag=           0 FMFlag=      100000 FMFlg1=           0
         NFxFlg=           0 DoJE=T BraDBF=F KetDBF=T FulRan=T
         wScrn=  0.000000 ICntrl=       500 IOpCl=  0 I1Cent=   200000004 NGrid=           0
         NMat0=    1 NMatS0=      1 NMatT0=    0 NMatD0=    1 NMtDS0=    0 NMtDT0=    0
 Symmetry not used in FoFCou.
 Gradient too large for Newton-Raphson -- use scaled steepest descent instead.
     Minimum is close to point  4 DX=  8.24D-02 DF= -6.22D-07 DXR=  6.42D-02 DFR=  4.14D-03 which will be used.
 Gradient too large for Newton-Raphson -- use scaled steepest descent instead.
     Accept linear search using points  1 and  2.
 LinEq1:  Iter=  0 NonCon=     1 RMS=7.35D-05 Max=3.59D-03 NDo=     1
 AX will form     1 AO Fock derivatives at one time.
 LinEq1:  Iter=  1 NonCon=     1 RMS=1.32D-05 Max=3.45D-04 NDo=     1
 LinEq1:  Iter=  2 NonCon=     1 RMS=1.42D-05 Max=6.83D-04 NDo=     1
 LinEq1:  Iter=  3 NonCon=     1 RMS=6.30D-06 Max=1.63D-04 NDo=     1
 LinEq1:  Iter=  4 NonCon=     1 RMS=4.46D-06 Max=1.50D-04 NDo=     1
 LinEq1:  Iter=  5 NonCon=     1 RMS=2.33D-06 Max=5.91D-05 NDo=     1
 LinEq1:  Iter=  6 NonCon=     1 RMS=9.50D-07 Max=1.93D-05 NDo=     1
 LinEq1:  Iter=  7 NonCon=     1 RMS=6.70D-07 Max=2.31D-05 NDo=     1
 LinEq1:  Iter=  8 NonCon=     1 RMS=3.64D-07 Max=1.29D-05 NDo=     1
 LinEq1:  Iter=  9 NonCon=     1 RMS=1.45D-07 Max=7.22D-06 NDo=     1
 LinEq1:  Iter= 10 NonCon=     1 RMS=5.22D-08 Max=2.63D-06 NDo=     1
 LinEq1:  Iter= 11 NonCon=     1 RMS=1.38D-08 Max=3.70D-07 NDo=     1
 LinEq1:  Iter= 12 NonCon=     0 RMS=4.98D-09 Max=9.46D-08 NDo=     1
 Linear equations converged to 1.301D-08 1.301D-07 after    12 iterations.
     Accept linear search using points  1 and  2.
     Minimum is close to point  2 DX= -3.13D-04 DF= -8.92D-12 DXR=  3.13D-04 DFR=  9.79D-08 which will be used.
 LinEq1:  Iter=  0 NonCon=     1 RMS=2.56D-07 Max=1.06D-05 NDo=     1
 LinEq1:  Iter=  1 NonCon=     1 RMS=1.81D-07 Max=6.67D-06 NDo=     1
 LinEq1:  Iter=  2 NonCon=     1 RMS=1.18D-07 Max=5.47D-06 NDo=     1
 LinEq1:  Iter=  3 NonCon=     1 RMS=5.02D-08 Max=2.10D-06 NDo=     1
 LinEq1:  Iter=  4 NonCon=     1 RMS=3.86D-08 Max=1.72D-06 NDo=     1
 LinEq1:  Iter=  5 NonCon=     1 RMS=1.54D-08 Max=7.52D-07 NDo=     1
 LinEq1:  Iter=  6 NonCon=     1 RMS=6.88D-09 Max=2.51D-07 NDo=     1
 LinEq1:  Iter=  7 NonCon=     1 RMS=5.78D-09 Max=1.42D-07 NDo=     1
 LinEq1:  Iter=  8 NonCon=     1 RMS=1.81D-09 Max=3.86D-08 NDo=     1
 LinEq1:  Iter=  9 NonCon=     1 RMS=4.56D-10 Max=8.83D-09 NDo=     1
 LinEq1:  Iter= 10 NonCon=     1 RMS=1.57D-10 Max=3.00D-09 NDo=     1
 LinEq1:  Iter= 11 NonCon=     0 RMS=5.94D-11 Max=7.68D-10 NDo=     1
 Linear equations converged to 2.674D-10 2.674D-09 after    11 iterations.
 SCF Done:  E(UwB97XD) =  -322.321878111     a.u. after    5 cycles
            Convg  =    0.1738D-08                    32 Fock formations.
              S**2 =  0.0000                  -V/T =  2.0052
 <Sx>= 0.0000 <Sy>= 0.0000 <Sz>= 0.0000 <S**2>= 0.0000 S= 0.0000
 <L.S>=  0.00000000000    
 Annihilation of the first spin contaminant:
 S**2 before annihilation     0.0000,   after     0.0000
 DoSCS=F DFT=T ScalE2(SS,OS)=  1.000000  1.000000
 Range of M.O.s used for correlation:     1   391
 NBasis=   391 NAE=    23 NBE=    23 NFC=     0 NFV=     0
 NROrb=    391 NOA=    23 NOB=    23 NVA=   368 NVB=   368

 **** Warning!!: The largest alpha MO coefficient is  0.58564032D+02


 **** Warning!!: The largest beta MO coefficient is  0.58564031D+02

 Symmetrizing basis deriv contribution to polar:
 IMax=3 JMax=2 DiffMx= 0.00D+00
 G2DrvN: will do    12 centers at a time, making    1 passes.
 Calling FoFCou, ICntrl=  3107 FMM=F I1Cent=   0 AccDes= 0.00D+00.
 End of G2Drv F.D. properties file   721 does not exist.
 End of G2Drv F.D. properties file   722 does not exist.
 End of G2Drv F.D. properties file   788 does not exist.
          IDoAtm=11111111111
          Differentiating once with respect to nuclear coordinates.
 CalDSu exits because no D1Ps are significant.
          There are    36 degrees of freedom in the 1st order CPHF.  IDoFFX=6 NUNeed=     0.
     30 vectors produced by pass  0 Test12= 4.70D-14 2.78D-09 XBig12= 1.86D-01 1.11D-01.
 AX will form    30 AO Fock derivatives at one time.
     30 vectors produced by pass  1 Test12= 4.70D-14 2.78D-09 XBig12= 4.40D-02 4.81D-02.
     30 vectors produced by pass  2 Test12= 4.70D-14 2.78D-09 XBig12= 1.71D-03 4.59D-03.
     30 vectors produced by pass  3 Test12= 4.70D-14 2.78D-09 XBig12= 3.21D-05 5.34D-04.
     30 vectors produced by pass  4 Test12= 4.70D-14 2.78D-09 XBig12= 4.19D-07 7.17D-05.
     30 vectors produced by pass  5 Test12= 4.70D-14 2.78D-09 XBig12= 4.63D-09 8.15D-06.
     30 vectors produced by pass  6 Test12= 4.70D-14 2.78D-09 XBig12= 3.85D-11 5.75D-07.
     18 vectors produced by pass  7 Test12= 4.70D-14 2.78D-09 XBig12= 2.91D-13 5.00D-08.
      1 vectors produced by pass  8 Test12= 4.70D-14 2.78D-09 XBig12= 1.94D-15 3.21D-09.
 InvSVY:  IOpt=1 It=  1 EMax= 2.00D-15
 Solved reduced A of dimension   229 with    30 vectors.
 End of Minotr F.D. properties file   721 does not exist.
 End of Minotr F.D. properties file   722 does not exist.
 End of Minotr F.D. properties file   788 does not exist.
 Calling FoFJK, ICntrl=    100127 FMM=F ISym2X=0 I1Cent= 0 IOpClX= 1 NMat=1 NMatS=1 NMatT=0.
 -------------------------------------------------------------------
 Center     Atomic                   Forces (Hartrees/Bohr)
 Number     Number              X              Y              Z
 -------------------------------------------------------------------
      1        6          -0.007952133   -0.006864743    0.001424985
      2        1          -0.000540361   -0.000428143   -0.000036034
      3        1          -0.000015483   -0.000004348   -0.000127505
      4        8          -0.000931607   -0.001274868    0.000064559
      5        8          -0.008427186   -0.004156509    0.000131163
      6        6           0.011283791    0.010780689   -0.001263628
      7        7           0.004573328    0.004741155    0.000200747
      8        6           0.001935748   -0.001658393   -0.000368813
      9        1          -0.000260195   -0.000187282   -0.000006640
     10        1          -0.000360696   -0.000104214    0.000027907
     11        1           0.000694795   -0.000843343   -0.000046741
 -------------------------------------------------------------------
 Cartesian Forces:  Max     0.011283791 RMS     0.003893840
 IRC-IRC-IRC-IRC-IRC-IRC-IRC-IRC-IRC-IRC-IRC-IRC-IRC-IRC-IRC-IRC-IRC-IRC
 Pt 10 Step number   1 out of a maximum of  20
 Modified Bulirsch-Stoer Extrapolation Cycles:
    EPS =    0.000010000000000
      PEZero:  N= 2 I= 1 D=  7.82D-04 Err=  7.99D-06
 Maximum DWI energy   std dev =  0.000000307 at pt    34
 Maximum DWI gradient std dev =  0.001751794 at pt    47
 CORRECTOR INTEGRATION CONVERGENCE:
   Recorrection delta-x convergence threshold:    0.010000
   Delta-x Convergence Met
 Point Number:  10          Path Number:   1
   CHANGE IN THE REACTION COORDINATE =    0.15021
   NET REACTION COORDINATE UP TO THIS POINT =    1.50213
  # OF POINTS ALONG THE PATH =  10
  # OF STEPS =   1

 Calculating another point on the path.
 IRC-IRC-IRC-IRC-IRC-IRC-IRC-IRC-IRC-IRC-IRC-IRC-IRC-IRC-IRC-IRC-IRC-IRC
                          Input orientation:                          
 ---------------------------------------------------------------------
 Center     Atomic      Atomic             Coordinates (Angstroms)
 Number     Number       Type             X           Y           Z
 ---------------------------------------------------------------------
      1          6           0       -0.450447   -1.223913    0.283325
      2          1           0       -0.052741   -2.109708   -0.190799
      3          1           0       -0.315523   -0.976211    1.327197
      4          8           0       -1.327863   -0.611922   -0.384477
      5          8           0       -1.782376    0.504976    0.145601
      6          6           0        1.119490    0.470471   -0.004017
      7          7           0        0.433414    1.400239    0.012755
      8          6           0        2.333836   -0.342658   -0.054070
      9          1           0        2.360221   -0.942360   -0.961709
     10          1           0        2.401636   -1.006348    0.806114
     11          1           0        3.191388    0.327602   -0.048767
 ---------------------------------------------------------------------
                    Distance matrix (angstroms):
                    1          2          3          4          5
     1  C    0.000000
     2  H    1.080554   0.000000
     3  H    1.081309   1.912637   0.000000
     4  O    1.261091   1.976565   2.021723   0.000000
     5  O    2.186793   3.152995   2.396193   1.317205   0.000000
     6  C    2.327704   2.840130   2.433984   2.702936   2.905926
     7  N    2.782193   3.549297   2.817122   2.703458   2.393506
     8  C    2.939843   2.972694   3.054241   3.686423   4.207322
     9  H    3.086946   2.789155   3.521340   3.747579   4.525708
    10  H    2.907752   2.869705   2.766837   3.934747   4.497370
    11  H    3.972461   4.060175   3.986430   4.628070   4.980720
                    6          7          8          9         10
     6  C    0.000000
     7  N    1.155617   0.000000
     8  C    1.462300   2.579489   0.000000
     9  H    2.110137   3.185897   1.088186   0.000000
    10  H    2.116885   3.208578   1.088575   1.769465   0.000000
    11  H    2.077300   2.959857   1.088426   1.771188   1.770297
                   11
    11  H    0.000000
 Symmetry turned off by external request.
 Stoichiometry    C3H5NO2
 Framework group  C1[X(C3H5NO2)]
 Deg. of freedom    27
 Full point group                 C1      NOp   1
 Rotational constants (GHZ):           6.8570566           2.6074970           1.9950701
 Standard basis: Aug-CC-pVTZ (5D, 7F)
   391 basis functions,   567 primitive gaussians,   455 cartesian basis functions
    23 alpha electrons       23 beta electrons
       nuclear repulsion energy       223.2866311416 Hartrees.
 NAtoms=   11 NActive=   11 NUniq=   11 SFac= 1.00D+00 NAtFMM=   60 NAOKFM=F Big=F
 Integral buffers will be    131072 words long.
 Raffenetti 2 integral format.
 Two-electron integral symmetry is turned off.
 Nuclear repulsion after empirical dispersion term =      223.2826111794 Hartrees.
 One-electron integrals computed using PRISM.
 NBasis=   391 RedAO= T EigKep=  1.30D-05  NBF=   391
 NBsUse=   391 1.00D-06 EigRej= -1.00D+00 NBFU=   391
 Initial guess from the checkpoint file:  "AltAssocTS2-M1-copt-TS-Final-IRC-Reverse.chk"
 B after Tr=    -0.000101   -0.000360   -0.000040
         Rot=    1.000000    0.000006   -0.000002    0.000114 Ang=   0.01 deg.
 Initial guess <Sx>= 0.0000 <Sy>= 0.0000 <Sz>= 0.0000 <S**2>= 0.0000 S= 0.0000
 ExpMin= 2.53D-02 ExpMax= 1.53D+04 ExpMxC= 5.22D+02 IAcc=3 IRadAn=         7 AccDes= 0.00D+00
 Harris functional with IExCor= 4639 and IRadAn=       7 diagonalized for initial guess.
 HarFok:  IExCor= 4639 AccDes= 0.00D+00 IRadAn=         7 IDoV= 1 UseB2=F ITyADJ=14
 ICtDFT=  3500011 ScaDFX=  1.000000  1.000000  1.000000  1.000000
 FoFCou: FMM=F IPFlag=           0 FMFlag=      100000 FMFlg1=           0
         NFxFlg=           0 DoJE=T BraDBF=F KetDBF=T FulRan=T
         wScrn=  0.000000 ICntrl=       500 IOpCl=  0 I1Cent=   200000004 NGrid=           0
         NMat0=    1 NMatS0=      1 NMatT0=    0 NMatD0=    1 NMtDS0=    0 NMtDT0=    0
 Symmetry not used in FoFCou.
 Gradient too large for Newton-Raphson -- use scaled steepest descent instead.
     Minimum is close to point  4 DX=  7.90D-02 DF= -5.45D-07 DXR=  6.18D-02 DFR=  3.83D-03 which will be used.
 Gradient too large for Newton-Raphson -- use scaled steepest descent instead.
     Accept linear search using points  1 and  2.
 LinEq1:  Iter=  0 NonCon=     1 RMS=7.02D-05 Max=3.35D-03 NDo=     1
 AX will form     1 AO Fock derivatives at one time.
 LinEq1:  Iter=  1 NonCon=     1 RMS=1.22D-05 Max=3.50D-04 NDo=     1
 LinEq1:  Iter=  2 NonCon=     1 RMS=1.31D-05 Max=6.43D-04 NDo=     1
 LinEq1:  Iter=  3 NonCon=     1 RMS=5.80D-06 Max=1.41D-04 NDo=     1
 LinEq1:  Iter=  4 NonCon=     1 RMS=4.07D-06 Max=1.33D-04 NDo=     1
 LinEq1:  Iter=  5 NonCon=     1 RMS=2.20D-06 Max=5.48D-05 NDo=     1
 LinEq1:  Iter=  6 NonCon=     1 RMS=8.60D-07 Max=1.36D-05 NDo=     1
 LinEq1:  Iter=  7 NonCon=     1 RMS=6.05D-07 Max=1.90D-05 NDo=     1
 LinEq1:  Iter=  8 NonCon=     1 RMS=3.24D-07 Max=7.94D-06 NDo=     1
 LinEq1:  Iter=  9 NonCon=     1 RMS=1.17D-07 Max=5.09D-06 NDo=     1
 LinEq1:  Iter= 10 NonCon=     1 RMS=4.05D-08 Max=2.27D-06 NDo=     1
 LinEq1:  Iter= 11 NonCon=     1 RMS=1.25D-08 Max=4.54D-07 NDo=     1
 LinEq1:  Iter= 12 NonCon=     0 RMS=5.04D-09 Max=9.91D-08 NDo=     1
 Linear equations converged to 1.301D-08 1.301D-07 after    12 iterations.
     Accept linear search using points  1 and  2.
     Minimum is close to point  2 DX= -2.86D-04 DF= -6.88D-12 DXR=  2.86D-04 DFR=  8.21D-08 which will be used.
 LinEq1:  Iter=  0 NonCon=     1 RMS=2.38D-07 Max=1.07D-05 NDo=     1
 LinEq1:  Iter=  1 NonCon=     1 RMS=1.63D-07 Max=5.60D-06 NDo=     1
 LinEq1:  Iter=  2 NonCon=     1 RMS=1.05D-07 Max=5.03D-06 NDo=     1
 LinEq1:  Iter=  3 NonCon=     1 RMS=4.50D-08 Max=1.88D-06 NDo=     1
 LinEq1:  Iter=  4 NonCon=     1 RMS=3.48D-08 Max=1.64D-06 NDo=     1
 LinEq1:  Iter=  5 NonCon=     1 RMS=1.43D-08 Max=6.75D-07 NDo=     1
 LinEq1:  Iter=  6 NonCon=     1 RMS=6.16D-09 Max=2.01D-07 NDo=     1
 LinEq1:  Iter=  7 NonCon=     1 RMS=5.08D-09 Max=1.22D-07 NDo=     1
 LinEq1:  Iter=  8 NonCon=     1 RMS=1.63D-09 Max=3.38D-08 NDo=     1
 LinEq1:  Iter=  9 NonCon=     1 RMS=4.50D-10 Max=6.84D-09 NDo=     1
 LinEq1:  Iter= 10 NonCon=     1 RMS=1.80D-10 Max=3.34D-09 NDo=     1
 LinEq1:  Iter= 11 NonCon=     0 RMS=5.63D-11 Max=7.53D-10 NDo=     1
 Linear equations converged to 2.450D-10 2.450D-09 after    11 iterations.
 SCF Done:  E(UwB97XD) =  -322.322846395     a.u. after    5 cycles
            Convg  =    0.1618D-08                    32 Fock formations.
              S**2 =  0.0000                  -V/T =  2.0052
 <Sx>= 0.0000 <Sy>= 0.0000 <Sz>= 0.0000 <S**2>= 0.0000 S= 0.0000
 <L.S>=  0.00000000000    
 Annihilation of the first spin contaminant:
 S**2 before annihilation     0.0000,   after     0.0000
 DoSCS=F DFT=T ScalE2(SS,OS)=  1.000000  1.000000
 Range of M.O.s used for correlation:     1   391
 NBasis=   391 NAE=    23 NBE=    23 NFC=     0 NFV=     0
 NROrb=    391 NOA=    23 NOB=    23 NVA=   368 NVB=   368

 **** Warning!!: The largest alpha MO coefficient is  0.60133929D+02


 **** Warning!!: The largest beta MO coefficient is  0.60133929D+02

 Symmetrizing basis deriv contribution to polar:
 IMax=3 JMax=2 DiffMx= 0.00D+00
 G2DrvN: will do    12 centers at a time, making    1 passes.
 Calling FoFCou, ICntrl=  3107 FMM=F I1Cent=   0 AccDes= 0.00D+00.
 End of G2Drv F.D. properties file   721 does not exist.
 End of G2Drv F.D. properties file   722 does not exist.
 End of G2Drv F.D. properties file   788 does not exist.
          IDoAtm=11111111111
          Differentiating once with respect to nuclear coordinates.
 CalDSu exits because no D1Ps are significant.
          There are    36 degrees of freedom in the 1st order CPHF.  IDoFFX=6 NUNeed=     0.
     30 vectors produced by pass  0 Test12= 4.70D-14 2.78D-09 XBig12= 1.85D-01 1.07D-01.
 AX will form    30 AO Fock derivatives at one time.
     30 vectors produced by pass  1 Test12= 4.70D-14 2.78D-09 XBig12= 4.43D-02 5.03D-02.
     30 vectors produced by pass  2 Test12= 4.70D-14 2.78D-09 XBig12= 1.69D-03 4.44D-03.
     30 vectors produced by pass  3 Test12= 4.70D-14 2.78D-09 XBig12= 3.11D-05 5.20D-04.
     30 vectors produced by pass  4 Test12= 4.70D-14 2.78D-09 XBig12= 4.01D-07 6.29D-05.
     30 vectors produced by pass  5 Test12= 4.70D-14 2.78D-09 XBig12= 4.44D-09 7.57D-06.
     30 vectors produced by pass  6 Test12= 4.70D-14 2.78D-09 XBig12= 3.70D-11 5.59D-07.
     19 vectors produced by pass  7 Test12= 4.70D-14 2.78D-09 XBig12= 2.81D-13 4.97D-08.
      1 vectors produced by pass  8 Test12= 4.70D-14 2.78D-09 XBig12= 1.88D-15 3.23D-09.
 InvSVY:  IOpt=1 It=  1 EMax= 3.11D-15
 Solved reduced A of dimension   230 with    30 vectors.
 End of Minotr F.D. properties file   721 does not exist.
 End of Minotr F.D. properties file   722 does not exist.
 End of Minotr F.D. properties file   788 does not exist.
 Calling FoFJK, ICntrl=    100127 FMM=F ISym2X=0 I1Cent= 0 IOpClX= 1 NMat=1 NMatS=1 NMatT=0.
 -------------------------------------------------------------------
 Center     Atomic                   Forces (Hartrees/Bohr)
 Number     Number              X              Y              Z
 -------------------------------------------------------------------
      1        6          -0.007940374   -0.006811774    0.001439270
      2        1          -0.000553005   -0.000432889   -0.000028354
      3        1          -0.000059040   -0.000047898   -0.000110584
      4        8          -0.001157341   -0.001387868    0.000029475
      5        8          -0.008572089   -0.004268025    0.000122200
      6        6           0.011423774    0.010838836   -0.001235675
      7        7           0.004802258    0.004874043    0.000203744
      8        6           0.001998059   -0.001610835   -0.000388451
      9        1          -0.000279456   -0.000184164   -0.000005549
     10        1          -0.000374480   -0.000096663    0.000026281
     11        1           0.000711694   -0.000872762   -0.000052358
 -------------------------------------------------------------------
 Cartesian Forces:  Max     0.011423774 RMS     0.003937589
 IRC-IRC-IRC-IRC-IRC-IRC-IRC-IRC-IRC-IRC-IRC-IRC-IRC-IRC-IRC-IRC-IRC-IRC
 Pt 11 Step number   1 out of a maximum of  20
 Modified Bulirsch-Stoer Extrapolation Cycles:
    EPS =    0.000010000000000
      PEZero:  N= 2 I= 1 D=  7.82D-04 Err=  8.08D-06
 Maximum DWI energy   std dev =  0.000000179 at pt    33
 Maximum DWI gradient std dev =  0.001581986 at pt    47
 CORRECTOR INTEGRATION CONVERGENCE:
   Recorrection delta-x convergence threshold:    0.010000
   Delta-x Convergence Met
 Point Number:  11          Path Number:   1
   CHANGE IN THE REACTION COORDINATE =    0.15021
   NET REACTION COORDINATE UP TO THIS POINT =    1.65234
  # OF POINTS ALONG THE PATH =  11
  # OF STEPS =   1

 Calculating another point on the path.
 IRC-IRC-IRC-IRC-IRC-IRC-IRC-IRC-IRC-IRC-IRC-IRC-IRC-IRC-IRC-IRC-IRC-IRC
                          Input orientation:                          
 ---------------------------------------------------------------------
 Center     Atomic      Atomic             Coordinates (Angstroms)
 Number     Number       Type             X           Y           Z
 ---------------------------------------------------------------------
      1          6           0       -0.458538   -1.230826    0.284769
      2          1           0       -0.059502   -2.114965   -0.191112
      3          1           0       -0.316449   -0.976922    1.326182
      4          8           0       -1.328820   -0.613025   -0.384460
      5          8           0       -1.788967    0.501680    0.145690
      6          6           0        1.131159    0.481543   -0.005257
      7          7           0        0.437707    1.404529    0.012934
      8          6           0        2.335878   -0.344286   -0.054477
      9          1           0        2.356746   -0.944634   -0.961819
     10          1           0        2.397053   -1.007566    0.806494
     11          1           0        3.200364    0.317135   -0.049438
 ---------------------------------------------------------------------
                    Distance matrix (angstroms):
                    1          2          3          4          5
     1  C    0.000000
     2  H    1.080460   0.000000
     3  H    1.081295   1.913987   0.000000
     4  O    1.259736   1.975949   2.020795   0.000000
     5  O    2.188826   3.154570   2.397527   1.317331   0.000000
     6  C    2.354455   2.862528   2.448555   2.719076   2.924094
     7  N    2.796827   3.560293   2.822177   2.710916   2.406416
     8  C    2.951238   2.981915   3.056352   3.689326   4.215456
     9  H    3.092202   2.793191   3.518802   3.745225   4.528282
    10  H    2.911433   2.873362   2.762990   3.931433   4.498583
    11  H    3.986909   4.069632   3.991853   4.635833   4.996554
                    6          7          8          9         10
     6  C    0.000000
     7  N    1.154603   0.000000
     8  C    1.461425   2.581850   0.000000
     9  H    2.109752   3.186129   1.088174   0.000000
    10  H    2.116335   3.207332   1.088556   1.769891   0.000000
    11  H    2.076196   2.969611   1.088503   1.770929   1.769961
                   11
    11  H    0.000000
 Symmetry turned off by external request.
 Stoichiometry    C3H5NO2
 Framework group  C1[X(C3H5NO2)]
 Deg. of freedom    27
 Full point group                 C1      NOp   1
 Rotational constants (GHZ):           6.8150070           2.5930995           1.9832357
 Standard basis: Aug-CC-pVTZ (5D, 7F)
   391 basis functions,   567 primitive gaussians,   455 cartesian basis functions
    23 alpha electrons       23 beta electrons
       nuclear repulsion energy       222.8898640380 Hartrees.
 NAtoms=   11 NActive=   11 NUniq=   11 SFac= 1.00D+00 NAtFMM=   60 NAOKFM=F Big=F
 Integral buffers will be    131072 words long.
 Raffenetti 2 integral format.
 Two-electron integral symmetry is turned off.
 Nuclear repulsion after empirical dispersion term =      222.8858290208 Hartrees.
 One-electron integrals computed using PRISM.
 NBasis=   391 RedAO= T EigKep=  1.30D-05  NBF=   391
 NBsUse=   391 1.00D-06 EigRej= -1.00D+00 NBFU=   391
 Initial guess from the checkpoint file:  "AltAssocTS2-M1-copt-TS-Final-IRC-Reverse.chk"
 B after Tr=    -0.000117   -0.000371   -0.000036
         Rot=    1.000000    0.000004   -0.000001    0.000115 Ang=   0.01 deg.
 Initial guess <Sx>= 0.0000 <Sy>= 0.0000 <Sz>= 0.0000 <S**2>= 0.0000 S= 0.0000
 ExpMin= 2.53D-02 ExpMax= 1.53D+04 ExpMxC= 5.22D+02 IAcc=3 IRadAn=         7 AccDes= 0.00D+00
 Harris functional with IExCor= 4639 and IRadAn=       7 diagonalized for initial guess.
 HarFok:  IExCor= 4639 AccDes= 0.00D+00 IRadAn=         7 IDoV= 1 UseB2=F ITyADJ=14
 ICtDFT=  3500011 ScaDFX=  1.000000  1.000000  1.000000  1.000000
 FoFCou: FMM=F IPFlag=           0 FMFlag=      100000 FMFlg1=           0
         NFxFlg=           0 DoJE=T BraDBF=F KetDBF=T FulRan=T
         wScrn=  0.000000 ICntrl=       500 IOpCl=  0 I1Cent=   200000004 NGrid=           0
         NMat0=    1 NMatS0=      1 NMatT0=    0 NMatD0=    1 NMtDS0=    0 NMtDT0=    0
 Symmetry not used in FoFCou.
 Gradient too large for Newton-Raphson -- use scaled steepest descent instead.
     Minimum is close to point  4 DX=  7.60D-02 DF= -4.82D-07 DXR=  5.96D-02 DFR=  3.56D-03 which will be used.
 Gradient too large for Newton-Raphson -- use scaled steepest descent instead.
     Accept linear search using points  1 and  2.
 LinEq1:  Iter=  0 NonCon=     1 RMS=6.71D-05 Max=3.13D-03 NDo=     1
 AX will form     1 AO Fock derivatives at one time.
 LinEq1:  Iter=  1 NonCon=     1 RMS=1.12D-05 Max=3.53D-04 NDo=     1
 LinEq1:  Iter=  2 NonCon=     1 RMS=1.19D-05 Max=5.90D-04 NDo=     1
 LinEq1:  Iter=  3 NonCon=     1 RMS=5.36D-06 Max=1.20D-04 NDo=     1
 LinEq1:  Iter=  4 NonCon=     1 RMS=3.69D-06 Max=1.16D-04 NDo=     1
 LinEq1:  Iter=  5 NonCon=     1 RMS=2.15D-06 Max=5.11D-05 NDo=     1
 LinEq1:  Iter=  6 NonCon=     1 RMS=8.41D-07 Max=2.19D-05 NDo=     1
 LinEq1:  Iter=  7 NonCon=     1 RMS=6.16D-07 Max=2.97D-05 NDo=     1
 LinEq1:  Iter=  8 NonCon=     1 RMS=3.88D-07 Max=1.69D-05 NDo=     1
 LinEq1:  Iter=  9 NonCon=     1 RMS=1.62D-07 Max=6.83D-06 NDo=     1
 LinEq1:  Iter= 10 NonCon=     1 RMS=5.50D-08 Max=1.33D-06 NDo=     1
 LinEq1:  Iter= 11 NonCon=     1 RMS=1.35D-08 Max=2.20D-07 NDo=     1
 LinEq1:  Iter= 12 NonCon=     0 RMS=5.37D-09 Max=9.90D-08 NDo=     1
 Linear equations converged to 1.301D-08 1.301D-07 after    12 iterations.
     Accept linear search using points  1 and  2.
     Minimum is close to point  2 DX= -2.67D-04 DF= -5.51D-12 DXR=  2.68D-04 DFR=  7.15D-08 which will be used.
 LinEq1:  Iter=  0 NonCon=     1 RMS=2.21D-07 Max=1.07D-05 NDo=     1
 LinEq1:  Iter=  1 NonCon=     1 RMS=1.46D-07 Max=4.57D-06 NDo=     1
 LinEq1:  Iter=  2 NonCon=     1 RMS=9.32D-08 Max=4.62D-06 NDo=     1
 LinEq1:  Iter=  3 NonCon=     1 RMS=3.97D-08 Max=1.66D-06 NDo=     1
 LinEq1:  Iter=  4 NonCon=     1 RMS=3.08D-08 Max=1.47D-06 NDo=     1
 LinEq1:  Iter=  5 NonCon=     1 RMS=1.30D-08 Max=5.98D-07 NDo=     1
 LinEq1:  Iter=  6 NonCon=     1 RMS=5.49D-09 Max=1.65D-07 NDo=     1
 LinEq1:  Iter=  7 NonCon=     1 RMS=4.44D-09 Max=1.03D-07 NDo=     1
 LinEq1:  Iter=  8 NonCon=     1 RMS=1.48D-09 Max=2.91D-08 NDo=     1
 LinEq1:  Iter=  9 NonCon=     1 RMS=4.40D-10 Max=6.56D-09 NDo=     1
 LinEq1:  Iter= 10 NonCon=     1 RMS=1.79D-10 Max=2.96D-09 NDo=     1
 LinEq1:  Iter= 11 NonCon=     0 RMS=5.05D-11 Max=7.80D-10 NDo=     1
 Linear equations converged to 2.238D-10 2.238D-09 after    11 iterations.
 SCF Done:  E(UwB97XD) =  -322.323821559     a.u. after    5 cycles
            Convg  =    0.1450D-08                    32 Fock formations.
              S**2 =  0.0000                  -V/T =  2.0052
 <Sx>= 0.0000 <Sy>= 0.0000 <Sz>= 0.0000 <S**2>= 0.0000 S= 0.0000
 <L.S>=  0.00000000000    
 Annihilation of the first spin contaminant:
 S**2 before annihilation     0.0000,   after     0.0000
 DoSCS=F DFT=T ScalE2(SS,OS)=  1.000000  1.000000
 Range of M.O.s used for correlation:     1   391
 NBasis=   391 NAE=    23 NBE=    23 NFC=     0 NFV=     0
 NROrb=    391 NOA=    23 NOB=    23 NVA=   368 NVB=   368

 **** Warning!!: The largest alpha MO coefficient is  0.61796660D+02


 **** Warning!!: The largest beta MO coefficient is  0.61796661D+02

 Symmetrizing basis deriv contribution to polar:
 IMax=3 JMax=2 DiffMx= 0.00D+00
 G2DrvN: will do    12 centers at a time, making    1 passes.
 Calling FoFCou, ICntrl=  3107 FMM=F I1Cent=   0 AccDes= 0.00D+00.
 End of G2Drv F.D. properties file   721 does not exist.
 End of G2Drv F.D. properties file   722 does not exist.
 End of G2Drv F.D. properties file   788 does not exist.
          IDoAtm=11111111111
          Differentiating once with respect to nuclear coordinates.
 CalDSu exits because no D1Ps are significant.
          There are    36 degrees of freedom in the 1st order CPHF.  IDoFFX=6 NUNeed=     0.
     30 vectors produced by pass  0 Test12= 4.70D-14 2.78D-09 XBig12= 1.85D-01 1.04D-01.
 AX will form    30 AO Fock derivatives at one time.
     30 vectors produced by pass  1 Test12= 4.70D-14 2.78D-09 XBig12= 4.46D-02 5.25D-02.
     30 vectors produced by pass  2 Test12= 4.70D-14 2.78D-09 XBig12= 1.67D-03 4.31D-03.
     30 vectors produced by pass  3 Test12= 4.70D-14 2.78D-09 XBig12= 3.03D-05 5.19D-04.
     30 vectors produced by pass  4 Test12= 4.70D-14 2.78D-09 XBig12= 3.87D-07 5.80D-05.
     30 vectors produced by pass  5 Test12= 4.70D-14 2.78D-09 XBig12= 4.29D-09 7.31D-06.
     30 vectors produced by pass  6 Test12= 4.70D-14 2.78D-09 XBig12= 3.59D-11 5.58D-07.
     19 vectors produced by pass  7 Test12= 4.70D-14 2.78D-09 XBig12= 2.74D-13 4.94D-08.
      1 vectors produced by pass  8 Test12= 4.70D-14 2.78D-09 XBig12= 1.83D-15 3.20D-09.
 InvSVY:  IOpt=1 It=  1 EMax= 1.78D-15
 Solved reduced A of dimension   230 with    30 vectors.
 End of Minotr F.D. properties file   721 does not exist.
 End of Minotr F.D. properties file   722 does not exist.
 End of Minotr F.D. properties file   788 does not exist.
 Calling FoFJK, ICntrl=    100127 FMM=F ISym2X=0 I1Cent= 0 IOpClX= 1 NMat=1 NMatS=1 NMatT=0.
 -------------------------------------------------------------------
 Center     Atomic                   Forces (Hartrees/Bohr)
 Number     Number              X              Y              Z
 -------------------------------------------------------------------
      1        6          -0.007862213   -0.006696965    0.001440855
      2        1          -0.000562074   -0.000435744   -0.000021096
      3        1          -0.000104081   -0.000090719   -0.000092302
      4        8          -0.001378962   -0.001491512   -0.000003507
      5        8          -0.008636010   -0.004351091    0.000107558
      6        6           0.011464151    0.010799409   -0.001193440
      7        7           0.004994814    0.004961838    0.000205458
      8        6           0.002042759   -0.001537857   -0.000405547
      9        1          -0.000295612   -0.000177732   -0.000004591
     10        1          -0.000383680   -0.000086591    0.000024524
     11        1           0.000720908   -0.000893036   -0.000057913
 -------------------------------------------------------------------
 Cartesian Forces:  Max     0.011464151 RMS     0.003947802
 IRC-IRC-IRC-IRC-IRC-IRC-IRC-IRC-IRC-IRC-IRC-IRC-IRC-IRC-IRC-IRC-IRC-IRC
 Reaction path inflection point has been passed.
   Previous lowest Hessian eigenvalue=   -0.0003828794
   Current lowest Hessian eigenvalue =    0.0000384182
 Pt 12 Step number   1 out of a maximum of  20
 Modified Bulirsch-Stoer Extrapolation Cycles:
    EPS =    0.000010000000000
      PEZero:  N= 2 I= 1 D=  7.82D-04 Err=  8.19D-06
 Maximum DWI energy   std dev =  0.000000297 at pt    14
 Maximum DWI gradient std dev =  0.001610728 at pt    17
 CORRECTOR INTEGRATION CONVERGENCE:
   Recorrection delta-x convergence threshold:    0.010000
   Delta-x Convergence Met
 Point Number:  12          Path Number:   1
   CHANGE IN THE REACTION COORDINATE =    0.15021
   NET REACTION COORDINATE UP TO THIS POINT =    1.80256
  # OF POINTS ALONG THE PATH =  12
  # OF STEPS =   1

 Calculating another point on the path.
 IRC-IRC-IRC-IRC-IRC-IRC-IRC-IRC-IRC-IRC-IRC-IRC-IRC-IRC-IRC-IRC-IRC-IRC
                          Input orientation:                          
 ---------------------------------------------------------------------
 Center     Atomic      Atomic             Coordinates (Angstroms)
 Number     Number       Type             X           Y           Z
 ---------------------------------------------------------------------
      1          6           0       -0.466522   -1.237592    0.286210
      2          1           0       -0.066362   -2.120237   -0.191327
      3          1           0       -0.317926   -0.978151    1.325355
      4          8           0       -1.329950   -0.614210   -0.384467
      5          8           0       -1.795596    0.498323    0.145766
      6          6           0        1.142841    0.492539   -0.006449
      7          7           0        0.442162    1.408889    0.013115
      8          6           0        2.337961   -0.345833   -0.054901
      9          1           0        2.353081   -0.946823   -0.961923
     10          1           0        2.392373   -1.008660    0.806854
     11          1           0        3.209444    0.306455   -0.050177
 ---------------------------------------------------------------------
                    Distance matrix (angstroms):
                    1          2          3          4          5
     1  C    0.000000
     2  H    1.080384   0.000000
     3  H    1.081301   1.915194   0.000000
     4  O    1.258540   1.975367   2.019934   0.000000
     5  O    2.190792   3.156064   2.398940   1.317461   0.000000
     6  C    2.380978   2.884953   2.463833   2.735413   2.942383
     7  N    2.811432   3.571431   2.828015   2.718709   2.419563
     8  C    2.962553   2.991303   3.059195   3.692453   4.223644
     9  H    3.097183   2.797217   3.516661   3.742834   4.530668
    10  H    2.914920   2.877038   2.759619   3.928171   4.499681
    11  H    4.001245   4.079174   3.998079   4.643863   5.012547
                    6          7          8          9         10
     6  C    0.000000
     7  N    1.153703   0.000000
     8  C    1.460660   2.584131   0.000000
     9  H    2.109355   3.186172   1.088167   0.000000
    10  H    2.115749   3.205915   1.088542   1.770294   0.000000
    11  H    2.075424   2.979466   1.088569   1.770690   1.769642
                   11
    11  H    0.000000
 Symmetry turned off by external request.
 Stoichiometry    C3H5NO2
 Framework group  C1[X(C3H5NO2)]
 Deg. of freedom    27
 Full point group                 C1      NOp   1
 Rotational constants (GHZ):           6.7735622           2.5785210           1.9713603
 Standard basis: Aug-CC-pVTZ (5D, 7F)
   391 basis functions,   567 primitive gaussians,   455 cartesian basis functions
    23 alpha electrons       23 beta electrons
       nuclear repulsion energy       222.4893062890 Hartrees.
 NAtoms=   11 NActive=   11 NUniq=   11 SFac= 1.00D+00 NAtFMM=   60 NAOKFM=F Big=F
 Integral buffers will be    131072 words long.
 Raffenetti 2 integral format.
 Two-electron integral symmetry is turned off.
 Nuclear repulsion after empirical dispersion term =      222.4852564899 Hartrees.
 One-electron integrals computed using PRISM.
 NBasis=   391 RedAO= T EigKep=  1.31D-05  NBF=   391
 NBsUse=   391 1.00D-06 EigRej= -1.00D+00 NBFU=   391
 Initial guess from the checkpoint file:  "AltAssocTS2-M1-copt-TS-Final-IRC-Reverse.chk"
 B after Tr=    -0.000134   -0.000382   -0.000031
         Rot=    1.000000    0.000002    0.000000    0.000116 Ang=   0.01 deg.
 Initial guess <Sx>= 0.0000 <Sy>= 0.0000 <Sz>= 0.0000 <S**2>= 0.0000 S= 0.0000
 ExpMin= 2.53D-02 ExpMax= 1.53D+04 ExpMxC= 5.22D+02 IAcc=3 IRadAn=         7 AccDes= 0.00D+00
 Harris functional with IExCor= 4639 and IRadAn=       7 diagonalized for initial guess.
 HarFok:  IExCor= 4639 AccDes= 0.00D+00 IRadAn=         7 IDoV= 1 UseB2=F ITyADJ=14
 ICtDFT=  3500011 ScaDFX=  1.000000  1.000000  1.000000  1.000000
 FoFCou: FMM=F IPFlag=           0 FMFlag=      100000 FMFlg1=           0
         NFxFlg=           0 DoJE=T BraDBF=F KetDBF=T FulRan=T
         wScrn=  0.000000 ICntrl=       500 IOpCl=  0 I1Cent=   200000004 NGrid=           0
         NMat0=    1 NMatS0=      1 NMatT0=    0 NMatD0=    1 NMtDS0=    0 NMtDT0=    0
 Symmetry not used in FoFCou.
 Gradient too large for Newton-Raphson -- use scaled steepest descent instead.
     Minimum is close to point  4 DX=  7.17D-02 DF= -4.09D-07 DXR=  5.64D-02 DFR=  3.19D-03 which will be used.
 Gradient too large for Newton-Raphson -- use scaled steepest descent instead.
     Accept linear search using points  1 and  2.
 LinEq1:  Iter=  0 NonCon=     1 RMS=6.41D-05 Max=2.91D-03 NDo=     1
 AX will form     1 AO Fock derivatives at one time.
 LinEq1:  Iter=  1 NonCon=     1 RMS=1.04D-05 Max=3.54D-04 NDo=     1
 LinEq1:  Iter=  2 NonCon=     1 RMS=1.08D-05 Max=5.43D-04 NDo=     1
 LinEq1:  Iter=  3 NonCon=     1 RMS=4.97D-06 Max=1.13D-04 NDo=     1
 LinEq1:  Iter=  4 NonCon=     1 RMS=3.36D-06 Max=9.68D-05 NDo=     1
 LinEq1:  Iter=  5 NonCon=     1 RMS=2.13D-06 Max=6.59D-05 NDo=     1
 LinEq1:  Iter=  6 NonCon=     1 RMS=8.57D-07 Max=3.37D-05 NDo=     1
 LinEq1:  Iter=  7 NonCon=     1 RMS=6.10D-07 Max=3.11D-05 NDo=     1
 LinEq1:  Iter=  8 NonCon=     1 RMS=4.06D-07 Max=1.40D-05 NDo=     1
 LinEq1:  Iter=  9 NonCon=     1 RMS=1.67D-07 Max=4.66D-06 NDo=     1
 LinEq1:  Iter= 10 NonCon=     1 RMS=5.43D-08 Max=1.24D-06 NDo=     1
 LinEq1:  Iter= 11 NonCon=     1 RMS=1.33D-08 Max=2.10D-07 NDo=     1
 LinEq1:  Iter= 12 NonCon=     0 RMS=5.46D-09 Max=9.71D-08 NDo=     1
 Linear equations converged to 1.301D-08 1.301D-07 after    12 iterations.
     Accept linear search using points  1 and  2.
     Minimum is close to point  2 DX= -2.45D-04 DF= -4.26D-12 DXR=  2.45D-04 DFR=  6.00D-08 which will be used.
 LinEq1:  Iter=  0 NonCon=     1 RMS=2.05D-07 Max=1.04D-05 NDo=     1
 LinEq1:  Iter=  1 NonCon=     1 RMS=1.30D-07 Max=3.69D-06 NDo=     1
 LinEq1:  Iter=  2 NonCon=     1 RMS=8.19D-08 Max=4.14D-06 NDo=     1
 LinEq1:  Iter=  3 NonCon=     1 RMS=3.49D-08 Max=1.45D-06 NDo=     1
 LinEq1:  Iter=  4 NonCon=     1 RMS=2.72D-08 Max=1.30D-06 NDo=     1
 LinEq1:  Iter=  5 NonCon=     1 RMS=1.18D-08 Max=5.24D-07 NDo=     1
 LinEq1:  Iter=  6 NonCon=     1 RMS=4.88D-09 Max=1.36D-07 NDo=     1
 LinEq1:  Iter=  7 NonCon=     1 RMS=3.88D-09 Max=8.62D-08 NDo=     1
 LinEq1:  Iter=  8 NonCon=     1 RMS=1.35D-09 Max=2.53D-08 NDo=     1
 LinEq1:  Iter=  9 NonCon=     1 RMS=4.24D-10 Max=6.17D-09 NDo=     1
 LinEq1:  Iter= 10 NonCon=     1 RMS=1.68D-10 Max=2.56D-09 NDo=     1
 LinEq1:  Iter= 11 NonCon=     0 RMS=4.45D-11 Max=7.64D-10 NDo=     1
 Linear equations converged to 2.040D-10 2.040D-09 after    11 iterations.
 SCF Done:  E(UwB97XD) =  -322.324793024     a.u. after    5 cycles
            Convg  =    0.1277D-08                    32 Fock formations.
              S**2 =  0.0000                  -V/T =  2.0052
 <Sx>= 0.0000 <Sy>= 0.0000 <Sz>= 0.0000 <S**2>= 0.0000 S= 0.0000
 <L.S>=  0.00000000000    
 Annihilation of the first spin contaminant:
 S**2 before annihilation     0.0000,   after     0.0000
 DoSCS=F DFT=T ScalE2(SS,OS)=  1.000000  1.000000
 Range of M.O.s used for correlation:     1   391
 NBasis=   391 NAE=    23 NBE=    23 NFC=     0 NFV=     0
 NROrb=    391 NOA=    23 NOB=    23 NVA=   368 NVB=   368

 **** Warning!!: The largest alpha MO coefficient is  0.63761480D+02


 **** Warning!!: The largest beta MO coefficient is  0.63761479D+02

 Symmetrizing basis deriv contribution to polar:
 IMax=3 JMax=2 DiffMx= 0.00D+00
 G2DrvN: will do    12 centers at a time, making    1 passes.
 Calling FoFCou, ICntrl=  3107 FMM=F I1Cent=   0 AccDes= 0.00D+00.
 End of G2Drv F.D. properties file   721 does not exist.
 End of G2Drv F.D. properties file   722 does not exist.
 End of G2Drv F.D. properties file   788 does not exist.
          IDoAtm=11111111111
          Differentiating once with respect to nuclear coordinates.
 CalDSu exits because no D1Ps are significant.
          There are    36 degrees of freedom in the 1st order CPHF.  IDoFFX=6 NUNeed=     0.
     30 vectors produced by pass  0 Test12= 4.70D-14 2.78D-09 XBig12= 1.84D-01 1.01D-01.
 AX will form    30 AO Fock derivatives at one time.
     30 vectors produced by pass  1 Test12= 4.70D-14 2.78D-09 XBig12= 4.49D-02 5.47D-02.
     30 vectors produced by pass  2 Test12= 4.70D-14 2.78D-09 XBig12= 1.66D-03 4.18D-03.
     30 vectors produced by pass  3 Test12= 4.70D-14 2.78D-09 XBig12= 2.97D-05 5.46D-04.
     30 vectors produced by pass  4 Test12= 4.70D-14 2.78D-09 XBig12= 3.76D-07 5.58D-05.
     30 vectors produced by pass  5 Test12= 4.70D-14 2.78D-09 XBig12= 4.16D-09 7.17D-06.
     30 vectors produced by pass  6 Test12= 4.70D-14 2.78D-09 XBig12= 3.50D-11 5.61D-07.
     19 vectors produced by pass  7 Test12= 4.70D-14 2.78D-09 XBig12= 2.69D-13 4.93D-08.
      1 vectors produced by pass  8 Test12= 4.70D-14 2.78D-09 XBig12= 1.81D-15 3.15D-09.
 InvSVY:  IOpt=1 It=  1 EMax= 2.22D-15
 Solved reduced A of dimension   230 with    30 vectors.
 End of Minotr F.D. properties file   721 does not exist.
 End of Minotr F.D. properties file   722 does not exist.
 End of Minotr F.D. properties file   788 does not exist.
 Calling FoFJK, ICntrl=    100127 FMM=F ISym2X=0 I1Cent= 0 IOpClX= 1 NMat=1 NMatS=1 NMatT=0.
 -------------------------------------------------------------------
 Center     Atomic                   Forces (Hartrees/Bohr)
 Number     Number              X              Y              Z
 -------------------------------------------------------------------
      1        6          -0.007670394   -0.006462837    0.001412945
      2        1          -0.000564256   -0.000432479   -0.000012744
      3        1          -0.000148625   -0.000131140   -0.000071927
      4        8          -0.001591596   -0.001601077   -0.000033921
      5        8          -0.008615902   -0.004386212    0.000093794
      6        6           0.011341603    0.010596025   -0.001130453
      7        7           0.005152111    0.005006371    0.000206296
      8        6           0.002071872   -0.001442052   -0.000419371
      9        1          -0.000308639   -0.000168389   -0.000003483
     10        1          -0.000387845   -0.000074744    0.000022179
     11        1           0.000721673   -0.000903465   -0.000063314
 -------------------------------------------------------------------
 Cartesian Forces:  Max     0.011341603 RMS     0.003907003
 IRC-IRC-IRC-IRC-IRC-IRC-IRC-IRC-IRC-IRC-IRC-IRC-IRC-IRC-IRC-IRC-IRC-IRC
 Pt 13 Step number   1 out of a maximum of  20
 Modified Bulirsch-Stoer Extrapolation Cycles:
    EPS =    0.000010000000000
      PEZero:  N= 2 I= 1 D=  7.82D-04 Err=  9.49D-06
 Maximum DWI energy   std dev =  0.000000320 at pt    45
 Maximum DWI gradient std dev =  0.001617891 at pt    17
 CORRECTOR INTEGRATION CONVERGENCE:
   Recorrection delta-x convergence threshold:    0.010000
   Delta-x Convergence Met
 Point Number:  13          Path Number:   1
   CHANGE IN THE REACTION COORDINATE =    0.15021
   NET REACTION COORDINATE UP TO THIS POINT =    1.95277
  # OF POINTS ALONG THE PATH =  13
  # OF STEPS =   1

 Calculating another point on the path.
 IRC-IRC-IRC-IRC-IRC-IRC-IRC-IRC-IRC-IRC-IRC-IRC-IRC-IRC-IRC-IRC-IRC-IRC
                          Input orientation:                          
 ---------------------------------------------------------------------
 Center     Atomic      Atomic             Coordinates (Angstroms)
 Number     Number       Type             X           Y           Z
 ---------------------------------------------------------------------
      1          6           0       -0.474381   -1.244173    0.287636
      2          1           0       -0.073309   -2.125503   -0.191431
      3          1           0       -0.319977   -0.979879    1.324734
      4          8           0       -1.331264   -0.615500   -0.384499
      5          8           0       -1.802298    0.494895    0.145833
      6          6           0        1.154512    0.503428   -0.007585
      7          7           0        0.446826    1.413350    0.013299
      8          6           0        2.340100   -0.347296   -0.055345
      9          1           0        2.349219   -0.948927   -0.962019
     10          1           0        2.387600   -1.009624    0.807191
     11          1           0        3.218644    0.295546   -0.050995
 ---------------------------------------------------------------------
                    Distance matrix (angstroms):
                    1          2          3          4          5
     1  C    0.000000
     2  H    1.080327   0.000000
     3  H    1.081325   1.916261   0.000000
     4  O    1.257475   1.974800   2.019146   0.000000
     5  O    2.192677   3.157474   2.400426   1.317613   0.000000
     6  C    2.407188   2.907339   2.479796   2.751934   2.960800
     7  N    2.826006   3.582727   2.834677   2.726917   2.433040
     8  C    2.973773   3.000847   3.062807   3.695834   4.231929
     9  H    3.101858   2.801210   3.514940   3.740409   4.532886
    10  H    2.918199   2.880713   2.756757   3.924972   4.500692
    11  H    4.015449   4.088783   4.005143   4.652192   5.028751
                    6          7          8          9         10
     6  C    0.000000
     7  N    1.152915   0.000000
     8  C    1.460011   2.586324   0.000000
     9  H    2.108935   3.186016   1.088165   0.000000
    10  H    2.115111   3.204321   1.088532   1.770667   0.000000
    11  H    2.075028   2.989414   1.088624   1.770473   1.769346
                   11
    11  H    0.000000
 Symmetry turned off by external request.
 Stoichiometry    C3H5NO2
 Framework group  C1[X(C3H5NO2)]
 Deg. of freedom    27
 Full point group                 C1      NOp   1
 Rotational constants (GHZ):           6.7327764           2.5637255           1.9594268
 Standard basis: Aug-CC-pVTZ (5D, 7F)
   391 basis functions,   567 primitive gaussians,   455 cartesian basis functions
    23 alpha electrons       23 beta electrons
       nuclear repulsion energy       222.0844677965 Hartrees.
 NAtoms=   11 NActive=   11 NUniq=   11 SFac= 1.00D+00 NAtFMM=   60 NAOKFM=F Big=F
 Integral buffers will be    131072 words long.
 Raffenetti 2 integral format.
 Two-electron integral symmetry is turned off.
 Nuclear repulsion after empirical dispersion term =      222.0804035250 Hartrees.
 One-electron integrals computed using PRISM.
 NBasis=   391 RedAO= T EigKep=  1.31D-05  NBF=   391
 NBsUse=   391 1.00D-06 EigRej= -1.00D+00 NBFU=   391
 Initial guess from the checkpoint file:  "AltAssocTS2-M1-copt-TS-Final-IRC-Reverse.chk"
 B after Tr=    -0.000150   -0.000392   -0.000027
         Rot=    1.000000    0.000001    0.000000    0.000116 Ang=   0.01 deg.
 Initial guess <Sx>= 0.0000 <Sy>= 0.0000 <Sz>= 0.0000 <S**2>= 0.0000 S= 0.0000
 ExpMin= 2.53D-02 ExpMax= 1.53D+04 ExpMxC= 5.22D+02 IAcc=3 IRadAn=         7 AccDes= 0.00D+00
 Harris functional with IExCor= 4639 and IRadAn=       7 diagonalized for initial guess.
 HarFok:  IExCor= 4639 AccDes= 0.00D+00 IRadAn=         7 IDoV= 1 UseB2=F ITyADJ=14
 ICtDFT=  3500011 ScaDFX=  1.000000  1.000000  1.000000  1.000000
 FoFCou: FMM=F IPFlag=           0 FMFlag=      100000 FMFlg1=           0
         NFxFlg=           0 DoJE=T BraDBF=F KetDBF=T FulRan=T
         wScrn=  0.000000 ICntrl=       500 IOpCl=  0 I1Cent=   200000004 NGrid=           0
         NMat0=    1 NMatS0=      1 NMatT0=    0 NMatD0=    1 NMtDS0=    0 NMtDT0=    0
 Symmetry not used in FoFCou.
 Gradient too large for Newton-Raphson -- use scaled steepest descent instead.
     Minimum is close to point  4 DX=  7.05D-02 DF= -3.73D-07 DXR=  5.55D-02 DFR=  3.09D-03 which will be used.
 Gradient too large for Newton-Raphson -- use scaled steepest descent instead.
     Accept linear search using points  1 and  2.
 LinEq1:  Iter=  0 NonCon=     1 RMS=6.10D-05 Max=2.69D-03 NDo=     1
 AX will form     1 AO Fock derivatives at one time.
 LinEq1:  Iter=  1 NonCon=     1 RMS=9.70D-06 Max=3.48D-04 NDo=     1
 LinEq1:  Iter=  2 NonCon=     1 RMS=1.00D-05 Max=5.17D-04 NDo=     1
 LinEq1:  Iter=  3 NonCon=     1 RMS=4.63D-06 Max=1.00D-04 NDo=     1
 LinEq1:  Iter=  4 NonCon=     1 RMS=3.04D-06 Max=9.14D-05 NDo=     1
 LinEq1:  Iter=  5 NonCon=     1 RMS=2.10D-06 Max=8.09D-05 NDo=     1
 LinEq1:  Iter=  6 NonCon=     1 RMS=8.59D-07 Max=3.84D-05 NDo=     1
 LinEq1:  Iter=  7 NonCon=     1 RMS=5.51D-07 Max=2.56D-05 NDo=     1
 LinEq1:  Iter=  8 NonCon=     1 RMS=3.71D-07 Max=1.16D-05 NDo=     1
 LinEq1:  Iter=  9 NonCon=     1 RMS=1.58D-07 Max=3.19D-06 NDo=     1
 LinEq1:  Iter= 10 NonCon=     1 RMS=5.19D-08 Max=1.19D-06 NDo=     1
 LinEq1:  Iter= 11 NonCon=     1 RMS=1.30D-08 Max=1.99D-07 NDo=     1
 LinEq1:  Iter= 12 NonCon=     0 RMS=5.38D-09 Max=9.15D-08 NDo=     1
 Linear equations converged to 1.301D-08 1.301D-07 after    12 iterations.
     Accept linear search using points  1 and  2.
     Minimum is close to point  2 DX= -2.13D-04 DF= -2.96D-12 DXR=  2.13D-04 DFR=  4.56D-08 which will be used.
 LinEq1:  Iter=  0 NonCon=     1 RMS=1.88D-07 Max=9.89D-06 NDo=     1
 LinEq1:  Iter=  1 NonCon=     1 RMS=1.14D-07 Max=2.99D-06 NDo=     1
 LinEq1:  Iter=  2 NonCon=     1 RMS=7.13D-08 Max=3.59D-06 NDo=     1
 LinEq1:  Iter=  3 NonCon=     1 RMS=3.07D-08 Max=1.27D-06 NDo=     1
 LinEq1:  Iter=  4 NonCon=     1 RMS=2.40D-08 Max=1.15D-06 NDo=     1
 LinEq1:  Iter=  5 NonCon=     1 RMS=1.06D-08 Max=4.47D-07 NDo=     1
 LinEq1:  Iter=  6 NonCon=     1 RMS=4.25D-09 Max=1.13D-07 NDo=     1
 LinEq1:  Iter=  7 NonCon=     1 RMS=3.33D-09 Max=7.70D-08 NDo=     1
 LinEq1:  Iter=  8 NonCon=     1 RMS=1.21D-09 Max=2.19D-08 NDo=     1
 LinEq1:  Iter=  9 NonCon=     1 RMS=3.99D-10 Max=5.58D-09 NDo=     1
 LinEq1:  Iter= 10 NonCon=     1 RMS=1.52D-10 Max=2.41D-09 NDo=     1
 LinEq1:  Iter= 11 NonCon=     0 RMS=3.86D-11 Max=7.09D-10 NDo=     1
 Linear equations converged to 1.846D-10 1.846D-09 after    11 iterations.
 SCF Done:  E(UwB97XD) =  -322.325748167     a.u. after    5 cycles
            Convg  =    0.1110D-08                    32 Fock formations.
              S**2 =  0.0000                  -V/T =  2.0052
 <Sx>= 0.0000 <Sy>= 0.0000 <Sz>= 0.0000 <S**2>= 0.0000 S= 0.0000
 <L.S>=  0.00000000000    
 Annihilation of the first spin contaminant:
 S**2 before annihilation     0.0000,   after     0.0000
 DoSCS=F DFT=T ScalE2(SS,OS)=  1.000000  1.000000
 Range of M.O.s used for correlation:     1   391
 NBasis=   391 NAE=    23 NBE=    23 NFC=     0 NFV=     0
 NROrb=    391 NOA=    23 NOB=    23 NVA=   368 NVB=   368

 **** Warning!!: The largest alpha MO coefficient is  0.65797357D+02


 **** Warning!!: The largest beta MO coefficient is  0.65797357D+02

 Symmetrizing basis deriv contribution to polar:
 IMax=3 JMax=2 DiffMx= 0.00D+00
 G2DrvN: will do    12 centers at a time, making    1 passes.
 Calling FoFCou, ICntrl=  3107 FMM=F I1Cent=   0 AccDes= 0.00D+00.
 End of G2Drv F.D. properties file   721 does not exist.
 End of G2Drv F.D. properties file   722 does not exist.
 End of G2Drv F.D. properties file   788 does not exist.
          IDoAtm=11111111111
          Differentiating once with respect to nuclear coordinates.
 CalDSu exits because no D1Ps are significant.
          There are    36 degrees of freedom in the 1st order CPHF.  IDoFFX=6 NUNeed=     0.
     30 vectors produced by pass  0 Test12= 4.70D-14 2.78D-09 XBig12= 1.84D-01 9.85D-02.
 AX will form    30 AO Fock derivatives at one time.
     30 vectors produced by pass  1 Test12= 4.70D-14 2.78D-09 XBig12= 4.52D-02 5.71D-02.
     30 vectors produced by pass  2 Test12= 4.70D-14 2.78D-09 XBig12= 1.66D-03 4.04D-03.
     30 vectors produced by pass  3 Test12= 4.70D-14 2.78D-09 XBig12= 2.93D-05 5.70D-04.
     30 vectors produced by pass  4 Test12= 4.70D-14 2.78D-09 XBig12= 3.67D-07 5.31D-05.
     30 vectors produced by pass  5 Test12= 4.70D-14 2.78D-09 XBig12= 4.07D-09 7.03D-06.
     30 vectors produced by pass  6 Test12= 4.70D-14 2.78D-09 XBig12= 3.44D-11 5.60D-07.
     19 vectors produced by pass  7 Test12= 4.70D-14 2.78D-09 XBig12= 2.65D-13 4.89D-08.
      1 vectors produced by pass  8 Test12= 4.70D-14 2.78D-09 XBig12= 1.80D-15 3.10D-09.
 InvSVY:  IOpt=1 It=  1 EMax= 2.22D-15
 Solved reduced A of dimension   230 with    30 vectors.
 End of Minotr F.D. properties file   721 does not exist.
 End of Minotr F.D. properties file   722 does not exist.
 End of Minotr F.D. properties file   788 does not exist.
 Calling FoFJK, ICntrl=    100127 FMM=F ISym2X=0 I1Cent= 0 IOpClX= 1 NMat=1 NMatS=1 NMatT=0.
 -------------------------------------------------------------------
 Center     Atomic                   Forces (Hartrees/Bohr)
 Number     Number              X              Y              Z
 -------------------------------------------------------------------
      1        6          -0.007390939   -0.006135394    0.001359825
      2        1          -0.000555936   -0.000420088   -0.000003450
      3        1          -0.000191543   -0.000166358   -0.000050208
      4        8          -0.001793039   -0.001704313   -0.000063174
      5        8          -0.008523941   -0.004378690    0.000082175
      6        6           0.011071233    0.010245215   -0.001051229
      7        7           0.005295121    0.005009469    0.000206982
      8        6           0.002079824   -0.001330207   -0.000429300
      9        1          -0.000316802   -0.000156794   -0.000002059
     10        1          -0.000384921   -0.000062154    0.000018853
     11        1           0.000710942   -0.000900686   -0.000068414
 -------------------------------------------------------------------
 Cartesian Forces:  Max     0.011071233 RMS     0.003823085
 IRC-IRC-IRC-IRC-IRC-IRC-IRC-IRC-IRC-IRC-IRC-IRC-IRC-IRC-IRC-IRC-IRC-IRC
 Pt 14 Step number   1 out of a maximum of  20
 Modified Bulirsch-Stoer Extrapolation Cycles:
    EPS =    0.000010000000000
      PEZero:  N= 2 I= 1 D=  7.82D-04 Err=  1.19D-05
      PEZero:  N= 3 I= 2 D=  7.82D-04 Err=  7.90D-06
      PEZero:  N= 3 I= 1 D=  1.56D-03 Err=  2.06D-08
 Maximum DWI energy   std dev =  0.000000239 at pt    46
 Maximum DWI gradient std dev =  0.001618564 at pt    71
 CORRECTOR INTEGRATION CONVERGENCE:
   Recorrection delta-x convergence threshold:    0.010000
   Delta-x Convergence Met
 Point Number:  14          Path Number:   1
   CHANGE IN THE REACTION COORDINATE =    0.15021
   NET REACTION COORDINATE UP TO THIS POINT =    2.10299
  # OF POINTS ALONG THE PATH =  14
  # OF STEPS =   1

 Calculating another point on the path.
 IRC-IRC-IRC-IRC-IRC-IRC-IRC-IRC-IRC-IRC-IRC-IRC-IRC-IRC-IRC-IRC-IRC-IRC
                          Input orientation:                          
 ---------------------------------------------------------------------
 Center     Atomic      Atomic             Coordinates (Angstroms)
 Number     Number       Type             X           Y           Z
 ---------------------------------------------------------------------
      1          6           0       -0.482125   -1.250553    0.289043
      2          1           0       -0.080276   -2.130712   -0.191426
      3          1           0       -0.322622   -0.982076    1.324333
      4          8           0       -1.332771   -0.616903   -0.384556
      5          8           0       -1.809086    0.491395    0.145893
      6          6           0        1.166155    0.514179   -0.008663
      7          7           0        0.451741    1.417920    0.013489
      8          6           0        2.342294   -0.348673   -0.055809
      9          1           0        2.345182   -0.950932   -0.962109
     10          1           0        2.382779   -1.010453    0.807497
     11          1           0        3.227913    0.284464   -0.051898
 ---------------------------------------------------------------------
                    Distance matrix (angstroms):
                    1          2          3          4          5
     1  C    0.000000
     2  H    1.080284   0.000000
     3  H    1.081363   1.917191   0.000000
     4  O    1.256522   1.974250   2.018428   0.000000
     5  O    2.194470   3.158799   2.401959   1.317792   0.000000
     6  C    2.433050   2.929580   2.496420   2.768623   2.979340
     7  N    2.840560   3.594137   2.842169   2.735585   2.446900
     8  C    2.984904   3.010466   3.067209   3.699477   4.240325
     9  H    3.106255   2.805117   3.513683   3.737979   4.534967
    10  H    2.921321   2.884349   2.754473   3.921886   4.501666
    11  H    4.029503   4.098373   4.013033   4.660790   5.045126
                    6          7          8          9         10
     6  C    0.000000
     7  N    1.152227   0.000000
     8  C    1.459465   2.588405   0.000000
     9  H    2.108487   3.185651   1.088166   0.000000
    10  H    2.114425   3.202554   1.088527   1.771007   0.000000
    11  H    2.074965   2.999354   1.088668   1.770283   1.769074
                   11
    11  H    0.000000
 Symmetry turned off by external request.
 Stoichiometry    C3H5NO2
 Framework group  C1[X(C3H5NO2)]
 Deg. of freedom    27
 Full point group                 C1      NOp   1
 Rotational constants (GHZ):           6.6927306           2.5487006           1.9474350
 Standard basis: Aug-CC-pVTZ (5D, 7F)
   391 basis functions,   567 primitive gaussians,   455 cartesian basis functions
    23 alpha electrons       23 beta electrons
       nuclear repulsion energy       221.6758069813 Hartrees.
 NAtoms=   11 NActive=   11 NUniq=   11 SFac= 1.00D+00 NAtFMM=   60 NAOKFM=F Big=F
 Integral buffers will be    131072 words long.
 Raffenetti 2 integral format.
 Two-electron integral symmetry is turned off.
 Nuclear repulsion after empirical dispersion term =      221.6717285751 Hartrees.
 One-electron integrals computed using PRISM.
 NBasis=   391 RedAO= T EigKep=  1.32D-05  NBF=   391
 NBsUse=   391 1.00D-06 EigRej= -1.00D+00 NBFU=   391
 Initial guess from the checkpoint file:  "AltAssocTS2-M1-copt-TS-Final-IRC-Reverse.chk"
 B after Tr=    -0.000166   -0.000399   -0.000022
         Rot=    1.000000    0.000000    0.000001    0.000117 Ang=   0.01 deg.
 Initial guess <Sx>= 0.0000 <Sy>= 0.0000 <Sz>= 0.0000 <S**2>= 0.0000 S= 0.0000
 ExpMin= 2.53D-02 ExpMax= 1.53D+04 ExpMxC= 5.22D+02 IAcc=3 IRadAn=         7 AccDes= 0.00D+00
 Harris functional with IExCor= 4639 and IRadAn=       7 diagonalized for initial guess.
 HarFok:  IExCor= 4639 AccDes= 0.00D+00 IRadAn=         7 IDoV= 1 UseB2=F ITyADJ=14
 ICtDFT=  3500011 ScaDFX=  1.000000  1.000000  1.000000  1.000000
 FoFCou: FMM=F IPFlag=           0 FMFlag=      100000 FMFlg1=           0
         NFxFlg=           0 DoJE=T BraDBF=F KetDBF=T FulRan=T
         wScrn=  0.000000 ICntrl=       500 IOpCl=  0 I1Cent=   200000004 NGrid=           0
         NMat0=    1 NMatS0=      1 NMatT0=    0 NMatD0=    1 NMtDS0=    0 NMtDT0=    0
 Symmetry not used in FoFCou.
 Gradient too large for Newton-Raphson -- use scaled steepest descent instead.
     Minimum is close to point  4 DX=  6.95D-02 DF= -3.39D-07 DXR=  5.47D-02 DFR=  3.00D-03 which will be used.
 Gradient too large for Newton-Raphson -- use scaled steepest descent instead.
     Accept linear search using points  1 and  2.
 LinEq1:  Iter=  0 NonCon=     1 RMS=5.80D-05 Max=2.49D-03 NDo=     1
 AX will form     1 AO Fock derivatives at one time.
 LinEq1:  Iter=  1 NonCon=     1 RMS=9.01D-06 Max=3.38D-04 NDo=     1
 LinEq1:  Iter=  2 NonCon=     1 RMS=9.22D-06 Max=4.87D-04 NDo=     1
 LinEq1:  Iter=  3 NonCon=     1 RMS=4.30D-06 Max=9.12D-05 NDo=     1
 LinEq1:  Iter=  4 NonCon=     1 RMS=2.73D-06 Max=9.57D-05 NDo=     1
 LinEq1:  Iter=  5 NonCon=     1 RMS=2.05D-06 Max=8.87D-05 NDo=     1
 LinEq1:  Iter=  6 NonCon=     1 RMS=8.53D-07 Max=3.88D-05 NDo=     1
 LinEq1:  Iter=  7 NonCon=     1 RMS=4.72D-07 Max=1.91D-05 NDo=     1
 LinEq1:  Iter=  8 NonCon=     1 RMS=3.08D-07 Max=1.03D-05 NDo=     1
 LinEq1:  Iter=  9 NonCon=     1 RMS=1.46D-07 Max=2.41D-06 NDo=     1
 LinEq1:  Iter= 10 NonCon=     1 RMS=4.93D-08 Max=1.14D-06 NDo=     1
 LinEq1:  Iter= 11 NonCon=     1 RMS=1.25D-08 Max=1.88D-07 NDo=     1
 LinEq1:  Iter= 12 NonCon=     0 RMS=5.21D-09 Max=8.43D-08 NDo=     1
 Linear equations converged to 1.301D-08 1.301D-07 after    12 iterations.
     Accept linear search using points  1 and  2.
     Minimum is close to point  2 DX= -1.83D-04 DF= -1.99D-12 DXR=  1.83D-04 DFR=  3.37D-08 which will be used.
 LinEq1:  Iter=  0 NonCon=     1 RMS=1.72D-07 Max=9.30D-06 NDo=     1
 LinEq1:  Iter=  1 NonCon=     1 RMS=1.00D-07 Max=2.40D-06 NDo=     1
 LinEq1:  Iter=  2 NonCon=     1 RMS=6.17D-08 Max=3.08D-06 NDo=     1
 LinEq1:  Iter=  3 NonCon=     1 RMS=2.69D-08 Max=1.10D-06 NDo=     1
 LinEq1:  Iter=  4 NonCon=     1 RMS=2.10D-08 Max=1.00D-06 NDo=     1
 LinEq1:  Iter=  5 NonCon=     1 RMS=9.35D-09 Max=3.79D-07 NDo=     1
 LinEq1:  Iter=  6 NonCon=     1 RMS=3.68D-09 Max=9.81D-08 NDo=     1
 LinEq1:  Iter=  7 NonCon=     1 RMS=2.85D-09 Max=6.84D-08 NDo=     1
 LinEq1:  Iter=  8 NonCon=     1 RMS=1.09D-09 Max=1.90D-08 NDo=     1
 LinEq1:  Iter=  9 NonCon=     1 RMS=3.69D-10 Max=4.95D-09 NDo=     1
 LinEq1:  Iter= 10 NonCon=     1 RMS=1.35D-10 Max=2.22D-09 NDo=     1
 LinEq1:  Iter= 11 NonCon=     0 RMS=3.36D-11 Max=6.42D-10 NDo=     1
 Linear equations converged to 1.665D-10 1.665D-09 after    11 iterations.
 SCF Done:  E(UwB97XD) =  -322.326679506     a.u. after    5 cycles
            Convg  =    0.9765D-09                    32 Fock formations.
              S**2 =  0.0000                  -V/T =  2.0052
 <Sx>= 0.0000 <Sy>= 0.0000 <Sz>= 0.0000 <S**2>= 0.0000 S= 0.0000
 <L.S>=  0.00000000000    
 Annihilation of the first spin contaminant:
 S**2 before annihilation     0.0000,   after     0.0000
 DoSCS=F DFT=T ScalE2(SS,OS)=  1.000000  1.000000
 Range of M.O.s used for correlation:     1   391
 NBasis=   391 NAE=    23 NBE=    23 NFC=     0 NFV=     0
 NROrb=    391 NOA=    23 NOB=    23 NVA=   368 NVB=   368

 **** Warning!!: The largest alpha MO coefficient is  0.64419980D+02


 **** Warning!!: The largest beta MO coefficient is  0.64419981D+02

 Symmetrizing basis deriv contribution to polar:
 IMax=3 JMax=2 DiffMx= 0.00D+00
 G2DrvN: will do    12 centers at a time, making    1 passes.
 Calling FoFCou, ICntrl=  3107 FMM=F I1Cent=   0 AccDes= 0.00D+00.
 End of G2Drv F.D. properties file   721 does not exist.
 End of G2Drv F.D. properties file   722 does not exist.
 End of G2Drv F.D. properties file   788 does not exist.
          IDoAtm=11111111111
          Differentiating once with respect to nuclear coordinates.
 CalDSu exits because no D1Ps are significant.
          There are    36 degrees of freedom in the 1st order CPHF.  IDoFFX=6 NUNeed=     0.
     30 vectors produced by pass  0 Test12= 4.70D-14 2.78D-09 XBig12= 1.83D-01 9.60D-02.
 AX will form    30 AO Fock derivatives at one time.
     30 vectors produced by pass  1 Test12= 4.70D-14 2.78D-09 XBig12= 4.54D-02 5.95D-02.
     30 vectors produced by pass  2 Test12= 4.70D-14 2.78D-09 XBig12= 1.64D-03 3.90D-03.
     30 vectors produced by pass  3 Test12= 4.70D-14 2.78D-09 XBig12= 2.88D-05 5.77D-04.
     30 vectors produced by pass  4 Test12= 4.70D-14 2.78D-09 XBig12= 3.59D-07 5.10D-05.
     30 vectors produced by pass  5 Test12= 4.70D-14 2.78D-09 XBig12= 3.98D-09 6.82D-06.
     30 vectors produced by pass  6 Test12= 4.70D-14 2.78D-09 XBig12= 3.37D-11 5.68D-07.
     19 vectors produced by pass  7 Test12= 4.70D-14 2.78D-09 XBig12= 2.60D-13 4.78D-08.
      1 vectors produced by pass  8 Test12= 4.70D-14 2.78D-09 XBig12= 1.76D-15 3.07D-09.
 InvSVY:  IOpt=1 It=  1 EMax= 2.22D-15
 Solved reduced A of dimension   230 with    30 vectors.
 End of Minotr F.D. properties file   721 does not exist.
 End of Minotr F.D. properties file   722 does not exist.
 End of Minotr F.D. properties file   788 does not exist.
 Calling FoFJK, ICntrl=    100127 FMM=F ISym2X=0 I1Cent= 0 IOpClX= 1 NMat=1 NMatS=1 NMatT=0.
 -------------------------------------------------------------------
 Center     Atomic                   Forces (Hartrees/Bohr)
 Number     Number              X              Y              Z
 -------------------------------------------------------------------
      1        6          -0.007099514   -0.005809003    0.001305949
      2        1          -0.000539239   -0.000402144    0.000005023
      3        1          -0.000231506   -0.000193959   -0.000029077
      4        8          -0.001985433   -0.001785693   -0.000092171
      5        8          -0.008389455   -0.004349288    0.000068698
      6        6           0.010750840    0.009848428   -0.000971458
      7        7           0.005429612    0.004979010    0.000207737
      8        6           0.002068589   -0.001209345   -0.000435969
      9        1          -0.000319489   -0.000143301   -0.000000825
     10        1          -0.000375061   -0.000049058    0.000015273
     11        1           0.000690654   -0.000885649   -0.000073181
 -------------------------------------------------------------------
 Cartesian Forces:  Max     0.010750840 RMS     0.003725975
 IRC-IRC-IRC-IRC-IRC-IRC-IRC-IRC-IRC-IRC-IRC-IRC-IRC-IRC-IRC-IRC-IRC-IRC
 Pt 15 Step number   1 out of a maximum of  20
 Modified Bulirsch-Stoer Extrapolation Cycles:
    EPS =    0.000010000000000
      PEZero:  N= 2 I= 1 D=  7.82D-04 Err=  1.28D-05
      PEZero:  N= 3 I= 2 D=  7.82D-04 Err=  8.53D-06
      PEZero:  N= 3 I= 1 D=  1.56D-03 Err=  1.83D-08
 Maximum DWI energy   std dev =  0.000000062 at pt    46
 Maximum DWI gradient std dev =  0.001520824 at pt    71
 CORRECTOR INTEGRATION CONVERGENCE:
   Recorrection delta-x convergence threshold:    0.010000
   Delta-x Convergence Met
 Point Number:  15          Path Number:   1
   CHANGE IN THE REACTION COORDINATE =    0.15021
   NET REACTION COORDINATE UP TO THIS POINT =    2.25320
  # OF POINTS ALONG THE PATH =  15
  # OF STEPS =   1

 Calculating another point on the path.
 IRC-IRC-IRC-IRC-IRC-IRC-IRC-IRC-IRC-IRC-IRC-IRC-IRC-IRC-IRC-IRC-IRC-IRC
                          Input orientation:                          
 ---------------------------------------------------------------------
 Center     Atomic      Atomic             Coordinates (Angstroms)
 Number     Number       Type             X           Y           Z
 ---------------------------------------------------------------------
      1          6           0       -0.489784   -1.256771    0.290438
      2          1           0       -0.087194   -2.135838   -0.191328
      3          1           0       -0.325848   -0.984678    1.324145
      4          8           0       -1.334470   -0.618403   -0.384637
      5          8           0       -1.815936    0.487830    0.145944
      6          6           0        1.177770    0.524786   -0.009687
      7          7           0        0.456909    1.422580    0.013685
      8          6           0        2.344529   -0.349949   -0.056292
      9          1           0        2.341026   -0.952809   -0.962197
     10          1           0        2.377979   -1.011128    0.807773
     11          1           0        3.237157    0.273327   -0.052887
 ---------------------------------------------------------------------
                    Distance matrix (angstroms):
                    1          2          3          4          5
     1  C    0.000000
     2  H    1.080247   0.000000
     3  H    1.081416   1.918015   0.000000
     4  O    1.255681   1.973745   2.017774   0.000000
     5  O    2.196176   3.160052   2.403497   1.317982   0.000000
     6  C    2.458609   2.951617   2.513654   2.785466   2.997976
     7  N    2.855126   3.605609   2.850423   2.744688   2.461112
     8  C    2.995977   3.020085   3.072361   3.703365   4.248793
     9  H    3.110461   2.808923   3.512918   3.735595   4.536931
    10  H    2.924387   2.887950   2.752821   3.918973   4.502645
    11  H    4.043410   4.107865   4.021666   4.669584   5.061550
                    6          7          8          9         10
     6  C    0.000000
     7  N    1.151617   0.000000
     8  C    1.458993   2.590341   0.000000
     9  H    2.108015   3.185077   1.088171   0.000000
    10  H    2.113711   3.200628   1.088524   1.771316   0.000000
    11  H    2.075132   3.009152   1.088701   1.770114   1.768826
                   11
    11  H    0.000000
 Symmetry turned off by external request.
 Stoichiometry    C3H5NO2
 Framework group  C1[X(C3H5NO2)]
 Deg. of freedom    27
 Full point group                 C1      NOp   1
 Rotational constants (GHZ):           6.6534586           2.5334756           1.9354051
 Standard basis: Aug-CC-pVTZ (5D, 7F)
   391 basis functions,   567 primitive gaussians,   455 cartesian basis functions
    23 alpha electrons       23 beta electrons
       nuclear repulsion energy       221.2645799334 Hartrees.
 NAtoms=   11 NActive=   11 NUniq=   11 SFac= 1.00D+00 NAtFMM=   60 NAOKFM=F Big=F
 Integral buffers will be    131072 words long.
 Raffenetti 2 integral format.
 Two-electron integral symmetry is turned off.
 Nuclear repulsion after empirical dispersion term =      221.2604877706 Hartrees.
 One-electron integrals computed using PRISM.
 NBasis=   391 RedAO= T EigKep=  1.33D-05  NBF=   391
 NBsUse=   391 1.00D-06 EigRej= -1.00D+00 NBFU=   391
 Initial guess from the checkpoint file:  "AltAssocTS2-M1-copt-TS-Final-IRC-Reverse.chk"
 B after Tr=    -0.000179   -0.000401   -0.000018
         Rot=    1.000000   -0.000001    0.000001    0.000117 Ang=  -0.01 deg.
 Initial guess <Sx>= 0.0000 <Sy>= 0.0000 <Sz>= 0.0000 <S**2>= 0.0000 S= 0.0000
 ExpMin= 2.53D-02 ExpMax= 1.53D+04 ExpMxC= 5.22D+02 IAcc=3 IRadAn=         7 AccDes= 0.00D+00
 Harris functional with IExCor= 4639 and IRadAn=       7 diagonalized for initial guess.
 HarFok:  IExCor= 4639 AccDes= 0.00D+00 IRadAn=         7 IDoV= 1 UseB2=F ITyADJ=14
 ICtDFT=  3500011 ScaDFX=  1.000000  1.000000  1.000000  1.000000
 FoFCou: FMM=F IPFlag=           0 FMFlag=      100000 FMFlg1=           0
         NFxFlg=           0 DoJE=T BraDBF=F KetDBF=T FulRan=T
         wScrn=  0.000000 ICntrl=       500 IOpCl=  0 I1Cent=   200000004 NGrid=           0
         NMat0=    1 NMatS0=      1 NMatT0=    0 NMatD0=    1 NMtDS0=    0 NMtDT0=    0
 Symmetry not used in FoFCou.
 Gradient too large for Newton-Raphson -- use scaled steepest descent instead.
     Minimum is close to point  4 DX=  6.84D-02 DF= -3.09D-07 DXR=  5.39D-02 DFR=  2.92D-03 which will be used.
 Gradient too large for Newton-Raphson -- use scaled steepest descent instead.
     Accept linear search using points  1 and  2.
 LinEq1:  Iter=  0 NonCon=     1 RMS=5.52D-05 Max=2.31D-03 NDo=     1
 AX will form     1 AO Fock derivatives at one time.
 LinEq1:  Iter=  1 NonCon=     1 RMS=8.21D-06 Max=3.26D-04 NDo=     1
 LinEq1:  Iter=  2 NonCon=     1 RMS=7.95D-06 Max=4.26D-04 NDo=     1
 LinEq1:  Iter=  3 NonCon=     1 RMS=3.97D-06 Max=9.42D-05 NDo=     1
 LinEq1:  Iter=  4 NonCon=     1 RMS=2.42D-06 Max=9.80D-05 NDo=     1
 LinEq1:  Iter=  5 NonCon=     1 RMS=1.98D-06 Max=8.85D-05 NDo=     1
 LinEq1:  Iter=  6 NonCon=     1 RMS=8.50D-07 Max=3.69D-05 NDo=     1
 LinEq1:  Iter=  7 NonCon=     1 RMS=4.13D-07 Max=1.42D-05 NDo=     1
 LinEq1:  Iter=  8 NonCon=     1 RMS=2.48D-07 Max=8.42D-06 NDo=     1
 LinEq1:  Iter=  9 NonCon=     1 RMS=1.31D-07 Max=2.42D-06 NDo=     1
 LinEq1:  Iter= 10 NonCon=     1 RMS=4.65D-08 Max=1.09D-06 NDo=     1
 LinEq1:  Iter= 11 NonCon=     1 RMS=1.19D-08 Max=1.74D-07 NDo=     1
 LinEq1:  Iter= 12 NonCon=     0 RMS=4.98D-09 Max=7.67D-08 NDo=     1
 Linear equations converged to 1.301D-08 1.301D-07 after    12 iterations.
     Accept linear search using points  1 and  2.
     Minimum is close to point  2 DX= -1.64D-04 DF= -1.48D-12 DXR=  1.64D-04 DFR=  2.74D-08 which will be used.
 LinEq1:  Iter=  0 NonCon=     1 RMS=1.58D-07 Max=8.80D-06 NDo=     1
 LinEq1:  Iter=  1 NonCon=     1 RMS=8.84D-08 Max=2.22D-06 NDo=     1
 LinEq1:  Iter=  2 NonCon=     1 RMS=5.27D-08 Max=2.61D-06 NDo=     1
 LinEq1:  Iter=  3 NonCon=     1 RMS=2.31D-08 Max=9.29D-07 NDo=     1
 LinEq1:  Iter=  4 NonCon=     1 RMS=1.80D-08 Max=8.50D-07 NDo=     1
 LinEq1:  Iter=  5 NonCon=     1 RMS=8.29D-09 Max=3.28D-07 NDo=     1
 LinEq1:  Iter=  6 NonCon=     1 RMS=3.20D-09 Max=8.55D-08 NDo=     1
 LinEq1:  Iter=  7 NonCon=     1 RMS=2.44D-09 Max=6.20D-08 NDo=     1
 LinEq1:  Iter=  8 NonCon=     1 RMS=9.77D-10 Max=1.61D-08 NDo=     1
 LinEq1:  Iter=  9 NonCon=     1 RMS=3.36D-10 Max=4.42D-09 NDo=     1
 LinEq1:  Iter= 10 NonCon=     1 RMS=1.20D-10 Max=2.07D-09 NDo=     1
 LinEq1:  Iter= 11 NonCon=     0 RMS=2.97D-11 Max=5.83D-10 NDo=     1
 Linear equations converged to 1.503D-10 1.503D-09 after    11 iterations.
 SCF Done:  E(UwB97XD) =  -322.327585871     a.u. after    5 cycles
            Convg  =    0.8798D-09                    32 Fock formations.
              S**2 =  0.0000                  -V/T =  2.0052
 <Sx>= 0.0000 <Sy>= 0.0000 <Sz>= 0.0000 <S**2>= 0.0000 S= 0.0000
 <L.S>=  0.00000000000    
 Annihilation of the first spin contaminant:
 S**2 before annihilation     0.0000,   after     0.0000
 DoSCS=F DFT=T ScalE2(SS,OS)=  1.000000  1.000000
 Range of M.O.s used for correlation:     1   391
 NBasis=   391 NAE=    23 NBE=    23 NFC=     0 NFV=     0
 NROrb=    391 NOA=    23 NOB=    23 NVA=   368 NVB=   368

 **** Warning!!: The largest alpha MO coefficient is  0.56758774D+02


 **** Warning!!: The largest beta MO coefficient is  0.56758776D+02

 Symmetrizing basis deriv contribution to polar:
 IMax=3 JMax=2 DiffMx= 0.00D+00
 G2DrvN: will do    12 centers at a time, making    1 passes.
 Calling FoFCou, ICntrl=  3107 FMM=F I1Cent=   0 AccDes= 0.00D+00.
 End of G2Drv F.D. properties file   721 does not exist.
 End of G2Drv F.D. properties file   722 does not exist.
 End of G2Drv F.D. properties file   788 does not exist.
          IDoAtm=11111111111
          Differentiating once with respect to nuclear coordinates.
 CalDSu exits because no D1Ps are significant.
          There are    36 degrees of freedom in the 1st order CPHF.  IDoFFX=6 NUNeed=     0.
     30 vectors produced by pass  0 Test12= 4.70D-14 2.78D-09 XBig12= 1.83D-01 9.34D-02.
 AX will form    30 AO Fock derivatives at one time.
     30 vectors produced by pass  1 Test12= 4.70D-14 2.78D-09 XBig12= 4.55D-02 6.17D-02.
     30 vectors produced by pass  2 Test12= 4.70D-14 2.78D-09 XBig12= 1.63D-03 3.77D-03.
     30 vectors produced by pass  3 Test12= 4.70D-14 2.78D-09 XBig12= 2.83D-05 5.63D-04.
     30 vectors produced by pass  4 Test12= 4.70D-14 2.78D-09 XBig12= 3.51D-07 5.05D-05.
     30 vectors produced by pass  5 Test12= 4.70D-14 2.78D-09 XBig12= 3.89D-09 6.64D-06.
     30 vectors produced by pass  6 Test12= 4.70D-14 2.78D-09 XBig12= 3.30D-11 5.81D-07.
     19 vectors produced by pass  7 Test12= 4.70D-14 2.78D-09 XBig12= 2.55D-13 4.67D-08.
      1 vectors produced by pass  8 Test12= 4.70D-14 2.78D-09 XBig12= 1.72D-15 3.02D-09.
 InvSVY:  IOpt=1 It=  1 EMax= 1.67D-15
 Solved reduced A of dimension   230 with    30 vectors.
 End of Minotr F.D. properties file   721 does not exist.
 End of Minotr F.D. properties file   722 does not exist.
 End of Minotr F.D. properties file   788 does not exist.
 Calling FoFJK, ICntrl=    100127 FMM=F ISym2X=0 I1Cent= 0 IOpClX= 1 NMat=1 NMatS=1 NMatT=0.
 -------------------------------------------------------------------
 Center     Atomic                   Forces (Hartrees/Bohr)
 Number     Number              X              Y              Z
 -------------------------------------------------------------------
      1        6          -0.006838790   -0.005524102    0.001260366
      2        1          -0.000520422   -0.000384684    0.000011500
      3        1          -0.000267237   -0.000215611   -0.000010822
      4        8          -0.002158132   -0.001843594   -0.000115129
      5        8          -0.008224100   -0.004308296    0.000051291
      6        6           0.010427135    0.009452986   -0.000898605
      7        7           0.005546201    0.004932269    0.000208066
      8        6           0.002048070   -0.001082173   -0.000441154
      9        1          -0.000317900   -0.000128370   -0.000000139
     10        1          -0.000361008   -0.000035186    0.000012254
     11        1           0.000666182   -0.000863239   -0.000077628
 -------------------------------------------------------------------
 Cartesian Forces:  Max     0.010427135 RMS     0.003629454
 IRC-IRC-IRC-IRC-IRC-IRC-IRC-IRC-IRC-IRC-IRC-IRC-IRC-IRC-IRC-IRC-IRC-IRC
 Pt 16 Step number   1 out of a maximum of  20
 Modified Bulirsch-Stoer Extrapolation Cycles:
    EPS =    0.000010000000000
      PEZero:  N= 2 I= 1 D=  7.82D-04 Err=  1.25D-05
      PEZero:  N= 3 I= 2 D=  7.82D-04 Err=  8.34D-06
      PEZero:  N= 3 I= 1 D=  1.56D-03 Err=  1.66D-08
 Maximum DWI energy   std dev =  0.000000062 at pt    27
 Maximum DWI gradient std dev =  0.001499330 at pt    71
 CORRECTOR INTEGRATION CONVERGENCE:
   Recorrection delta-x convergence threshold:    0.010000
   Delta-x Convergence Met
 Point Number:  16          Path Number:   1
   CHANGE IN THE REACTION COORDINATE =    0.15021
   NET REACTION COORDINATE UP TO THIS POINT =    2.40341
  # OF POINTS ALONG THE PATH =  16
  # OF STEPS =   1

 Calculating another point on the path.
 IRC-IRC-IRC-IRC-IRC-IRC-IRC-IRC-IRC-IRC-IRC-IRC-IRC-IRC-IRC-IRC-IRC-IRC
                          Input orientation:                          
 ---------------------------------------------------------------------
 Center     Atomic      Atomic             Coordinates (Angstroms)
 Number     Number       Type             X           Y           Z
 ---------------------------------------------------------------------
      1          6           0       -0.497380   -1.262860    0.291825
      2          1           0       -0.094062   -2.140889   -0.191150
      3          1           0       -0.329616   -0.987630    1.324155
      4          8           0       -1.336353   -0.619989   -0.384738
      5          8           0       -1.822827    0.484205    0.145980
      6          6           0        1.189349    0.535247   -0.010661
      7          7           0        0.462322    1.427323    0.013886
      8          6           0        2.346801   -0.351116   -0.056794
      9          1           0        2.336791   -0.954536   -0.962286
     10          1           0        2.373246   -1.011633    0.808019
     11          1           0        3.246330    0.262204   -0.053961
 ---------------------------------------------------------------------
                    Distance matrix (angstroms):
                    1          2          3          4          5
     1  C    0.000000
     2  H    1.080215   0.000000
     3  H    1.081481   1.918760   0.000000
     4  O    1.254949   1.973296   2.017175   0.000000
     5  O    2.197798   3.161234   2.405010   1.318167   0.000000
     6  C    2.483897   2.973453   2.531431   2.802440   3.016678
     7  N    2.869732   3.617145   2.859365   2.754200   2.475646
     8  C    3.007022   3.029712   3.078210   3.707488   4.257309
     9  H    3.114544   2.812674   3.512639   3.733292   4.538794
    10  H    2.927468   2.891569   2.751806   3.916271   4.503649
    11  H    4.057186   4.117269   4.030965   4.678532   5.077954
                    6          7          8          9         10
     6  C    0.000000
     7  N    1.151074   0.000000
     8  C    1.458582   2.592123   0.000000
     9  H    2.107526   3.184304   1.088178   0.000000
    10  H    2.112980   3.198559   1.088524   1.771601   0.000000
    11  H    2.075476   3.018742   1.088725   1.769964   1.768600
                   11
    11  H    0.000000
 Symmetry turned off by external request.
 Stoichiometry    C3H5NO2
 Framework group  C1[X(C3H5NO2)]
 Deg. of freedom    27
 Full point group                 C1      NOp   1
 Rotational constants (GHZ):           6.6149728           2.5180770           1.9233522
 Standard basis: Aug-CC-pVTZ (5D, 7F)
   391 basis functions,   567 primitive gaussians,   455 cartesian basis functions
    23 alpha electrons       23 beta electrons
       nuclear repulsion energy       220.8517941509 Hartrees.
 NAtoms=   11 NActive=   11 NUniq=   11 SFac= 1.00D+00 NAtFMM=   60 NAOKFM=F Big=F
 Integral buffers will be    131072 words long.
 Raffenetti 2 integral format.
 Two-electron integral symmetry is turned off.
 Nuclear repulsion after empirical dispersion term =      220.8476886792 Hartrees.
 One-electron integrals computed using PRISM.
 NBasis=   391 RedAO= T EigKep=  1.34D-05  NBF=   391
 NBsUse=   391 1.00D-06 EigRej= -1.00D+00 NBFU=   391
 Initial guess from the checkpoint file:  "AltAssocTS2-M1-copt-TS-Final-IRC-Reverse.chk"
 B after Tr=    -0.000191   -0.000401   -0.000015
         Rot=    1.000000   -0.000002    0.000001    0.000116 Ang=  -0.01 deg.
 Initial guess <Sx>= 0.0000 <Sy>= 0.0000 <Sz>= 0.0000 <S**2>= 0.0000 S= 0.0000
 ExpMin= 2.53D-02 ExpMax= 1.53D+04 ExpMxC= 5.22D+02 IAcc=3 IRadAn=         7 AccDes= 0.00D+00
 Harris functional with IExCor= 4639 and IRadAn=       7 diagonalized for initial guess.
 HarFok:  IExCor= 4639 AccDes= 0.00D+00 IRadAn=         7 IDoV= 1 UseB2=F ITyADJ=14
 ICtDFT=  3500011 ScaDFX=  1.000000  1.000000  1.000000  1.000000
 FoFCou: FMM=F IPFlag=           0 FMFlag=      100000 FMFlg1=           0
         NFxFlg=           0 DoJE=T BraDBF=F KetDBF=T FulRan=T
         wScrn=  0.000000 ICntrl=       500 IOpCl=  0 I1Cent=   200000004 NGrid=           0
         NMat0=    1 NMatS0=      1 NMatT0=    0 NMatD0=    1 NMtDS0=    0 NMtDT0=    0
 Symmetry not used in FoFCou.
 Gradient too large for Newton-Raphson -- use scaled steepest descent instead.
     Minimum is close to point  4 DX=  6.73D-02 DF= -2.81D-07 DXR=  5.31D-02 DFR=  2.83D-03 which will be used.
 Gradient too large for Newton-Raphson -- use scaled steepest descent instead.
     Accept linear search using points  1 and  2.
 LinEq1:  Iter=  0 NonCon=     1 RMS=5.27D-05 Max=2.14D-03 NDo=     1
 AX will form     1 AO Fock derivatives at one time.
 LinEq1:  Iter=  1 NonCon=     1 RMS=7.57D-06 Max=3.16D-04 NDo=     1
 LinEq1:  Iter=  2 NonCon=     1 RMS=6.80D-06 Max=3.64D-04 NDo=     1
 LinEq1:  Iter=  3 NonCon=     1 RMS=3.70D-06 Max=1.01D-04 NDo=     1
 LinEq1:  Iter=  4 NonCon=     1 RMS=2.17D-06 Max=9.84D-05 NDo=     1
 LinEq1:  Iter=  5 NonCon=     1 RMS=1.88D-06 Max=8.26D-05 NDo=     1
 LinEq1:  Iter=  6 NonCon=     1 RMS=8.40D-07 Max=3.38D-05 NDo=     1
 LinEq1:  Iter=  7 NonCon=     1 RMS=3.63D-07 Max=1.05D-05 NDo=     1
 LinEq1:  Iter=  8 NonCon=     1 RMS=1.82D-07 Max=6.06D-06 NDo=     1
 LinEq1:  Iter=  9 NonCon=     1 RMS=1.12D-07 Max=2.34D-06 NDo=     1
 LinEq1:  Iter= 10 NonCon=     1 RMS=4.37D-08 Max=1.05D-06 NDo=     1
 LinEq1:  Iter= 11 NonCon=     1 RMS=1.12D-08 Max=1.58D-07 NDo=     1
 LinEq1:  Iter= 12 NonCon=     0 RMS=4.72D-09 Max=6.89D-08 NDo=     1
 Linear equations converged to 1.301D-08 1.301D-07 after    12 iterations.
     Accept linear search using points  1 and  2.
     Minimum is close to point  2 DX= -1.50D-04 DF= -1.14D-12 DXR=  1.50D-04 DFR=  2.30D-08 which will be used.
 LinEq1:  Iter=  0 NonCon=     1 RMS=1.46D-07 Max=8.36D-06 NDo=     1
 LinEq1:  Iter=  1 NonCon=     1 RMS=7.85D-08 Max=2.12D-06 NDo=     1
 LinEq1:  Iter=  2 NonCon=     1 RMS=4.46D-08 Max=2.18D-06 NDo=     1
 LinEq1:  Iter=  3 NonCon=     1 RMS=1.96D-08 Max=7.67D-07 NDo=     1
 LinEq1:  Iter=  4 NonCon=     1 RMS=1.51D-08 Max=7.06D-07 NDo=     1
 LinEq1:  Iter=  5 NonCon=     1 RMS=7.35D-09 Max=2.86D-07 NDo=     1
 LinEq1:  Iter=  6 NonCon=     1 RMS=2.78D-09 Max=7.43D-08 NDo=     1
 LinEq1:  Iter=  7 NonCon=     1 RMS=2.06D-09 Max=5.63D-08 NDo=     1
 LinEq1:  Iter=  8 NonCon=     1 RMS=8.78D-10 Max=1.34D-08 NDo=     1
 LinEq1:  Iter=  9 NonCon=     1 RMS=3.05D-10 Max=3.95D-09 NDo=     1
 LinEq1:  Iter= 10 NonCon=     1 RMS=1.07D-10 Max=1.92D-09 NDo=     1
 LinEq1:  Iter= 11 NonCon=     0 RMS=2.64D-11 Max=5.25D-10 NDo=     1
 Linear equations converged to 1.360D-10 1.360D-09 after    11 iterations.
 SCF Done:  E(UwB97XD) =  -322.328466238     a.u. after    5 cycles
            Convg  =    0.8053D-09                    32 Fock formations.
              S**2 =  0.0000                  -V/T =  2.0052
 <Sx>= 0.0000 <Sy>= 0.0000 <Sz>= 0.0000 <S**2>= 0.0000 S= 0.0000
 <L.S>=  0.00000000000    
 Annihilation of the first spin contaminant:
 S**2 before annihilation     0.0000,   after     0.0000
 DoSCS=F DFT=T ScalE2(SS,OS)=  1.000000  1.000000
 Range of M.O.s used for correlation:     1   391
 NBasis=   391 NAE=    23 NBE=    23 NFC=     0 NFV=     0
 NROrb=    391 NOA=    23 NOB=    23 NVA=   368 NVB=   368

 **** Warning!!: The largest alpha MO coefficient is  0.53381249D+02


 **** Warning!!: The largest beta MO coefficient is  0.53381248D+02

 Symmetrizing basis deriv contribution to polar:
 IMax=3 JMax=2 DiffMx= 0.00D+00
 G2DrvN: will do    12 centers at a time, making    1 passes.
 Calling FoFCou, ICntrl=  3107 FMM=F I1Cent=   0 AccDes= 0.00D+00.
 End of G2Drv F.D. properties file   721 does not exist.
 End of G2Drv F.D. properties file   722 does not exist.
 End of G2Drv F.D. properties file   788 does not exist.
          IDoAtm=11111111111
          Differentiating once with respect to nuclear coordinates.
 CalDSu exits because no D1Ps are significant.
          There are    36 degrees of freedom in the 1st order CPHF.  IDoFFX=6 NUNeed=     0.
     30 vectors produced by pass  0 Test12= 4.70D-14 2.78D-09 XBig12= 1.83D-01 9.14D-02.
 AX will form    30 AO Fock derivatives at one time.
     30 vectors produced by pass  1 Test12= 4.70D-14 2.78D-09 XBig12= 4.56D-02 6.38D-02.
     30 vectors produced by pass  2 Test12= 4.70D-14 2.78D-09 XBig12= 1.62D-03 3.67D-03.
     30 vectors produced by pass  3 Test12= 4.70D-14 2.78D-09 XBig12= 2.79D-05 5.38D-04.
     30 vectors produced by pass  4 Test12= 4.70D-14 2.78D-09 XBig12= 3.45D-07 5.14D-05.
     30 vectors produced by pass  5 Test12= 4.70D-14 2.78D-09 XBig12= 3.81D-09 6.53D-06.
     30 vectors produced by pass  6 Test12= 4.70D-14 2.78D-09 XBig12= 3.25D-11 5.96D-07.
     19 vectors produced by pass  7 Test12= 4.70D-14 2.78D-09 XBig12= 2.51D-13 4.60D-08.
      1 vectors produced by pass  8 Test12= 4.70D-14 2.78D-09 XBig12= 1.70D-15 2.95D-09.
 InvSVY:  IOpt=1 It=  1 EMax= 2.22D-15
 Solved reduced A of dimension   230 with    30 vectors.
 End of Minotr F.D. properties file   721 does not exist.
 End of Minotr F.D. properties file   722 does not exist.
 End of Minotr F.D. properties file   788 does not exist.
 Calling FoFJK, ICntrl=    100127 FMM=F ISym2X=0 I1Cent= 0 IOpClX= 1 NMat=1 NMatS=1 NMatT=0.
 -------------------------------------------------------------------
 Center     Atomic                   Forces (Hartrees/Bohr)
 Number     Number              X              Y              Z
 -------------------------------------------------------------------
      1        6          -0.006570881   -0.005228921    0.001211682
      2        1          -0.000501783   -0.000368337    0.000016935
      3        1          -0.000297409   -0.000232650    0.000005077
      4        8          -0.002302074   -0.001892922   -0.000131408
      5        8          -0.008022015   -0.004249034    0.000031735
      6        6           0.010067498    0.009024816   -0.000824495
      7        7           0.005620408    0.004866394    0.000207637
      8        6           0.002024192   -0.000949758   -0.000445321
      9        1          -0.000313228   -0.000112642    0.000000247
     10        1          -0.000344337   -0.000020942    0.000009621
     11        1           0.000639629   -0.000836005   -0.000081709
 -------------------------------------------------------------------
 Cartesian Forces:  Max     0.010067498 RMS     0.003521202
 IRC-IRC-IRC-IRC-IRC-IRC-IRC-IRC-IRC-IRC-IRC-IRC-IRC-IRC-IRC-IRC-IRC-IRC
 Pt 17 Step number   1 out of a maximum of  20
 Modified Bulirsch-Stoer Extrapolation Cycles:
    EPS =    0.000010000000000
      PEZero:  N= 2 I= 1 D=  7.82D-04 Err=  1.21D-05
      PEZero:  N= 3 I= 2 D=  7.82D-04 Err=  8.09D-06
      PEZero:  N= 3 I= 1 D=  1.56D-03 Err=  1.60D-08
 Maximum DWI energy   std dev =  0.000000153 at pt    27
 Maximum DWI gradient std dev =  0.001537361 at pt    71
 CORRECTOR INTEGRATION CONVERGENCE:
   Recorrection delta-x convergence threshold:    0.010000
   Delta-x Convergence Met
 Point Number:  17          Path Number:   1
   CHANGE IN THE REACTION COORDINATE =    0.15021
   NET REACTION COORDINATE UP TO THIS POINT =    2.55363
  # OF POINTS ALONG THE PATH =  17
  # OF STEPS =   1

 Calculating another point on the path.
 IRC-IRC-IRC-IRC-IRC-IRC-IRC-IRC-IRC-IRC-IRC-IRC-IRC-IRC-IRC-IRC-IRC-IRC
                          Input orientation:                          
 ---------------------------------------------------------------------
 Center     Atomic      Atomic             Coordinates (Angstroms)
 Number     Number       Type             X           Y           Z
 ---------------------------------------------------------------------
      1          6           0       -0.504910   -1.268802    0.293202
      2          1           0       -0.100904   -2.145874   -0.190882
      3          1           0       -0.333895   -0.990884    1.324354
      4          8           0       -1.338418   -0.621669   -0.384855
      5          8           0       -1.829768    0.480514    0.146000
      6          6           0        1.200881    0.545548   -0.011579
      7          7           0        0.467979    1.432152    0.014095
      8          6           0        2.349123   -0.352168   -0.057317
      9          1           0        2.332491   -0.956107   -0.962377
     10          1           0        2.368600   -1.011961    0.808236
     11          1           0        3.255442    0.251103   -0.055127
 ---------------------------------------------------------------------
                    Distance matrix (angstroms):
                    1          2          3          4          5
     1  C    0.000000
     2  H    1.080191   0.000000
     3  H    1.081553   1.919433   0.000000
     4  O    1.254305   1.972883   2.016627   0.000000
     5  O    2.199323   3.162336   2.406484   1.318347   0.000000
     6  C    2.508880   2.995087   2.549682   2.819534   3.035440
     7  N    2.884366   3.628762   2.868952   2.764130   2.490514
     8  C    3.018043   3.039384   3.084730   3.711856   4.265891
     9  H    3.118509   2.816409   3.512828   3.731079   4.540570
    10  H    2.930577   2.895245   2.751418   3.913793   4.504701
    11  H    4.070834   4.126620   4.040896   4.687644   5.094354
                    6          7          8          9         10
     6  C    0.000000
     7  N    1.150596   0.000000
     8  C    1.458234   2.593761   0.000000
     9  H    2.107018   3.183344   1.088188   0.000000
    10  H    2.112226   3.196358   1.088526   1.771861   0.000000
    11  H    2.076009   3.028137   1.088741   1.769830   1.768394
                   11
    11  H    0.000000
 Symmetry turned off by external request.
 Stoichiometry    C3H5NO2
 Framework group  C1[X(C3H5NO2)]
 Deg. of freedom    27
 Full point group                 C1      NOp   1
 Rotational constants (GHZ):           6.5773399           2.5024987           1.9112769
 Standard basis: Aug-CC-pVTZ (5D, 7F)
   391 basis functions,   567 primitive gaussians,   455 cartesian basis functions
    23 alpha electrons       23 beta electrons
       nuclear repulsion energy       220.4378252224 Hartrees.
 NAtoms=   11 NActive=   11 NUniq=   11 SFac= 1.00D+00 NAtFMM=   60 NAOKFM=F Big=F
 Integral buffers will be    131072 words long.
 Raffenetti 2 integral format.
 Two-electron integral symmetry is turned off.
 Nuclear repulsion after empirical dispersion term =      220.4337069709 Hartrees.
 One-electron integrals computed using PRISM.
 NBasis=   391 RedAO= T EigKep=  1.35D-05  NBF=   391
 NBsUse=   391 1.00D-06 EigRej= -1.00D+00 NBFU=   391
 Initial guess from the checkpoint file:  "AltAssocTS2-M1-copt-TS-Final-IRC-Reverse.chk"
 B after Tr=    -0.000202   -0.000399   -0.000012
         Rot=    1.000000   -0.000002    0.000001    0.000113 Ang=  -0.01 deg.
 Initial guess <Sx>= 0.0000 <Sy>= 0.0000 <Sz>= 0.0000 <S**2>= 0.0000 S= 0.0000
 ExpMin= 2.53D-02 ExpMax= 1.53D+04 ExpMxC= 5.22D+02 IAcc=3 IRadAn=         7 AccDes= 0.00D+00
 Harris functional with IExCor= 4639 and IRadAn=       7 diagonalized for initial guess.
 HarFok:  IExCor= 4639 AccDes= 0.00D+00 IRadAn=         7 IDoV= 1 UseB2=F ITyADJ=14
 ICtDFT=  3500011 ScaDFX=  1.000000  1.000000  1.000000  1.000000
 FoFCou: FMM=F IPFlag=           0 FMFlag=      100000 FMFlg1=           0
         NFxFlg=           0 DoJE=T BraDBF=F KetDBF=T FulRan=T
         wScrn=  0.000000 ICntrl=       500 IOpCl=  0 I1Cent=   200000004 NGrid=           0
         NMat0=    1 NMatS0=      1 NMatT0=    0 NMatD0=    1 NMtDS0=    0 NMtDT0=    0
 Symmetry not used in FoFCou.
 Gradient too large for Newton-Raphson -- use scaled steepest descent instead.
     Minimum is close to point  4 DX=  6.71D-02 DF= -2.62D-07 DXR=  5.30D-02 DFR=  2.81D-03 which will be used.
 Gradient too large for Newton-Raphson -- use scaled steepest descent instead.
     Accept linear search using points  1 and  2.
 LinEq1:  Iter=  0 NonCon=     1 RMS=5.02D-05 Max=1.97D-03 NDo=     1
 AX will form     1 AO Fock derivatives at one time.
 LinEq1:  Iter=  1 NonCon=     1 RMS=7.13D-06 Max=3.07D-04 NDo=     1
 LinEq1:  Iter=  2 NonCon=     1 RMS=6.13D-06 Max=3.30D-04 NDo=     1
 LinEq1:  Iter=  3 NonCon=     1 RMS=3.47D-06 Max=1.03D-04 NDo=     1
 LinEq1:  Iter=  4 NonCon=     1 RMS=2.03D-06 Max=9.69D-05 NDo=     1
 LinEq1:  Iter=  5 NonCon=     1 RMS=1.80D-06 Max=7.74D-05 NDo=     1
 LinEq1:  Iter=  6 NonCon=     1 RMS=8.18D-07 Max=3.05D-05 NDo=     1
 LinEq1:  Iter=  7 NonCon=     1 RMS=3.20D-07 Max=7.54D-06 NDo=     1
 LinEq1:  Iter=  8 NonCon=     1 RMS=1.05D-07 Max=2.68D-06 NDo=     1
 LinEq1:  Iter=  9 NonCon=     1 RMS=5.63D-08 Max=1.95D-06 NDo=     1
 LinEq1:  Iter= 10 NonCon=     1 RMS=3.77D-08 Max=1.13D-06 NDo=     1
 LinEq1:  Iter= 11 NonCon=     0 RMS=1.05D-08 Max=1.28D-07 NDo=     1
 Linear equations converged to 1.301D-08 1.301D-07 after    11 iterations.
     Accept linear search using points  1 and  2.
     Minimum is close to point  2 DX= -1.36D-04 DF= -8.53D-13 DXR=  1.36D-04 DFR=  1.89D-08 which will be used.
 LinEq1:  Iter=  0 NonCon=     1 RMS=1.34D-07 Max=7.85D-06 NDo=     1
 LinEq1:  Iter=  1 NonCon=     1 RMS=7.01D-08 Max=2.16D-06 NDo=     1
 LinEq1:  Iter=  2 NonCon=     1 RMS=3.85D-08 Max=1.82D-06 NDo=     1
 LinEq1:  Iter=  3 NonCon=     1 RMS=1.65D-08 Max=6.25D-07 NDo=     1
 LinEq1:  Iter=  4 NonCon=     1 RMS=1.25D-08 Max=5.74D-07 NDo=     1
 LinEq1:  Iter=  5 NonCon=     1 RMS=6.54D-09 Max=2.43D-07 NDo=     1
 LinEq1:  Iter=  6 NonCon=     1 RMS=2.40D-09 Max=6.49D-08 NDo=     1
 LinEq1:  Iter=  7 NonCon=     1 RMS=1.68D-09 Max=4.90D-08 NDo=     1
 LinEq1:  Iter=  8 NonCon=     1 RMS=8.08D-10 Max=1.25D-08 NDo=     1
 LinEq1:  Iter=  9 NonCon=     1 RMS=2.88D-10 Max=3.99D-09 NDo=     1
 LinEq1:  Iter= 10 NonCon=     1 RMS=9.70D-11 Max=1.73D-09 NDo=     1
 LinEq1:  Iter= 11 NonCon=     0 RMS=2.31D-11 Max=4.61D-10 NDo=     1
 Linear equations converged to 1.237D-10 1.237D-09 after    11 iterations.
 SCF Done:  E(UwB97XD) =  -322.329315896     a.u. after    5 cycles
            Convg  =    0.7497D-09                    31 Fock formations.
              S**2 =  0.0000                  -V/T =  2.0052
 <Sx>= 0.0000 <Sy>= 0.0000 <Sz>= 0.0000 <S**2>= 0.0000 S= 0.0000
 <L.S>=  0.00000000000    
 Annihilation of the first spin contaminant:
 S**2 before annihilation     0.0000,   after     0.0000
 DoSCS=F DFT=T ScalE2(SS,OS)=  1.000000  1.000000
 Range of M.O.s used for correlation:     1   391
 NBasis=   391 NAE=    23 NBE=    23 NFC=     0 NFV=     0
 NROrb=    391 NOA=    23 NOB=    23 NVA=   368 NVB=   368

 **** Warning!!: The largest alpha MO coefficient is  0.52497900D+02


 **** Warning!!: The largest beta MO coefficient is  0.52497900D+02

 Symmetrizing basis deriv contribution to polar:
 IMax=3 JMax=2 DiffMx= 0.00D+00
 G2DrvN: will do    12 centers at a time, making    1 passes.
 Calling FoFCou, ICntrl=  3107 FMM=F I1Cent=   0 AccDes= 0.00D+00.
 End of G2Drv F.D. properties file   721 does not exist.
 End of G2Drv F.D. properties file   722 does not exist.
 End of G2Drv F.D. properties file   788 does not exist.
          IDoAtm=11111111111
          Differentiating once with respect to nuclear coordinates.
 CalDSu exits because no D1Ps are significant.
          There are    36 degrees of freedom in the 1st order CPHF.  IDoFFX=6 NUNeed=     0.
     30 vectors produced by pass  0 Test12= 4.70D-14 2.78D-09 XBig12= 1.82D-01 8.99D-02.
 AX will form    30 AO Fock derivatives at one time.
     30 vectors produced by pass  1 Test12= 4.70D-14 2.78D-09 XBig12= 4.58D-02 6.57D-02.
     30 vectors produced by pass  2 Test12= 4.70D-14 2.78D-09 XBig12= 1.62D-03 3.58D-03.
     30 vectors produced by pass  3 Test12= 4.70D-14 2.78D-09 XBig12= 2.77D-05 5.12D-04.
     30 vectors produced by pass  4 Test12= 4.70D-14 2.78D-09 XBig12= 3.41D-07 5.25D-05.
     30 vectors produced by pass  5 Test12= 4.70D-14 2.78D-09 XBig12= 3.76D-09 6.42D-06.
     30 vectors produced by pass  6 Test12= 4.70D-14 2.78D-09 XBig12= 3.22D-11 6.10D-07.
     19 vectors produced by pass  7 Test12= 4.70D-14 2.78D-09 XBig12= 2.50D-13 4.54D-08.
      1 vectors produced by pass  8 Test12= 4.70D-14 2.78D-09 XBig12= 1.70D-15 2.88D-09.
 InvSVY:  IOpt=1 It=  1 EMax= 2.22D-15
 Solved reduced A of dimension   230 with    30 vectors.
 End of Minotr F.D. properties file   721 does not exist.
 End of Minotr F.D. properties file   722 does not exist.
 End of Minotr F.D. properties file   788 does not exist.
 Calling FoFJK, ICntrl=    100127 FMM=F ISym2X=0 I1Cent= 0 IOpClX= 1 NMat=1 NMatS=1 NMatT=0.
 -------------------------------------------------------------------
 Center     Atomic                   Forces (Hartrees/Bohr)
 Number     Number              X              Y              Z
 -------------------------------------------------------------------
      1        6          -0.006258052   -0.004884056    0.001148173
      2        1          -0.000480323   -0.000349248    0.000022749
      3        1          -0.000321354   -0.000243801    0.000018893
      4        8          -0.002413177   -0.001936490   -0.000144494
      5        8          -0.007778658   -0.004157666    0.000014148
      6        6           0.009622784    0.008520399   -0.000741103
      7        7           0.005653450    0.004772709    0.000206849
      8        6           0.001995394   -0.000815321   -0.000447350
      9        1          -0.000305334   -0.000096600    0.000000705
     10        1          -0.000324162   -0.000007307    0.000006766
     11        1           0.000609431   -0.000802618   -0.000085334
 -------------------------------------------------------------------
 Cartesian Forces:  Max     0.009622784 RMS     0.003388235
 IRC-IRC-IRC-IRC-IRC-IRC-IRC-IRC-IRC-IRC-IRC-IRC-IRC-IRC-IRC-IRC-IRC-IRC
 Pt 18 Step number   1 out of a maximum of  20
 Modified Bulirsch-Stoer Extrapolation Cycles:
    EPS =    0.000010000000000
      PEZero:  N= 2 I= 1 D=  7.82D-04 Err=  1.30D-05
      PEZero:  N= 3 I= 2 D=  7.82D-04 Err=  8.69D-06
      PEZero:  N= 3 I= 1 D=  1.56D-03 Err=  1.60D-08
 Maximum DWI energy   std dev =  0.000000168 at pt    45
 Maximum DWI gradient std dev =  0.001628001 at pt    71
 CORRECTOR INTEGRATION CONVERGENCE:
   Recorrection delta-x convergence threshold:    0.010000
   Delta-x Convergence Met
 Point Number:  18          Path Number:   1
   CHANGE IN THE REACTION COORDINATE =    0.15021
   NET REACTION COORDINATE UP TO THIS POINT =    2.70384
  # OF POINTS ALONG THE PATH =  18
  # OF STEPS =   1

 Calculating another point on the path.
 IRC-IRC-IRC-IRC-IRC-IRC-IRC-IRC-IRC-IRC-IRC-IRC-IRC-IRC-IRC-IRC-IRC-IRC
                          Input orientation:                          
 ---------------------------------------------------------------------
 Center     Atomic      Atomic             Coordinates (Angstroms)
 Number     Number       Type             X           Y           Z
 ---------------------------------------------------------------------
      1          6           0       -0.512359   -1.274560    0.294559
      2          1           0       -0.107709   -2.150773   -0.190511
      3          1           0       -0.338676   -0.994398    1.324738
      4          8           0       -1.340671   -0.623459   -0.384991
      5          8           0       -1.836793    0.476747    0.146005
      6          6           0        1.212339    0.555654   -0.012431
      7          7           0        0.473917    1.437090    0.014312
      8          6           0        2.351509   -0.353105   -0.057865
      9          1           0        2.328139   -0.957523   -0.962470
     10          1           0        2.364069   -1.012117    0.808418
     11          1           0        3.264499    0.240040   -0.056397
 ---------------------------------------------------------------------
                    Distance matrix (angstroms):
                    1          2          3          4          5
     1  C    0.000000
     2  H    1.080178   0.000000
     3  H    1.081631   1.920033   0.000000
     4  O    1.253723   1.972487   2.016126   0.000000
     5  O    2.200743   3.163358   2.407911   1.318540   0.000000
     6  C    2.533478   3.016453   2.568332   2.836718   3.054265
     7  N    2.899022   3.640468   2.879177   2.774533   2.505790
     8  C    3.029031   3.049092   3.091916   3.716490   4.274587
     9  H    3.122349   2.820128   3.513485   3.728974   4.542301
    10  H    2.933729   2.898980   2.751678   3.911570   4.505857
    11  H    4.084341   4.135911   4.051449   4.696934   5.110790
                    6          7          8          9         10
     6  C    0.000000
     7  N    1.150180   0.000000
     8  C    1.457949   2.595257   0.000000
     9  H    2.106487   3.182203   1.088200   0.000000
    10  H    2.111440   3.194040   1.088531   1.772094   0.000000
    11  H    2.076753   3.037314   1.088748   1.769717   1.768212
                   11
    11  H    0.000000
 Symmetry turned off by external request.
 Stoichiometry    C3H5NO2
 Framework group  C1[X(C3H5NO2)]
 Deg. of freedom    27
 Full point group                 C1      NOp   1
 Rotational constants (GHZ):           6.5406304           2.4867131           1.8991677
 Standard basis: Aug-CC-pVTZ (5D, 7F)
   391 basis functions,   567 primitive gaussians,   455 cartesian basis functions
    23 alpha electrons       23 beta electrons
       nuclear repulsion energy       220.0225278141 Hartrees.
 NAtoms=   11 NActive=   11 NUniq=   11 SFac= 1.00D+00 NAtFMM=   60 NAOKFM=F Big=F
 Integral buffers will be    131072 words long.
 Raffenetti 2 integral format.
 Two-electron integral symmetry is turned off.
 Nuclear repulsion after empirical dispersion term =      220.0183973793 Hartrees.
 One-electron integrals computed using PRISM.
 NBasis=   391 RedAO= T EigKep=  1.36D-05  NBF=   391
 NBsUse=   391 1.00D-06 EigRej= -1.00D+00 NBFU=   391
 Initial guess from the checkpoint file:  "AltAssocTS2-M1-copt-TS-Final-IRC-Reverse.chk"
 B after Tr=    -0.000212   -0.000396   -0.000009
         Rot=    1.000000   -0.000002    0.000001    0.000111 Ang=  -0.01 deg.
 Initial guess <Sx>= 0.0000 <Sy>= 0.0000 <Sz>= 0.0000 <S**2>= 0.0000 S= 0.0000
 ExpMin= 2.53D-02 ExpMax= 1.53D+04 ExpMxC= 5.22D+02 IAcc=3 IRadAn=         7 AccDes= 0.00D+00
 Harris functional with IExCor= 4639 and IRadAn=       7 diagonalized for initial guess.
 HarFok:  IExCor= 4639 AccDes= 0.00D+00 IRadAn=         7 IDoV= 1 UseB2=F ITyADJ=14
 ICtDFT=  3500011 ScaDFX=  1.000000  1.000000  1.000000  1.000000
 FoFCou: FMM=F IPFlag=           0 FMFlag=      100000 FMFlg1=           0
         NFxFlg=           0 DoJE=T BraDBF=F KetDBF=T FulRan=T
         wScrn=  0.000000 ICntrl=       500 IOpCl=  0 I1Cent=   200000004 NGrid=           0
         NMat0=    1 NMatS0=      1 NMatT0=    0 NMatD0=    1 NMtDS0=    0 NMtDT0=    0
 Symmetry not used in FoFCou.
 Gradient too large for Newton-Raphson -- use scaled steepest descent instead.
     Minimum is close to point  4 DX=  6.90D-02 DF= -2.57D-07 DXR=  5.44D-02 DFR=  2.97D-03 which will be used.
 Gradient too large for Newton-Raphson -- use scaled steepest descent instead.
     Accept linear search using points  1 and  2.
 LinEq1:  Iter=  0 NonCon=     1 RMS=4.76D-05 Max=1.81D-03 NDo=     1
 AX will form     1 AO Fock derivatives at one time.
 LinEq1:  Iter=  1 NonCon=     1 RMS=6.75D-06 Max=2.95D-04 NDo=     1
 LinEq1:  Iter=  2 NonCon=     1 RMS=5.82D-06 Max=3.16D-04 NDo=     1
 LinEq1:  Iter=  3 NonCon=     1 RMS=3.27D-06 Max=1.02D-04 NDo=     1
 LinEq1:  Iter=  4 NonCon=     1 RMS=1.96D-06 Max=9.44D-05 NDo=     1
 LinEq1:  Iter=  5 NonCon=     1 RMS=1.75D-06 Max=7.45D-05 NDo=     1
 LinEq1:  Iter=  6 NonCon=     1 RMS=7.82D-07 Max=2.71D-05 NDo=     1
 LinEq1:  Iter=  7 NonCon=     1 RMS=2.98D-07 Max=5.65D-06 NDo=     1
 LinEq1:  Iter=  8 NonCon=     1 RMS=1.17D-07 Max=3.71D-06 NDo=     1
 LinEq1:  Iter=  9 NonCon=     1 RMS=8.25D-08 Max=2.63D-06 NDo=     1
 LinEq1:  Iter= 10 NonCon=     1 RMS=3.66D-08 Max=6.45D-07 NDo=     1
 LinEq1:  Iter= 11 NonCon=     1 RMS=1.01D-08 Max=1.63D-07 NDo=     1
 LinEq1:  Iter= 12 NonCon=     0 RMS=4.19D-09 Max=6.19D-08 NDo=     1
 Linear equations converged to 1.301D-08 1.301D-07 after    12 iterations.
     Accept linear search using points  1 and  2.
     Minimum is close to point  2 DX= -1.10D-04 DF= -5.12D-13 DXR=  1.10D-04 DFR=  1.25D-08 which will be used.
 LinEq1:  Iter=  0 NonCon=     1 RMS=1.22D-07 Max=7.29D-06 NDo=     1
 LinEq1:  Iter=  1 NonCon=     1 RMS=6.17D-08 Max=2.09D-06 NDo=     1
 LinEq1:  Iter=  2 NonCon=     1 RMS=3.15D-08 Max=1.41D-06 NDo=     1
 LinEq1:  Iter=  3 NonCon=     1 RMS=1.40D-08 Max=5.36D-07 NDo=     1
 LinEq1:  Iter=  4 NonCon=     1 RMS=1.04D-08 Max=4.66D-07 NDo=     1
 LinEq1:  Iter=  5 NonCon=     1 RMS=5.62D-09 Max=1.99D-07 NDo=     1
 LinEq1:  Iter=  6 NonCon=     1 RMS=1.96D-09 Max=5.19D-08 NDo=     1
 LinEq1:  Iter=  7 NonCon=     1 RMS=1.32D-09 Max=3.91D-08 NDo=     1
 LinEq1:  Iter=  8 NonCon=     1 RMS=6.76D-10 Max=9.83D-09 NDo=     1
 LinEq1:  Iter=  9 NonCon=     1 RMS=2.46D-10 Max=3.46D-09 NDo=     1
 LinEq1:  Iter= 10 NonCon=     1 RMS=8.47D-11 Max=1.50D-09 NDo=     1
 LinEq1:  Iter= 11 NonCon=     0 RMS=2.07D-11 Max=3.77D-10 NDo=     1
 Linear equations converged to 1.099D-10 1.099D-09 after    11 iterations.
 SCF Done:  E(UwB97XD) =  -322.330128811     a.u. after    5 cycles
            Convg  =    0.6790D-09                    32 Fock formations.
              S**2 =  0.0000                  -V/T =  2.0053
 <Sx>= 0.0000 <Sy>= 0.0000 <Sz>= 0.0000 <S**2>= 0.0000 S= 0.0000
 <L.S>=  0.00000000000    
 Annihilation of the first spin contaminant:
 S**2 before annihilation     0.0000,   after     0.0000
 DoSCS=F DFT=T ScalE2(SS,OS)=  1.000000  1.000000
 Range of M.O.s used for correlation:     1   391
 NBasis=   391 NAE=    23 NBE=    23 NFC=     0 NFV=     0
 NROrb=    391 NOA=    23 NOB=    23 NVA=   368 NVB=   368

 **** Warning!!: The largest alpha MO coefficient is  0.51354302D+02


 **** Warning!!: The largest beta MO coefficient is  0.51354302D+02

 Symmetrizing basis deriv contribution to polar:
 IMax=3 JMax=2 DiffMx= 0.00D+00
 G2DrvN: will do    12 centers at a time, making    1 passes.
 Calling FoFCou, ICntrl=  3107 FMM=F I1Cent=   0 AccDes= 0.00D+00.
 End of G2Drv F.D. properties file   721 does not exist.
 End of G2Drv F.D. properties file   722 does not exist.
 End of G2Drv F.D. properties file   788 does not exist.
          IDoAtm=11111111111
          Differentiating once with respect to nuclear coordinates.
 CalDSu exits because no D1Ps are significant.
          There are    36 degrees of freedom in the 1st order CPHF.  IDoFFX=6 NUNeed=     0.
     30 vectors produced by pass  0 Test12= 4.70D-14 2.78D-09 XBig12= 1.82D-01 8.87D-02.
 AX will form    30 AO Fock derivatives at one time.
     30 vectors produced by pass  1 Test12= 4.70D-14 2.78D-09 XBig12= 4.59D-02 6.75D-02.
     30 vectors produced by pass  2 Test12= 4.70D-14 2.78D-09 XBig12= 1.61D-03 3.48D-03.
     30 vectors produced by pass  3 Test12= 4.70D-14 2.78D-09 XBig12= 2.77D-05 5.32D-04.
     30 vectors produced by pass  4 Test12= 4.70D-14 2.78D-09 XBig12= 3.40D-07 5.37D-05.
     30 vectors produced by pass  5 Test12= 4.70D-14 2.78D-09 XBig12= 3.74D-09 6.47D-06.
     30 vectors produced by pass  6 Test12= 4.70D-14 2.78D-09 XBig12= 3.20D-11 6.15D-07.
     19 vectors produced by pass  7 Test12= 4.70D-14 2.78D-09 XBig12= 2.48D-13 4.44D-08.
      1 vectors produced by pass  8 Test12= 4.70D-14 2.78D-09 XBig12= 1.69D-15 2.85D-09.
 InvSVY:  IOpt=1 It=  1 EMax= 3.44D-15
 Solved reduced A of dimension   230 with    30 vectors.
 End of Minotr F.D. properties file   721 does not exist.
 End of Minotr F.D. properties file   722 does not exist.
 End of Minotr F.D. properties file   788 does not exist.
 Calling FoFJK, ICntrl=    100127 FMM=F ISym2X=0 I1Cent= 0 IOpClX= 1 NMat=1 NMatS=1 NMatT=0.
 -------------------------------------------------------------------
 Center     Atomic                   Forces (Hartrees/Bohr)
 Number     Number              X              Y              Z
 -------------------------------------------------------------------
      1        6          -0.005895081   -0.004494802    0.001074844
      2        1          -0.000453001   -0.000325173    0.000028667
      3        1          -0.000339853   -0.000248679    0.000030780
      4        8          -0.002502365   -0.001967893   -0.000157935
      5        8          -0.007532555   -0.004048507    0.000000337
      6        6           0.009103739    0.007944122   -0.000652903
      7        7           0.005681004    0.004662803    0.000206287
      8        6           0.001956690   -0.000685194   -0.000446438
      9        1          -0.000293184   -0.000080741    0.000001201
     10        1          -0.000299121    0.000004849    0.000003573
     11        1           0.000573728   -0.000760784   -0.000088412
 -------------------------------------------------------------------
 Cartesian Forces:  Max     0.009103739 RMS     0.003237828
 IRC-IRC-IRC-IRC-IRC-IRC-IRC-IRC-IRC-IRC-IRC-IRC-IRC-IRC-IRC-IRC-IRC-IRC
 Pt 19 Step number   1 out of a maximum of  20
 Modified Bulirsch-Stoer Extrapolation Cycles:
    EPS =    0.000010000000000
      PEZero:  N= 2 I= 1 D=  7.82D-04 Err=  1.56D-05
      PEZero:  N= 3 I= 2 D=  7.82D-04 Err=  1.04D-05
      PEZero:  N= 3 I= 1 D=  1.56D-03 Err=  1.64D-08
 Maximum DWI energy   std dev =  0.000000110 at pt    35
 Maximum DWI gradient std dev =  0.001769642 at pt    71
 CORRECTOR INTEGRATION CONVERGENCE:
   Recorrection delta-x convergence threshold:    0.010000
   Delta-x Convergence Met
 Point Number:  19          Path Number:   1
   CHANGE IN THE REACTION COORDINATE =    0.15021
   NET REACTION COORDINATE UP TO THIS POINT =    2.85405
  # OF POINTS ALONG THE PATH =  19
  # OF STEPS =   1

 Calculating another point on the path.
 IRC-IRC-IRC-IRC-IRC-IRC-IRC-IRC-IRC-IRC-IRC-IRC-IRC-IRC-IRC-IRC-IRC-IRC
                          Input orientation:                          
 ---------------------------------------------------------------------
 Center     Atomic      Atomic             Coordinates (Angstroms)
 Number     Number       Type             X           Y           Z
 ---------------------------------------------------------------------
      1          6           0       -0.519707   -1.280098    0.295890
      2          1           0       -0.114394   -2.155521   -0.190040
      3          1           0       -0.343950   -0.998122    1.325305
      4          8           0       -1.343118   -0.625364   -0.385148
      5          8           0       -1.843952    0.472894    0.145999
      6          6           0        1.223692    0.565508   -0.013214
      7          7           0        0.480197    1.442161    0.014539
      8          6           0        2.353964   -0.353927   -0.058437
      9          1           0        2.323784   -0.958778   -0.962569
     10          1           0        2.359723   -1.012105    0.808560
     11          1           0        3.273446    0.229101   -0.057774
 ---------------------------------------------------------------------
                    Distance matrix (angstroms):
                    1          2          3          4          5
     1  C    0.000000
     2  H    1.080172   0.000000
     3  H    1.081710   1.920557   0.000000
     4  O    1.253194   1.972108   2.015672   0.000000
     5  O    2.202061   3.164310   2.409286   1.318757   0.000000
     6  C    2.557587   3.037391   2.587292   2.853949   3.073170
     7  N    2.913702   3.652219   2.890036   2.785477   2.521593
     8  C    3.039955   3.058734   3.099754   3.721402   4.283449
     9  H    3.126085   2.823775   3.514644   3.727029   4.544077
    10  H    2.936965   2.902733   2.752648   3.909672   4.507227
    11  H    4.097655   4.145043   4.062579   4.706373   5.127254
                    6          7          8          9         10
     6  C    0.000000
     7  N    1.149815   0.000000
     8  C    1.457711   2.596587   0.000000
     9  H    2.105926   3.180890   1.088214   0.000000
    10  H    2.110626   3.191631   1.088538   1.772296   0.000000
    11  H    2.077654   3.046143   1.088747   1.769624   1.768055
                   11
    11  H    0.000000
 Symmetry turned off by external request.
 Stoichiometry    C3H5NO2
 Framework group  C1[X(C3H5NO2)]
 Deg. of freedom    27
 Full point group                 C1      NOp   1
 Rotational constants (GHZ):           6.5049617           2.4706869           1.8870145
 Standard basis: Aug-CC-pVTZ (5D, 7F)
   391 basis functions,   567 primitive gaussians,   455 cartesian basis functions
    23 alpha electrons       23 beta electrons
       nuclear repulsion energy       219.6059088661 Hartrees.
 NAtoms=   11 NActive=   11 NUniq=   11 SFac= 1.00D+00 NAtFMM=   60 NAOKFM=F Big=F
 Integral buffers will be    131072 words long.
 Raffenetti 2 integral format.
 Two-electron integral symmetry is turned off.
 Nuclear repulsion after empirical dispersion term =      219.6017668820 Hartrees.
 One-electron integrals computed using PRISM.
 NBasis=   391 RedAO= T EigKep=  1.38D-05  NBF=   391
 NBsUse=   391 1.00D-06 EigRej= -1.00D+00 NBFU=   391
 Initial guess from the checkpoint file:  "AltAssocTS2-M1-copt-TS-Final-IRC-Reverse.chk"
 B after Tr=    -0.000219   -0.000389   -0.000006
         Rot=    1.000000   -0.000001    0.000001    0.000108 Ang=  -0.01 deg.
 Initial guess <Sx>= 0.0000 <Sy>= 0.0000 <Sz>= 0.0000 <S**2>= 0.0000 S= 0.0000
 ExpMin= 2.53D-02 ExpMax= 1.53D+04 ExpMxC= 5.22D+02 IAcc=3 IRadAn=         7 AccDes= 0.00D+00
 Harris functional with IExCor= 4639 and IRadAn=       7 diagonalized for initial guess.
 HarFok:  IExCor= 4639 AccDes= 0.00D+00 IRadAn=         7 IDoV= 1 UseB2=F ITyADJ=14
 ICtDFT=  3500011 ScaDFX=  1.000000  1.000000  1.000000  1.000000
 FoFCou: FMM=F IPFlag=           0 FMFlag=      100000 FMFlg1=           0
         NFxFlg=           0 DoJE=T BraDBF=F KetDBF=T FulRan=T
         wScrn=  0.000000 ICntrl=       500 IOpCl=  0 I1Cent=   200000004 NGrid=           0
         NMat0=    1 NMatS0=      1 NMatT0=    0 NMatD0=    1 NMtDS0=    0 NMtDT0=    0
 Symmetry not used in FoFCou.
 Gradient too large for Newton-Raphson -- use scaled steepest descent instead.
     Minimum is close to point  4 DX=  7.26D-02 DF= -2.59D-07 DXR=  5.71D-02 DFR=  3.27D-03 which will be used.
 Gradient too large for Newton-Raphson -- use scaled steepest descent instead.
     Accept linear search using points  1 and  2.
 LinEq1:  Iter=  0 NonCon=     1 RMS=4.50D-05 Max=1.66D-03 NDo=     1
 AX will form     1 AO Fock derivatives at one time.
 LinEq1:  Iter=  1 NonCon=     1 RMS=6.37D-06 Max=2.80D-04 NDo=     1
 LinEq1:  Iter=  2 NonCon=     1 RMS=5.50D-06 Max=3.00D-04 NDo=     1
 LinEq1:  Iter=  3 NonCon=     1 RMS=3.05D-06 Max=1.02D-04 NDo=     1
 LinEq1:  Iter=  4 NonCon=     1 RMS=1.88D-06 Max=9.10D-05 NDo=     1
 LinEq1:  Iter=  5 NonCon=     1 RMS=1.69D-06 Max=7.05D-05 NDo=     1
 LinEq1:  Iter=  6 NonCon=     1 RMS=7.39D-07 Max=2.38D-05 NDo=     1
 LinEq1:  Iter=  7 NonCon=     1 RMS=2.98D-07 Max=6.93D-06 NDo=     1
 LinEq1:  Iter=  8 NonCon=     1 RMS=1.79D-07 Max=7.33D-06 NDo=     1
 LinEq1:  Iter=  9 NonCon=     1 RMS=9.78D-08 Max=2.55D-06 NDo=     1
 LinEq1:  Iter= 10 NonCon=     1 RMS=3.55D-08 Max=6.61D-07 NDo=     1
 LinEq1:  Iter= 11 NonCon=     1 RMS=9.47D-09 Max=1.51D-07 NDo=     1
 LinEq1:  Iter= 12 NonCon=     0 RMS=3.91D-09 Max=5.96D-08 NDo=     1
 Linear equations converged to 1.301D-08 1.301D-07 after    12 iterations.
     Accept linear search using points  1 and  2.
     Minimum is close to point  2 DX= -9.02D-05 DF= -2.84D-13 DXR=  9.02D-05 DFR=  7.73D-09 which will be used.
 LinEq1:  Iter=  0 NonCon=     1 RMS=1.10D-07 Max=6.70D-06 NDo=     1
 LinEq1:  Iter=  1 NonCon=     1 RMS=5.43D-08 Max=1.93D-06 NDo=     1
 LinEq1:  Iter=  2 NonCon=     1 RMS=2.66D-08 Max=1.12D-06 NDo=     1
 LinEq1:  Iter=  3 NonCon=     1 RMS=1.18D-08 Max=4.82D-07 NDo=     1
 LinEq1:  Iter=  4 NonCon=     1 RMS=8.32D-09 Max=3.62D-07 NDo=     1
 LinEq1:  Iter=  5 NonCon=     1 RMS=4.77D-09 Max=1.62D-07 NDo=     1
 LinEq1:  Iter=  6 NonCon=     1 RMS=1.56D-09 Max=4.04D-08 NDo=     1
 LinEq1:  Iter=  7 NonCon=     1 RMS=8.55D-10 Max=2.25D-08 NDo=     1
 LinEq1:  Iter=  8 NonCon=     1 RMS=5.44D-10 Max=1.01D-08 NDo=     1
 LinEq1:  Iter=  9 NonCon=     1 RMS=2.18D-10 Max=3.08D-09 NDo=     1
 LinEq1:  Iter= 10 NonCon=     1 RMS=7.49D-11 Max=1.27D-09 NDo=     1
 LinEq1:  Iter= 11 NonCon=     0 RMS=1.84D-11 Max=3.32D-10 NDo=     1
 Linear equations converged to 9.794D-11 9.794D-10 after    11 iterations.
 SCF Done:  E(UwB97XD) =  -322.330903025     a.u. after    5 cycles
            Convg  =    0.6300D-09                    32 Fock formations.
              S**2 =  0.0000                  -V/T =  2.0053
 <Sx>= 0.0000 <Sy>= 0.0000 <Sz>= 0.0000 <S**2>= 0.0000 S= 0.0000
 <L.S>=  0.00000000000    
 Annihilation of the first spin contaminant:
 S**2 before annihilation     0.0000,   after     0.0000
 DoSCS=F DFT=T ScalE2(SS,OS)=  1.000000  1.000000
 Range of M.O.s used for correlation:     1   391
 NBasis=   391 NAE=    23 NBE=    23 NFC=     0 NFV=     0
 NROrb=    391 NOA=    23 NOB=    23 NVA=   368 NVB=   368

 **** Warning!!: The largest alpha MO coefficient is  0.49858673D+02


 **** Warning!!: The largest beta MO coefficient is  0.49858672D+02

 Symmetrizing basis deriv contribution to polar:
 IMax=3 JMax=2 DiffMx= 0.00D+00
 G2DrvN: will do    12 centers at a time, making    1 passes.
 Calling FoFCou, ICntrl=  3107 FMM=F I1Cent=   0 AccDes= 0.00D+00.
 End of G2Drv F.D. properties file   721 does not exist.
 End of G2Drv F.D. properties file   722 does not exist.
 End of G2Drv F.D. properties file   788 does not exist.
          IDoAtm=11111111111
          Differentiating once with respect to nuclear coordinates.
 CalDSu exits because no D1Ps are significant.
          There are    36 degrees of freedom in the 1st order CPHF.  IDoFFX=6 NUNeed=     0.
     30 vectors produced by pass  0 Test12= 4.70D-14 2.78D-09 XBig12= 1.81D-01 8.75D-02.
 AX will form    30 AO Fock derivatives at one time.
     30 vectors produced by pass  1 Test12= 4.70D-14 2.78D-09 XBig12= 4.60D-02 6.91D-02.
     30 vectors produced by pass  2 Test12= 4.70D-14 2.78D-09 XBig12= 1.61D-03 3.43D-03.
     30 vectors produced by pass  3 Test12= 4.70D-14 2.78D-09 XBig12= 2.75D-05 5.48D-04.
     30 vectors produced by pass  4 Test12= 4.70D-14 2.78D-09 XBig12= 3.39D-07 5.46D-05.
     30 vectors produced by pass  5 Test12= 4.70D-14 2.78D-09 XBig12= 3.72D-09 6.54D-06.
     30 vectors produced by pass  6 Test12= 4.70D-14 2.78D-09 XBig12= 3.18D-11 6.17D-07.
     19 vectors produced by pass  7 Test12= 4.70D-14 2.78D-09 XBig12= 2.45D-13 4.31D-08.
      1 vectors produced by pass  8 Test12= 4.70D-14 2.78D-09 XBig12= 1.67D-15 2.81D-09.
 InvSVY:  IOpt=1 It=  1 EMax= 2.11D-15
 Solved reduced A of dimension   230 with    30 vectors.
 End of Minotr F.D. properties file   721 does not exist.
 End of Minotr F.D. properties file   722 does not exist.
 End of Minotr F.D. properties file   788 does not exist.
 Calling FoFJK, ICntrl=    100127 FMM=F ISym2X=0 I1Cent= 0 IOpClX= 1 NMat=1 NMatS=1 NMatT=0.
 -------------------------------------------------------------------
 Center     Atomic                   Forces (Hartrees/Bohr)
 Number     Number              X              Y              Z
 -------------------------------------------------------------------
      1        6          -0.005544229   -0.004127004    0.001005589
      2        1          -0.000420216   -0.000297512    0.000033433
      3        1          -0.000354111   -0.000247717    0.000041272
      4        8          -0.002580435   -0.001982876   -0.000170015
      5        8          -0.007299578   -0.003939326   -0.000012867
      6        6           0.008592262    0.007374636   -0.000571382
      7        7           0.005706746    0.004548633    0.000206445
      8        6           0.001911296   -0.000566041   -0.000443498
      9        1          -0.000276532   -0.000065804    0.000001334
     10        1          -0.000269803    0.000015156    0.000000611
     11        1           0.000534601   -0.000712145   -0.000090921
 -------------------------------------------------------------------
 Cartesian Forces:  Max     0.008592262 RMS     0.003092619
 IRC-IRC-IRC-IRC-IRC-IRC-IRC-IRC-IRC-IRC-IRC-IRC-IRC-IRC-IRC-IRC-IRC-IRC
 Pt 20 Step number   1 out of a maximum of  20
 Modified Bulirsch-Stoer Extrapolation Cycles:
    EPS =    0.000010000000000
      PEZero:  N= 2 I= 1 D=  7.82D-04 Err=  1.67D-05
      PEZero:  N= 3 I= 2 D=  7.82D-04 Err=  1.11D-05
      PEZero:  N= 3 I= 1 D=  1.56D-03 Err=  1.93D-08
 Maximum DWI energy   std dev =  0.000000026 at pt    13
 Maximum DWI gradient std dev =  0.001690542 at pt    71
 CORRECTOR INTEGRATION CONVERGENCE:
   Recorrection delta-x convergence threshold:    0.010000
   Delta-x Convergence Met
 Point Number:  20          Path Number:   1
   CHANGE IN THE REACTION COORDINATE =    0.15021
   NET REACTION COORDINATE UP TO THIS POINT =    3.00426
  # OF POINTS ALONG THE PATH =  20
  # OF STEPS =   1

 Calculating another point on the path.
 IRC-IRC-IRC-IRC-IRC-IRC-IRC-IRC-IRC-IRC-IRC-IRC-IRC-IRC-IRC-IRC-IRC-IRC
                          Input orientation:                          
 ---------------------------------------------------------------------
 Center     Atomic      Atomic             Coordinates (Angstroms)
 Number     Number       Type             X           Y           Z
 ---------------------------------------------------------------------
      1          6           0       -0.526978   -1.285447    0.297203
      2          1           0       -0.120878   -2.160077   -0.189491
      3          1           0       -0.349699   -1.002011    1.326041
      4          8           0       -1.345757   -0.627373   -0.385323
      5          8           0       -1.851225    0.468964    0.145979
      6          6           0        1.234943    0.575112   -0.013934
      7          7           0        0.486801    1.447346    0.014778
      8          6           0        2.356483   -0.354633   -0.059032
      9          1           0        2.319498   -0.959860   -0.962678
     10          1           0        2.355636   -1.011926    0.808665
     11          1           0        3.282218    0.218399   -0.059256
 ---------------------------------------------------------------------
                    Distance matrix (angstroms):
                    1          2          3          4          5
     1  C    0.000000
     2  H    1.080169   0.000000
     3  H    1.081791   1.921018   0.000000
     4  O    1.252718   1.971766   2.015255   0.000000
     5  O    2.203284   3.165201   2.410580   1.318990   0.000000
     6  C    2.581250   3.057831   2.606519   2.871222   3.092131
     7  N    2.928424   3.663945   2.901464   2.796928   2.537875
     8  C    3.050846   3.068218   3.108206   3.726584   4.292452
     9  H    3.129813   2.827326   3.516336   3.725316   4.545942
    10  H    2.940386   2.906490   2.754381   3.908171   4.508866
    11  H    4.110789   4.153934   4.074220   4.715909   5.143650
                    6          7          8          9         10
     6  C    0.000000
     7  N    1.149493   0.000000
     8  C    1.457501   2.597746   0.000000
     9  H    2.105353   3.179439   1.088230   0.000000
    10  H    2.109813   3.189172   1.088546   1.772477   0.000000
    11  H    2.078613   3.054529   1.088738   1.769547   1.767920
                   11
    11  H    0.000000
 Symmetry turned off by external request.
 Stoichiometry    C3H5NO2
 Framework group  C1[X(C3H5NO2)]
 Deg. of freedom    27
 Full point group                 C1      NOp   1
 Rotational constants (GHZ):           6.4703422           2.4544441           1.8748316
 Standard basis: Aug-CC-pVTZ (5D, 7F)
   391 basis functions,   567 primitive gaussians,   455 cartesian basis functions
    23 alpha electrons       23 beta electrons
       nuclear repulsion energy       219.1887948608 Hartrees.
 NAtoms=   11 NActive=   11 NUniq=   11 SFac= 1.00D+00 NAtFMM=   60 NAOKFM=F Big=F
 Integral buffers will be    131072 words long.
 Raffenetti 2 integral format.
 Two-electron integral symmetry is turned off.
 Nuclear repulsion after empirical dispersion term =      219.1846420096 Hartrees.
 One-electron integrals computed using PRISM.
 NBasis=   391 RedAO= T EigKep=  1.39D-05  NBF=   391
 NBsUse=   391 1.00D-06 EigRej= -1.00D+00 NBFU=   391
 Initial guess from the checkpoint file:  "AltAssocTS2-M1-copt-TS-Final-IRC-Reverse.chk"
 B after Tr=    -0.000222   -0.000378   -0.000004
         Rot=    1.000000   -0.000001    0.000001    0.000104 Ang=  -0.01 deg.
 Initial guess <Sx>= 0.0000 <Sy>= 0.0000 <Sz>= 0.0000 <S**2>= 0.0000 S= 0.0000
 ExpMin= 2.53D-02 ExpMax= 1.53D+04 ExpMxC= 5.22D+02 IAcc=3 IRadAn=         7 AccDes= 0.00D+00
 Harris functional with IExCor= 4639 and IRadAn=       7 diagonalized for initial guess.
 HarFok:  IExCor= 4639 AccDes= 0.00D+00 IRadAn=         7 IDoV= 1 UseB2=F ITyADJ=14
 ICtDFT=  3500011 ScaDFX=  1.000000  1.000000  1.000000  1.000000
 FoFCou: FMM=F IPFlag=           0 FMFlag=      100000 FMFlg1=           0
         NFxFlg=           0 DoJE=T BraDBF=F KetDBF=T FulRan=T
         wScrn=  0.000000 ICntrl=       500 IOpCl=  0 I1Cent=   200000004 NGrid=           0
         NMat0=    1 NMatS0=      1 NMatT0=    0 NMatD0=    1 NMtDS0=    0 NMtDT0=    0
 Symmetry not used in FoFCou.
 Gradient too large for Newton-Raphson -- use scaled steepest descent instead.
     Minimum is close to point  4 DX=  7.50D-02 DF= -2.52D-07 DXR=  5.88D-02 DFR=  3.47D-03 which will be used.
 Gradient too large for Newton-Raphson -- use scaled steepest descent instead.
     Accept linear search using points  1 and  2.
 LinEq1:  Iter=  0 NonCon=     1 RMS=4.27D-05 Max=1.53D-03 NDo=     1
 AX will form     1 AO Fock derivatives at one time.
 LinEq1:  Iter=  1 NonCon=     1 RMS=5.97D-06 Max=2.66D-04 NDo=     1
 LinEq1:  Iter=  2 NonCon=     1 RMS=4.95D-06 Max=2.63D-04 NDo=     1
 LinEq1:  Iter=  3 NonCon=     1 RMS=2.80D-06 Max=9.82D-05 NDo=     1
 LinEq1:  Iter=  4 NonCon=     1 RMS=1.77D-06 Max=8.70D-05 NDo=     1
 LinEq1:  Iter=  5 NonCon=     1 RMS=1.59D-06 Max=6.30D-05 NDo=     1
 LinEq1:  Iter=  6 NonCon=     1 RMS=7.01D-07 Max=2.10D-05 NDo=     1
 LinEq1:  Iter=  7 NonCon=     1 RMS=3.02D-07 Max=7.37D-06 NDo=     1
 LinEq1:  Iter=  8 NonCon=     1 RMS=2.05D-07 Max=8.27D-06 NDo=     1
 LinEq1:  Iter=  9 NonCon=     1 RMS=9.29D-08 Max=2.25D-06 NDo=     1
 LinEq1:  Iter= 10 NonCon=     1 RMS=3.32D-08 Max=6.53D-07 NDo=     1
 LinEq1:  Iter= 11 NonCon=     1 RMS=8.84D-09 Max=1.41D-07 NDo=     1
 LinEq1:  Iter= 12 NonCon=     0 RMS=3.63D-09 Max=5.73D-08 NDo=     1
 Linear equations converged to 1.301D-08 1.301D-07 after    12 iterations.
     Accept linear search using points  1 and  2.
     Minimum is close to point  2 DX= -7.70D-05 DF= -1.71D-13 DXR=  7.70D-05 DFR=  5.15D-09 which will be used.
 LinEq1:  Iter=  0 NonCon=     1 RMS=9.97D-08 Max=6.19D-06 NDo=     1
 LinEq1:  Iter=  1 NonCon=     1 RMS=4.82D-08 Max=1.86D-06 NDo=     1
 LinEq1:  Iter=  2 NonCon=     1 RMS=2.20D-08 Max=8.68D-07 NDo=     1
 LinEq1:  Iter=  3 NonCon=     1 RMS=9.80D-09 Max=4.28D-07 NDo=     1
 LinEq1:  Iter=  4 NonCon=     1 RMS=6.30D-09 Max=2.65D-07 NDo=     1
 LinEq1:  Iter=  5 NonCon=     1 RMS=3.98D-09 Max=1.38D-07 NDo=     1
 LinEq1:  Iter=  6 NonCon=     1 RMS=1.27D-09 Max=3.26D-08 NDo=     1
 LinEq1:  Iter=  7 NonCon=     1 RMS=4.52D-10 Max=8.30D-09 NDo=     1
 LinEq1:  Iter=  8 NonCon=     1 RMS=2.28D-10 Max=6.19D-09 NDo=     1
 LinEq1:  Iter=  9 NonCon=     1 RMS=1.62D-10 Max=3.55D-09 NDo=     1
 LinEq1:  Iter= 10 NonCon=     1 RMS=6.52D-11 Max=9.58D-10 NDo=     1
 LinEq1:  Iter= 11 NonCon=     0 RMS=1.65D-11 Max=3.30D-10 NDo=     1
 Linear equations converged to 8.744D-11 8.744D-10 after    11 iterations.
 SCF Done:  E(UwB97XD) =  -322.331640438     a.u. after    5 cycles
            Convg  =    0.5998D-09                    32 Fock formations.
              S**2 =  0.0000                  -V/T =  2.0053
 <Sx>= 0.0000 <Sy>= 0.0000 <Sz>= 0.0000 <S**2>= 0.0000 S= 0.0000
 <L.S>=  0.00000000000    
 Annihilation of the first spin contaminant:
 S**2 before annihilation     0.0000,   after     0.0000
 DoSCS=F DFT=T ScalE2(SS,OS)=  1.000000  1.000000
 Range of M.O.s used for correlation:     1   391
 NBasis=   391 NAE=    23 NBE=    23 NFC=     0 NFV=     0
 NROrb=    391 NOA=    23 NOB=    23 NVA=   368 NVB=   368

 **** Warning!!: The largest alpha MO coefficient is  0.49133701D+02


 **** Warning!!: The largest beta MO coefficient is  0.49133704D+02

 Symmetrizing basis deriv contribution to polar:
 IMax=3 JMax=2 DiffMx= 0.00D+00
 G2DrvN: will do    12 centers at a time, making    1 passes.
 Calling FoFCou, ICntrl=  3107 FMM=F I1Cent=   0 AccDes= 0.00D+00.
 End of G2Drv F.D. properties file   721 does not exist.
 End of G2Drv F.D. properties file   722 does not exist.
 End of G2Drv F.D. properties file   788 does not exist.
          IDoAtm=11111111111
          Differentiating once with respect to nuclear coordinates.
 CalDSu exits because no D1Ps are significant.
          There are    36 degrees of freedom in the 1st order CPHF.  IDoFFX=6 NUNeed=     0.
     30 vectors produced by pass  0 Test12= 4.70D-14 2.78D-09 XBig12= 1.81D-01 8.62D-02.
 AX will form    30 AO Fock derivatives at one time.
     30 vectors produced by pass  1 Test12= 4.70D-14 2.78D-09 XBig12= 4.60D-02 7.04D-02.
     30 vectors produced by pass  2 Test12= 4.70D-14 2.78D-09 XBig12= 1.61D-03 3.48D-03.
     30 vectors produced by pass  3 Test12= 4.70D-14 2.78D-09 XBig12= 2.73D-05 5.46D-04.
     30 vectors produced by pass  4 Test12= 4.70D-14 2.78D-09 XBig12= 3.37D-07 5.51D-05.
     30 vectors produced by pass  5 Test12= 4.70D-14 2.78D-09 XBig12= 3.68D-09 6.58D-06.
     30 vectors produced by pass  6 Test12= 4.70D-14 2.78D-09 XBig12= 3.15D-11 6.17D-07.
     19 vectors produced by pass  7 Test12= 4.70D-14 2.78D-09 XBig12= 2.41D-13 4.19D-08.
 InvSVY:  IOpt=1 It=  1 EMax= 1.67D-15
 Solved reduced A of dimension   229 with    30 vectors.
 End of Minotr F.D. properties file   721 does not exist.
 End of Minotr F.D. properties file   722 does not exist.
 End of Minotr F.D. properties file   788 does not exist.
 Calling FoFJK, ICntrl=    100127 FMM=F ISym2X=0 I1Cent= 0 IOpClX= 1 NMat=1 NMatS=1 NMatT=0.
 -------------------------------------------------------------------
 Center     Atomic                   Forces (Hartrees/Bohr)
 Number     Number              X              Y              Z
 -------------------------------------------------------------------
      1        6          -0.005241731   -0.003819191    0.000948596
      2        1          -0.000388104   -0.000271687    0.000036267
      3        1          -0.000365431   -0.000244299    0.000049595
      4        8          -0.002643825   -0.001978101   -0.000178201
      5        8          -0.007024076   -0.003812988   -0.000029815
      6        6           0.008116952    0.006852372   -0.000502050
      7        7           0.005677484    0.004418261    0.000209129
      8        6           0.001868825   -0.000454783   -0.000439946
      9        1          -0.000257701   -0.000051656    0.000000947
     10        1          -0.000239702    0.000024564   -0.000001595
     11        1           0.000497309   -0.000662492   -0.000092927
 -------------------------------------------------------------------
 Cartesian Forces:  Max     0.008116952 RMS     0.002953173
 IRC-IRC-IRC-IRC-IRC-IRC-IRC-IRC-IRC-IRC-IRC-IRC-IRC-IRC-IRC-IRC-IRC-IRC
 Pt 21 Step number   1 out of a maximum of  20
 Modified Bulirsch-Stoer Extrapolation Cycles:
    EPS =    0.000010000000000
      PEZero:  N= 2 I= 1 D=  7.82D-04 Err=  1.43D-05
      PEZero:  N= 3 I= 2 D=  7.82D-04 Err=  9.54D-06
      PEZero:  N= 3 I= 1 D=  1.56D-03 Err=  2.18D-08
 Maximum DWI energy   std dev =  0.000000029 at pt    25
 Maximum DWI gradient std dev =  0.001697697 at pt    71
 CORRECTOR INTEGRATION CONVERGENCE:
   Recorrection delta-x convergence threshold:    0.010000
   Delta-x Convergence Met
 Point Number:  21          Path Number:   1
   CHANGE IN THE REACTION COORDINATE =    0.15021
   NET REACTION COORDINATE UP TO THIS POINT =    3.15447
  # OF POINTS ALONG THE PATH =  21
  # OF STEPS =   1

 Calculating another point on the path.
 IRC-IRC-IRC-IRC-IRC-IRC-IRC-IRC-IRC-IRC-IRC-IRC-IRC-IRC-IRC-IRC-IRC-IRC
                          Input orientation:                          
 ---------------------------------------------------------------------
 Center     Atomic      Atomic             Coordinates (Angstroms)
 Number     Number       Type             X           Y           Z
 ---------------------------------------------------------------------
      1          6           0       -0.534228   -1.290675    0.298510
      2          1           0       -0.127190   -2.164476   -0.188879
      3          1           0       -0.355910   -1.006057    1.326929
      4          8           0       -1.348585   -0.629473   -0.385513
      5          8           0       -1.858532    0.464989    0.145938
      6          6           0        1.246110    0.584502   -0.014600
      7          7           0        0.493659    1.452615    0.015034
      8          6           0        2.359073   -0.355215   -0.059652
      9          1           0        2.315313   -0.960760   -0.962802
     10          1           0        2.351837   -1.011571    0.808736
     11          1           0        3.290819    0.207965   -0.060843
 ---------------------------------------------------------------------
                    Distance matrix (angstroms):
                    1          2          3          4          5
     1  C    0.000000
     2  H    1.080165   0.000000
     3  H    1.081873   1.921438   0.000000
     4  O    1.252299   1.971473   2.014864   0.000000
     5  O    2.204408   3.166028   2.411761   1.319217   0.000000
     6  C    2.604598   3.077858   2.626033   2.888556   3.111087
     7  N    2.943220   3.675648   2.913401   2.808806   2.554476
     8  C    3.061789   3.077602   3.117263   3.732041   4.301534
     9  H    3.133630   2.830851   3.518572   3.723864   4.547862
    10  H    2.944078   2.910327   2.756891   3.907090   4.510736
    11  H    4.123837   4.162650   4.086366   4.725545   5.159907
                    6          7          8          9         10
     6  C    0.000000
     7  N    1.149209   0.000000
     8  C    1.457320   2.598768   0.000000
     9  H    2.104784   3.177887   1.088246   0.000000
    10  H    2.109020   3.186691   1.088556   1.772643   0.000000
    11  H    2.079603   3.062518   1.088725   1.769479   1.767801
                   11
    11  H    0.000000
 Symmetry turned off by external request.
 Stoichiometry    C3H5NO2
 Framework group  C1[X(C3H5NO2)]
 Deg. of freedom    27
 Full point group                 C1      NOp   1
 Rotational constants (GHZ):           6.4366502           2.4380349           1.8626371
 Standard basis: Aug-CC-pVTZ (5D, 7F)
   391 basis functions,   567 primitive gaussians,   455 cartesian basis functions
    23 alpha electrons       23 beta electrons
       nuclear repulsion energy       218.7718829541 Hartrees.
 NAtoms=   11 NActive=   11 NUniq=   11 SFac= 1.00D+00 NAtFMM=   60 NAOKFM=F Big=F
 Integral buffers will be    131072 words long.
 Raffenetti 2 integral format.
 Two-electron integral symmetry is turned off.
 Nuclear repulsion after empirical dispersion term =      218.7677200261 Hartrees.
 One-electron integrals computed using PRISM.
 NBasis=   391 RedAO= T EigKep=  1.40D-05  NBF=   391
 NBsUse=   391 1.00D-06 EigRej= -1.00D+00 NBFU=   391
 Initial guess from the checkpoint file:  "AltAssocTS2-M1-copt-TS-Final-IRC-Reverse.chk"
 B after Tr=    -0.000224   -0.000366   -0.000003
         Rot=    1.000000   -0.000002    0.000001    0.000100 Ang=  -0.01 deg.
 Initial guess <Sx>= 0.0000 <Sy>= 0.0000 <Sz>= 0.0000 <S**2>= 0.0000 S= 0.0000
 ExpMin= 2.53D-02 ExpMax= 1.53D+04 ExpMxC= 5.22D+02 IAcc=3 IRadAn=         7 AccDes= 0.00D+00
 Harris functional with IExCor= 4639 and IRadAn=       7 diagonalized for initial guess.
 HarFok:  IExCor= 4639 AccDes= 0.00D+00 IRadAn=         7 IDoV= 1 UseB2=F ITyADJ=14
 ICtDFT=  3500011 ScaDFX=  1.000000  1.000000  1.000000  1.000000
 FoFCou: FMM=F IPFlag=           0 FMFlag=      100000 FMFlg1=           0
         NFxFlg=           0 DoJE=T BraDBF=F KetDBF=T FulRan=T
         wScrn=  0.000000 ICntrl=       500 IOpCl=  0 I1Cent=   200000004 NGrid=           0
         NMat0=    1 NMatS0=      1 NMatT0=    0 NMatD0=    1 NMtDS0=    0 NMtDT0=    0
 Symmetry not used in FoFCou.
 Gradient too large for Newton-Raphson -- use scaled steepest descent instead.
     Minimum is close to point  4 DX=  7.55D-02 DF= -2.36D-07 DXR=  5.92D-02 DFR=  3.52D-03 which will be used.
 LinEq1:  Iter=  0 NonCon=     1 RMS=4.45D-05 Max=1.43D-03 NDo=     1
 AX will form     1 AO Fock derivatives at one time.
 LinEq1:  Iter=  1 NonCon=     1 RMS=8.75D-06 Max=3.76D-04 NDo=     1
 LinEq1:  Iter=  2 NonCon=     1 RMS=7.85D-06 Max=1.91D-04 NDo=     1
 LinEq1:  Iter=  3 NonCon=     1 RMS=4.60D-06 Max=2.12D-04 NDo=     1
 LinEq1:  Iter=  4 NonCon=     1 RMS=3.00D-06 Max=1.58D-04 NDo=     1
 LinEq1:  Iter=  5 NonCon=     1 RMS=2.37D-06 Max=1.26D-04 NDo=     1
 LinEq1:  Iter=  6 NonCon=     1 RMS=9.34D-07 Max=2.84D-05 NDo=     1
 LinEq1:  Iter=  7 NonCon=     1 RMS=5.19D-07 Max=1.80D-05 NDo=     1
 LinEq1:  Iter=  8 NonCon=     1 RMS=3.40D-07 Max=1.02D-05 NDo=     1
 LinEq1:  Iter=  9 NonCon=     1 RMS=1.14D-07 Max=2.33D-06 NDo=     1
 LinEq1:  Iter= 10 NonCon=     1 RMS=3.84D-08 Max=8.10D-07 NDo=     1
 LinEq1:  Iter= 11 NonCon=     1 RMS=1.08D-08 Max=1.77D-07 NDo=     1
 LinEq1:  Iter= 12 NonCon=     0 RMS=4.14D-09 Max=7.37D-08 NDo=     1
 Linear equations converged to 1.301D-08 1.301D-07 after    12 iterations.
     Accept linear search using points  1 and  2.
     Minimum is close to point  2 DX= -1.14D-04 DF= -5.12D-13 DXR=  1.14D-04 DFR=  1.25D-08 which will be used.
 LinEq1:  Iter=  0 NonCon=     1 RMS=1.03D-07 Max=6.51D-06 NDo=     1
 LinEq1:  Iter=  1 NonCon=     1 RMS=5.64D-08 Max=3.14D-06 NDo=     1
 LinEq1:  Iter=  2 NonCon=     1 RMS=1.96D-08 Max=7.71D-07 NDo=     1
 LinEq1:  Iter=  3 NonCon=     1 RMS=8.02D-09 Max=3.27D-07 NDo=     1
 LinEq1:  Iter=  4 NonCon=     1 RMS=3.83D-09 Max=1.94D-07 NDo=     1
 LinEq1:  Iter=  5 NonCon=     1 RMS=3.01D-09 Max=1.05D-07 NDo=     1
 LinEq1:  Iter=  6 NonCon=     1 RMS=1.41D-09 Max=4.31D-08 NDo=     1
 LinEq1:  Iter=  7 NonCon=     1 RMS=5.76D-10 Max=1.49D-08 NDo=     1
 LinEq1:  Iter=  8 NonCon=     1 RMS=3.98D-10 Max=1.46D-08 NDo=     1
 LinEq1:  Iter=  9 NonCon=     1 RMS=1.93D-10 Max=2.94D-09 NDo=     1
 LinEq1:  Iter= 10 NonCon=     1 RMS=6.96D-11 Max=1.28D-09 NDo=     1
 LinEq1:  Iter= 11 NonCon=     0 RMS=1.81D-11 Max=3.61D-10 NDo=     1
 Linear equations converged to 8.848D-11 8.848D-10 after    11 iterations.
 SCF Done:  E(UwB97XD) =  -322.332341675     a.u. after    4 cycles
            Convg  =    0.6599D-09                    30 Fock formations.
              S**2 =  0.0000                  -V/T =  2.0053
 <Sx>= 0.0000 <Sy>= 0.0000 <Sz>= 0.0000 <S**2>= 0.0000 S= 0.0000
 <L.S>=  0.00000000000    
 Annihilation of the first spin contaminant:
 S**2 before annihilation     0.0000,   after     0.0000
 DoSCS=F DFT=T ScalE2(SS,OS)=  1.000000  1.000000
 Range of M.O.s used for correlation:     1   391
 NBasis=   391 NAE=    23 NBE=    23 NFC=     0 NFV=     0
 NROrb=    391 NOA=    23 NOB=    23 NVA=   368 NVB=   368

 **** Warning!!: The largest alpha MO coefficient is  0.49230006D+02


 **** Warning!!: The largest beta MO coefficient is  0.49230008D+02

 Symmetrizing basis deriv contribution to polar:
 IMax=3 JMax=2 DiffMx= 0.00D+00
 G2DrvN: will do    12 centers at a time, making    1 passes.
 Calling FoFCou, ICntrl=  3107 FMM=F I1Cent=   0 AccDes= 0.00D+00.
 End of G2Drv F.D. properties file   721 does not exist.
 End of G2Drv F.D. properties file   722 does not exist.
 End of G2Drv F.D. properties file   788 does not exist.
          IDoAtm=11111111111
          Differentiating once with respect to nuclear coordinates.
 CalDSu exits because no D1Ps are significant.
          There are    36 degrees of freedom in the 1st order CPHF.  IDoFFX=6 NUNeed=     0.
     30 vectors produced by pass  0 Test12= 4.70D-14 2.78D-09 XBig12= 1.80D-01 8.49D-02.
 AX will form    30 AO Fock derivatives at one time.
     30 vectors produced by pass  1 Test12= 4.70D-14 2.78D-09 XBig12= 4.60D-02 7.15D-02.
     30 vectors produced by pass  2 Test12= 4.70D-14 2.78D-09 XBig12= 1.60D-03 3.52D-03.
     30 vectors produced by pass  3 Test12= 4.70D-14 2.78D-09 XBig12= 2.70D-05 5.45D-04.
     30 vectors produced by pass  4 Test12= 4.70D-14 2.78D-09 XBig12= 3.33D-07 5.59D-05.
     30 vectors produced by pass  5 Test12= 4.70D-14 2.78D-09 XBig12= 3.64D-09 6.60D-06.
     30 vectors produced by pass  6 Test12= 4.70D-14 2.78D-09 XBig12= 3.11D-11 6.15D-07.
     20 vectors produced by pass  7 Test12= 4.70D-14 2.78D-09 XBig12= 2.37D-13 4.22D-08.
      1 vectors produced by pass  8 Test12= 4.70D-14 2.78D-09 XBig12= 1.59D-15 2.85D-09.
 InvSVY:  IOpt=1 It=  1 EMax= 1.89D-15
 Solved reduced A of dimension   231 with    30 vectors.
 End of Minotr F.D. properties file   721 does not exist.
 End of Minotr F.D. properties file   722 does not exist.
 End of Minotr F.D. properties file   788 does not exist.
 Calling FoFJK, ICntrl=    100127 FMM=F ISym2X=0 I1Cent= 0 IOpClX= 1 NMat=1 NMatS=1 NMatT=0.
 -------------------------------------------------------------------
 Center     Atomic                   Forces (Hartrees/Bohr)
 Number     Number              X              Y              Z
 -------------------------------------------------------------------
      1        6          -0.004966730   -0.003545216    0.000897695
      2        1          -0.000360773   -0.000250291    0.000038073
      3        1          -0.000372989   -0.000240641    0.000055948
      4        8          -0.002682842   -0.001958382   -0.000182482
      5        8          -0.006690778   -0.003655763   -0.000049030
      6        6           0.007643896    0.006353062   -0.000440073
      7        7           0.005587280    0.004259933    0.000213402
      8        6           0.001829587   -0.000344987   -0.000436206
      9        1          -0.000238353   -0.000037971    0.000000476
     10        1          -0.000210745    0.000033760   -0.000003390
     11        1           0.000462447   -0.000613505   -0.000094413
 -------------------------------------------------------------------
 Cartesian Forces:  Max     0.007643896 RMS     0.002809028
 IRC-IRC-IRC-IRC-IRC-IRC-IRC-IRC-IRC-IRC-IRC-IRC-IRC-IRC-IRC-IRC-IRC-IRC
 Pt 22 Step number   1 out of a maximum of  20
 Modified Bulirsch-Stoer Extrapolation Cycles:
    EPS =    0.000010000000000
      PEZero:  N= 2 I= 1 D=  7.82D-04 Err=  1.22D-05
      PEZero:  N= 3 I= 2 D=  7.82D-04 Err=  8.11D-06
      PEZero:  N= 3 I= 1 D=  1.56D-03 Err=  1.63D-08
 Maximum DWI energy   std dev =  0.000000037 at pt    46
 Maximum DWI gradient std dev =  0.001699417 at pt    71
 CORRECTOR INTEGRATION CONVERGENCE:
   Recorrection delta-x convergence threshold:    0.010000
   Delta-x Convergence Met
 Point Number:  22          Path Number:   1
   CHANGE IN THE REACTION COORDINATE =    0.15021
   NET REACTION COORDINATE UP TO THIS POINT =    3.30469
  # OF POINTS ALONG THE PATH =  22
  # OF STEPS =   1

 Calculating another point on the path.
 IRC-IRC-IRC-IRC-IRC-IRC-IRC-IRC-IRC-IRC-IRC-IRC-IRC-IRC-IRC-IRC-IRC-IRC
                          Input orientation:                          
 ---------------------------------------------------------------------
 Center     Atomic      Atomic             Coordinates (Angstroms)
 Number     Number       Type             X           Y           Z
 ---------------------------------------------------------------------
      1          6           0       -0.541474   -1.295793    0.299814
      2          1           0       -0.133401   -2.168761   -0.188198
      3          1           0       -0.362560   -1.010250    1.327959
      4          8           0       -1.351601   -0.631660   -0.385717
      5          8           0       -1.865858    0.460980    0.145873
      6          6           0        1.257184    0.593671   -0.015214
      7          7           0        0.500760    1.457963    0.015311
      8          6           0        2.361750   -0.355667   -0.060299
      9          1           0        2.311247   -0.961475   -0.962941
     10          1           0        2.348339   -1.011037    0.808773
     11          1           0        3.299270    0.197811   -0.062540
 ---------------------------------------------------------------------
                    Distance matrix (angstroms):
                    1          2          3          4          5
     1  C    0.000000
     2  H    1.080163   0.000000
     3  H    1.081956   1.921821   0.000000
     4  O    1.251931   1.971219   2.014502   0.000000
     5  O    2.205435   3.166789   2.412831   1.319436   0.000000
     6  C    2.627639   3.097528   2.645797   2.905936   3.130007
     7  N    2.958102   3.687372   2.925823   2.821098   2.571362
     8  C    3.072821   3.086980   3.126916   3.737786   4.310694
     9  H    3.137569   2.834444   3.521342   3.722690   4.549841
    10  H    2.948075   2.914329   2.760168   3.906442   4.512840
    11  H    4.136843   4.171293   4.099011   4.735300   5.176025
                    6          7          8          9         10
     6  C    0.000000
     7  N    1.148961   0.000000
     8  C    1.457169   2.599665   0.000000
     9  H    2.104214   3.176244   1.088263   0.000000
    10  H    2.108236   3.184194   1.088566   1.772795   0.000000
    11  H    2.080639   3.070131   1.088709   1.769422   1.767701
                   11
    11  H    0.000000
 Symmetry turned off by external request.
 Stoichiometry    C3H5NO2
 Framework group  C1[X(C3H5NO2)]
 Deg. of freedom    27
 Full point group                 C1      NOp   1
 Rotational constants (GHZ):           6.4038686           2.4214681           1.8504333
 Standard basis: Aug-CC-pVTZ (5D, 7F)
   391 basis functions,   567 primitive gaussians,   455 cartesian basis functions
    23 alpha electrons       23 beta electrons
       nuclear repulsion energy       218.3554041326 Hartrees.
 NAtoms=   11 NActive=   11 NUniq=   11 SFac= 1.00D+00 NAtFMM=   60 NAOKFM=F Big=F
 Integral buffers will be    131072 words long.
 Raffenetti 2 integral format.
 Two-electron integral symmetry is turned off.
 Nuclear repulsion after empirical dispersion term =      218.3512320385 Hartrees.
 One-electron integrals computed using PRISM.
 NBasis=   391 RedAO= T EigKep=  1.41D-05  NBF=   391
 NBsUse=   391 1.00D-06 EigRej= -1.00D+00 NBFU=   391
 Initial guess from the checkpoint file:  "AltAssocTS2-M1-copt-TS-Final-IRC-Reverse.chk"
 B after Tr=    -0.000226   -0.000355   -0.000002
         Rot=    1.000000   -0.000002    0.000001    0.000097 Ang=  -0.01 deg.
 Initial guess <Sx>= 0.0000 <Sy>= 0.0000 <Sz>= 0.0000 <S**2>= 0.0000 S= 0.0000
 ExpMin= 2.53D-02 ExpMax= 1.53D+04 ExpMxC= 5.22D+02 IAcc=3 IRadAn=         7 AccDes= 0.00D+00
 Harris functional with IExCor= 4639 and IRadAn=       7 diagonalized for initial guess.
 HarFok:  IExCor= 4639 AccDes= 0.00D+00 IRadAn=         7 IDoV= 1 UseB2=F ITyADJ=14
 ICtDFT=  3500011 ScaDFX=  1.000000  1.000000  1.000000  1.000000
 FoFCou: FMM=F IPFlag=           0 FMFlag=      100000 FMFlg1=           0
         NFxFlg=           0 DoJE=T BraDBF=F KetDBF=T FulRan=T
         wScrn=  0.000000 ICntrl=       500 IOpCl=  0 I1Cent=   200000004 NGrid=           0
         NMat0=    1 NMatS0=      1 NMatT0=    0 NMatD0=    1 NMtDS0=    0 NMtDT0=    0
 Symmetry not used in FoFCou.
 Gradient too large for Newton-Raphson -- use scaled steepest descent instead.
     Minimum is close to point  4 DX=  7.68D-02 DF= -2.24D-07 DXR=  6.02D-02 DFR=  3.64D-03 which will be used.
 LinEq1:  Iter=  0 NonCon=     1 RMS=4.23D-05 Max=1.32D-03 NDo=     1
 AX will form     1 AO Fock derivatives at one time.
 LinEq1:  Iter=  1 NonCon=     1 RMS=8.51D-06 Max=3.50D-04 NDo=     1
 LinEq1:  Iter=  2 NonCon=     1 RMS=7.79D-06 Max=2.15D-04 NDo=     1
 LinEq1:  Iter=  3 NonCon=     1 RMS=4.47D-06 Max=2.14D-04 NDo=     1
 LinEq1:  Iter=  4 NonCon=     1 RMS=2.92D-06 Max=1.51D-04 NDo=     1
 LinEq1:  Iter=  5 NonCon=     1 RMS=2.28D-06 Max=1.18D-04 NDo=     1
 LinEq1:  Iter=  6 NonCon=     1 RMS=8.82D-07 Max=2.45D-05 NDo=     1
 LinEq1:  Iter=  7 NonCon=     1 RMS=4.90D-07 Max=1.72D-05 NDo=     1
 LinEq1:  Iter=  8 NonCon=     1 RMS=3.17D-07 Max=9.34D-06 NDo=     1
 LinEq1:  Iter=  9 NonCon=     1 RMS=1.04D-07 Max=2.13D-06 NDo=     1
 LinEq1:  Iter= 10 NonCon=     1 RMS=3.57D-08 Max=7.61D-07 NDo=     1
 LinEq1:  Iter= 11 NonCon=     1 RMS=1.02D-08 Max=1.70D-07 NDo=     1
 LinEq1:  Iter= 12 NonCon=     0 RMS=3.91D-09 Max=7.02D-08 NDo=     1
 Linear equations converged to 1.301D-08 1.301D-07 after    12 iterations.
     Accept linear search using points  1 and  2.
     Minimum is close to point  2 DX= -1.04D-04 DF= -3.98D-13 DXR=  1.04D-04 DFR=  1.07D-08 which will be used.
 LinEq1:  Iter=  0 NonCon=     1 RMS=9.34D-08 Max=5.99D-06 NDo=     1
 LinEq1:  Iter=  1 NonCon=     1 RMS=5.01D-08 Max=2.83D-06 NDo=     1
 LinEq1:  Iter=  2 NonCon=     1 RMS=1.66D-08 Max=6.30D-07 NDo=     1
 LinEq1:  Iter=  3 NonCon=     1 RMS=6.68D-09 Max=2.74D-07 NDo=     1
 LinEq1:  Iter=  4 NonCon=     1 RMS=2.53D-09 Max=1.37D-07 NDo=     1
 LinEq1:  Iter=  5 NonCon=     1 RMS=1.39D-09 Max=4.35D-08 NDo=     1
 LinEq1:  Iter=  6 NonCon=     1 RMS=1.06D-09 Max=3.22D-08 NDo=     1
 LinEq1:  Iter=  7 NonCon=     1 RMS=4.32D-10 Max=9.65D-09 NDo=     1
 LinEq1:  Iter=  8 NonCon=     1 RMS=1.52D-10 Max=2.59D-09 NDo=     1
 LinEq1:  Iter=  9 NonCon=     1 RMS=7.65D-11 Max=2.57D-09 NDo=     1
 LinEq1:  Iter= 10 NonCon=     1 RMS=4.98D-11 Max=1.32D-09 NDo=     1
 LinEq1:  Iter= 11 NonCon=     0 RMS=1.65D-11 Max=3.81D-10 NDo=     1
 Linear equations converged to 7.936D-11 7.936D-10 after    11 iterations.
 SCF Done:  E(UwB97XD) =  -322.333006183     a.u. after    4 cycles
            Convg  =    0.6210D-09                    30 Fock formations.
              S**2 =  0.0000                  -V/T =  2.0053
 <Sx>= 0.0000 <Sy>= 0.0000 <Sz>= 0.0000 <S**2>= 0.0000 S= 0.0000
 <L.S>=  0.00000000000    
 Annihilation of the first spin contaminant:
 S**2 before annihilation     0.0000,   after     0.0000
 DoSCS=F DFT=T ScalE2(SS,OS)=  1.000000  1.000000
 Range of M.O.s used for correlation:     1   391
 NBasis=   391 NAE=    23 NBE=    23 NFC=     0 NFV=     0
 NROrb=    391 NOA=    23 NOB=    23 NVA=   368 NVB=   368

 **** Warning!!: The largest alpha MO coefficient is  0.49153442D+02


 **** Warning!!: The largest beta MO coefficient is  0.49153442D+02

 Symmetrizing basis deriv contribution to polar:
 IMax=3 JMax=2 DiffMx= 0.00D+00
 G2DrvN: will do    12 centers at a time, making    1 passes.
 Calling FoFCou, ICntrl=  3107 FMM=F I1Cent=   0 AccDes= 0.00D+00.
 End of G2Drv F.D. properties file   721 does not exist.
 End of G2Drv F.D. properties file   722 does not exist.
 End of G2Drv F.D. properties file   788 does not exist.
          IDoAtm=11111111111
          Differentiating once with respect to nuclear coordinates.
 CalDSu exits because no D1Ps are significant.
          There are    36 degrees of freedom in the 1st order CPHF.  IDoFFX=6 NUNeed=     0.
     30 vectors produced by pass  0 Test12= 4.70D-14 2.78D-09 XBig12= 1.80D-01 8.38D-02.
 AX will form    30 AO Fock derivatives at one time.
     30 vectors produced by pass  1 Test12= 4.70D-14 2.78D-09 XBig12= 4.60D-02 7.26D-02.
     30 vectors produced by pass  2 Test12= 4.70D-14 2.78D-09 XBig12= 1.60D-03 3.56D-03.
     30 vectors produced by pass  3 Test12= 4.70D-14 2.78D-09 XBig12= 2.69D-05 5.46D-04.
     30 vectors produced by pass  4 Test12= 4.70D-14 2.78D-09 XBig12= 3.30D-07 5.64D-05.
     30 vectors produced by pass  5 Test12= 4.70D-14 2.78D-09 XBig12= 3.61D-09 6.62D-06.
     30 vectors produced by pass  6 Test12= 4.70D-14 2.78D-09 XBig12= 3.08D-11 6.11D-07.
     20 vectors produced by pass  7 Test12= 4.70D-14 2.78D-09 XBig12= 2.34D-13 4.25D-08.
      1 vectors produced by pass  8 Test12= 4.70D-14 2.78D-09 XBig12= 1.57D-15 2.80D-09.
 InvSVY:  IOpt=1 It=  1 EMax= 1.78D-15
 Solved reduced A of dimension   231 with    30 vectors.
 End of Minotr F.D. properties file   721 does not exist.
 End of Minotr F.D. properties file   722 does not exist.
 End of Minotr F.D. properties file   788 does not exist.
 Calling FoFJK, ICntrl=    100127 FMM=F ISym2X=0 I1Cent= 0 IOpClX= 1 NMat=1 NMatS=1 NMatT=0.
 -------------------------------------------------------------------
 Center     Atomic                   Forces (Hartrees/Bohr)
 Number     Number              X              Y              Z
 -------------------------------------------------------------------
      1        6          -0.004686931   -0.003273604    0.000845834
      2        1          -0.000336615   -0.000231078    0.000040027
      3        1          -0.000374721   -0.000234057    0.000060434
      4        8          -0.002695637   -0.001927415   -0.000181494
      5        8          -0.006377533   -0.003498054   -0.000068149
      6        6           0.007153790    0.005848055   -0.000381261
      7        7           0.005499290    0.004102641    0.000216694
      8        6           0.001790084   -0.000239490   -0.000431743
      9        1          -0.000218052   -0.000025295    0.000000093
     10        1          -0.000181946    0.000041903   -0.000005115
     11        1           0.000428271   -0.000563605   -0.000095322
 -------------------------------------------------------------------
 Cartesian Forces:  Max     0.007153790 RMS     0.002665030
 IRC-IRC-IRC-IRC-IRC-IRC-IRC-IRC-IRC-IRC-IRC-IRC-IRC-IRC-IRC-IRC-IRC-IRC
 Pt 23 Step number   1 out of a maximum of  20
 Modified Bulirsch-Stoer Extrapolation Cycles:
    EPS =    0.000010000000000
      PEZero:  N= 2 I= 1 D=  7.82D-04 Err=  1.35D-05
      PEZero:  N= 3 I= 2 D=  7.82D-04 Err=  8.98D-06
      PEZero:  N= 3 I= 1 D=  1.56D-03 Err=  1.48D-08
 Maximum DWI energy   std dev =  0.000000009 at pt    12
 Maximum DWI gradient std dev =  0.001755119 at pt    71
 CORRECTOR INTEGRATION CONVERGENCE:
   Recorrection delta-x convergence threshold:    0.010000
   Delta-x Convergence Met
 Point Number:  23          Path Number:   1
   CHANGE IN THE REACTION COORDINATE =    0.15021
   NET REACTION COORDINATE UP TO THIS POINT =    3.45490
  # OF POINTS ALONG THE PATH =  23
  # OF STEPS =   1

 Calculating another point on the path.
 IRC-IRC-IRC-IRC-IRC-IRC-IRC-IRC-IRC-IRC-IRC-IRC-IRC-IRC-IRC-IRC-IRC-IRC
                          Input orientation:                          
 ---------------------------------------------------------------------
 Center     Atomic      Atomic             Coordinates (Angstroms)
 Number     Number       Type             X           Y           Z
 ---------------------------------------------------------------------
      1          6           0       -0.548679   -1.300766    0.301110
      2          1           0       -0.139512   -2.172922   -0.187440
      3          1           0       -0.369565   -1.014520    1.329111
      4          8           0       -1.354793   -0.633927   -0.385928
      5          8           0       -1.873273    0.456915    0.145782
      6          6           0        1.268110    0.602551   -0.015772
      7          7           0        0.508171    1.463425    0.015608
      8          6           0        2.364517   -0.355991   -0.060976
      9          1           0        2.307345   -0.962011   -0.963098
     10          1           0        2.345192   -1.010333    0.808771
     11          1           0        3.307540    0.188012   -0.064346
 ---------------------------------------------------------------------
                    Distance matrix (angstroms):
                    1          2          3          4          5
     1  C    0.000000
     2  H    1.080164   0.000000
     3  H    1.082037   1.922172   0.000000
     4  O    1.251605   1.970992   2.014171   0.000000
     5  O    2.206381   3.167492   2.413819   1.319649   0.000000
     6  C    2.650235   3.116748   2.665634   2.923271   3.148903
     7  N    2.973078   3.699154   2.938694   2.833859   2.588683
     8  C    3.083896   3.096352   3.137070   3.743810   4.320003
     9  H    3.141631   2.838144   3.524602   3.721830   4.551980
    10  H    2.952382   2.918528   2.764178   3.906262   4.515287
    11  H    4.149752   4.179872   4.112044   4.745140   5.192040
                    6          7          8          9         10
     6  C    0.000000
     7  N    1.148737   0.000000
     8  C    1.457036   2.600415   0.000000
     9  H    2.103637   3.174528   1.088279   0.000000
    10  H    2.107456   3.181703   1.088576   1.772932   0.000000
    11  H    2.081700   3.077261   1.088688   1.769378   1.767619
                   11
    11  H    0.000000
 Symmetry turned off by external request.
 Stoichiometry    C3H5NO2
 Framework group  C1[X(C3H5NO2)]
 Deg. of freedom    27
 Full point group                 C1      NOp   1
 Rotational constants (GHZ):           6.3721083           2.4047210           1.8382132
 Standard basis: Aug-CC-pVTZ (5D, 7F)
   391 basis functions,   567 primitive gaussians,   455 cartesian basis functions
    23 alpha electrons       23 beta electrons
       nuclear repulsion energy       217.9395388343 Hartrees.
 NAtoms=   11 NActive=   11 NUniq=   11 SFac= 1.00D+00 NAtFMM=   60 NAOKFM=F Big=F
 Integral buffers will be    131072 words long.
 Raffenetti 2 integral format.
 Two-electron integral symmetry is turned off.
 Nuclear repulsion after empirical dispersion term =      217.9353585521 Hartrees.
 One-electron integrals computed using PRISM.
 NBasis=   391 RedAO= T EigKep=  1.43D-05  NBF=   391
 NBsUse=   391 1.00D-06 EigRej= -1.00D+00 NBFU=   391
 Initial guess from the checkpoint file:  "AltAssocTS2-M1-copt-TS-Final-IRC-Reverse.chk"
 B after Tr=    -0.000225   -0.000341   -0.000001
         Rot=    1.000000   -0.000002    0.000000    0.000093 Ang=  -0.01 deg.
 Initial guess <Sx>= 0.0000 <Sy>= 0.0000 <Sz>= 0.0000 <S**2>= 0.0000 S= 0.0000
 ExpMin= 2.53D-02 ExpMax= 1.53D+04 ExpMxC= 5.22D+02 IAcc=3 IRadAn=         7 AccDes= 0.00D+00
 Harris functional with IExCor= 4639 and IRadAn=       7 diagonalized for initial guess.
 HarFok:  IExCor= 4639 AccDes= 0.00D+00 IRadAn=         7 IDoV= 1 UseB2=F ITyADJ=14
 ICtDFT=  3500011 ScaDFX=  1.000000  1.000000  1.000000  1.000000
 FoFCou: FMM=F IPFlag=           0 FMFlag=      100000 FMFlg1=           0
         NFxFlg=           0 DoJE=T BraDBF=F KetDBF=T FulRan=T
         wScrn=  0.000000 ICntrl=       500 IOpCl=  0 I1Cent=   200000004 NGrid=           0
         NMat0=    1 NMatS0=      1 NMatT0=    0 NMatD0=    1 NMtDS0=    0 NMtDT0=    0
 Symmetry not used in FoFCou.
 Gradient too large for Newton-Raphson -- use scaled steepest descent instead.
     Minimum is close to point  4 DX=  8.11D-02 DF= -2.25D-07 DXR=  6.33D-02 DFR=  4.03D-03 which will be used.
 LinEq1:  Iter=  0 NonCon=     1 RMS=4.00D-05 Max=1.22D-03 NDo=     1
 AX will form     1 AO Fock derivatives at one time.
 LinEq1:  Iter=  1 NonCon=     1 RMS=8.37D-06 Max=3.24D-04 NDo=     1
 LinEq1:  Iter=  2 NonCon=     1 RMS=7.80D-06 Max=2.41D-04 NDo=     1
 LinEq1:  Iter=  3 NonCon=     1 RMS=4.31D-06 Max=2.14D-04 NDo=     1
 LinEq1:  Iter=  4 NonCon=     1 RMS=2.82D-06 Max=1.42D-04 NDo=     1
 LinEq1:  Iter=  5 NonCon=     1 RMS=2.17D-06 Max=1.08D-04 NDo=     1
 LinEq1:  Iter=  6 NonCon=     1 RMS=8.26D-07 Max=2.12D-05 NDo=     1
 LinEq1:  Iter=  7 NonCon=     1 RMS=4.55D-07 Max=1.61D-05 NDo=     1
 LinEq1:  Iter=  8 NonCon=     1 RMS=2.93D-07 Max=8.54D-06 NDo=     1
 LinEq1:  Iter=  9 NonCon=     1 RMS=9.43D-08 Max=1.94D-06 NDo=     1
 LinEq1:  Iter= 10 NonCon=     1 RMS=3.29D-08 Max=7.09D-07 NDo=     1
 LinEq1:  Iter= 11 NonCon=     1 RMS=9.51D-09 Max=1.61D-07 NDo=     1
 LinEq1:  Iter= 12 NonCon=     0 RMS=3.65D-09 Max=6.67D-08 NDo=     1
 Linear equations converged to 1.301D-08 1.301D-07 after    12 iterations.
     Accept linear search using points  1 and  2.
     Minimum is close to point  2 DX= -9.76D-05 DF= -3.41D-13 DXR=  9.76D-05 DFR=  1.03D-08 which will be used.
 LinEq1:  Iter=  0 NonCon=     1 RMS=8.43D-08 Max=5.50D-06 NDo=     1
 LinEq1:  Iter=  1 NonCon=     1 RMS=4.40D-08 Max=2.51D-06 NDo=     1
 LinEq1:  Iter=  2 NonCon=     1 RMS=1.43D-08 Max=5.31D-07 NDo=     1
 LinEq1:  Iter=  3 NonCon=     1 RMS=5.76D-09 Max=2.22D-07 NDo=     1
 LinEq1:  Iter=  4 NonCon=     1 RMS=2.41D-09 Max=1.07D-07 NDo=     1
 LinEq1:  Iter=  5 NonCon=     1 RMS=1.93D-09 Max=8.63D-08 NDo=     1
 LinEq1:  Iter=  6 NonCon=     1 RMS=1.02D-09 Max=3.51D-08 NDo=     1
 LinEq1:  Iter=  7 NonCon=     1 RMS=4.27D-10 Max=1.01D-08 NDo=     1
 LinEq1:  Iter=  8 NonCon=     1 RMS=2.62D-10 Max=9.21D-09 NDo=     1
 LinEq1:  Iter=  9 NonCon=     1 RMS=1.45D-10 Max=2.74D-09 NDo=     1
 LinEq1:  Iter= 10 NonCon=     1 RMS=5.44D-11 Max=1.03D-09 NDo=     1
 LinEq1:  Iter= 11 NonCon=     0 RMS=1.52D-11 Max=3.20D-10 NDo=     1
 Linear equations converged to 7.097D-11 7.097D-10 after    11 iterations.
 SCF Done:  E(UwB97XD) =  -322.333634772     a.u. after    4 cycles
            Convg  =    0.5652D-09                    30 Fock formations.
              S**2 =  0.0000                  -V/T =  2.0053
 <Sx>= 0.0000 <Sy>= 0.0000 <Sz>= 0.0000 <S**2>= 0.0000 S= 0.0000
 <L.S>=  0.00000000000    
 Annihilation of the first spin contaminant:
 S**2 before annihilation     0.0000,   after     0.0000
 DoSCS=F DFT=T ScalE2(SS,OS)=  1.000000  1.000000
 Range of M.O.s used for correlation:     1   391
 NBasis=   391 NAE=    23 NBE=    23 NFC=     0 NFV=     0
 NROrb=    391 NOA=    23 NOB=    23 NVA=   368 NVB=   368

 **** Warning!!: The largest alpha MO coefficient is  0.48969407D+02


 **** Warning!!: The largest beta MO coefficient is  0.48969406D+02

 Symmetrizing basis deriv contribution to polar:
 IMax=3 JMax=2 DiffMx= 0.00D+00
 G2DrvN: will do    12 centers at a time, making    1 passes.
 Calling FoFCou, ICntrl=  3107 FMM=F I1Cent=   0 AccDes= 0.00D+00.
 End of G2Drv F.D. properties file   721 does not exist.
 End of G2Drv F.D. properties file   722 does not exist.
 End of G2Drv F.D. properties file   788 does not exist.
          IDoAtm=11111111111
          Differentiating once with respect to nuclear coordinates.
 CalDSu exits because no D1Ps are significant.
          There are    36 degrees of freedom in the 1st order CPHF.  IDoFFX=6 NUNeed=     0.
     30 vectors produced by pass  0 Test12= 4.70D-14 2.78D-09 XBig12= 1.79D-01 8.30D-02.
 AX will form    30 AO Fock derivatives at one time.
     30 vectors produced by pass  1 Test12= 4.70D-14 2.78D-09 XBig12= 4.60D-02 7.35D-02.
     30 vectors produced by pass  2 Test12= 4.70D-14 2.78D-09 XBig12= 1.61D-03 3.62D-03.
     30 vectors produced by pass  3 Test12= 4.70D-14 2.78D-09 XBig12= 2.68D-05 5.54D-04.
     30 vectors produced by pass  4 Test12= 4.70D-14 2.78D-09 XBig12= 3.28D-07 5.75D-05.
     30 vectors produced by pass  5 Test12= 4.70D-14 2.78D-09 XBig12= 3.59D-09 6.64D-06.
     30 vectors produced by pass  6 Test12= 4.70D-14 2.78D-09 XBig12= 3.07D-11 6.08D-07.
     20 vectors produced by pass  7 Test12= 4.70D-14 2.78D-09 XBig12= 2.32D-13 4.24D-08.
 InvSVY:  IOpt=1 It=  1 EMax= 2.00D-15
 Solved reduced A of dimension   230 with    30 vectors.
 End of Minotr F.D. properties file   721 does not exist.
 End of Minotr F.D. properties file   722 does not exist.
 End of Minotr F.D. properties file   788 does not exist.
 Calling FoFJK, ICntrl=    100127 FMM=F ISym2X=0 I1Cent= 0 IOpClX= 1 NMat=1 NMatS=1 NMatT=0.
 -------------------------------------------------------------------
 Center     Atomic                   Forces (Hartrees/Bohr)
 Number     Number              X              Y              Z
 -------------------------------------------------------------------
      1        6          -0.004398466   -0.003000195    0.000793509
      2        1          -0.000312557   -0.000211535    0.000041975
      3        1          -0.000369728   -0.000222487    0.000062609
      4        8          -0.002686477   -0.001880665   -0.000175089
      5        8          -0.006120666   -0.003364133   -0.000088141
      6        6           0.006664350    0.005337334   -0.000324280
      7        7           0.005428683    0.003967747    0.000218473
      8        6           0.001749095   -0.000147548   -0.000426272
      9        1          -0.000196225   -0.000014415   -0.000000430
     10        1          -0.000152495    0.000048024   -0.000006699
     11        1           0.000394486   -0.000512127   -0.000095657
 -------------------------------------------------------------------
 Cartesian Forces:  Max     0.006664350 RMS     0.002528057
 IRC-IRC-IRC-IRC-IRC-IRC-IRC-IRC-IRC-IRC-IRC-IRC-IRC-IRC-IRC-IRC-IRC-IRC
 Pt 24 Step number   1 out of a maximum of  20
 Modified Bulirsch-Stoer Extrapolation Cycles:
    EPS =    0.000010000000000
      PEZero:  N= 2 I= 1 D=  7.82D-04 Err=  1.57D-05
      PEZero:  N= 3 I= 2 D=  7.82D-04 Err=  1.05D-05
      PEZero:  N= 3 I= 1 D=  1.56D-03 Err=  1.77D-08
 Maximum DWI energy   std dev =  0.000000019 at pt    25
 Maximum DWI gradient std dev =  0.001785982 at pt    71
 CORRECTOR INTEGRATION CONVERGENCE:
   Recorrection delta-x convergence threshold:    0.010000
   Delta-x Convergence Met
 Point Number:  24          Path Number:   1
   CHANGE IN THE REACTION COORDINATE =    0.15021
   NET REACTION COORDINATE UP TO THIS POINT =    3.60511
  # OF POINTS ALONG THE PATH =  24
  # OF STEPS =   1

 Calculating another point on the path.
 IRC-IRC-IRC-IRC-IRC-IRC-IRC-IRC-IRC-IRC-IRC-IRC-IRC-IRC-IRC-IRC-IRC-IRC
                          Input orientation:                          
 ---------------------------------------------------------------------
 Center     Atomic      Atomic             Coordinates (Angstroms)
 Number     Number       Type             X           Y           Z
 ---------------------------------------------------------------------
      1          6           0       -0.555813   -1.305566    0.302395
      2          1           0       -0.145493   -2.176932   -0.186603
      3          1           0       -0.376827   -1.018775    1.330351
      4          8           0       -1.358149   -0.636261   -0.386143
      5          8           0       -1.880826    0.452771    0.145661
      6          6           0        1.278856    0.611100   -0.016268
      7          7           0        0.515919    1.469018    0.015923
      8          6           0        2.367380   -0.356191   -0.061682
      9          1           0        2.303658   -0.962375   -0.963273
     10          1           0        2.342450   -1.009476    0.808730
     11          1           0        3.315600    0.178644   -0.066259
 ---------------------------------------------------------------------
                    Distance matrix (angstroms):
                    1          2          3          4          5
     1  C    0.000000
     2  H    1.080167   0.000000
     3  H    1.082117   1.922496   0.000000
     4  O    1.251317   1.970790   2.013866   0.000000
     5  O    2.207255   3.168140   2.414736   1.319848   0.000000
     6  C    2.672296   3.135427   2.685360   2.940495   3.167787
     7  N    2.988142   3.710988   2.951919   2.847101   2.606525
     8  C    3.094983   3.105677   3.147609   3.750103   4.329510
     9  H    3.145835   2.841955   3.528299   3.721325   4.554369
    10  H    2.957022   2.922927   2.768871   3.906590   4.518173
    11  H    4.162527   4.188364   4.125330   4.755031   5.207964
                    6          7          8          9         10
     6  C    0.000000
     7  N    1.148535   0.000000
     8  C    1.456914   2.601022   0.000000
     9  H    2.103060   3.172776   1.088295   0.000000
    10  H    2.106685   3.179260   1.088586   1.773053   0.000000
    11  H    2.082749   3.083834   1.088665   1.769346   1.767557
                   11
    11  H    0.000000
 Symmetry turned off by external request.
 Stoichiometry    C3H5NO2
 Framework group  C1[X(C3H5NO2)]
 Deg. of freedom    27
 Full point group                 C1      NOp   1
 Rotational constants (GHZ):           6.3414760           2.3877868           1.8259779
 Standard basis: Aug-CC-pVTZ (5D, 7F)
   391 basis functions,   567 primitive gaussians,   455 cartesian basis functions
    23 alpha electrons       23 beta electrons
       nuclear repulsion energy       217.5247853973 Hartrees.
 NAtoms=   11 NActive=   11 NUniq=   11 SFac= 1.00D+00 NAtFMM=   60 NAOKFM=F Big=F
 Integral buffers will be    131072 words long.
 Raffenetti 2 integral format.
 Two-electron integral symmetry is turned off.
 Nuclear repulsion after empirical dispersion term =      217.5205979464 Hartrees.
 One-electron integrals computed using PRISM.
 NBasis=   391 RedAO= T EigKep=  1.44D-05  NBF=   391
 NBsUse=   391 1.00D-06 EigRej= -1.00D+00 NBFU=   391
 Initial guess from the checkpoint file:  "AltAssocTS2-M1-copt-TS-Final-IRC-Reverse.chk"
 B after Tr=    -0.000220   -0.000324   -0.000001
         Rot=    1.000000   -0.000001    0.000000    0.000088 Ang=  -0.01 deg.
 Initial guess <Sx>= 0.0000 <Sy>= 0.0000 <Sz>= 0.0000 <S**2>= 0.0000 S= 0.0000
 ExpMin= 2.53D-02 ExpMax= 1.53D+04 ExpMxC= 5.22D+02 IAcc=3 IRadAn=         7 AccDes= 0.00D+00
 Harris functional with IExCor= 4639 and IRadAn=       7 diagonalized for initial guess.
 HarFok:  IExCor= 4639 AccDes= 0.00D+00 IRadAn=         7 IDoV= 1 UseB2=F ITyADJ=14
 ICtDFT=  3500011 ScaDFX=  1.000000  1.000000  1.000000  1.000000
 FoFCou: FMM=F IPFlag=           0 FMFlag=      100000 FMFlg1=           0
         NFxFlg=           0 DoJE=T BraDBF=F KetDBF=T FulRan=T
         wScrn=  0.000000 ICntrl=       500 IOpCl=  0 I1Cent=   200000004 NGrid=           0
         NMat0=    1 NMatS0=      1 NMatT0=    0 NMatD0=    1 NMtDS0=    0 NMtDT0=    0
 Symmetry not used in FoFCou.
 Gradient too large for Newton-Raphson -- use scaled steepest descent instead.
     Minimum is close to point  4 DX=  8.80D-02 DF= -2.35D-07 DXR=  6.83D-02 DFR=  4.69D-03 which will be used.
 LinEq1:  Iter=  0 NonCon=     1 RMS=3.78D-05 Max=1.13D-03 NDo=     1
 AX will form     1 AO Fock derivatives at one time.
 LinEq1:  Iter=  1 NonCon=     1 RMS=8.35D-06 Max=2.98D-04 NDo=     1
 LinEq1:  Iter=  2 NonCon=     1 RMS=7.83D-06 Max=2.59D-04 NDo=     1
 LinEq1:  Iter=  3 NonCon=     1 RMS=4.11D-06 Max=2.09D-04 NDo=     1
 LinEq1:  Iter=  4 NonCon=     1 RMS=2.67D-06 Max=1.29D-04 NDo=     1
 LinEq1:  Iter=  5 NonCon=     1 RMS=2.04D-06 Max=9.77D-05 NDo=     1
 LinEq1:  Iter=  6 NonCon=     1 RMS=7.66D-07 Max=1.95D-05 NDo=     1
 LinEq1:  Iter=  7 NonCon=     1 RMS=4.15D-07 Max=1.47D-05 NDo=     1
 LinEq1:  Iter=  8 NonCon=     1 RMS=2.68D-07 Max=7.87D-06 NDo=     1
 LinEq1:  Iter=  9 NonCon=     1 RMS=8.51D-08 Max=1.78D-06 NDo=     1
 LinEq1:  Iter= 10 NonCon=     1 RMS=3.04D-08 Max=6.62D-07 NDo=     1
 LinEq1:  Iter= 11 NonCon=     1 RMS=8.91D-09 Max=1.53D-07 NDo=     1
 LinEq1:  Iter= 12 NonCon=     0 RMS=3.44D-09 Max=6.40D-08 NDo=     1
 Linear equations converged to 1.301D-08 1.301D-07 after    12 iterations.
     Accept linear search using points  1 and  2.
     Minimum is close to point  2 DX= -9.50D-05 DF= -2.84D-13 DXR=  9.50D-05 DFR=  9.62D-09 which will be used.
 LinEq1:  Iter=  0 NonCon=     1 RMS=7.61D-08 Max=5.06D-06 NDo=     1
 LinEq1:  Iter=  1 NonCon=     1 RMS=3.84D-08 Max=2.18D-06 NDo=     1
 LinEq1:  Iter=  2 NonCon=     1 RMS=1.26D-08 Max=4.71D-07 NDo=     1
 LinEq1:  Iter=  3 NonCon=     1 RMS=5.26D-09 Max=1.67D-07 NDo=     1
 LinEq1:  Iter=  4 NonCon=     1 RMS=3.02D-09 Max=9.33D-08 NDo=     1
 LinEq1:  Iter=  5 NonCon=     1 RMS=2.21D-09 Max=1.13D-07 NDo=     1
 LinEq1:  Iter=  6 NonCon=     1 RMS=8.96D-10 Max=3.89D-08 NDo=     1
 LinEq1:  Iter=  7 NonCon=     1 RMS=5.31D-10 Max=2.11D-08 NDo=     1
 LinEq1:  Iter=  8 NonCon=     1 RMS=3.21D-10 Max=9.59D-09 NDo=     1
 LinEq1:  Iter=  9 NonCon=     1 RMS=1.38D-10 Max=3.21D-09 NDo=     1
 LinEq1:  Iter= 10 NonCon=     1 RMS=4.92D-11 Max=9.12D-10 NDo=     1
 LinEq1:  Iter= 11 NonCon=     0 RMS=1.40D-11 Max=2.95D-10 NDo=     1
 Linear equations converged to 6.365D-11 6.365D-10 after    11 iterations.
 SCF Done:  E(UwB97XD) =  -322.334228189     a.u. after    4 cycles
            Convg  =    0.5138D-09                    30 Fock formations.
              S**2 =  0.0000                  -V/T =  2.0053
 <Sx>= 0.0000 <Sy>= 0.0000 <Sz>= 0.0000 <S**2>= 0.0000 S= 0.0000
 <L.S>=  0.00000000000    
 Annihilation of the first spin contaminant:
 S**2 before annihilation     0.0000,   after     0.0000
 DoSCS=F DFT=T ScalE2(SS,OS)=  1.000000  1.000000
 Range of M.O.s used for correlation:     1   391
 NBasis=   391 NAE=    23 NBE=    23 NFC=     0 NFV=     0
 NROrb=    391 NOA=    23 NOB=    23 NVA=   368 NVB=   368

 **** Warning!!: The largest alpha MO coefficient is  0.48720640D+02


 **** Warning!!: The largest beta MO coefficient is  0.48720641D+02

 Symmetrizing basis deriv contribution to polar:
 IMax=3 JMax=2 DiffMx= 0.00D+00
 G2DrvN: will do    12 centers at a time, making    1 passes.
 Calling FoFCou, ICntrl=  3107 FMM=F I1Cent=   0 AccDes= 0.00D+00.
 End of G2Drv F.D. properties file   721 does not exist.
 End of G2Drv F.D. properties file   722 does not exist.
 End of G2Drv F.D. properties file   788 does not exist.
          IDoAtm=11111111111
          Differentiating once with respect to nuclear coordinates.
 CalDSu exits because no D1Ps are significant.
          There are    36 degrees of freedom in the 1st order CPHF.  IDoFFX=6 NUNeed=     0.
     30 vectors produced by pass  0 Test12= 4.70D-14 2.78D-09 XBig12= 1.79D-01 8.26D-02.
 AX will form    30 AO Fock derivatives at one time.
     30 vectors produced by pass  1 Test12= 4.70D-14 2.78D-09 XBig12= 4.61D-02 7.43D-02.
     30 vectors produced by pass  2 Test12= 4.70D-14 2.78D-09 XBig12= 1.61D-03 3.71D-03.
     30 vectors produced by pass  3 Test12= 4.70D-14 2.78D-09 XBig12= 2.68D-05 5.60D-04.
     30 vectors produced by pass  4 Test12= 4.70D-14 2.78D-09 XBig12= 3.27D-07 5.86D-05.
     30 vectors produced by pass  5 Test12= 4.70D-14 2.78D-09 XBig12= 3.58D-09 6.66D-06.
     30 vectors produced by pass  6 Test12= 4.70D-14 2.78D-09 XBig12= 3.06D-11 6.05D-07.
     20 vectors produced by pass  7 Test12= 4.70D-14 2.78D-09 XBig12= 2.31D-13 4.23D-08.
 InvSVY:  IOpt=1 It=  1 EMax= 3.33D-15
 Solved reduced A of dimension   230 with    30 vectors.
 End of Minotr F.D. properties file   721 does not exist.
 End of Minotr F.D. properties file   722 does not exist.
 End of Minotr F.D. properties file   788 does not exist.
 Calling FoFJK, ICntrl=    100127 FMM=F ISym2X=0 I1Cent= 0 IOpClX= 1 NMat=1 NMatS=1 NMatT=0.
 -------------------------------------------------------------------
 Center     Atomic                   Forces (Hartrees/Bohr)
 Number     Number              X              Y              Z
 -------------------------------------------------------------------
      1        6          -0.004110369   -0.002721650    0.000740456
      2        1          -0.000287116   -0.000191008    0.000043261
      3        1          -0.000360662   -0.000208818    0.000062835
      4        8          -0.002655788   -0.001830685   -0.000167588
      5        8          -0.005863827   -0.003220441   -0.000105259
      6        6           0.006183259    0.004833986   -0.000270353
      7        7           0.005320442    0.003823696    0.000220926
      8        6           0.001708551   -0.000070898   -0.000419545
      9        1          -0.000173595   -0.000005343   -0.000001169
     10        1          -0.000122991    0.000052021   -0.000008079
     11        1           0.000362096   -0.000460860   -0.000095485
 -------------------------------------------------------------------
 Cartesian Forces:  Max     0.006183259 RMS     0.002390000
 IRC-IRC-IRC-IRC-IRC-IRC-IRC-IRC-IRC-IRC-IRC-IRC-IRC-IRC-IRC-IRC-IRC-IRC
 Pt 25 Step number   1 out of a maximum of  20
 Modified Bulirsch-Stoer Extrapolation Cycles:
    EPS =    0.000010000000000
      PEZero:  N= 2 I= 1 D=  7.82D-04 Err=  1.53D-05
      PEZero:  N= 3 I= 2 D=  7.82D-04 Err=  1.02D-05
      PEZero:  N= 3 I= 1 D=  1.56D-03 Err=  2.34D-08
 Maximum DWI energy   std dev =  0.000000057 at pt    27
 Maximum DWI gradient std dev =  0.001680317 at pt    71
 CORRECTOR INTEGRATION CONVERGENCE:
   Recorrection delta-x convergence threshold:    0.010000
   Delta-x Convergence Met
 Point Number:  25          Path Number:   1
   CHANGE IN THE REACTION COORDINATE =    0.15021
   NET REACTION COORDINATE UP TO THIS POINT =    3.75532
  # OF POINTS ALONG THE PATH =  25
  # OF STEPS =   1

 Calculating another point on the path.
 IRC-IRC-IRC-IRC-IRC-IRC-IRC-IRC-IRC-IRC-IRC-IRC-IRC-IRC-IRC-IRC-IRC-IRC
                          Input orientation:                          
 ---------------------------------------------------------------------
 Center     Atomic      Atomic             Coordinates (Angstroms)
 Number     Number       Type             X           Y           Z
 ---------------------------------------------------------------------
      1          6           0       -0.562895   -1.310189    0.303672
      2          1           0       -0.151317   -2.180764   -0.185688
      3          1           0       -0.384344   -1.022996    1.331672
      4          8           0       -1.361671   -0.638673   -0.386363
      5          8           0       -1.888494    0.448569    0.145510
      6          6           0        1.289439    0.619331   -0.016703
      7          7           0        0.523955    1.474715    0.016263
      8          6           0        2.370359   -0.356274   -0.062419
      9          1           0        2.300215   -0.962577   -0.963472
     10          1           0        2.340149   -1.008480    0.808647
     11          1           0        3.323479    0.169716   -0.068288
 ---------------------------------------------------------------------
                    Distance matrix (angstroms):
                    1          2          3          4          5
     1  C    0.000000
     2  H    1.080172   0.000000
     3  H    1.082194   1.922787   0.000000
     4  O    1.251049   1.970602   2.013583   0.000000
     5  O    2.208044   3.168733   2.415565   1.320049   0.000000
     6  C    2.693851   3.153549   2.704978   2.957635   3.186649
     7  N    3.003255   3.722809   2.965446   2.860787   2.624803
     8  C    3.106117   3.114934   3.158544   3.756693   4.339221
     9  H    3.150221   2.845864   3.532449   3.721207   4.557024
    10  H    2.962043   2.927518   2.774280   3.907465   4.521523
    11  H    4.175210   4.196755   4.138890   4.765008   5.223805
                    6          7          8          9         10
     6  C    0.000000
     7  N    1.148362   0.000000
     8  C    1.456806   2.601523   0.000000
     9  H    2.102493   3.171022   1.088311   0.000000
    10  H    2.105936   3.176900   1.088596   1.773163   0.000000
    11  H    2.083779   3.089905   1.088640   1.769325   1.767512
                   11
    11  H    0.000000
 Symmetry turned off by external request.
 Stoichiometry    C3H5NO2
 Framework group  C1[X(C3H5NO2)]
 Deg. of freedom    27
 Full point group                 C1      NOp   1
 Rotational constants (GHZ):           6.3119840           2.3706707           1.8137309
 Standard basis: Aug-CC-pVTZ (5D, 7F)
   391 basis functions,   567 primitive gaussians,   455 cartesian basis functions
    23 alpha electrons       23 beta electrons
       nuclear repulsion energy       217.1111530450 Hartrees.
 NAtoms=   11 NActive=   11 NUniq=   11 SFac= 1.00D+00 NAtFMM=   60 NAOKFM=F Big=F
 Integral buffers will be    131072 words long.
 Raffenetti 2 integral format.
 Two-electron integral symmetry is turned off.
 Nuclear repulsion after empirical dispersion term =      217.1069595168 Hartrees.
 One-electron integrals computed using PRISM.
 NBasis=   391 RedAO= T EigKep=  1.45D-05  NBF=   391
 NBsUse=   391 1.00D-06 EigRej= -1.00D+00 NBFU=   391
 Initial guess from the checkpoint file:  "AltAssocTS2-M1-copt-TS-Final-IRC-Reverse.chk"
 B after Tr=    -0.000213   -0.000306   -0.000001
         Rot=    1.000000    0.000000   -0.000001    0.000083 Ang=  -0.01 deg.
 Initial guess <Sx>= 0.0000 <Sy>= 0.0000 <Sz>= 0.0000 <S**2>= 0.0000 S= 0.0000
 ExpMin= 2.53D-02 ExpMax= 1.53D+04 ExpMxC= 5.22D+02 IAcc=3 IRadAn=         7 AccDes= 0.00D+00
 Harris functional with IExCor= 4639 and IRadAn=       7 diagonalized for initial guess.
 HarFok:  IExCor= 4639 AccDes= 0.00D+00 IRadAn=         7 IDoV= 1 UseB2=F ITyADJ=14
 ICtDFT=  3500011 ScaDFX=  1.000000  1.000000  1.000000  1.000000
 FoFCou: FMM=F IPFlag=           0 FMFlag=      100000 FMFlg1=           0
         NFxFlg=           0 DoJE=T BraDBF=F KetDBF=T FulRan=T
         wScrn=  0.000000 ICntrl=       500 IOpCl=  0 I1Cent=   200000004 NGrid=           0
         NMat0=    1 NMatS0=      1 NMatT0=    0 NMatD0=    1 NMtDS0=    0 NMtDT0=    0
 Symmetry not used in FoFCou.
 Gradient too large for Newton-Raphson -- use scaled steepest descent instead.
     Minimum is close to point  4 DX=  9.40D-02 DF= -2.40D-07 DXR=  7.27D-02 DFR=  5.31D-03 which will be used.
 LinEq1:  Iter=  0 NonCon=     1 RMS=3.58D-05 Max=1.04D-03 NDo=     1
 AX will form     1 AO Fock derivatives at one time.
 LinEq1:  Iter=  1 NonCon=     1 RMS=8.15D-06 Max=2.77D-04 NDo=     1
 LinEq1:  Iter=  2 NonCon=     1 RMS=7.58D-06 Max=2.50D-04 NDo=     1
 LinEq1:  Iter=  3 NonCon=     1 RMS=3.89D-06 Max=2.01D-04 NDo=     1
 LinEq1:  Iter=  4 NonCon=     1 RMS=2.56D-06 Max=1.23D-04 NDo=     1
 LinEq1:  Iter=  5 NonCon=     1 RMS=1.93D-06 Max=8.97D-05 NDo=     1
 LinEq1:  Iter=  6 NonCon=     1 RMS=7.16D-07 Max=1.80D-05 NDo=     1
 LinEq1:  Iter=  7 NonCon=     1 RMS=3.94D-07 Max=1.42D-05 NDo=     1
 LinEq1:  Iter=  8 NonCon=     1 RMS=2.48D-07 Max=7.20D-06 NDo=     1
 LinEq1:  Iter=  9 NonCon=     1 RMS=7.74D-08 Max=1.69D-06 NDo=     1
 LinEq1:  Iter= 10 NonCon=     1 RMS=2.83D-08 Max=6.33D-07 NDo=     1
 LinEq1:  Iter= 11 NonCon=     1 RMS=8.41D-09 Max=1.49D-07 NDo=     1
 LinEq1:  Iter= 12 NonCon=     0 RMS=3.24D-09 Max=6.21D-08 NDo=     1
 Linear equations converged to 1.301D-08 1.301D-07 after    12 iterations.
     Accept linear search using points  1 and  2.
     Minimum is close to point  2 DX= -8.64D-05 DF= -1.71D-13 DXR=  8.65D-05 DFR=  6.48D-09 which will be used.
 LinEq1:  Iter=  0 NonCon=     1 RMS=6.85D-08 Max=4.61D-06 NDo=     1
 LinEq1:  Iter=  1 NonCon=     1 RMS=3.39D-08 Max=1.92D-06 NDo=     1
 LinEq1:  Iter=  2 NonCon=     1 RMS=1.12D-08 Max=3.98D-07 NDo=     1
 LinEq1:  Iter=  3 NonCon=     1 RMS=5.14D-09 Max=1.44D-07 NDo=     1
 LinEq1:  Iter=  4 NonCon=     1 RMS=3.51D-09 Max=9.58D-08 NDo=     1
 LinEq1:  Iter=  5 NonCon=     1 RMS=1.99D-09 Max=1.01D-07 NDo=     1
 LinEq1:  Iter=  6 NonCon=     1 RMS=7.99D-10 Max=3.60D-08 NDo=     1
 LinEq1:  Iter=  7 NonCon=     1 RMS=5.74D-10 Max=2.42D-08 NDo=     1
 LinEq1:  Iter=  8 NonCon=     1 RMS=3.11D-10 Max=7.40D-09 NDo=     1
 LinEq1:  Iter=  9 NonCon=     1 RMS=1.24D-10 Max=3.04D-09 NDo=     1
 LinEq1:  Iter= 10 NonCon=     1 RMS=4.39D-11 Max=8.45D-10 NDo=     1
 LinEq1:  Iter= 11 NonCon=     0 RMS=1.30D-11 Max=2.72D-10 NDo=     1
 Linear equations converged to 5.688D-11 5.688D-10 after    11 iterations.
 SCF Done:  E(UwB97XD) =  -322.334785564     a.u. after    4 cycles
            Convg  =    0.4746D-09                    30 Fock formations.
              S**2 =  0.0000                  -V/T =  2.0053
 <Sx>= 0.0000 <Sy>= 0.0000 <Sz>= 0.0000 <S**2>= 0.0000 S= 0.0000
 <L.S>=  0.00000000000    
 Annihilation of the first spin contaminant:
 S**2 before annihilation     0.0000,   after     0.0000
 DoSCS=F DFT=T ScalE2(SS,OS)=  1.000000  1.000000
 Range of M.O.s used for correlation:     1   391
 NBasis=   391 NAE=    23 NBE=    23 NFC=     0 NFV=     0
 NROrb=    391 NOA=    23 NOB=    23 NVA=   368 NVB=   368

 **** Warning!!: The largest alpha MO coefficient is  0.48428178D+02


 **** Warning!!: The largest beta MO coefficient is  0.48428178D+02

 Symmetrizing basis deriv contribution to polar:
 IMax=3 JMax=2 DiffMx= 0.00D+00
 G2DrvN: will do    12 centers at a time, making    1 passes.
 Calling FoFCou, ICntrl=  3107 FMM=F I1Cent=   0 AccDes= 0.00D+00.
 End of G2Drv F.D. properties file   721 does not exist.
 End of G2Drv F.D. properties file   722 does not exist.
 End of G2Drv F.D. properties file   788 does not exist.
          IDoAtm=11111111111
          Differentiating once with respect to nuclear coordinates.
 CalDSu exits because no D1Ps are significant.
          There are    36 degrees of freedom in the 1st order CPHF.  IDoFFX=6 NUNeed=     0.
     30 vectors produced by pass  0 Test12= 4.70D-14 2.78D-09 XBig12= 1.79D-01 8.23D-02.
 AX will form    30 AO Fock derivatives at one time.
     30 vectors produced by pass  1 Test12= 4.70D-14 2.78D-09 XBig12= 4.61D-02 7.50D-02.
     30 vectors produced by pass  2 Test12= 4.70D-14 2.78D-09 XBig12= 1.61D-03 3.69D-03.
     30 vectors produced by pass  3 Test12= 4.70D-14 2.78D-09 XBig12= 2.68D-05 5.36D-04.
     30 vectors produced by pass  4 Test12= 4.70D-14 2.78D-09 XBig12= 3.28D-07 5.90D-05.
     30 vectors produced by pass  5 Test12= 4.70D-14 2.78D-09 XBig12= 3.58D-09 6.67D-06.
     30 vectors produced by pass  6 Test12= 4.70D-14 2.78D-09 XBig12= 3.07D-11 6.00D-07.
     19 vectors produced by pass  7 Test12= 4.70D-14 2.78D-09 XBig12= 2.30D-13 4.18D-08.
 InvSVY:  IOpt=1 It=  1 EMax= 2.00D-15
 Solved reduced A of dimension   229 with    30 vectors.
 End of Minotr F.D. properties file   721 does not exist.
 End of Minotr F.D. properties file   722 does not exist.
 End of Minotr F.D. properties file   788 does not exist.
 Calling FoFJK, ICntrl=    100127 FMM=F ISym2X=0 I1Cent= 0 IOpClX= 1 NMat=1 NMatS=1 NMatT=0.
 -------------------------------------------------------------------
 Center     Atomic                   Forces (Hartrees/Bohr)
 Number     Number              X              Y              Z
 -------------------------------------------------------------------
      1        6          -0.003829625   -0.002454391    0.000690140
      2        1          -0.000260973   -0.000170230    0.000044114
      3        1          -0.000351563   -0.000195932    0.000062606
      4        8          -0.002609395   -0.001778835   -0.000161459
      5        8          -0.005562603   -0.003045244   -0.000120195
      6        6           0.005716617    0.004366428   -0.000223650
      7        7           0.005143970    0.003637623    0.000226347
      8        6           0.001667193   -0.000004880   -0.000411777
      9        1          -0.000150674    0.000002183   -0.000001940
     10        1          -0.000094171    0.000054345   -0.000009352
     11        1           0.000331225   -0.000411067   -0.000094835
 -------------------------------------------------------------------
 Cartesian Forces:  Max     0.005716617 RMS     0.002246019
 IRC-IRC-IRC-IRC-IRC-IRC-IRC-IRC-IRC-IRC-IRC-IRC-IRC-IRC-IRC-IRC-IRC-IRC
 Pt 26 Step number   1 out of a maximum of  20
 Modified Bulirsch-Stoer Extrapolation Cycles:
    EPS =    0.000010000000000
      PEZero:  N= 2 I= 1 D=  7.82D-04 Err=  1.31D-05
      PEZero:  N= 3 I= 2 D=  7.82D-04 Err=  8.70D-06
      PEZero:  N= 3 I= 1 D=  1.56D-03 Err=  2.28D-08
 Maximum DWI energy   std dev =  0.000000035 at pt    71
 Maximum DWI gradient std dev =  0.001731602 at pt    71
 CORRECTOR INTEGRATION CONVERGENCE:
   Recorrection delta-x convergence threshold:    0.010000
   Delta-x Convergence Met
 Point Number:  26          Path Number:   1
   CHANGE IN THE REACTION COORDINATE =    0.15021
   NET REACTION COORDINATE UP TO THIS POINT =    3.90553
  # OF POINTS ALONG THE PATH =  26
  # OF STEPS =   1

 Calculating another point on the path.
 IRC-IRC-IRC-IRC-IRC-IRC-IRC-IRC-IRC-IRC-IRC-IRC-IRC-IRC-IRC-IRC-IRC-IRC
                          Input orientation:                          
 ---------------------------------------------------------------------
 Center     Atomic      Atomic             Coordinates (Angstroms)
 Number     Number       Type             X           Y           Z
 ---------------------------------------------------------------------
      1          6           0       -0.569952   -1.314653    0.304948
      2          1           0       -0.156966   -2.184412   -0.184694
      3          1           0       -0.392177   -1.027223    1.333091
      4          8           0       -1.365366   -0.641173   -0.386591
      5          8           0       -1.896235    0.444343    0.145326
      6          6           0        1.299892    0.627288   -0.017088
      7          7           0        0.532215    1.480474    0.016639
      8          6           0        2.373471   -0.356240   -0.063192
      9          1           0        2.297039   -0.962625   -0.963697
     10          1           0        2.338312   -1.007350    0.808521
     11          1           0        3.331204    0.161231   -0.070439
 ---------------------------------------------------------------------
                    Distance matrix (angstroms):
                    1          2          3          4          5
     1  C    0.000000
     2  H    1.080179   0.000000
     3  H    1.082265   1.923040   0.000000
     4  O    1.250794   1.970426   2.013315   0.000000
     5  O    2.208749   3.169278   2.416296   1.320266   0.000000
     6  C    2.714988   3.171148   2.724608   2.974748   3.205476
     7  N    3.018382   3.734554   2.979278   2.874855   2.643387
     8  C    3.117342   3.124114   3.169958   3.763598   4.349115
     9  H    3.154841   2.849869   3.537131   3.721504   4.559938
    10  H    2.967494   2.932296   2.780492   3.908913   4.525332
    11  H    4.187860   4.205048   4.152817   4.775099   5.239545
                    6          7          8          9         10
     6  C    0.000000
     7  N    1.148213   0.000000
     8  C    1.456716   2.601944   0.000000
     9  H    2.101950   3.169290   1.088327   0.000000
    10  H    2.105228   3.174639   1.088606   1.773263   0.000000
    11  H    2.084775   3.095534   1.088614   1.769311   1.767480
                   11
    11  H    0.000000
 Symmetry turned off by external request.
 Stoichiometry    C3H5NO2
 Framework group  C1[X(C3H5NO2)]
 Deg. of freedom    27
 Full point group                 C1      NOp   1
 Rotational constants (GHZ):           6.2835875           2.3533909           1.8014794
 Standard basis: Aug-CC-pVTZ (5D, 7F)
   391 basis functions,   567 primitive gaussians,   455 cartesian basis functions
    23 alpha electrons       23 beta electrons
       nuclear repulsion energy       216.6986336049 Hartrees.
 NAtoms=   11 NActive=   11 NUniq=   11 SFac= 1.00D+00 NAtFMM=   60 NAOKFM=F Big=F
 Integral buffers will be    131072 words long.
 Raffenetti 2 integral format.
 Two-electron integral symmetry is turned off.
 Nuclear repulsion after empirical dispersion term =      216.6944351829 Hartrees.
 One-electron integrals computed using PRISM.
 NBasis=   391 RedAO= T EigKep=  1.46D-05  NBF=   391
 NBsUse=   391 1.00D-06 EigRej= -1.00D+00 NBFU=   391
 Initial guess from the checkpoint file:  "AltAssocTS2-M1-copt-TS-Final-IRC-Reverse.chk"
 B after Tr=    -0.000205   -0.000289   -0.000002
         Rot=    1.000000    0.000001   -0.000002    0.000077 Ang=   0.01 deg.
 Initial guess <Sx>= 0.0000 <Sy>= 0.0000 <Sz>= 0.0000 <S**2>= 0.0000 S= 0.0000
 ExpMin= 2.53D-02 ExpMax= 1.53D+04 ExpMxC= 5.22D+02 IAcc=3 IRadAn=         7 AccDes= 0.00D+00
 Harris functional with IExCor= 4639 and IRadAn=       7 diagonalized for initial guess.
 HarFok:  IExCor= 4639 AccDes= 0.00D+00 IRadAn=         7 IDoV= 1 UseB2=F ITyADJ=14
 ICtDFT=  3500011 ScaDFX=  1.000000  1.000000  1.000000  1.000000
 FoFCou: FMM=F IPFlag=           0 FMFlag=      100000 FMFlg1=           0
         NFxFlg=           0 DoJE=T BraDBF=F KetDBF=T FulRan=T
         wScrn=  0.000000 ICntrl=       500 IOpCl=  0 I1Cent=   200000004 NGrid=           0
         NMat0=    1 NMatS0=      1 NMatT0=    0 NMatD0=    1 NMtDS0=    0 NMtDT0=    0
 Symmetry not used in FoFCou.
 Gradient too large for Newton-Raphson -- use scaled steepest descent instead.
     Minimum is close to point  4 DX=  9.82D-02 DF= -2.35D-07 DXR=  7.56D-02 DFR=  5.75D-03 which will be used.
 LinEq1:  Iter=  0 NonCon=     1 RMS=3.39D-05 Max=9.58D-04 NDo=     1
 AX will form     1 AO Fock derivatives at one time.
 LinEq1:  Iter=  1 NonCon=     1 RMS=7.96D-06 Max=2.79D-04 NDo=     1
 LinEq1:  Iter=  2 NonCon=     1 RMS=7.31D-06 Max=2.38D-04 NDo=     1
 LinEq1:  Iter=  3 NonCon=     1 RMS=3.72D-06 Max=1.93D-04 NDo=     1
 LinEq1:  Iter=  4 NonCon=     1 RMS=2.48D-06 Max=1.19D-04 NDo=     1
 LinEq1:  Iter=  5 NonCon=     1 RMS=1.85D-06 Max=8.39D-05 NDo=     1
 LinEq1:  Iter=  6 NonCon=     1 RMS=6.76D-07 Max=1.69D-05 NDo=     1
 LinEq1:  Iter=  7 NonCon=     1 RMS=3.79D-07 Max=1.40D-05 NDo=     1
 LinEq1:  Iter=  8 NonCon=     1 RMS=2.31D-07 Max=6.59D-06 NDo=     1
 LinEq1:  Iter=  9 NonCon=     1 RMS=7.06D-08 Max=1.59D-06 NDo=     1
 LinEq1:  Iter= 10 NonCon=     1 RMS=2.62D-08 Max=5.97D-07 NDo=     1
 LinEq1:  Iter= 11 NonCon=     1 RMS=7.88D-09 Max=1.44D-07 NDo=     1
 LinEq1:  Iter= 12 NonCon=     0 RMS=3.03D-09 Max=5.95D-08 NDo=     1
 Linear equations converged to 1.301D-08 1.301D-07 after    12 iterations.
     Accept linear search using points  1 and  2.
     Minimum is close to point  2 DX= -7.74D-05 DF= -1.14D-13 DXR=  7.74D-05 DFR=  4.82D-09 which will be used.
 LinEq1:  Iter=  0 NonCon=     1 RMS=6.16D-08 Max=4.19D-06 NDo=     1
 LinEq1:  Iter=  1 NonCon=     1 RMS=3.05D-08 Max=1.75D-06 NDo=     1
 LinEq1:  Iter=  2 NonCon=     1 RMS=9.80D-09 Max=3.22D-07 NDo=     1
 LinEq1:  Iter=  3 NonCon=     1 RMS=5.08D-09 Max=1.25D-07 NDo=     1
 LinEq1:  Iter=  4 NonCon=     1 RMS=3.55D-09 Max=9.13D-08 NDo=     1
 LinEq1:  Iter=  5 NonCon=     1 RMS=1.71D-09 Max=8.27D-08 NDo=     1
 LinEq1:  Iter=  6 NonCon=     1 RMS=7.45D-10 Max=3.29D-08 NDo=     1
 LinEq1:  Iter=  7 NonCon=     1 RMS=6.04D-10 Max=2.43D-08 NDo=     1
 LinEq1:  Iter=  8 NonCon=     1 RMS=2.90D-10 Max=7.18D-09 NDo=     1
 LinEq1:  Iter=  9 NonCon=     1 RMS=1.10D-10 Max=2.77D-09 NDo=     1
 LinEq1:  Iter= 10 NonCon=     1 RMS=3.88D-11 Max=7.62D-10 NDo=     1
 LinEq1:  Iter= 11 NonCon=     0 RMS=1.20D-11 Max=2.58D-10 NDo=     1
 Linear equations converged to 5.082D-11 5.082D-10 after    11 iterations.
 SCF Done:  E(UwB97XD) =  -322.335307592     a.u. after    4 cycles
            Convg  =    0.4263D-09                    30 Fock formations.
              S**2 =  0.0000                  -V/T =  2.0053
 <Sx>= 0.0000 <Sy>= 0.0000 <Sz>= 0.0000 <S**2>= 0.0000 S= 0.0000
 <L.S>=  0.00000000000    
 Annihilation of the first spin contaminant:
 S**2 before annihilation     0.0000,   after     0.0000
 DoSCS=F DFT=T ScalE2(SS,OS)=  1.000000  1.000000
 Range of M.O.s used for correlation:     1   391
 NBasis=   391 NAE=    23 NBE=    23 NFC=     0 NFV=     0
 NROrb=    391 NOA=    23 NOB=    23 NVA=   368 NVB=   368

 **** Warning!!: The largest alpha MO coefficient is  0.48103278D+02


 **** Warning!!: The largest beta MO coefficient is  0.48103277D+02

 Symmetrizing basis deriv contribution to polar:
 IMax=3 JMax=2 DiffMx= 0.00D+00
 G2DrvN: will do    12 centers at a time, making    1 passes.
 Calling FoFCou, ICntrl=  3107 FMM=F I1Cent=   0 AccDes= 0.00D+00.
 End of G2Drv F.D. properties file   721 does not exist.
 End of G2Drv F.D. properties file   722 does not exist.
 End of G2Drv F.D. properties file   788 does not exist.
          IDoAtm=11111111111
          Differentiating once with respect to nuclear coordinates.
 CalDSu exits because no D1Ps are significant.
          There are    36 degrees of freedom in the 1st order CPHF.  IDoFFX=6 NUNeed=     0.
     30 vectors produced by pass  0 Test12= 4.70D-14 2.78D-09 XBig12= 1.78D-01 8.15D-02.
 AX will form    30 AO Fock derivatives at one time.
     30 vectors produced by pass  1 Test12= 4.70D-14 2.78D-09 XBig12= 4.61D-02 7.56D-02.
     30 vectors produced by pass  2 Test12= 4.70D-14 2.78D-09 XBig12= 1.61D-03 3.55D-03.
     30 vectors produced by pass  3 Test12= 4.70D-14 2.78D-09 XBig12= 2.68D-05 5.06D-04.
     30 vectors produced by pass  4 Test12= 4.70D-14 2.78D-09 XBig12= 3.29D-07 5.94D-05.
     30 vectors produced by pass  5 Test12= 4.70D-14 2.78D-09 XBig12= 3.60D-09 6.63D-06.
     30 vectors produced by pass  6 Test12= 4.70D-14 2.78D-09 XBig12= 3.06D-11 5.87D-07.
     19 vectors produced by pass  7 Test12= 4.70D-14 2.78D-09 XBig12= 2.28D-13 4.11D-08.
 InvSVY:  IOpt=1 It=  1 EMax= 3.11D-15
 Solved reduced A of dimension   229 with    30 vectors.
 End of Minotr F.D. properties file   721 does not exist.
 End of Minotr F.D. properties file   722 does not exist.
 End of Minotr F.D. properties file   788 does not exist.
 Calling FoFJK, ICntrl=    100127 FMM=F ISym2X=0 I1Cent= 0 IOpClX= 1 NMat=1 NMatS=1 NMatT=0.
 -------------------------------------------------------------------
 Center     Atomic                   Forces (Hartrees/Bohr)
 Number     Number              X              Y              Z
 -------------------------------------------------------------------
      1        6          -0.003569637   -0.002230470    0.000648411
      2        1          -0.000237275   -0.000151651    0.000044767
      3        1          -0.000341417   -0.000182494    0.000062220
      4        8          -0.002564430   -0.001714195   -0.000156034
      5        8          -0.005270584   -0.002875700   -0.000138971
      6        6           0.005278207    0.003947971   -0.000183824
      7        7           0.004973411    0.003448453    0.000233955
      8        6           0.001625329    0.000056845   -0.000403681
      9        1          -0.000128752    0.000008989   -0.000002721
     10        1          -0.000067781    0.000056329   -0.000010376
     11        1           0.000302929   -0.000364076   -0.000093745
 -------------------------------------------------------------------
 Cartesian Forces:  Max     0.005278207 RMS     0.002112062
 IRC-IRC-IRC-IRC-IRC-IRC-IRC-IRC-IRC-IRC-IRC-IRC-IRC-IRC-IRC-IRC-IRC-IRC
 Pt 27 Step number   1 out of a maximum of  20
 Modified Bulirsch-Stoer Extrapolation Cycles:
    EPS =    0.000010000000000
      PEZero:  N= 2 I= 1 D=  7.82D-04 Err=  1.31D-05
      PEZero:  N= 3 I= 2 D=  7.82D-04 Err=  8.73D-06
      PEZero:  N= 3 I= 1 D=  1.56D-03 Err=  1.65D-08
 Maximum DWI energy   std dev =  0.000000082 at pt    18
 Maximum DWI gradient std dev =  0.001660060 at pt    71
 CORRECTOR INTEGRATION CONVERGENCE:
   Recorrection delta-x convergence threshold:    0.010000
   Delta-x Convergence Met
 Point Number:  27          Path Number:   1
   CHANGE IN THE REACTION COORDINATE =    0.15021
   NET REACTION COORDINATE UP TO THIS POINT =    4.05575
  # OF POINTS ALONG THE PATH =  27
  # OF STEPS =   1

 Calculating another point on the path.
 IRC-IRC-IRC-IRC-IRC-IRC-IRC-IRC-IRC-IRC-IRC-IRC-IRC-IRC-IRC-IRC-IRC-IRC
                          Input orientation:                          
 ---------------------------------------------------------------------
 Center     Atomic      Atomic             Coordinates (Angstroms)
 Number     Number       Type             X           Y           Z
 ---------------------------------------------------------------------
      1          6           0       -0.576966   -1.318976    0.306223
      2          1           0       -0.162439   -2.187886   -0.183637
      3          1           0       -0.400250   -1.031421    1.334585
      4          8           0       -1.369223   -0.643740   -0.386821
      5          8           0       -1.904066    0.440084    0.145102
      6          6           0        1.310170    0.634933   -0.017425
      7          7           0        0.540738    1.486318    0.017052
      8          6           0        2.376700   -0.356085   -0.063997
      9          1           0        2.294172   -0.962516   -0.963951
     10          1           0        2.336962   -1.006094    0.808352
     11          1           0        3.338733    0.153269   -0.072695
 ---------------------------------------------------------------------
                    Distance matrix (angstroms):
                    1          2          3          4          5
     1  C    0.000000
     2  H    1.080185   0.000000
     3  H    1.082333   1.923269   0.000000
     4  O    1.250570   1.970279   2.013068   0.000000
     5  O    2.209399   3.169789   2.416953   1.320482   0.000000
     6  C    2.735652   3.188182   2.744121   2.991756   3.224236
     7  N    3.033572   3.746266   2.993387   2.889327   2.662342
     8  C    3.128637   3.133215   3.181755   3.770796   4.359193
     9  H    3.159722   2.854007   3.542305   3.722253   4.563167
    10  H    2.973383   2.937291   2.787452   3.910952   4.529641
    11  H    4.200450   4.213255   4.167004   4.785264   5.255154
                    6          7          8          9         10
     6  C    0.000000
     7  N    1.148074   0.000000
     8  C    1.456630   2.602263   0.000000
     9  H    2.101432   3.167600   1.088342   0.000000
    10  H    2.104561   3.172491   1.088616   1.773355   0.000000
    11  H    2.085695   3.100622   1.088588   1.769299   1.767459
                   11
    11  H    0.000000
 Symmetry turned off by external request.
 Stoichiometry    C3H5NO2
 Framework group  C1[X(C3H5NO2)]
 Deg. of freedom    27
 Full point group                 C1      NOp   1
 Rotational constants (GHZ):           6.2562536           2.3359724           1.7892317
 Standard basis: Aug-CC-pVTZ (5D, 7F)
   391 basis functions,   567 primitive gaussians,   455 cartesian basis functions
    23 alpha electrons       23 beta electrons
       nuclear repulsion energy       216.2877026913 Hartrees.
 NAtoms=   11 NActive=   11 NUniq=   11 SFac= 1.00D+00 NAtFMM=   60 NAOKFM=F Big=F
 Integral buffers will be    131072 words long.
 Raffenetti 2 integral format.
 Two-electron integral symmetry is turned off.
 Nuclear repulsion after empirical dispersion term =      216.2835005833 Hartrees.
 One-electron integrals computed using PRISM.
 NBasis=   391 RedAO= T EigKep=  1.47D-05  NBF=   391
 NBsUse=   391 1.00D-06 EigRej= -1.00D+00 NBFU=   391
 Initial guess from the checkpoint file:  "AltAssocTS2-M1-copt-TS-Final-IRC-Reverse.chk"
 B after Tr=    -0.000196   -0.000270   -0.000002
         Rot=    1.000000    0.000001   -0.000002    0.000072 Ang=   0.01 deg.
 Initial guess <Sx>= 0.0000 <Sy>= 0.0000 <Sz>= 0.0000 <S**2>= 0.0000 S= 0.0000
 ExpMin= 2.53D-02 ExpMax= 1.53D+04 ExpMxC= 5.22D+02 IAcc=3 IRadAn=         7 AccDes= 0.00D+00
 Harris functional with IExCor= 4639 and IRadAn=       7 diagonalized for initial guess.
 HarFok:  IExCor= 4639 AccDes= 0.00D+00 IRadAn=         7 IDoV= 1 UseB2=F ITyADJ=14
 ICtDFT=  3500011 ScaDFX=  1.000000  1.000000  1.000000  1.000000
 FoFCou: FMM=F IPFlag=           0 FMFlag=      100000 FMFlg1=           0
         NFxFlg=           0 DoJE=T BraDBF=F KetDBF=T FulRan=T
         wScrn=  0.000000 ICntrl=       500 IOpCl=  0 I1Cent=   200000004 NGrid=           0
         NMat0=    1 NMatS0=      1 NMatT0=    0 NMatD0=    1 NMtDS0=    0 NMtDT0=    0
 Symmetry not used in FoFCou.
 Gradient too large for Newton-Raphson -- use scaled steepest descent instead.
     Minimum is close to point  4 DX=  1.03D-01 DF= -2.28D-07 DXR=  7.88D-02 DFR=  6.25D-03 which will be used.
 LinEq1:  Iter=  0 NonCon=     1 RMS=3.20D-05 Max=8.76D-04 NDo=     1
 AX will form     1 AO Fock derivatives at one time.
 LinEq1:  Iter=  1 NonCon=     1 RMS=7.94D-06 Max=2.93D-04 NDo=     1
 LinEq1:  Iter=  2 NonCon=     1 RMS=7.12D-06 Max=2.31D-04 NDo=     1
 LinEq1:  Iter=  3 NonCon=     1 RMS=3.58D-06 Max=1.87D-04 NDo=     1
 LinEq1:  Iter=  4 NonCon=     1 RMS=2.41D-06 Max=1.14D-04 NDo=     1
 LinEq1:  Iter=  5 NonCon=     1 RMS=1.78D-06 Max=7.86D-05 NDo=     1
 LinEq1:  Iter=  6 NonCon=     1 RMS=6.37D-07 Max=1.55D-05 NDo=     1
 LinEq1:  Iter=  7 NonCon=     1 RMS=3.65D-07 Max=1.36D-05 NDo=     1
 LinEq1:  Iter=  8 NonCon=     1 RMS=2.16D-07 Max=5.93D-06 NDo=     1
 LinEq1:  Iter=  9 NonCon=     1 RMS=6.35D-08 Max=1.45D-06 NDo=     1
 LinEq1:  Iter= 10 NonCon=     1 RMS=2.37D-08 Max=5.42D-07 NDo=     1
 LinEq1:  Iter= 11 NonCon=     1 RMS=7.18D-09 Max=1.36D-07 NDo=     1
 LinEq1:  Iter= 12 NonCon=     0 RMS=2.75D-09 Max=5.65D-08 NDo=     1
 Linear equations converged to 1.301D-08 1.301D-07 after    12 iterations.
     Accept linear search using points  1 and  2.
     Minimum is close to point  2 DX= -7.19D-05 DF= -1.14D-13 DXR=  7.19D-05 DFR=  5.42D-09 which will be used.
 LinEq1:  Iter=  0 NonCon=     1 RMS=5.55D-08 Max=3.82D-06 NDo=     1
 LinEq1:  Iter=  1 NonCon=     1 RMS=2.77D-08 Max=1.62D-06 NDo=     1
 LinEq1:  Iter=  2 NonCon=     1 RMS=8.81D-09 Max=2.63D-07 NDo=     1
 LinEq1:  Iter=  3 NonCon=     1 RMS=5.13D-09 Max=1.15D-07 NDo=     1
 LinEq1:  Iter=  4 NonCon=     1 RMS=3.41D-09 Max=6.67D-08 NDo=     1
 LinEq1:  Iter=  5 NonCon=     1 RMS=1.40D-09 Max=5.38D-08 NDo=     1
 LinEq1:  Iter=  6 NonCon=     1 RMS=6.86D-10 Max=2.70D-08 NDo=     1
 LinEq1:  Iter=  7 NonCon=     1 RMS=5.45D-10 Max=2.37D-08 NDo=     1
 LinEq1:  Iter=  8 NonCon=     1 RMS=2.48D-10 Max=9.17D-09 NDo=     1
 LinEq1:  Iter=  9 NonCon=     1 RMS=9.55D-11 Max=2.48D-09 NDo=     1
 LinEq1:  Iter= 10 NonCon=     1 RMS=3.38D-11 Max=6.98D-10 NDo=     1
 LinEq1:  Iter= 11 NonCon=     0 RMS=1.12D-11 Max=2.36D-10 NDo=     1
 Linear equations converged to 4.550D-11 4.550D-10 after    11 iterations.
 SCF Done:  E(UwB97XD) =  -322.335798043     a.u. after    4 cycles
            Convg  =    0.3904D-09                    30 Fock formations.
              S**2 =  0.0000                  -V/T =  2.0054
 <Sx>= 0.0000 <Sy>= 0.0000 <Sz>= 0.0000 <S**2>= 0.0000 S= 0.0000
 <L.S>=  0.00000000000    
 Annihilation of the first spin contaminant:
 S**2 before annihilation     0.0000,   after     0.0000
 DoSCS=F DFT=T ScalE2(SS,OS)=  1.000000  1.000000
 Range of M.O.s used for correlation:     1   391
 NBasis=   391 NAE=    23 NBE=    23 NFC=     0 NFV=     0
 NROrb=    391 NOA=    23 NOB=    23 NVA=   368 NVB=   368

 **** Warning!!: The largest alpha MO coefficient is  0.47761594D+02


 **** Warning!!: The largest beta MO coefficient is  0.47761595D+02

 Symmetrizing basis deriv contribution to polar:
 IMax=3 JMax=2 DiffMx= 0.00D+00
 G2DrvN: will do    12 centers at a time, making    1 passes.
 Calling FoFCou, ICntrl=  3107 FMM=F I1Cent=   0 AccDes= 0.00D+00.
 End of G2Drv F.D. properties file   721 does not exist.
 End of G2Drv F.D. properties file   722 does not exist.
 End of G2Drv F.D. properties file   788 does not exist.
          IDoAtm=11111111111
          Differentiating once with respect to nuclear coordinates.
 CalDSu exits because no D1Ps are significant.
          There are    36 degrees of freedom in the 1st order CPHF.  IDoFFX=6 NUNeed=     0.
     30 vectors produced by pass  0 Test12= 4.70D-14 2.78D-09 XBig12= 1.78D-01 8.09D-02.
 AX will form    30 AO Fock derivatives at one time.
     30 vectors produced by pass  1 Test12= 4.70D-14 2.78D-09 XBig12= 4.61D-02 7.62D-02.
     30 vectors produced by pass  2 Test12= 4.70D-14 2.78D-09 XBig12= 1.61D-03 3.41D-03.
     30 vectors produced by pass  3 Test12= 4.70D-14 2.78D-09 XBig12= 2.69D-05 5.03D-04.
     30 vectors produced by pass  4 Test12= 4.70D-14 2.78D-09 XBig12= 3.32D-07 5.93D-05.
     30 vectors produced by pass  5 Test12= 4.70D-14 2.78D-09 XBig12= 3.62D-09 6.62D-06.
     30 vectors produced by pass  6 Test12= 4.70D-14 2.78D-09 XBig12= 3.07D-11 5.80D-07.
     19 vectors produced by pass  7 Test12= 4.70D-14 2.78D-09 XBig12= 2.27D-13 4.06D-08.
 InvSVY:  IOpt=1 It=  1 EMax= 3.33D-15
 Solved reduced A of dimension   229 with    30 vectors.
 End of Minotr F.D. properties file   721 does not exist.
 End of Minotr F.D. properties file   722 does not exist.
 End of Minotr F.D. properties file   788 does not exist.
 Calling FoFJK, ICntrl=    100127 FMM=F ISym2X=0 I1Cent= 0 IOpClX= 1 NMat=1 NMatS=1 NMatT=0.
 -------------------------------------------------------------------
 Center     Atomic                   Forces (Hartrees/Bohr)
 Number     Number              X              Y              Z
 -------------------------------------------------------------------
      1        6          -0.003333580   -0.002023781    0.000608826
      2        1          -0.000216691   -0.000135798    0.000044524
      3        1          -0.000328788   -0.000168838    0.000060971
      4        8          -0.002511997   -0.001656024   -0.000148804
      5        8          -0.005026871   -0.002726749   -0.000155537
      6        6           0.004875256    0.003555703   -0.000149920
      7        7           0.004830014    0.003296421    0.000242537
      8        6           0.001586827    0.000108519   -0.000395576
      9        1          -0.000108292    0.000014374   -0.000003606
     10        1          -0.000044049    0.000057283   -0.000011148
     11        1           0.000278172   -0.000321111   -0.000092266
 -------------------------------------------------------------------
 Cartesian Forces:  Max     0.005026871 RMS     0.001993708
 IRC-IRC-IRC-IRC-IRC-IRC-IRC-IRC-IRC-IRC-IRC-IRC-IRC-IRC-IRC-IRC-IRC-IRC
 Pt 28 Step number   1 out of a maximum of  20
 Modified Bulirsch-Stoer Extrapolation Cycles:
    EPS =    0.000010000000000
      PEZero:  N= 2 I= 1 D=  7.82D-04 Err=  1.46D-05
      PEZero:  N= 3 I= 2 D=  7.82D-04 Err=  9.70D-06
      PEZero:  N= 3 I= 1 D=  1.56D-03 Err=  1.95D-08
 Maximum DWI energy   std dev =  0.000000060 at pt    70
 Maximum DWI gradient std dev =  0.001641456 at pt    71
 CORRECTOR INTEGRATION CONVERGENCE:
   Recorrection delta-x convergence threshold:    0.010000
   Delta-x Convergence Met
 Point Number:  28          Path Number:   1
   CHANGE IN THE REACTION COORDINATE =    0.15021
   NET REACTION COORDINATE UP TO THIS POINT =    4.20596
  # OF POINTS ALONG THE PATH =  28
  # OF STEPS =   1

 Calculating another point on the path.
 IRC-IRC-IRC-IRC-IRC-IRC-IRC-IRC-IRC-IRC-IRC-IRC-IRC-IRC-IRC-IRC-IRC-IRC
                          Input orientation:                          
 ---------------------------------------------------------------------
 Center     Atomic      Atomic             Coordinates (Angstroms)
 Number     Number       Type             X           Y           Z
 ---------------------------------------------------------------------
      1          6           0       -0.583914   -1.323126    0.307491
      2          1           0       -0.167737   -2.191176   -0.182515
      3          1           0       -0.408475   -1.035517    1.336125
      4          8           0       -1.373233   -0.646373   -0.387053
      5          8           0       -1.912018    0.435790    0.144839
      6          6           0        1.320247    0.642233   -0.017712
      7          7           0        0.549536    1.492259    0.017509
      8          6           0        2.380051   -0.355824   -0.064834
      9          1           0        2.291639   -0.962273   -0.964233
     10          1           0        2.336110   -1.004741    0.808139
     11          1           0        3.346072    0.145839   -0.075046
 ---------------------------------------------------------------------
                    Distance matrix (angstroms):
                    1          2          3          4          5
     1  C    0.000000
     2  H    1.080194   0.000000
     3  H    1.082398   1.923479   0.000000
     4  O    1.250365   1.970146   2.012843   0.000000
     5  O    2.210001   3.170272   2.417550   1.320709   0.000000
     6  C    2.755762   3.204600   2.763368   3.008613   3.242927
     7  N    3.048802   3.757949   3.007688   2.904214   2.681714
     8  C    3.139966   3.142227   3.193830   3.778279   4.369493
     9  H    3.164854   2.858288   3.547905   3.723468   4.566766
    10  H    2.979691   2.942494   2.795079   3.913584   4.534500
    11  H    4.212954   4.221379   4.181343   4.795497   5.270667
                    6          7          8          9         10
     6  C    0.000000
     7  N    1.147946   0.000000
     8  C    1.456545   2.602494   0.000000
     9  H    2.100939   3.165986   1.088355   0.000000
    10  H    2.103933   3.170481   1.088626   1.773439   0.000000
    11  H    2.086543   3.105162   1.088562   1.769293   1.767448
                   11
    11  H    0.000000
 Symmetry turned off by external request.
 Stoichiometry    C3H5NO2
 Framework group  C1[X(C3H5NO2)]
 Deg. of freedom    27
 Full point group                 C1      NOp   1
 Rotational constants (GHZ):           6.2300150           2.3184229           1.7769924
 Standard basis: Aug-CC-pVTZ (5D, 7F)
   391 basis functions,   567 primitive gaussians,   455 cartesian basis functions
    23 alpha electrons       23 beta electrons
       nuclear repulsion energy       215.8784470881 Hartrees.
 NAtoms=   11 NActive=   11 NUniq=   11 SFac= 1.00D+00 NAtFMM=   60 NAOKFM=F Big=F
 Integral buffers will be    131072 words long.
 Raffenetti 2 integral format.
 Two-electron integral symmetry is turned off.
 Nuclear repulsion after empirical dispersion term =      215.8742425144 Hartrees.
 One-electron integrals computed using PRISM.
 NBasis=   391 RedAO= T EigKep=  1.48D-05  NBF=   391
 NBsUse=   391 1.00D-06 EigRej= -1.00D+00 NBFU=   391
 Initial guess from the checkpoint file:  "AltAssocTS2-M1-copt-TS-Final-IRC-Reverse.chk"
 B after Tr=    -0.000183   -0.000250   -0.000003
         Rot=    1.000000    0.000000   -0.000002    0.000067 Ang=   0.01 deg.
 Initial guess <Sx>= 0.0000 <Sy>= 0.0000 <Sz>= 0.0000 <S**2>= 0.0000 S= 0.0000
 ExpMin= 2.53D-02 ExpMax= 1.53D+04 ExpMxC= 5.22D+02 IAcc=3 IRadAn=         7 AccDes= 0.00D+00
 Harris functional with IExCor= 4639 and IRadAn=       7 diagonalized for initial guess.
 HarFok:  IExCor= 4639 AccDes= 0.00D+00 IRadAn=         7 IDoV= 1 UseB2=F ITyADJ=14
 ICtDFT=  3500011 ScaDFX=  1.000000  1.000000  1.000000  1.000000
 FoFCou: FMM=F IPFlag=           0 FMFlag=      100000 FMFlg1=           0
         NFxFlg=           0 DoJE=T BraDBF=F KetDBF=T FulRan=T
         wScrn=  0.000000 ICntrl=       500 IOpCl=  0 I1Cent=   200000004 NGrid=           0
         NMat0=    1 NMatS0=      1 NMatT0=    0 NMatD0=    1 NMtDS0=    0 NMtDT0=    0
 Symmetry not used in FoFCou.
 Gradient too large for Newton-Raphson -- use scaled steepest descent instead.
     Minimum is close to point  4 DX=  1.07D-01 DF= -2.20D-07 DXR=  8.22D-02 DFR=  6.79D-03 which will be used.
 LinEq1:  Iter=  0 NonCon=     1 RMS=3.02D-05 Max=7.97D-04 NDo=     1
 AX will form     1 AO Fock derivatives at one time.
 LinEq1:  Iter=  1 NonCon=     1 RMS=7.63D-06 Max=2.81D-04 NDo=     1
 LinEq1:  Iter=  2 NonCon=     1 RMS=6.74D-06 Max=2.13D-04 NDo=     1
 LinEq1:  Iter=  3 NonCon=     1 RMS=3.41D-06 Max=1.78D-04 NDo=     1
 LinEq1:  Iter=  4 NonCon=     1 RMS=2.33D-06 Max=1.11D-04 NDo=     1
 LinEq1:  Iter=  5 NonCon=     1 RMS=1.69D-06 Max=7.36D-05 NDo=     1
 LinEq1:  Iter=  6 NonCon=     1 RMS=6.01D-07 Max=1.41D-05 NDo=     1
 LinEq1:  Iter=  7 NonCon=     1 RMS=3.55D-07 Max=1.34D-05 NDo=     1
 LinEq1:  Iter=  8 NonCon=     1 RMS=2.01D-07 Max=5.32D-06 NDo=     1
 LinEq1:  Iter=  9 NonCon=     1 RMS=5.68D-08 Max=1.36D-06 NDo=     1
 LinEq1:  Iter= 10 NonCon=     1 RMS=2.13D-08 Max=4.91D-07 NDo=     1
 LinEq1:  Iter= 11 NonCon=     0 RMS=6.56D-09 Max=1.28D-07 NDo=     1
 Linear equations converged to 1.301D-08 1.301D-07 after    11 iterations.
     Accept linear search using points  1 and  2.
     Minimum is close to point  2 DX= -6.86D-05 DF= -1.14D-13 DXR=  6.86D-05 DFR=  6.11D-09 which will be used.
 LinEq1:  Iter=  0 NonCon=     1 RMS=4.97D-08 Max=3.43D-06 NDo=     1
 LinEq1:  Iter=  1 NonCon=     1 RMS=2.47D-08 Max=1.43D-06 NDo=     1
 LinEq1:  Iter=  2 NonCon=     1 RMS=8.46D-09 Max=2.47D-07 NDo=     1
 LinEq1:  Iter=  3 NonCon=     1 RMS=5.10D-09 Max=1.23D-07 NDo=     1
 LinEq1:  Iter=  4 NonCon=     1 RMS=3.29D-09 Max=6.69D-08 NDo=     1
 LinEq1:  Iter=  5 NonCon=     1 RMS=1.29D-09 Max=4.79D-08 NDo=     1
 LinEq1:  Iter=  6 NonCon=     1 RMS=6.76D-10 Max=2.64D-08 NDo=     1
 LinEq1:  Iter=  7 NonCon=     1 RMS=5.12D-10 Max=2.25D-08 NDo=     1
 LinEq1:  Iter=  8 NonCon=     1 RMS=2.42D-10 Max=9.23D-09 NDo=     1
 LinEq1:  Iter=  9 NonCon=     1 RMS=9.05D-11 Max=2.34D-09 NDo=     1
 LinEq1:  Iter= 10 NonCon=     1 RMS=3.08D-11 Max=6.20D-10 NDo=     1
 LinEq1:  Iter= 11 NonCon=     0 RMS=1.06D-11 Max=2.28D-10 NDo=     1
 Linear equations converged to 4.155D-11 4.155D-10 after    11 iterations.
 QCLLim is confused:  Bigger=T Turned=T
 NLin=  4 IMin12=  1  3 I12=  0  2 IX=  1 XLMin= 0.000D+00 XLMax= 0.000D+00
 X = 0.000D+00 1.000D+00 2.000D+00 4.000D+00
 DE= 0.000D+00 9.322D-12 8.981D-12 7.765D-11
 QCLLim is confused:  Bigger=T Turned=T
 NLin=  5 IMin12=  1  3 I12=  0  2 IX=  1 XLMin= 0.000D+00 XLMax= 0.000D+00
 X = 0.000D+00 1.000D+00 2.000D+00 4.000D+00 8.000D+00
 DE= 0.000D+00 9.322D-12 8.981D-12 7.765D-11 4.452D-10
 QCLLim is confused:  Bigger=T Turned=T
 NLin=  6 IMin12=  1  3 I12=  0  2 IX=  1 XLMin= 0.000D+00 XLMax= 0.000D+00
 X = 0.000D+00 1.000D+00 2.000D+00 4.000D+00 8.000D+00 1.600D+01
 DE= 0.000D+00 9.322D-12 8.981D-12 7.765D-11 4.452D-10 2.056D-09
 QCLLim is confused:  Bigger=T Turned=T
 NLin=  7 IMin12=  1  3 I12=  0  2 IX=  1 XLMin= 0.000D+00 XLMax= 0.000D+00
 X = 0.000D+00 1.000D+00 2.000D+00 4.000D+00 8.000D+00 1.600D+01 3.200D+01
 DE= 0.000D+00 9.322D-12 8.981D-12 7.765D-11 4.452D-10 2.056D-09 8.783D-09
 Restarting incremental Fock formation.
 Search did not lower the energy significantly.
 No lower point found -- using Newton-Raphson step.
 SCF Done:  E(UwB97XD) =  -322.336259332     a.u. after    4 cycles
            Convg  =    0.4068D-09                    44 Fock formations.
              S**2 =  0.0000                  -V/T =  2.0054
 <Sx>= 0.0000 <Sy>= 0.0000 <Sz>= 0.0000 <S**2>= 0.0000 S= 0.0000
 <L.S>=  0.00000000000    
 Annihilation of the first spin contaminant:
 S**2 before annihilation     0.0000,   after     0.0000
 DoSCS=F DFT=T ScalE2(SS,OS)=  1.000000  1.000000
 Range of M.O.s used for correlation:     1   391
 NBasis=   391 NAE=    23 NBE=    23 NFC=     0 NFV=     0
 NROrb=    391 NOA=    23 NOB=    23 NVA=   368 NVB=   368

 **** Warning!!: The largest alpha MO coefficient is  0.47406780D+02


 **** Warning!!: The largest beta MO coefficient is  0.47406780D+02

 Symmetrizing basis deriv contribution to polar:
 IMax=3 JMax=2 DiffMx= 0.00D+00
 G2DrvN: will do    12 centers at a time, making    1 passes.
 Calling FoFCou, ICntrl=  3107 FMM=F I1Cent=   0 AccDes= 0.00D+00.
 End of G2Drv F.D. properties file   721 does not exist.
 End of G2Drv F.D. properties file   722 does not exist.
 End of G2Drv F.D. properties file   788 does not exist.
          IDoAtm=11111111111
          Differentiating once with respect to nuclear coordinates.
 CalDSu exits because no D1Ps are significant.
          There are    36 degrees of freedom in the 1st order CPHF.  IDoFFX=6 NUNeed=     0.
     30 vectors produced by pass  0 Test12= 4.70D-14 2.78D-09 XBig12= 1.77D-01 8.06D-02.
 AX will form    30 AO Fock derivatives at one time.
     30 vectors produced by pass  1 Test12= 4.70D-14 2.78D-09 XBig12= 4.61D-02 7.67D-02.
     30 vectors produced by pass  2 Test12= 4.70D-14 2.78D-09 XBig12= 1.62D-03 3.33D-03.
     30 vectors produced by pass  3 Test12= 4.70D-14 2.78D-09 XBig12= 2.70D-05 5.04D-04.
     30 vectors produced by pass  4 Test12= 4.70D-14 2.78D-09 XBig12= 3.32D-07 5.92D-05.
     30 vectors produced by pass  5 Test12= 4.70D-14 2.78D-09 XBig12= 3.62D-09 6.61D-06.
     30 vectors produced by pass  6 Test12= 4.70D-14 2.78D-09 XBig12= 3.07D-11 5.77D-07.
     19 vectors produced by pass  7 Test12= 4.70D-14 2.78D-09 XBig12= 2.27D-13 4.03D-08.
      1 vectors produced by pass  8 Test12= 4.70D-14 2.78D-09 XBig12= 1.49D-15 2.90D-09.
 InvSVY:  IOpt=1 It=  1 EMax= 2.11D-15
 Solved reduced A of dimension   230 with    30 vectors.
 End of Minotr F.D. properties file   721 does not exist.
 End of Minotr F.D. properties file   722 does not exist.
 End of Minotr F.D. properties file   788 does not exist.
 Calling FoFJK, ICntrl=    100127 FMM=F ISym2X=0 I1Cent= 0 IOpClX= 1 NMat=1 NMatS=1 NMatT=0.
 -------------------------------------------------------------------
 Center     Atomic                   Forces (Hartrees/Bohr)
 Number     Number              X              Y              Z
 -------------------------------------------------------------------
      1        6          -0.003103625   -0.001817388    0.000569145
      2        1          -0.000196704   -0.000120306    0.000044594
      3        1          -0.000314812   -0.000155020    0.000059059
      4        8          -0.002448703   -0.001601539   -0.000139483
      5        8          -0.004792472   -0.002579004   -0.000168989
      6        6           0.004499508    0.003189208   -0.000121063
      7        7           0.004662912    0.003143503    0.000250968
      8        6           0.001549572    0.000146852   -0.000387396
      9        1          -0.000089043    0.000018257   -0.000004476
     10        1          -0.000022453    0.000056956   -0.000011908
     11        1           0.000255820   -0.000281519   -0.000090450
 -------------------------------------------------------------------
 Cartesian Forces:  Max     0.004792472 RMS     0.001879117
 IRC-IRC-IRC-IRC-IRC-IRC-IRC-IRC-IRC-IRC-IRC-IRC-IRC-IRC-IRC-IRC-IRC-IRC
 Pt 29 Step number   1 out of a maximum of  20
 Modified Bulirsch-Stoer Extrapolation Cycles:
    EPS =    0.000010000000000
      PEZero:  N= 2 I= 1 D=  7.82D-04 Err=  1.44D-05
      PEZero:  N= 3 I= 2 D=  7.82D-04 Err=  9.58D-06
      PEZero:  N= 3 I= 1 D=  1.56D-03 Err=  2.24D-08
 Maximum DWI energy   std dev =  0.000000019 at pt    26
 Maximum DWI gradient std dev =  0.001558190 at pt    71
 CORRECTOR INTEGRATION CONVERGENCE:
   Recorrection delta-x convergence threshold:    0.010000
   Delta-x Convergence Met
 Point Number:  29          Path Number:   1
   CHANGE IN THE REACTION COORDINATE =    0.15021
   NET REACTION COORDINATE UP TO THIS POINT =    4.35617
  # OF POINTS ALONG THE PATH =  29
  # OF STEPS =   1

 Calculating another point on the path.
 IRC-IRC-IRC-IRC-IRC-IRC-IRC-IRC-IRC-IRC-IRC-IRC-IRC-IRC-IRC-IRC-IRC-IRC
                          Input orientation:                          
 ---------------------------------------------------------------------
 Center     Atomic      Atomic             Coordinates (Angstroms)
 Number     Number       Type             X           Y           Z
 ---------------------------------------------------------------------
      1          6           0       -0.590794   -1.327090    0.308759
      2          1           0       -0.172848   -2.194266   -0.181313
      3          1           0       -0.416847   -1.039489    1.337713
      4          8           0       -1.377394   -0.649075   -0.387286
      5          8           0       -1.920084    0.431470    0.144535
      6          6           0        1.330149    0.649217   -0.017958
      7          7           0        0.558557    1.498263    0.018012
      8          6           0        2.383543   -0.355466   -0.065707
      9          1           0        2.289443   -0.961911   -0.964549
     10          1           0        2.335761   -1.003301    0.807879
     11          1           0        3.353265    0.138915   -0.077501
 ---------------------------------------------------------------------
                    Distance matrix (angstroms):
                    1          2          3          4          5
     1  C    0.000000
     2  H    1.080206   0.000000
     3  H    1.082460   1.923665   0.000000
     4  O    1.250169   1.970018   2.012634   0.000000
     5  O    2.210546   3.170725   2.418081   1.320955   0.000000
     6  C    2.775348   3.220417   2.782367   3.025351   3.261568
     7  N    3.064010   3.769543   3.022120   2.919457   2.701428
     8  C    3.151343   3.151141   3.206191   3.786062   4.380031
     9  H    3.170242   2.862697   3.553932   3.725156   4.570743
    10  H    2.986417   2.947883   2.803370   3.916811   4.539913
    11  H    4.225395   4.229419   4.195856   4.805832   5.286122
                    6          7          8          9         10
     6  C    0.000000
     7  N    1.147836   0.000000
     8  C    1.456472   2.602671   0.000000
     9  H    2.100479   3.164466   1.088368   0.000000
    10  H    2.103350   3.168623   1.088635   1.773515   0.000000
    11  H    2.087331   3.109235   1.088537   1.769291   1.767447
                   11
    11  H    0.000000
 Symmetry turned off by external request.
 Stoichiometry    C3H5NO2
 Framework group  C1[X(C3H5NO2)]
 Deg. of freedom    27
 Full point group                 C1      NOp   1
 Rotational constants (GHZ):           6.2049192           2.3007479           1.7647669
 Standard basis: Aug-CC-pVTZ (5D, 7F)
   391 basis functions,   567 primitive gaussians,   455 cartesian basis functions
    23 alpha electrons       23 beta electrons
       nuclear repulsion energy       215.4710064132 Hartrees.
 NAtoms=   11 NActive=   11 NUniq=   11 SFac= 1.00D+00 NAtFMM=   60 NAOKFM=F Big=F
 Integral buffers will be    131072 words long.
 Raffenetti 2 integral format.
 Two-electron integral symmetry is turned off.
 Nuclear repulsion after empirical dispersion term =      215.4668006336 Hartrees.
 One-electron integrals computed using PRISM.
 NBasis=   391 RedAO= T EigKep=  1.49D-05  NBF=   391
 NBsUse=   391 1.00D-06 EigRej= -1.00D+00 NBFU=   391
 Initial guess from the checkpoint file:  "AltAssocTS2-M1-copt-TS-Final-IRC-Reverse.chk"
 B after Tr=    -0.000169   -0.000231   -0.000004
         Rot=    1.000000    0.000002   -0.000003    0.000061 Ang=   0.01 deg.
 Initial guess <Sx>= 0.0000 <Sy>= 0.0000 <Sz>= 0.0000 <S**2>= 0.0000 S= 0.0000
 ExpMin= 2.53D-02 ExpMax= 1.53D+04 ExpMxC= 5.22D+02 IAcc=3 IRadAn=         7 AccDes= 0.00D+00
 Harris functional with IExCor= 4639 and IRadAn=       7 diagonalized for initial guess.
 HarFok:  IExCor= 4639 AccDes= 0.00D+00 IRadAn=         7 IDoV= 1 UseB2=F ITyADJ=14
 ICtDFT=  3500011 ScaDFX=  1.000000  1.000000  1.000000  1.000000
 FoFCou: FMM=F IPFlag=           0 FMFlag=      100000 FMFlg1=           0
         NFxFlg=           0 DoJE=T BraDBF=F KetDBF=T FulRan=T
         wScrn=  0.000000 ICntrl=       500 IOpCl=  0 I1Cent=   200000004 NGrid=           0
         NMat0=    1 NMatS0=      1 NMatT0=    0 NMatD0=    1 NMtDS0=    0 NMtDT0=    0
 Symmetry not used in FoFCou.
 LinEq1:  Iter=  0 NonCon=     1 RMS=4.60D-05 Max=1.07D-03 NDo=     1
 AX will form     1 AO Fock derivatives at one time.
 LinEq1:  Iter=  1 NonCon=     1 RMS=1.52D-05 Max=7.59D-04 NDo=     1
 LinEq1:  Iter=  2 NonCon=     1 RMS=1.10D-05 Max=4.15D-04 NDo=     1
 LinEq1:  Iter=  3 NonCon=     1 RMS=3.94D-06 Max=1.31D-04 NDo=     1
 LinEq1:  Iter=  4 NonCon=     1 RMS=3.05D-06 Max=1.57D-04 NDo=     1
 LinEq1:  Iter=  5 NonCon=     1 RMS=2.14D-06 Max=9.18D-05 NDo=     1
 LinEq1:  Iter=  6 NonCon=     1 RMS=7.23D-07 Max=1.97D-05 NDo=     1
 LinEq1:  Iter=  7 NonCon=     1 RMS=2.36D-07 Max=6.75D-06 NDo=     1
 LinEq1:  Iter=  8 NonCon=     1 RMS=1.44D-07 Max=5.75D-06 NDo=     1
 LinEq1:  Iter=  9 NonCon=     1 RMS=6.38D-08 Max=1.42D-06 NDo=     1
 LinEq1:  Iter= 10 NonCon=     1 RMS=1.93D-08 Max=5.22D-07 NDo=     1
 LinEq1:  Iter= 11 NonCon=     1 RMS=7.67D-09 Max=1.71D-07 NDo=     1
 LinEq1:  Iter= 12 NonCon=     0 RMS=2.48D-09 Max=3.88D-08 NDo=     1
 Linear equations converged to 1.301D-08 1.301D-07 after    12 iterations.
     Minimum is close to point  2 DX=  1.06D-04 DF= -5.12D-13 DXR=  1.06D-04 DFR=  1.12D-08 which will be used.
 LinEq1:  Iter=  0 NonCon=     1 RMS=7.72D-08 Max=4.95D-06 NDo=     1
 LinEq1:  Iter=  1 NonCon=     1 RMS=4.09D-08 Max=1.89D-06 NDo=     1
 LinEq1:  Iter=  2 NonCon=     1 RMS=1.70D-08 Max=8.35D-07 NDo=     1
 LinEq1:  Iter=  3 NonCon=     1 RMS=9.38D-09 Max=4.05D-07 NDo=     1
 LinEq1:  Iter=  4 NonCon=     1 RMS=5.21D-09 Max=1.77D-07 NDo=     1
 LinEq1:  Iter=  5 NonCon=     1 RMS=3.31D-09 Max=5.87D-08 NDo=     1
 LinEq1:  Iter=  6 NonCon=     1 RMS=1.27D-09 Max=5.27D-08 NDo=     1
 LinEq1:  Iter=  7 NonCon=     1 RMS=6.94D-10 Max=2.22D-08 NDo=     1
 LinEq1:  Iter=  8 NonCon=     1 RMS=4.37D-10 Max=1.35D-08 NDo=     1
 LinEq1:  Iter=  9 NonCon=     1 RMS=1.41D-10 Max=2.40D-09 NDo=     1
 LinEq1:  Iter= 10 NonCon=     0 RMS=4.11D-11 Max=5.92D-10 NDo=     1
 Linear equations converged to 6.578D-11 6.578D-10 after    10 iterations.
 SCF Done:  E(UwB97XD) =  -322.336691789     a.u. after    3 cycles
            Convg  =    0.1545D-08                    26 Fock formations.
              S**2 =  0.0000                  -V/T =  2.0054
 <Sx>= 0.0000 <Sy>= 0.0000 <Sz>= 0.0000 <S**2>= 0.0000 S= 0.0000
 <L.S>=  0.00000000000    
 Annihilation of the first spin contaminant:
 S**2 before annihilation     0.0000,   after     0.0000
 DoSCS=F DFT=T ScalE2(SS,OS)=  1.000000  1.000000
 Range of M.O.s used for correlation:     1   391
 NBasis=   391 NAE=    23 NBE=    23 NFC=     0 NFV=     0
 NROrb=    391 NOA=    23 NOB=    23 NVA=   368 NVB=   368

 **** Warning!!: The largest alpha MO coefficient is  0.47038978D+02


 **** Warning!!: The largest beta MO coefficient is  0.47038978D+02

 Symmetrizing basis deriv contribution to polar:
 IMax=3 JMax=2 DiffMx= 0.00D+00
 G2DrvN: will do    12 centers at a time, making    1 passes.
 Calling FoFCou, ICntrl=  3107 FMM=F I1Cent=   0 AccDes= 0.00D+00.
 End of G2Drv F.D. properties file   721 does not exist.
 End of G2Drv F.D. properties file   722 does not exist.
 End of G2Drv F.D. properties file   788 does not exist.
          IDoAtm=11111111111
          Differentiating once with respect to nuclear coordinates.
 CalDSu exits because no D1Ps are significant.
          There are    36 degrees of freedom in the 1st order CPHF.  IDoFFX=6 NUNeed=     0.
     30 vectors produced by pass  0 Test12= 4.70D-14 2.78D-09 XBig12= 1.77D-01 8.01D-02.
 AX will form    30 AO Fock derivatives at one time.
     30 vectors produced by pass  1 Test12= 4.70D-14 2.78D-09 XBig12= 4.60D-02 7.71D-02.
     30 vectors produced by pass  2 Test12= 4.70D-14 2.78D-09 XBig12= 1.62D-03 3.29D-03.
     30 vectors produced by pass  3 Test12= 4.70D-14 2.78D-09 XBig12= 2.68D-05 5.01D-04.
     30 vectors produced by pass  4 Test12= 4.70D-14 2.78D-09 XBig12= 3.29D-07 5.96D-05.
     30 vectors produced by pass  5 Test12= 4.70D-14 2.78D-09 XBig12= 3.58D-09 6.52D-06.
     30 vectors produced by pass  6 Test12= 4.70D-14 2.78D-09 XBig12= 3.05D-11 5.74D-07.
     19 vectors produced by pass  7 Test12= 4.70D-14 2.78D-09 XBig12= 2.26D-13 4.02D-08.
      1 vectors produced by pass  8 Test12= 4.70D-14 2.78D-09 XBig12= 1.48D-15 2.99D-09.
 InvSVY:  IOpt=1 It=  1 EMax= 2.00D-15
 Solved reduced A of dimension   230 with    30 vectors.
 End of Minotr F.D. properties file   721 does not exist.
 End of Minotr F.D. properties file   722 does not exist.
 End of Minotr F.D. properties file   788 does not exist.
 Calling FoFJK, ICntrl=    100127 FMM=F ISym2X=0 I1Cent= 0 IOpClX= 1 NMat=1 NMatS=1 NMatT=0.
 -------------------------------------------------------------------
 Center     Atomic                   Forces (Hartrees/Bohr)
 Number     Number              X              Y              Z
 -------------------------------------------------------------------
      1        6          -0.002880068   -0.001634643    0.000536889
      2        1          -0.000177951   -0.000105463    0.000045113
      3        1          -0.000298922   -0.000139515    0.000056336
      4        8          -0.002375993   -0.001521826   -0.000127028
      5        8          -0.004532159   -0.002427768   -0.000186724
      6        6           0.004145707    0.002859070   -0.000097505
      7        7           0.004448883    0.002960082    0.000258253
      8        6           0.001509942    0.000177299   -0.000379057
      9        1          -0.000071306    0.000021405   -0.000005325
     10        1          -0.000003285    0.000056148   -0.000012606
     11        1           0.000235152   -0.000244790   -0.000088345
 -------------------------------------------------------------------
 Cartesian Forces:  Max     0.004532159 RMS     0.001761866
 IRC-IRC-IRC-IRC-IRC-IRC-IRC-IRC-IRC-IRC-IRC-IRC-IRC-IRC-IRC-IRC-IRC-IRC
 Pt 30 Step number   1 out of a maximum of  20
 Modified Bulirsch-Stoer Extrapolation Cycles:
    EPS =    0.000010000000000
      PEZero:  N= 2 I= 1 D=  7.82D-04 Err=  1.26D-05
      PEZero:  N= 3 I= 2 D=  7.82D-04 Err=  8.38D-06
      PEZero:  N= 3 I= 1 D=  1.56D-03 Err=  2.13D-08
 Maximum DWI energy   std dev =  0.000000024 at pt    72
 Maximum DWI gradient std dev =  0.001529770 at pt    47
 CORRECTOR INTEGRATION CONVERGENCE:
   Recorrection delta-x convergence threshold:    0.010000
   Delta-x Convergence Met
 Point Number:  30          Path Number:   1
   CHANGE IN THE REACTION COORDINATE =    0.15021
   NET REACTION COORDINATE UP TO THIS POINT =    4.50638
  # OF POINTS ALONG THE PATH =  30
  # OF STEPS =   1

 Calculating another point on the path.
 IRC-IRC-IRC-IRC-IRC-IRC-IRC-IRC-IRC-IRC-IRC-IRC-IRC-IRC-IRC-IRC-IRC-IRC
                          Input orientation:                          
 ---------------------------------------------------------------------
 Center     Atomic      Atomic             Coordinates (Angstroms)
 Number     Number       Type             X           Y           Z
 ---------------------------------------------------------------------
      1          6           0       -0.597648   -1.330915    0.310045
      2          1           0       -0.177830   -2.197202   -0.180020
      3          1           0       -0.425336   -1.043318    1.339338
      4          8           0       -1.381699   -0.651819   -0.387509
      5          8           0       -1.928222    0.427134    0.144176
      6          6           0        1.339920    0.655939   -0.018170
      7          7           0        0.567726    1.504277    0.018564
      8          6           0        2.387191   -0.355005   -0.066624
      9          1           0        2.287579   -0.961425   -0.964902
     10          1           0        2.335907   -1.001766    0.807570
     11          1           0        3.360351    0.132479   -0.080068
 ---------------------------------------------------------------------
                    Distance matrix (angstroms):
                    1          2          3          4          5
     1  C    0.000000
     2  H    1.080215   0.000000
     3  H    1.082519   1.923839   0.000000
     4  O    1.249996   1.969913   2.012437   0.000000
     5  O    2.211035   3.171138   2.418534   1.321180   0.000000
     6  C    2.794545   3.235765   2.801148   3.042015   3.280161
     7  N    3.079184   3.781037   3.036587   2.934946   2.721355
     8  C    3.162838   3.160045   3.218822   3.794153   4.390782
     9  H    3.175932   2.867303   3.560356   3.727309   4.575054
    10  H    2.993596   2.953520   2.812289   3.920621   4.545838
    11  H    4.237861   4.237468   4.210540   4.816294   5.301520
                    6          7          8          9         10
     6  C    0.000000
     7  N    1.147742   0.000000
     8  C    1.456411   2.602814   0.000000
     9  H    2.100053   3.163034   1.088380   0.000000
    10  H    2.102813   3.166899   1.088643   1.773589   0.000000
    11  H    2.088058   3.112928   1.088513   1.769293   1.767455
                   11
    11  H    0.000000
 Symmetry turned off by external request.
 Stoichiometry    C3H5NO2
 Framework group  C1[X(C3H5NO2)]
 Deg. of freedom    27
 Full point group                 C1      NOp   1
 Rotational constants (GHZ):           6.1809558           2.2829680           1.7525639
 Standard basis: Aug-CC-pVTZ (5D, 7F)
   391 basis functions,   567 primitive gaussians,   455 cartesian basis functions
    23 alpha electrons       23 beta electrons
       nuclear repulsion energy       215.0660251563 Hartrees.
 NAtoms=   11 NActive=   11 NUniq=   11 SFac= 1.00D+00 NAtFMM=   60 NAOKFM=F Big=F
 Integral buffers will be    131072 words long.
 Raffenetti 2 integral format.
 Two-electron integral symmetry is turned off.
 Nuclear repulsion after empirical dispersion term =      215.0618194852 Hartrees.
 One-electron integrals computed using PRISM.
 NBasis=   391 RedAO= T EigKep=  1.50D-05  NBF=   391
 NBsUse=   391 1.00D-06 EigRej= -1.00D+00 NBFU=   391
 Initial guess from the checkpoint file:  "AltAssocTS2-M1-copt-TS-Final-IRC-Reverse.chk"
 B after Tr=    -0.000156   -0.000212   -0.000006
         Rot=    1.000000    0.000004   -0.000004    0.000056 Ang=   0.01 deg.
 Initial guess <Sx>= 0.0000 <Sy>= 0.0000 <Sz>= 0.0000 <S**2>= 0.0000 S= 0.0000
 ExpMin= 2.53D-02 ExpMax= 1.53D+04 ExpMxC= 5.22D+02 IAcc=3 IRadAn=         7 AccDes= 0.00D+00
 Harris functional with IExCor= 4639 and IRadAn=       7 diagonalized for initial guess.
 HarFok:  IExCor= 4639 AccDes= 0.00D+00 IRadAn=         7 IDoV= 1 UseB2=F ITyADJ=14
 ICtDFT=  3500011 ScaDFX=  1.000000  1.000000  1.000000  1.000000
 FoFCou: FMM=F IPFlag=           0 FMFlag=      100000 FMFlg1=           0
         NFxFlg=           0 DoJE=T BraDBF=F KetDBF=T FulRan=T
         wScrn=  0.000000 ICntrl=       500 IOpCl=  0 I1Cent=   200000004 NGrid=           0
         NMat0=    1 NMatS0=      1 NMatT0=    0 NMatD0=    1 NMtDS0=    0 NMtDT0=    0
 Symmetry not used in FoFCou.
 LinEq1:  Iter=  0 NonCon=     1 RMS=4.39D-05 Max=1.01D-03 NDo=     1
 AX will form     1 AO Fock derivatives at one time.
 LinEq1:  Iter=  1 NonCon=     1 RMS=1.48D-05 Max=7.51D-04 NDo=     1
 LinEq1:  Iter=  2 NonCon=     1 RMS=1.05D-05 Max=4.02D-04 NDo=     1
 LinEq1:  Iter=  3 NonCon=     1 RMS=3.81D-06 Max=1.30D-04 NDo=     1
 LinEq1:  Iter=  4 NonCon=     1 RMS=2.94D-06 Max=1.51D-04 NDo=     1
 LinEq1:  Iter=  5 NonCon=     1 RMS=2.07D-06 Max=8.76D-05 NDo=     1
 LinEq1:  Iter=  6 NonCon=     1 RMS=6.93D-07 Max=1.85D-05 NDo=     1
 LinEq1:  Iter=  7 NonCon=     1 RMS=2.13D-07 Max=4.85D-06 NDo=     1
 LinEq1:  Iter=  8 NonCon=     1 RMS=1.11D-07 Max=4.55D-06 NDo=     1
 LinEq1:  Iter=  9 NonCon=     1 RMS=5.82D-08 Max=1.53D-06 NDo=     1
 LinEq1:  Iter= 10 NonCon=     1 RMS=1.84D-08 Max=4.97D-07 NDo=     1
 LinEq1:  Iter= 11 NonCon=     1 RMS=7.29D-09 Max=1.65D-07 NDo=     1
 LinEq1:  Iter= 12 NonCon=     0 RMS=2.33D-09 Max=3.71D-08 NDo=     1
 Linear equations converged to 1.301D-08 1.301D-07 after    12 iterations.
     Minimum is close to point  2 DX=  1.06D-04 DF= -4.55D-13 DXR=  1.06D-04 DFR=  1.10D-08 which will be used.
 LinEq1:  Iter=  0 NonCon=     1 RMS=6.97D-08 Max=4.49D-06 NDo=     1
 LinEq1:  Iter=  1 NonCon=     1 RMS=3.73D-08 Max=1.74D-06 NDo=     1
 LinEq1:  Iter=  2 NonCon=     1 RMS=1.52D-08 Max=7.48D-07 NDo=     1
 LinEq1:  Iter=  3 NonCon=     1 RMS=8.56D-09 Max=3.63D-07 NDo=     1
 LinEq1:  Iter=  4 NonCon=     1 RMS=4.95D-09 Max=1.63D-07 NDo=     1
 LinEq1:  Iter=  5 NonCon=     1 RMS=3.04D-09 Max=5.37D-08 NDo=     1
 LinEq1:  Iter=  6 NonCon=     1 RMS=1.17D-09 Max=4.89D-08 NDo=     1
 LinEq1:  Iter=  7 NonCon=     1 RMS=6.47D-10 Max=2.15D-08 NDo=     1
 LinEq1:  Iter=  8 NonCon=     1 RMS=4.02D-10 Max=1.23D-08 NDo=     1
 LinEq1:  Iter=  9 NonCon=     1 RMS=1.32D-10 Max=2.09D-09 NDo=     1
 LinEq1:  Iter= 10 NonCon=     0 RMS=3.83D-11 Max=5.87D-10 NDo=     1
 Linear equations converged to 5.944D-11 5.944D-10 after    10 iterations.
 SCF Done:  E(UwB97XD) =  -322.337095702     a.u. after    3 cycles
            Convg  =    0.1444D-08                    26 Fock formations.
              S**2 =  0.0000                  -V/T =  2.0054
 <Sx>= 0.0000 <Sy>= 0.0000 <Sz>= 0.0000 <S**2>= 0.0000 S= 0.0000
 <L.S>=  0.00000000000    
 Annihilation of the first spin contaminant:
 S**2 before annihilation     0.0000,   after     0.0000
 DoSCS=F DFT=T ScalE2(SS,OS)=  1.000000  1.000000
 Range of M.O.s used for correlation:     1   391
 NBasis=   391 NAE=    23 NBE=    23 NFC=     0 NFV=     0
 NROrb=    391 NOA=    23 NOB=    23 NVA=   368 NVB=   368

 **** Warning!!: The largest alpha MO coefficient is  0.46671529D+02


 **** Warning!!: The largest beta MO coefficient is  0.46671529D+02

 Symmetrizing basis deriv contribution to polar:
 IMax=3 JMax=2 DiffMx= 0.00D+00
 G2DrvN: will do    12 centers at a time, making    1 passes.
 Calling FoFCou, ICntrl=  3107 FMM=F I1Cent=   0 AccDes= 0.00D+00.
 End of G2Drv F.D. properties file   721 does not exist.
 End of G2Drv F.D. properties file   722 does not exist.
 End of G2Drv F.D. properties file   788 does not exist.
          IDoAtm=11111111111
          Differentiating once with respect to nuclear coordinates.
 CalDSu exits because no D1Ps are significant.
          There are    36 degrees of freedom in the 1st order CPHF.  IDoFFX=6 NUNeed=     0.
     30 vectors produced by pass  0 Test12= 4.70D-14 2.78D-09 XBig12= 1.76D-01 7.95D-02.
 AX will form    30 AO Fock derivatives at one time.
     30 vectors produced by pass  1 Test12= 4.70D-14 2.78D-09 XBig12= 4.60D-02 7.76D-02.
     30 vectors produced by pass  2 Test12= 4.70D-14 2.78D-09 XBig12= 1.63D-03 3.32D-03.
     30 vectors produced by pass  3 Test12= 4.70D-14 2.78D-09 XBig12= 2.67D-05 5.01D-04.
     30 vectors produced by pass  4 Test12= 4.70D-14 2.78D-09 XBig12= 3.28D-07 5.97D-05.
     30 vectors produced by pass  5 Test12= 4.70D-14 2.78D-09 XBig12= 3.57D-09 6.44D-06.
     30 vectors produced by pass  6 Test12= 4.70D-14 2.78D-09 XBig12= 3.05D-11 5.66D-07.
     18 vectors produced by pass  7 Test12= 4.70D-14 2.78D-09 XBig12= 2.25D-13 3.98D-08.
      1 vectors produced by pass  8 Test12= 4.70D-14 2.78D-09 XBig12= 1.47D-15 3.05D-09.
 InvSVY:  IOpt=1 It=  1 EMax= 1.78D-15
 Solved reduced A of dimension   229 with    30 vectors.
 End of Minotr F.D. properties file   721 does not exist.
 End of Minotr F.D. properties file   722 does not exist.
 End of Minotr F.D. properties file   788 does not exist.
 Calling FoFJK, ICntrl=    100127 FMM=F ISym2X=0 I1Cent= 0 IOpClX= 1 NMat=1 NMatS=1 NMatT=0.
 -------------------------------------------------------------------
 Center     Atomic                   Forces (Hartrees/Bohr)
 Number     Number              X              Y              Z
 -------------------------------------------------------------------
      1        6          -0.002677831   -0.001479116    0.000508808
      2        1          -0.000162622   -0.000093624    0.000045190
      3        1          -0.000280368   -0.000123399    0.000052638
      4        8          -0.002286418   -0.001432694   -0.000112198
      5        8          -0.004285177   -0.002281939   -0.000205275
      6        6           0.003814285    0.002569207   -0.000077793
      7        7           0.004236833    0.002767462    0.000264699
      8        6           0.001467118    0.000206717   -0.000370785
      9        1          -0.000055305    0.000023964   -0.000006140
     10        1           0.000013266    0.000055109   -0.000013159
     11        1           0.000216220   -0.000211688   -0.000085985
 -------------------------------------------------------------------
 Cartesian Forces:  Max     0.004285177 RMS     0.001650806
 IRC-IRC-IRC-IRC-IRC-IRC-IRC-IRC-IRC-IRC-IRC-IRC-IRC-IRC-IRC-IRC-IRC-IRC
 Pt 31 Step number   1 out of a maximum of  20
 Modified Bulirsch-Stoer Extrapolation Cycles:
    EPS =    0.000010000000000
      PEZero:  N= 2 I= 1 D=  7.82D-04 Err=  1.19D-05
      PEZero:  N= 3 I= 2 D=  7.82D-04 Err=  7.95D-06
      PEZero:  N= 3 I= 1 D=  1.56D-03 Err=  1.46D-08
 Maximum DWI energy   std dev =  0.000000110 at pt    13
 Maximum DWI gradient std dev =  0.001430185 at pt    17
 CORRECTOR INTEGRATION CONVERGENCE:
   Recorrection delta-x convergence threshold:    0.010000
   Delta-x Convergence Met
 Point Number:  31          Path Number:   1
   CHANGE IN THE REACTION COORDINATE =    0.15021
   NET REACTION COORDINATE UP TO THIS POINT =    4.65660
  # OF POINTS ALONG THE PATH =  31
  # OF STEPS =   1

 Calculating another point on the path.
 IRC-IRC-IRC-IRC-IRC-IRC-IRC-IRC-IRC-IRC-IRC-IRC-IRC-IRC-IRC-IRC-IRC-IRC
                          Input orientation:                          
 ---------------------------------------------------------------------
 Center     Atomic      Atomic             Coordinates (Angstroms)
 Number     Number       Type             X           Y           Z
 ---------------------------------------------------------------------
      1          6           0       -0.604453   -1.334606    0.311347
      2          1           0       -0.182699   -2.199999   -0.178651
      3          1           0       -0.433820   -1.046949    1.340962
      4          8           0       -1.386108   -0.654577   -0.387718
      5          8           0       -1.936474    0.422769    0.143760
      6          6           0        1.349533    0.662377   -0.018351
      7          7           0        0.577067    1.510310    0.019166
      8          6           0        2.390972   -0.354446   -0.067580
      9          1           0        2.286057   -0.960826   -0.965294
     10          1           0        2.336537   -1.000152    0.807212
     11          1           0        3.367303    0.126555   -0.082731
 ---------------------------------------------------------------------
                    Distance matrix (angstroms):
                    1          2          3          4          5
     1  C    0.000000
     2  H    1.080221   0.000000
     3  H    1.082576   1.924010   0.000000
     4  O    1.249847   1.969830   2.012248   0.000000
     5  O    2.211500   3.171527   2.418953   1.321379   0.000000
     6  C    2.813309   3.250635   2.819553   3.058518   3.298717
     7  N    3.094335   3.792462   3.051002   2.950652   2.741561
     8  C    3.174409   3.168941   3.231563   3.802486   4.401762
     9  H    3.181914   2.872127   3.567067   3.729904   4.579749
    10  H    3.001194   2.959410   2.821694   3.924967   4.552306
    11  H    4.250311   4.245536   4.225228   4.826811   5.316869
                    6          7          8          9         10
     6  C    0.000000
     7  N    1.147650   0.000000
     8  C    1.456347   2.602900   0.000000
     9  H    2.099659   3.161696   1.088391   0.000000
    10  H    2.102316   3.165307   1.088650   1.773660   0.000000
    11  H    2.088695   3.116180   1.088492   1.769296   1.767469
                   11
    11  H    0.000000
 Symmetry turned off by external request.
 Stoichiometry    C3H5NO2
 Framework group  C1[X(C3H5NO2)]
 Deg. of freedom    27
 Full point group                 C1      NOp   1
 Rotational constants (GHZ):           6.1581379           2.2651171           1.7404004
 Standard basis: Aug-CC-pVTZ (5D, 7F)
   391 basis functions,   567 primitive gaussians,   455 cartesian basis functions
    23 alpha electrons       23 beta electrons
       nuclear repulsion energy       214.6643599493 Hartrees.
 NAtoms=   11 NActive=   11 NUniq=   11 SFac= 1.00D+00 NAtFMM=   60 NAOKFM=F Big=F
 Integral buffers will be    131072 words long.
 Raffenetti 2 integral format.
 Two-electron integral symmetry is turned off.
 Nuclear repulsion after empirical dispersion term =      214.6601556467 Hartrees.
 One-electron integrals computed using PRISM.
 NBasis=   391 RedAO= T EigKep=  1.51D-05  NBF=   391
 NBsUse=   391 1.00D-06 EigRej= -1.00D+00 NBFU=   391
 Initial guess from the checkpoint file:  "AltAssocTS2-M1-copt-TS-Final-IRC-Reverse.chk"
 B after Tr=    -0.000140   -0.000193   -0.000008
         Rot=    1.000000    0.000006   -0.000006    0.000050 Ang=   0.01 deg.
 Initial guess <Sx>= 0.0000 <Sy>= 0.0000 <Sz>= 0.0000 <S**2>= 0.0000 S= 0.0000
 ExpMin= 2.53D-02 ExpMax= 1.53D+04 ExpMxC= 5.22D+02 IAcc=3 IRadAn=         7 AccDes= 0.00D+00
 Harris functional with IExCor= 4639 and IRadAn=       7 diagonalized for initial guess.
 HarFok:  IExCor= 4639 AccDes= 0.00D+00 IRadAn=         7 IDoV= 1 UseB2=F ITyADJ=14
 ICtDFT=  3500011 ScaDFX=  1.000000  1.000000  1.000000  1.000000
 FoFCou: FMM=F IPFlag=           0 FMFlag=      100000 FMFlg1=           0
         NFxFlg=           0 DoJE=T BraDBF=F KetDBF=T FulRan=T
         wScrn=  0.000000 ICntrl=       500 IOpCl=  0 I1Cent=   200000004 NGrid=           0
         NMat0=    1 NMatS0=      1 NMatT0=    0 NMatD0=    1 NMtDS0=    0 NMtDT0=    0
 Symmetry not used in FoFCou.
 LinEq1:  Iter=  0 NonCon=     1 RMS=4.21D-05 Max=1.00D-03 NDo=     1
 AX will form     1 AO Fock derivatives at one time.
 LinEq1:  Iter=  1 NonCon=     1 RMS=1.45D-05 Max=7.42D-04 NDo=     1
 LinEq1:  Iter=  2 NonCon=     1 RMS=1.01D-05 Max=3.93D-04 NDo=     1
 LinEq1:  Iter=  3 NonCon=     1 RMS=3.74D-06 Max=1.30D-04 NDo=     1
 LinEq1:  Iter=  4 NonCon=     1 RMS=2.85D-06 Max=1.46D-04 NDo=     1
 LinEq1:  Iter=  5 NonCon=     1 RMS=2.04D-06 Max=8.49D-05 NDo=     1
 LinEq1:  Iter=  6 NonCon=     1 RMS=6.70D-07 Max=1.74D-05 NDo=     1
 LinEq1:  Iter=  7 NonCon=     1 RMS=2.02D-07 Max=4.48D-06 NDo=     1
 LinEq1:  Iter=  8 NonCon=     1 RMS=1.02D-07 Max=4.28D-06 NDo=     1
 LinEq1:  Iter=  9 NonCon=     1 RMS=5.44D-08 Max=1.44D-06 NDo=     1
 LinEq1:  Iter= 10 NonCon=     1 RMS=1.67D-08 Max=4.44D-07 NDo=     1
 LinEq1:  Iter= 11 NonCon=     1 RMS=6.34D-09 Max=1.44D-07 NDo=     1
 LinEq1:  Iter= 12 NonCon=     0 RMS=2.05D-09 Max=3.29D-08 NDo=     1
 Linear equations converged to 1.301D-08 1.301D-07 after    12 iterations.
slurmstepd: error: *** STEP 11590692.0 ON r05c13 CANCELLED AT 2022-05-05T10:46:40 DUE TO TIME LIMIT ***
srun: Job step aborted: Waiting up to 32 seconds for job step to finish.
Error: software termination
   rax 0xfffffffffffffffc, rbx 0x00007ffc866d9e10, rcx 0xffffffffffffffff
   rdx 0x0000000000000000, rsp 0x00007ffc866d9dd8, rbp 0x0000000000000001
   rsi 0x00007ffc866d9e10, rdi 0x0000000000037777, r8  0x00007fed4b838700
   r9  0x0000000000000000, r10 0x0000000000000000, r11 0x0000000000000246
[truncated: 101 more chars]
