# Supplementary material for: An Experimental and Master Equation Investigation of Kinetics of the CH2OO + RCN Reactions (R = H, CH3, C2H5) and Their Atmospheric Relevance
Source: J Phys Chem A. 2023 Jan 5;127(2):477–88. doi: 10.1021/acs.jpca.2c07073 (PMC9869398; doi:10.1021/acs.jpca.2c07073)
Supplement: Supplementary file 2 — jp2c07073_si_002.zip [file jp2c07073_si_002.zip › wb97XD/IRC/TS2/AltAssocTS3-M0001-copt-TS-Final-IRC-Forward-INCOMPLETE.log]

 Entering Gaussian System, Link 0=/appl/soft/chem/gaussian/G16RevB.01/g16/g16
 Initial command:
 /appl/soft/chem/gaussian/G16RevB.01/g16/l1.exe "/scratch/kurten/scratch_lauri/Cyan/IRC/AltAssoc/AltAssocTS3-M0001-copt-TS-Final-IRC/11590693.GAUSS_SCRDIR/Gau-173341.inp" -scrdir="/scratch/kurten/scratch_lauri/Cyan/IRC/AltAssoc/AltAssocTS3-M0001-copt-TS-Final-IRC/11590693.GAUSS_SCRDIR/"
 Entering Link 1 = /appl/soft/chem/gaussian/G16RevB.01/g16/l1.exe PID=    173345.
  
 Copyright (c) 1988-2017, Gaussian, Inc.  All Rights Reserved.
  
 This is part of the Gaussian(R) 16 program.  It is based on
 the Gaussian(R) 09 system (copyright 2009, Gaussian, Inc.),
 the Gaussian(R) 03 system (copyright 2003, Gaussian, Inc.),
 the Gaussian(R) 98 system (copyright 1998, Gaussian, Inc.),
 the Gaussian(R) 94 system (copyright 1995, Gaussian, Inc.),
 the Gaussian 92(TM) system (copyright 1992, Gaussian, Inc.),
 the Gaussian 90(TM) system (copyright 1990, Gaussian, Inc.),
 the Gaussian 88(TM) system (copyright 1988, Gaussian, Inc.),
 the Gaussian 86(TM) system (copyright 1986, Carnegie Mellon
 University), and the Gaussian 82(TM) system (copyright 1983,
 Carnegie Mellon University). Gaussian is a federally registered
 trademark of Gaussian, Inc.
  
 This software contains proprietary and confidential information,
 including trade secrets, belonging to Gaussian, Inc.
  
 This software is provided under written license and may be
 used, copied, transmitted, or stored only in accord with that
 written license.
  
 The following legend is applicable only to US Government
 contracts under FAR:
  
                    RESTRICTED RIGHTS LEGEND
  
 Use, reproduction and disclosure by the US Government is
 subject to restrictions as set forth in subparagraphs (a)
 and (c) of the Commercial Computer Software - Restricted
 Rights clause in FAR 52.227-19.
  
 Gaussian, Inc.
 340 Quinnipiac St., Bldg. 40, Wallingford CT 06492
  
  
 ---------------------------------------------------------------
 Warning -- This program may not be used in any manner that
 competes with the business of Gaussian, Inc. or will provide
 assistance to any competitor of Gaussian, Inc.  The licensee
 of this program is prohibited from giving any competitor of
 Gaussian, Inc. access to this program.  By using this program,
 the user acknowledges that Gaussian, Inc. is engaged in the
 business of creating and licensing software in the field of
 computational chemistry and represents and warrants to the
 licensee that it is not a competitor of Gaussian, Inc. and that
 it will not use this program in any manner prohibited above.
 ---------------------------------------------------------------
  

 Cite this work as:
 Gaussian 16, Revision B.01,
 M. J. Frisch, G. W. Trucks, H. B. Schlegel, G. E. Scuseria, 
 M. A. Robb, J. R. Cheeseman, G. Scalmani, V. Barone, 
 G. A. Petersson, H. Nakatsuji, X. Li, M. Caricato, A. V. Marenich, 
 J. Bloino, B. G. Janesko, R. Gomperts, B. Mennucci, H. P. Hratchian, 
 J. V. Ortiz, A. F. Izmaylov, J. L. Sonnenberg, D. Williams-Young, 
 F. Ding, F. Lipparini, F. Egidi, J. Goings, B. Peng, A. Petrone, 
 T. Henderson, D. Ranasinghe, V. G. Zakrzewski, J. Gao, N. Rega, 
 G. Zheng, W. Liang, M. Hada, M. Ehara, K. Toyota, R. Fukuda, 
 J. Hasegawa, M. Ishida, T. Nakajima, Y. Honda, O. Kitao, H. Nakai, 
 T. Vreven, K. Throssell, J. A. Montgomery, Jr., J. E. Peralta, 
 F. Ogliaro, M. J. Bearpark, J. J. Heyd, E. N. Brothers, K. N. Kudin, 
 V. N. Staroverov, T. A. Keith, R. Kobayashi, J. Normand, 
 K. Raghavachari, A. P. Rendell, J. C. Burant, S. S. Iyengar, 
 J. Tomasi, M. Cossi, J. M. Millam, M. Klene, C. Adamo, R. Cammi, 
 J. W. Ochterski, R. L. Martin, K. Morokuma, O. Farkas, 
 J. B. Foresman, and D. J. Fox, Gaussian, Inc., Wallingford CT, 2016.
 
 ******************************************
 Gaussian 16:  ES64L-G16RevB.01 20-Dec-2017
                 2-May-2022 
 ******************************************
 %mem=12GB
 %NprocShared=8
 Will use up to    8 processors via shared memory.
 %chk=AltAssocTS3-M0001-copt-TS-Final-IRC-Forward
 ----------------------------------------------------------------------
 # UWB97XD aug-cc-pVTZ IRC(CalcAll,Forward,MaxPoints=200,Stepsize=5) sc
 f=qc Integral(Grid=SuperFineGrid) MaxDisk=32GB
 ----------------------------------------------------------------------
 1/10=4,18=10,22=1,26=5,38=1,39=5,42=200,44=3,71=1,172=1/1,23;
 2/12=2,17=6,18=5,29=1,40=1/2;
 3/5=16,6=1,7=10,11=2,25=1,30=1,71=2,74=-58,75=-7,116=2,140=1/1,2,3;
 4//1;
 5/5=2,8=3,38=5/8;
 8/6=4,10=90,11=11/1;
 11/6=1,8=1,9=11,15=111,16=1/1,2,10;
 10/6=1,13=1/2;
 6/7=2,8=2,9=2,10=2,18=1,28=1/1;
 7/10=1,25=1/1,2,3,16;
 1/10=4,18=10,22=1,26=5,39=5,42=200,44=3,71=1/23(2);
 2/29=1/2;
 99/5=20/99;
 2/29=1/2;
 3/5=16,6=1,7=10,11=2,25=1,30=1,71=2,74=-58,75=-7,116=2,140=1/1,2,3;
 4/5=5,16=3,69=1/1;
 5/5=2,8=3,38=5/8;
 8/6=4,10=90,11=11/1;
 11/6=1,8=1,9=11,15=111,16=1/1,2,10;
 10/6=1,13=1/2;
 7/10=1,25=1/1,2,3,16;
 1/10=4,18=10,22=1,26=5,39=5,42=200,44=3,71=1/23(-8);
 2/29=1/2;
 6/7=2,8=2,9=2,10=2,18=1,19=2,28=1/1;
 99/5=20/99;
 -------------------------------------------
 AltAssocTS3-M0001-copt-TS-Final-IRC-Forward
 -------------------------------------------
 Symbolic Z-matrix:
 Charge =  0 Multiplicity = 1
 C                     0.75562  -0.96246   0.5848 
 H                     1.00044  -0.58231   1.5696 
 H                     0.1614   -1.86057   0.46959 
 O                     1.62103  -0.7989   -0.35626 
 O                     2.2891    0.33098  -0.22503 
 C                    -0.3785    0.66523   0.20484 
 N                     0.34983   1.51176  -0.16826 
 C                    -1.77841   0.27751   0.53052 
 H                    -1.78205  -0.30904   1.44987 
 H                    -2.33401   1.19363   0.7252 
 C                    -2.42928  -0.5081   -0.60591 
 H                    -1.88797  -1.42943  -0.81803 
 H                    -2.45316   0.08476  -1.51805 
 H                    -3.45107  -0.76901  -0.33556 
 
 IRC-IRC-IRC-IRC-IRC-IRC-IRC-IRC-IRC-IRC-IRC-IRC-IRC-IRC-IRC-IRC-IRC-IRC
 ------------------------------------------------------------------------
 INPUT DATA FOR L123
 ------------------------------------------------------------------------
 GENERAL PARAMETERS:
 Rxn path following direction = Forward
 Maximum points per path      = 200
 Step size                    =   0.050 bohr
 Integration scheme           = HPC                                 
    Redo corrector integration= Yes                                 
    DWI Weight Power          =  2
    DWI will use Hessian update vectors when possible.
    Max correction cycles     =  20
 Initial Hessian              = CalcFC
 Hessian evaluation           = Analytic at all predictor steps
                              = Update at all corrector steps
 Hessian updating method      = Bofill                              
 ------------------------------------------------------------------------
 IRC-IRC-IRC-IRC-IRC-IRC-IRC-IRC-IRC-IRC-IRC-IRC-IRC-IRC-IRC-IRC-IRC-IRC
                          Input orientation:                          
 ---------------------------------------------------------------------
 Center     Atomic      Atomic             Coordinates (Angstroms)
 Number     Number       Type             X           Y           Z
 ---------------------------------------------------------------------
      1          6           0        0.755620   -0.962460    0.584800
      2          1           0        1.000440   -0.582310    1.569600
      3          1           0        0.161400   -1.860570    0.469590
      4          8           0        1.621030   -0.798900   -0.356260
      5          8           0        2.289100    0.330980   -0.225030
      6          6           0       -0.378500    0.665230    0.204840
      7          7           0        0.349830    1.511760   -0.168260
      8          6           0       -1.778410    0.277510    0.530520
      9          1           0       -1.782050   -0.309040    1.449870
     10          1           0       -2.334010    1.193630    0.725200
     11          6           0       -2.429280   -0.508100   -0.605910
     12          1           0       -1.887970   -1.429430   -0.818030
     13          1           0       -2.453160    0.084760   -1.518050
     14          1           0       -3.451070   -0.769010   -0.335560
 ---------------------------------------------------------------------
                    Distance matrix (angstroms):
                    1          2          3          4          5
     1  C    0.000000
     2  H    1.083643   0.000000
     3  H    1.083038   1.883603   0.000000
     4  O    1.288907   2.034940   1.984866   0.000000
     5  O    2.163417   2.390699   3.132490   1.319154   0.000000
     6  C    2.019894   2.306600   2.596392   2.540990   2.722609
     7  N    2.617925   2.797960   3.437291   2.643945   2.271174
     8  C    2.821663   3.088848   2.887553   3.674402   4.137433
     9  H    2.759542   2.798439   2.673049   3.883687   4.448503
    10  H    3.770179   3.871115   3.952284   4.558736   4.797942
    11  C    3.430426   4.062183   3.114081   4.068403   4.807519
    12  H    3.028954   3.842044   2.458407   3.594980   4.571499
    13  H    3.976797   4.680376   3.817191   4.327775   4.921540
    14  H    4.310537   4.845661   3.858719   5.072230   5.845660
                    6          7          8          9         10
     6  C    0.000000
     7  N    1.177404   0.000000
     8  C    1.488671   2.557552   0.000000
     9  H    2.114061   3.237062   1.090531   0.000000
    10  H    2.091411   2.846485   1.088975   1.757220   0.000000
    11  C    2.497943   3.463354   1.527183   2.164431   2.162595
    12  H    2.777114   3.752406   2.178126   2.531771   3.075866
    13  H    2.758534   3.422720   2.165428   3.068227   2.505187
    14  H    3.433622   4.435847   2.154783   2.486958   2.494993
                   11         12         13         14
    11  C    0.000000
    12  H    1.089431   0.000000
    13  H    1.088142   1.761317   0.000000
    14  H    1.088677   1.764147   1.767210   0.000000
 Symmetry turned off by external request.
 Stoichiometry    C4H7NO2
 Framework group  C1[X(C4H7NO2)]
 Deg. of freedom    36
 Full point group                 C1      NOp   1
 Rotational constants (GHZ):           5.2483153           1.6887699           1.4542445
 Standard basis: Aug-CC-pVTZ (5D, 7F)
   483 basis functions,   693 primitive gaussians,   560 cartesian basis functions
    27 alpha electrons       27 beta electrons
       nuclear repulsion energy       296.1237131328 Hartrees.
 NAtoms=   14 NActive=   14 NUniq=   14 SFac= 1.00D+00 NAtFMM=   60 NAOKFM=F Big=F
 Integral buffers will be    131072 words long.
 Raffenetti 2 integral format.
 Two-electron integral symmetry is turned off.
 Nuclear repulsion after empirical dispersion term =      296.1172457305 Hartrees.
 One-electron integrals computed using PRISM.
 NBasis=   483 RedAO= T EigKep=  7.72D-06  NBF=   483
 NBsUse=   483 1.00D-06 EigRej= -1.00D+00 NBFU=   483
 ExpMin= 2.53D-02 ExpMax= 1.53D+04 ExpMxC= 5.22D+02 IAcc=3 IRadAn=         7 AccDes= 0.00D+00
 Harris functional with IExCor= 4639 and IRadAn=       7 diagonalized for initial guess.
 HarFok:  IExCor= 4639 AccDes= 0.00D+00 IRadAn=         7 IDoV= 1 UseB2=F ITyADJ=14
 ICtDFT=  3500011 ScaDFX=  1.000000  1.000000  1.000000  1.000000
 FoFCou: FMM=F IPFlag=           0 FMFlag=      100000 FMFlg1=           0
         NFxFlg=           0 DoJE=T BraDBF=F KetDBF=T FulRan=T
         wScrn=  0.000000 ICntrl=       500 IOpCl=  0 I1Cent=   200000004 NGrid=           0
         NMat0=    1 NMatS0=      1 NMatT0=    0 NMatD0=    1 NMtDS0=    0 NMtDT0=    0
 Symmetry not used in FoFCou.
 Initial guess <Sx>= 0.0000 <Sy>= 0.0000 <Sz>= 0.0000 <S**2>= 0.0000 S= 0.0000
 Gradient too large for Newton-Raphson -- use scaled steepest descent instead.
 Gradient too large for Newton-Raphson -- use scaled steepest descent instead.
     Accept linear search using points  2 and  3.
 Gradient too large for Newton-Raphson -- use scaled steepest descent instead.
     Accept linear search using points  2 and  3.
 Gradient too large for Newton-Raphson -- use scaled steepest descent instead.
     Accept linear search using points  1 and  2.
 Gradient too large for Newton-Raphson -- use scaled steepest descent instead.
 Gradient too large for Newton-Raphson -- use scaled steepest descent instead.
     Accept linear search using points  1 and  2.
 LinEq1:  Iter=  0 NonCon=     1 RMS=4.02D-05 Max=3.76D-03 NDo=     1
 AX will form     1 AO Fock derivatives at one time.
 LinEq1:  Iter=  1 NonCon=     1 RMS=3.00D-05 Max=2.36D-03 NDo=     1
 LinEq1:  Iter=  2 NonCon=     1 RMS=1.07D-05 Max=4.68D-04 NDo=     1
 LinEq1:  Iter=  3 NonCon=     1 RMS=3.62D-06 Max=1.13D-04 NDo=     1
 LinEq1:  Iter=  4 NonCon=     1 RMS=2.25D-06 Max=5.87D-05 NDo=     1
 LinEq1:  Iter=  5 NonCon=     1 RMS=1.40D-06 Max=5.37D-05 NDo=     1
 LinEq1:  Iter=  6 NonCon=     1 RMS=6.45D-07 Max=1.93D-05 NDo=     1
 LinEq1:  Iter=  7 NonCon=     1 RMS=4.19D-07 Max=1.29D-05 NDo=     1
 LinEq1:  Iter=  8 NonCon=     1 RMS=2.19D-07 Max=6.12D-06 NDo=     1
 LinEq1:  Iter=  9 NonCon=     1 RMS=9.07D-08 Max=1.68D-06 NDo=     1
 LinEq1:  Iter= 10 NonCon=     1 RMS=3.23D-08 Max=7.79D-07 NDo=     1
 LinEq1:  Iter= 11 NonCon=     1 RMS=1.01D-08 Max=2.57D-07 NDo=     1
 LinEq1:  Iter= 12 NonCon=     0 RMS=2.83D-09 Max=6.11D-08 NDo=     1
 Linear equations converged to 1.569D-08 1.569D-07 after    12 iterations.
 Restarting incremental Fock formation.
     Minimum is close to point  2 DX=  5.61D-03 DF= -1.08D-09 DXR=  5.58D-03 DFR=  3.11D-05 which will be used.
 LinEq1:  Iter=  0 NonCon=     1 RMS=8.07D-07 Max=6.34D-05 NDo=     1
 LinEq1:  Iter=  1 NonCon=     1 RMS=4.13D-07 Max=2.80D-05 NDo=     1
 LinEq1:  Iter=  2 NonCon=     1 RMS=1.84D-07 Max=1.03D-05 NDo=     1
 LinEq1:  Iter=  3 NonCon=     1 RMS=1.42D-07 Max=4.74D-06 NDo=     1
 LinEq1:  Iter=  4 NonCon=     1 RMS=5.99D-08 Max=1.81D-06 NDo=     1
 LinEq1:  Iter=  5 NonCon=     1 RMS=2.70D-08 Max=7.51D-07 NDo=     1
 LinEq1:  Iter=  6 NonCon=     1 RMS=1.24D-08 Max=4.54D-07 NDo=     1
 LinEq1:  Iter=  7 NonCon=     1 RMS=8.75D-09 Max=2.60D-07 NDo=     1
 LinEq1:  Iter=  8 NonCon=     1 RMS=3.58D-09 Max=8.23D-08 NDo=     1
 LinEq1:  Iter=  9 NonCon=     1 RMS=1.49D-09 Max=3.62D-08 NDo=     1
 LinEq1:  Iter= 10 NonCon=     1 RMS=5.26D-10 Max=1.17D-08 NDo=     1
 LinEq1:  Iter= 11 NonCon=     0 RMS=1.38D-10 Max=2.99D-09 NDo=     1
 Linear equations converged to 7.566D-10 7.566D-09 after    11 iterations.
 SCF Done:  E(UwB97XD) =  -361.631734819     a.u. after    9 cycles
            Convg  =    0.7247D-08                    45 Fock formations.
              S**2 =  0.0000                  -V/T =  2.0057
 <Sx>= 0.0000 <Sy>= 0.0000 <Sz>= 0.0000 <S**2>= 0.0000 S= 0.0000
 <L.S>=  0.00000000000    
 Annihilation of the first spin contaminant:
 S**2 before annihilation     0.0000,   after     0.0000
 DoSCS=F DFT=T ScalE2(SS,OS)=  1.000000  1.000000
 Range of M.O.s used for correlation:     1   483
 NBasis=   483 NAE=    27 NBE=    27 NFC=     0 NFV=     0
 NROrb=    483 NOA=    27 NOB=    27 NVA=   456 NVB=   456

 **** Warning!!: The largest alpha MO coefficient is  0.60056597D+02


 **** Warning!!: The largest beta MO coefficient is  0.60056597D+02

 Symmetrizing basis deriv contribution to polar:
 IMax=3 JMax=2 DiffMx= 0.00D+00
 G2DrvN: will do    15 centers at a time, making    1 passes.
 Calling FoFCou, ICntrl=  3107 FMM=F I1Cent=   0 AccDes= 0.00D+00.
 End of G2Drv F.D. properties file   721 does not exist.
 End of G2Drv F.D. properties file   722 does not exist.
 End of G2Drv F.D. properties file   788 does not exist.
          IDoAtm=11111111111111
          Differentiating once with respect to nuclear coordinates.
 CalDSu exits because no D1Ps are significant.
          There are    45 degrees of freedom in the 1st order CPHF.  IDoFFX=6 NUNeed=     0.
     39 vectors produced by pass  0 Test12= 5.47D-14 2.22D-09 XBig12= 2.11D-01 9.77D-02.
 AX will form    39 AO Fock derivatives at one time.
     39 vectors produced by pass  1 Test12= 5.47D-14 2.22D-09 XBig12= 2.94D-02 2.86D-02.
     39 vectors produced by pass  2 Test12= 5.47D-14 2.22D-09 XBig12= 1.41D-03 4.49D-03.
     39 vectors produced by pass  3 Test12= 5.47D-14 2.22D-09 XBig12= 2.66D-05 4.12D-04.
     39 vectors produced by pass  4 Test12= 5.47D-14 2.22D-09 XBig12= 3.27D-07 4.00D-05.
     39 vectors produced by pass  5 Test12= 5.47D-14 2.22D-09 XBig12= 3.11D-09 4.43D-06.
     39 vectors produced by pass  6 Test12= 5.47D-14 2.22D-09 XBig12= 2.37D-11 3.43D-07.
     19 vectors produced by pass  7 Test12= 5.47D-14 2.22D-09 XBig12= 1.54D-13 2.16D-08.
 InvSVY:  IOpt=1 It=  1 EMax= 2.89D-15
 Solved reduced A of dimension   292 with    39 vectors.
 End of Minotr F.D. properties file   721 does not exist.
 End of Minotr F.D. properties file   722 does not exist.
 End of Minotr F.D. properties file   788 does not exist.

 **********************************************************************

            Population analysis using the SCF Density.

 **********************************************************************

 Alpha  occ. eigenvalues --  -19.39591 -19.27902 -14.45266 -10.39300 -10.34318
 Alpha  occ. eigenvalues --  -10.33594 -10.30861  -1.31354  -1.02111  -0.99887
 Alpha  occ. eigenvalues --   -0.91083  -0.77938  -0.76351  -0.63587  -0.62547
 Alpha  occ. eigenvalues --   -0.61968  -0.59802  -0.56763  -0.52376  -0.50111
 Alpha  occ. eigenvalues --   -0.49483  -0.47435  -0.46052  -0.42068  -0.40508
 Alpha  occ. eigenvalues --   -0.34399  -0.33556
 Alpha virt. eigenvalues --   -0.03059   0.01946   0.03429   0.03527   0.04505
 Alpha virt. eigenvalues --    0.05512   0.05974   0.06379   0.08161   0.08723
 Alpha virt. eigenvalues --    0.09587   0.10255   0.10678   0.10877   0.11570
 Alpha virt. eigenvalues --    0.11857   0.12331   0.12780   0.13577   0.13806
 Alpha virt. eigenvalues --    0.14363   0.14840   0.15155   0.16404   0.16998
 Alpha virt. eigenvalues --    0.18313   0.19056   0.20010   0.20068   0.20863
 Alpha virt. eigenvalues --    0.21310   0.22140   0.22640   0.23423   0.23756
 Alpha virt. eigenvalues --    0.24944   0.25184   0.25501   0.26857   0.27277
 Alpha virt. eigenvalues --    0.27833   0.28100   0.28706   0.29982   0.31097
 Alpha virt. eigenvalues --    0.31386   0.32237   0.32913   0.33584   0.33654
 Alpha virt. eigenvalues --    0.34536   0.35063   0.35580   0.36123   0.36590
 Alpha virt. eigenvalues --    0.36771   0.37821   0.37999   0.38783   0.38954
 Alpha virt. eigenvalues --    0.39478   0.40297   0.40717   0.42313   0.42733
 Alpha virt. eigenvalues --    0.43338   0.44150   0.44467   0.44915   0.45485
 Alpha virt. eigenvalues --    0.46689   0.47853   0.47938   0.48648   0.49636
 Alpha virt. eigenvalues --    0.50600   0.51057   0.52692   0.52831   0.53190
 Alpha virt. eigenvalues --    0.53908   0.54487   0.56005   0.56304   0.57082
 Alpha virt. eigenvalues --    0.57683   0.58625   0.59775   0.60368   0.61682
 Alpha virt. eigenvalues --    0.63270   0.64918   0.66028   0.66273   0.67095
 Alpha virt. eigenvalues --    0.68352   0.69419   0.70434   0.71692   0.72945
 Alpha virt. eigenvalues --    0.73311   0.73741   0.74902   0.75884   0.76289
 Alpha virt. eigenvalues --    0.76806   0.77919   0.78162   0.79007   0.79332
 Alpha virt. eigenvalues --    0.80353   0.81610   0.82174   0.83114   0.83420
 Alpha virt. eigenvalues --    0.84190   0.84491   0.85422   0.85958   0.87203
 Alpha virt. eigenvalues --    0.87993   0.88571   0.88845   0.89781   0.90583
 Alpha virt. eigenvalues --    0.92242   0.93701   0.94200   0.94688   0.96076
 Alpha virt. eigenvalues --    0.96429   0.97565   0.99238   0.99333   0.99854
 Alpha virt. eigenvalues --    1.00676   1.01900   1.03095   1.04109   1.04562
 Alpha virt. eigenvalues --    1.06069   1.06613   1.07157   1.08201   1.08949
 Alpha virt. eigenvalues --    1.09487   1.11160   1.11208   1.11361   1.13529
 Alpha virt. eigenvalues --    1.14136   1.15335   1.15902   1.16510   1.17519
 Alpha virt. eigenvalues --    1.19156   1.20654   1.21483   1.22070   1.23816
 Alpha virt. eigenvalues --    1.24843   1.25360   1.27372   1.27894   1.28891
 Alpha virt. eigenvalues --    1.29261   1.30037   1.31498   1.33238   1.34038
 Alpha virt. eigenvalues --    1.34856   1.35197   1.37091   1.38939   1.39570
 Alpha virt. eigenvalues --    1.40507   1.41091   1.42322   1.43607   1.44521
 Alpha virt. eigenvalues --    1.45472   1.46069   1.48214   1.48494   1.49771
 Alpha virt. eigenvalues --    1.51097   1.52022   1.54164   1.54380   1.55432
 Alpha virt. eigenvalues --    1.56808   1.57542   1.58018   1.58964   1.59643
 Alpha virt. eigenvalues --    1.61008   1.61802   1.62215   1.62618   1.64409
 Alpha virt. eigenvalues --    1.65001   1.65575   1.66220   1.68651   1.69306
 Alpha virt. eigenvalues --    1.69858   1.72183   1.72438   1.75331   1.75858
 Alpha virt. eigenvalues --    1.77201   1.77885   1.80249   1.81319   1.81956
 Alpha virt. eigenvalues --    1.82802   1.84679   1.85611   1.86606   1.87925
 Alpha virt. eigenvalues --    1.88618   1.89782   1.91062   1.92072   1.94134
 Alpha virt. eigenvalues --    1.94864   1.98676   1.99867   2.01638   2.03003
 Alpha virt. eigenvalues --    2.03946   2.05345   2.06129   2.09134   2.09595
 Alpha virt. eigenvalues --    2.10217   2.12021   2.12644   2.13422   2.15122
 Alpha virt. eigenvalues --    2.16872   2.20150   2.21377   2.22587   2.23803
 Alpha virt. eigenvalues --    2.24018   2.25085   2.26214   2.27589   2.30917
 Alpha virt. eigenvalues --    2.31804   2.34155   2.34781   2.36045   2.36797
 Alpha virt. eigenvalues --    2.38628   2.40213   2.45144   2.46436   2.48809
 Alpha virt. eigenvalues --    2.51391   2.51719   2.56521   2.57228   2.60788
 Alpha virt. eigenvalues --    2.64417   2.66283   2.69065   2.71329   2.75002
 Alpha virt. eigenvalues --    2.76079   2.79879   2.81393   2.85311   2.90509
 Alpha virt. eigenvalues --    2.91281   2.94995   2.97558   3.00309   3.01600
 Alpha virt. eigenvalues --    3.04454   3.10347   3.11947   3.15514   3.16395
 Alpha virt. eigenvalues --    3.18708   3.21000   3.22733   3.25164   3.25335
 Alpha virt. eigenvalues --    3.25784   3.26668   3.31188   3.33413   3.36352
 Alpha virt. eigenvalues --    3.38031   3.38755   3.40763   3.42244   3.43928
 Alpha virt. eigenvalues --    3.45323   3.46705   3.48783   3.49616   3.50731
 Alpha virt. eigenvalues --    3.51610   3.53469   3.55394   3.56869   3.60473
 Alpha virt. eigenvalues --    3.61238   3.61857   3.62879   3.65126   3.67241
 Alpha virt. eigenvalues --    3.68793   3.68959   3.72775   3.74484   3.75198
 Alpha virt. eigenvalues --    3.75697   3.78004   3.79585   3.79858   3.83408
 Alpha virt. eigenvalues --    3.84678   3.85649   3.88564   3.90248   3.93404
 Alpha virt. eigenvalues --    3.94502   3.97292   3.99277   3.99573   4.01119
 Alpha virt. eigenvalues --    4.03021   4.04913   4.06611   4.08732   4.10634
 Alpha virt. eigenvalues --    4.12326   4.15595   4.18120   4.20571   4.22444
 Alpha virt. eigenvalues --    4.24165   4.25680   4.27290   4.32719   4.34613
 Alpha virt. eigenvalues --    4.34997   4.36699   4.40242   4.41157   4.42578
 Alpha virt. eigenvalues --    4.44146   4.45279   4.49145   4.52540   4.55129
 Alpha virt. eigenvalues --    4.56306   4.58200   4.58505   4.60976   4.62014
 Alpha virt. eigenvalues --    4.66292   4.67873   4.71510   4.74833   4.75456
 Alpha virt. eigenvalues --    4.77644   4.79119   4.83688   4.84682   4.86748
 Alpha virt. eigenvalues --    4.89217   4.90799   4.92751   4.94667   4.97516
 Alpha virt. eigenvalues --    4.98171   4.99781   5.02209   5.05709   5.06167
 Alpha virt. eigenvalues --    5.10245   5.13481   5.14956   5.16124   5.19086
 Alpha virt. eigenvalues --    5.24094   5.28156   5.28771   5.30104   5.32938
 Alpha virt. eigenvalues --    5.33588   5.36178   5.38351   5.40841   5.44069
 Alpha virt. eigenvalues --    5.47309   5.49598   5.51509   5.54154   5.58380
 Alpha virt. eigenvalues --    5.66030   5.70104   5.73489   5.75479   5.78882
 Alpha virt. eigenvalues --    5.86518   5.87541   5.89515   5.90959   5.94015
 Alpha virt. eigenvalues --    5.94602   5.99802   6.04966   6.11465   6.13430
 Alpha virt. eigenvalues --    6.16923   6.23298   6.30719   6.34763   6.35286
 Alpha virt. eigenvalues --    6.42599   6.44522   6.45399   6.48846   6.56571
 Alpha virt. eigenvalues --    6.59172   6.62918   6.67335   6.70354   6.76243
 Alpha virt. eigenvalues --    6.81296   6.90038   6.93705   6.99266   7.01844
 Alpha virt. eigenvalues --    7.11577   7.22307   7.23234   7.29357   7.35979
 Alpha virt. eigenvalues --    7.45081   7.73042   7.94958   8.33986  13.39790
 Alpha virt. eigenvalues --   15.07338  15.25284  17.10767  17.55113  17.93256
 Alpha virt. eigenvalues --   18.31099
  Beta  occ. eigenvalues --  -19.39591 -19.27902 -14.45266 -10.39300 -10.34318
  Beta  occ. eigenvalues --  -10.33594 -10.30861  -1.31354  -1.02111  -0.99887
  Beta  occ. eigenvalues --   -0.91083  -0.77938  -0.76351  -0.63587  -0.62547
  Beta  occ. eigenvalues --   -0.61968  -0.59802  -0.56763  -0.52376  -0.50111
  Beta  occ. eigenvalues --   -0.49483  -0.47435  -0.46052  -0.42068  -0.40508
  Beta  occ. eigenvalues --   -0.34399  -0.33556
  Beta virt. eigenvalues --   -0.03059   0.01946   0.03429   0.03527   0.04505
  Beta virt. eigenvalues --    0.05512   0.05974   0.06379   0.08161   0.08723
  Beta virt. eigenvalues --    0.09587   0.10255   0.10678   0.10877   0.11570
  Beta virt. eigenvalues --    0.11857   0.12331   0.12780   0.13577   0.13806
  Beta virt. eigenvalues --    0.14363   0.14840   0.15155   0.16404   0.16998
  Beta virt. eigenvalues --    0.18313   0.19056   0.20010   0.20068   0.20863
  Beta virt. eigenvalues --    0.21310   0.22140   0.22640   0.23423   0.23756
  Beta virt. eigenvalues --    0.24944   0.25184   0.25501   0.26857   0.27277
  Beta virt. eigenvalues --    0.27833   0.28100   0.28706   0.29982   0.31097
  Beta virt. eigenvalues --    0.31386   0.32237   0.32913   0.33584   0.33654
  Beta virt. eigenvalues --    0.34536   0.35063   0.35580   0.36123   0.36590
  Beta virt. eigenvalues --    0.36771   0.37821   0.37999   0.38783   0.38954
  Beta virt. eigenvalues --    0.39478   0.40297   0.40717   0.42313   0.42733
  Beta virt. eigenvalues --    0.43338   0.44150   0.44467   0.44915   0.45485
  Beta virt. eigenvalues --    0.46689   0.47853   0.47938   0.48648   0.49636
  Beta virt. eigenvalues --    0.50600   0.51057   0.52692   0.52831   0.53190
  Beta virt. eigenvalues --    0.53908   0.54487   0.56005   0.56304   0.57082
  Beta virt. eigenvalues --    0.57683   0.58625   0.59775   0.60368   0.61682
  Beta virt. eigenvalues --    0.63270   0.64918   0.66028   0.66273   0.67095
  Beta virt. eigenvalues --    0.68352   0.69419   0.70434   0.71692   0.72945
  Beta virt. eigenvalues --    0.73311   0.73741   0.74902   0.75884   0.76289
  Beta virt. eigenvalues --    0.76806   0.77919   0.78162   0.79007   0.79332
  Beta virt. eigenvalues --    0.80353   0.81610   0.82174   0.83114   0.83420
  Beta virt. eigenvalues --    0.84190   0.84491   0.85422   0.85958   0.87203
  Beta virt. eigenvalues --    0.87993   0.88571   0.88845   0.89781   0.90583
  Beta virt. eigenvalues --    0.92242   0.93701   0.94200   0.94688   0.96076
  Beta virt. eigenvalues --    0.96429   0.97565   0.99238   0.99333   0.99854
  Beta virt. eigenvalues --    1.00676   1.01900   1.03095   1.04109   1.04562
  Beta virt. eigenvalues --    1.06069   1.06613   1.07157   1.08201   1.08949
  Beta virt. eigenvalues --    1.09487   1.11160   1.11208   1.11361   1.13529
  Beta virt. eigenvalues --    1.14136   1.15335   1.15902   1.16510   1.17519
  Beta virt. eigenvalues --    1.19156   1.20654   1.21483   1.22070   1.23816
  Beta virt. eigenvalues --    1.24843   1.25360   1.27372   1.27894   1.28891
  Beta virt. eigenvalues --    1.29261   1.30037   1.31498   1.33238   1.34038
  Beta virt. eigenvalues --    1.34856   1.35197   1.37091   1.38939   1.39570
  Beta virt. eigenvalues --    1.40507   1.41091   1.42322   1.43607   1.44521
  Beta virt. eigenvalues --    1.45472   1.46069   1.48214   1.48494   1.49771
  Beta virt. eigenvalues --    1.51097   1.52022   1.54164   1.54380   1.55432
  Beta virt. eigenvalues --    1.56808   1.57542   1.58018   1.58964   1.59643
  Beta virt. eigenvalues --    1.61008   1.61802   1.62215   1.62618   1.64409
  Beta virt. eigenvalues --    1.65001   1.65575   1.66220   1.68651   1.69306
  Beta virt. eigenvalues --    1.69858   1.72183   1.72438   1.75331   1.75858
  Beta virt. eigenvalues --    1.77201   1.77885   1.80249   1.81319   1.81956
  Beta virt. eigenvalues --    1.82802   1.84679   1.85611   1.86606   1.87925
  Beta virt. eigenvalues --    1.88618   1.89782   1.91062   1.92072   1.94134
  Beta virt. eigenvalues --    1.94864   1.98676   1.99867   2.01638   2.03003
  Beta virt. eigenvalues --    2.03946   2.05345   2.06129   2.09134   2.09595
  Beta virt. eigenvalues --    2.10217   2.12021   2.12644   2.13422   2.15122
  Beta virt. eigenvalues --    2.16872   2.20150   2.21377   2.22587   2.23803
  Beta virt. eigenvalues --    2.24018   2.25085   2.26214   2.27589   2.30917
  Beta virt. eigenvalues --    2.31804   2.34155   2.34781   2.36045   2.36797
  Beta virt. eigenvalues --    2.38628   2.40213   2.45144   2.46436   2.48809
  Beta virt. eigenvalues --    2.51391   2.51719   2.56521   2.57228   2.60788
  Beta virt. eigenvalues --    2.64417   2.66283   2.69065   2.71329   2.75002
  Beta virt. eigenvalues --    2.76079   2.79879   2.81393   2.85311   2.90509
  Beta virt. eigenvalues --    2.91281   2.94995   2.97558   3.00309   3.01600
  Beta virt. eigenvalues --    3.04454   3.10347   3.11947   3.15514   3.16395
  Beta virt. eigenvalues --    3.18708   3.21000   3.22733   3.25164   3.25335
  Beta virt. eigenvalues --    3.25784   3.26668   3.31188   3.33413   3.36352
  Beta virt. eigenvalues --    3.38031   3.38755   3.40763   3.42244   3.43928
  Beta virt. eigenvalues --    3.45323   3.46705   3.48783   3.49616   3.50731
  Beta virt. eigenvalues --    3.51610   3.53469   3.55394   3.56869   3.60473
  Beta virt. eigenvalues --    3.61238   3.61857   3.62879   3.65126   3.67241
  Beta virt. eigenvalues --    3.68793   3.68959   3.72775   3.74484   3.75198
  Beta virt. eigenvalues --    3.75697   3.78004   3.79585   3.79858   3.83408
  Beta virt. eigenvalues --    3.84678   3.85649   3.88564   3.90248   3.93404
  Beta virt. eigenvalues --    3.94502   3.97292   3.99277   3.99573   4.01119
  Beta virt. eigenvalues --    4.03021   4.04913   4.06611   4.08732   4.10634
  Beta virt. eigenvalues --    4.12326   4.15595   4.18120   4.20571   4.22444
  Beta virt. eigenvalues --    4.24165   4.25680   4.27290   4.32719   4.34613
  Beta virt. eigenvalues --    4.34997   4.36699   4.40242   4.41157   4.42578
  Beta virt. eigenvalues --    4.44146   4.45279   4.49145   4.52540   4.55129
  Beta virt. eigenvalues --    4.56306   4.58200   4.58505   4.60976   4.62014
  Beta virt. eigenvalues --    4.66292   4.67873   4.71510   4.74833   4.75456
  Beta virt. eigenvalues --    4.77644   4.79119   4.83688   4.84682   4.86748
  Beta virt. eigenvalues --    4.89217   4.90799   4.92751   4.94667   4.97516
  Beta virt. eigenvalues --    4.98171   4.99781   5.02209   5.05709   5.06167
  Beta virt. eigenvalues --    5.10245   5.13481   5.14956   5.16124   5.19086
  Beta virt. eigenvalues --    5.24094   5.28156   5.28771   5.30104   5.32938
  Beta virt. eigenvalues --    5.33588   5.36178   5.38351   5.40841   5.44069
  Beta virt. eigenvalues --    5.47309   5.49598   5.51509   5.54154   5.58380
  Beta virt. eigenvalues --    5.66030   5.70104   5.73489   5.75479   5.78882
  Beta virt. eigenvalues --    5.86518   5.87541   5.89515   5.90959   5.94015
  Beta virt. eigenvalues --    5.94602   5.99802   6.04966   6.11465   6.13430
  Beta virt. eigenvalues --    6.16923   6.23298   6.30719   6.34763   6.35286
  Beta virt. eigenvalues --    6.42599   6.44522   6.45399   6.48846   6.56571
  Beta virt. eigenvalues --    6.59172   6.62918   6.67335   6.70354   6.76243
  Beta virt. eigenvalues --    6.81296   6.90038   6.93705   6.99266   7.01844
  Beta virt. eigenvalues --    7.11577   7.22307   7.23234   7.29357   7.35979
  Beta virt. eigenvalues --    7.45081   7.73042   7.94958   8.33986  13.39790
  Beta virt. eigenvalues --   15.07338  15.25284  17.10767  17.55113  17.93256
  Beta virt. eigenvalues --   18.31099
          Condensed to atoms (all electrons):
               1          2          3          4          5          6
     1  C    5.383248   0.333428   0.260904   0.223214  -0.100247   0.161692
     2  H    0.333428   0.313655   0.006582  -0.083077   0.020720   0.035678
     3  H    0.260904   0.006582   0.365963   0.045399  -0.003137   0.036668
     4  O    0.223214  -0.083077   0.045399   8.253745  -0.236252  -0.003268
     5  O   -0.100247   0.020720  -0.003137  -0.236252   8.749566  -0.021474
     6  C    0.161692   0.035678   0.036668  -0.003268  -0.021474   5.568051
     7  N    0.013438  -0.010538  -0.003568  -0.025169   0.004197  -0.083221
     8  C   -0.014845  -0.005176  -0.025314  -0.027400   0.019894  -0.130122
     9  H   -0.008032  -0.005811  -0.010089  -0.003401   0.002584  -0.088424
    10  H    0.008023   0.002066   0.004255   0.002397  -0.001511  -0.015693
    11  C   -0.010693  -0.003806  -0.009673   0.004591  -0.000570   0.017567
    12  H    0.005045   0.001037   0.006739   0.005180  -0.000657  -0.028058
    13  H   -0.000846   0.000074  -0.000800  -0.000658  -0.000300   0.000349
    14  H    0.001178  -0.000418  -0.000260  -0.000624   0.000080  -0.000289
               7          8          9         10         11         12
     1  C    0.013438  -0.014845  -0.008032   0.008023  -0.010693   0.005045
     2  H   -0.010538  -0.005176  -0.005811   0.002066  -0.003806   0.001037
     3  H   -0.003568  -0.025314  -0.010089   0.004255  -0.009673   0.006739
     4  O   -0.025169  -0.027400  -0.003401   0.002397   0.004591   0.005180
     5  O    0.004197   0.019894   0.002584  -0.001511  -0.000570  -0.000657
     6  C   -0.083221  -0.130122  -0.088424  -0.015693   0.017567  -0.028058
     7  N    7.867460  -0.031972   0.013874  -0.039587   0.050241  -0.000783
     8  C   -0.031972   5.277443   0.470845   0.406182   0.063992   0.011726
     9  H    0.013874   0.470845   0.436184  -0.062534   0.022416  -0.013873
    10  H   -0.039587   0.406182  -0.062534   0.567418  -0.069208   0.018483
    11  C    0.050241   0.063992   0.022416  -0.069208   5.633598   0.327244
    12  H   -0.000783   0.011726  -0.013873   0.018483   0.327244   0.391729
    13  H    0.003750   0.012597   0.004054  -0.005770   0.406009  -0.008247
    14  H    0.000481  -0.024832   0.003631  -0.013224   0.438387  -0.013945
              13         14
     1  C   -0.000846   0.001178
     2  H    0.000074  -0.000418
     3  H   -0.000800  -0.000260
     4  O   -0.000658  -0.000624
     5  O   -0.000300   0.000080
     6  C    0.000349  -0.000289
     7  N    0.003750   0.000481
     8  C    0.012597  -0.024832
     9  H    0.004054   0.003631
    10  H   -0.005770  -0.013224
    11  C    0.406009   0.438387
    12  H   -0.008247  -0.013945
    13  H    0.353126   0.007171
    14  H    0.007171   0.365478
          Atomic-Atomic Spin Densities.
               1          2          3          4          5          6
     1  C    0.000000   0.000000   0.000000   0.000000   0.000000   0.000000
     2  H    0.000000   0.000000   0.000000   0.000000   0.000000   0.000000
     3  H    0.000000   0.000000   0.000000   0.000000   0.000000   0.000000
     4  O    0.000000   0.000000   0.000000   0.000000   0.000000   0.000000
     5  O    0.000000   0.000000   0.000000   0.000000   0.000000   0.000000
     6  C    0.000000   0.000000   0.000000   0.000000   0.000000   0.000000
     7  N    0.000000   0.000000   0.000000   0.000000   0.000000   0.000000
     8  C    0.000000   0.000000   0.000000   0.000000   0.000000   0.000000
     9  H    0.000000   0.000000   0.000000   0.000000   0.000000   0.000000
    10  H    0.000000   0.000000   0.000000   0.000000   0.000000   0.000000
    11  C    0.000000   0.000000   0.000000   0.000000   0.000000   0.000000
    12  H    0.000000   0.000000   0.000000   0.000000   0.000000   0.000000
    13  H    0.000000   0.000000   0.000000   0.000000   0.000000   0.000000
    14  H    0.000000   0.000000   0.000000   0.000000   0.000000   0.000000
               7          8          9         10         11         12
     1  C    0.000000   0.000000   0.000000   0.000000   0.000000   0.000000
     2  H    0.000000   0.000000   0.000000   0.000000   0.000000   0.000000
     3  H    0.000000   0.000000   0.000000   0.000000   0.000000   0.000000
     4  O    0.000000   0.000000   0.000000   0.000000   0.000000   0.000000
     5  O    0.000000   0.000000   0.000000   0.000000   0.000000   0.000000
     6  C    0.000000   0.000000   0.000000   0.000000   0.000000   0.000000
     7  N    0.000000   0.000000   0.000000   0.000000   0.000000   0.000000
     8  C    0.000000   0.000000   0.000000   0.000000   0.000000   0.000000
     9  H    0.000000   0.000000   0.000000   0.000000   0.000000   0.000000
    10  H    0.000000   0.000000   0.000000   0.000000   0.000000   0.000000
    11  C    0.000000   0.000000   0.000000   0.000000   0.000000   0.000000
    12  H    0.000000   0.000000   0.000000   0.000000   0.000000   0.000000
    13  H    0.000000   0.000000   0.000000   0.000000   0.000000   0.000000
    14  H    0.000000   0.000000   0.000000   0.000000   0.000000   0.000000
              13         14
     1  C    0.000000   0.000000
     2  H    0.000000   0.000000
     3  H    0.000000   0.000000
     4  O    0.000000   0.000000
     5  O    0.000000   0.000000
     6  C    0.000000   0.000000
     7  N    0.000000   0.000000
     8  C    0.000000   0.000000
     9  H    0.000000   0.000000
    10  H    0.000000   0.000000
    11  C    0.000000   0.000000
    12  H    0.000000   0.000000
    13  H    0.000000   0.000000
    14  H    0.000000   0.000000
 Mulliken charges and spin densities:
               1          2
     1  C   -0.255505   0.000000
     2  H    0.395586   0.000000
     3  H    0.326330   0.000000
     4  O   -0.154678   0.000000
     5  O   -0.432895   0.000000
     6  C    0.550544   0.000000
     7  N   -0.758603   0.000000
     8  C   -0.003017   0.000000
     9  H    0.238575   0.000000
    10  H    0.198703   0.000000
    11  C   -0.870097   0.000000
    12  H    0.298380   0.000000
    13  H    0.229491   0.000000
    14  H    0.237185   0.000000
 Sum of Mulliken charges =   0.00000   0.00000
 Mulliken charges and spin densities with hydrogens summed into heavy atoms:
               1          2
     1  C    0.466411   0.000000
     4  O   -0.154678   0.000000
     5  O   -0.432895   0.000000
     6  C    0.550544   0.000000
     7  N   -0.758603   0.000000
     8  C    0.434261   0.000000
    11  C   -0.105041   0.000000
 APT charges:
               1
     1  C   -0.774987
     2  H    0.654926
     3  H    0.556262
     4  O    0.101568
     5  O   -0.527953
     6  C    0.287986
     7  N   -0.374366
     8  C   -1.000986
     9  H    0.516137
    10  H    0.669027
    11  C   -1.840807
    12  H    0.300930
    13  H    0.472661
    14  H    0.959602
 Sum of APT charges =   0.00000
 APT charges with hydrogens summed into heavy atoms:
               1
     1  C    0.436201
     4  O    0.101568
     5  O   -0.527953
     6  C    0.287986
     7  N   -0.374366
     8  C    0.184178
    11  C   -0.107614
 Electronic spatial extent (au):  <R**2>=            845.0195
 Charge=              0.0000 electrons
 Dipole moment (field-independent basis, Debye):
    X=             -4.9291    Y=             -3.3751    Z=              2.2215  Tot=              6.3736
 Quadrupole moment (field-independent basis, Debye-Ang):
   XX=            -44.4931   YY=            -43.2612   ZZ=            -40.1972
   XY=             -3.2411   XZ=              1.8834   YZ=             -0.2847
 Traceless Quadrupole moment (field-independent basis, Debye-Ang):
   XX=             -1.8426   YY=             -0.6107   ZZ=              2.4533
   XY=             -3.2411   XZ=              1.8834   YZ=             -0.2847
 Octapole moment (field-independent basis, Debye-Ang**2):
  XXX=            -16.4601  YYY=            -13.3993  ZZZ=              1.3949  XYY=              0.3326
  XXY=             -2.7362  XXZ=              3.7903  XZZ=              2.6674  YZZ=             -1.9531
  YYZ=              1.7906  XYZ=             -0.6548
 Hexadecapole moment (field-independent basis, Debye-Ang**3):
 XXXX=           -749.6254 YYYY=           -236.7934 ZZZZ=           -109.3533 XXXY=            -10.9783
 XXXZ=              0.7197 YYYX=             -9.0749 YYYZ=              2.9951 ZZZX=             -0.1190
 ZZZY=             -1.4889 XXYY=           -158.4571 XXZZ=           -140.9409 YYZZ=            -58.7079
 XXYZ=              0.2069 YYXZ=             -1.1376 ZZXY=             -3.3010
 N-N= 2.961172457305D+02 E-N=-1.437838122152D+03  KE= 3.595827689344D+02
  Exact polarizability:   0.000   0.000   0.000   0.000   0.000   0.000
 Approx polarizability:  98.998   5.399  87.160 -10.858  -6.584  63.627
                          Isotropic Fermi Contact Couplings
        Atom                 a.u.       MegaHertz       Gauss      10(-4) cm-1
     1  C(13)              0.00000       0.00000       0.00000       0.00000
     2  H(1)               0.00000       0.00000       0.00000       0.00000
     3  H(1)               0.00000       0.00000       0.00000       0.00000
     4  O(17)              0.00000       0.00000       0.00000       0.00000
     5  O(17)              0.00000       0.00000       0.00000       0.00000
     6  C(13)              0.00000       0.00000       0.00000       0.00000
     7  N(14)              0.00000       0.00000       0.00000       0.00000
     8  C(13)              0.00000       0.00000       0.00000       0.00000
     9  H(1)               0.00000       0.00000       0.00000       0.00000
    10  H(1)               0.00000       0.00000       0.00000       0.00000
    11  C(13)              0.00000       0.00000       0.00000       0.00000
    12  H(1)               0.00000       0.00000       0.00000       0.00000
    13  H(1)               0.00000       0.00000       0.00000       0.00000
    14  H(1)               0.00000       0.00000       0.00000       0.00000
 --------------------------------------------------------
       Center         ----  Spin Dipole Couplings  ----
                      3XX-RR        3YY-RR        3ZZ-RR
 --------------------------------------------------------
     1   Atom        0.000000      0.000000      0.000000
     2   Atom        0.000000      0.000000      0.000000
     3   Atom        0.000000      0.000000      0.000000
     4   Atom        0.000000      0.000000      0.000000
     5   Atom        0.000000      0.000000      0.000000
     6   Atom        0.000000      0.000000      0.000000
     7   Atom        0.000000      0.000000      0.000000
     8   Atom        0.000000      0.000000      0.000000
     9   Atom        0.000000      0.000000      0.000000
    10   Atom        0.000000      0.000000      0.000000
    11   Atom        0.000000      0.000000      0.000000
    12   Atom        0.000000      0.000000      0.000000
    13   Atom        0.000000      0.000000      0.000000
    14   Atom        0.000000      0.000000      0.000000
 --------------------------------------------------------
                        XY            XZ            YZ
 --------------------------------------------------------
     1   Atom        0.000000      0.000000      0.000000
     2   Atom        0.000000      0.000000      0.000000
     3   Atom        0.000000      0.000000      0.000000
     4   Atom        0.000000      0.000000      0.000000
     5   Atom        0.000000      0.000000      0.000000
     6   Atom        0.000000      0.000000      0.000000
     7   Atom        0.000000      0.000000      0.000000
     8   Atom        0.000000      0.000000      0.000000
     9   Atom        0.000000      0.000000      0.000000
    10   Atom        0.000000      0.000000      0.000000
    11   Atom        0.000000      0.000000      0.000000
    12   Atom        0.000000      0.000000      0.000000
    13   Atom        0.000000      0.000000      0.000000
    14   Atom        0.000000      0.000000      0.000000
 --------------------------------------------------------


 ---------------------------------------------------------------------------------
              Anisotropic Spin Dipole Couplings in Principal Axis System
 ---------------------------------------------------------------------------------

       Atom             a.u.   MegaHertz   Gauss  10(-4) cm-1        Axes

              Baa     0.0000     0.000     0.000     0.000  0.5501  0.7431  0.3810
     1 C(13)  Bbb     0.0000     0.000     0.000     0.000 -0.1757 -0.3431  0.9227
              Bcc     0.0000     0.000     0.000     0.000  0.8164 -0.5745 -0.0582
 
              Baa     0.0000     0.000     0.000     0.000  0.2113  0.5240  0.8251
     2 H(1)   Bbb     0.0000     0.000     0.000     0.000  0.9443 -0.3274 -0.0339
              Bcc     0.0000     0.000     0.000     0.000  0.2524  0.7863 -0.5639
 
              Baa     0.0000     0.000     0.000     0.000  0.5207  0.8058  0.2822
     3 H(1)   Bbb     0.0000     0.000     0.000     0.000 -0.6117  0.1215  0.7817
              Bcc     0.0000     0.000     0.000     0.000  0.5956 -0.5796  0.5562
 
              Baa     0.0000     0.000     0.000     0.000  0.7526  0.0127 -0.6584
     4 O(17)  Bbb     0.0000     0.000     0.000     0.000  0.6424 -0.2340  0.7298
              Bcc     0.0000     0.000     0.000     0.000  0.1448  0.9721  0.1843
 
              Baa     0.0000     0.000     0.000     0.000  0.9783 -0.2048 -0.0316
     5 O(17)  Bbb     0.0000     0.000     0.000     0.000  0.1756  0.7381  0.6515
              Bcc     0.0000     0.000     0.000     0.000 -0.1101 -0.6429  0.7580
 
              Baa     0.0000     0.000     0.000     0.000  0.8384  0.5013 -0.2138
     6 C(13)  Bbb     0.0000     0.000     0.000     0.000  0.0275  0.3529  0.9352
              Bcc     0.0000     0.000     0.000     0.000 -0.5443  0.7900 -0.2821
 
              Baa     0.0000     0.000     0.000     0.000  0.7306  0.5587 -0.3926
     7 N(14)  Bbb     0.0000     0.000     0.000     0.000 -0.1098  0.6636  0.7400
              Bcc     0.0000     0.000     0.000     0.000  0.6740 -0.4975  0.5461
 
              Baa     0.0000     0.000     0.000     0.000 -0.2602 -0.6378  0.7249
     8 C(13)  Bbb     0.0000     0.000     0.000     0.000  0.9440 -0.0105  0.3297
              Bcc     0.0000     0.000     0.000     0.000 -0.2027  0.7701  0.6048
 
              Baa     0.0000     0.000     0.000     0.000 -0.5254  0.7886  0.3194
     9 H(1)   Bbb     0.0000     0.000     0.000     0.000  0.6400  0.1190  0.7591
              Bcc     0.0000     0.000     0.000     0.000  0.5606  0.6033 -0.5673
 
              Baa     0.0000     0.000     0.000     0.000 -0.0792 -0.6319  0.7710
    10 H(1)   Bbb     0.0000     0.000     0.000     0.000  0.6730  0.5366  0.5089
              Bcc     0.0000     0.000     0.000     0.000  0.7353 -0.5592 -0.3828
 
              Baa     0.0000     0.000     0.000     0.000 -0.2924 -0.5770  0.7626
    11 C(13)  Bbb     0.0000     0.000     0.000     0.000  0.8065  0.2797  0.5208
              Bcc     0.0000     0.000     0.000     0.000 -0.5138  0.7673  0.3836
 
              Baa     0.0000     0.000     0.000     0.000 -0.0578 -0.0539  0.9969
    12 H(1)   Bbb     0.0000     0.000     0.000     0.000  0.8370  0.5416  0.0778
              Bcc     0.0000     0.000     0.000     0.000 -0.5441  0.8389  0.0138
 
              Baa     0.0000     0.000     0.000     0.000  0.1193  0.5441  0.8305
    13 H(1)   Bbb     0.0000     0.000     0.000     0.000  0.9919 -0.1012 -0.0762
              Bcc     0.0000     0.000     0.000     0.000  0.0426  0.8329 -0.5518
 
              Baa     0.0000     0.000     0.000     0.000  0.7544 -0.6495  0.0954
    14 H(1)   Bbb     0.0000     0.000     0.000     0.000 -0.1405 -0.0179  0.9899
              Bcc     0.0000     0.000     0.000     0.000  0.6412  0.7602  0.1047
 

 ---------------------------------------------------------------------------------

 Calling FoFJK, ICntrl=    100127 FMM=F ISym2X=0 I1Cent= 0 IOpClX= 1 NMat=1 NMatS=1 NMatT=0.
 -------------------------------------------------------------------
 Center     Atomic                   Forces (Hartrees/Bohr)
 Number     Number              X              Y              Z
 -------------------------------------------------------------------
      1        6          -0.000001002   -0.000001410    0.000005856
      2        1          -0.000000850   -0.000001631   -0.000005464
      3        1           0.000002717    0.000003045   -0.000000472
      4        8          -0.000002917   -0.000003547   -0.000001278
      5        8           0.000002821    0.000004100   -0.000000112
      6        6          -0.000006716   -0.000007328    0.000003704
      7        7           0.000005184    0.000007956   -0.000003585
      8        6           0.000002754   -0.000001652   -0.000000519
      9        1           0.000000214   -0.000000085   -0.000000743
     10        1          -0.000001431    0.000001501    0.000000697
     11        6          -0.000003258   -0.000006815    0.000005054
     12        1          -0.000001375    0.000003612    0.000000195
     13        1           0.000000290    0.000001456   -0.000003112
     14        1           0.000003568    0.000000799   -0.000000222
 -------------------------------------------------------------------
 Cartesian Forces:  Max     0.000007956 RMS     0.000003413
 IRC-IRC-IRC-IRC-IRC-IRC-IRC-IRC-IRC-IRC-IRC-IRC-IRC-IRC-IRC-IRC-IRC-IRC
          ******** Start new reaction path calculation ********
 Supplied step size of   0.0500 bohr.
    Integration on MW PES will use step size of   0.1511 sqrt(amu)*bohr.
 Point Number:   0          Path Number:   1
 Calculating another point on the path.
 IRC-IRC-IRC-IRC-IRC-IRC-IRC-IRC-IRC-IRC-IRC-IRC-IRC-IRC-IRC-IRC-IRC-IRC
                          Input orientation:                          
 ---------------------------------------------------------------------
 Center     Atomic      Atomic             Coordinates (Angstroms)
 Number     Number       Type             X           Y           Z
 ---------------------------------------------------------------------
      1          6           0        0.642231   -0.989363    0.598365
      2          1           0        0.897011   -0.623120    1.586583
      3          1           0        0.051680   -1.890640    0.485462
      4          8           0        1.516054   -0.834814   -0.341668
      5          8           0        2.178143    0.299093   -0.209617
      6          6           0       -0.474526    0.616091    0.222230
      7          7           0        0.247140    1.471421   -0.153106
      8          6           0       -1.881720    0.242511    0.544986
      9          1           0       -1.890402   -0.342073    1.465667
     10          1           0       -2.432381    1.162253    0.735833
     11          6           0       -2.534093   -0.543499   -0.590562
     12          1           0       -1.994228   -1.465879   -0.801893
     13          1           0       -2.557439    0.048405   -1.503351
     14          1           0       -3.556193   -0.802815   -0.319740
 ---------------------------------------------------------------------
                    Distance matrix (angstroms):
                    1          2          3          4          5
     1  C    0.000000
     2  H    1.084260   0.000000
     3  H    1.083420   1.879802   0.000000
     4  O    1.292716   2.036216   1.985775   0.000000
     5  O    2.161476   2.391256   3.130481   1.319676   0.000000
     6  C    1.991508   2.297437   2.574856   2.526958   2.706221
     7  N    2.603125   2.799277   3.427744   2.639019   2.259716
     8  C    2.809038   3.091212   2.879568   3.673099   4.129784
     9  H    2.754165   2.804154   2.670307   3.887569   4.446428
    10  H    3.755207   3.872491   3.943780   4.554056   4.784961
    11  C    3.420728   4.064330   3.107867   4.068231   4.802109
    12  H    3.023029   3.843738   2.454271   3.596127   4.568872
    13  H    3.966366   4.683146   3.810876   4.327000   4.915519
    14  H    4.301683   4.847410   3.853370   5.072395   5.840285
                    6          7          8          9         10
     6  C    0.000000
     7  N    1.180368   0.000000
     8  C    1.491284   2.555307   0.000000
     9  H    2.113981   3.237016   1.090627   0.000000
    10  H    2.096491   2.840005   1.088841   1.757667   0.000000
    11  C    2.499419   3.462157   1.527374   2.164021   2.163159
    12  H    2.773612   3.751318   2.178380   2.532893   3.076306
    13  H    2.763770   3.422543   2.165630   3.067976   2.504045
    14  H    3.435651   4.434552   2.155067   2.484918   2.497734
                   11         12         13         14
    11  C    0.000000
    12  H    1.089450   0.000000
    13  H    1.088154   1.761337   0.000000
    14  H    1.088704   1.764047   1.767207   0.000000
 Symmetry turned off by external request.
 Stoichiometry    C4H7NO2
 Framework group  C1[X(C4H7NO2)]
 Deg. of freedom    36
 Full point group                 C1      NOp   1
 Rotational constants (GHZ):           5.2799491           1.6930777           1.4597110
 Standard basis: Aug-CC-pVTZ (5D, 7F)
   483 basis functions,   693 primitive gaussians,   560 cartesian basis functions
    27 alpha electrons       27 beta electrons
       nuclear repulsion energy       296.4805086545 Hartrees.
 NAtoms=   14 NActive=   14 NUniq=   14 SFac= 1.00D+00 NAtFMM=   60 NAOKFM=F Big=F
 Integral buffers will be    131072 words long.
 Raffenetti 2 integral format.
 Two-electron integral symmetry is turned off.
 Nuclear repulsion after empirical dispersion term =      296.4740547528 Hartrees.
 One-electron integrals computed using PRISM.
 NBasis=   483 RedAO= T EigKep=  7.80D-06  NBF=   483
 NBsUse=   483 1.00D-06 EigRej= -1.00D+00 NBFU=   483
 Initial guess from the checkpoint file:  "AltAssocTS3-M0001-copt-TS-Final-IRC-Forward.chk"
 B after Tr=    -0.199018   -0.068076    0.028580
         Rot=    1.000000    0.000059    0.000011    0.000057 Ang=   0.01 deg.
 Initial guess <Sx>= 0.0000 <Sy>= 0.0000 <Sz>= 0.0000 <S**2>= 0.0000 S= 0.0000
 ExpMin= 2.53D-02 ExpMax= 1.53D+04 ExpMxC= 5.22D+02 IAcc=3 IRadAn=         7 AccDes= 0.00D+00
 Harris functional with IExCor= 4639 and IRadAn=       7 diagonalized for initial guess.
 HarFok:  IExCor= 4639 AccDes= 0.00D+00 IRadAn=         7 IDoV= 1 UseB2=F ITyADJ=14
 ICtDFT=  3500011 ScaDFX=  1.000000  1.000000  1.000000  1.000000
 FoFCou: FMM=F IPFlag=           0 FMFlag=      100000 FMFlg1=           0
         NFxFlg=           0 DoJE=T BraDBF=F KetDBF=T FulRan=T
         wScrn=  0.000000 ICntrl=       500 IOpCl=  0 I1Cent=   200000004 NGrid=           0
         NMat0=    1 NMatS0=      1 NMatT0=    0 NMatD0=    1 NMtDS0=    0 NMtDT0=    0
 Symmetry not used in FoFCou.
 Gradient too large for Newton-Raphson -- use scaled steepest descent instead.
     Minimum is close to point  4 DX=  5.84D-02 DF= -4.92D-07 DXR=  4.64D-02 DFR=  2.16D-03 which will be used.
 Gradient too large for Newton-Raphson -- use scaled steepest descent instead.
     Accept linear search using points  1 and  2.
 Gradient too large for Newton-Raphson -- use scaled steepest descent instead.
     Minimum is close to point  2 DX=  1.39D-02 DF= -1.59D-08 DXR=  2.27D-02 DFR=  5.15D-04 which will be used.
 Gradient too large for Newton-Raphson -- use scaled steepest descent instead.
     Accept linear search using points  1 and  2.
 LinEq1:  Iter=  0 NonCon=     1 RMS=7.74D-05 Max=5.37D-03 NDo=     1
 AX will form     1 AO Fock derivatives at one time.
 LinEq1:  Iter=  1 NonCon=     1 RMS=1.93D-05 Max=5.36D-04 NDo=     1
 LinEq1:  Iter=  2 NonCon=     1 RMS=1.76D-05 Max=9.61D-04 NDo=     1
 LinEq1:  Iter=  3 NonCon=     1 RMS=7.67D-06 Max=4.57D-04 NDo=     1
 LinEq1:  Iter=  4 NonCon=     1 RMS=4.94D-06 Max=3.46D-04 NDo=     1
 LinEq1:  Iter=  5 NonCon=     1 RMS=3.58D-06 Max=2.32D-04 NDo=     1
 LinEq1:  Iter=  6 NonCon=     1 RMS=1.69D-06 Max=5.31D-05 NDo=     1
 LinEq1:  Iter=  7 NonCon=     1 RMS=1.23D-06 Max=4.57D-05 NDo=     1
 LinEq1:  Iter=  8 NonCon=     1 RMS=7.30D-07 Max=2.01D-05 NDo=     1
 LinEq1:  Iter=  9 NonCon=     1 RMS=2.47D-07 Max=4.29D-06 NDo=     1
 LinEq1:  Iter= 10 NonCon=     1 RMS=9.88D-08 Max=1.81D-06 NDo=     1
 LinEq1:  Iter= 11 NonCon=     1 RMS=3.29D-08 Max=8.27D-07 NDo=     1
 LinEq1:  Iter= 12 NonCon=     1 RMS=1.08D-08 Max=3.98D-07 NDo=     1
 LinEq1:  Iter= 13 NonCon=     1 RMS=4.39D-09 Max=1.93D-07 NDo=     1
 LinEq1:  Iter= 14 NonCon=     0 RMS=1.50D-09 Max=6.92D-08 NDo=     1
 Linear equations converged to 1.569D-08 1.569D-07 after    14 iterations.
     Minimum is close to point  2 DX=  5.44D-05 DF= -3.98D-13 DXR=  5.44D-05 DFR=  3.01D-09 which will be used.
 LinEq1:  Iter=  0 NonCon=     1 RMS=2.93D-07 Max=1.56D-05 NDo=     1
 LinEq1:  Iter=  1 NonCon=     1 RMS=1.47D-07 Max=4.19D-06 NDo=     1
 LinEq1:  Iter=  2 NonCon=     1 RMS=1.22D-07 Max=7.92D-06 NDo=     1
 LinEq1:  Iter=  3 NonCon=     1 RMS=5.19D-08 Max=2.76D-06 NDo=     1
 LinEq1:  Iter=  4 NonCon=     1 RMS=4.14D-08 Max=1.88D-06 NDo=     1
 LinEq1:  Iter=  5 NonCon=     1 RMS=2.80D-08 Max=1.53D-06 NDo=     1
 LinEq1:  Iter=  6 NonCon=     1 RMS=1.65D-08 Max=5.25D-07 NDo=     1
 LinEq1:  Iter=  7 NonCon=     1 RMS=1.36D-08 Max=6.43D-07 NDo=     1
 LinEq1:  Iter=  8 NonCon=     1 RMS=5.73D-09 Max=1.40D-07 NDo=     1
 LinEq1:  Iter=  9 NonCon=     1 RMS=2.33D-09 Max=5.54D-08 NDo=     1
 LinEq1:  Iter= 10 NonCon=     1 RMS=7.31D-10 Max=1.58D-08 NDo=     1
 LinEq1:  Iter= 11 NonCon=     1 RMS=2.58D-10 Max=6.77D-09 NDo=     1
 LinEq1:  Iter= 12 NonCon=     0 RMS=8.76D-11 Max=2.22D-09 NDo=     1
 Linear equations converged to 3.788D-10 3.788D-09 after    12 iterations.
 SCF Done:  E(UwB97XD) =  -361.631824116     a.u. after    7 cycles
            Convg  =    0.2000D-08                    40 Fock formations.
              S**2 =  0.0000                  -V/T =  2.0058
 <Sx>= 0.0000 <Sy>= 0.0000 <Sz>= 0.0000 <S**2>= 0.0000 S= 0.0000
 <L.S>=  0.00000000000    
 Annihilation of the first spin contaminant:
 S**2 before annihilation     0.0000,   after     0.0000
 DoSCS=F DFT=T ScalE2(SS,OS)=  1.000000  1.000000
 Range of M.O.s used for correlation:     1   483
 NBasis=   483 NAE=    27 NBE=    27 NFC=     0 NFV=     0
 NROrb=    483 NOA=    27 NOB=    27 NVA=   456 NVB=   456

 **** Warning!!: The largest alpha MO coefficient is  0.59002724D+02


 **** Warning!!: The largest beta MO coefficient is  0.59002725D+02

 Symmetrizing basis deriv contribution to polar:
 IMax=3 JMax=2 DiffMx= 0.00D+00
 G2DrvN: will do    15 centers at a time, making    1 passes.
 Calling FoFCou, ICntrl=  3107 FMM=F I1Cent=   0 AccDes= 0.00D+00.
 End of G2Drv F.D. properties file   721 does not exist.
 End of G2Drv F.D. properties file   722 does not exist.
 End of G2Drv F.D. properties file   788 does not exist.
          IDoAtm=11111111111111
          Differentiating once with respect to nuclear coordinates.
 CalDSu exits because no D1Ps are significant.
          There are    45 degrees of freedom in the 1st order CPHF.  IDoFFX=6 NUNeed=     0.
     39 vectors produced by pass  0 Test12= 5.47D-14 2.22D-09 XBig12= 2.11D-01 1.01D-01.
 AX will form    39 AO Fock derivatives at one time.
     39 vectors produced by pass  1 Test12= 5.47D-14 2.22D-09 XBig12= 2.80D-02 2.76D-02.
     39 vectors produced by pass  2 Test12= 5.47D-14 2.22D-09 XBig12= 1.38D-03 4.36D-03.
     39 vectors produced by pass  3 Test12= 5.47D-14 2.22D-09 XBig12= 2.63D-05 4.35D-04.
     39 vectors produced by pass  4 Test12= 5.47D-14 2.22D-09 XBig12= 3.25D-07 3.92D-05.
     39 vectors produced by pass  5 Test12= 5.47D-14 2.22D-09 XBig12= 3.08D-09 4.21D-06.
     39 vectors produced by pass  6 Test12= 5.47D-14 2.22D-09 XBig12= 2.35D-11 3.36D-07.
     20 vectors produced by pass  7 Test12= 5.47D-14 2.22D-09 XBig12= 1.53D-13 2.05D-08.
 InvSVY:  IOpt=1 It=  1 EMax= 3.89D-15
 Solved reduced A of dimension   293 with    39 vectors.
 End of Minotr F.D. properties file   721 does not exist.
 End of Minotr F.D. properties file   722 does not exist.
 End of Minotr F.D. properties file   788 does not exist.
 Calling FoFJK, ICntrl=    100127 FMM=F ISym2X=0 I1Cent= 0 IOpClX= 1 NMat=1 NMatS=1 NMatT=0.
 -------------------------------------------------------------------
 Center     Atomic                   Forces (Hartrees/Bohr)
 Number     Number              X              Y              Z
 -------------------------------------------------------------------
      1        6          -0.001450571    0.001679831   -0.000166327
      2        1           0.000003200   -0.000109421   -0.000046176
      3        1          -0.000059520    0.000096523    0.000011314
      4        8           0.000112547    0.000007555   -0.000167726
      5        8          -0.001327517    0.001039179    0.000068417
      6        6           0.001585309   -0.002360710    0.000443094
      7        7           0.000591482   -0.000837769   -0.000014779
      8        6           0.000377357    0.000223821   -0.000122695
      9        1          -0.000034644    0.000053961    0.000003051
     10        1           0.000106738    0.000055033   -0.000064966
     11        6           0.000088877    0.000120476    0.000041550
     12        1          -0.000015749   -0.000000264    0.000014914
     13        1           0.000014945   -0.000002548   -0.000009082
     14        1           0.000007545    0.000034334    0.000009410
 -------------------------------------------------------------------
 Cartesian Forces:  Max     0.002360710 RMS     0.000644749
 IRC-IRC-IRC-IRC-IRC-IRC-IRC-IRC-IRC-IRC-IRC-IRC-IRC-IRC-IRC-IRC-IRC-IRC
 Pt  1 Step number   1 out of a maximum of  20
 Modified Bulirsch-Stoer Extrapolation Cycles:
    EPS =    0.000010000000000
      PEZero:  N= 2 I= 1 D=  3.94D-04 Err=  6.63D-04
      PEZero:  N= 3 I= 2 D=  3.94D-04 Err=  4.42D-04
      PEZero:  N= 3 I= 1 D=  7.87D-04 Err=  2.98D-08
 Maximum DWI energy   std dev =  0.000000230 at pt    43
 Maximum DWI gradient std dev =  0.017540186 at pt    41
 CORRECTOR INTEGRATION CONVERGENCE:
   Recorrection delta-x convergence threshold:    0.010000
   Delta-x Convergence Met
 Point Number:   1          Path Number:   1
   CHANGE IN THE REACTION COORDINATE =    0.15114
   NET REACTION COORDINATE UP TO THIS POINT =    0.15114
  # OF POINTS ALONG THE PATH =   1
  # OF STEPS =   1

 Calculating another point on the path.
 IRC-IRC-IRC-IRC-IRC-IRC-IRC-IRC-IRC-IRC-IRC-IRC-IRC-IRC-IRC-IRC-IRC-IRC
                          Input orientation:                          
 ---------------------------------------------------------------------
 Center     Atomic      Atomic             Coordinates (Angstroms)
 Number     Number       Type             X           Y           Z
 ---------------------------------------------------------------------
      1          6           0        0.634109   -0.980114    0.596859
      2          1           0        0.898697   -0.628189    1.588283
      3          1           0        0.047280   -1.884558    0.486158
      4          8           0        1.516485   -0.834704   -0.342233
      5          8           0        2.172502    0.303397   -0.209346
      6          6           0       -0.465326    0.603125    0.224567
      7          7           0        0.249833    1.467209   -0.153090
      8          6           0       -1.879666    0.243678    0.544311
      9          1           0       -1.893125   -0.338959    1.466275
     10          1           0       -2.425553    1.166820    0.731514
     11          6           0       -2.533568   -0.542790   -0.590339
     12          1           0       -1.995082   -1.466153   -0.800947
     13          1           0       -2.556495    0.048180   -1.503763
     14          1           0       -3.555928   -0.800611   -0.318990
 ---------------------------------------------------------------------
                    Distance matrix (angstroms):
                    1          2          3          4          5
     1  C    0.000000
     2  H    1.084795   0.000000
     3  H    1.083810   1.875647   0.000000
     4  O    1.296775   2.037450   1.986703   0.000000
     5  O    2.159634   2.392050   3.128488   1.320337   0.000000
     6  C    1.963162   2.288322   2.553383   2.513204   2.690029
     7  N    2.588335   2.800732   3.418188   2.634196   2.248173
     8  C    2.796336   3.093434   2.871566   3.671882   4.122091
     9  H    2.748431   2.809414   2.667335   3.891260   4.444057
    10  H    3.740185   3.873854   3.935227   4.549582   4.772088
    11  C    3.410993   4.066218   3.101607   4.068133   4.796695
    12  H    3.017074   3.845069   2.450090   3.597256   4.566186
    13  H    3.956002   4.685784   3.804590   4.326408   4.909589
    14  H    4.292715   4.848824   3.847896   5.072581   5.834874
                    6          7          8          9         10
     6  C    0.000000
     7  N    1.183519   0.000000
     8  C    1.493920   2.553069   0.000000
     9  H    2.113757   3.236796   1.090717   0.000000
    10  H    2.101722   2.833804   1.088682   1.758045   0.000000
    11  C    2.500964   3.461012   1.527596   2.163649   2.163730
    12  H    2.770152   3.750196   2.178660   2.534019   3.076733
    13  H    2.769129   3.422490   2.165854   3.067746   2.502992
    14  H    3.437695   4.433322   2.155384   2.482984   2.500419
                   11         12         13         14
    11  C    0.000000
    12  H    1.089460   0.000000
    13  H    1.088170   1.761346   0.000000
    14  H    1.088724   1.763935   1.767201   0.000000
 Symmetry turned off by external request.
 Stoichiometry    C4H7NO2
 Framework group  C1[X(C4H7NO2)]
 Deg. of freedom    36
 Full point group                 C1      NOp   1
 Rotational constants (GHZ):           5.3113663           1.6973602           1.4651465
 Standard basis: Aug-CC-pVTZ (5D, 7F)
   483 basis functions,   693 primitive gaussians,   560 cartesian basis functions
    27 alpha electrons       27 beta electrons
       nuclear repulsion energy       296.8328321840 Hartrees.
 NAtoms=   14 NActive=   14 NUniq=   14 SFac= 1.00D+00 NAtFMM=   60 NAOKFM=F Big=F
 Integral buffers will be    131072 words long.
 Raffenetti 2 integral format.
 Two-electron integral symmetry is turned off.
 Nuclear repulsion after empirical dispersion term =      296.8263916000 Hartrees.
 One-electron integrals computed using PRISM.
 NBasis=   483 RedAO= T EigKep=  7.88D-06  NBF=   483
 NBsUse=   483 1.00D-06 EigRej= -1.00D+00 NBFU=   483
 Initial guess from the checkpoint file:  "AltAssocTS3-M0001-copt-TS-Final-IRC-Forward.chk"
 B after Tr=     0.000038    0.000155   -0.000004
         Rot=    1.000000    0.000054    0.000009    0.000057 Ang=   0.01 deg.
 Initial guess <Sx>= 0.0000 <Sy>= 0.0000 <Sz>= 0.0000 <S**2>= 0.0000 S= 0.0000
 ExpMin= 2.53D-02 ExpMax= 1.53D+04 ExpMxC= 5.22D+02 IAcc=3 IRadAn=         7 AccDes= 0.00D+00
 Harris functional with IExCor= 4639 and IRadAn=       7 diagonalized for initial guess.
 HarFok:  IExCor= 4639 AccDes= 0.00D+00 IRadAn=         7 IDoV= 1 UseB2=F ITyADJ=14
 ICtDFT=  3500011 ScaDFX=  1.000000  1.000000  1.000000  1.000000
 FoFCou: FMM=F IPFlag=           0 FMFlag=      100000 FMFlg1=           0
         NFxFlg=           0 DoJE=T BraDBF=F KetDBF=T FulRan=T
         wScrn=  0.000000 ICntrl=       500 IOpCl=  0 I1Cent=   200000004 NGrid=           0
         NMat0=    1 NMatS0=      1 NMatT0=    0 NMatD0=    1 NMtDS0=    0 NMtDT0=    0
 Symmetry not used in FoFCou.
 Gradient too large for Newton-Raphson -- use scaled steepest descent instead.
     Minimum is close to point  4 DX=  4.97D-02 DF= -3.66D-07 DXR=  3.98D-02 DFR=  1.58D-03 which will be used.
 Gradient too large for Newton-Raphson -- use scaled steepest descent instead.
     Accept linear search using points  1 and  2.
 Gradient too large for Newton-Raphson -- use scaled steepest descent instead.
     Minimum is close to point  2 DX=  1.41D-02 DF= -1.68D-08 DXR=  2.29D-02 DFR=  5.25D-04 which will be used.
 Gradient too large for Newton-Raphson -- use scaled steepest descent instead.
     Accept linear search using points  1 and  2.
 LinEq1:  Iter=  0 NonCon=     1 RMS=7.91D-05 Max=5.51D-03 NDo=     1
 AX will form     1 AO Fock derivatives at one time.
 LinEq1:  Iter=  1 NonCon=     1 RMS=2.02D-05 Max=5.84D-04 NDo=     1
 LinEq1:  Iter=  2 NonCon=     1 RMS=1.80D-05 Max=9.92D-04 NDo=     1
 LinEq1:  Iter=  3 NonCon=     1 RMS=7.93D-06 Max=4.91D-04 NDo=     1
 LinEq1:  Iter=  4 NonCon=     1 RMS=5.19D-06 Max=3.70D-04 NDo=     1
 LinEq1:  Iter=  5 NonCon=     1 RMS=3.87D-06 Max=2.58D-04 NDo=     1
 LinEq1:  Iter=  6 NonCon=     1 RMS=1.89D-06 Max=6.10D-05 NDo=     1
 LinEq1:  Iter=  7 NonCon=     1 RMS=1.39D-06 Max=5.02D-05 NDo=     1
 LinEq1:  Iter=  8 NonCon=     1 RMS=7.82D-07 Max=1.99D-05 NDo=     1
 LinEq1:  Iter=  9 NonCon=     1 RMS=2.62D-07 Max=4.69D-06 NDo=     1
 LinEq1:  Iter= 10 NonCon=     1 RMS=1.06D-07 Max=1.92D-06 NDo=     1
 LinEq1:  Iter= 11 NonCon=     1 RMS=3.56D-08 Max=9.74D-07 NDo=     1
 LinEq1:  Iter= 12 NonCon=     1 RMS=1.18D-08 Max=4.73D-07 NDo=     1
 LinEq1:  Iter= 13 NonCon=     1 RMS=4.87D-09 Max=2.27D-07 NDo=     1
 LinEq1:  Iter= 14 NonCon=     0 RMS=1.63D-09 Max=7.59D-08 NDo=     1
 Linear equations converged to 1.569D-08 1.569D-07 after    14 iterations.
     Minimum is close to point  2 DX=  9.88D-05 DF= -1.36D-12 DXR=  9.88D-05 DFR=  9.89D-09 which will be used.
 LinEq1:  Iter=  0 NonCon=     1 RMS=3.02D-07 Max=1.75D-05 NDo=     1
 LinEq1:  Iter=  1 NonCon=     1 RMS=1.65D-07 Max=6.66D-06 NDo=     1
 LinEq1:  Iter=  2 NonCon=     1 RMS=1.48D-07 Max=8.82D-06 NDo=     1
 LinEq1:  Iter=  3 NonCon=     1 RMS=6.72D-08 Max=3.48D-06 NDo=     1
 LinEq1:  Iter=  4 NonCon=     1 RMS=5.63D-08 Max=2.07D-06 NDo=     1
 LinEq1:  Iter=  5 NonCon=     1 RMS=3.23D-08 Max=1.22D-06 NDo=     1
 LinEq1:  Iter=  6 NonCon=     1 RMS=1.89D-08 Max=6.91D-07 NDo=     1
 LinEq1:  Iter=  7 NonCon=     1 RMS=1.45D-08 Max=5.24D-07 NDo=     1
 LinEq1:  Iter=  8 NonCon=     1 RMS=6.28D-09 Max=1.69D-07 NDo=     1
 LinEq1:  Iter=  9 NonCon=     1 RMS=2.54D-09 Max=6.58D-08 NDo=     1
 LinEq1:  Iter= 10 NonCon=     1 RMS=7.90D-10 Max=1.68D-08 NDo=     1
 LinEq1:  Iter= 11 NonCon=     1 RMS=2.87D-10 Max=8.39D-09 NDo=     1
 LinEq1:  Iter= 12 NonCon=     0 RMS=9.80D-11 Max=2.73D-09 NDo=     1
 Linear equations converged to 3.886D-10 3.886D-09 after    12 iterations.
 SCF Done:  E(UwB97XD) =  -361.632096856     a.u. after    7 cycles
            Convg  =    0.2177D-08                    40 Fock formations.
              S**2 =  0.0000                  -V/T =  2.0058
 <Sx>= 0.0000 <Sy>= 0.0000 <Sz>= 0.0000 <S**2>= 0.0000 S= 0.0000
 <L.S>=  0.00000000000    
 Annihilation of the first spin contaminant:
 S**2 before annihilation     0.0000,   after     0.0000
 DoSCS=F DFT=T ScalE2(SS,OS)=  1.000000  1.000000
 Range of M.O.s used for correlation:     1   483
 NBasis=   483 NAE=    27 NBE=    27 NFC=     0 NFV=     0
 NROrb=    483 NOA=    27 NOB=    27 NVA=   456 NVB=   456

 **** Warning!!: The largest alpha MO coefficient is  0.57926756D+02


 **** Warning!!: The largest beta MO coefficient is  0.57926756D+02

 Symmetrizing basis deriv contribution to polar:
 IMax=3 JMax=2 DiffMx= 0.00D+00
 G2DrvN: will do    15 centers at a time, making    1 passes.
 Calling FoFCou, ICntrl=  3107 FMM=F I1Cent=   0 AccDes= 0.00D+00.
 End of G2Drv F.D. properties file   721 does not exist.
 End of G2Drv F.D. properties file   722 does not exist.
 End of G2Drv F.D. properties file   788 does not exist.
          IDoAtm=11111111111111
          Differentiating once with respect to nuclear coordinates.
 CalDSu exits because no D1Ps are significant.
          There are    45 degrees of freedom in the 1st order CPHF.  IDoFFX=6 NUNeed=     0.
     39 vectors produced by pass  0 Test12= 5.47D-14 2.22D-09 XBig12= 2.10D-01 1.05D-01.
 AX will form    39 AO Fock derivatives at one time.
     39 vectors produced by pass  1 Test12= 5.47D-14 2.22D-09 XBig12= 2.65D-02 2.66D-02.
     39 vectors produced by pass  2 Test12= 5.47D-14 2.22D-09 XBig12= 1.33D-03 4.16D-03.
     39 vectors produced by pass  3 Test12= 5.47D-14 2.22D-09 XBig12= 2.59D-05 4.48D-04.
     39 vectors produced by pass  4 Test12= 5.47D-14 2.22D-09 XBig12= 3.21D-07 3.80D-05.
     39 vectors produced by pass  5 Test12= 5.47D-14 2.22D-09 XBig12= 3.04D-09 3.89D-06.
     39 vectors produced by pass  6 Test12= 5.47D-14 2.22D-09 XBig12= 2.32D-11 3.18D-07.
     20 vectors produced by pass  7 Test12= 5.47D-14 2.22D-09 XBig12= 1.50D-13 1.98D-08.
 InvSVY:  IOpt=1 It=  1 EMax= 2.89D-15
 Solved reduced A of dimension   293 with    39 vectors.
 End of Minotr F.D. properties file   721 does not exist.
 End of Minotr F.D. properties file   722 does not exist.
 End of Minotr F.D. properties file   788 does not exist.
 Calling FoFJK, ICntrl=    100127 FMM=F ISym2X=0 I1Cent= 0 IOpClX= 1 NMat=1 NMatS=1 NMatT=0.
 -------------------------------------------------------------------
 Center     Atomic                   Forces (Hartrees/Bohr)
 Number     Number              X              Y              Z
 -------------------------------------------------------------------
      1        6          -0.002938400    0.003371723   -0.000448803
      2        1           0.000025198   -0.000186154   -0.000017879
      3        1          -0.000132751    0.000189789    0.000021657
      4        8           0.000223590    0.000028141   -0.000298152
      5        8          -0.002755922    0.002125104    0.000133165
      6        6           0.003278578   -0.004729503    0.000873918
      7        7           0.001192403   -0.001783909   -0.000010640
      8        6           0.000766378    0.000444069   -0.000250687
      9        1          -0.000077092    0.000102946    0.000013911
     10        1           0.000215117    0.000126339   -0.000132861
     11        6           0.000192598    0.000259715    0.000077705
     12        1          -0.000026975   -0.000007989    0.000029209
     13        1           0.000028736   -0.000007452   -0.000012327
     14        1           0.000008543    0.000067181    0.000021784
 -------------------------------------------------------------------
 Cartesian Forces:  Max     0.004729503 RMS     0.001310308
 IRC-IRC-IRC-IRC-IRC-IRC-IRC-IRC-IRC-IRC-IRC-IRC-IRC-IRC-IRC-IRC-IRC-IRC
 Pt  2 Step number   1 out of a maximum of  20
 Modified Bulirsch-Stoer Extrapolation Cycles:
    EPS =    0.000010000000000
      PEZero:  N= 2 I= 1 D=  7.87D-04 Err=  4.32D-06
 Maximum DWI energy   std dev =  0.000000106 at pt    46
 Maximum DWI gradient std dev =  0.009882346 at pt    15
 CORRECTOR INTEGRATION CONVERGENCE:
   Recorrection delta-x convergence threshold:    0.010000
   Delta-x Convergence Met
 Point Number:   2          Path Number:   1
   CHANGE IN THE REACTION COORDINATE =    0.15109
   NET REACTION COORDINATE UP TO THIS POINT =    0.30222
  # OF POINTS ALONG THE PATH =   2
  # OF STEPS =   1

 Calculating another point on the path.
 IRC-IRC-IRC-IRC-IRC-IRC-IRC-IRC-IRC-IRC-IRC-IRC-IRC-IRC-IRC-IRC-IRC-IRC
                          Input orientation:                          
 ---------------------------------------------------------------------
 Center     Atomic      Atomic             Coordinates (Angstroms)
 Number     Number       Type             X           Y           Z
 ---------------------------------------------------------------------
      1          6           0        0.626005   -0.970934    0.595401
      2          1           0        0.900179   -0.633435    1.589863
      3          1           0        0.042839   -1.878483    0.486819
      4          8           0        1.516943   -0.834639   -0.342804
      5          8           0        2.166754    0.307801   -0.209077
      6          6           0       -0.456211    0.590217    0.226929
      7          7           0        0.252632    1.462914   -0.153095
      8          6           0       -1.877570    0.244884    0.543613
      9          1           0       -1.895726   -0.335757    1.466871
     10          1           0       -2.418726    1.171344    0.727209
     11          6           0       -2.533029   -0.542073   -0.590122
     12          1           0       -1.995925   -1.466425   -0.800004
     13          1           0       -2.555562    0.047950   -1.504180
     14          1           0       -3.555646   -0.798410   -0.318234
 ---------------------------------------------------------------------
                    Distance matrix (angstroms):
                    1          2          3          4          5
     1  C    0.000000
     2  H    1.085372   0.000000
     3  H    1.084213   1.871333   0.000000
     4  O    1.300990   2.038648   1.987679   0.000000
     5  O    2.157836   2.392974   3.126520   1.321101   0.000000
     6  C    1.934982   2.279189   2.532009   2.499629   2.673912
     7  N    2.573571   2.802124   3.408583   2.629301   2.236355
     8  C    2.783664   3.095476   2.863544   3.670670   4.114250
     9  H    2.742633   2.814396   2.664308   3.894883   4.441477
    10  H    3.725200   3.875117   3.926643   4.545149   4.759093
    11  C    3.401307   4.067875   3.095301   4.068050   4.791184
    12  H    3.011177   3.846136   2.445867   3.598392   4.563439
    13  H    3.945723   4.688234   3.798276   4.325858   4.903579
    14  H    4.283772   4.849993   3.842364   5.072778   5.829364
                    6          7          8          9         10
     6  C    0.000000
     7  N    1.186793   0.000000
     8  C    1.496598   2.550835   0.000000
     9  H    2.113548   3.236502   1.090816   0.000000
    10  H    2.107001   2.827737   1.088524   1.758403   0.000000
    11  C    2.502565   3.459896   1.527837   2.163317   2.164307
    12  H    2.766783   3.749071   2.178967   2.535187   3.077168
    13  H    2.774539   3.422500   2.166083   3.067533   2.501966
    14  H    3.439766   4.432137   2.155733   2.481125   2.503091
                   11         12         13         14
    11  C    0.000000
    12  H    1.089476   0.000000
    13  H    1.088180   1.761360   0.000000
    14  H    1.088750   1.763825   1.767190   0.000000
 Symmetry turned off by external request.
 Stoichiometry    C4H7NO2
 Framework group  C1[X(C4H7NO2)]
 Deg. of freedom    36
 Full point group                 C1      NOp   1
 Rotational constants (GHZ):           5.3427185           1.7016682           1.4705960
 Standard basis: Aug-CC-pVTZ (5D, 7F)
   483 basis functions,   693 primitive gaussians,   560 cartesian basis functions
    27 alpha electrons       27 beta electrons
       nuclear repulsion energy       297.1860667524 Hartrees.
 NAtoms=   14 NActive=   14 NUniq=   14 SFac= 1.00D+00 NAtFMM=   60 NAOKFM=F Big=F
 Integral buffers will be    131072 words long.
 Raffenetti 2 integral format.
 Two-electron integral symmetry is turned off.
 Nuclear repulsion after empirical dispersion term =      297.1796393212 Hartrees.
 One-electron integrals computed using PRISM.
 NBasis=   483 RedAO= T EigKep=  7.96D-06  NBF=   483
 NBsUse=   483 1.00D-06 EigRej= -1.00D+00 NBFU=   483
 Initial guess from the checkpoint file:  "AltAssocTS3-M0001-copt-TS-Final-IRC-Forward.chk"
 B after Tr=     0.000036    0.000152   -0.000007
         Rot=    1.000000    0.000054    0.000010    0.000058 Ang=   0.01 deg.
 Initial guess <Sx>= 0.0000 <Sy>= 0.0000 <Sz>= 0.0000 <S**2>= 0.0000 S= 0.0000
 ExpMin= 2.53D-02 ExpMax= 1.53D+04 ExpMxC= 5.22D+02 IAcc=3 IRadAn=         7 AccDes= 0.00D+00
 Harris functional with IExCor= 4639 and IRadAn=       7 diagonalized for initial guess.
 HarFok:  IExCor= 4639 AccDes= 0.00D+00 IRadAn=         7 IDoV= 1 UseB2=F ITyADJ=14
 ICtDFT=  3500011 ScaDFX=  1.000000  1.000000  1.000000  1.000000
 FoFCou: FMM=F IPFlag=           0 FMFlag=      100000 FMFlg1=           0
         NFxFlg=           0 DoJE=T BraDBF=F KetDBF=T FulRan=T
         wScrn=  0.000000 ICntrl=       500 IOpCl=  0 I1Cent=   200000004 NGrid=           0
         NMat0=    1 NMatS0=      1 NMatT0=    0 NMatD0=    1 NMtDS0=    0 NMtDT0=    0
 Symmetry not used in FoFCou.
 Gradient too large for Newton-Raphson -- use scaled steepest descent instead.
     Minimum is close to point  4 DX=  3.99D-02 DF= -2.41D-07 DXR=  3.22D-02 DFR=  1.04D-03 which will be used.
 Gradient too large for Newton-Raphson -- use scaled steepest descent instead.
     Accept linear search using points  1 and  2.
 Gradient too large for Newton-Raphson -- use scaled steepest descent instead.
     Minimum is close to point  2 DX=  9.65D-03 DF= -8.09D-09 DXR=  1.58D-02 DFR=  2.50D-04 which will be used.
 Gradient too large for Newton-Raphson -- use scaled steepest descent instead.
     Accept linear search using points  1 and  2.
 LinEq1:  Iter=  0 NonCon=     1 RMS=8.02D-05 Max=5.59D-03 NDo=     1
 AX will form     1 AO Fock derivatives at one time.
 LinEq1:  Iter=  1 NonCon=     1 RMS=2.10D-05 Max=6.34D-04 NDo=     1
 LinEq1:  Iter=  2 NonCon=     1 RMS=1.83D-05 Max=1.02D-03 NDo=     1
 LinEq1:  Iter=  3 NonCon=     1 RMS=8.08D-06 Max=5.16D-04 NDo=     1
 LinEq1:  Iter=  4 NonCon=     1 RMS=5.39D-06 Max=3.91D-04 NDo=     1
 LinEq1:  Iter=  5 NonCon=     1 RMS=4.16D-06 Max=2.82D-04 NDo=     1
 LinEq1:  Iter=  6 NonCon=     1 RMS=2.07D-06 Max=6.67D-05 NDo=     1
 LinEq1:  Iter=  7 NonCon=     1 RMS=1.49D-06 Max=5.21D-05 NDo=     1
 LinEq1:  Iter=  8 NonCon=     1 RMS=8.16D-07 Max=1.93D-05 NDo=     1
 LinEq1:  Iter=  9 NonCon=     1 RMS=2.73D-07 Max=5.08D-06 NDo=     1
 LinEq1:  Iter= 10 NonCon=     1 RMS=1.12D-07 Max=2.00D-06 NDo=     1
 LinEq1:  Iter= 11 NonCon=     1 RMS=3.78D-08 Max=1.12D-06 NDo=     1
 LinEq1:  Iter= 12 NonCon=     1 RMS=1.26D-08 Max=5.46D-07 NDo=     1
 LinEq1:  Iter= 13 NonCon=     1 RMS=5.27D-09 Max=2.55D-07 NDo=     1
 LinEq1:  Iter= 14 NonCon=     0 RMS=1.74D-09 Max=7.95D-08 NDo=     1
 Linear equations converged to 1.569D-08 1.569D-07 after    14 iterations.
     Minimum is close to point  2 DX=  1.65D-04 DF= -3.92D-12 DXR=  1.65D-04 DFR=  2.77D-08 which will be used.
 LinEq1:  Iter=  0 NonCon=     1 RMS=3.15D-07 Max=1.88D-05 NDo=     1
 LinEq1:  Iter=  1 NonCon=     1 RMS=1.90D-07 Max=8.43D-06 NDo=     1
 LinEq1:  Iter=  2 NonCon=     1 RMS=1.69D-07 Max=8.40D-06 NDo=     1
 LinEq1:  Iter=  3 NonCon=     1 RMS=7.71D-08 Max=3.60D-06 NDo=     1
 LinEq1:  Iter=  4 NonCon=     1 RMS=6.12D-08 Max=2.02D-06 NDo=     1
 LinEq1:  Iter=  5 NonCon=     1 RMS=3.14D-08 Max=1.14D-06 NDo=     1
 LinEq1:  Iter=  6 NonCon=     1 RMS=1.55D-08 Max=5.86D-07 NDo=     1
 LinEq1:  Iter=  7 NonCon=     1 RMS=1.29D-08 Max=5.55D-07 NDo=     1
 LinEq1:  Iter=  8 NonCon=     1 RMS=6.65D-09 Max=1.92D-07 NDo=     1
 LinEq1:  Iter=  9 NonCon=     1 RMS=2.72D-09 Max=8.09D-08 NDo=     1
 LinEq1:  Iter= 10 NonCon=     1 RMS=8.42D-10 Max=1.70D-08 NDo=     1
 LinEq1:  Iter= 11 NonCon=     1 RMS=3.14D-10 Max=1.02D-08 NDo=     1
 LinEq1:  Iter= 12 NonCon=     0 RMS=1.07D-10 Max=3.26D-09 NDo=     1
 Linear equations converged to 3.998D-10 3.998D-09 after    12 iterations.
 SCF Done:  E(UwB97XD) =  -361.632556774     a.u. after    7 cycles
            Convg  =    0.2343D-08                    40 Fock formations.
              S**2 =  0.0000                  -V/T =  2.0059
 <Sx>= 0.0000 <Sy>= 0.0000 <Sz>= 0.0000 <S**2>= 0.0000 S= 0.0000
 <L.S>=  0.00000000000    
 Annihilation of the first spin contaminant:
 S**2 before annihilation     0.0000,   after     0.0000
 DoSCS=F DFT=T ScalE2(SS,OS)=  1.000000  1.000000
 Range of M.O.s used for correlation:     1   483
 NBasis=   483 NAE=    27 NBE=    27 NFC=     0 NFV=     0
 NROrb=    483 NOA=    27 NOB=    27 NVA=   456 NVB=   456

 **** Warning!!: The largest alpha MO coefficient is  0.56839515D+02


 **** Warning!!: The largest beta MO coefficient is  0.56839515D+02

 Symmetrizing basis deriv contribution to polar:
 IMax=3 JMax=2 DiffMx= 0.00D+00
 G2DrvN: will do    15 centers at a time, making    1 passes.
 Calling FoFCou, ICntrl=  3107 FMM=F I1Cent=   0 AccDes= 0.00D+00.
 End of G2Drv F.D. properties file   721 does not exist.
 End of G2Drv F.D. properties file   722 does not exist.
 End of G2Drv F.D. properties file   788 does not exist.
          IDoAtm=11111111111111
          Differentiating once with respect to nuclear coordinates.
 CalDSu exits because no D1Ps are significant.
          There are    45 degrees of freedom in the 1st order CPHF.  IDoFFX=6 NUNeed=     0.
     39 vectors produced by pass  0 Test12= 5.47D-14 2.22D-09 XBig12= 2.10D-01 1.08D-01.
 AX will form    39 AO Fock derivatives at one time.
     39 vectors produced by pass  1 Test12= 5.47D-14 2.22D-09 XBig12= 2.49D-02 2.57D-02.
     39 vectors produced by pass  2 Test12= 5.47D-14 2.22D-09 XBig12= 1.28D-03 3.88D-03.
     39 vectors produced by pass  3 Test12= 5.47D-14 2.22D-09 XBig12= 2.51D-05 4.44D-04.
     39 vectors produced by pass  4 Test12= 5.47D-14 2.22D-09 XBig12= 3.12D-07 3.64D-05.
     39 vectors produced by pass  5 Test12= 5.47D-14 2.22D-09 XBig12= 2.95D-09 3.81D-06.
     39 vectors produced by pass  6 Test12= 5.47D-14 2.22D-09 XBig12= 2.25D-11 3.02D-07.
     20 vectors produced by pass  7 Test12= 5.47D-14 2.22D-09 XBig12= 1.46D-13 1.99D-08.
 InvSVY:  IOpt=1 It=  1 EMax= 3.33D-15
 Solved reduced A of dimension   293 with    39 vectors.
 End of Minotr F.D. properties file   721 does not exist.
 End of Minotr F.D. properties file   722 does not exist.
 End of Minotr F.D. properties file   788 does not exist.
 Calling FoFJK, ICntrl=    100127 FMM=F ISym2X=0 I1Cent= 0 IOpClX= 1 NMat=1 NMatS=1 NMatT=0.
 -------------------------------------------------------------------
 Center     Atomic                   Forces (Hartrees/Bohr)
 Number     Number              X              Y              Z
 -------------------------------------------------------------------
      1        6          -0.004435389    0.005034935   -0.000709528
      2        1           0.000039603   -0.000269562    0.000003655
      3        1          -0.000204546    0.000285425    0.000029547
      4        8           0.000342982    0.000024528   -0.000434255
      5        8          -0.004262318    0.003296703    0.000195340
      6        6           0.004953758   -0.007103533    0.001320617
      7        7           0.001862620   -0.002772401   -0.000017577
      8        6           0.001179072    0.000679637   -0.000388407
      9        1          -0.000114500    0.000154946    0.000022812
     10        1           0.000322397    0.000196659   -0.000199273
     11        6           0.000299186    0.000394572    0.000117830
     12        1          -0.000039330   -0.000011783    0.000043529
     13        1           0.000042453   -0.000011177   -0.000018927
     14        1           0.000014013    0.000101051    0.000034637
 -------------------------------------------------------------------
 Cartesian Forces:  Max     0.007103533 RMS     0.001985093
 IRC-IRC-IRC-IRC-IRC-IRC-IRC-IRC-IRC-IRC-IRC-IRC-IRC-IRC-IRC-IRC-IRC-IRC
 Pt  3 Step number   1 out of a maximum of  20
 Modified Bulirsch-Stoer Extrapolation Cycles:
    EPS =    0.000010000000000
      PEZero:  N= 2 I= 1 D=  7.87D-04 Err=  6.99D-06
 Maximum DWI energy   std dev =  0.000000028 at pt    48
 Maximum DWI gradient std dev =  0.005465537 at pt    16
 CORRECTOR INTEGRATION CONVERGENCE:
   Recorrection delta-x convergence threshold:    0.010000
   Delta-x Convergence Met
 Point Number:   3          Path Number:   1
   CHANGE IN THE REACTION COORDINATE =    0.15109
   NET REACTION COORDINATE UP TO THIS POINT =    0.45332
  # OF POINTS ALONG THE PATH =   3
  # OF STEPS =   1

 Calculating another point on the path.
 IRC-IRC-IRC-IRC-IRC-IRC-IRC-IRC-IRC-IRC-IRC-IRC-IRC-IRC-IRC-IRC-IRC-IRC
                          Input orientation:                          
 ---------------------------------------------------------------------
 Center     Atomic      Atomic             Coordinates (Angstroms)
 Number     Number       Type             X           Y           Z
 ---------------------------------------------------------------------
      1          6           0        0.617936   -0.961872    0.593991
      2          1           0        0.901409   -0.638816    1.591306
      3          1           0        0.038353   -1.872435    0.487416
      4          8           0        1.517413   -0.834608   -0.343375
      5          8           0        2.160866    0.312345   -0.208815
      6          6           0       -0.447180    0.577378    0.229310
      7          7           0        0.255570    1.458521   -0.153117
      8          6           0       -1.875415    0.246120    0.542895
      9          1           0       -1.898197   -0.332486    1.467450
     10          1           0       -2.411886    1.175816    0.722931
     11          6           0       -2.532477   -0.541354   -0.589906
     12          1           0       -1.996755   -1.466688   -0.799074
     13          1           0       -2.554650    0.047716   -1.504598
     14          1           0       -3.555339   -0.796218   -0.317452
 ---------------------------------------------------------------------
                    Distance matrix (angstroms):
                    1          2          3          4          5
     1  C    0.000000
     2  H    1.085983   0.000000
     3  H    1.084620   1.866884   0.000000
     4  O    1.305339   2.039800   1.988698   0.000000
     5  O    2.156098   2.394029   3.124590   1.321983   0.000000
     6  C    1.907027   2.269989   2.510766   2.486221   2.657837
     7  N    2.558863   2.803380   3.398931   2.624287   2.224179
     8  C    2.771039   3.097262   2.855497   3.669432   4.106217
     9  H    2.736783   2.819038   2.661228   3.898410   4.438655
    10  H    3.710277   3.876195   3.918032   4.540727   4.745924
    11  C    3.391688   4.069245   3.088943   4.067970   4.785551
    12  H    3.005341   3.846900   2.441588   3.599522   4.560611
    13  H    3.935561   4.690447   3.791934   4.325347   4.897465
    14  H    4.274855   4.850849   3.836753   5.072963   5.823719
                    6          7          8          9         10
     6  C    0.000000
     7  N    1.190177   0.000000
     8  C    1.499308   2.548617   0.000000
     9  H    2.113361   3.236148   1.090920   0.000000
    10  H    2.112312   2.821827   1.088370   1.758738   0.000000
    11  C    2.504225   3.458828   1.528097   2.163019   2.164891
    12  H    2.763505   3.747942   2.179292   2.536387   3.077606
    13  H    2.780002   3.422602   2.166322   3.067337   2.500975
    14  H    3.441855   4.431013   2.156109   2.479323   2.505753
                   11         12         13         14
    11  C    0.000000
    12  H    1.089492   0.000000
    13  H    1.088190   1.761372   0.000000
    14  H    1.088776   1.763710   1.767179   0.000000
 Symmetry turned off by external request.
 Stoichiometry    C4H7NO2
 Framework group  C1[X(C4H7NO2)]
 Deg. of freedom    36
 Full point group                 C1      NOp   1
 Rotational constants (GHZ):           5.3739655           1.7060228           1.4760708
 Standard basis: Aug-CC-pVTZ (5D, 7F)
   483 basis functions,   693 primitive gaussians,   560 cartesian basis functions
    27 alpha electrons       27 beta electrons
       nuclear repulsion energy       297.5413342489 Hartrees.
 NAtoms=   14 NActive=   14 NUniq=   14 SFac= 1.00D+00 NAtFMM=   60 NAOKFM=F Big=F
 Integral buffers will be    131072 words long.
 Raffenetti 2 integral format.
 Two-electron integral symmetry is turned off.
 Nuclear repulsion after empirical dispersion term =      297.5349197494 Hartrees.
 One-electron integrals computed using PRISM.
 NBasis=   483 RedAO= T EigKep=  8.05D-06  NBF=   483
 NBsUse=   483 1.00D-06 EigRej= -1.00D+00 NBFU=   483
 Initial guess from the checkpoint file:  "AltAssocTS3-M0001-copt-TS-Final-IRC-Forward.chk"
 B after Tr=     0.000034    0.000150   -0.000009
         Rot=    1.000000    0.000052    0.000010    0.000058 Ang=   0.01 deg.
 Initial guess <Sx>= 0.0000 <Sy>= 0.0000 <Sz>= 0.0000 <S**2>= 0.0000 S= 0.0000
 ExpMin= 2.53D-02 ExpMax= 1.53D+04 ExpMxC= 5.22D+02 IAcc=3 IRadAn=         7 AccDes= 0.00D+00
 Harris functional with IExCor= 4639 and IRadAn=       7 diagonalized for initial guess.
 HarFok:  IExCor= 4639 AccDes= 0.00D+00 IRadAn=         7 IDoV= 1 UseB2=F ITyADJ=14
 ICtDFT=  3500011 ScaDFX=  1.000000  1.000000  1.000000  1.000000
 FoFCou: FMM=F IPFlag=           0 FMFlag=      100000 FMFlg1=           0
         NFxFlg=           0 DoJE=T BraDBF=F KetDBF=T FulRan=T
         wScrn=  0.000000 ICntrl=       500 IOpCl=  0 I1Cent=   200000004 NGrid=           0
         NMat0=    1 NMatS0=      1 NMatT0=    0 NMatD0=    1 NMtDS0=    0 NMtDT0=    0
 Symmetry not used in FoFCou.
 Gradient too large for Newton-Raphson -- use scaled steepest descent instead.
     Minimum is close to point  4 DX=  2.85D-02 DF= -1.24D-07 DXR=  2.32D-02 DFR=  5.38D-04 which will be used.
 Gradient too large for Newton-Raphson -- use scaled steepest descent instead.
     Accept linear search using points  1 and  2.
 Gradient too large for Newton-Raphson -- use scaled steepest descent instead.
     Minimum is close to point  2 DX=  5.08D-03 DF= -2.29D-09 DXR=  8.40D-03 DFR=  7.06D-05 which will be used.
 Gradient too large for Newton-Raphson -- use scaled steepest descent instead.
     Accept linear search using points  1 and  2.
 LinEq1:  Iter=  0 NonCon=     1 RMS=8.08D-05 Max=5.63D-03 NDo=     1
 AX will form     1 AO Fock derivatives at one time.
 LinEq1:  Iter=  1 NonCon=     1 RMS=2.17D-05 Max=6.76D-04 NDo=     1
 LinEq1:  Iter=  2 NonCon=     1 RMS=1.85D-05 Max=1.03D-03 NDo=     1
 LinEq1:  Iter=  3 NonCon=     1 RMS=8.11D-06 Max=5.29D-04 NDo=     1
 LinEq1:  Iter=  4 NonCon=     1 RMS=5.53D-06 Max=4.08D-04 NDo=     1
 LinEq1:  Iter=  5 NonCon=     1 RMS=4.41D-06 Max=3.03D-04 NDo=     1
 LinEq1:  Iter=  6 NonCon=     1 RMS=2.20D-06 Max=7.08D-05 NDo=     1
 LinEq1:  Iter=  7 NonCon=     1 RMS=1.53D-06 Max=5.26D-05 NDo=     1
 LinEq1:  Iter=  8 NonCon=     1 RMS=8.36D-07 Max=1.91D-05 NDo=     1
 LinEq1:  Iter=  9 NonCon=     1 RMS=2.82D-07 Max=5.44D-06 NDo=     1
 LinEq1:  Iter= 10 NonCon=     1 RMS=1.17D-07 Max=2.33D-06 NDo=     1
 LinEq1:  Iter= 11 NonCon=     1 RMS=3.96D-08 Max=1.27D-06 NDo=     1
 LinEq1:  Iter= 12 NonCon=     1 RMS=1.33D-08 Max=6.12D-07 NDo=     1
 LinEq1:  Iter= 13 NonCon=     1 RMS=5.60D-09 Max=2.74D-07 NDo=     1
 LinEq1:  Iter= 14 NonCon=     0 RMS=1.84D-09 Max=8.01D-08 NDo=     1
 Linear equations converged to 1.569D-08 1.569D-07 after    14 iterations.
     Minimum is close to point  2 DX=  2.46D-04 DF= -8.70D-12 DXR=  2.46D-04 DFR=  6.05D-08 which will be used.
 LinEq1:  Iter=  0 NonCon=     1 RMS=3.32D-07 Max=1.92D-05 NDo=     1
 LinEq1:  Iter=  1 NonCon=     1 RMS=2.14D-07 Max=9.16D-06 NDo=     1
 LinEq1:  Iter=  2 NonCon=     1 RMS=1.79D-07 Max=8.17D-06 NDo=     1
 LinEq1:  Iter=  3 NonCon=     1 RMS=8.32D-08 Max=3.79D-06 NDo=     1
 LinEq1:  Iter=  4 NonCon=     1 RMS=6.52D-08 Max=2.61D-06 NDo=     1
 LinEq1:  Iter=  5 NonCon=     1 RMS=3.08D-08 Max=9.91D-07 NDo=     1
 LinEq1:  Iter=  6 NonCon=     1 RMS=1.28D-08 Max=4.24D-07 NDo=     1
 LinEq1:  Iter=  7 NonCon=     1 RMS=8.14D-09 Max=3.43D-07 NDo=     1
 LinEq1:  Iter=  8 NonCon=     1 RMS=5.52D-09 Max=2.47D-07 NDo=     1
 LinEq1:  Iter=  9 NonCon=     1 RMS=2.82D-09 Max=6.17D-08 NDo=     1
 LinEq1:  Iter= 10 NonCon=     1 RMS=8.92D-10 Max=1.92D-08 NDo=     1
 LinEq1:  Iter= 11 NonCon=     1 RMS=3.37D-10 Max=1.20D-08 NDo=     1
 LinEq1:  Iter= 12 NonCon=     0 RMS=1.16D-10 Max=3.79D-09 NDo=     1
 Linear equations converged to 4.139D-10 4.139D-09 after    12 iterations.
 SCF Done:  E(UwB97XD) =  -361.633204110     a.u. after    7 cycles
            Convg  =    0.2496D-08                    40 Fock formations.
              S**2 =  0.0000                  -V/T =  2.0059
 <Sx>= 0.0000 <Sy>= 0.0000 <Sz>= 0.0000 <S**2>= 0.0000 S= 0.0000
 <L.S>=  0.00000000000    
 Annihilation of the first spin contaminant:
 S**2 before annihilation     0.0000,   after     0.0000
 DoSCS=F DFT=T ScalE2(SS,OS)=  1.000000  1.000000
 Range of M.O.s used for correlation:     1   483
 NBasis=   483 NAE=    27 NBE=    27 NFC=     0 NFV=     0
 NROrb=    483 NOA=    27 NOB=    27 NVA=   456 NVB=   456

 **** Warning!!: The largest alpha MO coefficient is  0.55721489D+02


 **** Warning!!: The largest beta MO coefficient is  0.55721488D+02

 Symmetrizing basis deriv contribution to polar:
 IMax=3 JMax=2 DiffMx= 0.00D+00
 G2DrvN: will do    15 centers at a time, making    1 passes.
 Calling FoFCou, ICntrl=  3107 FMM=F I1Cent=   0 AccDes= 0.00D+00.
 End of G2Drv F.D. properties file   721 does not exist.
 End of G2Drv F.D. properties file   722 does not exist.
 End of G2Drv F.D. properties file   788 does not exist.
          IDoAtm=11111111111111
          Differentiating once with respect to nuclear coordinates.
 CalDSu exits because no D1Ps are significant.
          There are    45 degrees of freedom in the 1st order CPHF.  IDoFFX=6 NUNeed=     0.
     39 vectors produced by pass  0 Test12= 5.47D-14 2.22D-09 XBig12= 2.09D-01 1.12D-01.
 AX will form    39 AO Fock derivatives at one time.
     39 vectors produced by pass  1 Test12= 5.47D-14 2.22D-09 XBig12= 2.34D-02 2.48D-02.
     39 vectors produced by pass  2 Test12= 5.47D-14 2.22D-09 XBig12= 1.22D-03 3.55D-03.
     39 vectors produced by pass  3 Test12= 5.47D-14 2.22D-09 XBig12= 2.40D-05 4.25D-04.
     39 vectors produced by pass  4 Test12= 5.47D-14 2.22D-09 XBig12= 3.00D-07 3.65D-05.
     39 vectors produced by pass  5 Test12= 5.47D-14 2.22D-09 XBig12= 2.84D-09 3.69D-06.
     39 vectors produced by pass  6 Test12= 5.47D-14 2.22D-09 XBig12= 2.16D-11 2.98D-07.
     21 vectors produced by pass  7 Test12= 5.47D-14 2.22D-09 XBig12= 1.40D-13 2.04D-08.
 InvSVY:  IOpt=1 It=  1 EMax= 2.66D-15
 Solved reduced A of dimension   294 with    39 vectors.
 End of Minotr F.D. properties file   721 does not exist.
 End of Minotr F.D. properties file   722 does not exist.
 End of Minotr F.D. properties file   788 does not exist.
 Calling FoFJK, ICntrl=    100127 FMM=F ISym2X=0 I1Cent= 0 IOpClX= 1 NMat=1 NMatS=1 NMatT=0.
 -------------------------------------------------------------------
 Center     Atomic                   Forces (Hartrees/Bohr)
 Number     Number              X              Y              Z
 -------------------------------------------------------------------
      1        6          -0.005897721    0.006619943   -0.000947642
      2        1           0.000044349   -0.000355823    0.000021559
      3        1          -0.000277372    0.000378422    0.000034769
      4        8           0.000463850    0.000004856   -0.000567437
      5        8          -0.005855850    0.004553385    0.000253253
      6        6           0.006569461   -0.009413914    0.001769010
      7        7           0.002615358   -0.003820352   -0.000033531
      8        6           0.001619235    0.000923730   -0.000534996
      9        1          -0.000147103    0.000209239    0.000031176
     10        1           0.000430302    0.000265063   -0.000264716
     11        6           0.000411037    0.000530853    0.000158207
     12        1          -0.000051511   -0.000015416    0.000057450
     13        1           0.000055675   -0.000014999   -0.000025556
     14        1           0.000020289    0.000135012    0.000048453
 -------------------------------------------------------------------
 Cartesian Forces:  Max     0.009413914 RMS     0.002656915
 IRC-IRC-IRC-IRC-IRC-IRC-IRC-IRC-IRC-IRC-IRC-IRC-IRC-IRC-IRC-IRC-IRC-IRC
 Pt  4 Step number   1 out of a maximum of  20
 Modified Bulirsch-Stoer Extrapolation Cycles:
    EPS =    0.000010000000000
      PEZero:  N= 2 I= 1 D=  7.87D-04 Err=  9.52D-06
 Maximum DWI energy   std dev =  0.000000137 at pt    18
 Maximum DWI gradient std dev =  0.003841488 at pt    16
 CORRECTOR INTEGRATION CONVERGENCE:
   Recorrection delta-x convergence threshold:    0.010000
   Delta-x Convergence Met
 Point Number:   4          Path Number:   1
   CHANGE IN THE REACTION COORDINATE =    0.15110
   NET REACTION COORDINATE UP TO THIS POINT =    0.60441
  # OF POINTS ALONG THE PATH =   4
  # OF STEPS =   1

 Calculating another point on the path.
 IRC-IRC-IRC-IRC-IRC-IRC-IRC-IRC-IRC-IRC-IRC-IRC-IRC-IRC-IRC-IRC-IRC-IRC
                          Input orientation:                          
 ---------------------------------------------------------------------
 Center     Atomic      Atomic             Coordinates (Angstroms)
 Number     Number       Type             X           Y           Z
 ---------------------------------------------------------------------
      1          6           0        0.609920   -0.952964    0.592628
      2          1           0        0.902348   -0.644294    1.592607
      3          1           0        0.033810   -1.866426    0.487935
      4          8           0        1.517889   -0.834607   -0.343940
      5          8           0        2.154794    0.317063   -0.208561
      6          6           0       -0.438255    0.564642    0.231707
      7          7           0        0.258692    1.453988   -0.153159
      8          6           0       -1.873190    0.247382    0.542153
      9          1           0       -1.900545   -0.329138    1.468017
     10          1           0       -2.405008    1.180247    0.718668
     11          6           0       -2.531908   -0.540629   -0.589688
     12          1           0       -1.997576   -1.466943   -0.798152
     13          1           0       -2.553752    0.047479   -1.505019
     14          1           0       -3.555003   -0.794023   -0.316639
 ---------------------------------------------------------------------
                    Distance matrix (angstroms):
                    1          2          3          4          5
     1  C    0.000000
     2  H    1.086622   0.000000
     3  H    1.085024   1.862328   0.000000
     4  O    1.309800   2.040912   1.989763   0.000000
     5  O    2.154416   2.395211   3.122708   1.322997   0.000000
     6  C    1.879379   2.260706   2.489697   2.473007   2.641786
     7  N    2.544205   2.804421   3.389206   2.619091   2.211531
     8  C    2.758480   3.098733   2.847415   3.668143   4.097936
     9  H    2.730915   2.823305   2.658109   3.901842   4.435568
    10  H    3.695439   3.877025   3.909385   4.536286   4.732509
    11  C    3.382156   4.070292   3.082519   4.067883   4.779756
    12  H    2.999580   3.847342   2.437239   3.600646   4.557683
    13  H    3.925536   4.692383   3.785548   4.324862   4.891204
    14  H    4.265983   4.851352   3.831052   5.073127   5.817901
                    6          7          8          9         10
     6  C    0.000000
     7  N    1.193647   0.000000
     8  C    1.502022   2.546424   0.000000
     9  H    2.113196   3.235745   1.091030   0.000000
    10  H    2.117598   2.816082   1.088221   1.759048   0.000000
    11  C    2.505932   3.457817   1.528377   2.162753   2.165482
    12  H    2.760332   3.746812   2.179634   2.537625   3.078045
    13  H    2.785498   3.422811   2.166574   3.067159   2.500015
    14  H    3.443947   4.429960   2.156512   2.477568   2.508403
                   11         12         13         14
    11  C    0.000000
    12  H    1.089508   0.000000
    13  H    1.088199   1.761382   0.000000
    14  H    1.088801   1.763591   1.767166   0.000000
 Symmetry turned off by external request.
 Stoichiometry    C4H7NO2
 Framework group  C1[X(C4H7NO2)]
 Deg. of freedom    36
 Full point group                 C1      NOp   1
 Rotational constants (GHZ):           5.4051151           1.7104451           1.4815865
 Standard basis: Aug-CC-pVTZ (5D, 7F)
   483 basis functions,   693 primitive gaussians,   560 cartesian basis functions
    27 alpha electrons       27 beta electrons
       nuclear repulsion energy       297.9003401588 Hartrees.
 NAtoms=   14 NActive=   14 NUniq=   14 SFac= 1.00D+00 NAtFMM=   60 NAOKFM=F Big=F
 Integral buffers will be    131072 words long.
 Raffenetti 2 integral format.
 Two-electron integral symmetry is turned off.
 Nuclear repulsion after empirical dispersion term =      297.8939383164 Hartrees.
 One-electron integrals computed using PRISM.
 NBasis=   483 RedAO= T EigKep=  8.13D-06  NBF=   483
 NBsUse=   483 1.00D-06 EigRej= -1.00D+00 NBFU=   483
 Initial guess from the checkpoint file:  "AltAssocTS3-M0001-copt-TS-Final-IRC-Forward.chk"
 B after Tr=     0.000031    0.000148   -0.000013
         Rot=    1.000000    0.000051    0.000010    0.000059 Ang=   0.01 deg.
 Initial guess <Sx>= 0.0000 <Sy>= 0.0000 <Sz>= 0.0000 <S**2>= 0.0000 S= 0.0000
 ExpMin= 2.53D-02 ExpMax= 1.53D+04 ExpMxC= 5.22D+02 IAcc=3 IRadAn=         7 AccDes= 0.00D+00
 Harris functional with IExCor= 4639 and IRadAn=       7 diagonalized for initial guess.
 HarFok:  IExCor= 4639 AccDes= 0.00D+00 IRadAn=         7 IDoV= 1 UseB2=F ITyADJ=14
 ICtDFT=  3500011 ScaDFX=  1.000000  1.000000  1.000000  1.000000
 FoFCou: FMM=F IPFlag=           0 FMFlag=      100000 FMFlg1=           0
         NFxFlg=           0 DoJE=T BraDBF=F KetDBF=T FulRan=T
         wScrn=  0.000000 ICntrl=       500 IOpCl=  0 I1Cent=   200000004 NGrid=           0
         NMat0=    1 NMatS0=      1 NMatT0=    0 NMatD0=    1 NMtDS0=    0 NMtDT0=    0
 Symmetry not used in FoFCou.
 Gradient too large for Newton-Raphson -- use scaled steepest descent instead.
     Minimum is close to point  4 DX=  1.54D-02 DF= -3.67D-08 DXR=  1.27D-02 DFR=  1.61D-04 which will be used.
 Gradient too large for Newton-Raphson -- use scaled steepest descent instead.
     Accept linear search using points  1 and  2.
 Gradient too large for Newton-Raphson -- use scaled steepest descent instead.
     Accept linear search using points  1 and  2.
     Minimum is close to point  2 DX= -2.90D-02 DF= -1.40D-08 DXR=  5.08D-02 DFR=  4.34D-04 which will be used.
 Gradient too large for Newton-Raphson -- use scaled steepest descent instead.
     Accept linear search using points  1 and  2.
 LinEq1:  Iter=  0 NonCon=     1 RMS=8.10D-05 Max=5.61D-03 NDo=     1
 AX will form     1 AO Fock derivatives at one time.
 LinEq1:  Iter=  1 NonCon=     1 RMS=2.22D-05 Max=7.09D-04 NDo=     1
 LinEq1:  Iter=  2 NonCon=     1 RMS=1.86D-05 Max=1.03D-03 NDo=     1
 LinEq1:  Iter=  3 NonCon=     1 RMS=8.03D-06 Max=5.29D-04 NDo=     1
 LinEq1:  Iter=  4 NonCon=     1 RMS=5.59D-06 Max=4.18D-04 NDo=     1
 LinEq1:  Iter=  5 NonCon=     1 RMS=4.60D-06 Max=3.20D-04 NDo=     1
 LinEq1:  Iter=  6 NonCon=     1 RMS=2.28D-06 Max=7.33D-05 NDo=     1
 LinEq1:  Iter=  7 NonCon=     1 RMS=1.54D-06 Max=5.20D-05 NDo=     1
 LinEq1:  Iter=  8 NonCon=     1 RMS=8.41D-07 Max=2.00D-05 NDo=     1
 LinEq1:  Iter=  9 NonCon=     1 RMS=2.87D-07 Max=5.76D-06 NDo=     1
 LinEq1:  Iter= 10 NonCon=     1 RMS=1.19D-07 Max=2.63D-06 NDo=     1
 LinEq1:  Iter= 11 NonCon=     1 RMS=4.10D-08 Max=1.40D-06 NDo=     1
 LinEq1:  Iter= 12 NonCon=     1 RMS=1.39D-08 Max=6.64D-07 NDo=     1
 LinEq1:  Iter= 13 NonCon=     1 RMS=5.88D-09 Max=2.83D-07 NDo=     1
 LinEq1:  Iter= 14 NonCon=     0 RMS=1.91D-09 Max=7.84D-08 NDo=     1
 Linear equations converged to 1.569D-08 1.569D-07 after    14 iterations.
     Minimum is close to point  2 DX=  3.31D-04 DF= -1.59D-11 DXR=  3.31D-04 DFR=  1.10D-07 which will be used.
 LinEq1:  Iter=  0 NonCon=     1 RMS=3.53D-07 Max=1.86D-05 NDo=     1
 LinEq1:  Iter=  1 NonCon=     1 RMS=2.35D-07 Max=9.02D-06 NDo=     1
 LinEq1:  Iter=  2 NonCon=     1 RMS=1.81D-07 Max=8.21D-06 NDo=     1
 LinEq1:  Iter=  3 NonCon=     1 RMS=8.85D-08 Max=3.91D-06 NDo=     1
 LinEq1:  Iter=  4 NonCon=     1 RMS=7.21D-08 Max=3.80D-06 NDo=     1
 LinEq1:  Iter=  5 NonCon=     1 RMS=3.56D-08 Max=1.44D-06 NDo=     1
 LinEq1:  Iter=  6 NonCon=     1 RMS=2.48D-08 Max=1.16D-06 NDo=     1
 LinEq1:  Iter=  7 NonCon=     1 RMS=1.72D-08 Max=7.99D-07 NDo=     1
 LinEq1:  Iter=  8 NonCon=     1 RMS=7.17D-09 Max=1.84D-07 NDo=     1
 LinEq1:  Iter=  9 NonCon=     1 RMS=2.96D-09 Max=8.25D-08 NDo=     1
 LinEq1:  Iter= 10 NonCon=     1 RMS=9.27D-10 Max=1.80D-08 NDo=     1
 LinEq1:  Iter= 11 NonCon=     1 RMS=3.53D-10 Max=1.36D-08 NDo=     1
 LinEq1:  Iter= 12 NonCon=     0 RMS=1.23D-10 Max=4.24D-09 NDo=     1
 Linear equations converged to 4.316D-10 4.316D-09 after    12 iterations.
 SCF Done:  E(UwB97XD) =  -361.634034940     a.u. after    7 cycles
            Convg  =    0.2627D-08                    39 Fock formations.
              S**2 =  0.0000                  -V/T =  2.0060
 <Sx>= 0.0000 <Sy>= 0.0000 <Sz>= 0.0000 <S**2>= 0.0000 S= 0.0000
 <L.S>=  0.00000000000    
 Annihilation of the first spin contaminant:
 S**2 before annihilation     0.0000,   after     0.0000
 DoSCS=F DFT=T ScalE2(SS,OS)=  1.000000  1.000000
 Range of M.O.s used for correlation:     1   483
 NBasis=   483 NAE=    27 NBE=    27 NFC=     0 NFV=     0
 NROrb=    483 NOA=    27 NOB=    27 NVA=   456 NVB=   456

 **** Warning!!: The largest alpha MO coefficient is  0.54533720D+02


 **** Warning!!: The largest beta MO coefficient is  0.54533720D+02

 Symmetrizing basis deriv contribution to polar:
 IMax=3 JMax=2 DiffMx= 0.00D+00
 G2DrvN: will do    15 centers at a time, making    1 passes.
 Calling FoFCou, ICntrl=  3107 FMM=F I1Cent=   0 AccDes= 0.00D+00.
 End of G2Drv F.D. properties file   721 does not exist.
 End of G2Drv F.D. properties file   722 does not exist.
 End of G2Drv F.D. properties file   788 does not exist.
          IDoAtm=11111111111111
          Differentiating once with respect to nuclear coordinates.
 CalDSu exits because no D1Ps are significant.
          There are    45 degrees of freedom in the 1st order CPHF.  IDoFFX=6 NUNeed=     0.
     39 vectors produced by pass  0 Test12= 5.47D-14 2.22D-09 XBig12= 2.08D-01 1.15D-01.
 AX will form    39 AO Fock derivatives at one time.
     39 vectors produced by pass  1 Test12= 5.47D-14 2.22D-09 XBig12= 2.18D-02 2.39D-02.
     39 vectors produced by pass  2 Test12= 5.47D-14 2.22D-09 XBig12= 1.15D-03 3.40D-03.
     39 vectors produced by pass  3 Test12= 5.47D-14 2.22D-09 XBig12= 2.29D-05 3.93D-04.
     39 vectors produced by pass  4 Test12= 5.47D-14 2.22D-09 XBig12= 2.87D-07 3.61D-05.
     39 vectors produced by pass  5 Test12= 5.47D-14 2.22D-09 XBig12= 2.72D-09 3.65D-06.
     39 vectors produced by pass  6 Test12= 5.47D-14 2.22D-09 XBig12= 2.07D-11 2.89D-07.
     21 vectors produced by pass  7 Test12= 5.47D-14 2.22D-09 XBig12= 1.34D-13 2.06D-08.
 InvSVY:  IOpt=1 It=  1 EMax= 2.44D-15
 Solved reduced A of dimension   294 with    39 vectors.
 End of Minotr F.D. properties file   721 does not exist.
 End of Minotr F.D. properties file   722 does not exist.
 End of Minotr F.D. properties file   788 does not exist.
 Calling FoFJK, ICntrl=    100127 FMM=F ISym2X=0 I1Cent= 0 IOpClX= 1 NMat=1 NMatS=1 NMatT=0.
 -------------------------------------------------------------------
 Center     Atomic                   Forces (Hartrees/Bohr)
 Number     Number              X              Y              Z
 -------------------------------------------------------------------
      1        6          -0.007273708    0.008062276   -0.001158986
      2        1           0.000037705   -0.000440506    0.000035053
      3        1          -0.000350387    0.000466061    0.000036635
      4        8           0.000575393   -0.000024442   -0.000685587
      5        8          -0.007528663    0.005882774    0.000304302
      6        6           0.008074455   -0.011588323    0.002205250
      7        7           0.003459505   -0.004924018   -0.000060693
      8        6           0.002083109    0.001171121   -0.000687263
      9        1          -0.000174908    0.000265198    0.000039021
     10        1           0.000537480    0.000330559   -0.000328542
     11        6           0.000527691    0.000667907    0.000198809
     12        1          -0.000063542   -0.000018876    0.000070964
     13        1           0.000068538   -0.000018836   -0.000032115
     14        1           0.000027333    0.000169105    0.000063152
 -------------------------------------------------------------------
 Cartesian Forces:  Max     0.011588323 RMS     0.003309949
 IRC-IRC-IRC-IRC-IRC-IRC-IRC-IRC-IRC-IRC-IRC-IRC-IRC-IRC-IRC-IRC-IRC-IRC
 Pt  5 Step number   1 out of a maximum of  20
 Modified Bulirsch-Stoer Extrapolation Cycles:
    EPS =    0.000010000000000
      PEZero:  N= 2 I= 1 D=  7.87D-04 Err=  1.20D-05
      PEZero:  N= 3 I= 2 D=  7.87D-04 Err=  7.97D-06
      PEZero:  N= 3 I= 1 D=  1.57D-03 Err=  1.21D-08
 Maximum DWI energy   std dev =  0.000000252 at pt    27
 Maximum DWI gradient std dev =  0.002960376 at pt    24
 CORRECTOR INTEGRATION CONVERGENCE:
   Recorrection delta-x convergence threshold:    0.010000
   Delta-x Convergence Met
 Point Number:   5          Path Number:   1
   CHANGE IN THE REACTION COORDINATE =    0.15110
   NET REACTION COORDINATE UP TO THIS POINT =    0.75551
  # OF POINTS ALONG THE PATH =   5
  # OF STEPS =   1

 Calculating another point on the path.
 IRC-IRC-IRC-IRC-IRC-IRC-IRC-IRC-IRC-IRC-IRC-IRC-IRC-IRC-IRC-IRC-IRC-IRC
                          Input orientation:                          
 ---------------------------------------------------------------------
 Center     Atomic      Atomic             Coordinates (Angstroms)
 Number     Number       Type             X           Y           Z
 ---------------------------------------------------------------------
      1          6           0        0.601983   -0.944255    0.591315
      2          1           0        0.902964   -0.649835    1.593768
      3          1           0        0.029197   -1.860471    0.488363
      4          8           0        1.518360   -0.834631   -0.344489
      5          8           0        2.148500    0.321981   -0.208316
      6          6           0       -0.429455    0.552036    0.234112
      7          7           0        0.262034    1.449282   -0.153224
      8          6           0       -1.870878    0.248673    0.541387
      9          1           0       -1.902779   -0.325696    1.468575
     10          1           0       -2.398062    1.184654    0.714400
     11          6           0       -2.531320   -0.539893   -0.589468
     12          1           0       -1.998398   -1.467195   -0.797233
     13          1           0       -2.552858    0.047236   -1.505444
     14          1           0       -3.554637   -0.791803   -0.315788
 ---------------------------------------------------------------------
                    Distance matrix (angstroms):
                    1          2          3          4          5
     1  C    0.000000
     2  H    1.087284   0.000000
     3  H    1.085419   1.857694   0.000000
     4  O    1.314342   2.041985   1.990878   0.000000
     5  O    2.152784   2.396516   3.120881   1.324149   0.000000
     6  C    1.852119   2.251333   2.468845   2.460002   2.625742
     7  N    2.529609   2.805185   3.379395   2.613655   2.198316
     8  C    2.746016   3.099842   2.839293   3.666777   4.089355
     9  H    2.725074   2.827178   2.654973   3.905177   4.432190
    10  H    3.680716   3.877553   3.900701   4.531790   4.718775
    11  C    3.372735   4.070985   3.076019   4.067775   4.773763
    12  H    2.993912   3.847449   2.432810   3.601764   4.554639
    13  H    3.915670   4.694010   3.779104   4.324387   4.884751
    14  H    4.257178   4.851471   3.825256   5.073260   5.811871
                    6          7          8          9         10
     6  C    0.000000
     7  N    1.197179   0.000000
     8  C    1.504708   2.544260   0.000000
     9  H    2.113053   3.235304   1.091144   0.000000
    10  H    2.122804   2.810501   1.088080   1.759330   0.000000
    11  C    2.507674   3.456870   1.528677   2.162518   2.166078
    12  H    2.757272   3.745682   2.179992   2.538906   3.078485
    13  H    2.791007   3.423135   2.166839   3.066997   2.499078
    14  H    3.446021   4.428981   2.156939   2.475852   2.511043
                   11         12         13         14
    11  C    0.000000
    12  H    1.089523   0.000000
    13  H    1.088208   1.761389   0.000000
    14  H    1.088825   1.763469   1.767153   0.000000
 Symmetry turned off by external request.
 Stoichiometry    C4H7NO2
 Framework group  C1[X(C4H7NO2)]
 Deg. of freedom    36
 Full point group                 C1      NOp   1
 Rotational constants (GHZ):           5.4361665           1.7149566           1.4871585
 Standard basis: Aug-CC-pVTZ (5D, 7F)
   483 basis functions,   693 primitive gaussians,   560 cartesian basis functions
    27 alpha electrons       27 beta electrons
       nuclear repulsion energy       298.2648598962 Hartrees.
 NAtoms=   14 NActive=   14 NUniq=   14 SFac= 1.00D+00 NAtFMM=   60 NAOKFM=F Big=F
 Integral buffers will be    131072 words long.
 Raffenetti 2 integral format.
 Two-electron integral symmetry is turned off.
 Nuclear repulsion after empirical dispersion term =      298.2584703839 Hartrees.
 One-electron integrals computed using PRISM.
 NBasis=   483 RedAO= T EigKep=  8.21D-06  NBF=   483
 NBsUse=   483 1.00D-06 EigRej= -1.00D+00 NBFU=   483
 Initial guess from the checkpoint file:  "AltAssocTS3-M0001-copt-TS-Final-IRC-Forward.chk"
 B after Tr=     0.000028    0.000148   -0.000016
         Rot=    1.000000    0.000050    0.000010    0.000060 Ang=   0.01 deg.
 Initial guess <Sx>= 0.0000 <Sy>= 0.0000 <Sz>= 0.0000 <S**2>= 0.0000 S= 0.0000
 ExpMin= 2.53D-02 ExpMax= 1.53D+04 ExpMxC= 5.22D+02 IAcc=3 IRadAn=         7 AccDes= 0.00D+00
 Harris functional with IExCor= 4639 and IRadAn=       7 diagonalized for initial guess.
 HarFok:  IExCor= 4639 AccDes= 0.00D+00 IRadAn=         7 IDoV= 1 UseB2=F ITyADJ=14
 ICtDFT=  3500011 ScaDFX=  1.000000  1.000000  1.000000  1.000000
 FoFCou: FMM=F IPFlag=           0 FMFlag=      100000 FMFlg1=           0
         NFxFlg=           0 DoJE=T BraDBF=F KetDBF=T FulRan=T
         wScrn=  0.000000 ICntrl=       500 IOpCl=  0 I1Cent=   200000004 NGrid=           0
         NMat0=    1 NMatS0=      1 NMatT0=    0 NMatD0=    1 NMtDS0=    0 NMtDT0=    0
 Symmetry not used in FoFCou.
 Gradient too large for Newton-Raphson -- use scaled steepest descent instead.
     Minimum is close to point  4 DX=  8.23D-04 DF= -1.02D-10 DXR=  6.85D-04 DFR=  4.55D-07 which will be used.
 Gradient too large for Newton-Raphson -- use scaled steepest descent instead.
     Accept linear search using points  1 and  2.
 Gradient too large for Newton-Raphson -- use scaled steepest descent instead.
     Accept linear search using points  1 and  2.
 Gradient too large for Newton-Raphson -- use scaled steepest descent instead.
     Accept linear search using points  1 and  2.
 LinEq1:  Iter=  0 NonCon=     1 RMS=8.16D-05 Max=5.57D-03 NDo=     1
 AX will form     1 AO Fock derivatives at one time.
 LinEq1:  Iter=  1 NonCon=     1 RMS=2.24D-05 Max=6.93D-04 NDo=     1
 LinEq1:  Iter=  2 NonCon=     1 RMS=1.89D-05 Max=1.05D-03 NDo=     1
 LinEq1:  Iter=  3 NonCon=     1 RMS=8.01D-06 Max=5.31D-04 NDo=     1
 LinEq1:  Iter=  4 NonCon=     1 RMS=5.69D-06 Max=4.26D-04 NDo=     1
 LinEq1:  Iter=  5 NonCon=     1 RMS=4.70D-06 Max=3.29D-04 NDo=     1
 LinEq1:  Iter=  6 NonCon=     1 RMS=2.43D-06 Max=8.06D-05 NDo=     1
 LinEq1:  Iter=  7 NonCon=     1 RMS=1.66D-06 Max=5.52D-05 NDo=     1
 LinEq1:  Iter=  8 NonCon=     1 RMS=8.80D-07 Max=2.14D-05 NDo=     1
 LinEq1:  Iter=  9 NonCon=     1 RMS=2.92D-07 Max=6.14D-06 NDo=     1
 LinEq1:  Iter= 10 NonCon=     1 RMS=1.21D-07 Max=2.83D-06 NDo=     1
 LinEq1:  Iter= 11 NonCon=     1 RMS=4.32D-08 Max=1.55D-06 NDo=     1
 LinEq1:  Iter= 12 NonCon=     1 RMS=1.45D-08 Max=7.10D-07 NDo=     1
 LinEq1:  Iter= 13 NonCon=     1 RMS=6.09D-09 Max=2.86D-07 NDo=     1
 LinEq1:  Iter= 14 NonCon=     0 RMS=2.00D-09 Max=7.68D-08 NDo=     1
 Linear equations converged to 1.569D-08 1.569D-07 after    14 iterations.
     Minimum is close to point  2 DX=  4.02D-04 DF= -2.37D-11 DXR=  4.02D-04 DFR=  1.61D-07 which will be used.
 LinEq1:  Iter=  0 NonCon=     1 RMS=3.78D-07 Max=1.70D-05 NDo=     1
 LinEq1:  Iter=  1 NonCon=     1 RMS=2.52D-07 Max=8.59D-06 NDo=     1
 LinEq1:  Iter=  2 NonCon=     1 RMS=1.78D-07 Max=7.80D-06 NDo=     1
 LinEq1:  Iter=  3 NonCon=     1 RMS=9.45D-08 Max=4.53D-06 NDo=     1
 LinEq1:  Iter=  4 NonCon=     1 RMS=8.07D-08 Max=5.18D-06 NDo=     1
 LinEq1:  Iter=  5 NonCon=     1 RMS=4.35D-08 Max=2.03D-06 NDo=     1
 LinEq1:  Iter=  6 NonCon=     1 RMS=3.35D-08 Max=1.59D-06 NDo=     1
 LinEq1:  Iter=  7 NonCon=     1 RMS=1.87D-08 Max=8.22D-07 NDo=     1
 LinEq1:  Iter=  8 NonCon=     1 RMS=7.37D-09 Max=1.84D-07 NDo=     1
 LinEq1:  Iter=  9 NonCon=     1 RMS=3.03D-09 Max=8.96D-08 NDo=     1
 LinEq1:  Iter= 10 NonCon=     1 RMS=9.64D-10 Max=2.08D-08 NDo=     1
 LinEq1:  Iter= 11 NonCon=     1 RMS=3.66D-10 Max=1.46D-08 NDo=     1
 LinEq1:  Iter= 12 NonCon=     0 RMS=1.29D-10 Max=4.52D-09 NDo=     1
 Linear equations converged to 4.592D-10 4.592D-09 after    12 iterations.
 SCF Done:  E(UwB97XD) =  -361.635040727     a.u. after    7 cycles
            Convg  =    0.2739D-08                    40 Fock formations.
              S**2 =  0.0000                  -V/T =  2.0060
 <Sx>= 0.0000 <Sy>= 0.0000 <Sz>= 0.0000 <S**2>= 0.0000 S= 0.0000
 <L.S>=  0.00000000000    
 Annihilation of the first spin contaminant:
 S**2 before annihilation     0.0000,   after     0.0000
 DoSCS=F DFT=T ScalE2(SS,OS)=  1.000000  1.000000
 Range of M.O.s used for correlation:     1   483
 NBasis=   483 NAE=    27 NBE=    27 NFC=     0 NFV=     0
 NROrb=    483 NOA=    27 NOB=    27 NVA=   456 NVB=   456

 **** Warning!!: The largest alpha MO coefficient is  0.53224482D+02


 **** Warning!!: The largest beta MO coefficient is  0.53224482D+02

 Symmetrizing basis deriv contribution to polar:
 IMax=3 JMax=2 DiffMx= 0.00D+00
 G2DrvN: will do    15 centers at a time, making    1 passes.
 Calling FoFCou, ICntrl=  3107 FMM=F I1Cent=   0 AccDes= 0.00D+00.
 End of G2Drv F.D. properties file   721 does not exist.
 End of G2Drv F.D. properties file   722 does not exist.
 End of G2Drv F.D. properties file   788 does not exist.
          IDoAtm=11111111111111
          Differentiating once with respect to nuclear coordinates.
 CalDSu exits because no D1Ps are significant.
          There are    45 degrees of freedom in the 1st order CPHF.  IDoFFX=6 NUNeed=     0.
     39 vectors produced by pass  0 Test12= 5.47D-14 2.22D-09 XBig12= 2.07D-01 1.18D-01.
 AX will form    39 AO Fock derivatives at one time.
     39 vectors produced by pass  1 Test12= 5.47D-14 2.22D-09 XBig12= 2.03D-02 2.33D-02.
     39 vectors produced by pass  2 Test12= 5.47D-14 2.22D-09 XBig12= 1.08D-03 3.59D-03.
     39 vectors produced by pass  3 Test12= 5.47D-14 2.22D-09 XBig12= 2.16D-05 3.82D-04.
     39 vectors produced by pass  4 Test12= 5.47D-14 2.22D-09 XBig12= 2.73D-07 3.50D-05.
     39 vectors produced by pass  5 Test12= 5.47D-14 2.22D-09 XBig12= 2.59D-09 3.54D-06.
     39 vectors produced by pass  6 Test12= 5.47D-14 2.22D-09 XBig12= 1.96D-11 2.72D-07.
     21 vectors produced by pass  7 Test12= 5.47D-14 2.22D-09 XBig12= 1.28D-13 1.99D-08.
 InvSVY:  IOpt=1 It=  1 EMax= 3.89D-15
 Solved reduced A of dimension   294 with    39 vectors.
 End of Minotr F.D. properties file   721 does not exist.
 End of Minotr F.D. properties file   722 does not exist.
 End of Minotr F.D. properties file   788 does not exist.
 Calling FoFJK, ICntrl=    100127 FMM=F ISym2X=0 I1Cent= 0 IOpClX= 1 NMat=1 NMatS=1 NMatT=0.
 -------------------------------------------------------------------
 Center     Atomic                   Forces (Hartrees/Bohr)
 Number     Number              X              Y              Z
 -------------------------------------------------------------------
      1        6          -0.008518318    0.009300086   -0.001335266
      2        1           0.000019200   -0.000520140    0.000044252
      3        1          -0.000421984    0.000545042    0.000034346
      4        8           0.000665165   -0.000053640   -0.000779777
      5        8          -0.009255427    0.007262919    0.000346311
      6        6           0.009426444   -0.013560931    0.002612548
      7        7           0.004384905   -0.006067814   -0.000100190
      8        6           0.002566041    0.001416444   -0.000842402
      9        1          -0.000197892    0.000322093    0.000046332
     10        1           0.000642646    0.000392313   -0.000390125
     11        6           0.000648387    0.000805067    0.000239798
     12        1          -0.000075419   -0.000022158    0.000084094
     13        1           0.000081200   -0.000022610   -0.000038503
     14        1           0.000035051    0.000203329    0.000078583
 -------------------------------------------------------------------
 Cartesian Forces:  Max     0.013560931 RMS     0.003928440
 IRC-IRC-IRC-IRC-IRC-IRC-IRC-IRC-IRC-IRC-IRC-IRC-IRC-IRC-IRC-IRC-IRC-IRC
 Pt  6 Step number   1 out of a maximum of  20
 Modified Bulirsch-Stoer Extrapolation Cycles:
    EPS =    0.000010000000000
      PEZero:  N= 2 I= 1 D=  7.87D-04 Err=  1.39D-05
      PEZero:  N= 3 I= 2 D=  7.87D-04 Err=  9.29D-06
      PEZero:  N= 3 I= 1 D=  1.57D-03 Err=  1.03D-08
 Maximum DWI energy   std dev =  0.000000360 at pt    28
 Maximum DWI gradient std dev =  0.002427107 at pt    24
 CORRECTOR INTEGRATION CONVERGENCE:
   Recorrection delta-x convergence threshold:    0.010000
   Delta-x Convergence Met
 Point Number:   6          Path Number:   1
   CHANGE IN THE REACTION COORDINATE =    0.15110
   NET REACTION COORDINATE UP TO THIS POINT =    0.90661
  # OF POINTS ALONG THE PATH =   6
  # OF STEPS =   1

 Calculating another point on the path.
 IRC-IRC-IRC-IRC-IRC-IRC-IRC-IRC-IRC-IRC-IRC-IRC-IRC-IRC-IRC-IRC-IRC-IRC
                          Input orientation:                          
 ---------------------------------------------------------------------
 Center     Atomic      Atomic             Coordinates (Angstroms)
 Number     Number       Type             X           Y           Z
 ---------------------------------------------------------------------
      1          6           0        0.594145   -0.935791    0.590053
      2          1           0        0.903235   -0.655415    1.594798
      3          1           0        0.024507   -1.854592    0.488684
      4          8           0        1.518816   -0.834669   -0.345015
      5          8           0        2.141954    0.327118   -0.208080
      6          6           0       -0.420795    0.539584    0.236520
      7          7           0        0.265624    1.444379   -0.153314
      8          6           0       -1.868464    0.249994    0.540592
      9          1           0       -1.904909   -0.322146    1.469128
     10          1           0       -2.391017    1.189052    0.710108
     11          6           0       -2.530708   -0.539141   -0.589243
     12          1           0       -1.999227   -1.467444   -0.796309
     13          1           0       -2.551960    0.046990   -1.505874
     14          1           0       -3.554241   -0.789542   -0.314895
 ---------------------------------------------------------------------
                    Distance matrix (angstroms):
                    1          2          3          4          5
     1  C    0.000000
     2  H    1.087961   0.000000
     3  H    1.085799   1.853018   0.000000
     4  O    1.318937   2.043024   1.992048   0.000000
     5  O    2.151202   2.397951   3.119122   1.325444   0.000000
     6  C    1.825327   2.241874   2.448256   2.447211   2.609693
     7  N    2.515100   2.805634   3.369497   2.607930   2.184465
     8  C    2.733674   3.100553   2.831133   3.665305   4.080431
     9  H    2.719302   2.830642   2.651850   3.908412   4.428507
    10  H    3.666138   3.877736   3.891987   4.527199   4.704661
    11  C    3.363447   4.071304   3.069440   4.067631   4.767542
    12  H    2.988349   3.847215   2.428289   3.602873   4.551466
    13  H    3.905988   4.695307   3.772593   4.323902   4.878070
    14  H    4.248462   4.851186   3.819360   5.073347   5.805599
                    6          7          8          9         10
     6  C    0.000000
     7  N    1.200748   0.000000
     8  C    1.507338   2.542124   0.000000
     9  H    2.112935   3.234833   1.091261   0.000000
    10  H    2.127880   2.805072   1.087947   1.759584   0.000000
    11  C    2.509435   3.455988   1.528996   2.162314   2.166675
    12  H    2.754331   3.744556   2.180366   2.540237   3.078922
    13  H    2.796506   3.423578   2.167118   3.066850   2.498156
    14  H    3.448060   4.428078   2.157391   2.474164   2.513673
                   11         12         13         14
    11  C    0.000000
    12  H    1.089538   0.000000
    13  H    1.088215   1.761393   0.000000
    14  H    1.088847   1.763344   1.767140   0.000000
 Symmetry turned off by external request.
 Stoichiometry    C4H7NO2
 Framework group  C1[X(C4H7NO2)]
 Deg. of freedom    36
 Full point group                 C1      NOp   1
 Rotational constants (GHZ):           5.4671025           1.7195764           1.4927996
 Standard basis: Aug-CC-pVTZ (5D, 7F)
   483 basis functions,   693 primitive gaussians,   560 cartesian basis functions
    27 alpha electrons       27 beta electrons
       nuclear repulsion energy       298.6363395928 Hartrees.
 NAtoms=   14 NActive=   14 NUniq=   14 SFac= 1.00D+00 NAtFMM=   60 NAOKFM=F Big=F
 Integral buffers will be    131072 words long.
 Raffenetti 2 integral format.
 Two-electron integral symmetry is turned off.
 Nuclear repulsion after empirical dispersion term =      298.6299620289 Hartrees.
 One-electron integrals computed using PRISM.
 NBasis=   483 RedAO= T EigKep=  8.30D-06  NBF=   483
 NBsUse=   483 1.00D-06 EigRej= -1.00D+00 NBFU=   483
 Initial guess from the checkpoint file:  "AltAssocTS3-M0001-copt-TS-Final-IRC-Forward.chk"
 B after Tr=     0.000025    0.000148   -0.000020
         Rot=    1.000000    0.000049    0.000011    0.000061 Ang=   0.01 deg.
 Initial guess <Sx>= 0.0000 <Sy>= 0.0000 <Sz>= 0.0000 <S**2>= 0.0000 S= 0.0000
 ExpMin= 2.53D-02 ExpMax= 1.53D+04 ExpMxC= 5.22D+02 IAcc=3 IRadAn=         7 AccDes= 0.00D+00
 Harris functional with IExCor= 4639 and IRadAn=       7 diagonalized for initial guess.
 HarFok:  IExCor= 4639 AccDes= 0.00D+00 IRadAn=         7 IDoV= 1 UseB2=F ITyADJ=14
 ICtDFT=  3500011 ScaDFX=  1.000000  1.000000  1.000000  1.000000
 FoFCou: FMM=F IPFlag=           0 FMFlag=      100000 FMFlg1=           0
         NFxFlg=           0 DoJE=T BraDBF=F KetDBF=T FulRan=T
         wScrn=  0.000000 ICntrl=       500 IOpCl=  0 I1Cent=   200000004 NGrid=           0
         NMat0=    1 NMatS0=      1 NMatT0=    0 NMatD0=    1 NMtDS0=    0 NMtDT0=    0
 Symmetry not used in FoFCou.
 Gradient too large for Newton-Raphson -- use scaled steepest descent instead.
     Accept linear search using points  3 and  4.
     Minimum is close to point  4 DX= -8.87D-02 DF= -4.20D-07 DXR=  7.98D-02 DFR=  1.91D-03 which will be used.
 Gradient too large for Newton-Raphson -- use scaled steepest descent instead.
     Accept linear search using points  1 and  2.
 Gradient too large for Newton-Raphson -- use scaled steepest descent instead.
     Accept linear search using points  1 and  2.
 Gradient too large for Newton-Raphson -- use scaled steepest descent instead.
     Accept linear search using points  1 and  2.
 LinEq1:  Iter=  0 NonCon=     1 RMS=8.13D-05 Max=5.45D-03 NDo=     1
 AX will form     1 AO Fock derivatives at one time.
 LinEq1:  Iter=  1 NonCon=     1 RMS=2.26D-05 Max=6.85D-04 NDo=     1
 LinEq1:  Iter=  2 NonCon=     1 RMS=1.89D-05 Max=1.04D-03 NDo=     1
 LinEq1:  Iter=  3 NonCon=     1 RMS=7.83D-06 Max=5.17D-04 NDo=     1
 LinEq1:  Iter=  4 NonCon=     1 RMS=5.62D-06 Max=4.22D-04 NDo=     1
 LinEq1:  Iter=  5 NonCon=     1 RMS=4.74D-06 Max=3.36D-04 NDo=     1
 LinEq1:  Iter=  6 NonCon=     1 RMS=2.49D-06 Max=8.25D-05 NDo=     1
 LinEq1:  Iter=  7 NonCon=     1 RMS=1.67D-06 Max=5.44D-05 NDo=     1
 LinEq1:  Iter=  8 NonCon=     1 RMS=8.81D-07 Max=2.19D-05 NDo=     1
 LinEq1:  Iter=  9 NonCon=     1 RMS=2.91D-07 Max=6.37D-06 NDo=     1
 LinEq1:  Iter= 10 NonCon=     1 RMS=1.21D-07 Max=3.02D-06 NDo=     1
 LinEq1:  Iter= 11 NonCon=     1 RMS=4.41D-08 Max=1.65D-06 NDo=     1
 LinEq1:  Iter= 12 NonCon=     1 RMS=1.49D-08 Max=7.32D-07 NDo=     1
 LinEq1:  Iter= 13 NonCon=     1 RMS=6.18D-09 Max=2.78D-07 NDo=     1
 LinEq1:  Iter= 14 NonCon=     0 RMS=2.04D-09 Max=7.30D-08 NDo=     1
 Linear equations converged to 1.569D-08 1.569D-07 after    14 iterations.
     Minimum is close to point  2 DX=  4.69D-04 DF= -3.21D-11 DXR=  4.69D-04 DFR=  2.20D-07 which will be used.
 LinEq1:  Iter=  0 NonCon=     1 RMS=4.02D-07 Max=1.70D-05 NDo=     1
 LinEq1:  Iter=  1 NonCon=     1 RMS=2.62D-07 Max=7.64D-06 NDo=     1
 LinEq1:  Iter=  2 NonCon=     1 RMS=1.70D-07 Max=7.11D-06 NDo=     1
 LinEq1:  Iter=  3 NonCon=     1 RMS=9.76D-08 Max=5.04D-06 NDo=     1
 LinEq1:  Iter=  4 NonCon=     1 RMS=8.53D-08 Max=6.14D-06 NDo=     1
 LinEq1:  Iter=  5 NonCon=     1 RMS=4.97D-08 Max=2.54D-06 NDo=     1
 LinEq1:  Iter=  6 NonCon=     1 RMS=3.73D-08 Max=1.75D-06 NDo=     1
 LinEq1:  Iter=  7 NonCon=     1 RMS=1.89D-08 Max=7.97D-07 NDo=     1
 LinEq1:  Iter=  8 NonCon=     1 RMS=7.28D-09 Max=1.82D-07 NDo=     1
 LinEq1:  Iter=  9 NonCon=     1 RMS=3.00D-09 Max=9.09D-08 NDo=     1
 LinEq1:  Iter= 10 NonCon=     1 RMS=9.82D-10 Max=2.31D-08 NDo=     1
 LinEq1:  Iter= 11 NonCon=     1 RMS=3.71D-10 Max=1.51D-08 NDo=     1
 LinEq1:  Iter= 12 NonCon=     0 RMS=1.33D-10 Max=4.67D-09 NDo=     1
 Linear equations converged to 4.856D-10 4.856D-09 after    12 iterations.
 SCF Done:  E(UwB97XD) =  -361.636208650     a.u. after    7 cycles
            Convg  =    0.2827D-08                    39 Fock formations.
              S**2 =  0.0000                  -V/T =  2.0061
 <Sx>= 0.0000 <Sy>= 0.0000 <Sz>= 0.0000 <S**2>= 0.0000 S= 0.0000
 <L.S>=  0.00000000000    
 Annihilation of the first spin contaminant:
 S**2 before annihilation     0.0000,   after     0.0000
 DoSCS=F DFT=T ScalE2(SS,OS)=  1.000000  1.000000
 Range of M.O.s used for correlation:     1   483
 NBasis=   483 NAE=    27 NBE=    27 NFC=     0 NFV=     0
 NROrb=    483 NOA=    27 NOB=    27 NVA=   456 NVB=   456

 **** Warning!!: The largest alpha MO coefficient is  0.51748623D+02


 **** Warning!!: The largest beta MO coefficient is  0.51748623D+02

 Symmetrizing basis deriv contribution to polar:
 IMax=3 JMax=2 DiffMx= 0.00D+00
 G2DrvN: will do    15 centers at a time, making    1 passes.
 Calling FoFCou, ICntrl=  3107 FMM=F I1Cent=   0 AccDes= 0.00D+00.
 End of G2Drv F.D. properties file   721 does not exist.
 End of G2Drv F.D. properties file   722 does not exist.
 End of G2Drv F.D. properties file   788 does not exist.
          IDoAtm=11111111111111
          Differentiating once with respect to nuclear coordinates.
 CalDSu exits because no D1Ps are significant.
          There are    45 degrees of freedom in the 1st order CPHF.  IDoFFX=6 NUNeed=     0.
     39 vectors produced by pass  0 Test12= 5.47D-14 2.22D-09 XBig12= 2.06D-01 1.21D-01.
 AX will form    39 AO Fock derivatives at one time.
     39 vectors produced by pass  1 Test12= 5.47D-14 2.22D-09 XBig12= 1.89D-02 2.36D-02.
     39 vectors produced by pass  2 Test12= 5.47D-14 2.22D-09 XBig12= 1.01D-03 3.75D-03.
     39 vectors produced by pass  3 Test12= 5.47D-14 2.22D-09 XBig12= 2.04D-05 4.14D-04.
     39 vectors produced by pass  4 Test12= 5.47D-14 2.22D-09 XBig12= 2.59D-07 3.39D-05.
     39 vectors produced by pass  5 Test12= 5.47D-14 2.22D-09 XBig12= 2.47D-09 3.34D-06.
     39 vectors produced by pass  6 Test12= 5.47D-14 2.22D-09 XBig12= 1.85D-11 2.50D-07.
     20 vectors produced by pass  7 Test12= 5.47D-14 2.22D-09 XBig12= 1.21D-13 1.96D-08.
 InvSVY:  IOpt=1 It=  1 EMax= 3.11D-15
 Solved reduced A of dimension   293 with    39 vectors.
 End of Minotr F.D. properties file   721 does not exist.
 End of Minotr F.D. properties file   722 does not exist.
 End of Minotr F.D. properties file   788 does not exist.
 Calling FoFJK, ICntrl=    100127 FMM=F ISym2X=0 I1Cent= 0 IOpClX= 1 NMat=1 NMatS=1 NMatT=0.
 -------------------------------------------------------------------
 Center     Atomic                   Forces (Hartrees/Bohr)
 Number     Number              X              Y              Z
 -------------------------------------------------------------------
      1        6          -0.009591515    0.010281222   -0.001470954
      2        1          -0.000011042   -0.000592154    0.000049749
      3        1          -0.000490546    0.000612216    0.000027289
      4        8           0.000727571   -0.000079016   -0.000842638
      5        8          -0.011007245    0.008671184    0.000379163
      6        6           0.010586772   -0.015271837    0.002975496
      7        7           0.005372290   -0.007232318   -0.000152532
      8        6           0.003062809    0.001654063   -0.000997899
      9        1          -0.000216119    0.000379170    0.000053074
     10        1           0.000744795    0.000449679   -0.000448973
     11        6           0.000772218    0.000941623    0.000281403
     12        1          -0.000087135   -0.000025254    0.000096867
     13        1           0.000093821   -0.000026246   -0.000044617
     14        1           0.000043325    0.000237669    0.000094573
 -------------------------------------------------------------------
 Cartesian Forces:  Max     0.015271837 RMS     0.004498276
 IRC-IRC-IRC-IRC-IRC-IRC-IRC-IRC-IRC-IRC-IRC-IRC-IRC-IRC-IRC-IRC-IRC-IRC
 Pt  7 Step number   1 out of a maximum of  20
 Modified Bulirsch-Stoer Extrapolation Cycles:
    EPS =    0.000010000000000
      PEZero:  N= 2 I= 1 D=  7.87D-04 Err=  1.57D-05
      PEZero:  N= 3 I= 2 D=  7.87D-04 Err=  1.04D-05
      PEZero:  N= 3 I= 1 D=  1.57D-03 Err=  9.90D-09
 Maximum DWI energy   std dev =  0.000000445 at pt    28
 Maximum DWI gradient std dev =  0.002087286 at pt    24
 CORRECTOR INTEGRATION CONVERGENCE:
   Recorrection delta-x convergence threshold:    0.010000
   Delta-x Convergence Met
 Point Number:   7          Path Number:   1
   CHANGE IN THE REACTION COORDINATE =    0.15110
   NET REACTION COORDINATE UP TO THIS POINT =    1.05770
  # OF POINTS ALONG THE PATH =   7
  # OF STEPS =   1

 Calculating another point on the path.
 IRC-IRC-IRC-IRC-IRC-IRC-IRC-IRC-IRC-IRC-IRC-IRC-IRC-IRC-IRC-IRC-IRC-IRC
                          Input orientation:                          
 ---------------------------------------------------------------------
 Center     Atomic      Atomic             Coordinates (Angstroms)
 Number     Number       Type             X           Y           Z
 ---------------------------------------------------------------------
      1          6           0        0.586431   -0.927623    0.588849
      2          1           0        0.903139   -0.661014    1.595710
      3          1           0        0.019734   -1.848819    0.488884
      4          8           0        1.519249   -0.834716   -0.345508
      5          8           0        2.135128    0.332496   -0.207855
      6          6           0       -0.412293    0.527312    0.238919
      7          7           0        0.269480    1.439258   -0.153435
      8          6           0       -1.865935    0.251347    0.539767
      9          1           0       -1.906944   -0.318471    1.469679
     10          1           0       -2.383842    1.193459    0.705770
     11          6           0       -2.530068   -0.538369   -0.589011
     12          1           0       -2.000070   -1.467693   -0.795372
     13          1           0       -2.551046    0.046738   -1.506310
     14          1           0       -3.553812   -0.787217   -0.313953
 ---------------------------------------------------------------------
                    Distance matrix (angstroms):
                    1          2          3          4          5
     1  C    0.000000
     2  H    1.088647   0.000000
     3  H    1.086159   1.848336   0.000000
     4  O    1.323557   2.044038   1.993278   0.000000
     5  O    2.149674   2.399522   3.117446   1.326891   0.000000
     6  C    1.799093   2.232344   2.427989   2.434652   2.593629
     7  N    2.500714   2.805740   3.359524   2.601879   2.169914
     8  C    2.721484   3.100837   2.822948   3.663702   4.071121
     9  H    2.713641   2.833688   2.648776   3.911549   4.424503
    10  H    3.651737   3.877539   3.883256   4.522477   4.690102
    11  C    3.354316   4.071235   3.062781   4.067441   4.761065
    12  H    2.982906   3.846638   2.423671   3.603976   4.548155
    13  H    3.896515   4.696257   3.766012   4.323392   4.871126
    14  H    4.239855   4.850479   3.813368   5.073381   5.799056
                    6          7          8          9         10
     6  C    0.000000
     7  N    1.204326   0.000000
     8  C    1.509881   2.540011   0.000000
     9  H    2.112842   3.234337   1.091380   0.000000
    10  H    2.132770   2.799780   1.087823   1.759807   0.000000
    11  C    2.511198   3.455170   1.529335   2.162139   2.167272
    12  H    2.751516   3.743435   2.180754   2.541622   3.079357
    13  H    2.801971   3.424141   2.167412   3.066718   2.497243
    14  H    3.450043   4.427247   2.157865   2.472497   2.516295
                   11         12         13         14
    11  C    0.000000
    12  H    1.089553   0.000000
    13  H    1.088222   1.761394   0.000000
    14  H    1.088868   1.763214   1.767127   0.000000
 Symmetry turned off by external request.
 Stoichiometry    C4H7NO2
 Framework group  C1[X(C4H7NO2)]
 Deg. of freedom    36
 Full point group                 C1      NOp   1
 Rotational constants (GHZ):           5.4978809           1.7243222           1.4985200
 Standard basis: Aug-CC-pVTZ (5D, 7F)
   483 basis functions,   693 primitive gaussians,   560 cartesian basis functions
    27 alpha electrons       27 beta electrons
       nuclear repulsion energy       299.0158772196 Hartrees.
 NAtoms=   14 NActive=   14 NUniq=   14 SFac= 1.00D+00 NAtFMM=   60 NAOKFM=F Big=F
 Integral buffers will be    131072 words long.
 Raffenetti 2 integral format.
 Two-electron integral symmetry is turned off.
 Nuclear repulsion after empirical dispersion term =      299.0095111654 Hartrees.
 One-electron integrals computed using PRISM.
 NBasis=   483 RedAO= T EigKep=  8.38D-06  NBF=   483
 NBsUse=   483 1.00D-06 EigRej= -1.00D+00 NBFU=   483
 Initial guess from the checkpoint file:  "AltAssocTS3-M0001-copt-TS-Final-IRC-Forward.chk"
 B after Tr=     0.000022    0.000148   -0.000024
         Rot=    1.000000    0.000049    0.000011    0.000063 Ang=   0.01 deg.
 Initial guess <Sx>= 0.0000 <Sy>= 0.0000 <Sz>= 0.0000 <S**2>= 0.0000 S= 0.0000
 ExpMin= 2.53D-02 ExpMax= 1.53D+04 ExpMxC= 5.22D+02 IAcc=3 IRadAn=         7 AccDes= 0.00D+00
 Harris functional with IExCor= 4639 and IRadAn=       7 diagonalized for initial guess.
 HarFok:  IExCor= 4639 AccDes= 0.00D+00 IRadAn=         7 IDoV= 1 UseB2=F ITyADJ=14
 ICtDFT=  3500011 ScaDFX=  1.000000  1.000000  1.000000  1.000000
 FoFCou: FMM=F IPFlag=           0 FMFlag=      100000 FMFlg1=           0
         NFxFlg=           0 DoJE=T BraDBF=F KetDBF=T FulRan=T
         wScrn=  0.000000 ICntrl=       500 IOpCl=  0 I1Cent=   200000004 NGrid=           0
         NMat0=    1 NMatS0=      1 NMatT0=    0 NMatD0=    1 NMtDS0=    0 NMtDT0=    0
 Symmetry not used in FoFCou.
 Gradient too large for Newton-Raphson -- use scaled steepest descent instead.
     Accept linear search using points  3 and  4.
 Gradient too large for Newton-Raphson -- use scaled steepest descent instead.
     Accept linear search using points  1 and  2.
 Gradient too large for Newton-Raphson -- use scaled steepest descent instead.
     Minimum is close to point  2 DX=  1.60D-02 DF= -2.16D-08 DXR=  2.60D-02 DFR=  6.75D-04 which will be used.
 Gradient too large for Newton-Raphson -- use scaled steepest descent instead.
     Accept linear search using points  1 and  2.
 LinEq1:  Iter=  0 NonCon=     1 RMS=8.13D-05 Max=5.32D-03 NDo=     1
 AX will form     1 AO Fock derivatives at one time.
 LinEq1:  Iter=  1 NonCon=     1 RMS=2.37D-05 Max=7.65D-04 NDo=     1
 LinEq1:  Iter=  2 NonCon=     1 RMS=1.90D-05 Max=1.00D-03 NDo=     1
 LinEq1:  Iter=  3 NonCon=     1 RMS=7.40D-06 Max=4.56D-04 NDo=     1
 LinEq1:  Iter=  4 NonCon=     1 RMS=5.14D-06 Max=3.88D-04 NDo=     1
 LinEq1:  Iter=  5 NonCon=     1 RMS=4.59D-06 Max=3.41D-04 NDo=     1
 LinEq1:  Iter=  6 NonCon=     1 RMS=2.30D-06 Max=7.53D-05 NDo=     1
 LinEq1:  Iter=  7 NonCon=     1 RMS=1.35D-06 Max=4.35D-05 NDo=     1
 LinEq1:  Iter=  8 NonCon=     1 RMS=7.75D-07 Max=1.88D-05 NDo=     1
 LinEq1:  Iter=  9 NonCon=     1 RMS=2.89D-07 Max=6.23D-06 NDo=     1
 LinEq1:  Iter= 10 NonCon=     1 RMS=1.20D-07 Max=3.25D-06 NDo=     1
 LinEq1:  Iter= 11 NonCon=     1 RMS=4.24D-08 Max=1.63D-06 NDo=     1
 LinEq1:  Iter= 12 NonCon=     1 RMS=1.50D-08 Max=7.21D-07 NDo=     1
 LinEq1:  Iter= 13 NonCon=     1 RMS=6.19D-09 Max=2.61D-07 NDo=     1
 LinEq1:  Iter= 14 NonCon=     0 RMS=2.00D-09 Max=6.75D-08 NDo=     1
 Linear equations converged to 1.569D-08 1.569D-07 after    14 iterations.
     Minimum is close to point  2 DX=  5.73D-04 DF= -4.77D-11 DXR=  5.72D-04 DFR=  3.28D-07 which will be used.
 LinEq1:  Iter=  0 NonCon=     1 RMS=4.39D-07 Max=1.73D-05 NDo=     1
 LinEq1:  Iter=  1 NonCon=     1 RMS=2.76D-07 Max=6.51D-06 NDo=     1
 LinEq1:  Iter=  2 NonCon=     1 RMS=1.63D-07 Max=6.49D-06 NDo=     1
 LinEq1:  Iter=  3 NonCon=     1 RMS=9.81D-08 Max=5.11D-06 NDo=     1
 LinEq1:  Iter=  4 NonCon=     1 RMS=8.54D-08 Max=6.55D-06 NDo=     1
 LinEq1:  Iter=  5 NonCon=     1 RMS=5.41D-08 Max=3.00D-06 NDo=     1
 LinEq1:  Iter=  6 NonCon=     1 RMS=3.95D-08 Max=1.90D-06 NDo=     1
 LinEq1:  Iter=  7 NonCon=     1 RMS=1.91D-08 Max=8.15D-07 NDo=     1
 LinEq1:  Iter=  8 NonCon=     1 RMS=7.16D-09 Max=1.74D-07 NDo=     1
 LinEq1:  Iter=  9 NonCon=     1 RMS=2.98D-09 Max=8.89D-08 NDo=     1
 LinEq1:  Iter= 10 NonCon=     1 RMS=1.01D-09 Max=2.53D-08 NDo=     1
 LinEq1:  Iter= 11 NonCon=     1 RMS=3.79D-10 Max=1.64D-08 NDo=     1
 LinEq1:  Iter= 12 NonCon=     0 RMS=1.40D-10 Max=4.98D-09 NDo=     1
 Linear equations converged to 5.222D-10 5.222D-09 after    12 iterations.
 SCF Done:  E(UwB97XD) =  -361.637522330     a.u. after    7 cycles
            Convg  =    0.3025D-08                    40 Fock formations.
              S**2 =  0.0000                  -V/T =  2.0061
 <Sx>= 0.0000 <Sy>= 0.0000 <Sz>= 0.0000 <S**2>= 0.0000 S= 0.0000
 <L.S>=  0.00000000000    
 Annihilation of the first spin contaminant:
 S**2 before annihilation     0.0000,   after     0.0000
 DoSCS=F DFT=T ScalE2(SS,OS)=  1.000000  1.000000
 Range of M.O.s used for correlation:     1   483
 NBasis=   483 NAE=    27 NBE=    27 NFC=     0 NFV=     0
 NROrb=    483 NOA=    27 NOB=    27 NVA=   456 NVB=   456

 **** Warning!!: The largest alpha MO coefficient is  0.50094946D+02


 **** Warning!!: The largest beta MO coefficient is  0.50094945D+02

 Symmetrizing basis deriv contribution to polar:
 IMax=3 JMax=2 DiffMx= 0.00D+00
 G2DrvN: will do    15 centers at a time, making    1 passes.
 Calling FoFCou, ICntrl=  3107 FMM=F I1Cent=   0 AccDes= 0.00D+00.
 End of G2Drv F.D. properties file   721 does not exist.
 End of G2Drv F.D. properties file   722 does not exist.
 End of G2Drv F.D. properties file   788 does not exist.
          IDoAtm=11111111111111
          Differentiating once with respect to nuclear coordinates.
 CalDSu exits because no D1Ps are significant.
          There are    45 degrees of freedom in the 1st order CPHF.  IDoFFX=6 NUNeed=     0.
     39 vectors produced by pass  0 Test12= 5.47D-14 2.22D-09 XBig12= 2.05D-01 1.25D-01.
 AX will form    39 AO Fock derivatives at one time.
     39 vectors produced by pass  1 Test12= 5.47D-14 2.22D-09 XBig12= 1.76D-02 2.37D-02.
     39 vectors produced by pass  2 Test12= 5.47D-14 2.22D-09 XBig12= 9.45D-04 3.85D-03.
     39 vectors produced by pass  3 Test12= 5.47D-14 2.22D-09 XBig12= 1.92D-05 4.35D-04.
     39 vectors produced by pass  4 Test12= 5.47D-14 2.22D-09 XBig12= 2.46D-07 3.67D-05.
     39 vectors produced by pass  5 Test12= 5.47D-14 2.22D-09 XBig12= 2.34D-09 3.11D-06.
     39 vectors produced by pass  6 Test12= 5.47D-14 2.22D-09 XBig12= 1.74D-11 2.33D-07.
     20 vectors produced by pass  7 Test12= 5.47D-14 2.22D-09 XBig12= 1.15D-13 1.96D-08.
 InvSVY:  IOpt=1 It=  1 EMax= 2.89D-15
 Solved reduced A of dimension   293 with    39 vectors.
 End of Minotr F.D. properties file   721 does not exist.
 End of Minotr F.D. properties file   722 does not exist.
 End of Minotr F.D. properties file   788 does not exist.
 Calling FoFJK, ICntrl=    100127 FMM=F ISym2X=0 I1Cent= 0 IOpClX= 1 NMat=1 NMatS=1 NMatT=0.
 -------------------------------------------------------------------
 Center     Atomic                   Forces (Hartrees/Bohr)
 Number     Number              X              Y              Z
 -------------------------------------------------------------------
      1        6          -0.010456946    0.010960214   -0.001563494
      2        1          -0.000051962   -0.000654753    0.000052476
      3        1          -0.000554197    0.000664467    0.000015163
      4        8           0.000761378   -0.000095812   -0.000866634
      5        8          -0.012758168    0.010086664    0.000402735
      6        6           0.011525729   -0.016678697    0.003281129
      7        7           0.006396703   -0.008390397   -0.000218559
      8        6           0.003566367    0.001879607   -0.001151097
      9        1          -0.000229605    0.000435663    0.000059159
     10        1           0.000842581    0.000501970   -0.000504578
     11        6           0.000898223    0.001076809    0.000323826
     12        1          -0.000098666   -0.000028154    0.000109317
     13        1           0.000106544   -0.000029677   -0.000050363
     14        1           0.000052020    0.000272096    0.000110919
 -------------------------------------------------------------------
 Cartesian Forces:  Max     0.016678697 RMS     0.005008335
 IRC-IRC-IRC-IRC-IRC-IRC-IRC-IRC-IRC-IRC-IRC-IRC-IRC-IRC-IRC-IRC-IRC-IRC
 Pt  8 Step number   1 out of a maximum of  20
 Modified Bulirsch-Stoer Extrapolation Cycles:
    EPS =    0.000010000000000
      PEZero:  N= 2 I= 1 D=  7.87D-04 Err=  1.74D-05
      PEZero:  N= 3 I= 2 D=  7.87D-04 Err=  1.16D-05
      PEZero:  N= 3 I= 1 D=  1.57D-03 Err=  1.06D-08
 Maximum DWI energy   std dev =  0.000000528 at pt    28
 Maximum DWI gradient std dev =  0.001860490 at pt    25
 CORRECTOR INTEGRATION CONVERGENCE:
   Recorrection delta-x convergence threshold:    0.010000
   Delta-x Convergence Met
 Point Number:   8          Path Number:   1
   CHANGE IN THE REACTION COORDINATE =    0.15109
   NET REACTION COORDINATE UP TO THIS POINT =    1.20880
  # OF POINTS ALONG THE PATH =   8
  # OF STEPS =   1

 Calculating another point on the path.
 IRC-IRC-IRC-IRC-IRC-IRC-IRC-IRC-IRC-IRC-IRC-IRC-IRC-IRC-IRC-IRC-IRC-IRC
                          Input orientation:                          
 ---------------------------------------------------------------------
 Center     Atomic      Atomic             Coordinates (Angstroms)
 Number     Number       Type             X           Y           Z
 ---------------------------------------------------------------------
      1          6           0        0.578870   -0.919810    0.587705
      2          1           0        0.902663   -0.666618    1.596520
      3          1           0        0.014882   -1.843191    0.488945
      4          8           0        1.519654   -0.834766   -0.345960
      5          8           0        2.127990    0.338141   -0.207639
      6          6           0       -0.403967    0.515249    0.241299
      7          7           0        0.273617    1.433904   -0.153590
      8          6           0       -1.863276    0.252735    0.538909
      9          1           0       -1.908890   -0.314653    1.470232
     10          1           0       -2.376509    1.197887    0.701366
     11          6           0       -2.529396   -0.537570   -0.588770
     12          1           0       -2.000934   -1.467943   -0.794415
     13          1           0       -2.550105    0.046482   -1.506754
     14          1           0       -3.553347   -0.784809   -0.312957
 ---------------------------------------------------------------------
                    Distance matrix (angstroms):
                    1          2          3          4          5
     1  C    0.000000
     2  H    1.089337   0.000000
     3  H    1.086493   1.843692   0.000000
     4  O    1.328171   2.045038   1.994574   0.000000
     5  O    2.148205   2.401241   3.115872   1.328501   0.000000
     6  C    1.773517   2.222772   2.408112   2.422340   2.577541
     7  N    2.486498   2.805491   3.349500   2.595474   2.154605
     8  C    2.709488   3.100673   2.814762   3.661949   4.061383
     9  H    2.708140   2.836311   2.645799   3.914586   4.420157
    10  H    3.637558   3.876938   3.874536   4.517594   4.675036
    11  C    3.345373   4.070770   3.056054   4.067197   4.754300
    12  H    2.977599   3.845721   2.418955   3.605075   4.544696
    13  H    3.887282   4.696853   3.759367   4.322844   4.863881
    14  H    4.231387   4.849340   3.807293   5.073354   5.792210
                    6          7          8          9         10
     6  C    0.000000
     7  N    1.207884   0.000000
     8  C    1.512306   2.537918   0.000000
     9  H    2.112772   3.233819   1.091500   0.000000
    10  H    2.137423   2.794605   1.087710   1.760000   0.000000
    11  C    2.512944   3.454413   1.529692   2.161991   2.167865
    12  H    2.748829   3.742320   2.181155   2.543064   3.079784
    13  H    2.807372   3.424821   2.167720   3.066597   2.496330
    14  H    3.451948   4.426481   2.158359   2.470840   2.518906
                   11         12         13         14
    11  C    0.000000
    12  H    1.089567   0.000000
    13  H    1.088228   1.761391   0.000000
    14  H    1.088887   1.763082   1.767113   0.000000
 Symmetry turned off by external request.
 Stoichiometry    C4H7NO2
 Framework group  C1[X(C4H7NO2)]
 Deg. of freedom    36
 Full point group                 C1      NOp   1
 Rotational constants (GHZ):           5.5284338           1.7292115           1.5043276
 Standard basis: Aug-CC-pVTZ (5D, 7F)
   483 basis functions,   693 primitive gaussians,   560 cartesian basis functions
    27 alpha electrons       27 beta electrons
       nuclear repulsion energy       299.4043091737 Hartrees.
 NAtoms=   14 NActive=   14 NUniq=   14 SFac= 1.00D+00 NAtFMM=   60 NAOKFM=F Big=F
 Integral buffers will be    131072 words long.
 Raffenetti 2 integral format.
 Two-electron integral symmetry is turned off.
 Nuclear repulsion after empirical dispersion term =      299.3979541353 Hartrees.
 One-electron integrals computed using PRISM.
 NBasis=   483 RedAO= T EigKep=  8.46D-06  NBF=   483
 NBsUse=   483 1.00D-06 EigRej= -1.00D+00 NBFU=   483
 Initial guess from the checkpoint file:  "AltAssocTS3-M0001-copt-TS-Final-IRC-Forward.chk"
 B after Tr=     0.000019    0.000149   -0.000028
         Rot=    1.000000    0.000049    0.000011    0.000064 Ang=   0.01 deg.
 Initial guess <Sx>= 0.0000 <Sy>= 0.0000 <Sz>= 0.0000 <S**2>= 0.0000 S= 0.0000
 ExpMin= 2.53D-02 ExpMax= 1.53D+04 ExpMxC= 5.22D+02 IAcc=3 IRadAn=         7 AccDes= 0.00D+00
 Harris functional with IExCor= 4639 and IRadAn=       7 diagonalized for initial guess.
 HarFok:  IExCor= 4639 AccDes= 0.00D+00 IRadAn=         7 IDoV= 1 UseB2=F ITyADJ=14
 ICtDFT=  3500011 ScaDFX=  1.000000  1.000000  1.000000  1.000000
 FoFCou: FMM=F IPFlag=           0 FMFlag=      100000 FMFlg1=           0
         NFxFlg=           0 DoJE=T BraDBF=F KetDBF=T FulRan=T
         wScrn=  0.000000 ICntrl=       500 IOpCl=  0 I1Cent=   200000004 NGrid=           0
         NMat0=    1 NMatS0=      1 NMatT0=    0 NMatD0=    1 NMtDS0=    0 NMtDT0=    0
 Symmetry not used in FoFCou.
 Gradient too large for Newton-Raphson -- use scaled steepest descent instead.
     Accept linear search using points  3 and  4.
 Gradient too large for Newton-Raphson -- use scaled steepest descent instead.
     Accept linear search using points  1 and  2.
 Gradient too large for Newton-Raphson -- use scaled steepest descent instead.
     Minimum is close to point  2 DX=  1.69D-02 DF= -2.36D-08 DXR=  2.74D-02 DFR=  7.49D-04 which will be used.
 Gradient too large for Newton-Raphson -- use scaled steepest descent instead.
     Accept linear search using points  1 and  2.
 LinEq1:  Iter=  0 NonCon=     1 RMS=8.03D-05 Max=5.09D-03 NDo=     1
 AX will form     1 AO Fock derivatives at one time.
 LinEq1:  Iter=  1 NonCon=     1 RMS=2.38D-05 Max=7.47D-04 NDo=     1
 LinEq1:  Iter=  2 NonCon=     1 RMS=1.90D-05 Max=9.70D-04 NDo=     1
 LinEq1:  Iter=  3 NonCon=     1 RMS=7.10D-06 Max=4.09D-04 NDo=     1
 LinEq1:  Iter=  4 NonCon=     1 RMS=4.73D-06 Max=3.43D-04 NDo=     1
 LinEq1:  Iter=  5 NonCon=     1 RMS=4.15D-06 Max=3.17D-04 NDo=     1
 LinEq1:  Iter=  6 NonCon=     1 RMS=2.22D-06 Max=7.27D-05 NDo=     1
 LinEq1:  Iter=  7 NonCon=     1 RMS=1.23D-06 Max=3.80D-05 NDo=     1
 LinEq1:  Iter=  8 NonCon=     1 RMS=7.24D-07 Max=1.68D-05 NDo=     1
 LinEq1:  Iter=  9 NonCon=     1 RMS=2.81D-07 Max=6.17D-06 NDo=     1
 LinEq1:  Iter= 10 NonCon=     1 RMS=1.18D-07 Max=3.30D-06 NDo=     1
 LinEq1:  Iter= 11 NonCon=     1 RMS=4.21D-08 Max=1.64D-06 NDo=     1
 LinEq1:  Iter= 12 NonCon=     1 RMS=1.50D-08 Max=7.01D-07 NDo=     1
 LinEq1:  Iter= 13 NonCon=     1 RMS=6.08D-09 Max=2.41D-07 NDo=     1
 LinEq1:  Iter= 14 NonCon=     0 RMS=1.99D-09 Max=6.28D-08 NDo=     1
 Linear equations converged to 1.569D-08 1.569D-07 after    14 iterations.
     Minimum is close to point  2 DX=  6.40D-04 DF= -5.83D-11 DXR=  6.39D-04 DFR=  4.09D-07 which will be used.
 LinEq1:  Iter=  0 NonCon=     1 RMS=4.64D-07 Max=2.03D-05 NDo=     1
 LinEq1:  Iter=  1 NonCon=     1 RMS=2.81D-07 Max=7.15D-06 NDo=     1
 LinEq1:  Iter=  2 NonCon=     1 RMS=1.51D-07 Max=5.97D-06 NDo=     1
 LinEq1:  Iter=  3 NonCon=     1 RMS=9.18D-08 Max=4.61D-06 NDo=     1
 LinEq1:  Iter=  4 NonCon=     1 RMS=7.70D-08 Max=5.93D-06 NDo=     1
 LinEq1:  Iter=  5 NonCon=     1 RMS=5.36D-08 Max=3.29D-06 NDo=     1
 LinEq1:  Iter=  6 NonCon=     1 RMS=3.90D-08 Max=2.00D-06 NDo=     1
 LinEq1:  Iter=  7 NonCon=     1 RMS=1.84D-08 Max=7.80D-07 NDo=     1
 LinEq1:  Iter=  8 NonCon=     1 RMS=6.71D-09 Max=1.63D-07 NDo=     1
 LinEq1:  Iter=  9 NonCon=     1 RMS=2.79D-09 Max=8.28D-08 NDo=     1
 LinEq1:  Iter= 10 NonCon=     1 RMS=9.91D-10 Max=2.47D-08 NDo=     1
 LinEq1:  Iter= 11 NonCon=     1 RMS=3.71D-10 Max=1.58D-08 NDo=     1
 LinEq1:  Iter= 12 NonCon=     0 RMS=1.39D-10 Max=4.72D-09 NDo=     1
 Linear equations converged to 5.513D-10 5.513D-09 after    12 iterations.
 SCF Done:  E(UwB97XD) =  -361.638962471     a.u. after    7 cycles
            Convg  =    0.3082D-08                    40 Fock formations.
              S**2 =  0.0000                  -V/T =  2.0061
 <Sx>= 0.0000 <Sy>= 0.0000 <Sz>= 0.0000 <S**2>= 0.0000 S= 0.0000
 <L.S>=  0.00000000000    
 Annihilation of the first spin contaminant:
 S**2 before annihilation     0.0000,   after     0.0000
 DoSCS=F DFT=T ScalE2(SS,OS)=  1.000000  1.000000
 Range of M.O.s used for correlation:     1   483
 NBasis=   483 NAE=    27 NBE=    27 NFC=     0 NFV=     0
 NROrb=    483 NOA=    27 NOB=    27 NVA=   456 NVB=   456

 **** Warning!!: The largest alpha MO coefficient is  0.48308541D+02


 **** Warning!!: The largest beta MO coefficient is  0.48308541D+02

 Symmetrizing basis deriv contribution to polar:
 IMax=3 JMax=2 DiffMx= 0.00D+00
 G2DrvN: will do    15 centers at a time, making    1 passes.
 Calling FoFCou, ICntrl=  3107 FMM=F I1Cent=   0 AccDes= 0.00D+00.
 End of G2Drv F.D. properties file   721 does not exist.
 End of G2Drv F.D. properties file   722 does not exist.
 End of G2Drv F.D. properties file   788 does not exist.
          IDoAtm=11111111111111
          Differentiating once with respect to nuclear coordinates.
 CalDSu exits because no D1Ps are significant.
          There are    45 degrees of freedom in the 1st order CPHF.  IDoFFX=6 NUNeed=     0.
     39 vectors produced by pass  0 Test12= 5.47D-14 2.22D-09 XBig12= 2.03D-01 1.27D-01.
 AX will form    39 AO Fock derivatives at one time.
     39 vectors produced by pass  1 Test12= 5.47D-14 2.22D-09 XBig12= 1.63D-02 2.33D-02.
     39 vectors produced by pass  2 Test12= 5.47D-14 2.22D-09 XBig12= 8.89D-04 3.84D-03.
     39 vectors produced by pass  3 Test12= 5.47D-14 2.22D-09 XBig12= 1.81D-05 4.46D-04.
     39 vectors produced by pass  4 Test12= 5.47D-14 2.22D-09 XBig12= 2.33D-07 3.86D-05.
     39 vectors produced by pass  5 Test12= 5.47D-14 2.22D-09 XBig12= 2.22D-09 2.98D-06.
     39 vectors produced by pass  6 Test12= 5.47D-14 2.22D-09 XBig12= 1.64D-11 2.22D-07.
     21 vectors produced by pass  7 Test12= 5.47D-14 2.22D-09 XBig12= 1.09D-13 2.06D-08.
 InvSVY:  IOpt=1 It=  1 EMax= 2.11D-15
 Solved reduced A of dimension   294 with    39 vectors.
 End of Minotr F.D. properties file   721 does not exist.
 End of Minotr F.D. properties file   722 does not exist.
 End of Minotr F.D. properties file   788 does not exist.
 Calling FoFJK, ICntrl=    100127 FMM=F ISym2X=0 I1Cent= 0 IOpClX= 1 NMat=1 NMatS=1 NMatT=0.
 -------------------------------------------------------------------
 Center     Atomic                   Forces (Hartrees/Bohr)
 Number     Number              X              Y              Z
 -------------------------------------------------------------------
      1        6          -0.011086844    0.011301594   -0.001609552
      2        1          -0.000101522   -0.000707290    0.000053714
      3        1          -0.000610509    0.000698772   -0.000002127
      4        8           0.000766191   -0.000099343   -0.000846492
      5        8          -0.014474832    0.011483276    0.000413101
      6        6           0.012212038   -0.017740606    0.003520132
      7        7           0.007435444   -0.009518935   -0.000297856
      8        6           0.004068152    0.002090536   -0.001299416
      9        1          -0.000238344    0.000490803    0.000064480
     10        1           0.000934311    0.000548512   -0.000556426
     11        6           0.001025381    0.001209828    0.000367217
     12        1          -0.000109961   -0.000030852    0.000121490
     13        1           0.000119487   -0.000032850   -0.000055658
     14        1           0.000061007    0.000306557    0.000127393
 -------------------------------------------------------------------
 Cartesian Forces:  Max     0.017740606 RMS     0.005448728
 IRC-IRC-IRC-IRC-IRC-IRC-IRC-IRC-IRC-IRC-IRC-IRC-IRC-IRC-IRC-IRC-IRC-IRC
 Pt  9 Step number   1 out of a maximum of  20
 Modified Bulirsch-Stoer Extrapolation Cycles:
    EPS =    0.000010000000000
      PEZero:  N= 2 I= 1 D=  7.87D-04 Err=  1.92D-05
      PEZero:  N= 3 I= 2 D=  7.87D-04 Err=  1.28D-05
      PEZero:  N= 3 I= 1 D=  1.57D-03 Err=  1.18D-08
 Maximum DWI energy   std dev =  0.000000602 at pt    28
 Maximum DWI gradient std dev =  0.001734468 at pt    25
 CORRECTOR INTEGRATION CONVERGENCE:
   Recorrection delta-x convergence threshold:    0.010000
   Delta-x Convergence Met
 Point Number:   9          Path Number:   1
   CHANGE IN THE REACTION COORDINATE =    0.15109
   NET REACTION COORDINATE UP TO THIS POINT =    1.35989
  # OF POINTS ALONG THE PATH =   9
  # OF STEPS =   1

 Calculating another point on the path.
 IRC-IRC-IRC-IRC-IRC-IRC-IRC-IRC-IRC-IRC-IRC-IRC-IRC-IRC-IRC-IRC-IRC-IRC
                          Input orientation:                          
 ---------------------------------------------------------------------
 Center     Atomic      Atomic             Coordinates (Angstroms)
 Number     Number       Type             X           Y           Z
 ---------------------------------------------------------------------
      1          6           0        0.571494   -0.912419    0.586627
      2          1           0        0.901799   -0.672226    1.597249
      3          1           0        0.009961   -1.837755    0.488848
      4          8           0        1.520028   -0.834810   -0.346360
      5          8           0        2.120512    0.344074   -0.207437
      6          6           0       -0.395848    0.503431    0.243651
      7          7           0        0.278054    1.428298   -0.153783
      8          6           0       -1.860475    0.254162    0.538014
      9          1           0       -1.910752   -0.310674    1.470786
     10          1           0       -2.368993    1.202350    0.696876
     11          6           0       -2.528686   -0.536740   -0.588516
     12          1           0       -2.001826   -1.468198   -0.793430
     13          1           0       -2.549127    0.046219   -1.507207
     14          1           0       -3.552843   -0.782299   -0.311902
 ---------------------------------------------------------------------
                    Distance matrix (angstroms):
                    1          2          3          4          5
     1  C    0.000000
     2  H    1.090023   0.000000
     3  H    1.086797   1.839127   0.000000
     4  O    1.332743   2.046034   1.995939   0.000000
     5  O    2.146805   2.403127   3.114421   1.330282   0.000000
     6  C    1.748719   2.213207   2.388715   2.410308   2.561434
     7  N    2.472504   2.804884   3.339454   2.588677   2.138475
     8  C    2.697730   3.100053   2.806611   3.660024   4.051177
     9  H    2.702846   2.838513   2.642975   3.917523   4.415452
    10  H    3.623654   3.875924   3.865869   4.512522   4.659407
    11  C    3.336648   4.069909   3.049276   4.066887   4.747220
    12  H    2.972444   3.844471   2.414145   3.606176   4.541078
    13  H    3.878325   4.697095   3.752669   4.322245   4.856300
    14  H    4.223085   4.847764   3.801153   5.073260   5.785032
                    6          7          8          9         10
     6  C    0.000000
     7  N    1.211395   0.000000
     8  C    1.514568   2.535840   0.000000
     9  H    2.112714   3.233283   1.091619   0.000000
    10  H    2.141775   2.789540   1.087607   1.760160   0.000000
    11  C    2.514648   3.453716   1.530066   2.161868   2.168448
    12  H    2.746274   3.741215   2.181570   2.544569   3.080203
    13  H    2.812677   3.425617   2.168043   3.066486   2.495409
    14  H    3.453746   4.425779   2.158870   2.469185   2.521501
                   11         12         13         14
    11  C    0.000000
    12  H    1.089581   0.000000
    13  H    1.088233   1.761384   0.000000
    14  H    1.088904   1.762947   1.767100   0.000000
 Symmetry turned off by external request.
 Stoichiometry    C4H7NO2
 Framework group  C1[X(C4H7NO2)]
 Deg. of freedom    36
 Full point group                 C1      NOp   1
 Rotational constants (GHZ):           5.5586834           1.7342601           1.5102291
 Standard basis: Aug-CC-pVTZ (5D, 7F)
   483 basis functions,   693 primitive gaussians,   560 cartesian basis functions
    27 alpha electrons       27 beta electrons
       nuclear repulsion energy       299.8022448765 Hartrees.
 NAtoms=   14 NActive=   14 NUniq=   14 SFac= 1.00D+00 NAtFMM=   60 NAOKFM=F Big=F
 Integral buffers will be    131072 words long.
 Raffenetti 2 integral format.
 Two-electron integral symmetry is turned off.
 Nuclear repulsion after empirical dispersion term =      299.7959003057 Hartrees.
 One-electron integrals computed using PRISM.
 NBasis=   483 RedAO= T EigKep=  8.54D-06  NBF=   483
 NBsUse=   483 1.00D-06 EigRej= -1.00D+00 NBFU=   483
 Initial guess from the checkpoint file:  "AltAssocTS3-M0001-copt-TS-Final-IRC-Forward.chk"
 B after Tr=     0.000017    0.000150   -0.000031
         Rot=    1.000000    0.000049    0.000012    0.000066 Ang=   0.01 deg.
 Initial guess <Sx>= 0.0000 <Sy>= 0.0000 <Sz>= 0.0000 <S**2>= 0.0000 S= 0.0000
 ExpMin= 2.53D-02 ExpMax= 1.53D+04 ExpMxC= 5.22D+02 IAcc=3 IRadAn=         7 AccDes= 0.00D+00
 Harris functional with IExCor= 4639 and IRadAn=       7 diagonalized for initial guess.
 HarFok:  IExCor= 4639 AccDes= 0.00D+00 IRadAn=         7 IDoV= 1 UseB2=F ITyADJ=14
 ICtDFT=  3500011 ScaDFX=  1.000000  1.000000  1.000000  1.000000
 FoFCou: FMM=F IPFlag=           0 FMFlag=      100000 FMFlg1=           0
         NFxFlg=           0 DoJE=T BraDBF=F KetDBF=T FulRan=T
         wScrn=  0.000000 ICntrl=       500 IOpCl=  0 I1Cent=   200000004 NGrid=           0
         NMat0=    1 NMatS0=      1 NMatT0=    0 NMatD0=    1 NMtDS0=    0 NMtDT0=    0
 Symmetry not used in FoFCou.
 Gradient too large for Newton-Raphson -- use scaled steepest descent instead.
     Accept linear search using points  3 and  4.
 Gradient too large for Newton-Raphson -- use scaled steepest descent instead.
     Accept linear search using points  1 and  2.
 Gradient too large for Newton-Raphson -- use scaled steepest descent instead.
     Minimum is close to point  2 DX=  1.26D-02 DF= -1.30D-08 DXR=  2.06D-02 DFR=  4.26D-04 which will be used.
 Gradient too large for Newton-Raphson -- use scaled steepest descent instead.
     Accept linear search using points  1 and  2.
 LinEq1:  Iter=  0 NonCon=     1 RMS=7.90D-05 Max=4.80D-03 NDo=     1
 AX will form     1 AO Fock derivatives at one time.
 LinEq1:  Iter=  1 NonCon=     1 RMS=2.37D-05 Max=7.08D-04 NDo=     1
 LinEq1:  Iter=  2 NonCon=     1 RMS=1.89D-05 Max=9.32D-04 NDo=     1
 LinEq1:  Iter=  3 NonCon=     1 RMS=6.78D-06 Max=3.59D-04 NDo=     1
 LinEq1:  Iter=  4 NonCon=     1 RMS=4.29D-06 Max=2.82D-04 NDo=     1
 LinEq1:  Iter=  5 NonCon=     1 RMS=3.35D-06 Max=2.59D-04 NDo=     1
 LinEq1:  Iter=  6 NonCon=     1 RMS=2.06D-06 Max=6.67D-05 NDo=     1
 LinEq1:  Iter=  7 NonCon=     1 RMS=1.10D-06 Max=3.17D-05 NDo=     1
 LinEq1:  Iter=  8 NonCon=     1 RMS=6.57D-07 Max=1.42D-05 NDo=     1
 LinEq1:  Iter=  9 NonCon=     1 RMS=2.71D-07 Max=6.16D-06 NDo=     1
 LinEq1:  Iter= 10 NonCon=     1 RMS=1.15D-07 Max=3.23D-06 NDo=     1
 LinEq1:  Iter= 11 NonCon=     1 RMS=4.16D-08 Max=1.62D-06 NDo=     1
 LinEq1:  Iter= 12 NonCon=     1 RMS=1.49D-08 Max=6.65D-07 NDo=     1
 LinEq1:  Iter= 13 NonCon=     1 RMS=5.94D-09 Max=2.21D-07 NDo=     1
 LinEq1:  Iter= 14 NonCon=     0 RMS=1.97D-09 Max=5.80D-08 NDo=     1
 Linear equations converged to 1.569D-08 1.569D-07 after    14 iterations.
     Minimum is close to point  2 DX=  6.98D-04 DF= -6.72D-11 DXR=  6.98D-04 DFR=  4.87D-07 which will be used.
 LinEq1:  Iter=  0 NonCon=     1 RMS=4.87D-07 Max=2.22D-05 NDo=     1
 LinEq1:  Iter=  1 NonCon=     1 RMS=2.82D-07 Max=7.42D-06 NDo=     1
 LinEq1:  Iter=  2 NonCon=     1 RMS=1.38D-07 Max=5.41D-06 NDo=     1
 LinEq1:  Iter=  3 NonCon=     1 RMS=8.15D-08 Max=3.20D-06 NDo=     1
 LinEq1:  Iter=  4 NonCon=     1 RMS=5.95D-08 Max=4.01D-06 NDo=     1
 LinEq1:  Iter=  5 NonCon=     1 RMS=4.39D-08 Max=3.04D-06 NDo=     1
 LinEq1:  Iter=  6 NonCon=     1 RMS=3.57D-08 Max=2.15D-06 NDo=     1
 LinEq1:  Iter=  7 NonCon=     1 RMS=1.72D-08 Max=7.64D-07 NDo=     1
 LinEq1:  Iter=  8 NonCon=     1 RMS=6.10D-09 Max=1.49D-07 NDo=     1
 LinEq1:  Iter=  9 NonCon=     1 RMS=2.48D-09 Max=7.18D-08 NDo=     1
 LinEq1:  Iter= 10 NonCon=     1 RMS=9.27D-10 Max=2.37D-08 NDo=     1
 LinEq1:  Iter= 11 NonCon=     1 RMS=3.48D-10 Max=1.42D-08 NDo=     1
 LinEq1:  Iter= 12 NonCon=     0 RMS=1.35D-10 Max=4.12D-09 NDo=     1
 Linear equations converged to 5.767D-10 5.767D-09 after    12 iterations.
 SCF Done:  E(UwB97XD) =  -361.640507555     a.u. after    7 cycles
            Convg  =    0.3084D-08                    40 Fock formations.
              S**2 =  0.0000                  -V/T =  2.0062
 <Sx>= 0.0000 <Sy>= 0.0000 <Sz>= 0.0000 <S**2>= 0.0000 S= 0.0000
 <L.S>=  0.00000000000    
 Annihilation of the first spin contaminant:
 S**2 before annihilation     0.0000,   after     0.0000
 DoSCS=F DFT=T ScalE2(SS,OS)=  1.000000  1.000000
 Range of M.O.s used for correlation:     1   483
 NBasis=   483 NAE=    27 NBE=    27 NFC=     0 NFV=     0
 NROrb=    483 NOA=    27 NOB=    27 NVA=   456 NVB=   456

 **** Warning!!: The largest alpha MO coefficient is  0.46490446D+02


 **** Warning!!: The largest beta MO coefficient is  0.46490445D+02

 Symmetrizing basis deriv contribution to polar:
 IMax=3 JMax=2 DiffMx= 0.00D+00
 G2DrvN: will do    15 centers at a time, making    1 passes.
 Calling FoFCou, ICntrl=  3107 FMM=F I1Cent=   0 AccDes= 0.00D+00.
 End of G2Drv F.D. properties file   721 does not exist.
 End of G2Drv F.D. properties file   722 does not exist.
 End of G2Drv F.D. properties file   788 does not exist.
          IDoAtm=11111111111111
          Differentiating once with respect to nuclear coordinates.
 CalDSu exits because no D1Ps are significant.
          There are    45 degrees of freedom in the 1st order CPHF.  IDoFFX=6 NUNeed=     0.
     39 vectors produced by pass  0 Test12= 5.47D-14 2.22D-09 XBig12= 2.02D-01 1.27D-01.
 AX will form    39 AO Fock derivatives at one time.
     39 vectors produced by pass  1 Test12= 5.47D-14 2.22D-09 XBig12= 1.52D-02 2.24D-02.
     39 vectors produced by pass  2 Test12= 5.47D-14 2.22D-09 XBig12= 8.40D-04 3.65D-03.
     39 vectors produced by pass  3 Test12= 5.47D-14 2.22D-09 XBig12= 1.72D-05 4.48D-04.
     39 vectors produced by pass  4 Test12= 5.47D-14 2.22D-09 XBig12= 2.22D-07 3.75D-05.
     39 vectors produced by pass  5 Test12= 5.47D-14 2.22D-09 XBig12= 2.12D-09 2.90D-06.
     39 vectors produced by pass  6 Test12= 5.47D-14 2.22D-09 XBig12= 1.55D-11 2.11D-07.
     21 vectors produced by pass  7 Test12= 5.47D-14 2.22D-09 XBig12= 1.04D-13 2.08D-08.
 InvSVY:  IOpt=1 It=  1 EMax= 2.89D-15
 Solved reduced A of dimension   294 with    39 vectors.
 End of Minotr F.D. properties file   721 does not exist.
 End of Minotr F.D. properties file   722 does not exist.
 End of Minotr F.D. properties file   788 does not exist.
 Calling FoFJK, ICntrl=    100127 FMM=F ISym2X=0 I1Cent= 0 IOpClX= 1 NMat=1 NMatS=1 NMatT=0.
 -------------------------------------------------------------------
 Center     Atomic                   Forces (Hartrees/Bohr)
 Number     Number              X              Y              Z
 -------------------------------------------------------------------
      1        6          -0.011463815    0.011287247   -0.001607435
      2        1          -0.000157172   -0.000749836    0.000054847
      3        1          -0.000657233    0.000712691   -0.000024516
      4        8           0.000742535   -0.000089596   -0.000778408
      5        8          -0.016140488    0.012837792    0.000406354
      6        6           0.012621370   -0.018423397    0.003686225
      7        7           0.008489425   -0.010606638   -0.000390565
      8        6           0.004555479    0.002287404   -0.001439869
      9        1          -0.000242233    0.000543896    0.000068865
     10        1           0.001017416    0.000588612   -0.000603849
     11        6           0.001152668    0.001339868    0.000411524
     12        1          -0.000120864   -0.000033278    0.000133509
     13        1           0.000132739   -0.000035737   -0.000060442
     14        1           0.000070174    0.000340971    0.000143760
 -------------------------------------------------------------------
 Cartesian Forces:  Max     0.018423397 RMS     0.005815163
 IRC-IRC-IRC-IRC-IRC-IRC-IRC-IRC-IRC-IRC-IRC-IRC-IRC-IRC-IRC-IRC-IRC-IRC
 Pt 10 Step number   1 out of a maximum of  20
 Modified Bulirsch-Stoer Extrapolation Cycles:
    EPS =    0.000010000000000
      PEZero:  N= 2 I= 1 D=  7.87D-04 Err=  2.26D-05
      PEZero:  N= 3 I= 2 D=  7.87D-04 Err=  1.50D-05
      PEZero:  N= 3 I= 1 D=  1.57D-03 Err=  1.34D-08
 Maximum DWI energy   std dev =  0.000000607 at pt    29
 Maximum DWI gradient std dev =  0.001699072 at pt    25
 CORRECTOR INTEGRATION CONVERGENCE:
   Recorrection delta-x convergence threshold:    0.010000
   Delta-x Convergence Met
 Point Number:  10          Path Number:   1
   CHANGE IN THE REACTION COORDINATE =    0.15109
   NET REACTION COORDINATE UP TO THIS POINT =    1.51098
  # OF POINTS ALONG THE PATH =  10
  # OF STEPS =   1

 Calculating another point on the path.
 IRC-IRC-IRC-IRC-IRC-IRC-IRC-IRC-IRC-IRC-IRC-IRC-IRC-IRC-IRC-IRC-IRC-IRC
                          Input orientation:                          
 ---------------------------------------------------------------------
 Center     Atomic      Atomic             Coordinates (Angstroms)
 Number     Number       Type             X           Y           Z
 ---------------------------------------------------------------------
      1          6           0        0.564342   -0.905524    0.585624
      2          1           0        0.900547   -0.677837    1.597922
      3          1           0        0.004993   -1.832575    0.488574
      4          8           0        1.520366   -0.834845   -0.346698
      5          8           0        2.112656    0.350321   -0.207252
      6          6           0       -0.387979    0.491913    0.245962
      7          7           0        0.282828    1.422417   -0.154019
      8          6           0       -1.857524    0.255633    0.537081
      9          1           0       -1.912527   -0.306520    1.471342
     10          1           0       -2.361293    1.206852    0.692287
     11          6           0       -2.527935   -0.535874   -0.588248
     12          1           0       -2.002749   -1.468457   -0.792408
     13          1           0       -2.548100    0.045949   -1.507669
     14          1           0       -3.552298   -0.779667   -0.310782
 ---------------------------------------------------------------------
                    Distance matrix (angstroms):
                    1          2          3          4          5
     1  C    0.000000
     2  H    1.090698   0.000000
     3  H    1.087067   1.834691   0.000000
     4  O    1.337236   2.047040   1.997373   0.000000
     5  O    2.145478   2.405197   3.113110   1.332243   0.000000
     6  C    1.724852   2.203727   2.369922   2.398606   2.545314
     7  N    2.458787   2.803916   3.329428   2.581445   2.121436
     8  C    2.686276   3.098985   2.798559   3.657916   4.040461
     9  H    2.697811   2.840297   2.640371   3.920351   4.410353
    10  H    3.610104   3.874511   3.857321   4.507249   4.643171
    11  C    3.328182   4.068658   3.042482   4.066506   4.739787
    12  H    2.967460   3.842900   2.409257   3.607279   4.537281
    13  H    3.869687   4.696992   3.745947   4.321582   4.848337
    14  H    4.214987   4.845756   3.794984   5.073092   5.777482
                    6          7          8          9         10
     6  C    0.000000
     7  N    1.214827   0.000000
     8  C    1.516622   2.533794   0.000000
     9  H    2.112652   3.232740   1.091735   0.000000
    10  H    2.145766   2.784615   1.087515   1.760288   0.000000
    11  C    2.516280   3.453092   1.530457   2.161768   2.169016
    12  H    2.743856   3.740128   2.181999   2.546135   3.080609
    13  H    2.817842   3.426542   2.168380   3.066382   2.494474
    14  H    3.455401   4.425149   2.159393   2.467526   2.524064
                   11         12         13         14
    11  C    0.000000
    12  H    1.089593   0.000000
    13  H    1.088237   1.761372   0.000000
    14  H    1.088918   1.762810   1.767087   0.000000
 Symmetry turned off by external request.
 Stoichiometry    C4H7NO2
 Framework group  C1[X(C4H7NO2)]
 Deg. of freedom    36
 Full point group                 C1      NOp   1
 Rotational constants (GHZ):           5.5885213           1.7394829           1.5162289
 Standard basis: Aug-CC-pVTZ (5D, 7F)
   483 basis functions,   693 primitive gaussians,   560 cartesian basis functions
    27 alpha electrons       27 beta electrons
       nuclear repulsion energy       300.2100060230 Hartrees.
 NAtoms=   14 NActive=   14 NUniq=   14 SFac= 1.00D+00 NAtFMM=   60 NAOKFM=F Big=F
 Integral buffers will be    131072 words long.
 Raffenetti 2 integral format.
 Two-electron integral symmetry is turned off.
 Nuclear repulsion after empirical dispersion term =      300.2036713187 Hartrees.
 One-electron integrals computed using PRISM.
 NBasis=   483 RedAO= T EigKep=  8.61D-06  NBF=   483
 NBsUse=   483 1.00D-06 EigRej= -1.00D+00 NBFU=   483
 Initial guess from the checkpoint file:  "AltAssocTS3-M0001-copt-TS-Final-IRC-Forward.chk"
 B after Tr=     0.000015    0.000150   -0.000035
         Rot=    1.000000    0.000049    0.000013    0.000068 Ang=   0.01 deg.
 Initial guess <Sx>= 0.0000 <Sy>= 0.0000 <Sz>= 0.0000 <S**2>= 0.0000 S= 0.0000
 ExpMin= 2.53D-02 ExpMax= 1.53D+04 ExpMxC= 5.22D+02 IAcc=3 IRadAn=         7 AccDes= 0.00D+00
 Harris functional with IExCor= 4639 and IRadAn=       7 diagonalized for initial guess.
 HarFok:  IExCor= 4639 AccDes= 0.00D+00 IRadAn=         7 IDoV= 1 UseB2=F ITyADJ=14
 ICtDFT=  3500011 ScaDFX=  1.000000  1.000000  1.000000  1.000000
 FoFCou: FMM=F IPFlag=           0 FMFlag=      100000 FMFlg1=           0
         NFxFlg=           0 DoJE=T BraDBF=F KetDBF=T FulRan=T
         wScrn=  0.000000 ICntrl=       500 IOpCl=  0 I1Cent=   200000004 NGrid=           0
         NMat0=    1 NMatS0=      1 NMatT0=    0 NMatD0=    1 NMtDS0=    0 NMtDT0=    0
 Symmetry not used in FoFCou.
 Gradient too large for Newton-Raphson -- use scaled steepest descent instead.
     Accept linear search using points  3 and  4.
 Gradient too large for Newton-Raphson -- use scaled steepest descent instead.
     Accept linear search using points  1 and  2.
 Gradient too large for Newton-Raphson -- use scaled steepest descent instead.
     Minimum is close to point  2 DX=  9.04D-02 DF= -3.03D-07 DXR=  8.29D-02 DFR=  6.93D-03 which will be used.
 Gradient too large for Newton-Raphson -- use scaled steepest descent instead.
     Accept linear search using points  1 and  2.
 LinEq1:  Iter=  0 NonCon=     1 RMS=7.22D-05 Max=4.27D-03 NDo=     1
 AX will form     1 AO Fock derivatives at one time.
 LinEq1:  Iter=  1 NonCon=     1 RMS=2.37D-05 Max=7.55D-04 NDo=     1
 LinEq1:  Iter=  2 NonCon=     1 RMS=1.74D-05 Max=8.01D-04 NDo=     1
 LinEq1:  Iter=  3 NonCon=     1 RMS=6.60D-06 Max=2.61D-04 NDo=     1
 LinEq1:  Iter=  4 NonCon=     1 RMS=4.24D-06 Max=3.05D-04 NDo=     1
 LinEq1:  Iter=  5 NonCon=     1 RMS=2.93D-06 Max=2.03D-04 NDo=     1
 LinEq1:  Iter=  6 NonCon=     1 RMS=2.08D-06 Max=9.29D-05 NDo=     1
 LinEq1:  Iter=  7 NonCon=     1 RMS=1.14D-06 Max=2.21D-05 NDo=     1
 LinEq1:  Iter=  8 NonCon=     1 RMS=6.75D-07 Max=1.43D-05 NDo=     1
 LinEq1:  Iter=  9 NonCon=     1 RMS=2.44D-07 Max=5.86D-06 NDo=     1
 LinEq1:  Iter= 10 NonCon=     1 RMS=1.02D-07 Max=3.00D-06 NDo=     1
 LinEq1:  Iter= 11 NonCon=     1 RMS=3.38D-08 Max=1.37D-06 NDo=     1
 LinEq1:  Iter= 12 NonCon=     1 RMS=1.30D-08 Max=5.22D-07 NDo=     1
 LinEq1:  Iter= 13 NonCon=     1 RMS=5.04D-09 Max=1.71D-07 NDo=     1
 LinEq1:  Iter= 14 NonCon=     0 RMS=1.69D-09 Max=4.56D-08 NDo=     1
 Linear equations converged to 1.569D-08 1.569D-07 after    14 iterations.
     Minimum is close to point  2 DX=  8.33D-04 DF= -7.96D-11 DXR=  8.32D-04 DFR=  6.93D-07 which will be used.
 LinEq1:  Iter=  0 NonCon=     1 RMS=4.64D-07 Max=2.10D-05 NDo=     1
 LinEq1:  Iter=  1 NonCon=     1 RMS=2.60D-07 Max=6.52D-06 NDo=     1
 LinEq1:  Iter=  2 NonCon=     1 RMS=1.19D-07 Max=4.34D-06 NDo=     1
 LinEq1:  Iter=  3 NonCon=     1 RMS=6.68D-08 Max=3.31D-06 NDo=     1
 LinEq1:  Iter=  4 NonCon=     1 RMS=3.84D-08 Max=1.44D-06 NDo=     1
 LinEq1:  Iter=  5 NonCon=     1 RMS=1.94D-08 Max=1.12D-06 NDo=     1
 LinEq1:  Iter=  6 NonCon=     1 RMS=1.09D-08 Max=8.38D-07 NDo=     1
 LinEq1:  Iter=  7 NonCon=     1 RMS=1.07D-08 Max=6.25D-07 NDo=     1
 LinEq1:  Iter=  8 NonCon=     1 RMS=4.93D-09 Max=1.64D-07 NDo=     1
 LinEq1:  Iter=  9 NonCon=     1 RMS=1.89D-09 Max=4.86D-08 NDo=     1
 LinEq1:  Iter= 10 NonCon=     1 RMS=7.19D-10 Max=1.67D-08 NDo=     1
 LinEq1:  Iter= 11 NonCon=     1 RMS=2.70D-10 Max=1.05D-08 NDo=     1
 LinEq1:  Iter= 12 NonCon=     0 RMS=1.10D-10 Max=3.13D-09 NDo=     1
 Linear equations converged to 5.407D-10 5.407D-09 after    12 iterations.
 SCF Done:  E(UwB97XD) =  -361.642136532     a.u. after    7 cycles
            Convg  =    0.2703D-08                    40 Fock formations.
              S**2 =  0.0000                  -V/T =  2.0062
 <Sx>= 0.0000 <Sy>= 0.0000 <Sz>= 0.0000 <S**2>= 0.0000 S= 0.0000
 <L.S>=  0.00000000000    
 Annihilation of the first spin contaminant:
 S**2 before annihilation     0.0000,   after     0.0000
 DoSCS=F DFT=T ScalE2(SS,OS)=  1.000000  1.000000
 Range of M.O.s used for correlation:     1   483
 NBasis=   483 NAE=    27 NBE=    27 NFC=     0 NFV=     0
 NROrb=    483 NOA=    27 NOB=    27 NVA=   456 NVB=   456

 **** Warning!!: The largest alpha MO coefficient is  0.45137282D+02


 **** Warning!!: The largest beta MO coefficient is  0.45137282D+02

 Symmetrizing basis deriv contribution to polar:
 IMax=3 JMax=2 DiffMx= 0.00D+00
 G2DrvN: will do    15 centers at a time, making    1 passes.
 Calling FoFCou, ICntrl=  3107 FMM=F I1Cent=   0 AccDes= 0.00D+00.
 End of G2Drv F.D. properties file   721 does not exist.
 End of G2Drv F.D. properties file   722 does not exist.
 End of G2Drv F.D. properties file   788 does not exist.
          IDoAtm=11111111111111
          Differentiating once with respect to nuclear coordinates.
 CalDSu exits because no D1Ps are significant.
          There are    45 degrees of freedom in the 1st order CPHF.  IDoFFX=6 NUNeed=     0.
     39 vectors produced by pass  0 Test12= 5.47D-14 2.22D-09 XBig12= 2.00D-01 1.23D-01.
 AX will form    39 AO Fock derivatives at one time.
     39 vectors produced by pass  1 Test12= 5.47D-14 2.22D-09 XBig12= 1.42D-02 2.10D-02.
     39 vectors produced by pass  2 Test12= 5.47D-14 2.22D-09 XBig12= 8.00D-04 3.20D-03.
     39 vectors produced by pass  3 Test12= 5.47D-14 2.22D-09 XBig12= 1.64D-05 4.42D-04.
     39 vectors produced by pass  4 Test12= 5.47D-14 2.22D-09 XBig12= 2.13D-07 3.33D-05.
     39 vectors produced by pass  5 Test12= 5.47D-14 2.22D-09 XBig12= 2.04D-09 2.69D-06.
     39 vectors produced by pass  6 Test12= 5.47D-14 2.22D-09 XBig12= 1.48D-11 1.99D-07.
     21 vectors produced by pass  7 Test12= 5.47D-14 2.22D-09 XBig12= 1.00D-13 2.01D-08.
 InvSVY:  IOpt=1 It=  1 EMax= 2.22D-15
 Solved reduced A of dimension   294 with    39 vectors.
 End of Minotr F.D. properties file   721 does not exist.
 End of Minotr F.D. properties file   722 does not exist.
 End of Minotr F.D. properties file   788 does not exist.
 Calling FoFJK, ICntrl=    100127 FMM=F ISym2X=0 I1Cent= 0 IOpClX= 1 NMat=1 NMatS=1 NMatT=0.
 -------------------------------------------------------------------
 Center     Atomic                   Forces (Hartrees/Bohr)
 Number     Number              X              Y              Z
 -------------------------------------------------------------------
      1        6          -0.011585653    0.010917153   -0.001557598
      2        1          -0.000215670   -0.000783549    0.000057350
      3        1          -0.000692358    0.000704745   -0.000051376
      4        8           0.000694258   -0.000069688   -0.000661271
      5        8          -0.017787187    0.014156336    0.000384712
      6        6           0.012761833   -0.018729109    0.003774119
      7        7           0.009588311   -0.011653914   -0.000498897
      8        6           0.005014789    0.002474167   -0.001570187
      9        1          -0.000241041    0.000594330    0.000072087
     10        1           0.001089116    0.000621855   -0.000646143
     11        6           0.001278993    0.001466199    0.000456600
     12        1          -0.000131093   -0.000035321    0.000145569
     13        1           0.000146311   -0.000038347   -0.000064704
     14        1           0.000079392    0.000375143    0.000159740
 -------------------------------------------------------------------
 Cartesian Forces:  Max     0.018729109 RMS     0.006117110
 IRC-IRC-IRC-IRC-IRC-IRC-IRC-IRC-IRC-IRC-IRC-IRC-IRC-IRC-IRC-IRC-IRC-IRC
 Pt 11 Step number   1 out of a maximum of  20
 Modified Bulirsch-Stoer Extrapolation Cycles:
    EPS =    0.000010000000000
      PEZero:  N= 2 I= 1 D=  7.87D-04 Err=  2.66D-05
      PEZero:  N= 3 I= 2 D=  7.87D-04 Err=  1.77D-05
      PEZero:  N= 3 I= 1 D=  1.57D-03 Err=  1.55D-08
 Maximum DWI energy   std dev =  0.000000561 at pt    29
 Maximum DWI gradient std dev =  0.001720942 at pt    25
 CORRECTOR INTEGRATION CONVERGENCE:
   Recorrection delta-x convergence threshold:    0.010000
   Delta-x Convergence Met
 Point Number:  11          Path Number:   1
   CHANGE IN THE REACTION COORDINATE =    0.15108
   NET REACTION COORDINATE UP TO THIS POINT =    1.66206
  # OF POINTS ALONG THE PATH =  11
  # OF STEPS =   1

 Calculating another point on the path.
 IRC-IRC-IRC-IRC-IRC-IRC-IRC-IRC-IRC-IRC-IRC-IRC-IRC-IRC-IRC-IRC-IRC-IRC
                          Input orientation:                          
 ---------------------------------------------------------------------
 Center     Atomic      Atomic             Coordinates (Angstroms)
 Number     Number       Type             X           Y           Z
 ---------------------------------------------------------------------
      1          6           0        0.557470   -0.899218    0.584705
      2          1           0        0.898922   -0.683455    1.598566
      3          1           0        0.000018   -1.827732    0.488109
      4          8           0        1.520665   -0.834867   -0.346960
      5          8           0        2.104370    0.356906   -0.207087
      6          6           0       -0.380408    0.480768    0.248212
      7          7           0        0.287993    1.416244   -0.154305
      8          6           0       -1.854426    0.257157    0.536111
      9          1           0       -1.914205   -0.302183    1.471897
     10          1           0       -2.353434    1.211390    0.687598
     11          6           0       -2.527138   -0.534967   -0.587963
     12          1           0       -2.003704   -1.468719   -0.791339
     13          1           0       -2.547017    0.045672   -1.508143
     14          1           0       -3.551711   -0.776898   -0.309595
 ---------------------------------------------------------------------
                    Distance matrix (angstroms):
                    1          2          3          4          5
     1  C    0.000000
     2  H    1.091355   0.000000
     3  H    1.087299   1.830440   0.000000
     4  O    1.341598   2.048063   1.998871   0.000000
     5  O    2.144221   2.407455   3.111950   1.334390   0.000000
     6  C    1.702118   2.194437   2.351902   2.387301   2.529182
     7  N    2.445428   2.802593   3.319488   2.573732   2.103380
     8  C    2.675221   3.097497   2.790704   3.655622   4.029189
     9  H    2.693091   2.841671   2.638065   3.923051   4.404808
    10  H    3.597029   3.872740   3.848999   4.501791   4.626297
    11  C    3.320036   4.067044   3.035736   4.066047   4.731953
    12  H    2.962675   3.841032   2.404326   3.608382   4.533270
    13  H    3.861434   4.696569   3.739258   4.320849   4.839939
    14  H    4.207149   4.843339   3.788847   5.072845   5.769512
                    6          7          8          9         10
     6  C    0.000000
     7  N    1.218153   0.000000
     8  C    1.518426   2.531821   0.000000
     9  H    2.112569   3.232213   1.091847   0.000000
    10  H    2.149349   2.779911   1.087436   1.760383   0.000000
    11  C    2.517808   3.452571   1.530864   2.161689   2.169560
    12  H    2.741580   3.739078   2.182443   2.547755   3.080998
    13  H    2.822815   3.427627   2.168728   3.066283   2.493521
    14  H    3.456882   4.424625   2.159921   2.465865   2.526568
                   11         12         13         14
    11  C    0.000000
    12  H    1.089604   0.000000
    13  H    1.088241   1.761356   0.000000
    14  H    1.088930   1.762674   1.767073   0.000000
 Symmetry turned off by external request.
 Stoichiometry    C4H7NO2
 Framework group  C1[X(C4H7NO2)]
 Deg. of freedom    36
 Full point group                 C1      NOp   1
 Rotational constants (GHZ):           5.6177725           1.7448931           1.5223255
 Standard basis: Aug-CC-pVTZ (5D, 7F)
   483 basis functions,   693 primitive gaussians,   560 cartesian basis functions
    27 alpha electrons       27 beta electrons
       nuclear repulsion energy       300.6272866042 Hartrees.
 NAtoms=   14 NActive=   14 NUniq=   14 SFac= 1.00D+00 NAtFMM=   60 NAOKFM=F Big=F
 Integral buffers will be    131072 words long.
 Raffenetti 2 integral format.
 Two-electron integral symmetry is turned off.
 Nuclear repulsion after empirical dispersion term =      300.6209611179 Hartrees.
 One-electron integrals computed using PRISM.
 NBasis=   483 RedAO= T EigKep=  8.68D-06  NBF=   483
 NBsUse=   483 1.00D-06 EigRej= -1.00D+00 NBFU=   483
 Initial guess from the checkpoint file:  "AltAssocTS3-M0001-copt-TS-Final-IRC-Forward.chk"
 B after Tr=     0.000014    0.000150   -0.000039
         Rot=    1.000000    0.000049    0.000013    0.000070 Ang=   0.01 deg.
 Initial guess <Sx>= 0.0000 <Sy>= 0.0000 <Sz>= 0.0000 <S**2>= 0.0000 S= 0.0000
 ExpMin= 2.53D-02 ExpMax= 1.53D+04 ExpMxC= 5.22D+02 IAcc=3 IRadAn=         7 AccDes= 0.00D+00
 Harris functional with IExCor= 4639 and IRadAn=       7 diagonalized for initial guess.
 HarFok:  IExCor= 4639 AccDes= 0.00D+00 IRadAn=         7 IDoV= 1 UseB2=F ITyADJ=14
 ICtDFT=  3500011 ScaDFX=  1.000000  1.000000  1.000000  1.000000
 FoFCou: FMM=F IPFlag=           0 FMFlag=      100000 FMFlg1=           0
         NFxFlg=           0 DoJE=T BraDBF=F KetDBF=T FulRan=T
         wScrn=  0.000000 ICntrl=       500 IOpCl=  0 I1Cent=   200000004 NGrid=           0
         NMat0=    1 NMatS0=      1 NMatT0=    0 NMatD0=    1 NMtDS0=    0 NMtDT0=    0
 Symmetry not used in FoFCou.
 Gradient too large for Newton-Raphson -- use scaled steepest descent instead.
     Accept linear search using points  3 and  4.
 Gradient too large for Newton-Raphson -- use scaled steepest descent instead.
     Accept linear search using points  1 and  2.
 Gradient too large for Newton-Raphson -- use scaled steepest descent instead.
     Minimum is close to point  2 DX=  4.30D-02 DF= -6.90D-08 DXR=  4.12D-02 DFR=  1.70D-03 which will be used.
 Gradient too large for Newton-Raphson -- use scaled steepest descent instead.
 LinEq1:  Iter=  0 NonCon=     1 RMS=7.04D-05 Max=3.96D-03 NDo=     1
 AX will form     1 AO Fock derivatives at one time.
 LinEq1:  Iter=  1 NonCon=     1 RMS=2.33D-05 Max=7.29D-04 NDo=     1
 LinEq1:  Iter=  2 NonCon=     1 RMS=1.73D-05 Max=8.82D-04 NDo=     1
 LinEq1:  Iter=  3 NonCon=     1 RMS=6.60D-06 Max=3.06D-04 NDo=     1
 LinEq1:  Iter=  4 NonCon=     1 RMS=4.73D-06 Max=3.65D-04 NDo=     1
 LinEq1:  Iter=  5 NonCon=     1 RMS=4.00D-06 Max=2.64D-04 NDo=     1
 LinEq1:  Iter=  6 NonCon=     1 RMS=2.19D-06 Max=7.15D-05 NDo=     1
 LinEq1:  Iter=  7 NonCon=     1 RMS=1.22D-06 Max=2.12D-05 NDo=     1
 LinEq1:  Iter=  8 NonCon=     1 RMS=6.70D-07 Max=1.54D-05 NDo=     1
 LinEq1:  Iter=  9 NonCon=     1 RMS=2.33D-07 Max=5.82D-06 NDo=     1
 LinEq1:  Iter= 10 NonCon=     1 RMS=9.85D-08 Max=3.01D-06 NDo=     1
 LinEq1:  Iter= 11 NonCon=     1 RMS=3.33D-08 Max=1.31D-06 NDo=     1
 LinEq1:  Iter= 12 NonCon=     1 RMS=1.25D-08 Max=4.78D-07 NDo=     1
 LinEq1:  Iter= 13 NonCon=     0 RMS=4.80D-09 Max=1.53D-07 NDo=     1
 Linear equations converged to 1.569D-08 1.569D-07 after    13 iterations.
     Minimum is close to point  2 DX=  8.84D-04 DF= -8.53D-11 DXR=  8.83D-04 DFR=  7.80D-07 which will be used.
 LinEq1:  Iter=  0 NonCon=     1 RMS=4.80D-07 Max=2.11D-05 NDo=     1
 LinEq1:  Iter=  1 NonCon=     1 RMS=2.58D-07 Max=5.98D-06 NDo=     1
 LinEq1:  Iter=  2 NonCon=     1 RMS=1.17D-07 Max=4.41D-06 NDo=     1
 LinEq1:  Iter=  3 NonCon=     1 RMS=7.13D-08 Max=3.84D-06 NDo=     1
 LinEq1:  Iter=  4 NonCon=     1 RMS=4.82D-08 Max=2.68D-06 NDo=     1
 LinEq1:  Iter=  5 NonCon=     1 RMS=3.99D-08 Max=1.73D-06 NDo=     1
 LinEq1:  Iter=  6 NonCon=     1 RMS=2.52D-08 Max=8.89D-07 NDo=     1
 LinEq1:  Iter=  7 NonCon=     1 RMS=1.17D-08 Max=5.23D-07 NDo=     1
 LinEq1:  Iter=  8 NonCon=     1 RMS=4.41D-09 Max=1.37D-07 NDo=     1
 LinEq1:  Iter=  9 NonCon=     1 RMS=1.61D-09 Max=3.35D-08 NDo=     1
 LinEq1:  Iter= 10 NonCon=     1 RMS=6.02D-10 Max=1.32D-08 NDo=     1
 LinEq1:  Iter= 11 NonCon=     1 RMS=1.96D-10 Max=7.15D-09 NDo=     1
 LinEq1:  Iter= 12 NonCon=     0 RMS=6.62D-11 Max=2.01D-09 NDo=     1
 Linear equations converged to 5.559D-10 5.559D-09 after    12 iterations.
 SCF Done:  E(UwB97XD) =  -361.643832076     a.u. after    7 cycles
            Convg  =    0.2142D-08                    40 Fock formations.
              S**2 =  0.0000                  -V/T =  2.0062
 <Sx>= 0.0000 <Sy>= 0.0000 <Sz>= 0.0000 <S**2>= 0.0000 S= 0.0000
 <L.S>=  0.00000000000    
 Annihilation of the first spin contaminant:
 S**2 before annihilation     0.0000,   after     0.0000
 DoSCS=F DFT=T ScalE2(SS,OS)=  1.000000  1.000000
 Range of M.O.s used for correlation:     1   483
 NBasis=   483 NAE=    27 NBE=    27 NFC=     0 NFV=     0
 NROrb=    483 NOA=    27 NOB=    27 NVA=   456 NVB=   456

 **** Warning!!: The largest alpha MO coefficient is  0.45463561D+02


 **** Warning!!: The largest beta MO coefficient is  0.45463562D+02

 Symmetrizing basis deriv contribution to polar:
 IMax=3 JMax=2 DiffMx= 0.00D+00
 G2DrvN: will do    15 centers at a time, making    1 passes.
 Calling FoFCou, ICntrl=  3107 FMM=F I1Cent=   0 AccDes= 0.00D+00.
 End of G2Drv F.D. properties file   721 does not exist.
 End of G2Drv F.D. properties file   722 does not exist.
 End of G2Drv F.D. properties file   788 does not exist.
          IDoAtm=11111111111111
          Differentiating once with respect to nuclear coordinates.
 CalDSu exits because no D1Ps are significant.
          There are    45 degrees of freedom in the 1st order CPHF.  IDoFFX=6 NUNeed=     0.
     39 vectors produced by pass  0 Test12= 5.47D-14 2.22D-09 XBig12= 1.98D-01 1.15D-01.
 AX will form    39 AO Fock derivatives at one time.
     39 vectors produced by pass  1 Test12= 5.47D-14 2.22D-09 XBig12= 1.33D-02 1.96D-02.
     39 vectors produced by pass  2 Test12= 5.47D-14 2.22D-09 XBig12= 7.68D-04 3.37D-03.
     39 vectors produced by pass  3 Test12= 5.47D-14 2.22D-09 XBig12= 1.58D-05 4.33D-04.
     39 vectors produced by pass  4 Test12= 5.47D-14 2.22D-09 XBig12= 2.07D-07 3.14D-05.
     39 vectors produced by pass  5 Test12= 5.47D-14 2.22D-09 XBig12= 1.99D-09 3.00D-06.
     39 vectors produced by pass  6 Test12= 5.47D-14 2.22D-09 XBig12= 1.45D-11 2.03D-07.
     21 vectors produced by pass  7 Test12= 5.47D-14 2.22D-09 XBig12= 9.86D-14 1.93D-08.
 InvSVY:  IOpt=1 It=  1 EMax= 2.33D-15
 Solved reduced A of dimension   294 with    39 vectors.
 End of Minotr F.D. properties file   721 does not exist.
 End of Minotr F.D. properties file   722 does not exist.
 End of Minotr F.D. properties file   788 does not exist.
 Calling FoFJK, ICntrl=    100127 FMM=F ISym2X=0 I1Cent= 0 IOpClX= 1 NMat=1 NMatS=1 NMatT=0.
 -------------------------------------------------------------------
 Center     Atomic                   Forces (Hartrees/Bohr)
 Number     Number              X              Y              Z
 -------------------------------------------------------------------
      1        6          -0.011464527    0.010207987   -0.001461733
      2        1          -0.000273042   -0.000811315    0.000062500
      3        1          -0.000713733    0.000673966   -0.000081570
      4        8           0.000632842   -0.000040221   -0.000498756
      5        8          -0.019459640    0.015459355    0.000351836
      6        6           0.012653646   -0.018688921    0.003784221
      7        7           0.010765087   -0.012666359   -0.000624565
      8        6           0.005435414    0.002656300   -0.001689770
      9        1          -0.000234695    0.000641571    0.000073939
     10        1           0.001147457    0.000648373   -0.000682823
     11        6           0.001402881    0.001588203    0.000502382
     12        1          -0.000140298   -0.000036875    0.000157880
     13        1           0.000160134   -0.000040744   -0.000068490
     14        1           0.000088473    0.000408677    0.000174949
 -------------------------------------------------------------------
 Cartesian Forces:  Max     0.019459640 RMS     0.006372387
 IRC-IRC-IRC-IRC-IRC-IRC-IRC-IRC-IRC-IRC-IRC-IRC-IRC-IRC-IRC-IRC-IRC-IRC
 Pt 12 Step number   1 out of a maximum of  20
 Modified Bulirsch-Stoer Extrapolation Cycles:
    EPS =    0.000010000000000
      PEZero:  N= 2 I= 1 D=  7.87D-04 Err=  3.12D-05
      PEZero:  N= 3 I= 2 D=  7.87D-04 Err=  2.08D-05
      PEZero:  N= 3 I= 1 D=  1.57D-03 Err=  1.79D-08
 Maximum DWI energy   std dev =  0.000000533 at pt    28
 Maximum DWI gradient std dev =  0.001702560 at pt    25
 CORRECTOR INTEGRATION CONVERGENCE:
   Recorrection delta-x convergence threshold:    0.010000
   Delta-x Convergence Met
 Point Number:  12          Path Number:   1
   CHANGE IN THE REACTION COORDINATE =    0.15107
   NET REACTION COORDINATE UP TO THIS POINT =    1.81313
  # OF POINTS ALONG THE PATH =  12
  # OF STEPS =   1

 Calculating another point on the path.
 IRC-IRC-IRC-IRC-IRC-IRC-IRC-IRC-IRC-IRC-IRC-IRC-IRC-IRC-IRC-IRC-IRC-IRC
                          Input orientation:                          
 ---------------------------------------------------------------------
 Center     Atomic      Atomic             Coordinates (Angstroms)
 Number     Number       Type             X           Y           Z
 ---------------------------------------------------------------------
      1          6           0        0.550944   -0.893604    0.583885
      2          1           0        0.896957   -0.689087    1.599209
      3          1           0       -0.004895   -1.823326    0.487444
      4          8           0        1.520929   -0.834874   -0.347135
      5          8           0        2.095609    0.363847   -0.206944
      6          6           0       -0.373198    0.470078    0.250378
      7          7           0        0.293602    1.409770   -0.154650
      8          6           0       -1.851196    0.258739    0.535104
      9          1           0       -1.915771   -0.297668    1.472443
     10          1           0       -2.345467    1.215947    0.682822
     11          6           0       -2.526297   -0.534020   -0.587661
     12          1           0       -2.004689   -1.468982   -0.790218
     13          1           0       -2.545872    0.045388   -1.508626
     14          1           0       -3.551081   -0.773987   -0.308343
 ---------------------------------------------------------------------
                    Distance matrix (angstroms):
                    1          2          3          4          5
     1  C    0.000000
     2  H    1.091987   0.000000
     3  H    1.087493   1.826433   0.000000
     4  O    1.345778   2.049110   2.000424   0.000000
     5  O    2.143031   2.409901   3.110951   1.336729   0.000000
     6  C    1.680742   2.185475   2.334855   2.376476   2.513052
     7  N    2.432527   2.800939   3.309727   2.565504   2.084207
     8  C    2.664685   3.095648   2.783180   3.653157   4.017331
     9  H    2.688747   2.842660   2.636153   3.925603   4.398762
    10  H    3.584577   3.870689   3.841045   4.496187   4.608786
    11  C    3.312285   4.065109   3.029129   4.065513   4.723676
    12  H    2.958121   3.838900   2.399407   3.609487   4.529008
    13  H    3.853645   4.695867   3.732686   4.320045   4.831059
    14  H    4.199641   4.840558   3.782832   5.072523   5.761080
                    6          7          8          9         10
     6  C    0.000000
     7  N    1.221347   0.000000
     8  C    1.519938   2.529978   0.000000
     9  H    2.112442   3.231734   1.091954   0.000000
    10  H    2.152481   2.775538   1.087370   1.760446   0.000000
    11  C    2.519198   3.452194   1.531283   2.161627   2.170071
    12  H    2.739445   3.738088   2.182901   2.549415   3.081367
    13  H    2.827538   3.428906   2.169084   3.066184   2.492552
    14  H    3.458151   4.424251   2.160448   2.464207   2.528982
                   11         12         13         14
    11  C    0.000000
    12  H    1.089614   0.000000
    13  H    1.088243   1.761336   0.000000
    14  H    1.088937   1.762540   1.767059   0.000000
 Symmetry turned off by external request.
 Stoichiometry    C4H7NO2
 Framework group  C1[X(C4H7NO2)]
 Deg. of freedom    36
 Full point group                 C1      NOp   1
 Rotational constants (GHZ):           5.6462138           1.7504941           1.5285073
 Standard basis: Aug-CC-pVTZ (5D, 7F)
   483 basis functions,   693 primitive gaussians,   560 cartesian basis functions
    27 alpha electrons       27 beta electrons
       nuclear repulsion energy       301.0528885138 Hartrees.
 NAtoms=   14 NActive=   14 NUniq=   14 SFac= 1.00D+00 NAtFMM=   60 NAOKFM=F Big=F
 Integral buffers will be    131072 words long.
 Raffenetti 2 integral format.
 Two-electron integral symmetry is turned off.
 Nuclear repulsion after empirical dispersion term =      301.0465715587 Hartrees.
 One-electron integrals computed using PRISM.
 NBasis=   483 RedAO= T EigKep=  8.74D-06  NBF=   483
 NBsUse=   483 1.00D-06 EigRej= -1.00D+00 NBFU=   483
 Initial guess from the checkpoint file:  "AltAssocTS3-M0001-copt-TS-Final-IRC-Forward.chk"
 B after Tr=     0.000015    0.000147   -0.000042
         Rot=    1.000000    0.000049    0.000014    0.000072 Ang=   0.01 deg.
 Initial guess <Sx>= 0.0000 <Sy>= 0.0000 <Sz>= 0.0000 <S**2>= 0.0000 S= 0.0000
 ExpMin= 2.53D-02 ExpMax= 1.53D+04 ExpMxC= 5.22D+02 IAcc=3 IRadAn=         7 AccDes= 0.00D+00
 Harris functional with IExCor= 4639 and IRadAn=       7 diagonalized for initial guess.
 HarFok:  IExCor= 4639 AccDes= 0.00D+00 IRadAn=         7 IDoV= 1 UseB2=F ITyADJ=14
 ICtDFT=  3500011 ScaDFX=  1.000000  1.000000  1.000000  1.000000
 FoFCou: FMM=F IPFlag=           0 FMFlag=      100000 FMFlg1=           0
         NFxFlg=           0 DoJE=T BraDBF=F KetDBF=T FulRan=T
         wScrn=  0.000000 ICntrl=       500 IOpCl=  0 I1Cent=   200000004 NGrid=           0
         NMat0=    1 NMatS0=      1 NMatT0=    0 NMatD0=    1 NMtDS0=    0 NMtDT0=    0
 Symmetry not used in FoFCou.
 Gradient too large for Newton-Raphson -- use scaled steepest descent instead.
     Accept linear search using points  3 and  4.
 Gradient too large for Newton-Raphson -- use scaled steepest descent instead.
     Accept linear search using points  1 and  2.
 Gradient too large for Newton-Raphson -- use scaled steepest descent instead.
     Minimum is close to point  2 DX=  2.59D-02 DF= -2.42D-08 DXR=  2.53D-02 DFR=  6.40D-04 which will be used.
 Gradient too large for Newton-Raphson -- use scaled steepest descent instead.
 LinEq1:  Iter=  0 NonCon=     1 RMS=6.83D-05 Max=3.67D-03 NDo=     1
 AX will form     1 AO Fock derivatives at one time.
 LinEq1:  Iter=  1 NonCon=     1 RMS=2.29D-05 Max=6.86D-04 NDo=     1
 LinEq1:  Iter=  2 NonCon=     1 RMS=1.70D-05 Max=9.43D-04 NDo=     1
 LinEq1:  Iter=  3 NonCon=     1 RMS=6.53D-06 Max=3.31D-04 NDo=     1
 LinEq1:  Iter=  4 NonCon=     1 RMS=5.07D-06 Max=3.90D-04 NDo=     1
 LinEq1:  Iter=  5 NonCon=     1 RMS=4.41D-06 Max=2.66D-04 NDo=     1
 LinEq1:  Iter=  6 NonCon=     1 RMS=2.17D-06 Max=7.17D-05 NDo=     1
 LinEq1:  Iter=  7 NonCon=     1 RMS=1.23D-06 Max=2.16D-05 NDo=     1
 LinEq1:  Iter=  8 NonCon=     1 RMS=6.52D-07 Max=1.61D-05 NDo=     1
 LinEq1:  Iter=  9 NonCon=     1 RMS=2.22D-07 Max=5.73D-06 NDo=     1
 LinEq1:  Iter= 10 NonCon=     1 RMS=9.44D-08 Max=3.05D-06 NDo=     1
 LinEq1:  Iter= 11 NonCon=     1 RMS=3.26D-08 Max=1.25D-06 NDo=     1
 LinEq1:  Iter= 12 NonCon=     1 RMS=1.20D-08 Max=4.40D-07 NDo=     1
 LinEq1:  Iter= 13 NonCon=     0 RMS=4.55D-09 Max=1.39D-07 NDo=     1
 Linear equations converged to 1.569D-08 1.569D-07 after    13 iterations.
     Minimum is close to point  2 DX=  9.37D-04 DF= -9.03D-11 DXR=  9.37D-04 DFR=  8.77D-07 which will be used.
 LinEq1:  Iter=  0 NonCon=     1 RMS=4.95D-07 Max=2.07D-05 NDo=     1
 LinEq1:  Iter=  1 NonCon=     1 RMS=2.55D-07 Max=5.62D-06 NDo=     1
 LinEq1:  Iter=  2 NonCon=     1 RMS=1.23D-07 Max=6.19D-06 NDo=     1
 LinEq1:  Iter=  3 NonCon=     1 RMS=8.31D-08 Max=3.30D-06 NDo=     1
 LinEq1:  Iter=  4 NonCon=     1 RMS=5.56D-08 Max=2.00D-06 NDo=     1
 LinEq1:  Iter=  5 NonCon=     1 RMS=4.06D-08 Max=1.45D-06 NDo=     1
 LinEq1:  Iter=  6 NonCon=     1 RMS=2.14D-08 Max=6.44D-07 NDo=     1
 LinEq1:  Iter=  7 NonCon=     1 RMS=8.80D-09 Max=3.68D-07 NDo=     1
 LinEq1:  Iter=  8 NonCon=     1 RMS=3.61D-09 Max=1.72D-07 NDo=     1
 LinEq1:  Iter=  9 NonCon=     1 RMS=1.44D-09 Max=5.21D-08 NDo=     1
 LinEq1:  Iter= 10 NonCon=     1 RMS=5.87D-10 Max=1.69D-08 NDo=     1
 LinEq1:  Iter= 11 NonCon=     1 RMS=2.10D-10 Max=6.43D-09 NDo=     1
 LinEq1:  Iter= 12 NonCon=     0 RMS=9.95D-11 Max=4.65D-09 NDo=     1
 Linear equations converged to 5.662D-10 5.662D-09 after    12 iterations.
 SCF Done:  E(UwB97XD) =  -361.645581417     a.u. after    7 cycles
            Convg  =    0.2431D-08                    40 Fock formations.
              S**2 =  0.0000                  -V/T =  2.0062
 <Sx>= 0.0000 <Sy>= 0.0000 <Sz>= 0.0000 <S**2>= 0.0000 S= 0.0000
 <L.S>=  0.00000000000    
 Annihilation of the first spin contaminant:
 S**2 before annihilation     0.0000,   after     0.0000
 DoSCS=F DFT=T ScalE2(SS,OS)=  1.000000  1.000000
 Range of M.O.s used for correlation:     1   483
 NBasis=   483 NAE=    27 NBE=    27 NFC=     0 NFV=     0
 NROrb=    483 NOA=    27 NOB=    27 NVA=   456 NVB=   456

 **** Warning!!: The largest alpha MO coefficient is  0.46824533D+02


 **** Warning!!: The largest beta MO coefficient is  0.46824533D+02

 Symmetrizing basis deriv contribution to polar:
 IMax=3 JMax=2 DiffMx= 0.00D+00
 G2DrvN: will do    15 centers at a time, making    1 passes.
 Calling FoFCou, ICntrl=  3107 FMM=F I1Cent=   0 AccDes= 0.00D+00.
 End of G2Drv F.D. properties file   721 does not exist.
 End of G2Drv F.D. properties file   722 does not exist.
 End of G2Drv F.D. properties file   788 does not exist.
          IDoAtm=11111111111111
          Differentiating once with respect to nuclear coordinates.
 CalDSu exits because no D1Ps are significant.
          There are    45 degrees of freedom in the 1st order CPHF.  IDoFFX=6 NUNeed=     0.
     39 vectors produced by pass  0 Test12= 5.47D-14 2.22D-09 XBig12= 1.96D-01 1.05D-01.
 AX will form    39 AO Fock derivatives at one time.
     39 vectors produced by pass  1 Test12= 5.47D-14 2.22D-09 XBig12= 1.27D-02 2.06D-02.
     39 vectors produced by pass  2 Test12= 5.47D-14 2.22D-09 XBig12= 7.43D-04 3.78D-03.
     39 vectors produced by pass  3 Test12= 5.47D-14 2.22D-09 XBig12= 1.54D-05 4.25D-04.
     39 vectors produced by pass  4 Test12= 5.47D-14 2.22D-09 XBig12= 2.03D-07 3.48D-05.
     39 vectors produced by pass  5 Test12= 5.47D-14 2.22D-09 XBig12= 1.96D-09 3.43D-06.
     39 vectors produced by pass  6 Test12= 5.47D-14 2.22D-09 XBig12= 1.44D-11 2.22D-07.
     20 vectors produced by pass  7 Test12= 5.47D-14 2.22D-09 XBig12= 9.84D-14 1.85D-08.
 InvSVY:  IOpt=1 It=  1 EMax= 2.89D-15
 Solved reduced A of dimension   293 with    39 vectors.
 End of Minotr F.D. properties file   721 does not exist.
 End of Minotr F.D. properties file   722 does not exist.
 End of Minotr F.D. properties file   788 does not exist.
 Calling FoFJK, ICntrl=    100127 FMM=F ISym2X=0 I1Cent= 0 IOpClX= 1 NMat=1 NMatS=1 NMatT=0.
 -------------------------------------------------------------------
 Center     Atomic                   Forces (Hartrees/Bohr)
 Number     Number              X              Y              Z
 -------------------------------------------------------------------
      1        6          -0.011125686    0.009197142   -0.001322971
      2        1          -0.000325216   -0.000836871    0.000071003
      3        1          -0.000719275    0.000620342   -0.000114037
      4        8           0.000573137    0.000005662   -0.000297589
      5        8          -0.021159252    0.016734938    0.000307354
      6        6           0.012320786   -0.018345818    0.003724114
      7        7           0.012016276   -0.013633856   -0.000766617
      8        6           0.005806571    0.002839219   -0.001798434
      9        1          -0.000223689    0.000685192    0.000074311
     10        1           0.001191022    0.000668611   -0.000713617
     11        6           0.001522158    0.001705254    0.000548805
     12        1          -0.000148111   -0.000037801    0.000170660
     13        1           0.000174103   -0.000043025   -0.000071867
     14        1           0.000097176    0.000441012    0.000188884
 -------------------------------------------------------------------
 Cartesian Forces:  Max     0.021159252 RMS     0.006595446
 IRC-IRC-IRC-IRC-IRC-IRC-IRC-IRC-IRC-IRC-IRC-IRC-IRC-IRC-IRC-IRC-IRC-IRC
 Pt 13 Step number   1 out of a maximum of  20
 Modified Bulirsch-Stoer Extrapolation Cycles:
    EPS =    0.000010000000000
      PEZero:  N= 2 I= 1 D=  7.87D-04 Err=  3.56D-05
      PEZero:  N= 3 I= 2 D=  7.87D-04 Err=  2.37D-05
      PEZero:  N= 3 I= 1 D=  1.57D-03 Err=  2.05D-08
 Maximum DWI energy   std dev =  0.000000533 at pt    28
 Maximum DWI gradient std dev =  0.001607028 at pt    71
 CORRECTOR INTEGRATION CONVERGENCE:
   Recorrection delta-x convergence threshold:    0.010000
   Delta-x Convergence Met
 Point Number:  13          Path Number:   1
   CHANGE IN THE REACTION COORDINATE =    0.15107
   NET REACTION COORDINATE UP TO THIS POINT =    1.96420
  # OF POINTS ALONG THE PATH =  13
  # OF STEPS =   1

 Calculating another point on the path.
 IRC-IRC-IRC-IRC-IRC-IRC-IRC-IRC-IRC-IRC-IRC-IRC-IRC-IRC-IRC-IRC-IRC-IRC
                          Input orientation:                          
 ---------------------------------------------------------------------
 Center     Atomic      Atomic             Coordinates (Angstroms)
 Number     Number       Type             X           Y           Z
 ---------------------------------------------------------------------
      1          6           0        0.544824   -0.888768    0.583177
      2          1           0        0.894708   -0.694756    1.599880
      3          1           0       -0.009668   -1.819458    0.486573
      4          8           0        1.521162   -0.834858   -0.347214
      5          8           0        2.086349    0.371142   -0.206825
      6          6           0       -0.366408    0.459920    0.252440
      7          7           0        0.299684    1.403006   -0.155057
      8          6           0       -1.847853    0.260385    0.534065
      9          1           0       -1.917212   -0.292986    1.472974
     10          1           0       -2.337458    1.220506    0.677979
     11          6           0       -2.525411   -0.533032   -0.587340
     12          1           0       -2.005696   -1.469242   -0.789037
     13          1           0       -2.544662    0.045096   -1.509119
     14          1           0       -3.550410   -0.770939   -0.307036
 ---------------------------------------------------------------------
                    Distance matrix (angstroms):
                    1          2          3          4          5
     1  C    0.000000
     2  H    1.092586   0.000000
     3  H    1.087648   1.822718   0.000000
     4  O    1.349730   2.050183   2.002019   0.000000
     5  O    2.141909   2.412536   3.110115   1.339247   0.000000
     6  C    1.660930   2.176989   2.318975   2.366211   2.496962
     7  N    2.420188   2.799011   3.300252   2.556750   2.063878
     8  C    2.654783   3.093525   2.776135   3.650545   4.004888
     9  H    2.684831   2.843311   2.634734   3.927993   4.392185
    10  H    3.572895   3.868465   3.833618   4.490490   4.590682
    11  C    3.304996   4.062917   3.022770   4.064912   4.714939
    12  H    2.953824   3.836547   2.394569   3.610593   4.524469
    13  H    3.846391   4.694946   3.726330   4.319174   4.821673
    14  H    4.192530   4.837479   3.777044   5.072134   5.752169
                    6          7          8          9         10
     6  C    0.000000
     7  N    1.224395   0.000000
     8  C    1.521121   2.528317   0.000000
     9  H    2.112242   3.231331   1.092053   0.000000
    10  H    2.155137   2.771601   1.087316   1.760478   0.000000
    11  C    2.520412   3.451995   1.531712   2.161578   2.170542
    12  H    2.737445   3.737181   2.183374   2.551098   3.081712
    13  H    2.831953   3.430409   2.169445   3.066084   2.491570
    14  H    3.459176   4.424066   2.160967   2.462562   2.531277
                   11         12         13         14
    11  C    0.000000
    12  H    1.089622   0.000000
    13  H    1.088245   1.761312   0.000000
    14  H    1.088942   1.762412   1.767044   0.000000
 Symmetry turned off by external request.
 Stoichiometry    C4H7NO2
 Framework group  C1[X(C4H7NO2)]
 Deg. of freedom    36
 Full point group                 C1      NOp   1
 Rotational constants (GHZ):           5.6736092           1.7562764           1.5347523
 Standard basis: Aug-CC-pVTZ (5D, 7F)
   483 basis functions,   693 primitive gaussians,   560 cartesian basis functions
    27 alpha electrons       27 beta electrons
       nuclear repulsion energy       301.4848198575 Hartrees.
 NAtoms=   14 NActive=   14 NUniq=   14 SFac= 1.00D+00 NAtFMM=   60 NAOKFM=F Big=F
 Integral buffers will be    131072 words long.
 Raffenetti 2 integral format.
 Two-electron integral symmetry is turned off.
 Nuclear repulsion after empirical dispersion term =      301.4785107240 Hartrees.
 One-electron integrals computed using PRISM.
 NBasis=   483 RedAO= T EigKep=  8.80D-06  NBF=   483
 NBsUse=   483 1.00D-06 EigRej= -1.00D+00 NBFU=   483
 Initial guess from the checkpoint file:  "AltAssocTS3-M0001-copt-TS-Final-IRC-Forward.chk"
 B after Tr=     0.000017    0.000142   -0.000044
         Rot=    1.000000    0.000048    0.000014    0.000073 Ang=   0.01 deg.
 Initial guess <Sx>= 0.0000 <Sy>= 0.0000 <Sz>= 0.0000 <S**2>= 0.0000 S= 0.0000
 ExpMin= 2.53D-02 ExpMax= 1.53D+04 ExpMxC= 5.22D+02 IAcc=3 IRadAn=         7 AccDes= 0.00D+00
 Harris functional with IExCor= 4639 and IRadAn=       7 diagonalized for initial guess.
 HarFok:  IExCor= 4639 AccDes= 0.00D+00 IRadAn=         7 IDoV= 1 UseB2=F ITyADJ=14
 ICtDFT=  3500011 ScaDFX=  1.000000  1.000000  1.000000  1.000000
 FoFCou: FMM=F IPFlag=           0 FMFlag=      100000 FMFlg1=           0
         NFxFlg=           0 DoJE=T BraDBF=F KetDBF=T FulRan=T
         wScrn=  0.000000 ICntrl=       500 IOpCl=  0 I1Cent=   200000004 NGrid=           0
         NMat0=    1 NMatS0=      1 NMatT0=    0 NMatD0=    1 NMtDS0=    0 NMtDT0=    0
 Symmetry not used in FoFCou.
 Gradient too large for Newton-Raphson -- use scaled steepest descent instead.
     Accept linear search using points  3 and  4.
 Gradient too large for Newton-Raphson -- use scaled steepest descent instead.
     Accept linear search using points  1 and  2.
 LinEq1:  Iter=  0 NonCon=     1 RMS=8.13D-05 Max=3.93D-03 NDo=     1
 AX will form     1 AO Fock derivatives at one time.
 LinEq1:  Iter=  1 NonCon=     1 RMS=2.40D-05 Max=5.01D-04 NDo=     1
 LinEq1:  Iter=  2 NonCon=     1 RMS=2.10D-05 Max=1.12D-03 NDo=     1
 LinEq1:  Iter=  3 NonCon=     1 RMS=9.18D-06 Max=6.17D-04 NDo=     1
 LinEq1:  Iter=  4 NonCon=     1 RMS=6.88D-06 Max=4.68D-04 NDo=     1
 LinEq1:  Iter=  5 NonCon=     1 RMS=5.51D-06 Max=3.34D-04 NDo=     1
 LinEq1:  Iter=  6 NonCon=     1 RMS=3.69D-06 Max=1.35D-04 NDo=     1
 LinEq1:  Iter=  7 NonCon=     1 RMS=2.11D-06 Max=5.52D-05 NDo=     1
 LinEq1:  Iter=  8 NonCon=     1 RMS=8.78D-07 Max=2.14D-05 NDo=     1
 LinEq1:  Iter=  9 NonCon=     1 RMS=2.74D-07 Max=7.38D-06 NDo=     1
 LinEq1:  Iter= 10 NonCon=     1 RMS=9.60D-08 Max=3.10D-06 NDo=     1
 LinEq1:  Iter= 11 NonCon=     1 RMS=3.96D-08 Max=1.46D-06 NDo=     1
 LinEq1:  Iter= 12 NonCon=     1 RMS=1.45D-08 Max=5.32D-07 NDo=     1
 LinEq1:  Iter= 13 NonCon=     1 RMS=5.55D-09 Max=1.92D-07 NDo=     1
 LinEq1:  Iter= 14 NonCon=     0 RMS=2.16D-09 Max=6.08D-08 NDo=     1
 Linear equations converged to 1.569D-08 1.569D-07 after    14 iterations.
     Minimum is close to point  2 DX=  6.27D-04 DF= -6.04D-11 DXR=  6.26D-04 DFR=  3.93D-07 which will be used.
 LinEq1:  Iter=  0 NonCon=     1 RMS=6.57D-07 Max=2.76D-05 NDo=     1
 LinEq1:  Iter=  1 NonCon=     1 RMS=3.21D-07 Max=8.30D-06 NDo=     1
 LinEq1:  Iter=  2 NonCon=     1 RMS=1.62D-07 Max=1.09D-05 NDo=     1
 LinEq1:  Iter=  3 NonCon=     1 RMS=1.19D-07 Max=5.03D-06 NDo=     1
 LinEq1:  Iter=  4 NonCon=     1 RMS=7.46D-08 Max=3.27D-06 NDo=     1
 LinEq1:  Iter=  5 NonCon=     1 RMS=4.85D-08 Max=1.33D-06 NDo=     1
 LinEq1:  Iter=  6 NonCon=     1 RMS=2.96D-08 Max=1.47D-06 NDo=     1
 LinEq1:  Iter=  7 NonCon=     1 RMS=1.44D-08 Max=5.77D-07 NDo=     1
 LinEq1:  Iter=  8 NonCon=     1 RMS=5.68D-09 Max=2.05D-07 NDo=     1
 LinEq1:  Iter=  9 NonCon=     1 RMS=1.95D-09 Max=4.68D-08 NDo=     1
 LinEq1:  Iter= 10 NonCon=     1 RMS=8.07D-10 Max=2.25D-08 NDo=     1
 LinEq1:  Iter= 11 NonCon=     1 RMS=2.95D-10 Max=1.05D-08 NDo=     1
 LinEq1:  Iter= 12 NonCon=     1 RMS=1.63D-10 Max=8.91D-09 NDo=     1
 LinEq1:  Iter= 13 NonCon=     0 RMS=1.10D-10 Max=5.76D-09 NDo=     1
 Linear equations converged to 7.584D-10 7.584D-09 after    13 iterations.
 SCF Done:  E(UwB97XD) =  -361.647375241     a.u. after    5 cycles
            Convg  =    0.6190D-08                    37 Fock formations.
              S**2 =  0.0000                  -V/T =  2.0063
 <Sx>= 0.0000 <Sy>= 0.0000 <Sz>= 0.0000 <S**2>= 0.0000 S= 0.0000
 <L.S>=  0.00000000000    
 Annihilation of the first spin contaminant:
 S**2 before annihilation     0.0000,   after     0.0000
 DoSCS=F DFT=T ScalE2(SS,OS)=  1.000000  1.000000
 Range of M.O.s used for correlation:     1   483
 NBasis=   483 NAE=    27 NBE=    27 NFC=     0 NFV=     0
 NROrb=    483 NOA=    27 NOB=    27 NVA=   456 NVB=   456

 **** Warning!!: The largest alpha MO coefficient is  0.47923852D+02


 **** Warning!!: The largest beta MO coefficient is  0.47923852D+02

 Symmetrizing basis deriv contribution to polar:
 IMax=3 JMax=2 DiffMx= 0.00D+00
 G2DrvN: will do    15 centers at a time, making    1 passes.
 Calling FoFCou, ICntrl=  3107 FMM=F I1Cent=   0 AccDes= 0.00D+00.
 End of G2Drv F.D. properties file   721 does not exist.
 End of G2Drv F.D. properties file   722 does not exist.
 End of G2Drv F.D. properties file   788 does not exist.
          IDoAtm=11111111111111
          Differentiating once with respect to nuclear coordinates.
 CalDSu exits because no D1Ps are significant.
          There are    45 degrees of freedom in the 1st order CPHF.  IDoFFX=6 NUNeed=     0.
     39 vectors produced by pass  0 Test12= 5.47D-14 2.22D-09 XBig12= 1.95D-01 9.74D-02.
 AX will form    39 AO Fock derivatives at one time.
     39 vectors produced by pass  1 Test12= 5.47D-14 2.22D-09 XBig12= 1.25D-02 2.28D-02.
     39 vectors produced by pass  2 Test12= 5.47D-14 2.22D-09 XBig12= 7.86D-04 3.99D-03.
     39 vectors produced by pass  3 Test12= 5.47D-14 2.22D-09 XBig12= 1.53D-05 4.18D-04.
     39 vectors produced by pass  4 Test12= 5.47D-14 2.22D-09 XBig12= 2.02D-07 3.91D-05.
     39 vectors produced by pass  5 Test12= 5.47D-14 2.22D-09 XBig12= 1.97D-09 3.75D-06.
     38 vectors produced by pass  6 Test12= 5.47D-14 2.22D-09 XBig12= 1.47D-11 2.42D-07.
     20 vectors produced by pass  7 Test12= 5.47D-14 2.22D-09 XBig12= 1.01D-13 1.95D-08.
      3 vectors produced by pass  8 Test12= 5.47D-14 2.22D-09 XBig12= 7.52D-16 5.51D-09.
      1 vectors produced by pass  9 Test12= 5.47D-14 2.22D-09 XBig12= 5.93D-17 3.07D-09.
 InvSVY:  IOpt=1 It=  1 EMax= 2.44D-15
 Solved reduced A of dimension   296 with    39 vectors.
 End of Minotr F.D. properties file   721 does not exist.
 End of Minotr F.D. properties file   722 does not exist.
 End of Minotr F.D. properties file   788 does not exist.
 Calling FoFJK, ICntrl=    100127 FMM=F ISym2X=0 I1Cent= 0 IOpClX= 1 NMat=1 NMatS=1 NMatT=0.
 -------------------------------------------------------------------
 Center     Atomic                   Forces (Hartrees/Bohr)
 Number     Number              X              Y              Z
 -------------------------------------------------------------------
      1        6          -0.010607773    0.007940813   -0.001146369
      2        1          -0.000368855   -0.000863726    0.000083033
      3        1          -0.000708162    0.000545799   -0.000148126
      4        8           0.000525918    0.000076410   -0.000065705
      5        8          -0.022842677    0.017941653    0.000248772
      6        6           0.011802283   -0.017757052    0.003606351
      7        7           0.013297534   -0.014524606   -0.000922541
      8        6           0.006118161    0.003027449   -0.001895935
      9        1          -0.000208996    0.000724943    0.000073171
     10        1           0.001219074    0.000683231   -0.000738523
     11        6           0.001634374    0.001816786    0.000595633
     12        1          -0.000154237   -0.000037935    0.000184115
     13        1           0.000188092   -0.000045314   -0.000074910
     14        1           0.000105263    0.000471550    0.000201032
 -------------------------------------------------------------------
 Cartesian Forces:  Max     0.022842677 RMS     0.006794369
 IRC-IRC-IRC-IRC-IRC-IRC-IRC-IRC-IRC-IRC-IRC-IRC-IRC-IRC-IRC-IRC-IRC-IRC
 Pt 14 Step number   1 out of a maximum of  20
 Modified Bulirsch-Stoer Extrapolation Cycles:
    EPS =    0.000010000000000
      PEZero:  N= 2 I= 1 D=  7.87D-04 Err=  3.89D-05
      PEZero:  N= 3 I= 2 D=  7.87D-04 Err=  2.59D-05
      PEZero:  N= 3 I= 1 D=  1.57D-03 Err=  2.22D-08
 Maximum DWI energy   std dev =  0.000000509 at pt    28
 Maximum DWI gradient std dev =  0.001484783 at pt    71
 CORRECTOR INTEGRATION CONVERGENCE:
   Recorrection delta-x convergence threshold:    0.010000
   Delta-x Convergence Met
 Point Number:  14          Path Number:   1
   CHANGE IN THE REACTION COORDINATE =    0.15106
   NET REACTION COORDINATE UP TO THIS POINT =    2.11526
  # OF POINTS ALONG THE PATH =  14
  # OF STEPS =   1

 Calculating another point on the path.
 IRC-IRC-IRC-IRC-IRC-IRC-IRC-IRC-IRC-IRC-IRC-IRC-IRC-IRC-IRC-IRC-IRC-IRC
                          Input orientation:                          
 ---------------------------------------------------------------------
 Center     Atomic      Atomic             Coordinates (Angstroms)
 Number     Number       Type             X           Y           Z
 ---------------------------------------------------------------------
      1          6           0        0.539155   -0.884773    0.582591
      2          1           0        0.892242   -0.700498    1.600602
      3          1           0       -0.014218   -1.816214    0.485493
      4          8           0        1.521375   -0.834809   -0.347192
      5          8           0        2.076598    0.378766   -0.206736
      6          6           0       -0.360082    0.450349    0.254381
      7          7           0        0.306241    1.395985   -0.155531
      8          6           0       -1.844427    0.262103    0.532996
      9          1           0       -1.918518   -0.288153    1.473481
     10          1           0       -2.329479    1.225050    0.673091
     11          6           0       -2.524484   -0.532005   -0.587000
     12          1           0       -2.006716   -1.469495   -0.787789
     13          1           0       -2.543386    0.044794   -1.509620
     14          1           0       -3.549704   -0.767762   -0.305683
 ---------------------------------------------------------------------
                    Distance matrix (angstroms):
                    1          2          3          4          5
     1  C    0.000000
     2  H    1.093149   0.000000
     3  H    1.087765   1.819329   0.000000
     4  O    1.353421   2.051280   2.003638   0.000000
     5  O    2.140863   2.415363   3.109441   1.341925   0.000000
     6  C    1.642833   2.169118   2.304418   2.356566   2.480960
     7  N    2.408512   2.796898   3.291175   2.547494   2.042430
     8  C    2.645609   3.091235   2.769715   3.647817   3.991897
     9  H    2.681380   2.843688   2.633905   3.930210   4.385073
    10  H    3.562107   3.866199   3.826868   4.484760   4.572068
    11  C    3.298222   4.060542   3.016765   4.064255   4.705747
    12  H    2.949797   3.834022   2.389877   3.611700   4.519640
    13  H    3.839726   4.693876   3.720285   4.318243   4.811787
    14  H    4.185868   4.834183   3.771588   5.071692   5.742785
                    6          7          8          9         10
     6  C    0.000000
     7  N    1.227291   0.000000
     8  C    1.521953   2.526882   0.000000
     9  H    2.111945   3.231030   1.092146   0.000000
    10  H    2.157314   2.768187   1.087276   1.760481   0.000000
    11  C    2.521423   3.452001   1.532147   2.161537   2.170967
    12  H    2.735566   3.736375   2.183860   2.552782   3.082032
    13  H    2.836016   3.432149   2.169804   3.065976   2.490580
    14  H    3.459935   4.424100   2.161475   2.460938   2.533426
                   11         12         13         14
    11  C    0.000000
    12  H    1.089628   0.000000
    13  H    1.088247   1.761285   0.000000
    14  H    1.088943   1.762291   1.767028   0.000000
 Symmetry turned off by external request.
 Stoichiometry    C4H7NO2
 Framework group  C1[X(C4H7NO2)]
 Deg. of freedom    36
 Full point group                 C1      NOp   1
 Rotational constants (GHZ):           5.6997293           1.7622180           1.5410299
 Standard basis: Aug-CC-pVTZ (5D, 7F)
   483 basis functions,   693 primitive gaussians,   560 cartesian basis functions
    27 alpha electrons       27 beta electrons
       nuclear repulsion energy       301.9204323412 Hartrees.
 NAtoms=   14 NActive=   14 NUniq=   14 SFac= 1.00D+00 NAtFMM=   60 NAOKFM=F Big=F
 Integral buffers will be    131072 words long.
 Raffenetti 2 integral format.
 Two-electron integral symmetry is turned off.
 Nuclear repulsion after empirical dispersion term =      301.9141303135 Hartrees.
 One-electron integrals computed using PRISM.
 NBasis=   483 RedAO= T EigKep=  8.85D-06  NBF=   483
 NBsUse=   483 1.00D-06 EigRej= -1.00D+00 NBFU=   483
 Initial guess from the checkpoint file:  "AltAssocTS3-M0001-copt-TS-Final-IRC-Forward.chk"
 B after Tr=     0.000020    0.000134   -0.000046
         Rot=    1.000000    0.000047    0.000014    0.000074 Ang=   0.01 deg.
 Initial guess <Sx>= 0.0000 <Sy>= 0.0000 <Sz>= 0.0000 <S**2>= 0.0000 S= 0.0000
 ExpMin= 2.53D-02 ExpMax= 1.53D+04 ExpMxC= 5.22D+02 IAcc=3 IRadAn=         7 AccDes= 0.00D+00
 Harris functional with IExCor= 4639 and IRadAn=       7 diagonalized for initial guess.
 HarFok:  IExCor= 4639 AccDes= 0.00D+00 IRadAn=         7 IDoV= 1 UseB2=F ITyADJ=14
 ICtDFT=  3500011 ScaDFX=  1.000000  1.000000  1.000000  1.000000
 FoFCou: FMM=F IPFlag=           0 FMFlag=      100000 FMFlg1=           0
         NFxFlg=           0 DoJE=T BraDBF=F KetDBF=T FulRan=T
         wScrn=  0.000000 ICntrl=       500 IOpCl=  0 I1Cent=   200000004 NGrid=           0
         NMat0=    1 NMatS0=      1 NMatT0=    0 NMatD0=    1 NMtDS0=    0 NMtDT0=    0
 Symmetry not used in FoFCou.
 Gradient too large for Newton-Raphson -- use scaled steepest descent instead.
     Accept linear search using points  3 and  4.
 Gradient too large for Newton-Raphson -- use scaled steepest descent instead.
     Accept linear search using points  1 and  2.
 LinEq1:  Iter=  0 NonCon=     1 RMS=7.84D-05 Max=3.69D-03 NDo=     1
 AX will form     1 AO Fock derivatives at one time.
 LinEq1:  Iter=  1 NonCon=     1 RMS=2.33D-05 Max=4.59D-04 NDo=     1
 LinEq1:  Iter=  2 NonCon=     1 RMS=2.04D-05 Max=1.08D-03 NDo=     1
 LinEq1:  Iter=  3 NonCon=     1 RMS=9.00D-06 Max=6.08D-04 NDo=     1
 LinEq1:  Iter=  4 NonCon=     1 RMS=6.82D-06 Max=4.57D-04 NDo=     1
 LinEq1:  Iter=  5 NonCon=     1 RMS=5.47D-06 Max=3.11D-04 NDo=     1
 LinEq1:  Iter=  6 NonCon=     1 RMS=3.56D-06 Max=1.33D-04 NDo=     1
 LinEq1:  Iter=  7 NonCon=     1 RMS=1.98D-06 Max=5.53D-05 NDo=     1
 LinEq1:  Iter=  8 NonCon=     1 RMS=8.21D-07 Max=2.07D-05 NDo=     1
 LinEq1:  Iter=  9 NonCon=     1 RMS=2.59D-07 Max=7.43D-06 NDo=     1
 LinEq1:  Iter= 10 NonCon=     1 RMS=8.95D-08 Max=2.91D-06 NDo=     1
 LinEq1:  Iter= 11 NonCon=     1 RMS=3.61D-08 Max=1.31D-06 NDo=     1
 LinEq1:  Iter= 12 NonCon=     1 RMS=1.29D-08 Max=4.78D-07 NDo=     1
 LinEq1:  Iter= 13 NonCon=     0 RMS=4.61D-09 Max=1.57D-07 NDo=     1
 Linear equations converged to 1.569D-08 1.569D-07 after    13 iterations.
     Minimum is close to point  2 DX=  6.52D-04 DF= -6.10D-11 DXR=  6.51D-04 DFR=  4.24D-07 which will be used.
 LinEq1:  Iter=  0 NonCon=     1 RMS=6.75D-07 Max=2.84D-05 NDo=     1
 LinEq1:  Iter=  1 NonCon=     1 RMS=3.19D-07 Max=8.42D-06 NDo=     1
 LinEq1:  Iter=  2 NonCon=     1 RMS=1.74D-07 Max=1.20D-05 NDo=     1
 LinEq1:  Iter=  3 NonCon=     1 RMS=1.25D-07 Max=3.62D-06 NDo=     1
 LinEq1:  Iter=  4 NonCon=     1 RMS=6.88D-08 Max=2.36D-06 NDo=     1
 LinEq1:  Iter=  5 NonCon=     1 RMS=4.11D-08 Max=1.16D-06 NDo=     1
 LinEq1:  Iter=  6 NonCon=     1 RMS=2.45D-08 Max=1.20D-06 NDo=     1
 LinEq1:  Iter=  7 NonCon=     1 RMS=1.26D-08 Max=5.33D-07 NDo=     1
 LinEq1:  Iter=  8 NonCon=     1 RMS=5.42D-09 Max=2.63D-07 NDo=     1
 LinEq1:  Iter=  9 NonCon=     1 RMS=1.94D-09 Max=7.00D-08 NDo=     1
 LinEq1:  Iter= 10 NonCon=     1 RMS=8.50D-10 Max=3.29D-08 NDo=     1
 LinEq1:  Iter= 11 NonCon=     1 RMS=3.63D-10 Max=2.04D-08 NDo=     1
 LinEq1:  Iter= 12 NonCon=     1 RMS=2.21D-10 Max=1.24D-08 NDo=     1
 LinEq1:  Iter= 13 NonCon=     0 RMS=1.24D-10 Max=4.38D-09 NDo=     1
 Linear equations converged to 7.630D-10 7.630D-09 after    13 iterations.
 SCF Done:  E(UwB97XD) =  -361.649207246     a.u. after    5 cycles
            Convg  =    0.3340D-07                    36 Fock formations.
              S**2 =  0.0000                  -V/T =  2.0063
 <Sx>= 0.0000 <Sy>= 0.0000 <Sz>= 0.0000 <S**2>= 0.0000 S= 0.0000
 <L.S>=  0.00000000000    
 Annihilation of the first spin contaminant:
 S**2 before annihilation     0.0000,   after     0.0000
 DoSCS=F DFT=T ScalE2(SS,OS)=  1.000000  1.000000
 Range of M.O.s used for correlation:     1   483
 NBasis=   483 NAE=    27 NBE=    27 NFC=     0 NFV=     0
 NROrb=    483 NOA=    27 NOB=    27 NVA=   456 NVB=   456

 **** Warning!!: The largest alpha MO coefficient is  0.48905825D+02


 **** Warning!!: The largest beta MO coefficient is  0.48905824D+02

 Symmetrizing basis deriv contribution to polar:
 IMax=3 JMax=2 DiffMx= 0.00D+00
 G2DrvN: will do    15 centers at a time, making    1 passes.
 Calling FoFCou, ICntrl=  3107 FMM=F I1Cent=   0 AccDes= 0.00D+00.
 End of G2Drv F.D. properties file   721 does not exist.
 End of G2Drv F.D. properties file   722 does not exist.
 End of G2Drv F.D. properties file   788 does not exist.
          IDoAtm=11111111111111
          Differentiating once with respect to nuclear coordinates.
 CalDSu exits because no D1Ps are significant.
          There are    45 degrees of freedom in the 1st order CPHF.  IDoFFX=6 NUNeed=     0.
     39 vectors produced by pass  0 Test12= 5.47D-14 2.22D-09 XBig12= 1.93D-01 9.10D-02.
 AX will form    39 AO Fock derivatives at one time.
     39 vectors produced by pass  1 Test12= 5.47D-14 2.22D-09 XBig12= 1.25D-02 2.47D-02.
slurmstepd: error: *** STEP 11590693.0 ON r05c46 CANCELLED AT 2022-05-05T10:46:40 DUE TO TIME LIMIT ***
srun: Job step aborted: Waiting up to 32 seconds for job step to finish.
Error: software termination
   rax 0xfffffffffffffffc, rbx 0x00007ffe59e99d10, rcx 0xffffffffffffffff
   rdx 0x0000000000000000, rsp 0x00007ffe59e99cd8, rbp 0x0000000000000001
   rsi 0x00007ffe59e99d10, rdi 0x000000000002a521, r8  0x00007f7cedda8700
   r9  0x0000000000000000, r10 0x0000000000000000, r11 0x0000000000000246
   r12 0x00007ffe59e99d30, r13 0x0000000000000000, r14 0x000000000000011e
   r15 0x00007ffe59e9c780
